# Supplementary material for: Ubiquitin transfer by a RING E3 ligase occurs from a closed E2~ubiquitin conformation
Source: Nat Commun. 2020 Jun 5;11:2846. doi: 10.1038/s41467-020-16666-y (PMC7275055; doi:10.1038/s41467-020-16666-y)
Supplement: Supplementary file 4 — Source Data [file 41467_2020_16666_MOESM4_ESM.zip]

Archive with 1,250 entries (1,153 files):
- Source_Data/
- Source_Data/.DS_Store
- __MACOSX/
- __MACOSX/Source_Data/
- __MACOSX/Source_Data/._.DS_Store
- Source_Data/Code/
- Source_Data/Code/Python scripts.docx
- __MACOSX/Source_Data/Code/
- __MACOSX/Source_Data/Code/._Python scripts.docx
- Source_Data/Figures/
- Source_Data/Figures/.DS_Store
- __MACOSX/Source_Data/Figures/
- __MACOSX/Source_Data/Figures/._.DS_Store
- Source_Data/Figures/Figure_1/
- Source_Data/Figures/Figure_1/.DS_Store
- __MACOSX/Source_Data/Figures/Figure_1/
- __MACOSX/Source_Data/Figures/Figure_1/._.DS_Store
- Source_Data/Figures/Figure_1/Fig_1c.xlsx
- __MACOSX/Source_Data/Figures/Figure_1/._Fig_1c.xlsx
- Source_Data/Figures/Figure_1/Figure_1d_and_e.tif
- __MACOSX/Source_Data/Figures/Figure_1/._Figure_1d_and_e.tif
- Source_Data/Figures/Figure_2/
- Source_Data/Figures/Figure_2/.DS_Store
- __MACOSX/Source_Data/Figures/Figure_2/
- __MACOSX/Source_Data/Figures/Figure_2/._.DS_Store
- Source_Data/Figures/Figure_2/Figure_2b/
- Source_Data/Figures/Figure_2/Figure_2b/.DS_Store
- __MACOSX/Source_Data/Figures/Figure_2/Figure_2b/
- __MACOSX/Source_Data/Figures/Figure_2/Figure_2b/._.DS_Store
- Source_Data/Figures/Figure_2/Figure_2b/22C/
- Source_Data/Figures/Figure_2/Figure_2b/22C/1_Ubc13_ub_ascii.CSV
- __MACOSX/Source_Data/Figures/Figure_2/Figure_2b/22C/
- __MACOSX/Source_Data/Figures/Figure_2/Figure_2b/22C/._1_Ubc13_ub_ascii.CSV
- Source_Data/Figures/Figure_2/Figure_2b/22C/2_Ubc13_ub_UEV_ascii.CSV
- __MACOSX/Source_Data/Figures/Figure_2/Figure_2b/22C/._2_Ubc13_ub_UEV_ascii.CSV
- Source_Data/Figures/Figure_2/Figure_2b/22C/3_Ubc13_ub_UEV_RING_ascii.CSV
- __MACOSX/Source_Data/Figures/Figure_2/Figure_2b/22C/._3_Ubc13_ub_UEV_RING_ascii.CSV
- Source_Data/Figures/Figure_2/Figure_2b/22C/4_Ubc13_ub_RING_ascii.CSV
- __MACOSX/Source_Data/Figures/Figure_2/Figure_2b/22C/._4_Ubc13_ub_RING_ascii.CSV
- __MACOSX/Source_Data/Figures/Figure_2/Figure_2b/._22C
- Source_Data/Figures/Figure_2/Figure_2c/
- Source_Data/Figures/Figure_2/Figure_2c/trace bottom left.TXT
- __MACOSX/Source_Data/Figures/Figure_2/Figure_2c/
- __MACOSX/Source_Data/Figures/Figure_2/Figure_2c/._trace bottom left.TXT
- Source_Data/Figures/Figure_2/Figure_2c/trace bottom middle.TXT
- __MACOSX/Source_Data/Figures/Figure_2/Figure_2c/._trace bottom middle.TXT
- Source_Data/Figures/Figure_2/Figure_2c/trace bottom right.TXT
- __MACOSX/Source_Data/Figures/Figure_2/Figure_2c/._trace bottom right.TXT
- Source_Data/Figures/Figure_2/Figure_2c/trace upper left.TXT
- __MACOSX/Source_Data/Figures/Figure_2/Figure_2c/._trace upper left.TXT
- Source_Data/Figures/Figure_2/Figure_2c/trace upper middle.TXT
- __MACOSX/Source_Data/Figures/Figure_2/Figure_2c/._trace upper middle.TXT
- Source_Data/Figures/Figure_2/Figure_2c/trace upper right.TXT
- __MACOSX/Source_Data/Figures/Figure_2/Figure_2c/._trace upper right.TXT
- Source_Data/Figures/Figure_3/
- Source_Data/Figures/Figure_3/.DS_Store
- __MACOSX/Source_Data/Figures/Figure_3/
- __MACOSX/Source_Data/Figures/Figure_3/._.DS_Store
- Source_Data/Figures/Figure_3/Fig_3b.xlsx
- __MACOSX/Source_Data/Figures/Figure_3/._Fig_3b.xlsx
- Source_Data/Figures/Figure_3/Figure_3c/
- Source_Data/Figures/Figure_3/Figure_3c/1_Ubc13_I44A.CSV
- __MACOSX/Source_Data/Figures/Figure_3/Figure_3c/
- __MACOSX/Source_Data/Figures/Figure_3/Figure_3c/._1_Ubc13_I44A.CSV
- Source_Data/Figures/Figure_3/Figure_3c/2_Ubc13_I44A and UEV.CSV
- __MACOSX/Source_Data/Figures/Figure_3/Figure_3c/._2_Ubc13_I44A and UEV.CSV
- Source_Data/Figures/Figure_3/Figure_3c/3_Ubc13_I44A and UEV and RING.CSV
- __MACOSX/Source_Data/Figures/Figure_3/Figure_3c/._3_Ubc13_I44A and UEV and RING.CSV
- Source_Data/Figures/Figure_3/Figure_3c/4_Ubc13_I44A and RING.CSV
- __MACOSX/Source_Data/Figures/Figure_3/Figure_3c/._4_Ubc13_I44A and RING.CSV
- Source_Data/Figures/Figure_3/Figure_3d/
- Source_Data/Figures/Figure_3/Figure_3d/1_Ubc13_WT_ascii.CSV
- __MACOSX/Source_Data/Figures/Figure_3/Figure_3d/
- __MACOSX/Source_Data/Figures/Figure_3/Figure_3d/._1_Ubc13_WT_ascii.CSV
- Source_Data/Figures/Figure_3/Figure_3d/2_Ubc13_I44A.CSV
- __MACOSX/Source_Data/Figures/Figure_3/Figure_3d/._2_Ubc13_I44A.CSV
- Source_Data/Figures/Figure_3/Figure_3d/3_Ubc13_L106A.CSV
- __MACOSX/Source_Data/Figures/Figure_3/Figure_3d/._3_Ubc13_L106A.CSV
- Source_Data/Figures/Figure_3/Figure_3e/
- Source_Data/Figures/Figure_3/Figure_3e/Figure 3e left panel.CSV
- __MACOSX/Source_Data/Figures/Figure_3/Figure_3e/
- __MACOSX/Source_Data/Figures/Figure_3/Figure_3e/._Figure 3e left panel.CSV
- Source_Data/Figures/Figure_3/Figure_3e/Figure 3e right panel.CSV
- __MACOSX/Source_Data/Figures/Figure_3/Figure_3e/._Figure 3e right panel.CSV
- Source_Data/Figures/Figure_4/
- Source_Data/Figures/Figure_4/.DS_Store
- __MACOSX/Source_Data/Figures/Figure_4/
- __MACOSX/Source_Data/Figures/Figure_4/._.DS_Store
- Source_Data/Figures/Figure_4/Figure_4c/
- Source_Data/Figures/Figure_4/Figure_4c/1_Cy3B_with RNF4.CSV
- __MACOSX/Source_Data/Figures/Figure_4/Figure_4c/
- __MACOSX/Source_Data/Figures/Figure_4/Figure_4c/._1_Cy3B_with RNF4.CSV
- Source_Data/Figures/Figure_4/Figure_4c/2_A647_no RNF4.CSV
- __MACOSX/Source_Data/Figures/Figure_4/Figure_4c/._2_A647_no RNF4.CSV
- Source_Data/Figures/Figure_4/Figure_4c/3_A647_with RNF4.CSV
- __MACOSX/Source_Data/Figures/Figure_4/Figure_4c/._3_A647_with RNF4.CSV
- Source_Data/Figures/Figure_4/Figure_4c/4_Cy3B_no RNF4.CSV
- __MACOSX/Source_Data/Figures/Figure_4/Figure_4c/._4_Cy3B_no RNF4.CSV
- Source_Data/Figures/Figure_4/Figure_4c/5_both Cy3B A647.CSV
- __MACOSX/Source_Data/Figures/Figure_4/Figure_4c/._5_both Cy3B A647.CSV
- Source_Data/Figures/Figure_4/Figure_4c/Figure 4c.CSV
- __MACOSX/Source_Data/Figures/Figure_4/Figure_4c/._Figure 4c.CSV
- Source_Data/Figures/Figure_4/Figure_4d/
- Source_Data/Figures/Figure_4/Figure_4d/Figure 4d.CSV
- __MACOSX/Source_Data/Figures/Figure_4/Figure_4d/
- __MACOSX/Source_Data/Figures/Figure_4/Figure_4d/._Figure 4d.CSV
- Source_Data/Figures/Figure_5/
- Source_Data/Figures/Figure_5/.DS_Store
- __MACOSX/Source_Data/Figures/Figure_5/
- __MACOSX/Source_Data/Figures/Figure_5/._.DS_Store
- Source_Data/Figures/Figure_5/Figure_5a/
- Source_Data/Figures/Figure_5/Figure_5a/.DS_Store
- __MACOSX/Source_Data/Figures/Figure_5/Figure_5a/
- __MACOSX/Source_Data/Figures/Figure_5/Figure_5a/._.DS_Store
- Source_Data/Figures/Figure_5/Figure_5a/ASCII_22RNF4/
- Source_Data/Figures/Figure_5/Figure_5a/ASCII_22RNF4/17_122with_fret.dat
- __MACOSX/Source_Data/Figures/Figure_5/Figure_5a/ASCII_22RNF4/
- __MACOSX/Source_Data/Figures/Figure_5/Figure_5a/ASCII_22RNF4/._17_122with_fret.dat
- Source_Data/Figures/Figure_5/Figure_5a/ASCII_22RNF4/17_134with_fret.dat
- __MACOSX/Source_Data/Figures/Figure_5/Figure_5a/ASCII_22RNF4/._17_134with_fret.dat
- Source_Data/Figures/Figure_5/Figure_5a/ASCII_22RNF4/17_137with_fret.dat
- __MACOSX/Source_Data/Figures/Figure_5/Figure_5a/ASCII_22RNF4/._17_137with_fret.dat
- Source_Data/Figures/Figure_5/Figure_5a/ASCII_22RNF4/17_138with_fret.dat
- __MACOSX/Source_Data/Figures/Figure_5/Figure_5a/ASCII_22RNF4/._17_138with_fret.dat
- Source_Data/Figures/Figure_5/Figure_5a/ASCII_22RNF4/17_144with_fret.dat
- __MACOSX/Source_Data/Figures/Figure_5/Figure_5a/ASCII_22RNF4/._17_144with_fret.dat
- Source_Data/Figures/Figure_5/Figure_5a/ASCII_22RNF4/17_187with_fret.dat
- __MACOSX/Source_Data/Figures/Figure_5/Figure_5a/ASCII_22RNF4/._17_187with_fret.dat
- Source_Data/Figures/Figure_5/Figure_5a/ASCII_22RNF4/17_196with_fret.dat
- __MACOSX/Source_Data/Figures/Figure_5/Figure_5a/ASCII_22RNF4/._17_196with_fret.dat
- Source_Data/Figures/Figure_5/Figure_5a/ASCII_22RNF4/17_21with_fret.dat
- __MACOSX/Source_Data/Figures/Figure_5/Figure_5a/ASCII_22RNF4/._17_21with_fret.dat
- Source_Data/Figures/Figure_5/Figure_5a/ASCII_22RNF4/17_220with_fret.dat
- __MACOSX/Source_Data/Figures/Figure_5/Figure_5a/ASCII_22RNF4/._17_220with_fret.dat
- Source_Data/Figures/Figure_5/Figure_5a/ASCII_22RNF4/17_278with_fret.dat
- __MACOSX/Source_Data/Figures/Figure_5/Figure_5a/ASCII_22RNF4/._17_278with_fret.dat
- Source_Data/Figures/Figure_5/Figure_5a/ASCII_22RNF4/17_283with_fret.dat
- __MACOSX/Source_Data/Figures/Figure_5/Figure_5a/ASCII_22RNF4/._17_283with_fret.dat
- Source_Data/Figures/Figure_5/Figure_5a/ASCII_22RNF4/17_293with_fret.dat
- __MACOSX/Source_Data/Figures/Figure_5/Figure_5a/ASCII_22RNF4/._17_293with_fret.dat
- Source_Data/Figures/Figure_5/Figure_5a/ASCII_22RNF4/17_311with_fret.dat
- __MACOSX/Source_Data/Figures/Figure_5/Figure_5a/ASCII_22RNF4/._17_311with_fret.dat
- Source_Data/Figures/Figure_5/Figure_5a/ASCII_22RNF4/17_321with_fret.dat
- __MACOSX/Source_Data/Figures/Figure_5/Figure_5a/ASCII_22RNF4/._17_321with_fret.dat
- Source_Data/Figures/Figure_5/Figure_5a/ASCII_22RNF4/17_349with_fret.dat
- __MACOSX/Source_Data/Figures/Figure_5/Figure_5a/ASCII_22RNF4/._17_349with_fret.dat
- Source_Data/Figures/Figure_5/Figure_5a/ASCII_22RNF4/17_354with_fret.dat
- __MACOSX/Source_Data/Figures/Figure_5/Figure_5a/ASCII_22RNF4/._17_354with_fret.dat
- Source_Data/Figures/Figure_5/Figure_5a/ASCII_22RNF4/17_359with_fret.dat
- __MACOSX/Source_Data/Figures/Figure_5/Figure_5a/ASCII_22RNF4/._17_359with_fret.dat
- Source_Data/Figures/Figure_5/Figure_5a/ASCII_22RNF4/17_37with_fret.dat
- __MACOSX/Source_Data/Figures/Figure_5/Figure_5a/ASCII_22RNF4/._17_37with_fret.dat
- Source_Data/Figures/Figure_5/Figure_5a/ASCII_22RNF4/17_382with_fret.dat
- __MACOSX/Source_Data/Figures/Figure_5/Figure_5a/ASCII_22RNF4/._17_382with_fret.dat
- Source_Data/Figures/Figure_5/Figure_5a/ASCII_22RNF4/17_389with_fret.dat
- __MACOSX/Source_Data/Figures/Figure_5/Figure_5a/ASCII_22RNF4/._17_389with_fret.dat
- Source_Data/Figures/Figure_5/Figure_5a/ASCII_22RNF4/17_409with_fret.dat
- __MACOSX/Source_Data/Figures/Figure_5/Figure_5a/ASCII_22RNF4/._17_409with_fret.dat
- Source_Data/Figures/Figure_5/Figure_5a/ASCII_22RNF4/17_41with_fret.dat
- __MACOSX/Source_Data/Figures/Figure_5/Figure_5a/ASCII_22RNF4/._17_41with_fret.dat
- Source_Data/Figures/Figure_5/Figure_5a/ASCII_22RNF4/17_46with_fret.dat
- __MACOSX/Source_Data/Figures/Figure_5/Figure_5a/ASCII_22RNF4/._17_46with_fret.dat
- Source_Data/Figures/Figure_5/Figure_5a/ASCII_22RNF4/17_48with_fret.dat
- __MACOSX/Source_Data/Figures/Figure_5/Figure_5a/ASCII_22RNF4/._17_48with_fret.dat
- Source_Data/Figures/Figure_5/Figure_5a/ASCII_22RNF4/17_56with_fret.dat
- __MACOSX/Source_Data/Figures/Figure_5/Figure_5a/ASCII_22RNF4/._17_56with_fret.dat
- Source_Data/Figures/Figure_5/Figure_5a/ASCII_22RNF4/17_57with_fret.dat
- __MACOSX/Source_Data/Figures/Figure_5/Figure_5a/ASCII_22RNF4/._17_57with_fret.dat
- Source_Data/Figures/Figure_5/Figure_5a/ASCII_22RNF4/17_79with_fret.dat
- __MACOSX/Source_Data/Figures/Figure_5/Figure_5a/ASCII_22RNF4/._17_79with_fret.dat
- Source_Data/Figures/Figure_5/Figure_5a/ASCII_22RNF4/17_87with_fret.dat
- __MACOSX/Source_Data/Figures/Figure_5/Figure_5a/ASCII_22RNF4/._17_87with_fret.dat
- Source_Data/Figures/Figure_5/Figure_5a/ASCII_22RNF4/17_97with_fret.dat
- __MACOSX/Source_Data/Figures/Figure_5/Figure_5a/ASCII_22RNF4/._17_97with_fret.dat
- Source_Data/Figures/Figure_5/Figure_5a/ASCII_22RNF4/contour_fret.py
- __MACOSX/Source_Data/Figures/Figure_5/Figure_5a/ASCII_22RNF4/._contour_fret.py
- __MACOSX/Source_Data/Figures/Figure_5/Figure_5a/._ASCII_22RNF4
- Source_Data/Figures/Figure_5/Figure_5a/ASCII_44RNF4/
- Source_Data/Figures/Figure_5/Figure_5a/ASCII_44RNF4/17_25with_fret.dat
- __MACOSX/Source_Data/Figures/Figure_5/Figure_5a/ASCII_44RNF4/
- __MACOSX/Source_Data/Figures/Figure_5/Figure_5a/ASCII_44RNF4/._17_25with_fret.dat
- Source_Data/Figures/Figure_5/Figure_5a/ASCII_44RNF4/17_7with_fret.dat
- __MACOSX/Source_Data/Figures/Figure_5/Figure_5a/ASCII_44RNF4/._17_7with_fret.dat
- Source_Data/Figures/Figure_5/Figure_5a/ASCII_44RNF4/6_104with_fret.dat
- __MACOSX/Source_Data/Figures/Figure_5/Figure_5a/ASCII_44RNF4/._6_104with_fret.dat
- Source_Data/Figures/Figure_5/Figure_5a/ASCII_44RNF4/6_149with_fret.dat
- __MACOSX/Source_Data/Figures/Figure_5/Figure_5a/ASCII_44RNF4/._6_149with_fret.dat
- Source_Data/Figures/Figure_5/Figure_5a/ASCII_44RNF4/6_163with_fret.dat
- __MACOSX/Source_Data/Figures/Figure_5/Figure_5a/ASCII_44RNF4/._6_163with_fret.dat
- Source_Data/Figures/Figure_5/Figure_5a/ASCII_44RNF4/6_16with_fret.dat
- __MACOSX/Source_Data/Figures/Figure_5/Figure_5a/ASCII_44RNF4/._6_16with_fret.dat
- Source_Data/Figures/Figure_5/Figure_5a/ASCII_44RNF4/6_41with_fret.dat
- __MACOSX/Source_Data/Figures/Figure_5/Figure_5a/ASCII_44RNF4/._6_41with_fret.dat
- Source_Data/Figures/Figure_5/Figure_5a/ASCII_44RNF4/7_10with_fret.dat
- __MACOSX/Source_Data/Figures/Figure_5/Figure_5a/ASCII_44RNF4/._7_10with_fret.dat
- Source_Data/Figures/Figure_5/Figure_5a/ASCII_44RNF4/7_34with_fret.dat
- __MACOSX/Source_Data/Figures/Figure_5/Figure_5a/ASCII_44RNF4/._7_34with_fret.dat
- Source_Data/Figures/Figure_5/Figure_5a/ASCII_44RNF4/7_67with_fret.dat
- __MACOSX/Source_Data/Figures/Figure_5/Figure_5a/ASCII_44RNF4/._7_67with_fret.dat
- Source_Data/Figures/Figure_5/Figure_5a/ASCII_44RNF4/9_104with_fret.dat
- __MACOSX/Source_Data/Figures/Figure_5/Figure_5a/ASCII_44RNF4/._9_104with_fret.dat
- Source_Data/Figures/Figure_5/Figure_5a/ASCII_44RNF4/9_109with_fret.dat
- __MACOSX/Source_Data/Figures/Figure_5/Figure_5a/ASCII_44RNF4/._9_109with_fret.dat
- Source_Data/Figures/Figure_5/Figure_5a/ASCII_44RNF4/9_111with_fret.dat
- __MACOSX/Source_Data/Figures/Figure_5/Figure_5a/ASCII_44RNF4/._9_111with_fret.dat
- Source_Data/Figures/Figure_5/Figure_5a/ASCII_44RNF4/9_112with_fret.dat
- __MACOSX/Source_Data/Figures/Figure_5/Figure_5a/ASCII_44RNF4/._9_112with_fret.dat
- Source_Data/Figures/Figure_5/Figure_5a/ASCII_44RNF4/9_115with_fret.dat
- __MACOSX/Source_Data/Figures/Figure_5/Figure_5a/ASCII_44RNF4/._9_115with_fret.dat
- Source_Data/Figures/Figure_5/Figure_5a/ASCII_44RNF4/9_126with_fret.dat
- __MACOSX/Source_Data/Figures/Figure_5/Figure_5a/ASCII_44RNF4/._9_126with_fret.dat
- Source_Data/Figures/Figure_5/Figure_5a/ASCII_44RNF4/9_127with_fret.dat
- __MACOSX/Source_Data/Figures/Figure_5/Figure_5a/ASCII_44RNF4/._9_127with_fret.dat
- Source_Data/Figures/Figure_5/Figure_5a/ASCII_44RNF4/9_132with_fret.dat
- __MACOSX/Source_Data/Figures/Figure_5/Figure_5a/ASCII_44RNF4/._9_132with_fret.dat
- Source_Data/Figures/Figure_5/Figure_5a/ASCII_44RNF4/9_134with_fret.dat
- __MACOSX/Source_Data/Figures/Figure_5/Figure_5a/ASCII_44RNF4/._9_134with_fret.dat
- Source_Data/Figures/Figure_5/Figure_5a/ASCII_44RNF4/9_135with_fret.dat
- __MACOSX/Source_Data/Figures/Figure_5/Figure_5a/ASCII_44RNF4/._9_135with_fret.dat
- Source_Data/Figures/Figure_5/Figure_5a/ASCII_44RNF4/9_137with_fret.dat
- __MACOSX/Source_Data/Figures/Figure_5/Figure_5a/ASCII_44RNF4/._9_137with_fret.dat
- Source_Data/Figures/Figure_5/Figure_5a/ASCII_44RNF4/9_144with_fret.dat
- __MACOSX/Source_Data/Figures/Figure_5/Figure_5a/ASCII_44RNF4/._9_144with_fret.dat
- Source_Data/Figures/Figure_5/Figure_5a/ASCII_44RNF4/9_162with_fret.dat
- __MACOSX/Source_Data/Figures/Figure_5/Figure_5a/ASCII_44RNF4/._9_162with_fret.dat
- Source_Data/Figures/Figure_5/Figure_5a/ASCII_44RNF4/9_164with_fret.dat
- __MACOSX/Source_Data/Figures/Figure_5/Figure_5a/ASCII_44RNF4/._9_164with_fret.dat
- Source_Data/Figures/Figure_5/Figure_5a/ASCII_44RNF4/9_168with_fret.dat
- __MACOSX/Source_Data/Figures/Figure_5/Figure_5a/ASCII_44RNF4/._9_168with_fret.dat
- Source_Data/Figures/Figure_5/Figure_5a/ASCII_44RNF4/9_170with_fret.dat
- __MACOSX/Source_Data/Figures/Figure_5/Figure_5a/ASCII_44RNF4/._9_170with_fret.dat
- Source_Data/Figures/Figure_5/Figure_5a/ASCII_44RNF4/9_173with_fret.dat
- __MACOSX/Source_Data/Figures/Figure_5/Figure_5a/ASCII_44RNF4/._9_173with_fret.dat
- Source_Data/Figures/Figure_5/Figure_5a/ASCII_44RNF4/9_184with_fret.dat
- __MACOSX/Source_Data/Figures/Figure_5/Figure_5a/ASCII_44RNF4/._9_184with_fret.dat
- Source_Data/Figures/Figure_5/Figure_5a/ASCII_44RNF4/9_186with_fret.dat
- __MACOSX/Source_Data/Figures/Figure_5/Figure_5a/ASCII_44RNF4/._9_186with_fret.dat
- Source_Data/Figures/Figure_5/Figure_5a/ASCII_44RNF4/9_194with_fret.dat
- __MACOSX/Source_Data/Figures/Figure_5/Figure_5a/ASCII_44RNF4/._9_194with_fret.dat
- Source_Data/Figures/Figure_5/Figure_5a/ASCII_44RNF4/9_1with_fret.dat
- __MACOSX/Source_Data/Figures/Figure_5/Figure_5a/ASCII_44RNF4/._9_1with_fret.dat
- Source_Data/Figures/Figure_5/Figure_5a/ASCII_44RNF4/9_20with_fret.dat
- __MACOSX/Source_Data/Figures/Figure_5/Figure_5a/ASCII_44RNF4/._9_20with_fret.dat
- Source_Data/Figures/Figure_5/Figure_5a/ASCII_44RNF4/9_50with_fret.dat
- __MACOSX/Source_Data/Figures/Figure_5/Figure_5a/ASCII_44RNF4/._9_50with_fret.dat
- Source_Data/Figures/Figure_5/Figure_5a/ASCII_44RNF4/9_52with_fret.dat
- __MACOSX/Source_Data/Figures/Figure_5/Figure_5a/ASCII_44RNF4/._9_52with_fret.dat
- Source_Data/Figures/Figure_5/Figure_5a/ASCII_44RNF4/9_65with_fret.dat
- __MACOSX/Source_Data/Figures/Figure_5/Figure_5a/ASCII_44RNF4/._9_65with_fret.dat
- Source_Data/Figures/Figure_5/Figure_5a/ASCII_44RNF4/9_66with_fret.dat
- __MACOSX/Source_Data/Figures/Figure_5/Figure_5a/ASCII_44RNF4/._9_66with_fret.dat
- Source_Data/Figures/Figure_5/Figure_5a/ASCII_44RNF4/9_6with_fret.dat
- __MACOSX/Source_Data/Figures/Figure_5/Figure_5a/ASCII_44RNF4/._9_6with_fret.dat
- Source_Data/Figures/Figure_5/Figure_5a/ASCII_44RNF4/9_90with_fret.dat
- __MACOSX/Source_Data/Figures/Figure_5/Figure_5a/ASCII_44RNF4/._9_90with_fret.dat
- Source_Data/Figures/Figure_5/Figure_5a/ASCII_44RNF4/9_92with_fret.dat
- __MACOSX/Source_Data/Figures/Figure_5/Figure_5a/ASCII_44RNF4/._9_92with_fret.dat
- Source_Data/Figures/Figure_5/Figure_5a/ASCII_44RNF4/9_93with_fret.dat
- __MACOSX/Source_Data/Figures/Figure_5/Figure_5a/ASCII_44RNF4/._9_93with_fret.dat
- Source_Data/Figures/Figure_5/Figure_5a/ASCII_44RNF4/9_95with_fret.dat
- __MACOSX/Source_Data/Figures/Figure_5/Figure_5a/ASCII_44RNF4/._9_95with_fret.dat
- Source_Data/Figures/Figure_5/Figure_5a/ASCII_44RNF4/9_97with_fret.dat
- __MACOSX/Source_Data/Figures/Figure_5/Figure_5a/ASCII_44RNF4/._9_97with_fret.dat
- Source_Data/Figures/Figure_5/Figure_5a/ASCII_44RNF4/contour_fret.py
- __MACOSX/Source_Data/Figures/Figure_5/Figure_5a/ASCII_44RNF4/._contour_fret.py
- __MACOSX/Source_Data/Figures/Figure_5/Figure_5a/._ASCII_44RNF4
- Source_Data/Figures/Figure_5/Figure_5a/ASCII_NoRNF4/
- Source_Data/Figures/Figure_5/Figure_5a/ASCII_NoRNF4/16_100with_fret.dat
- __MACOSX/Source_Data/Figures/Figure_5/Figure_5a/ASCII_NoRNF4/
- __MACOSX/Source_Data/Figures/Figure_5/Figure_5a/ASCII_NoRNF4/._16_100with_fret.dat
- Source_Data/Figures/Figure_5/Figure_5a/ASCII_NoRNF4/16_108with_fret.dat
- __MACOSX/Source_Data/Figures/Figure_5/Figure_5a/ASCII_NoRNF4/._16_108with_fret.dat
- Source_Data/Figures/Figure_5/Figure_5a/ASCII_NoRNF4/16_109with_fret.dat
- __MACOSX/Source_Data/Figures/Figure_5/Figure_5a/ASCII_NoRNF4/._16_109with_fret.dat
- Source_Data/Figures/Figure_5/Figure_5a/ASCII_NoRNF4/16_10with_fret.dat
- __MACOSX/Source_Data/Figures/Figure_5/Figure_5a/ASCII_NoRNF4/._16_10with_fret.dat
- Source_Data/Figures/Figure_5/Figure_5a/ASCII_NoRNF4/16_111with_fret.dat
- __MACOSX/Source_Data/Figures/Figure_5/Figure_5a/ASCII_NoRNF4/._16_111with_fret.dat
- Source_Data/Figures/Figure_5/Figure_5a/ASCII_NoRNF4/16_112with_fret.dat
- __MACOSX/Source_Data/Figures/Figure_5/Figure_5a/ASCII_NoRNF4/._16_112with_fret.dat
- Source_Data/Figures/Figure_5/Figure_5a/ASCII_NoRNF4/16_116with_fret.dat
- __MACOSX/Source_Data/Figures/Figure_5/Figure_5a/ASCII_NoRNF4/._16_116with_fret.dat
- Source_Data/Figures/Figure_5/Figure_5a/ASCII_NoRNF4/16_11with_fret.dat
- __MACOSX/Source_Data/Figures/Figure_5/Figure_5a/ASCII_NoRNF4/._16_11with_fret.dat
- Source_Data/Figures/Figure_5/Figure_5a/ASCII_NoRNF4/16_122with_fret.dat
- __MACOSX/Source_Data/Figures/Figure_5/Figure_5a/ASCII_NoRNF4/._16_122with_fret.dat
- Source_Data/Figures/Figure_5/Figure_5a/ASCII_NoRNF4/16_127with_fret.dat
- __MACOSX/Source_Data/Figures/Figure_5/Figure_5a/ASCII_NoRNF4/._16_127with_fret.dat
- Source_Data/Figures/Figure_5/Figure_5a/ASCII_NoRNF4/16_128with_fret.dat
- __MACOSX/Source_Data/Figures/Figure_5/Figure_5a/ASCII_NoRNF4/._16_128with_fret.dat
- Source_Data/Figures/Figure_5/Figure_5a/ASCII_NoRNF4/16_129with_fret.dat
- __MACOSX/Source_Data/Figures/Figure_5/Figure_5a/ASCII_NoRNF4/._16_129with_fret.dat
- Source_Data/Figures/Figure_5/Figure_5a/ASCII_NoRNF4/16_138with_fret.dat
- __MACOSX/Source_Data/Figures/Figure_5/Figure_5a/ASCII_NoRNF4/._16_138with_fret.dat
- Source_Data/Figures/Figure_5/Figure_5a/ASCII_NoRNF4/16_141with_fret.dat
- __MACOSX/Source_Data/Figures/Figure_5/Figure_5a/ASCII_NoRNF4/._16_141with_fret.dat
- Source_Data/Figures/Figure_5/Figure_5a/ASCII_NoRNF4/16_142with_fret.dat
- __MACOSX/Source_Data/Figures/Figure_5/Figure_5a/ASCII_NoRNF4/._16_142with_fret.dat
- Source_Data/Figures/Figure_5/Figure_5a/ASCII_NoRNF4/16_144with_fret.dat
- __MACOSX/Source_Data/Figures/Figure_5/Figure_5a/ASCII_NoRNF4/._16_144with_fret.dat
[truncated: 950 more entries]
