# Supplementary material for: Ubiquitin transfer by a RING E3 ligase occurs from a closed E2~ubiquitin conformation
Source: Nat Commun. 2020 Jun 5;11:2846. doi: 10.1038/s41467-020-16666-y (PMC7275055; doi:10.1038/s41467-020-16666-y)
Supplement: Supplementary file 4 — Source Data [file 41467_2020_16666_MOESM4_ESM.zip › Source_Data/Figures/Figure_1/Fig_1c.xlsx]

## Sheet: Protocol Information
User: PMURPHY			Path: C:\Program Files (x86)\BMG\PHERAstar\User\Data\							Test ID: 4799
Test Name: EMMA FLUORESCEIN FP								Date: 24/01/2019		Time: 18:12:15
Fluorescence polarization (FP)
Basic settings
Measurement type:	Fluorescence polarization (FP)
Microplate name:	GREINER 384 SMALL VOLUME
Endpoint settings
No. of flashes per well:	50
Optic settings
Optic module:	FP 485 520 520
Excitation:	485
Emission A:	520
Emission B:	520
Gain A:	689
Gain B:	691
Focal height [mm]:	10.6
Shaking settings
Shaking frequency [rpm]:	500
Shaking mode:	double orbital
Additional shaking time:	1s before plate reading
General settings
Top optic used
Positioning delay [s]:	0.3
Reading direction:	bidirectional, horizontal right to left, bottom to top
Target temperature [°C]:	25

## Sheet: Sheet1
Raw Data (Fluorescence Polarization)
	Reaction					Reaction - UEV					Reaction - ATP
Time (Minutes)	Sample 1 (mP)	Sample 2 (mP)	Sample 3 (mP)	Average (mP)	SD (mP)	Sample 1 (mP)	Sample 2 (mP)	Sample 3 (mP)	Average (mP)	SD (mP)	Sample 1 (mP)	Sample 2 (mP)	Sample 3 (mP)	Average (mP)	SD (mP)
0	18.1	19.2	19	18.7667	0.585947	19.1	20.1	20.6	19.9333	0.763763	20.4	20.4	20.5	20.4333	0.057735
2	23.6	27	27	25.8667	1.96299	22.3	26.2	25.6	24.7	2.1	20.3	21.5	20.6	20.8	0.6245
5	40.9	43.9	42.7	42.5	1.50997	26	26	23.7	25.2333	1.32791	21.1	19.9	19.9	20.3	0.69282
10	68.2	72	72.2	70.8	2.25389	25.2	26.5	26.4	26.0333	0.723418	20.8	22.1	19.5	20.8	1.3
15	70	73.3	72.5	71.9333	1.72143	26.5	26.5	27	26.6667	0.288675	21.8	22	19.6	21.1333	1.33167
20	71.6	74.2	72.7	72.8333	1.30512	27.2	26.1	26.5	26.6	0.556776	21.2	21.7	18.6	20.5	1.66433
Raw Data (Parallel)
	Reaction					Reaction - UEV					Reaction - ATP
Time (Minutes)	Sample 1 (AU)	Sample 2 (AU)	Sample 3 (AU)			Sample 1 (AU)	Sample 2 (AU)	Sample 3 (AU)			Sample 1 (AU)	Sample 2 (AU)	Sample 3 (AU)
0	145340	132423	130206			129529	133114	131685			132817	131001	132442
2	144109	129530	126457			132338	127471	126327			127266	125938	126472
5	128115	129682	125378			125111	126333	130123			124442	129897	129148
10	125787	129499	130010			129040	126307	126506			124045	127394	126789
15	127006	130332	130476			126755	126004	125680			125062	125312	124417
20	130465	132040	126443			126862	126899	126783			125394	126677	121632
Raw Data (Perpendicular)
	Reaction					Reaction - UEV					Reaction - ATP
Time (Minutes)	Sample 1 (AU)	Sample 2 (AU)	Sample 3 (AU)			Sample 1 (AU)	Sample 2 (AU)	Sample 3 (AU)			Sample 1 (AU)	Sample 2 (AU)	Sample 3 (AU)
0	140159	127436	125351			124684	127870	126371			127503	125770	127133
2	137468	122711	119800			126555	120960	120020			122208	120625	121376
5	118055	118773	115114			118764	119924	124100			119303	124816	124104
10	109716	112094	112509			122701	119786	120008			118995	121880	121939
15	110385	112541	112831			120206	119510	119078			119736	119918	119632
20	113040	113790	109297			120152	120446	120243			120185	121291	117190
