# Supplementary material for: Ubiquitin transfer by a RING E3 ligase occurs from a closed E2~ubiquitin conformation
Source: Nat Commun. 2020 Jun 5;11:2846. doi: 10.1038/s41467-020-16666-y (PMC7275055; doi:10.1038/s41467-020-16666-y)
Supplement: Supplementary file 4 — Source Data [file 41467_2020_16666_MOESM4_ESM.zip › Source_Data/Figures/Figure_2/Figure_2b/22C/1_Ubc13_ub_ascii.CSV]

VAR1	VAR2	VAR3	VAR4	VAR5	VAR6	VAR7
5.000000000000000e-2	0.0000000000000000	2.500000000000000e-2	2.263334384858044e-7	1.674776025236593e-9		2.280082018927445e-7
1.000000000000000e-1	0.0000000000000000	4.110000000000000e-2	6.737034700315457e-7	4.870063091482650e-9		6.785709779179810e-7
1.500000000000000e-1	3.154574132492114e-3	5.720000000000000e-2	1.905804416403786e-6	1.371949526813880e-8		1.919523659305994e-6
2.000000000000000e-1	0.0000000000000000	7.331000000000000e-2	5.110410094637223e-6	3.744290220820189e-8		5.173501577287066e-6
2.500000000000000e-1	6.309148264984227e-3	8.941000000000000e-2	1.309148264984227e-5	9.899779179810726e-8		1.318611987381703e-5
3.000000000000000e-1	2.208201892744480e-2	1.055100000000000e-1	3.179810725552051e-5	2.535769716088328e-7		3.205047318611988e-5
3.500000000000000e-1	3.470031545741325e-2	1.216100000000000e-1	7.334384858044163e-5	6.292460567823343e-7		7.397476340694006e-5
4.000000000000000e-1	5.993690851735016e-2	1.377100000000000e-1	1.608832807570978e-4	1.512716088328076e-6		1.623974763406940e-4
4.500000000000000e-1	9.463722397476341e-2	1.538100000000000e-1	3.353312302839117e-4	3.533123028391167e-6		3.388328075709779e-4
5.000000000000000e-1	1.041009463722398e-1	1.699200000000000e-1	6.642271293375394e-4	7.949526813880126e-6		6.721766561514196e-4
5.500000000000001e-1	1.671924290220820e-1	1.860200000000000e-1	1.250410094637224e-3	1.738170347003155e-5		1.267791798107256e-3
6.000000000000000e-1	1.861198738170347e-1	2.021200000000000e-1	2.237097791798108e-3	3.678233438485805e-5		2.273880126182965e-3
6.500000000000000e-1	1.482649842271293e-1	2.182200000000000e-1	3.803722397476341e-3	7.548895899053629e-5		3.879211356466878e-3
6.999999999999999e-1	1.009463722397476e-1	2.343200000000000e-1	6.146466876971609e-3	1.500315457413249e-4		6.296466876971609e-3
7.500000000000000e-1	5.047318611987382e-2	2.504200000000000e-1	9.439148264984227e-3	2.888328075709779e-4		9.727981072555205e-3
8.000000000000000e-1	9.463722397476341e-3	2.665300000000000e-1	1.377624605678233e-2	5.387697160883281e-4		1.431501577287066e-2
8.500000000000000e-1	9.463722397476341e-3	2.826300000000000e-1	1.910820189274448e-2	9.736277602523659e-4		2.008182965299685e-2
9.000000000000000e-1	0.0000000000000000	2.987300000000000e-1	2.518842271293375e-2	1.704479495268139e-3		2.689293375394322e-2
9.500000000000000e-1	3.154574132492114e-3	3.148300000000000e-1	3.155539432176656e-2	2.890851735015773e-3		3.444624605678234e-2
1.000000000000000e+0	0.0000000000000000	3.309300000000000e-1	3.756965299684542e-2	4.749873817034700e-3		4.231955835962145e-2
		3.470300000000000e-1	4.251012618296530e-2	7.560788643533123e-3		5.007091482649842e-2
		3.631400000000000e-1	4.571290220820190e-2	1.165943217665615e-2		5.737233438485805e-2
		3.792400000000000e-1	4.671719242902208e-2	1.741864353312303e-2		6.413580441640379e-2
		3.953400000000000e-1	4.537388012618297e-2	2.521028391167192e-2		7.058416403785489e-2
		4.114400000000000e-1	4.188189274447950e-2	3.534826498422713e-2		7.723015772870662e-2
		4.275400000000000e-1	3.673993690851734e-2	4.801586750788644e-2		8.475580441640379e-2
		4.436400000000000e-1	3.062962145110410e-2	6.318709779179811e-2		9.381671924290221e-2
		4.597500000000000e-1	2.426813880126183e-2	8.055611987381704e-2		1.048242586750789e-1
		4.758500000000000e-1	1.827353312302839e-2	9.949365930599368e-2		1.177671924290221e-1
		4.919500000000000e-1	1.307675078864353e-2	1.190471293375394e-1		1.321238801261830e-1
		5.080500000000000e-1	8.893406940063091e-3	1.379968138801262e-1		1.468902208201893e-1
		5.241500000000000e-1	5.748138801261830e-3	1.549693690851735e-1		1.607175394321766e-1
		5.402500000000000e-1	3.530851735015773e-3	1.685968138801262e-1		1.721276656151420e-1
		5.563600000000000e-1	2.061198738170347e-3	1.776967192429022e-1		1.797579495268139e-1
		5.724600000000000e-1	1.143564668769716e-3	1.814413249211356e-1		1.825848580441640e-1
		5.885600000000000e-1	6.029652996845426e-4	1.794814511041009e-1		1.800843848580442e-1
		6.046600000000000e-1	3.021451104100947e-4	1.720004731861199e-1		1.723025867507886e-1
		6.207600000000000e-1	1.438801261829653e-4	1.596858044164038e-1		1.598296845425868e-1
		6.368600000000000e-1	6.511041009463722e-5	1.436248580441640e-1		1.436900000000000e-1
		6.529700000000001e-1	2.801261829652997e-5	1.251467507886435e-1		1.251747634069401e-1
		6.690700000000001e-1	1.145110410094637e-5	1.056419242902208e-1		1.056533753943218e-1
		6.851699999999999e-1	4.447949526813880e-6	8.639318611987382e-2		8.639763406940062e-2
		7.012699999999999e-1	1.642173501577287e-6	6.844621451104101e-2		6.844785488958990e-2
		7.173699999999999e-1	5.762018927444795e-7	5.253466876971610e-2		5.253526813880126e-2
		7.334700000000000e-1	1.921422712933754e-7	3.906334384858044e-2		3.906353312302839e-2
		7.495800000000000e-1	6.089211356466877e-8	2.813968454258675e-2		2.813974763406940e-2
		7.656800000000000e-1	1.833971608832808e-8	1.963791798107256e-2		1.963794952681388e-2
		7.817800000000000e-1	5.249463722397477e-9	1.327697160883281e-2		1.327697160883281e-2
		7.978800000000000e-1	1.427996845425868e-9	8.696182965299685e-3		8.696182965299685e-3
		8.139800000000000e-1	3.691735015772870e-10	5.518044164037855e-3		5.518044164037855e-3
		8.300800000000000e-1	9.070441640378549e-11	3.392082018927445e-3		3.392082018927445e-3
		8.461900000000000e-1	2.117949526813880e-11	2.020126182965300e-3		2.020126182965300e-3
		8.622900000000000e-1	4.699968454258674e-12	1.165520504731861e-3		1.165520504731861e-3
		8.783900000000000e-1	9.912050473186118e-13	6.514511041009463e-4		6.514511041009463e-4
		8.944900000000000e-1	1.986668769716088e-13	3.527444794952681e-4		3.527444794952681e-4
		9.105900000000000e-1	3.784227129337540e-14	1.850473186119874e-4		1.850473186119874e-4
		9.266900000000000e-1	6.850504731861198e-15	9.403785488958990e-5		9.403785488958990e-5
		9.428000000000000e-1	1.178577287066246e-15	4.630914826498422e-5		4.630914826498422e-5
		9.589000000000000e-1	1.927012618296530e-16	2.208201892744480e-5		2.208201892744480e-5
		9.750000000000000e-1	2.994350157728706e-17	1.022082018927445e-5		1.022082018927445e-5
