# Supplementary material for: Ubiquitin transfer by a RING E3 ligase occurs from a closed E2~ubiquitin conformation
Source: Nat Commun. 2020 Jun 5;11:2846. doi: 10.1038/s41467-020-16666-y (PMC7275055; doi:10.1038/s41467-020-16666-y)
Supplement: Supplementary file 4 — Source Data [file 41467_2020_16666_MOESM4_ESM.zip › Source_Data/Figures/Figure_2/Figure_2b/22C/2_Ubc13_ub_UEV_ascii.CSV]

VAR1	VAR2	VAR3	VAR4	VAR5	VAR6	VAR7
5.500000000000000e-2	3.597122302158274e-3	2.750000000000000e-2	7.524820143884891e-4	6.077050359712231e-8		7.525539568345323e-4
1.100000000000000e-1	0.0000000000000000	4.428000000000000e-2	1.276834532374101e-3	1.484755395683453e-7		1.276978417266187e-3
1.650000000000000e-1	1.079136690647482e-2	6.106000000000000e-2	2.100539568345324e-3	3.527679856115108e-7		2.100899280575540e-3
2.200000000000000e-1	3.956834532374101e-2	7.784000000000000e-2	3.350431654676259e-3	8.150683453237410e-7		3.351223021582734e-3
2.750000000000000e-1	6.474820143884892e-2	9.462000000000000e-2	5.181223021582734e-3	1.831334532374101e-6		5.183057553956835e-3
3.300000000000000e-1	9.352517985611510e-2	1.114000000000000e-1	7.768453237410072e-3	3.992805755395684e-6		7.772446043165469e-3
3.850000000000000e-1	1.007194244604317e-1	1.281800000000000e-1	1.129280575539568e-2	8.489208633093526e-6		1.130133093525180e-2
4.400000000000000e-1	9.712230215827339e-2	1.449600000000000e-1	1.591607913669065e-2	1.755395683453237e-5		1.593363309352518e-2
4.950000000000000e-1	1.223021582733813e-1	1.617400000000000e-1	2.174888489208633e-2	3.528776978417266e-5		2.178417266187050e-2
5.500000000000001e-1	1.438848920863309e-1	1.785200000000000e-1	2.881399280575539e-2	6.895683453237410e-5		2.888298561151079e-2
6.050000000000000e-1	1.474820143884892e-1	1.953000000000000e-1	3.701151079136690e-2	1.310791366906475e-4		3.714258992805755e-2
6.600000000000000e-1	1.366906474820144e-1	2.120800000000000e-1	4.609316546762590e-2	2.421942446043166e-4		4.633535971223022e-2
7.150000000000000e-1	8.273381294964029e-2	2.288600000000000e-1	5.565485611510791e-2	4.351798561151079e-4		5.609003597122302e-2
7.700000000000000e-1	1.798561151079137e-2	2.456400000000000e-1	6.515316546762591e-2	7.605035971223022e-4		6.591366906474820e-2
8.250000000000000e-1	2.877697841726619e-2	2.624200000000000e-1	7.394942446043165e-2	1.292302158273381e-3		7.524172661870504e-2
8.800000000000000e-1	3.597122302158274e-3	2.791900000000000e-1	8.137676258992806e-2	2.135575539568346e-3		8.351230215827338e-2
9.350000000000000e-1	0.0000000000000000	2.959700000000000e-1	8.682251798561150e-2	3.431834532374100e-3		9.025438848920864e-2
9.900000000000000e-1	0.0000000000000000	3.127500000000000e-1	8.981125899280576e-2	5.363093525179855e-3		9.517435251798560e-2
1.045000000000000e+0	0.0000000000000000	3.295300000000000e-1	9.007323741007194e-2	8.150251798561150e-3		9.822348920863309e-2
		3.463100000000000e-1	8.758449640287770e-2	1.204471223021583e-2		9.962920863309352e-2
		3.630900000000000e-1	8.257050359712230e-2	1.730985611510791e-2		9.988035971223021e-2
		3.798700000000000e-1	7.547258992805755e-2	2.419133093525180e-2		9.966392086330934e-2
		3.966500000000000e-1	6.688363309352518e-2	3.287733812949640e-2		9.976097122302158e-2
		4.134300000000000e-1	5.746679856115108e-2	4.345136690647482e-2		1.009182014388489e-1
		4.302100000000000e-1	4.787190647482014e-2	5.584453237410072e-2		1.037164388489209e-1
		4.469900000000000e-1	3.866435251798561e-2	6.979553956834532e-2		1.084598920863309e-1
		4.637700000000000e-1	3.027661870503597e-2	8.482913669064749e-2		1.151057194244604e-1
		4.805500000000000e-1	2.298636690647482e-2	1.002610791366906e-1		1.232474460431655e-1
		4.973300000000000e-1	1.691996402877698e-2	1.152364748201439e-1		1.321564388489209e-1
		5.141099999999999e-1	1.207521582733813e-2	1.288005395683453e-1		1.408757913669064e-1
		5.308900000000000e-1	8.355215827338130e-3	1.399959712230216e-1		1.483511870503597e-1
		5.476700000000000e-1	5.605143884892086e-3	1.479733812949640e-1		1.535785251798561e-1
		5.644500000000000e-1	3.645719424460431e-3	1.520973741007194e-1		1.557430935251798e-1
		5.812300000000000e-1	2.299028776978417e-3	1.520302517985611e-1		1.543292805755396e-1
		5.980100000000001e-1	1.405647482014389e-3	1.477775539568345e-1		1.491831654676259e-1
		6.147899999999999e-1	8.332374100719424e-4	1.396873381294964e-1		1.405205755395683e-1
		6.315700000000000e-1	4.788848920863309e-4	1.284031654676259e-1		1.288820503597122e-1
		6.483500000000000e-1	2.668345323741007e-4	1.147795683453237e-1		1.150464028776979e-1
		6.651300000000000e-1	1.441726618705036e-4	9.977543165467627e-2		9.991960431654677e-2
		6.819100000000000e-1	7.550359712230216e-5	8.434370503597122e-2		8.441924460431654e-2
		6.986900000000000e-1	3.834532374100719e-5	6.933492805755397e-2		6.937327338129497e-2
		7.154700000000001e-1	1.888489208633094e-5	5.542701438848920e-2		5.544589928057554e-2
		7.322500000000000e-1	9.028776978417266e-6	4.308845323741008e-2		4.309748201438849e-2
		7.490300000000000e-1	4.172661870503598e-6	3.257399280575540e-2		3.257812949640288e-2
		7.658100000000000e-1	1.872003597122302e-6	2.394697841726619e-2		2.394884892086331e-2
		7.825800000000000e-1	8.144532374100720e-7	1.711989208633094e-2		1.712068345323741e-2
		7.993600000000000e-1	3.435507194244604e-7	1.190201438848921e-2		1.190237410071942e-2
		8.161400000000000e-1	1.405021582733813e-7	8.046582733812950e-3		8.046726618705035e-3
		8.329200000000000e-1	5.571115107913670e-8	5.290179856115107e-3		5.290251798561151e-3
		8.497000000000000e-1	2.141737410071942e-8	3.382230215827338e-3		3.382230215827338e-3
		8.664800000000000e-1	7.982841726618704e-9	2.102805755395683e-3		2.102841726618705e-3
		8.832600000000000e-1	2.884794964028777e-9	1.271366906474820e-3		1.271366906474820e-3
		9.000400000000000e-1	1.010737410071942e-9	7.475179856115107e-4		7.475179856115107e-4
		9.168200000000000e-1	3.433438848920864e-10	4.273741007194245e-4		4.273741007194245e-4
		9.336000000000000e-1	1.130802158273381e-10	2.376258992805755e-4		2.376258992805755e-4
		9.503800000000000e-1	3.610863309352518e-11	1.284892086330935e-4		1.284892086330935e-4
		9.671600000000000e-1	1.117892086330935e-11	6.755395683453238e-5		6.755395683453238e-5
		9.839400000000000e-1	3.355492805755396e-12	3.453237410071942e-5		3.453237410071942e-5
		1.000720000000000e+0	9.765143884892085e-13	1.719424460431655e-5		1.719424460431655e-5
		1.017500000000000e+0	2.755294964028776e-13	8.309352517985611e-6		8.309352517985611e-6
