# Supplementary material for: Ubiquitin transfer by a RING E3 ligase occurs from a closed E2~ubiquitin conformation
Source: Nat Commun. 2020 Jun 5;11:2846. doi: 10.1038/s41467-020-16666-y (PMC7275055; doi:10.1038/s41467-020-16666-y)
Supplement: Supplementary file 4 — Source Data [file 41467_2020_16666_MOESM4_ESM.zip › Source_Data/Figures/Figure_2/Figure_2b/22C/3_Ubc13_ub_UEV_RING_ascii.CSV]

VAR1	VAR2	VAR3	VAR4	VAR5	VAR6	VAR7
3.500000000000000e-2	0.0000000000000000	1.750000000000000e-2	1.243150684931507e-5	2.573652968036530e-21	1.996141552511416e-34	1.243150684931507e-5
7.000000000000001e-2	0.0000000000000000	3.411000000000000e-2	2.527397260273973e-5	3.726084474885845e-20	6.874623287671233e-33	2.527397260273973e-5
1.050000000000000e-1	1.141552511415525e-3	5.072000000000000e-2	4.974885844748858e-5	4.973744292237443e-19	2.173196347031964e-31	4.974885844748858e-5
1.400000000000000e-1	5.707762557077626e-3	6.733000000000000e-2	9.473744292237442e-5	6.121278538812786e-18	6.305890410958904e-30	9.473744292237442e-5
1.750000000000000e-1	1.141552511415525e-3	8.394000000000000e-2	1.745662100456621e-4	6.945913242009133e-17	1.679531963470320e-28	1.745662100456621e-4
2.100000000000000e-1	1.141552511415525e-3	1.005500000000000e-1	3.112785388127854e-4	7.266815068493152e-16	4.106050228310502e-27	3.112785388127854e-4
2.450000000000000e-1	6.849315068493150e-3	1.171600000000000e-1	5.370776255707762e-4	7.009497716894977e-15	9.214155251141552e-26	5.370776255707762e-4
2.800000000000000e-1	1.369863013698630e-2	1.337700000000000e-1	8.966780821917808e-4	6.233858447488584e-14	1.897933789954338e-24	8.966780821917808e-4
3.150000000000000e-1	2.511415525114155e-2	1.503800000000000e-1	1.448584474885845e-3	5.111586757990866e-13	3.588413242009132e-23	1.448584474885845e-3
3.500000000000000e-1	2.283105022831050e-2	1.669900000000000e-1	2.264417808219178e-3	3.864406392694064e-12	6.227579908675798e-22	2.264417808219178e-3
3.850000000000000e-1	3.310502283105023e-2	1.836000000000000e-1	3.425148401826484e-3	2.693630136986301e-11	9.920433789954338e-21	3.425148401826484e-3
4.200000000000000e-1	3.082191780821918e-2	2.002100000000000e-1	5.013150684931506e-3	1.731095890410959e-10	1.450559360730594e-19	5.013150684931506e-3
4.550000000000000e-1	4.337899543378995e-2	2.168200000000000e-1	7.099863013698630e-3	1.025723744292238e-9	1.946872146118721e-18	7.099863013698630e-3
4.900000000000000e-1	6.164383561643835e-2	2.334300000000000e-1	9.729668949771688e-3	5.603630136986302e-9	2.398470319634703e-17	9.729668949771688e-3
5.250000000000000e-1	7.305936073059360e-2	2.500400000000000e-1	1.290192922374429e-2	2.822511415525114e-8	2.712226027397261e-16	1.290195205479452e-2
5.600000000000001e-1	1.084474885844749e-1	2.666500000000000e-1	1.655463470319635e-2	1.310776255707762e-7	2.815216894977169e-15	1.655477168949772e-2
5.950000000000000e-1	1.358447488584475e-1	2.832600000000000e-1	2.055385844748858e-2	5.612454337899543e-7	2.682214611872146e-14	2.055441780821918e-2
6.300000000000000e-1	1.050228310502283e-1	2.998700000000000e-1	2.469309360730594e-2	2.214611872146119e-6	2.345684931506849e-13	2.469530821917808e-2
6.650000000000000e-1	1.084474885844749e-1	3.164800000000000e-1	2.870557077625571e-2	8.059360730593608e-6	1.882968036529680e-12	2.871363013698630e-2
6.999999999999999e-1	7.305936073059360e-2	3.330900000000000e-1	3.228980593607306e-2	2.706621004566210e-5	1.387420091324201e-11	3.231686073059361e-2
7.350000000000000e-1	7.191780821917808e-2	3.497000000000000e-1	3.514577625570776e-2	8.373287671232877e-5	9.383595890410958e-11	3.522952054794520e-2
7.700000000000000e-1	3.310502283105023e-2	3.663100000000000e-1	3.701599315068493e-2	2.388812785388128e-4	5.825399543378996e-10	3.725488584474886e-2
8.050000000000000e-1	2.739726027397260e-2	3.829200000000000e-1	3.772369863013698e-2	6.283105022831050e-4	3.319531963470320e-9	3.835202054794520e-2
8.400000000000000e-1	1.027397260273973e-2	3.995300000000000e-1	3.720041095890411e-2	1.523675799086758e-3	1.736289954337900e-8	3.872409817351598e-2
8.750000000000000e-1	3.424657534246575e-3	4.161400000000000e-1	3.549683789954338e-2	3.406746575342466e-3	8.336141552511416e-8	3.890366438356165e-2
9.100000000000000e-1	0.0000000000000000	4.327500000000000e-1	3.277480593607306e-2	7.022853881278538e-3	3.673675799086758e-7	3.979802511415525e-2
9.450000000000000e-1	2.283105022831050e-3	4.493600000000000e-1	2.928189497716895e-2	1.334797945205480e-2	1.484018264840183e-6	4.263135844748858e-2
9.800000000000000e-1	1.141552511415525e-3	4.659700000000000e-1	2.531434931506850e-2	2.339083333333333e-2	5.513698630136986e-6	4.871069634703196e-2
1.015000000000000e+0	0.0000000000000000	4.825800000000000e-1	2.117594748858448e-2	3.779234018264841e-2	1.880136986301370e-5	5.898708904109590e-2
		4.991900000000000e-1	1.714065068493151e-2	5.629759132420092e-2	5.882420091324201e-5	7.349707762557077e-2
		5.158100000000000e-1	1.342519406392694e-2	7.732214611872146e-2	1.689269406392694e-4	9.091626712328768e-2
		5.324200000000000e-1	1.017471461187215e-2	9.791424657534246e-2	4.452625570776256e-4	1.085342237442922e-1
		5.490300000000000e-1	7.461609589041096e-3	1.143183333333333e-1	1.077248858447488e-3	1.228571917808219e-1
		5.656400000000000e-1	5.294817351598174e-3	1.230591324200913e-1	2.392283105022831e-3	1.307462328767123e-1
		5.822500000000001e-1	3.635616438356165e-3	1.221348972602740e-1	4.876449771689498e-3	1.306469748858447e-1
		5.988599999999999e-1	2.415536529680365e-3	1.117618721461187e-1	9.124109589041096e-3	1.233015296803653e-1
		6.154700000000000e-1	1.552956621004566e-3	9.429215753424658e-2	1.567011415525114e-2	1.115152168949772e-1
		6.320800000000000e-1	9.660730593607307e-4	7.334751141552512e-2	2.470293378995434e-2	9.901651826484019e-2
		6.486900000000000e-1	5.815296803652968e-4	5.260454337899543e-2	3.574537671232877e-2	8.893144977168949e-2
		6.653000000000000e-1	3.387214611872146e-4	3.478476027397261e-2	4.747734018264840e-2	8.260081050228312e-2
		6.819100000000000e-1	1.909018264840183e-4	2.120716894977169e-2	5.788256849315068e-2	7.928063926940638e-2
		6.985200000000000e-1	1.041095890410959e-4	1.192077625570776e-2	6.477452054794521e-2	7.679940639269406e-2
		7.151300000000001e-1	5.494292237442922e-5	6.178093607305936e-3	6.653584474885845e-2	7.276888127853882e-2
		7.317400000000000e-1	2.805936073059361e-5	2.952100456621004e-3	6.273388127853882e-2	6.571404109589041e-2
		7.483500000000000e-1	1.385844748858448e-5	1.300582191780822e-3	5.429296803652968e-2	5.560740867579909e-2
		7.649600000000000e-1	6.632420091324202e-6	5.282876712328767e-4	4.313005707762558e-2	4.366497716894977e-2
		7.815700000000000e-1	3.070776255707763e-6	1.978538812785388e-4	3.144933789954338e-2	3.165025114155251e-2
		7.981800000000000e-1	1.369863013698630e-6	6.831050228310502e-5	2.104931506849315e-2	2.111900684931507e-2
		8.147900000000000e-1	5.945079908675798e-7	2.174657534246576e-5	1.293181506849315e-2	1.295415525114155e-2
		8.314000000000000e-1	2.491803652968036e-7	6.381278538812786e-6	7.292488584474886e-3	7.299121004566210e-3
		8.480100000000000e-1	1.010594748858447e-7	1.723744292237443e-6	3.774737442922374e-3	3.776575342465753e-3
		8.646200000000000e-1	3.965970319634703e-8	4.310821917808219e-7	1.793470319634703e-3	1.793938356164384e-3
		8.812300000000000e-1	1.506015981735160e-8	9.917214611872146e-8	7.821575342465752e-4	7.822716894977170e-4
		8.978400000000000e-1	5.533755707762558e-9	2.103515981735160e-8	3.131050228310502e-4	3.131278538812785e-4
		9.144500000000000e-1	1.967511415525114e-9	4.113698630136987e-9	1.150456621004566e-4	1.150570776255708e-4
		9.310600000000000e-1	6.769006849315069e-10	7.417294520547946e-10	3.880136986301370e-5	3.880136986301370e-5
		9.476700000000000e-1	2.253413242009133e-10	1.233070776255708e-10	1.200913242009132e-5	1.200913242009132e-5
		9.642800000000000e-1	7.258778538812786e-11	1.889977168949772e-11	3.413242009132420e-6	3.413242009132420e-6
		9.808900000000000e-1	2.262534246575342e-11	2.670878995433790e-12	8.904292237442922e-7	8.904543378995434e-7
		9.975000000000000e-1	6.823972602739726e-12	3.479988584474886e-13	2.131894977168949e-7	2.131963470319635e-7
			1.089000000000000e-2	2.254520000000000e-18	1.748620000000000e-31	1.089000000000000e-2
			2.214000000000000e-2	3.264050000000000e-17	6.022170000000000e-30	2.214000000000000e-2
			4.358000000000000e-2	4.357000000000000e-16	1.903720000000000e-28	4.358000000000000e-2
			8.299000000000000e-2	5.362240000000000e-15	5.523960000000000e-27	8.299000000000000e-2
			1.529200000000000e-1	6.084620000000001e-14	1.471270000000000e-25	1.529200000000000e-1
			2.726800000000000e-1	6.365729999999999e-13	3.596900000000000e-24	2.726800000000000e-1
			4.704800000000000e-1	6.140319999999999e-12	8.071600000000000e-23	4.704800000000000e-1
			7.854900000000000e-1	5.460860000000000e-11	1.662590000000000e-21	7.854900000000000e-1
			1.268960000000000e+0	4.477750000000000e-10	3.143450000000000e-20	1.268960000000000e+0
			1.983630000000000e+0	3.385220000000000e-9	5.455359999999999e-19	1.983630000000000e+0
			3.000430000000000e+0	2.359620000000000e-8	8.690300000000000e-18	3.000430000000000e+0
			4.391520000000000e+0	1.516440000000000e-7	1.270690000000000e-16	4.391520000000000e+0
			6.219480000000000e+0	8.985340000000000e-7	1.705460000000000e-15	6.219480000000000e+0
			8.523190000000000e+0	4.908780000000000e-6	2.101060000000000e-14	8.523190000000000e+0
			1.130209000000000e+1	2.472520000000000e-5	2.375910000000000e-13	1.130211000000000e+1
			1.450186000000000e+1	1.148240000000000e-4	2.466130000000000e-12	1.450198000000000e+1
			1.800518000000000e+1	4.916509999999999e-4	2.349620000000000e-11	1.800567000000000e+1
			2.163115000000000e+1	1.940000000000000e-3	2.054820000000000e-10	2.163309000000000e+1
			2.514608000000000e+1	7.060000000000000e-3	1.649480000000000e-9	2.515314000000000e+1
			2.828587000000000e+1	2.371000000000000e-2	1.215380000000000e-8	2.830957000000000e+1
			3.078770000000000e+1	7.335000000000000e-2	8.220030000000000e-8	3.086106000000000e+1
			3.242601000000000e+1	2.092600000000000e-1	5.103050000000000e-7	3.263528000000000e+1
			3.304596000000000e+1	5.504000000000000e-1	2.907910000000000e-6	3.359637000000000e+1
			3.258756000000000e+1	1.334740000000000e+0	1.520990000000000e-5	3.392231000000000e+1
			3.109523000000000e+1	2.984310000000000e+0	7.302460000000000e-5	3.407961000000000e+1
			2.871073000000000e+1	6.152020000000000e+0	3.218140000000000e-4	3.486307000000000e+1
			2.565094000000000e+1	1.169283000000000e+1	1.300000000000000e-3	3.734507000000000e+1
			2.217537000000000e+1	2.049037000000000e+1	4.830000000000000e-3	4.267057000000000e+1
			1.855013000000000e+1	3.310609000000000e+1	1.647000000000000e-2	5.167269000000000e+1
			1.501521000000000e+1	4.931669000000000e+1	5.153000000000000e-2	6.438343999999999e+1
			1.176047000000000e+1	6.773420000000000e+1	1.479800000000000e-1	7.964265000000000e+1
			8.913050000000000e+0	8.577288000000000e+1	3.900500000000000e-1	9.507598000000000e+1
			6.536370000000000e+0	1.001428600000000e+2	9.436700000000000e-1	1.076229000000000e+2
			4.638260000000000e+0	1.077998000000000e+2	2.095640000000000e+0	1.145337000000000e+2
			3.184800000000000e+0	1.069901700000000e+2	4.271770000000000e+0	1.144467500000000e+2
			2.116010000000000e+0	9.790340000000000e+1	7.992720000000000e+0	1.080121400000000e+2
			1.360390000000000e+0	8.259993000000000e+1	1.372702000000000e+1	9.768733000000000e+1
			8.462800000000000e-1	6.425242000000000e+1	2.163977000000000e+1	8.673847000000000e+1
			5.094200000000000e-1	4.608158000000000e+1	3.131295000000000e+1	7.790395000000000e+1
			2.967200000000000e-1	3.047145000000000e+1	4.159015000000000e+1	7.235831000000000e+1
			1.672300000000000e-1	1.857748000000000e+1	5.070513000000000e+1	6.944983999999999e+1
			9.120000000000000e-2	1.044260000000000e+1	5.674248000000000e+1	6.727628000000000e+1
			4.813000000000000e-2	5.412010000000001e+0	5.828540000000000e+1	6.374554000000000e+1
			2.458000000000000e-2	2.586040000000000e+0	5.495488000000000e+1	5.756550000000000e+1
			1.214000000000000e-2	1.139310000000000e+0	4.756064000000000e+1	4.871209000000000e+1
			5.810000000000000e-3	4.627800000000000e-1	3.778193000000000e+1	3.825052000000000e+1
			2.690000000000000e-3	1.733200000000000e-1	2.754962000000000e+1	2.772562000000000e+1
			1.200000000000000e-3	5.984000000000000e-2	1.843920000000000e+1	1.850025000000000e+1
			5.207890000000000e-4	1.905000000000000e-2	1.132827000000000e+1	1.134784000000000e+1
			2.182820000000000e-4	5.590000000000000e-3	6.388219999999999e+0	6.394030000000000e+0
			8.852810000000000e-5	1.510000000000000e-3	3.306670000000000e+0	3.308280000000000e+0
			3.474190000000000e-5	3.776280000000000e-4	1.571080000000000e+0	1.571490000000000e+0
			1.319270000000000e-5	8.687480000000000e-5	6.851699999999999e-1	6.852700000000001e-1
			4.847570000000001e-6	1.842680000000000e-5	2.742800000000000e-1	2.743000000000000e-1
			1.723540000000000e-6	3.603600000000000e-6	1.007800000000000e-1	1.007900000000000e-1
			5.929649999999999e-7	6.497550000000000e-7	3.399000000000000e-2	3.399000000000000e-2
			1.973990000000000e-7	1.080170000000000e-7	1.052000000000000e-2	1.052000000000000e-2
			6.358689999999999e-8	1.655620000000000e-8	2.990000000000000e-3	2.990000000000000e-3
			1.981980000000000e-8	2.339690000000000e-9	7.800160000000000e-4	7.800380000000000e-4
			5.977800000000000e-9	3.048470000000000e-10	1.867540000000000e-4	1.867600000000000e-4
			2.573652968036530e-21	1.243150684931507e-5	1.243150684931507e-5	1.996141552511416e-34
			3.726084474885845e-20	2.527397260273973e-5	2.527397260273973e-5	6.874623287671233e-33
			4.973744292237443e-19	4.974885844748858e-5	4.974885844748858e-5	2.173196347031964e-31
			6.121278538812786e-18	9.473744292237442e-5	9.473744292237442e-5	6.305890410958904e-30
			6.945913242009133e-17	1.745662100456621e-4	1.745662100456621e-4	1.679531963470320e-28
			7.266815068493152e-16	3.112785388127854e-4	3.112785388127854e-4	4.106050228310502e-27
			7.009497716894977e-15	5.370776255707762e-4	5.370776255707762e-4	9.214155251141552e-26
			6.233858447488584e-14	8.966780821917808e-4	8.966780821917808e-4	1.897933789954338e-24
			5.111586757990866e-13	1.448584474885845e-3	1.448584474885845e-3	3.588413242009132e-23
			3.864406392694064e-12	2.264417808219178e-3	2.264417808219178e-3	6.227579908675798e-22
			2.693630136986301e-11	3.425148401826484e-3	3.425148401826484e-3	9.920433789954338e-21
			1.731095890410959e-10	5.013150684931506e-3	5.013150684931506e-3	1.450559360730594e-19
			1.025723744292238e-9	7.099863013698630e-3	7.099863013698630e-3	1.946872146118721e-18
			5.603630136986302e-9	9.729668949771688e-3	9.729668949771688e-3	2.398470319634703e-17
			2.822511415525114e-8	1.290192922374429e-2	1.290195205479452e-2	2.712226027397261e-16
			1.310776255707762e-7	1.655463470319635e-2	1.655477168949772e-2	2.815216894977169e-15
			5.612454337899543e-7	2.055385844748858e-2	2.055441780821918e-2	2.682214611872146e-14
			2.214611872146119e-6	2.469309360730594e-2	2.469530821917808e-2	2.345684931506849e-13
			8.059360730593608e-6	2.870557077625571e-2	2.871363013698630e-2	1.882968036529680e-12
			2.706621004566210e-5	3.228980593607306e-2	3.231686073059361e-2	1.387420091324201e-11
			8.373287671232877e-5	3.514577625570776e-2	3.522952054794520e-2	9.383595890410958e-11
			2.388812785388128e-4	3.701599315068493e-2	3.725488584474886e-2	5.825399543378996e-10
			6.283105022831050e-4	3.772369863013698e-2	3.835202054794520e-2	3.319531963470320e-9
			1.523675799086758e-3	3.720041095890411e-2	3.872409817351598e-2	1.736289954337900e-8
			3.406746575342466e-3	3.549683789954338e-2	3.890366438356165e-2	8.336141552511416e-8
			7.022853881278538e-3	3.277480593607306e-2	3.979802511415525e-2	3.673675799086758e-7
			1.334797945205480e-2	2.928189497716895e-2	4.263135844748858e-2	1.484018264840183e-6
			2.339083333333333e-2	2.531434931506850e-2	4.871069634703196e-2	5.513698630136986e-6
			3.779234018264841e-2	2.117594748858448e-2	5.898708904109590e-2	1.880136986301370e-5
			5.629759132420092e-2	1.714065068493151e-2	7.349707762557077e-2	5.882420091324201e-5
			7.732214611872146e-2	1.342519406392694e-2	9.091626712328768e-2	1.689269406392694e-4
			9.791424657534246e-2	1.017471461187215e-2	1.085342237442922e-1	4.452625570776256e-4
			1.143183333333333e-1	7.461609589041096e-3	1.228571917808219e-1	1.077248858447488e-3
			1.230591324200913e-1	5.294817351598174e-3	1.307462328767123e-1	2.392283105022831e-3
			1.221348972602740e-1	3.635616438356165e-3	1.306469748858447e-1	4.876449771689498e-3
			1.117618721461187e-1	2.415536529680365e-3	1.233015296803653e-1	9.124109589041096e-3
			9.429215753424658e-2	1.552956621004566e-3	1.115152168949772e-1	1.567011415525114e-2
			7.334751141552512e-2	9.660730593607307e-4	9.901651826484019e-2	2.470293378995434e-2
			5.260454337899543e-2	5.815296803652968e-4	8.893144977168949e-2	3.574537671232877e-2
			3.478476027397261e-2	3.387214611872146e-4	8.260081050228312e-2	4.747734018264840e-2
			2.120716894977169e-2	1.909018264840183e-4	7.928063926940638e-2	5.788256849315068e-2
			1.192077625570776e-2	1.041095890410959e-4	7.679940639269406e-2	6.477452054794521e-2
			6.178093607305936e-3	5.494292237442922e-5	7.276888127853882e-2	6.653584474885845e-2
			2.952100456621004e-3	2.805936073059361e-5	6.571404109589041e-2	6.273388127853882e-2
			1.300582191780822e-3	1.385844748858448e-5	5.560740867579909e-2	5.429296803652968e-2
			5.282876712328767e-4	6.632420091324202e-6	4.366497716894977e-2	4.313005707762558e-2
			1.978538812785388e-4	3.070776255707763e-6	3.165025114155251e-2	3.144933789954338e-2
			6.831050228310502e-5	1.369863013698630e-6	2.111900684931507e-2	2.104931506849315e-2
			2.174657534246576e-5	5.945079908675798e-7	1.295415525114155e-2	1.293181506849315e-2
			6.381278538812786e-6	2.491803652968036e-7	7.299121004566210e-3	7.292488584474886e-3
			1.723744292237443e-6	1.010594748858447e-7	3.776575342465753e-3	3.774737442922374e-3
			4.310821917808219e-7	3.965970319634703e-8	1.793938356164384e-3	1.793470319634703e-3
			9.917214611872146e-8	1.506015981735160e-8	7.822716894977170e-4	7.821575342465752e-4
			2.103515981735160e-8	5.533755707762558e-9	3.131278538812785e-4	3.131050228310502e-4
			4.113698630136987e-9	1.967511415525114e-9	1.150570776255708e-4	1.150456621004566e-4
			7.417294520547946e-10	6.769006849315069e-10	3.880136986301370e-5	3.880136986301370e-5
			1.233070776255708e-10	2.253413242009133e-10	1.200913242009132e-5	1.200913242009132e-5
			1.889977168949772e-11	7.258778538812786e-11	3.413242009132420e-6	3.413242009132420e-6
			2.670878995433790e-12	2.262534246575342e-11	8.904543378995434e-7	8.904292237442922e-7
			3.479988584474886e-13	6.823972602739726e-12	2.131963470319635e-7	2.131894977168949e-7
			2.254520000000000e-18	1.089000000000000e-2	1.089000000000000e-2	1.748620000000000e-31
			3.264050000000000e-17	2.214000000000000e-2	2.214000000000000e-2	6.022170000000000e-30
			4.357000000000000e-16	4.358000000000000e-2	4.358000000000000e-2	1.903720000000000e-28
			5.362240000000000e-15	8.299000000000000e-2	8.299000000000000e-2	5.523960000000000e-27
			6.084620000000001e-14	1.529200000000000e-1	1.529200000000000e-1	1.471270000000000e-25
			6.365729999999999e-13	2.726800000000000e-1	2.726800000000000e-1	3.596900000000000e-24
			6.140319999999999e-12	4.704800000000000e-1	4.704800000000000e-1	8.071600000000000e-23
			5.460860000000000e-11	7.854900000000000e-1	7.854900000000000e-1	1.662590000000000e-21
			4.477750000000000e-10	1.268960000000000e+0	1.268960000000000e+0	3.143450000000000e-20
			3.385220000000000e-9	1.983630000000000e+0	1.983630000000000e+0	5.455359999999999e-19
			2.359620000000000e-8	3.000430000000000e+0	3.000430000000000e+0	8.690300000000000e-18
			1.516440000000000e-7	4.391520000000000e+0	4.391520000000000e+0	1.270690000000000e-16
			8.985340000000000e-7	6.219480000000000e+0	6.219480000000000e+0	1.705460000000000e-15
			4.908780000000000e-6	8.523190000000000e+0	8.523190000000000e+0	2.101060000000000e-14
			2.472520000000000e-5	1.130209000000000e+1	1.130211000000000e+1	2.375910000000000e-13
			1.148240000000000e-4	1.450186000000000e+1	1.450198000000000e+1	2.466130000000000e-12
			4.916509999999999e-4	1.800518000000000e+1	1.800567000000000e+1	2.349620000000000e-11
			1.940000000000000e-3	2.163115000000000e+1	2.163309000000000e+1	2.054820000000000e-10
			7.060000000000000e-3	2.514608000000000e+1	2.515314000000000e+1	1.649480000000000e-9
			2.371000000000000e-2	2.828587000000000e+1	2.830957000000000e+1	1.215380000000000e-8
			7.335000000000000e-2	3.078770000000000e+1	3.086106000000000e+1	8.220030000000000e-8
			2.092600000000000e-1	3.242601000000000e+1	3.263528000000000e+1	5.103050000000000e-7
			5.504000000000000e-1	3.304596000000000e+1	3.359637000000000e+1	2.907910000000000e-6
			1.334740000000000e+0	3.258756000000000e+1	3.392231000000000e+1	1.520990000000000e-5
			2.984310000000000e+0	3.109523000000000e+1	3.407961000000000e+1	7.302460000000000e-5
			6.152020000000000e+0	2.871073000000000e+1	3.486307000000000e+1	3.218140000000000e-4
			1.169283000000000e+1	2.565094000000000e+1	3.734507000000000e+1	1.300000000000000e-3
			2.049037000000000e+1	2.217537000000000e+1	4.267057000000000e+1	4.830000000000000e-3
			3.310609000000000e+1	1.855013000000000e+1	5.167269000000000e+1	1.647000000000000e-2
			4.931669000000000e+1	1.501521000000000e+1	6.438343999999999e+1	5.153000000000000e-2
			6.773420000000000e+1	1.176047000000000e+1	7.964265000000000e+1	1.479800000000000e-1
			8.577288000000000e+1	8.913050000000000e+0	9.507598000000000e+1	3.900500000000000e-1
			1.001428600000000e+2	6.536370000000000e+0	1.076229000000000e+2	9.436700000000000e-1
			1.077998000000000e+2	4.638260000000000e+0	1.145337000000000e+2	2.095640000000000e+0
			1.069901700000000e+2	3.184800000000000e+0	1.144467500000000e+2	4.271770000000000e+0
			9.790340000000000e+1	2.116010000000000e+0	1.080121400000000e+2	7.992720000000000e+0
			8.259993000000000e+1	1.360390000000000e+0	9.768733000000000e+1	1.372702000000000e+1
			6.425242000000000e+1	8.462800000000000e-1	8.673847000000000e+1	2.163977000000000e+1
			4.608158000000000e+1	5.094200000000000e-1	7.790395000000000e+1	3.131295000000000e+1
			3.047145000000000e+1	2.967200000000000e-1	7.235831000000000e+1	4.159015000000000e+1
			1.857748000000000e+1	1.672300000000000e-1	6.944983999999999e+1	5.070513000000000e+1
			1.044260000000000e+1	9.120000000000000e-2	6.727628000000000e+1	5.674248000000000e+1
			5.412010000000001e+0	4.813000000000000e-2	6.374554000000000e+1	5.828540000000000e+1
			2.586040000000000e+0	2.458000000000000e-2	5.756550000000000e+1	5.495488000000000e+1
			1.139310000000000e+0	1.214000000000000e-2	4.871209000000000e+1	4.756064000000000e+1
			4.627800000000000e-1	5.810000000000000e-3	3.825052000000000e+1	3.778193000000000e+1
			1.733200000000000e-1	2.690000000000000e-3	2.772562000000000e+1	2.754962000000000e+1
			5.984000000000000e-2	1.200000000000000e-3	1.850025000000000e+1	1.843920000000000e+1
			1.905000000000000e-2	5.207890000000000e-4	1.134784000000000e+1	1.132827000000000e+1
			5.590000000000000e-3	2.182820000000000e-4	6.394030000000000e+0	6.388219999999999e+0
			1.510000000000000e-3	8.852810000000000e-5	3.308280000000000e+0	3.306670000000000e+0
			3.776280000000000e-4	3.474190000000000e-5	1.571490000000000e+0	1.571080000000000e+0
			8.687480000000000e-5	1.319270000000000e-5	6.852700000000001e-1	6.851699999999999e-1
			1.842680000000000e-5	4.847570000000001e-6	2.743000000000000e-1	2.742800000000000e-1
			3.603600000000000e-6	1.723540000000000e-6	1.007900000000000e-1	1.007800000000000e-1
			6.497550000000000e-7	5.929649999999999e-7	3.399000000000000e-2	3.399000000000000e-2
			1.080170000000000e-7	1.973990000000000e-7	1.052000000000000e-2	1.052000000000000e-2
			1.655620000000000e-8	6.358689999999999e-8	2.990000000000000e-3	2.990000000000000e-3
			2.339690000000000e-9	1.981980000000000e-8	7.800380000000000e-4	7.800160000000000e-4
			3.048470000000000e-10	5.977800000000000e-9	1.867600000000000e-4	1.867540000000000e-4
			2.573652968036530e-21	1.996141552511416e-34	2.573652968036530e-21
			3.726084474885845e-20	6.874623287671233e-33	3.726084474885845e-20
			4.973744292237443e-19	2.173196347031964e-31	4.973744292237443e-19
			6.121278538812786e-18	6.305890410958904e-30	6.121278538812786e-18
			6.945913242009133e-17	1.679531963470320e-28	6.945913242009133e-17
			7.266815068493152e-16	4.106050228310502e-27	7.266815068493152e-16
			7.009497716894977e-15	9.214155251141552e-26	7.009497716894977e-15
			6.233858447488584e-14	1.897933789954338e-24	6.233858447488584e-14
			5.111586757990866e-13	3.588413242009132e-23	5.111586757990866e-13
			3.864406392694064e-12	6.227579908675798e-22	3.864406392694064e-12
			2.693630136986301e-11	9.920433789954338e-21	2.693630136986301e-11
			1.731095890410959e-10	1.450559360730594e-19	1.731095890410959e-10
			1.025723744292238e-9	1.946872146118721e-18	1.025723744292238e-9
			5.603630136986302e-9	2.398470319634703e-17	5.603630136986302e-9
			2.822511415525114e-8	2.712226027397261e-16	2.822511415525114e-8
			1.310776255707762e-7	2.815216894977169e-15	1.310776255707762e-7
			5.612454337899543e-7	2.682214611872146e-14	5.612454337899543e-7
			2.214611872146119e-6	2.345684931506849e-13	2.214611872146119e-6
			8.059360730593608e-6	1.882968036529680e-12	8.059360730593608e-6
			2.706621004566210e-5	1.387420091324201e-11	2.706621004566210e-5
			8.373287671232877e-5	9.383595890410958e-11	8.373287671232877e-5
			2.388812785388128e-4	5.825399543378996e-10	2.388812785388128e-4
			6.283105022831050e-4	3.319531963470320e-9	6.283105022831050e-4
			1.523675799086758e-3	1.736289954337900e-8	1.523675799086758e-3
			3.406746575342466e-3	8.336141552511416e-8	3.406746575342466e-3
			7.022853881278538e-3	3.673675799086758e-7	7.022853881278538e-3
			1.334797945205480e-2	1.484018264840183e-6	1.334797945205480e-2
			2.339083333333333e-2	5.513698630136986e-6	2.339083333333333e-2
			3.779234018264841e-2	1.880136986301370e-5	3.779234018264841e-2
			5.629759132420092e-2	5.882420091324201e-5	5.629759132420092e-2
			7.732214611872146e-2	1.689269406392694e-4	7.732214611872146e-2
			9.791424657534246e-2	4.452625570776256e-4	9.791424657534246e-2
			1.143183333333333e-1	1.077248858447488e-3	1.143183333333333e-1
			1.230591324200913e-1	2.392283105022831e-3	1.230591324200913e-1
			1.221348972602740e-1	4.876449771689498e-3	1.221348972602740e-1
			1.117618721461187e-1	9.124109589041096e-3	1.117618721461187e-1
			9.429215753424658e-2	1.567011415525114e-2	9.429215753424658e-2
			7.334751141552512e-2	2.470293378995434e-2	7.334751141552512e-2
			5.260454337899543e-2	3.574537671232877e-2	5.260454337899543e-2
			3.478476027397261e-2	4.747734018264840e-2	3.478476027397261e-2
			2.120716894977169e-2	5.788256849315068e-2	2.120716894977169e-2
			1.192077625570776e-2	6.477452054794521e-2	1.192077625570776e-2
			6.178093607305936e-3	6.653584474885845e-2	6.178093607305936e-3
			2.952100456621004e-3	6.273388127853882e-2	2.952100456621004e-3
			1.300582191780822e-3	5.429296803652968e-2	1.300582191780822e-3
			5.282876712328767e-4	4.313005707762558e-2	5.282876712328767e-4
			1.978538812785388e-4	3.144933789954338e-2	1.978538812785388e-4
			6.831050228310502e-5	2.104931506849315e-2	6.831050228310502e-5
			2.174657534246576e-5	1.293181506849315e-2	2.174657534246576e-5
			6.381278538812786e-6	7.292488584474886e-3	6.381278538812786e-6
			1.723744292237443e-6	3.774737442922374e-3	1.723744292237443e-6
			4.310821917808219e-7	1.793470319634703e-3	4.310821917808219e-7
			9.917214611872146e-8	7.821575342465752e-4	9.917214611872146e-8
			2.103515981735160e-8	3.131050228310502e-4	2.103515981735160e-8
			4.113698630136987e-9	1.150456621004566e-4	4.113698630136987e-9
			7.417294520547946e-10	3.880136986301370e-5	7.417294520547946e-10
			1.233070776255708e-10	1.200913242009132e-5	1.233070776255708e-10
			1.889977168949772e-11	3.413242009132420e-6	1.889977168949772e-11
			2.670878995433790e-12	8.904292237442922e-7	2.670878995433790e-12
			3.479988584474886e-13	2.131894977168949e-7	3.479988584474886e-13
			2.254520000000000e-18	1.748620000000000e-31	2.254520000000000e-18
			3.264050000000000e-17	6.022170000000000e-30	3.264050000000000e-17
			4.357000000000000e-16	1.903720000000000e-28	4.357000000000000e-16
			5.362240000000000e-15	5.523960000000000e-27	5.362240000000000e-15
			6.084620000000001e-14	1.471270000000000e-25	6.084620000000001e-14
			6.365729999999999e-13	3.596900000000000e-24	6.365729999999999e-13
			6.140319999999999e-12	8.071600000000000e-23	6.140319999999999e-12
			5.460860000000000e-11	1.662590000000000e-21	5.460860000000000e-11
			4.477750000000000e-10	3.143450000000000e-20	4.477750000000000e-10
			3.385220000000000e-9	5.455359999999999e-19	3.385220000000000e-9
			2.359620000000000e-8	8.690300000000000e-18	2.359620000000000e-8
			1.516440000000000e-7	1.270690000000000e-16	1.516440000000000e-7
			8.985340000000000e-7	1.705460000000000e-15	8.985340000000000e-7
			4.908780000000000e-6	2.101060000000000e-14	4.908780000000000e-6
			2.472520000000000e-5	2.375910000000000e-13	2.472520000000000e-5
			1.148240000000000e-4	2.466130000000000e-12	1.148240000000000e-4
			4.916509999999999e-4	2.349620000000000e-11	4.916509999999999e-4
			1.940000000000000e-3	2.054820000000000e-10	1.940000000000000e-3
			7.060000000000000e-3	1.649480000000000e-9	7.060000000000000e-3
			2.371000000000000e-2	1.215380000000000e-8	2.371000000000000e-2
			7.335000000000000e-2	8.220030000000000e-8	7.335000000000000e-2
			2.092600000000000e-1	5.103050000000000e-7	2.092600000000000e-1
			5.504000000000000e-1	2.907910000000000e-6	5.504000000000000e-1
			1.334740000000000e+0	1.520990000000000e-5	1.334740000000000e+0
			2.984310000000000e+0	7.302460000000000e-5	2.984310000000000e+0
			6.152020000000000e+0	3.218140000000000e-4	6.152020000000000e+0
			1.169283000000000e+1	1.300000000000000e-3	1.169283000000000e+1
			2.049037000000000e+1	4.830000000000000e-3	2.049037000000000e+1
			3.310609000000000e+1	1.647000000000000e-2	3.310609000000000e+1
			4.931669000000000e+1	5.153000000000000e-2	4.931669000000000e+1
			6.773420000000000e+1	1.479800000000000e-1	6.773420000000000e+1
			8.577288000000000e+1	3.900500000000000e-1	8.577288000000000e+1
			1.001428600000000e+2	9.436700000000000e-1	1.001428600000000e+2
			1.077998000000000e+2	2.095640000000000e+0	1.077998000000000e+2
			1.069901700000000e+2	4.271770000000000e+0	1.069901700000000e+2
			9.790340000000000e+1	7.992720000000000e+0	9.790340000000000e+1
			8.259993000000000e+1	1.372702000000000e+1	8.259993000000000e+1
			6.425242000000000e+1	2.163977000000000e+1	6.425242000000000e+1
			4.608158000000000e+1	3.131295000000000e+1	4.608158000000000e+1
			3.047145000000000e+1	4.159015000000000e+1	3.047145000000000e+1
			1.857748000000000e+1	5.070513000000000e+1	1.857748000000000e+1
			1.044260000000000e+1	5.674248000000000e+1	1.044260000000000e+1
			5.412010000000001e+0	5.828540000000000e+1	5.412010000000001e+0
			2.586040000000000e+0	5.495488000000000e+1	2.586040000000000e+0
			1.139310000000000e+0	4.756064000000000e+1	1.139310000000000e+0
			4.627800000000000e-1	3.778193000000000e+1	4.627800000000000e-1
			1.733200000000000e-1	2.754962000000000e+1	1.733200000000000e-1
			5.984000000000000e-2	1.843920000000000e+1	5.984000000000000e-2
			1.905000000000000e-2	1.132827000000000e+1	1.905000000000000e-2
			5.590000000000000e-3	6.388219999999999e+0	5.590000000000000e-3
			1.510000000000000e-3	3.306670000000000e+0	1.510000000000000e-3
			3.776280000000000e-4	1.571080000000000e+0	3.776280000000000e-4
			8.687480000000000e-5	6.851699999999999e-1	8.687480000000000e-5
			1.842680000000000e-5	2.742800000000000e-1	1.842680000000000e-5
			3.603600000000000e-6	1.007800000000000e-1	3.603600000000000e-6
			6.497550000000000e-7	3.399000000000000e-2	6.497550000000000e-7
			1.080170000000000e-7	1.052000000000000e-2	1.080170000000000e-7
			1.655620000000000e-8	2.990000000000000e-3	1.655620000000000e-8
			2.339690000000000e-9	7.800160000000000e-4	2.339690000000000e-9
			3.048470000000000e-10	1.867540000000000e-4	3.048470000000000e-10
			1.243150684931507e-5	1.243150684931507e-5	1.243150684931507e-5
			2.527397260273973e-5	2.527397260273973e-5	2.527397260273973e-5
			4.974885844748858e-5	4.974885844748858e-5	4.974885844748858e-5
			9.473744292237442e-5	9.473744292237442e-5	9.473744292237442e-5
			1.745662100456621e-4	1.745662100456621e-4	1.745662100456621e-4
			3.112785388127854e-4	3.112785388127854e-4	3.112785388127854e-4
			5.370776255707762e-4	5.370776255707762e-4	5.370776255707762e-4
			8.966780821917808e-4	8.966780821917808e-4	8.966780821917808e-4
			1.448584474885845e-3	1.448584474885845e-3	1.448584474885845e-3
			2.264417808219178e-3	2.264417808219178e-3	2.264417808219178e-3
			3.425148401826484e-3	3.425148401826484e-3	3.425148401826484e-3
			5.013150684931506e-3	5.013150684931506e-3	5.013150684931506e-3
			7.099863013698630e-3	7.099863013698630e-3	7.099863013698630e-3
			9.729668949771688e-3	9.729668949771688e-3	9.729668949771688e-3
			1.290192922374429e-2	1.290195205479452e-2	1.290192922374429e-2
			1.655463470319635e-2	1.655477168949772e-2	1.655463470319635e-2
			2.055385844748858e-2	2.055441780821918e-2	2.055385844748858e-2
			2.469309360730594e-2	2.469530821917808e-2	2.469309360730594e-2
			2.870557077625571e-2	2.871363013698630e-2	2.870557077625571e-2
			3.228980593607306e-2	3.231686073059361e-2	3.228980593607306e-2
			3.514577625570776e-2	3.522952054794520e-2	3.514577625570776e-2
			3.701599315068493e-2	3.725488584474886e-2	3.701599315068493e-2
			3.772369863013698e-2	3.835202054794520e-2	3.772369863013698e-2
			3.720041095890411e-2	3.872409817351598e-2	3.720041095890411e-2
			3.549683789954338e-2	3.890366438356165e-2	3.549683789954338e-2
			3.277480593607306e-2	3.979802511415525e-2	3.277480593607306e-2
			2.928189497716895e-2	4.263135844748858e-2	2.928189497716895e-2
			2.531434931506850e-2	4.871069634703196e-2	2.531434931506850e-2
			2.117594748858448e-2	5.898708904109590e-2	2.117594748858448e-2
			1.714065068493151e-2	7.349707762557077e-2	1.714065068493151e-2
			1.342519406392694e-2	9.091626712328768e-2	1.342519406392694e-2
			1.017471461187215e-2	1.085342237442922e-1	1.017471461187215e-2
			7.461609589041096e-3	1.228571917808219e-1	7.461609589041096e-3
			5.294817351598174e-3	1.307462328767123e-1	5.294817351598174e-3
			3.635616438356165e-3	1.306469748858447e-1	3.635616438356165e-3
			2.415536529680365e-3	1.233015296803653e-1	2.415536529680365e-3
			1.552956621004566e-3	1.115152168949772e-1	1.552956621004566e-3
			9.660730593607307e-4	9.901651826484019e-2	9.660730593607307e-4
			5.815296803652968e-4	8.893144977168949e-2	5.815296803652968e-4
			3.387214611872146e-4	8.260081050228312e-2	3.387214611872146e-4
			1.909018264840183e-4	7.928063926940638e-2	1.909018264840183e-4
			1.041095890410959e-4	7.679940639269406e-2	1.041095890410959e-4
			5.494292237442922e-5	7.276888127853882e-2	5.494292237442922e-5
			2.805936073059361e-5	6.571404109589041e-2	2.805936073059361e-5
			1.385844748858448e-5	5.560740867579909e-2	1.385844748858448e-5
			6.632420091324202e-6	4.366497716894977e-2	6.632420091324202e-6
			3.070776255707763e-6	3.165025114155251e-2	3.070776255707763e-6
			1.369863013698630e-6	2.111900684931507e-2	1.369863013698630e-6
			5.945079908675798e-7	1.295415525114155e-2	5.945079908675798e-7
			2.491803652968036e-7	7.299121004566210e-3	2.491803652968036e-7
			1.010594748858447e-7	3.776575342465753e-3	1.010594748858447e-7
			3.965970319634703e-8	1.793938356164384e-3	3.965970319634703e-8
			1.506015981735160e-8	7.822716894977170e-4	1.506015981735160e-8
			5.533755707762558e-9	3.131278538812785e-4	5.533755707762558e-9
			1.967511415525114e-9	1.150570776255708e-4	1.967511415525114e-9
			6.769006849315069e-10	3.880136986301370e-5	6.769006849315069e-10
			2.253413242009133e-10	1.200913242009132e-5	2.253413242009133e-10
			7.258778538812786e-11	3.413242009132420e-6	7.258778538812786e-11
			2.262534246575342e-11	8.904543378995434e-7	2.262534246575342e-11
			6.823972602739726e-12	2.131963470319635e-7	6.823972602739726e-12
			1.089000000000000e-2	1.089000000000000e-2	1.089000000000000e-2
			2.214000000000000e-2	2.214000000000000e-2	2.214000000000000e-2
			4.358000000000000e-2	4.358000000000000e-2	4.358000000000000e-2
			8.299000000000000e-2	8.299000000000000e-2	8.299000000000000e-2
			1.529200000000000e-1	1.529200000000000e-1	1.529200000000000e-1
			2.726800000000000e-1	2.726800000000000e-1	2.726800000000000e-1
			4.704800000000000e-1	4.704800000000000e-1	4.704800000000000e-1
			7.854900000000000e-1	7.854900000000000e-1	7.854900000000000e-1
			1.268960000000000e+0	1.268960000000000e+0	1.268960000000000e+0
			1.983630000000000e+0	1.983630000000000e+0	1.983630000000000e+0
			3.000430000000000e+0	3.000430000000000e+0	3.000430000000000e+0
			4.391520000000000e+0	4.391520000000000e+0	4.391520000000000e+0
			6.219480000000000e+0	6.219480000000000e+0	6.219480000000000e+0
			8.523190000000000e+0	8.523190000000000e+0	8.523190000000000e+0
			1.130209000000000e+1	1.130211000000000e+1	1.130209000000000e+1
			1.450186000000000e+1	1.450198000000000e+1	1.450186000000000e+1
			1.800518000000000e+1	1.800567000000000e+1	1.800518000000000e+1
			2.163115000000000e+1	2.163309000000000e+1	2.163115000000000e+1
			2.514608000000000e+1	2.515314000000000e+1	2.514608000000000e+1
			2.828587000000000e+1	2.830957000000000e+1	2.828587000000000e+1
			3.078770000000000e+1	3.086106000000000e+1	3.078770000000000e+1
			3.242601000000000e+1	3.263528000000000e+1	3.242601000000000e+1
			3.304596000000000e+1	3.359637000000000e+1	3.304596000000000e+1
			3.258756000000000e+1	3.392231000000000e+1	3.258756000000000e+1
			3.109523000000000e+1	3.407961000000000e+1	3.109523000000000e+1
			2.871073000000000e+1	3.486307000000000e+1	2.871073000000000e+1
			2.565094000000000e+1	3.734507000000000e+1	2.565094000000000e+1
			2.217537000000000e+1	4.267057000000000e+1	2.217537000000000e+1
			1.855013000000000e+1	5.167269000000000e+1	1.855013000000000e+1
			1.501521000000000e+1	6.438343999999999e+1	1.501521000000000e+1
			1.176047000000000e+1	7.964265000000000e+1	1.176047000000000e+1
			8.913050000000000e+0	9.507598000000000e+1	8.913050000000000e+0
			6.536370000000000e+0	1.076229000000000e+2	6.536370000000000e+0
			4.638260000000000e+0	1.145337000000000e+2	4.638260000000000e+0
			3.184800000000000e+0	1.144467500000000e+2	3.184800000000000e+0
			2.116010000000000e+0	1.080121400000000e+2	2.116010000000000e+0
			1.360390000000000e+0	9.768733000000000e+1	1.360390000000000e+0
			8.462800000000000e-1	8.673847000000000e+1	8.462800000000000e-1
			5.094200000000000e-1	7.790395000000000e+1	5.094200000000000e-1
			2.967200000000000e-1	7.235831000000000e+1	2.967200000000000e-1
			1.672300000000000e-1	6.944983999999999e+1	1.672300000000000e-1
			9.120000000000000e-2	6.727628000000000e+1	9.120000000000000e-2
			4.813000000000000e-2	6.374554000000000e+1	4.813000000000000e-2
			2.458000000000000e-2	5.756550000000000e+1	2.458000000000000e-2
			1.214000000000000e-2	4.871209000000000e+1	1.214000000000000e-2
			5.810000000000000e-3	3.825052000000000e+1	5.810000000000000e-3
			2.690000000000000e-3	2.772562000000000e+1	2.690000000000000e-3
			1.200000000000000e-3	1.850025000000000e+1	1.200000000000000e-3
			5.207890000000000e-4	1.134784000000000e+1	5.207890000000000e-4
			2.182820000000000e-4	6.394030000000000e+0	2.182820000000000e-4
			8.852810000000000e-5	3.308280000000000e+0	8.852810000000000e-5
			3.474190000000000e-5	1.571490000000000e+0	3.474190000000000e-5
			1.319270000000000e-5	6.852700000000001e-1	1.319270000000000e-5
			4.847570000000001e-6	2.743000000000000e-1	4.847570000000001e-6
			1.723540000000000e-6	1.007900000000000e-1	1.723540000000000e-6
			5.929649999999999e-7	3.399000000000000e-2	5.929649999999999e-7
			1.973990000000000e-7	1.052000000000000e-2	1.973990000000000e-7
			6.358689999999999e-8	2.990000000000000e-3	6.358689999999999e-8
			1.981980000000000e-8	7.800380000000000e-4	1.981980000000000e-8
			5.977800000000000e-9	1.867600000000000e-4	5.977800000000000e-9
			1.996141552511416e-34	1.243150684931507e-5
			6.874623287671233e-33	2.527397260273973e-5
			2.173196347031964e-31	4.974885844748858e-5
			6.305890410958904e-30	9.473744292237442e-5
			1.679531963470320e-28	1.745662100456621e-4
			4.106050228310502e-27	3.112785388127854e-4
			9.214155251141552e-26	5.370776255707762e-4
			1.897933789954338e-24	8.966780821917808e-4
			3.588413242009132e-23	1.448584474885845e-3
			6.227579908675798e-22	2.264417808219178e-3
			9.920433789954338e-21	3.425148401826484e-3
			1.450559360730594e-19	5.013150684931506e-3
			1.946872146118721e-18	7.099863013698630e-3
			2.398470319634703e-17	9.729668949771688e-3
			2.712226027397261e-16	1.290192922374429e-2
			2.815216894977169e-15	1.655463470319635e-2
			2.682214611872146e-14	2.055385844748858e-2
			2.345684931506849e-13	2.469309360730594e-2
			1.882968036529680e-12	2.870557077625571e-2
			1.387420091324201e-11	3.228980593607306e-2
			9.383595890410958e-11	3.514577625570776e-2
			5.825399543378996e-10	3.701599315068493e-2
			3.319531963470320e-9	3.772369863013698e-2
			1.736289954337900e-8	3.720041095890411e-2
			8.336141552511416e-8	3.549683789954338e-2
			3.673675799086758e-7	3.277480593607306e-2
			1.484018264840183e-6	2.928189497716895e-2
			5.513698630136986e-6	2.531434931506850e-2
			1.880136986301370e-5	2.117594748858448e-2
			5.882420091324201e-5	1.714065068493151e-2
			1.689269406392694e-4	1.342519406392694e-2
			4.452625570776256e-4	1.017471461187215e-2
			1.077248858447488e-3	7.461609589041096e-3
			2.392283105022831e-3	5.294817351598174e-3
			4.876449771689498e-3	3.635616438356165e-3
			9.124109589041096e-3	2.415536529680365e-3
			1.567011415525114e-2	1.552956621004566e-3
			2.470293378995434e-2	9.660730593607307e-4
			3.574537671232877e-2	5.815296803652968e-4
			4.747734018264840e-2	3.387214611872146e-4
			5.788256849315068e-2	1.909018264840183e-4
			6.477452054794521e-2	1.041095890410959e-4
			6.653584474885845e-2	5.494292237442922e-5
			6.273388127853882e-2	2.805936073059361e-5
			5.429296803652968e-2	1.385844748858448e-5
			4.313005707762558e-2	6.632420091324202e-6
			3.144933789954338e-2	3.070776255707763e-6
			2.104931506849315e-2	1.369863013698630e-6
			1.293181506849315e-2	5.945079908675798e-7
			7.292488584474886e-3	2.491803652968036e-7
			3.774737442922374e-3	1.010594748858447e-7
			1.793470319634703e-3	3.965970319634703e-8
			7.821575342465752e-4	1.506015981735160e-8
			3.131050228310502e-4	5.533755707762558e-9
			1.150456621004566e-4	1.967511415525114e-9
			3.880136986301370e-5	6.769006849315069e-10
			1.200913242009132e-5	2.253413242009133e-10
			3.413242009132420e-6	7.258778538812786e-11
			8.904292237442922e-7	2.262534246575342e-11
			2.131894977168949e-7	6.823972602739726e-12
			1.748620000000000e-31	1.089000000000000e-2
			6.022170000000000e-30	2.214000000000000e-2
			1.903720000000000e-28	4.358000000000000e-2
			5.523960000000000e-27	8.299000000000000e-2
			1.471270000000000e-25	1.529200000000000e-1
			3.596900000000000e-24	2.726800000000000e-1
			8.071600000000000e-23	4.704800000000000e-1
			1.662590000000000e-21	7.854900000000000e-1
			3.143450000000000e-20	1.268960000000000e+0
			5.455359999999999e-19	1.983630000000000e+0
			8.690300000000000e-18	3.000430000000000e+0
			1.270690000000000e-16	4.391520000000000e+0
			1.705460000000000e-15	6.219480000000000e+0
			2.101060000000000e-14	8.523190000000000e+0
			2.375910000000000e-13	1.130209000000000e+1
			2.466130000000000e-12	1.450186000000000e+1
			2.349620000000000e-11	1.800518000000000e+1
			2.054820000000000e-10	2.163115000000000e+1
			1.649480000000000e-9	2.514608000000000e+1
			1.215380000000000e-8	2.828587000000000e+1
			8.220030000000000e-8	3.078770000000000e+1
			5.103050000000000e-7	3.242601000000000e+1
			2.907910000000000e-6	3.304596000000000e+1
			1.520990000000000e-5	3.258756000000000e+1
			7.302460000000000e-5	3.109523000000000e+1
			3.218140000000000e-4	2.871073000000000e+1
			1.300000000000000e-3	2.565094000000000e+1
			4.830000000000000e-3	2.217537000000000e+1
			1.647000000000000e-2	1.855013000000000e+1
			5.153000000000000e-2	1.501521000000000e+1
			1.479800000000000e-1	1.176047000000000e+1
			3.900500000000000e-1	8.913050000000000e+0
			9.436700000000000e-1	6.536370000000000e+0
			2.095640000000000e+0	4.638260000000000e+0
			4.271770000000000e+0	3.184800000000000e+0
			7.992720000000000e+0	2.116010000000000e+0
			1.372702000000000e+1	1.360390000000000e+0
			2.163977000000000e+1	8.462800000000000e-1
			3.131295000000000e+1	5.094200000000000e-1
			4.159015000000000e+1	2.967200000000000e-1
			5.070513000000000e+1	1.672300000000000e-1
			5.674248000000000e+1	9.120000000000000e-2
			5.828540000000000e+1	4.813000000000000e-2
			5.495488000000000e+1	2.458000000000000e-2
			4.756064000000000e+1	1.214000000000000e-2
			3.778193000000000e+1	5.810000000000000e-3
			2.754962000000000e+1	2.690000000000000e-3
			1.843920000000000e+1	1.200000000000000e-3
			1.132827000000000e+1	5.207890000000000e-4
			6.388219999999999e+0	2.182820000000000e-4
			3.306670000000000e+0	8.852810000000000e-5
			1.571080000000000e+0	3.474190000000000e-5
			6.851699999999999e-1	1.319270000000000e-5
			2.742800000000000e-1	4.847570000000001e-6
			1.007800000000000e-1	1.723540000000000e-6
			3.399000000000000e-2	5.929649999999999e-7
			1.052000000000000e-2	1.973990000000000e-7
			2.990000000000000e-3	6.358689999999999e-8
			7.800160000000000e-4	1.981980000000000e-8
			1.867540000000000e-4	5.977800000000000e-9
			1.243150684931507e-5	2.573652968036530e-21
			2.527397260273973e-5	3.726084474885845e-20
			4.974885844748858e-5	4.973744292237443e-19
			9.473744292237442e-5	6.121278538812786e-18
			1.745662100456621e-4	6.945913242009133e-17
			3.112785388127854e-4	7.266815068493152e-16
			5.370776255707762e-4	7.009497716894977e-15
			8.966780821917808e-4	6.233858447488584e-14
			1.448584474885845e-3	5.111586757990866e-13
			2.264417808219178e-3	3.864406392694064e-12
			3.425148401826484e-3	2.693630136986301e-11
			5.013150684931506e-3	1.731095890410959e-10
			7.099863013698630e-3	1.025723744292238e-9
			9.729668949771688e-3	5.603630136986302e-9
			1.290195205479452e-2	2.822511415525114e-8
			1.655477168949772e-2	1.310776255707762e-7
			2.055441780821918e-2	5.612454337899543e-7
			2.469530821917808e-2	2.214611872146119e-6
			2.871363013698630e-2	8.059360730593608e-6
			3.231686073059361e-2	2.706621004566210e-5
			3.522952054794520e-2	8.373287671232877e-5
			3.725488584474886e-2	2.388812785388128e-4
			3.835202054794520e-2	6.283105022831050e-4
			3.872409817351598e-2	1.523675799086758e-3
			3.890366438356165e-2	3.406746575342466e-3
			3.979802511415525e-2	7.022853881278538e-3
			4.263135844748858e-2	1.334797945205480e-2
			4.871069634703196e-2	2.339083333333333e-2
			5.898708904109590e-2	3.779234018264841e-2
			7.349707762557077e-2	5.629759132420092e-2
			9.091626712328768e-2	7.732214611872146e-2
			1.085342237442922e-1	9.791424657534246e-2
			1.228571917808219e-1	1.143183333333333e-1
			1.307462328767123e-1	1.230591324200913e-1
			1.306469748858447e-1	1.221348972602740e-1
			1.233015296803653e-1	1.117618721461187e-1
			1.115152168949772e-1	9.429215753424658e-2
			9.901651826484019e-2	7.334751141552512e-2
			8.893144977168949e-2	5.260454337899543e-2
			8.260081050228312e-2	3.478476027397261e-2
			7.928063926940638e-2	2.120716894977169e-2
			7.679940639269406e-2	1.192077625570776e-2
			7.276888127853882e-2	6.178093607305936e-3
			6.571404109589041e-2	2.952100456621004e-3
			5.560740867579909e-2	1.300582191780822e-3
			4.366497716894977e-2	5.282876712328767e-4
			3.165025114155251e-2	1.978538812785388e-4
			2.111900684931507e-2	6.831050228310502e-5
			1.295415525114155e-2	2.174657534246576e-5
			7.299121004566210e-3	6.381278538812786e-6
			3.776575342465753e-3	1.723744292237443e-6
			1.793938356164384e-3	4.310821917808219e-7
			7.822716894977170e-4	9.917214611872146e-8
			3.131278538812785e-4	2.103515981735160e-8
			1.150570776255708e-4	4.113698630136987e-9
			3.880136986301370e-5	7.417294520547946e-10
			1.200913242009132e-5	1.233070776255708e-10
			3.413242009132420e-6	1.889977168949772e-11
			8.904543378995434e-7	2.670878995433790e-12
			2.131963470319635e-7	3.479988584474886e-13
			1.089000000000000e-2	2.254520000000000e-18
			2.214000000000000e-2	3.264050000000000e-17
			4.358000000000000e-2	4.357000000000000e-16
			8.299000000000000e-2	5.362240000000000e-15
			1.529200000000000e-1	6.084620000000001e-14
			2.726800000000000e-1	6.365729999999999e-13
			4.704800000000000e-1	6.140319999999999e-12
			7.854900000000000e-1	5.460860000000000e-11
			1.268960000000000e+0	4.477750000000000e-10
			1.983630000000000e+0	3.385220000000000e-9
			3.000430000000000e+0	2.359620000000000e-8
			4.391520000000000e+0	1.516440000000000e-7
			6.219480000000000e+0	8.985340000000000e-7
			8.523190000000000e+0	4.908780000000000e-6
			1.130211000000000e+1	2.472520000000000e-5
			1.450198000000000e+1	1.148240000000000e-4
			1.800567000000000e+1	4.916509999999999e-4
			2.163309000000000e+1	1.940000000000000e-3
			2.515314000000000e+1	7.060000000000000e-3
			2.830957000000000e+1	2.371000000000000e-2
			3.086106000000000e+1	7.335000000000000e-2
			3.263528000000000e+1	2.092600000000000e-1
			3.359637000000000e+1	5.504000000000000e-1
			3.392231000000000e+1	1.334740000000000e+0
			3.407961000000000e+1	2.984310000000000e+0
			3.486307000000000e+1	6.152020000000000e+0
			3.734507000000000e+1	1.169283000000000e+1
			4.267057000000000e+1	2.049037000000000e+1
			5.167269000000000e+1	3.310609000000000e+1
			6.438343999999999e+1	4.931669000000000e+1
			7.964265000000000e+1	6.773420000000000e+1
			9.507598000000000e+1	8.577288000000000e+1
			1.076229000000000e+2	1.001428600000000e+2
			1.145337000000000e+2	1.077998000000000e+2
			1.144467500000000e+2	1.069901700000000e+2
			1.080121400000000e+2	9.790340000000000e+1
			9.768733000000000e+1	8.259993000000000e+1
			8.673847000000000e+1	6.425242000000000e+1
			7.790395000000000e+1	4.608158000000000e+1
			7.235831000000000e+1	3.047145000000000e+1
			6.944983999999999e+1	1.857748000000000e+1
			6.727628000000000e+1	1.044260000000000e+1
			6.374554000000000e+1	5.412010000000001e+0
			5.756550000000000e+1	2.586040000000000e+0
			4.871209000000000e+1	1.139310000000000e+0
			3.825052000000000e+1	4.627800000000000e-1
			2.772562000000000e+1	1.733200000000000e-1
			1.850025000000000e+1	5.984000000000000e-2
			1.134784000000000e+1	1.905000000000000e-2
			6.394030000000000e+0	5.590000000000000e-3
			3.308280000000000e+0	1.510000000000000e-3
			1.571490000000000e+0	3.776280000000000e-4
			6.852700000000001e-1	8.687480000000000e-5
			2.743000000000000e-1	1.842680000000000e-5
			1.007900000000000e-1	3.603600000000000e-6
			3.399000000000000e-2	6.497550000000000e-7
			1.052000000000000e-2	1.080170000000000e-7
			2.990000000000000e-3	1.655620000000000e-8
			7.800380000000000e-4	2.339690000000000e-9
			1.867600000000000e-4	3.048470000000000e-10
