# Supplementary material for: Ubiquitin transfer by a RING E3 ligase occurs from a closed E2~ubiquitin conformation
Source: Nat Commun. 2020 Jun 5;11:2846. doi: 10.1038/s41467-020-16666-y (PMC7275055; doi:10.1038/s41467-020-16666-y)
Supplement: Supplementary file 4 — Source Data [file 41467_2020_16666_MOESM4_ESM.zip › Source_Data/Figures/Figure_2/Figure_2b/22C/4_Ubc13_ub_RING_ascii.CSV]

VAR1	VAR2	VAR3	VAR4	VAR5	VAR6	VAR7
4.000000000000000e-2	0.0000000000000000	2.000000000000000e-2	6.557576335877862e-8	2.980553435114504e-20		6.557576335877862e-8
8.000000000000000e-2	0.0000000000000000	3.627000000000000e-2	2.068778625954198e-7	3.948358778625954e-19		2.068778625954198e-7
1.200000000000000e-1	0.0000000000000000	5.254000000000000e-2	6.201870229007633e-7	4.831450381679390e-18		6.201870229007633e-7
1.600000000000000e-1	0.0000000000000000	6.881000000000000e-2	1.766711832061069e-6	5.461145038167938e-17		1.766711832061069e-6
2.000000000000000e-1	1.908396946564886e-3	8.508000000000000e-2	4.790076335877862e-6	5.702061068702290e-16		4.790076335877862e-6
2.400000000000000e-1	0.0000000000000000	1.013600000000000e-1	1.230916030534351e-5	5.499522900763358e-15		1.230916030534351e-5
2.800000000000000e-1	5.725190839694657e-3	1.176300000000000e-1	3.007633587786260e-5	4.899599236641221e-14		3.007633587786260e-5
3.200000000000000e-1	2.290076335877862e-2	1.339000000000000e-1	6.984732824427482e-5	4.032175572519084e-13		6.984732824427482e-5
3.600000000000000e-1	4.198473282442748e-2	1.501700000000000e-1	1.541412213740458e-4	3.065229007633587e-12		1.541412213740458e-4
4.000000000000000e-1	3.816793893129771e-2	1.664400000000000e-1	3.232824427480916e-4	2.152423664122137e-11		3.232824427480916e-4
4.400000000000000e-1	6.488549618320610e-2	1.827100000000000e-1	6.442938931297710e-4	1.396173664122138e-10		6.442938931297710e-4
4.800000000000000e-1	8.396946564885496e-2	1.989800000000000e-1	1.220152671755725e-3	8.365515267175573e-10		1.220152671755725e-3
5.200000000000000e-1	1.278625954198473e-1	2.152500000000000e-1	2.195744274809160e-3	4.630095419847329e-9		2.195744274809160e-3
5.600000000000001e-1	2.118320610687023e-1	2.315300000000000e-1	3.754790076335878e-3	2.367175572519084e-8		3.754809160305343e-3
6.000000000000000e-1	1.927480916030534e-1	2.478000000000000e-1	6.101354961832061e-3	1.117927480916030e-7		6.101469465648854e-3
6.400000000000000e-1	1.049618320610687e-1	2.640700000000000e-1	9.421145038167938e-3	4.876870229007632e-7		9.421622137404581e-3
6.800000000000001e-1	4.580152671755725e-2	2.803400000000000e-1	1.382343511450382e-2	1.965648854961832e-6		1.382540076335878e-2
7.200000000000000e-1	3.244274809160305e-2	2.966100000000000e-1	1.927370229007634e-2	7.309160305343512e-6		1.928101145038168e-2
7.600000000000000e-1	1.526717557251908e-2	3.128800000000000e-1	2.553583969465649e-2	2.515267175572519e-5		2.556099236641222e-2
8.000000000000000e-1	7.633587786259542e-3	3.291500000000000e-1	3.214927480916030e-2	7.988549618320611e-5		3.222917938931298e-2
8.400000000000000e-1	1.908396946564886e-3	3.454200000000000e-1	3.846171755725190e-2	2.343893129770992e-4		3.869608778625954e-2
8.800000000000000e-1	0.0000000000000000	3.616900000000000e-1	4.372421755725190e-2	6.352099236641221e-4		4.435942748091604e-2
9.200000000000000e-1	0.0000000000000000	3.779700000000000e-1	4.723364503816794e-2	1.590190839694656e-3		4.882383587786260e-2
9.600000000000000e-1	0.0000000000000000	3.942400000000000e-1	4.848606870229008e-2	3.677270992366413e-3		5.216333969465649e-2
1.000000000000000e+0	0.0000000000000000	4.105100000000000e-1	4.729538167938931e-2	7.854961832061069e-3		5.515034351145038e-2
		4.267800000000000e-1	4.383858778625954e-2	1.549908396946565e-2		5.933767175572518e-2
		4.430500000000000e-1	3.861272900763359e-2	2.824954198473282e-2		6.686227099236642e-2
		4.593200000000000e-1	3.231770992366412e-2	4.756206106870229e-2		7.987977099236642e-2
		4.755900000000000e-1	2.570316793893130e-2	7.396961832061069e-2		9.967278625954198e-2
		4.918600000000000e-1	1.942534351145038e-2	1.062648091603053e-1		1.256901526717557e-1
		5.081400000000000e-1	1.395041984732824e-2	1.410162213740458e-1		1.549666412213740e-1
		5.244100000000001e-1	9.520095419847328e-3	1.728590839694656e-1		1.823791793893130e-1
		5.406800000000001e-1	6.173511450381678e-3	1.957306297709924e-1		2.019041412213740e-1
		5.569499999999999e-1	3.804160305343511e-3	2.047240458015267e-1		2.085282061068702e-1
		5.732199999999999e-1	2.227519083969465e-3	1.977982442748092e-1		2.000257633587786e-1
		5.894899999999999e-1	1.239427480916030e-3	1.765304007633588e-1		1.777698091603054e-1
		6.057600000000000e-1	6.553244274809160e-4	1.455325190839695e-1		1.461878435114504e-1
		6.220300000000000e-1	3.292557251908396e-4	1.108266030534351e-1		1.111558587786260e-1
		6.383100000000001e-1	1.571946564885496e-4	7.795996183206107e-2		7.811713740458014e-2
		6.545800000000001e-1	7.131679389312978e-5	5.065736641221374e-2		5.072868320610687e-2
		6.708499999999999e-1	3.074427480916031e-5	3.040583969465649e-2		3.043658396946565e-2
		6.871199999999999e-1	1.259541984732824e-5	1.685833969465649e-2		1.687093511450382e-2
		7.033899999999999e-1	4.904580152671755e-6	8.634083969465650e-3		8.638988549618322e-3
		7.196600000000000e-1	1.813475190839694e-6	4.084713740458015e-3		4.086526717557252e-3
		7.359300000000000e-1	6.374351145038168e-7	1.785057251908397e-3		1.785687022900763e-3
		7.522000000000000e-1	2.129103053435114e-7	7.205725190839695e-4		7.208015267175573e-4
		7.684700000000000e-1	6.757595419847328e-8	2.687022900763359e-4		2.687595419847328e-4
		7.847500000000000e-1	2.038091603053435e-8	9.255725190839694e-5		9.257633587786259e-5
		8.010200000000000e-1	5.841068702290077e-9	2.944656488549618e-5		2.944656488549618e-5
		8.172900000000000e-1	1.590730916030534e-9	8.645038167938933e-6		8.664122137404579e-6
		8.335600000000000e-1	4.116583969465649e-10	2.347328244274809e-6		2.347328244274809e-6
		8.498300000000000e-1	1.012311068702290e-10	5.892328244274810e-7		5.893339694656488e-7
		8.661000000000000e-1	2.365515267175573e-11	1.364969465648855e-7		1.365206106870229e-7
		8.823700000000000e-1	5.252614503816794e-12	2.920801526717557e-8		2.921335877862595e-8
		8.986400000000000e-1	1.108307251908397e-12	5.773320610687024e-9		5.774427480916030e-9
		9.149200000000000e-1	2.222194656488549e-13	1.054125954198473e-9		1.054349236641221e-9
		9.311900000000000e-1	4.233874045801526e-14	1.777883587786260e-10		1.778305343511451e-10
		9.474600000000000e-1	7.665343511450381e-15	2.769847328244275e-11		2.770629770992366e-11
		9.637300000000000e-1	1.318746183206107e-15	3.986145038167938e-12		3.987480916030534e-12
		9.800000000000000e-1	2.155896946564886e-16	5.299007633587786e-13		5.301164122137405e-13
