# Supplementary material for: Ubiquitin transfer by a RING E3 ligase occurs from a closed E2~ubiquitin conformation
Source: Nat Commun. 2020 Jun 5;11:2846. doi: 10.1038/s41467-020-16666-y (PMC7275055; doi:10.1038/s41467-020-16666-y)
Supplement: Supplementary file 4 — Source Data [file 41467_2020_16666_MOESM4_ESM.zip › Source_Data/Figures/Figure_2/Figure_2c/trace bottom left.TXT]

VAR1	VAR2	VAR3	VAR4
0.0000000000000000	2.400000000000000e+2	3.310000000000000e+2	5.796847600000000e-1
1.000000000000000e-1	1.570000000000000e+2	2.980000000000000e+2	6.549450500000000e-1
2.000000000000000e-1	1.710000000000000e+2	2.770000000000000e+2	6.183035700000000e-1
3.000000000000000e-1	3.100000000000000e+2	2.720000000000000e+2	4.673539500000000e-1
4.000000000000000e-1	1.970000000000000e+2	2.490000000000000e+2	5.582959600000000e-1
5.000000000000000e-1	3.100000000000000e+2	3.370000000000000e+2	5.208655300000000e-1
6.000000000000000e-1	1.700000000000000e+2	3.090000000000000e+2	6.450939500000000e-1
6.999999999999999e-1	1.400000000000000e+2	3.760000000000000e+2	7.286821700000000e-1
8.000000000000000e-1	1.750000000000000e+2	2.310000000000000e+2	5.689655200000000e-1
9.000000000000000e-1	1.850000000000000e+2	2.810000000000000e+2	6.030042900000000e-1
1.000000000000000e+0	3.610000000000000e+2	2.760000000000000e+2	4.332810000000000e-1
1.100000000000000e+0	1.100000000000000e+2	2.830000000000000e+2	7.201017800000000e-1
1.200000000000000e+0	2.460000000000000e+2	2.290000000000000e+2	4.821052600000000e-1
1.300000000000000e+0	3.150000000000000e+2	2.390000000000000e+2	4.314079400000000e-1
1.400000000000000e+0	3.930000000000000e+2	1.800000000000000e+2	3.141361300000000e-1
1.500000000000000e+0	3.920000000000000e+2	2.330000000000000e+2	3.728000000000000e-1
1.600000000000000e+0	4.430000000000000e+2	2.020000000000000e+2	3.131782900000000e-1
1.700000000000000e+0	2.710000000000000e+2	1.610000000000000e+2	3.726851900000000e-1
1.800000000000000e+0	3.540000000000000e+2	3.290000000000000e+2	4.816983900000000e-1
1.900000000000000e+0	4.510000000000000e+2	2.320000000000000e+2	3.396778900000000e-1
2.000000000000000e+0	2.860000000000000e+2	1.810000000000000e+2	3.875803000000000e-1
2.100000000000000e+0	4.700000000000000e+2	1.420000000000000e+2	2.320261400000000e-1
2.200000000000000e+0	2.470000000000000e+2	2.350000000000000e+2	4.875518700000000e-1
2.300000000000000e+0	2.650000000000000e+2	2.590000000000000e+2	4.942748100000000e-1
2.400000000000000e+0	3.590000000000000e+2	2.750000000000000e+2	4.337539400000000e-1
2.500000000000000e+0	2.820000000000000e+2	2.020000000000000e+2	4.173553700000000e-1
2.600000000000000e+0	2.380000000000000e+2	2.000000000000000e+2	4.566210000000000e-1
2.700000000000000e+0	2.480000000000000e+2	1.920000000000000e+2	4.363636400000000e-1
2.800000000000000e+0	4.180000000000000e+2	2.360000000000000e+2	3.608562700000000e-1
2.900000000000000e+0	5.000000000000000e+2	3.190000000000000e+2	3.894993900000000e-1
3.000000000000000e+0	3.680000000000000e+2	2.410000000000000e+2	3.957307100000000e-1
3.100000000000000e+0	4.690000000000000e+2	1.760000000000000e+2	2.728682200000000e-1
3.200000000000000e+0	3.030000000000000e+2	3.180000000000000e+2	5.120772900000000e-1
3.300000000000000e+0	3.040000000000000e+2	2.980000000000000e+2	4.950166100000000e-1
3.400000000000000e+0	3.850000000000000e+2	2.800000000000000e+2	4.210526300000000e-1
3.500000000000000e+0	4.900000000000000e+2	3.450000000000000e+2	4.131736500000000e-1
3.600000000000000e+0	4.790000000000000e+2	1.890000000000000e+2	2.829341300000000e-1
3.700000000000000e+0	3.020000000000000e+2	2.420000000000000e+2	4.448529400000000e-1
3.800000000000000e+0	4.190000000000000e+2	3.140000000000000e+2	4.283765300000000e-1
3.900000000000000e+0	4.290000000000000e+2	1.780000000000000e+2	2.932454700000000e-1
4.000000000000000e+0	4.320000000000000e+2	2.670000000000000e+2	3.819742500000000e-1
4.100000000000000e+0	4.280000000000000e+2	1.880000000000000e+2	3.051948100000000e-1
4.200000000000000e+0	4.860000000000000e+2	3.100000000000000e+2	3.894472400000000e-1
4.300000000000000e+0	3.640000000000000e+2	1.770000000000000e+2	3.271719000000000e-1
4.400000000000000e+0	4.650000000000000e+2	3.180000000000000e+2	4.061302700000000e-1
4.500000000000000e+0	2.850000000000000e+2	2.140000000000000e+2	4.288577200000000e-1
4.600000000000000e+0	2.990000000000000e+2	1.720000000000000e+2	3.651804700000000e-1
4.700000000000000e+0	4.840000000000000e+2	2.660000000000000e+2	3.546666700000000e-1
4.800000000000000e+0	4.120000000000000e+2	2.280000000000000e+2	3.562500000000000e-1
4.900000000000000e+0	3.930000000000000e+2	2.410000000000000e+2	3.801261800000000e-1
5.000000000000000e+0	3.400000000000000e+2	2.370000000000000e+2	4.107452300000000e-1
5.100000000000000e+0	3.950000000000000e+2	2.630000000000000e+2	3.996960500000000e-1
5.200000000000000e+0	4.750000000000000e+2	2.710000000000000e+2	3.632707800000000e-1
5.300000000000000e+0	2.950000000000000e+2	2.440000000000000e+2	4.526901700000000e-1
5.400000000000000e+0	3.050000000000000e+2	2.120000000000000e+2	4.100580300000000e-1
5.500000000000000e+0	4.440000000000000e+2	2.440000000000000e+2	3.546511600000000e-1
5.600000000000000e+0	3.630000000000000e+2	1.630000000000000e+2	3.098859300000000e-1
5.700000000000000e+0	3.490000000000000e+2	2.170000000000000e+2	3.833922300000000e-1
5.800000000000000e+0	5.310000000000000e+2	2.170000000000000e+2	2.901069500000000e-1
5.900000000000000e+0	4.510000000000000e+2	2.990000000000000e+2	3.986666700000000e-1
6.000000000000000e+0	4.160000000000000e+2	2.120000000000000e+2	3.375796200000000e-1
6.100000000000000e+0	3.350000000000000e+2	2.300000000000000e+2	4.070796500000000e-1
6.200000000000000e+0	4.610000000000000e+2	1.890000000000000e+2	2.907692300000000e-1
6.300000000000000e+0	3.780000000000000e+2	1.440000000000000e+2	2.758620700000000e-1
6.400000000000000e+0	3.320000000000000e+2	2.760000000000000e+2	4.539473700000000e-1
6.500000000000000e+0	3.990000000000000e+2	3.010000000000000e+2	4.300000000000000e-1
6.600000000000000e+0	3.360000000000000e+2	2.320000000000000e+2	4.084507000000000e-1
6.700000000000000e+0	4.270000000000000e+2	3.140000000000000e+2	4.237516900000000e-1
6.800000000000000e+0	4.380000000000000e+2	1.460000000000000e+2	2.500000000000000e-1
6.900000000000000e+0	2.980000000000000e+2	2.910000000000000e+2	4.940577200000000e-1
7.000000000000000e+0	4.190000000000000e+2	8.900000000000000e+1	1.751968500000000e-1
7.100000000000000e+0	4.160000000000000e+2	2.800000000000000e+2	4.022988500000000e-1
7.200000000000000e+0	4.650000000000000e+2	1.280000000000000e+2	2.158516000000000e-1
7.300000000000000e+0	4.470000000000000e+2	1.400000000000000e+2	2.385008500000000e-1
7.400000000000000e+0	2.690000000000000e+2	2.220000000000000e+2	4.521384900000000e-1
7.500000000000000e+0	2.150000000000000e+2	3.460000000000000e+2	6.167557900000000e-1
7.600000000000000e+0	2.190000000000000e+2	3.350000000000000e+2	6.046931400000000e-1
7.700000000000000e+0	3.190000000000000e+2	2.880000000000000e+2	4.744645800000000e-1
7.800000000000000e+0	7.000000000000000e+1	3.190000000000000e+2	8.200514100000000e-1
7.900000000000000e+0	1.810000000000000e+2	3.570000000000000e+2	6.635687700000000e-1
8.000000000000000e+0	2.170000000000000e+2	2.840000000000000e+2	5.668662700000000e-1
8.100000000000000e+0	1.590000000000000e+2	2.710000000000000e+2	6.302325600000001e-1
8.200000000000000e+0	2.480000000000000e+2	2.560000000000000e+2	5.079365099999999e-1
8.300000000000000e+0	2.900000000000000e+2	3.240000000000000e+2	5.276873000000000e-1
8.400000000000000e+0	2.450000000000000e+2	2.820000000000000e+2	5.351043599999999e-1
8.500000000000000e+0	3.270000000000000e+2	2.690000000000000e+2	4.513422800000000e-1
8.600000000000000e+0	9.000000000000000e+1	3.290000000000000e+2	7.852028600000000e-1
8.700000000000000e+0	1.450000000000000e+2	3.410000000000000e+2	7.016460900000000e-1
8.800000000000000e+0	1.460000000000000e+2	2.600000000000000e+2	6.403940900000000e-1
8.900000000000000e+0	2.850000000000000e+2	3.120000000000000e+2	5.226130700000000e-1
9.000000000000000e+0	2.210000000000000e+2	2.240000000000000e+2	5.033707899999999e-1
9.100000000000000e+0	1.350000000000000e+2	2.510000000000000e+2	6.502590700000001e-1
9.200000000000000e+0	2.970000000000000e+2	2.920000000000000e+2	4.957555200000000e-1
9.300000000000000e+0	2.460000000000000e+2	2.470000000000000e+2	5.010142000000000e-1
9.400000000000000e+0	2.170000000000000e+2	2.910000000000000e+2	5.728346500000000e-1
9.500000000000000e+0	2.450000000000000e+2	3.010000000000000e+2	5.512820500000000e-1
9.600000000000000e+0	2.380000000000000e+2	3.050000000000000e+2	5.616942900000001e-1
9.700000000000000e+0	3.730000000000000e+2	2.860000000000000e+2	4.339909000000000e-1
9.800000000000000e+0	3.730000000000000e+2	1.720000000000000e+2	3.155963300000000e-1
9.900000000000000e+0	3.610000000000000e+2	2.320000000000000e+2	3.912310300000000e-1
1.000000000000000e+1	3.830000000000000e+2	1.850000000000000e+2	3.257042300000000e-1
1.010000000000000e+1	4.480000000000000e+2	1.680000000000000e+2	2.727272700000000e-1
1.020000000000000e+1	4.470000000000000e+2	1.790000000000000e+2	2.859424900000000e-1
1.030000000000000e+1	3.440000000000000e+2	2.680000000000000e+2	4.379085000000000e-1
1.040000000000000e+1	3.870000000000000e+2	3.070000000000000e+2	4.423631100000000e-1
1.050000000000000e+1	3.260000000000000e+2	3.330000000000000e+2	5.053110800000000e-1
1.060000000000000e+1	4.260000000000000e+2	3.130000000000000e+2	4.235453300000000e-1
1.070000000000000e+1	4.330000000000000e+2	2.340000000000000e+2	3.508245900000000e-1
1.080000000000000e+1	4.420000000000000e+2	2.070000000000000e+2	3.189522300000000e-1
1.090000000000000e+1	2.910000000000000e+2	2.950000000000000e+2	5.034129699999999e-1
1.100000000000000e+1	3.620000000000000e+2	2.710000000000000e+2	4.281200600000000e-1
1.110000000000000e+1	4.220000000000000e+2	2.760000000000000e+2	3.954154700000000e-1
1.120000000000000e+1	3.050000000000000e+2	2.960000000000000e+2	4.925124800000000e-1
1.130000000000000e+1	2.970000000000000e+2	1.870000000000000e+2	3.863636400000000e-1
1.140000000000000e+1	4.080000000000000e+2	2.860000000000000e+2	4.121037500000000e-1
1.150000000000000e+1	4.630000000000000e+2	3.360000000000000e+2	4.205256600000000e-1
1.160000000000000e+1	5.000000000000000e+1	3.090000000000000e+2	8.607242300000000e-1
1.170000000000000e+1	4.100000000000000e+2	2.170000000000000e+2	3.460925000000000e-1
1.180000000000000e+1	6.800000000000000e+2	8.500000000000000e+1	1.111111100000000e-1
1.190000000000000e+1	6.530000000000000e+2	7.500000000000000e+1	1.030219800000000e-1
1.200000000000000e+1	7.140000000000000e+2	1.180000000000000e+2	1.418269200000000e-1
1.210000000000000e+1	5.900000000000000e+2	9.100000000000000e+1	1.336270200000000e-1
1.220000000000000e+1	5.340000000000000e+2	9.100000000000000e+1	1.456000000000000e-1
1.230000000000000e+1	4.620000000000000e+2	9.300000000000000e+1	1.675675700000000e-1
1.240000000000000e+1	7.130000000000000e+2	9.800000000000000e+1	1.208384700000000e-1
1.250000000000000e+1	7.500000000000000e+2	8.900000000000000e+1	1.060786700000000e-1
1.260000000000000e+1	6.510000000000000e+2	1.610000000000000e+2	1.982758600000000e-1
1.270000000000000e+1	8.360000000000000e+2	1.420000000000000e+2	1.451942700000000e-1
1.280000000000000e+1	5.650000000000000e+2	9.000000000000000e+1	1.374045800000000e-1
1.290000000000000e+1	6.470000000000000e+2	1.110000000000000e+2	1.464379900000000e-1
1.300000000000000e+1	8.640000000000000e+2	8.600000000000000e+1	9.052632000000000e-2
1.310000000000000e+1	7.550000000000000e+2	2.300000000000000e+1	2.956298000000000e-2
1.320000000000000e+1	6.270000000000000e+2	7.600000000000000e+1	1.081081100000000e-1
1.330000000000000e+1	6.580000000000000e+2	8.300000000000000e+1	1.120108000000000e-1
1.340000000000000e+1	7.040000000000000e+2	4.900000000000000e+1	6.507304000000000e-2
1.350000000000000e+1	8.160000000000000e+2	5.600000000000000e+1	6.422018000000000e-2
1.360000000000000e+1	6.730000000000000e+2	7.800000000000000e+1	1.038615200000000e-1
1.370000000000000e+1	7.490000000000000e+2	8.700000000000000e+1	1.040669900000000e-1
1.380000000000000e+1	6.700000000000000e+2	6.600000000000000e+1	8.967391000000000e-2
1.390000000000000e+1	8.810000000000000e+2	8.400000000000000e+1	8.704663000000000e-2
1.400000000000000e+1	6.260000000000000e+2	1.540000000000000e+2	1.974359000000000e-1
1.410000000000000e+1	6.960000000000000e+2	6.100000000000000e+1	8.058124000000000e-2
1.420000000000000e+1	6.840000000000000e+2	5.700000000000000e+1	7.692308000000000e-2
1.430000000000000e+1	7.320000000000000e+2	1.200000000000000e+2	1.408450700000000e-1
1.440000000000000e+1	6.360000000000000e+2	7.900000000000000e+1	1.104895100000000e-1
1.450000000000000e+1	5.890000000000000e+2	6.000000000000000e+1	9.244992000000000e-2
1.460000000000000e+1	7.340000000000000e+2	7.900000000000000e+1	9.717097000000000e-2
1.470000000000000e+1	7.960000000000000e+2	6.800000000000000e+1	7.870370000000000e-2
1.480000000000000e+1	6.510000000000000e+2	1.160000000000000e+2	1.512385900000000e-1
1.490000000000000e+1	6.270000000000000e+2	8.200000000000000e+1	1.156558500000000e-1
1.500000000000000e+1	7.820000000000000e+2	1.290000000000000e+2	1.416026300000000e-1
1.510000000000000e+1	7.720000000000000e+2	1.070000000000000e+2	1.217292400000000e-1
1.520000000000000e+1	8.330000000000000e+2	1.160000000000000e+2	1.222339300000000e-1
1.530000000000000e+1	7.870000000000000e+2	6.900000000000000e+1	8.060748000000000e-2
1.540000000000000e+1	7.640000000000000e+2	1.290000000000000e+2	1.444568900000000e-1
1.550000000000000e+1	8.120000000000000e+2	1.150000000000000e+2	1.240560900000000e-1
1.560000000000000e+1	7.530000000000000e+2	9.300000000000000e+1	1.099290800000000e-1
1.570000000000000e+1	5.910000000000000e+2	1.960000000000000e+2	2.490470100000000e-1
1.580000000000000e+1	7.460000000000000e+2	1.070000000000000e+2	1.254396200000000e-1
1.590000000000000e+1	7.010000000000000e+2	1.150000000000000e+2	1.409313700000000e-1
1.600000000000000e+1	7.600000000000000e+2	1.280000000000000e+2	1.441441400000000e-1
1.610000000000000e+1	7.120000000000000e+2	7.100000000000000e+1	9.067688000000000e-2
1.620000000000000e+1	5.740000000000000e+2	1.180000000000000e+2	1.705202300000000e-1
1.630000000000000e+1	6.500000000000000e+2	1.570000000000000e+2	1.945477100000000e-1
1.640000000000000e+1	8.230000000000000e+2	4.000000000000000e+1	4.634994000000000e-2
1.650000000000000e+1	8.410000000000000e+2	8.600000000000000e+1	9.277238000000000e-2
1.660000000000000e+1	7.440000000000000e+2	1.000000000000000e+2	1.184834100000000e-1
1.670000000000000e+1	7.720000000000000e+2	1.610000000000000e+2	1.725616300000000e-1
1.680000000000000e+1	6.490000000000000e+2	5.200000000000000e+1	7.417974000000000e-2
1.690000000000000e+1	7.900000000000000e+2	9.200000000000000e+1	1.043083900000000e-1
1.700000000000000e+1	8.160000000000000e+2	6.900000000000000e+1	7.796610000000000e-2
1.710000000000000e+1	7.040000000000000e+2	1.380000000000000e+2	1.638954900000000e-1
1.720000000000000e+1	9.200000000000000e+2	1.780000000000000e+2	1.621129300000000e-1
1.730000000000000e+1	7.720000000000000e+2	1.770000000000000e+2	1.865121200000000e-1
1.740000000000000e+1	5.940000000000000e+2	6.800000000000000e+1	1.027190300000000e-1
1.750000000000000e+1	7.100000000000000e+2	1.590000000000000e+2	1.829689300000000e-1
1.760000000000000e+1	6.500000000000000e+2	2.100000000000000e+1	3.129657000000000e-2
1.770000000000000e+1	5.030000000000000e+2	2.130000000000000e+2	2.974860300000000e-1
1.780000000000000e+1	6.250000000000000e+2	1.010000000000000e+2	1.391184600000000e-1
1.790000000000000e+1	5.910000000000000e+2	1.990000000000000e+2	2.518987300000000e-1
1.800000000000000e+1	7.460000000000000e+2	1.060000000000000e+2	1.244131500000000e-1
1.810000000000000e+1	5.640000000000000e+2	1.060000000000000e+2	1.582089600000000e-1
1.820000000000000e+1	6.380000000000000e+2	7.100000000000000e+1	1.001410400000000e-1
1.830000000000000e+1	6.910000000000000e+2	1.430000000000000e+2	1.714628300000000e-1
1.840000000000000e+1	5.970000000000000e+2	1.230000000000000e+2	1.708333300000000e-1
1.850000000000000e+1	7.650000000000000e+2	6.300000000000000e+1	7.608696000000000e-2
1.860000000000000e+1	7.490000000000000e+2	8.200000000000000e+1	9.867629000000000e-2
1.870000000000000e+1	5.810000000000000e+2	6.800000000000000e+1	1.047765800000000e-1
1.880000000000000e+1	8.910000000000000e+2	1.430000000000000e+2	1.382978700000000e-1
1.890000000000000e+1	7.610000000000000e+2	8.200000000000000e+1	9.727165000000000e-2
1.900000000000000e+1	6.530000000000000e+2	7.400000000000000e+1	1.017881700000000e-1
1.910000000000000e+1	6.800000000000000e+2	1.080000000000000e+2	1.370558400000000e-1
1.920000000000000e+1	6.030000000000000e+2	1.840000000000000e+2	2.337992400000000e-1
1.930000000000000e+1	8.820000000000000e+2	1.110000000000000e+2	1.117824800000000e-1
1.940000000000000e+1	8.520000000000000e+2	7.600000000000000e+1	8.189655000000000e-2
1.950000000000000e+1	5.490000000000000e+2	8.400000000000000e+1	1.327014200000000e-1
1.960000000000000e+1	5.910000000000000e+2	5.700000000000000e+1	8.796296000000000e-2
1.970000000000000e+1	6.400000000000000e+2	1.100000000000000e+2	1.466666700000000e-1
1.980000000000000e+1	5.590000000000000e+2	1.340000000000000e+2	1.933621900000000e-1
1.990000000000000e+1	5.930000000000000e+2	2.900000000000000e+1	4.662379000000000e-2
2.000000000000000e+1	5.660000000000000e+2	7.300000000000000e+1	1.142410000000000e-1
