# Supplementary material for: Ubiquitin transfer by a RING E3 ligase occurs from a closed E2~ubiquitin conformation
Source: Nat Commun. 2020 Jun 5;11:2846. doi: 10.1038/s41467-020-16666-y (PMC7275055; doi:10.1038/s41467-020-16666-y)
Supplement: Supplementary file 4 — Source Data [file 41467_2020_16666_MOESM4_ESM.zip › Source_Data/Figures/Figure_2/Figure_2c/trace bottom middle.TXT]

VAR1	VAR2	VAR3	VAR4
0.0000000000000000	1.540000000000000e+2	1.460000000000000e+2	4.866666700000000e-1
1.000000000000000e-1	1.370000000000000e+2	3.900000000000000e+2	7.400379500000000e-1
2.000000000000000e-1	2.610000000000000e+2	2.190000000000000e+2	4.562500000000000e-1
3.000000000000000e-1	3.130000000000000e+2	3.330000000000000e+2	5.154798800000000e-1
4.000000000000000e-1	1.980000000000000e+2	2.030000000000000e+2	5.062344100000000e-1
5.000000000000000e-1	3.350000000000000e+2	2.730000000000000e+2	4.490131600000000e-1
6.000000000000000e-1	2.980000000000000e+2	3.170000000000000e+2	5.154471500000000e-1
6.999999999999999e-1	1.160000000000000e+2	3.080000000000000e+2	7.264150900000000e-1
8.000000000000000e-1	3.040000000000000e+2	3.070000000000000e+2	5.024549900000001e-1
9.000000000000000e-1	1.980000000000000e+2	2.400000000000000e+2	5.479452100000000e-1
1.000000000000000e+0	2.660000000000000e+2	4.310000000000000e+2	6.183644200000000e-1
1.100000000000000e+0	2.760000000000000e+2	2.690000000000000e+2	4.935779800000000e-1
1.200000000000000e+0	1.550000000000000e+2	3.560000000000000e+2	6.966731900000001e-1
1.300000000000000e+0	2.230000000000000e+2	3.780000000000000e+2	6.289517500000000e-1
1.400000000000000e+0	1.690000000000000e+2	2.380000000000000e+2	5.847665800000000e-1
1.500000000000000e+0	3.600000000000000e+2	3.200000000000000e+2	4.705882400000000e-1
1.600000000000000e+0	1.470000000000000e+2	4.000000000000000e+2	7.312614300000000e-1
1.700000000000000e+0	4.510000000000000e+2	3.100000000000000e+2	4.073587400000000e-1
1.800000000000000e+0	1.190000000000000e+2	3.390000000000000e+2	7.401746700000000e-1
1.900000000000000e+0	2.260000000000000e+2	3.480000000000000e+2	6.062717800000000e-1
2.000000000000000e+0	2.400000000000000e+2	3.760000000000000e+2	6.103896100000000e-1
2.100000000000000e+0	2.290000000000000e+2	2.590000000000000e+2	5.307377000000000e-1
2.200000000000000e+0	4.650000000000000e+2	2.170000000000000e+2	3.181818200000000e-1
2.300000000000000e+0	2.350000000000000e+2	2.200000000000000e+2	4.835164800000000e-1
2.400000000000000e+0	2.430000000000000e+2	3.250000000000000e+2	5.721830999999999e-1
2.500000000000000e+0	2.840000000000000e+2	2.860000000000000e+2	5.017543900000000e-1
2.600000000000000e+0	1.600000000000000e+2	3.260000000000000e+2	6.707818900000000e-1
2.700000000000000e+0	2.960000000000000e+2	2.490000000000000e+2	4.568807300000000e-1
2.800000000000000e+0	1.640000000000000e+2	3.620000000000000e+2	6.882129299999999e-1
2.900000000000000e+0	1.350000000000000e+2	3.620000000000000e+2	7.283702200000000e-1
3.000000000000000e+0	1.320000000000000e+2	2.410000000000000e+2	6.461126000000000e-1
3.100000000000000e+0	2.100000000000000e+2	3.470000000000000e+2	6.229802500000000e-1
3.200000000000000e+0	2.340000000000000e+2	2.280000000000000e+2	4.935064900000000e-1
3.300000000000000e+0	2.370000000000000e+2	3.630000000000000e+2	6.050000000000000e-1
3.400000000000000e+0	2.470000000000000e+2	2.710000000000000e+2	5.231660200000000e-1
3.500000000000000e+0	1.880000000000000e+2	3.420000000000000e+2	6.452830200000001e-1
3.600000000000000e+0	3.400000000000000e+2	3.250000000000000e+2	4.887218000000000e-1
3.700000000000000e+0	1.170000000000000e+2	2.710000000000000e+2	6.984536099999999e-1
3.800000000000000e+0	2.010000000000000e+2	3.130000000000000e+2	6.089494200000000e-1
3.900000000000000e+0	1.770000000000000e+2	3.320000000000000e+2	6.522593300000000e-1
4.000000000000000e+0	3.170000000000000e+2	3.320000000000000e+2	5.115562400000000e-1
4.100000000000000e+0	2.600000000000000e+2	3.560000000000000e+2	5.779220800000000e-1
4.200000000000000e+0	8.800000000000000e+1	2.870000000000000e+2	7.653333300000000e-1
4.300000000000000e+0	3.040000000000000e+2	3.480000000000000e+2	5.337423300000001e-1
4.400000000000000e+0	2.000000000000000e+2	2.880000000000000e+2	5.901639300000000e-1
4.500000000000000e+0	2.460000000000000e+2	1.610000000000000e+2	3.955774000000000e-1
4.600000000000000e+0	1.800000000000000e+2	3.410000000000000e+2	6.545105600000000e-1
4.700000000000000e+0	2.930000000000000e+2	3.120000000000000e+2	5.157024800000000e-1
4.800000000000000e+0	2.180000000000000e+2	3.390000000000000e+2	6.086175900000001e-1
4.900000000000000e+0	2.600000000000000e+2	2.980000000000000e+2	5.340501800000001e-1
5.000000000000000e+0	2.750000000000000e+2	2.990000000000000e+2	5.209059200000000e-1
5.100000000000000e+0	3.270000000000000e+2	2.550000000000000e+2	4.381443300000000e-1
5.200000000000000e+0	1.770000000000000e+2	2.680000000000000e+2	6.022471900000001e-1
5.300000000000000e+0	1.460000000000000e+2	3.450000000000000e+2	7.026476600000000e-1
5.400000000000000e+0	1.350000000000000e+2	3.010000000000000e+2	6.903669700000000e-1
5.500000000000000e+0	3.080000000000000e+2	1.670000000000000e+2	3.515789500000000e-1
5.600000000000000e+0	1.670000000000000e+2	3.320000000000000e+2	6.653306600000000e-1
5.700000000000000e+0	1.410000000000000e+2	2.060000000000000e+2	5.936599400000000e-1
5.800000000000000e+0	2.410000000000000e+2	2.530000000000000e+2	5.121457499999999e-1
5.900000000000000e+0	2.200000000000000e+2	2.660000000000000e+2	5.473251000000000e-1
6.000000000000000e+0	8.400000000000000e+1	2.900000000000000e+2	7.754010700000000e-1
6.100000000000000e+0	2.060000000000000e+2	2.760000000000000e+2	5.726141099999999e-1
6.200000000000000e+0	2.450000000000000e+2	3.240000000000000e+2	5.694200400000000e-1
6.300000000000000e+0	2.060000000000000e+2	3.840000000000000e+2	6.508474600000001e-1
6.400000000000000e+0	2.490000000000000e+2	2.790000000000000e+2	5.284090900000000e-1
6.500000000000000e+0	2.910000000000000e+2	3.080000000000000e+2	5.141903200000000e-1
6.600000000000000e+0	2.750000000000000e+2	2.500000000000000e+2	4.761904800000000e-1
6.700000000000000e+0	3.300000000000000e+2	3.930000000000000e+2	5.435684600000000e-1
6.800000000000000e+0	1.160000000000000e+2	2.360000000000000e+2	6.704545500000000e-1
6.900000000000000e+0	2.100000000000000e+2	2.850000000000000e+2	5.757575800000000e-1
7.000000000000000e+0	2.750000000000000e+2	3.310000000000000e+2	5.462046200000000e-1
7.100000000000000e+0	2.800000000000000e+2	3.520000000000000e+2	5.569620300000000e-1
7.200000000000000e+0	2.120000000000000e+2	3.750000000000000e+2	6.388415700000000e-1
7.300000000000000e+0	2.700000000000000e+2	3.120000000000000e+2	5.360824700000000e-1
7.400000000000000e+0	2.000000000000000e+2	3.990000000000000e+2	6.661101800000000e-1
7.500000000000000e+0	3.900000000000000e+2	1.490000000000000e+2	2.764378500000000e-1
7.600000000000000e+0	2.580000000000000e+2	2.170000000000000e+2	4.568421100000000e-1
7.700000000000000e+0	2.960000000000000e+2	2.740000000000000e+2	4.807017500000000e-1
7.800000000000000e+0	2.590000000000000e+2	4.270000000000000e+2	6.224489800000001e-1
7.900000000000000e+0	3.080000000000000e+2	2.760000000000000e+2	4.726027400000000e-1
8.000000000000000e+0	2.620000000000000e+2	2.950000000000000e+2	5.296229800000000e-1
8.100000000000000e+0	4.210000000000000e+2	2.760000000000000e+2	3.959827800000000e-1
8.200000000000000e+0	1.820000000000000e+2	3.790000000000000e+2	6.755793200000000e-1
8.300000000000000e+0	2.620000000000000e+2	2.000000000000000e+2	4.329004300000000e-1
8.400000000000000e+0	2.560000000000000e+2	2.970000000000000e+2	5.370705200000000e-1
8.500000000000000e+0	1.580000000000000e+2	3.120000000000000e+2	6.638297900000000e-1
8.600000000000000e+0	1.130000000000000e+2	3.290000000000000e+2	7.443438900000000e-1
8.700000000000000e+0	9.600000000000000e+1	4.300000000000000e+2	8.174904900000000e-1
8.800000000000000e+0	2.140000000000000e+2	3.110000000000000e+2	5.923809500000000e-1
8.900000000000000e+0	3.150000000000000e+2	3.360000000000000e+2	5.161290300000000e-1
9.000000000000000e+0	1.800000000000000e+2	3.590000000000000e+2	6.660482399999999e-1
9.100000000000000e+0	2.320000000000000e+2	3.650000000000000e+2	6.113902799999999e-1
9.200000000000000e+0	3.270000000000000e+2	3.680000000000000e+2	5.294964000000000e-1
9.300000000000000e+0	2.300000000000000e+2	2.900000000000000e+2	5.576923100000000e-1
9.400000000000000e+0	1.680000000000000e+2	2.980000000000000e+2	6.394849800000000e-1
9.500000000000000e+0	2.370000000000000e+2	3.210000000000000e+2	5.752688200000000e-1
9.600000000000000e+0	3.300000000000000e+2	2.700000000000000e+2	4.500000000000000e-1
9.700000000000000e+0	1.280000000000000e+2	3.270000000000000e+2	7.186813199999999e-1
9.800000000000000e+0	2.320000000000000e+2	3.900000000000000e+2	6.270096500000000e-1
9.900000000000000e+0	2.190000000000000e+2	4.430000000000000e+2	6.691842900000000e-1
1.000000000000000e+1	3.100000000000000e+2	2.720000000000000e+2	4.673539500000000e-1
1.010000000000000e+1	2.290000000000000e+2	3.090000000000000e+2	5.743494400000000e-1
1.020000000000000e+1	1.710000000000000e+2	2.730000000000000e+2	6.148648599999999e-1
1.030000000000000e+1	8.600000000000000e+1	2.530000000000000e+2	7.463126800000000e-1
1.040000000000000e+1	3.400000000000000e+2	2.280000000000000e+2	4.014084500000000e-1
1.050000000000000e+1	2.220000000000000e+2	4.070000000000000e+2	6.470588200000000e-1
1.060000000000000e+1	2.990000000000000e+2	3.720000000000000e+2	5.543964200000000e-1
1.070000000000000e+1	2.660000000000000e+2	3.320000000000000e+2	5.551839500000000e-1
1.080000000000000e+1	2.250000000000000e+2	3.020000000000000e+2	5.730550300000000e-1
1.090000000000000e+1	1.800000000000000e+2	2.610000000000000e+2	5.918367300000000e-1
1.100000000000000e+1	1.590000000000000e+2	2.490000000000000e+2	6.102941200000001e-1
1.110000000000000e+1	2.480000000000000e+2	2.070000000000000e+2	4.549450500000000e-1
1.120000000000000e+1	3.260000000000000e+2	3.710000000000000e+2	5.322812099999999e-1
1.130000000000000e+1	2.610000000000000e+2	2.700000000000000e+2	5.084745800000000e-1
1.140000000000000e+1	2.300000000000000e+2	3.190000000000000e+2	5.810564700000001e-1
1.150000000000000e+1	1.870000000000000e+2	2.970000000000000e+2	6.136363600000000e-1
1.160000000000000e+1	2.920000000000000e+2	2.130000000000000e+2	4.217821800000000e-1
1.170000000000000e+1	1.600000000000000e+2	3.360000000000000e+2	6.774193500000000e-1
1.180000000000000e+1	2.510000000000000e+2	2.200000000000000e+2	4.670913000000000e-1
1.190000000000000e+1	2.480000000000000e+2	3.360000000000000e+2	5.753424700000001e-1
1.200000000000000e+1	2.760000000000000e+2	2.260000000000000e+2	4.501992000000000e-1
1.210000000000000e+1	1.980000000000000e+2	2.490000000000000e+2	5.570469800000000e-1
1.220000000000000e+1	2.310000000000000e+2	2.840000000000000e+2	5.514563099999999e-1
1.230000000000000e+1	3.410000000000000e+2	2.970000000000000e+2	4.655172400000000e-1
1.240000000000000e+1	2.300000000000000e+2	2.540000000000000e+2	5.247933900000000e-1
1.250000000000000e+1	8.500000000000000e+1	4.820000000000000e+2	8.500881800000000e-1
1.260000000000000e+1	1.670000000000000e+2	3.150000000000000e+2	6.535269700000001e-1
1.270000000000000e+1	2.510000000000000e+2	2.370000000000000e+2	4.856557400000000e-1
1.280000000000000e+1	1.420000000000000e+2	4.270000000000000e+2	7.504393700000000e-1
1.290000000000000e+1	2.100000000000000e+2	3.750000000000000e+2	6.410256399999999e-1
1.300000000000000e+1	2.470000000000000e+2	3.040000000000000e+2	5.517241400000000e-1
1.310000000000000e+1	2.250000000000000e+2	4.340000000000000e+2	6.585736000000000e-1
1.320000000000000e+1	3.410000000000000e+2	2.810000000000000e+2	4.517684900000000e-1
1.330000000000000e+1	2.860000000000000e+2	2.290000000000000e+2	4.446601900000000e-1
1.340000000000000e+1	1.980000000000000e+2	3.790000000000000e+2	6.568457500000000e-1
1.350000000000000e+1	2.540000000000000e+2	3.300000000000000e+2	5.650684900000000e-1
1.360000000000000e+1	2.540000000000000e+2	2.580000000000000e+2	5.039062500000000e-1
1.370000000000000e+1	2.060000000000000e+2	3.170000000000000e+2	6.061185500000000e-1
1.380000000000000e+1	1.720000000000000e+2	3.110000000000000e+2	6.438923399999999e-1
1.390000000000000e+1	2.900000000000000e+2	2.820000000000000e+2	4.930069900000000e-1
1.400000000000000e+1	1.330000000000000e+2	1.950000000000000e+2	5.945122000000001e-1
1.410000000000000e+1	2.540000000000000e+2	2.400000000000000e+2	4.858299600000000e-1
1.420000000000000e+1	2.860000000000000e+2	3.370000000000000e+2	5.409309799999999e-1
1.430000000000000e+1	2.740000000000000e+2	3.090000000000000e+2	5.300171500000001e-1
1.440000000000000e+1	2.310000000000000e+2	2.700000000000000e+2	5.389221600000000e-1
1.450000000000000e+1	2.420000000000000e+2	2.930000000000000e+2	5.476635500000000e-1
1.460000000000000e+1	3.780000000000000e+2	2.800000000000000e+2	4.255319100000000e-1
1.470000000000000e+1	2.420000000000000e+2	2.810000000000000e+2	5.372848900000000e-1
1.480000000000000e+1	3.150000000000000e+2	2.900000000000000e+2	4.793388400000000e-1
1.490000000000000e+1	1.870000000000000e+2	2.420000000000000e+2	5.641025600000000e-1
1.500000000000000e+1	2.470000000000000e+2	3.470000000000000e+2	5.841750799999999e-1
1.510000000000000e+1	1.850000000000000e+2	2.650000000000000e+2	5.888888900000000e-1
1.520000000000000e+1	2.730000000000000e+2	2.470000000000000e+2	4.750000000000000e-1
1.530000000000000e+1	2.240000000000000e+2	2.450000000000000e+2	5.223880600000001e-1
1.540000000000000e+1	2.360000000000000e+2	2.900000000000000e+2	5.513308000000000e-1
1.550000000000000e+1	2.670000000000000e+2	2.450000000000000e+2	4.785156300000000e-1
1.560000000000000e+1	3.260000000000000e+2	2.280000000000000e+2	4.115523500000000e-1
1.570000000000000e+1	2.750000000000000e+2	2.640000000000000e+2	4.897959200000000e-1
1.580000000000000e+1	2.060000000000000e+2	1.800000000000000e+2	4.663212400000000e-1
1.590000000000000e+1	2.770000000000000e+2	3.180000000000000e+2	5.344537800000000e-1
1.600000000000000e+1	1.580000000000000e+2	2.860000000000000e+2	6.441441400000000e-1
1.610000000000000e+1	1.990000000000000e+2	3.090000000000000e+2	6.082677199999999e-1
1.620000000000000e+1	9.000000000000000e+1	3.180000000000000e+2	7.794117600000000e-1
1.630000000000000e+1	1.340000000000000e+2	2.840000000000000e+2	6.794258399999999e-1
1.640000000000000e+1	1.480000000000000e+2	4.110000000000000e+2	7.352415000000000e-1
1.650000000000000e+1	1.460000000000000e+2	2.590000000000000e+2	6.395061700000000e-1
1.660000000000000e+1	6.100000000000000e+1	2.060000000000000e+2	7.715355800000000e-1
1.670000000000000e+1	1.190000000000000e+2	4.010000000000000e+2	7.711538500000000e-1
1.680000000000000e+1	1.870000000000000e+2	4.360000000000000e+2	6.998394900000000e-1
1.690000000000000e+1	1.270000000000000e+2	4.200000000000000e+2	7.678245000000000e-1
1.700000000000000e+1	1.730000000000000e+2	4.200000000000000e+2	7.082630700000000e-1
1.710000000000000e+1	1.960000000000000e+2	4.400000000000000e+2	6.918239000000001e-1
1.720000000000000e+1	1.140000000000000e+2	2.710000000000000e+2	7.038961000000000e-1
1.730000000000000e+1	1.540000000000000e+2	3.850000000000000e+2	7.142857100000000e-1
1.740000000000000e+1	1.830000000000000e+2	3.460000000000000e+2	6.540642700000000e-1
1.750000000000000e+1	7.800000000000000e+1	2.790000000000000e+2	7.815126100000000e-1
1.760000000000000e+1	6.000000000000000e+1	3.910000000000000e+2	8.669623100000000e-1
1.770000000000000e+1	1.820000000000000e+2	2.540000000000000e+2	5.825688100000001e-1
1.780000000000000e+1	6.400000000000000e+1	4.530000000000000e+2	8.762089000000000e-1
1.790000000000000e+1	1.070000000000000e+2	2.950000000000000e+2	7.338308500000000e-1
1.800000000000000e+1	1.190000000000000e+2	3.940000000000000e+2	7.680311900000000e-1
1.810000000000000e+1	1.460000000000000e+2	3.910000000000000e+2	7.281191800000000e-1
1.820000000000000e+1	1.340000000000000e+2	2.940000000000000e+2	6.869158900000000e-1
1.830000000000000e+1	7.200000000000000e+1	3.280000000000000e+2	8.200000000000000e-1
1.840000000000000e+1	1.470000000000000e+2	2.740000000000000e+2	6.508313500000000e-1
1.850000000000000e+1	1.720000000000000e+2	3.010000000000000e+2	6.363636400000000e-1
1.860000000000000e+1	1.220000000000000e+2	4.420000000000000e+2	7.836879400000000e-1
1.870000000000000e+1	1.360000000000000e+2	2.440000000000000e+2	6.421052600000000e-1
1.880000000000000e+1	2.480000000000000e+2	4.600000000000000e+2	6.497175100000000e-1
1.890000000000000e+1	1.040000000000000e+2	3.430000000000000e+2	7.673378100000000e-1
1.900000000000000e+1	1.250000000000000e+2	2.630000000000000e+2	6.778350500000000e-1
1.910000000000000e+1	1.120000000000000e+2	3.700000000000000e+2	7.676348500000000e-1
1.920000000000000e+1	6.200000000000000e+1	4.360000000000000e+2	8.755020100000000e-1
1.930000000000000e+1	4.700000000000000e+1	2.870000000000000e+2	8.592814400000000e-1
1.940000000000000e+1	1.780000000000000e+2	3.560000000000000e+2	6.666666700000000e-1
1.950000000000000e+1	6.100000000000000e+1	2.150000000000000e+2	7.789855100000000e-1
1.960000000000000e+1	6.600000000000000e+1	2.720000000000000e+2	8.047337300000000e-1
1.970000000000000e+1	6.700000000000000e+1	2.890000000000000e+2	8.117977500000000e-1
1.980000000000000e+1	8.200000000000000e+1	3.030000000000000e+2	7.870129900000000e-1
1.990000000000000e+1	1.620000000000000e+2	2.400000000000000e+2	5.970149300000001e-1
2.000000000000000e+1	2.800000000000000e+2	1.960000000000000e+2	4.117647100000000e-1
2.010000000000000e+1	2.870000000000000e+2	1.770000000000000e+2	3.814655200000000e-1
2.020000000000000e+1	2.180000000000000e+2	3.860000000000000e+2	6.390728500000000e-1
2.030000000000000e+1	2.740000000000000e+2	2.580000000000000e+2	4.849624100000000e-1
2.040000000000000e+1	2.390000000000000e+2	2.200000000000000e+2	4.793028300000000e-1
2.050000000000000e+1	2.100000000000000e+2	3.330000000000000e+2	6.132596700000000e-1
2.060000000000000e+1	1.010000000000000e+2	2.450000000000000e+2	7.080924900000000e-1
2.070000000000000e+1	2.050000000000000e+2	2.740000000000000e+2	5.720250500000000e-1
2.080000000000000e+1	2.520000000000000e+2	2.850000000000000e+2	5.307262600000000e-1
2.090000000000000e+1	1.610000000000000e+2	2.310000000000000e+2	5.892857100000000e-1
2.100000000000000e+1	1.800000000000000e+2	2.490000000000000e+2	5.804195800000001e-1
2.110000000000000e+1	2.490000000000000e+2	2.290000000000000e+2	4.790795000000000e-1
2.120000000000000e+1	2.930000000000000e+2	2.580000000000000e+2	4.682395600000000e-1
2.130000000000000e+1	1.910000000000000e+2	2.580000000000000e+2	5.746102400000001e-1
2.140000000000000e+1	1.600000000000000e+2	2.580000000000000e+2	6.172248800000000e-1
2.150000000000000e+1	1.920000000000000e+2	2.220000000000000e+2	5.362318800000000e-1
2.160000000000000e+1	2.790000000000000e+2	2.110000000000000e+2	4.306122400000000e-1
2.170000000000000e+1	3.190000000000000e+2	2.510000000000000e+2	4.403508800000000e-1
2.180000000000000e+1	1.980000000000000e+2	2.830000000000000e+2	5.883575900000000e-1
2.190000000000000e+1	1.010000000000000e+2	2.820000000000000e+2	7.362924300000000e-1
2.200000000000000e+1	9.000000000000000e+1	3.050000000000000e+2	7.721519000000000e-1
2.210000000000000e+1	2.780000000000000e+2	3.290000000000000e+2	5.420098800000001e-1
2.220000000000000e+1	3.610000000000000e+2	2.480000000000000e+2	4.072249600000000e-1
2.230000000000000e+1	1.690000000000000e+2	2.610000000000000e+2	6.069767400000000e-1
2.240000000000000e+1	2.630000000000000e+2	2.530000000000000e+2	4.903100800000000e-1
2.250000000000000e+1	2.880000000000000e+2	3.110000000000000e+2	5.191986600000000e-1
2.260000000000000e+1	2.280000000000000e+2	2.010000000000000e+2	4.685314700000000e-1
2.270000000000000e+1	2.230000000000000e+2	3.930000000000000e+2	6.379870100000000e-1
2.280000000000000e+1	2.850000000000000e+2	3.070000000000000e+2	5.185810800000000e-1
2.290000000000000e+1	1.330000000000000e+2	1.980000000000000e+2	5.981873100000000e-1
2.300000000000000e+1	1.990000000000000e+2	3.540000000000000e+2	6.401446700000000e-1
2.310000000000000e+1	1.870000000000000e+2	2.290000000000000e+2	5.504807699999999e-1
2.320000000000000e+1	1.960000000000000e+2	2.970000000000000e+2	6.024340800000000e-1
2.330000000000000e+1	2.130000000000000e+2	3.550000000000000e+2	6.250000000000000e-1
2.340000000000000e+1	2.910000000000000e+2	3.050000000000000e+2	5.117449700000000e-1
2.350000000000000e+1	2.640000000000000e+2	2.810000000000000e+2	5.155963300000001e-1
2.360000000000000e+1	3.060000000000000e+2	2.820000000000000e+2	4.795918400000000e-1
2.370000000000000e+1	1.570000000000000e+2	2.640000000000000e+2	6.270783800000001e-1
2.380000000000000e+1	1.810000000000000e+2	2.240000000000000e+2	5.530864200000000e-1
2.390000000000000e+1	1.920000000000000e+2	2.710000000000000e+2	5.853131700000001e-1
2.400000000000000e+1	2.450000000000000e+2	2.920000000000000e+2	5.437616400000001e-1
2.410000000000000e+1	2.320000000000000e+2	2.660000000000000e+2	5.341365500000001e-1
2.420000000000000e+1	2.590000000000000e+2	2.410000000000000e+2	4.820000000000000e-1
2.430000000000000e+1	1.360000000000000e+2	3.370000000000000e+2	7.124735700000000e-1
2.440000000000000e+1	1.770000000000000e+2	4.050000000000000e+2	6.958762899999999e-1
2.450000000000000e+1	3.090000000000000e+2	2.850000000000000e+2	4.797979800000000e-1
2.460000000000000e+1	1.770000000000000e+2	2.950000000000000e+2	6.250000000000000e-1
2.470000000000000e+1	2.280000000000000e+2	2.270000000000000e+2	4.989011000000000e-1
2.480000000000000e+1	1.500000000000000e+2	2.690000000000000e+2	6.420047700000000e-1
2.490000000000000e+1	2.630000000000000e+2	2.230000000000000e+2	4.588477400000000e-1
2.500000000000000e+1	1.750000000000000e+2	3.040000000000000e+2	6.346555300000000e-1
2.510000000000000e+1	1.550000000000000e+2	4.210000000000000e+2	7.309027800000000e-1
2.520000000000000e+1	1.770000000000000e+2	3.720000000000000e+2	6.775956300000000e-1
2.530000000000000e+1	2.410000000000000e+2	2.610000000000000e+2	5.199203200000000e-1
2.540000000000000e+1	1.820000000000000e+2	3.290000000000000e+2	6.438356200000001e-1
2.550000000000000e+1	2.290000000000000e+2	2.510000000000000e+2	5.229166700000000e-1
2.560000000000000e+1	2.290000000000000e+2	1.830000000000000e+2	4.441747600000000e-1
2.570000000000000e+1	2.670000000000000e+2	2.840000000000000e+2	5.154265000000000e-1
2.580000000000000e+1	1.900000000000000e+2	2.860000000000000e+2	6.008403400000000e-1
2.590000000000000e+1	2.500000000000000e+2	2.590000000000000e+2	5.088408599999999e-1
2.600000000000000e+1	2.720000000000000e+2	2.630000000000000e+2	4.915887900000000e-1
2.610000000000000e+1	5.900000000000000e+1	3.320000000000000e+2	8.491048600000000e-1
2.620000000000000e+1	2.040000000000000e+2	2.200000000000000e+2	5.188679200000000e-1
2.630000000000000e+1	2.060000000000000e+2	3.120000000000000e+2	6.023166000000000e-1
2.640000000000000e+1	2.950000000000000e+2	3.010000000000000e+2	5.050335600000000e-1
2.650000000000000e+1	1.890000000000000e+2	2.440000000000000e+2	5.635103900000000e-1
2.660000000000000e+1	2.700000000000000e+2	1.920000000000000e+2	4.155844200000000e-1
2.670000000000000e+1	1.980000000000000e+2	3.760000000000000e+2	6.550522600000001e-1
2.680000000000000e+1	2.420000000000000e+2	3.440000000000000e+2	5.870307200000000e-1
2.690000000000000e+1	1.390000000000000e+2	3.320000000000000e+2	7.048832300000000e-1
2.700000000000000e+1	1.550000000000000e+2	3.260000000000000e+2	6.777546800000001e-1
2.710000000000000e+1	2.830000000000000e+2	3.420000000000000e+2	5.472000000000000e-1
2.720000000000000e+1	2.740000000000000e+2	2.310000000000000e+2	4.574257400000000e-1
2.730000000000000e+1	2.250000000000000e+2	3.240000000000000e+2	5.901639300000000e-1
2.740000000000000e+1	1.790000000000000e+2	2.300000000000000e+2	5.623471900000000e-1
2.750000000000000e+1	2.440000000000000e+2	3.680000000000000e+2	6.013071900000000e-1
2.760000000000000e+1	2.390000000000000e+2	3.780000000000000e+2	6.126418200000000e-1
2.770000000000000e+1	2.800000000000000e+2	2.730000000000000e+2	4.936708900000000e-1
2.780000000000000e+1	2.030000000000000e+2	3.390000000000000e+2	6.254612500000000e-1
2.790000000000000e+1	2.950000000000000e+2	3.270000000000000e+2	5.257234700000000e-1
2.800000000000000e+1	1.260000000000000e+2	4.520000000000000e+2	7.820069200000000e-1
2.810000000000000e+1	3.160000000000000e+2	2.900000000000000e+2	4.785478500000000e-1
2.820000000000000e+1	1.530000000000000e+2	3.310000000000000e+2	6.838843000000000e-1
2.830000000000000e+1	2.030000000000000e+2	2.290000000000000e+2	5.300925900000000e-1
2.840000000000000e+1	1.210000000000000e+2	2.720000000000000e+2	6.921119600000000e-1
2.850000000000000e+1	2.600000000000000e+2	3.320000000000000e+2	5.608108100000000e-1
2.860000000000000e+1	2.100000000000000e+2	2.710000000000000e+2	5.634095600000000e-1
2.870000000000000e+1	2.190000000000000e+2	2.350000000000000e+2	5.176211500000000e-1
2.880000000000000e+1	2.220000000000000e+2	3.080000000000000e+2	5.811320800000001e-1
2.890000000000000e+1	2.420000000000000e+2	3.100000000000000e+2	5.615942000000001e-1
2.900000000000000e+1	7.370000000000000e+2	6.500000000000000e+1	8.104738000000000e-2
2.910000000000000e+1	7.320000000000000e+2	8.500000000000000e+1	1.040391700000000e-1
2.920000000000000e+1	6.260000000000000e+2	1.750000000000000e+2	2.184769000000000e-1
2.930000000000000e+1	4.990000000000000e+2	1.720000000000000e+2	2.563338300000000e-1
2.940000000000000e+1	1.910000000000000e+2	2.490000000000000e+2	5.659090900000000e-1
2.950000000000000e+1	1.930000000000000e+2	2.610000000000000e+2	5.748898700000000e-1
2.960000000000000e+1	2.210000000000000e+2	2.290000000000000e+2	5.088888900000000e-1
2.970000000000000e+1	2.340000000000000e+2	2.390000000000000e+2	5.052854100000001e-1
2.980000000000000e+1	1.480000000000000e+2	2.900000000000000e+2	6.621004600000000e-1
2.990000000000000e+1	1.690000000000000e+2	2.290000000000000e+2	5.753768800000000e-1
3.000000000000000e+1	2.490000000000000e+2	2.920000000000000e+2	5.397412200000000e-1
3.010000000000000e+1	1.900000000000000e+2	2.510000000000000e+2	5.691610000000000e-1
3.020000000000000e+1	1.790000000000000e+2	3.240000000000000e+2	6.441351900000000e-1
3.030000000000000e+1	3.420000000000000e+2	2.530000000000000e+2	4.252100800000000e-1
3.040000000000000e+1	2.920000000000000e+2	2.890000000000000e+2	4.974182400000000e-1
3.050000000000000e+1	2.690000000000000e+2	3.300000000000000e+2	5.509182000000000e-1
3.060000000000000e+1	2.160000000000000e+2	2.400000000000000e+2	5.263157899999999e-1
3.070000000000000e+1	1.630000000000000e+2	2.080000000000000e+2	5.606468999999999e-1
3.080000000000000e+1	1.860000000000000e+2	2.450000000000000e+2	5.684454799999999e-1
3.090000000000000e+1	2.010000000000000e+2	3.310000000000000e+2	6.221804500000000e-1
3.100000000000000e+1	1.710000000000000e+2	2.580000000000000e+2	6.013986000000000e-1
3.110000000000000e+1	2.420000000000000e+2	2.420000000000000e+2	5.000000000000000e-1
3.120000000000000e+1	2.320000000000000e+2	2.810000000000000e+2	5.477582800000001e-1
3.130000000000000e+1	1.420000000000000e+2	2.530000000000000e+2	6.405063300000000e-1
3.140000000000000e+1	2.920000000000000e+2	3.020000000000000e+2	5.084175100000000e-1
3.150000000000000e+1	2.380000000000000e+2	3.660000000000000e+2	6.059602600000000e-1
3.160000000000000e+1	2.240000000000000e+2	2.420000000000000e+2	5.193133000000000e-1
3.170000000000000e+1	2.270000000000000e+2	2.920000000000000e+2	5.626204200000000e-1
3.180000000000000e+1	2.280000000000000e+2	3.870000000000000e+2	6.292682899999999e-1
3.190000000000000e+1	1.870000000000000e+2	2.260000000000000e+2	5.472155000000000e-1
3.200000000000000e+1	1.940000000000000e+2	2.010000000000000e+2	5.088607600000000e-1
3.210000000000000e+1	2.480000000000000e+2	2.790000000000000e+2	5.294117600000000e-1
3.220000000000000e+1	2.020000000000000e+2	1.880000000000000e+2	4.820512800000000e-1
3.230000000000000e+1	1.860000000000000e+2	2.880000000000000e+2	6.075949400000000e-1
3.240000000000000e+1	2.000000000000000e+2	3.340000000000000e+2	6.254681600000001e-1
3.250000000000000e+1	2.470000000000000e+2	2.640000000000000e+2	5.166340499999999e-1
3.260000000000000e+1	2.760000000000000e+2	2.440000000000000e+2	4.692307700000000e-1
3.270000000000000e+1	1.110000000000000e+2	2.640000000000000e+2	7.039999999999999e-1
3.280000000000000e+1	2.570000000000000e+2	1.940000000000000e+2	4.301552100000000e-1
3.290000000000000e+1	1.840000000000000e+2	2.960000000000000e+2	6.166666700000000e-1
3.300000000000000e+1	1.960000000000000e+2	2.150000000000000e+2	5.231143600000000e-1
3.310000000000000e+1	2.370000000000000e+2	3.520000000000000e+2	5.976230900000000e-1
3.320000000000000e+1	1.740000000000000e+2	2.670000000000000e+2	6.054421800000001e-1
3.330000000000000e+1	2.140000000000000e+2	3.680000000000000e+2	6.323024100000000e-1
3.340000000000000e+1	1.790000000000000e+2	2.170000000000000e+2	5.479798000000000e-1
3.350000000000000e+1	1.400000000000000e+2	2.400000000000000e+2	6.315789500000000e-1
3.360000000000000e+1	1.550000000000000e+2	2.820000000000000e+2	6.453089199999999e-1
3.370000000000000e+1	1.870000000000000e+2	2.430000000000000e+2	5.651162800000000e-1
3.380000000000000e+1	1.800000000000000e+2	2.130000000000000e+2	5.419847300000000e-1
3.390000000000000e+1	2.350000000000000e+2	2.470000000000000e+2	5.124481300000000e-1
3.400000000000000e+1	1.710000000000000e+2	3.450000000000000e+2	6.686046500000000e-1
3.410000000000000e+1	2.010000000000000e+2	3.520000000000000e+2	6.365280300000000e-1
3.420000000000000e+1	1.990000000000000e+2	2.710000000000000e+2	5.765957400000000e-1
3.430000000000000e+1	1.630000000000000e+2	3.160000000000000e+2	6.597077200000000e-1
3.440000000000000e+1	2.290000000000000e+2	2.190000000000000e+2	4.888392900000000e-1
3.450000000000000e+1	2.390000000000000e+2	3.730000000000000e+2	6.094771200000000e-1
3.460000000000000e+1	1.280000000000000e+2	2.500000000000000e+2	6.613756600000000e-1
3.470000000000000e+1	1.260000000000000e+2	2.320000000000000e+2	6.480446900000000e-1
3.480000000000000e+1	1.500000000000000e+2	2.800000000000000e+2	6.511627900000000e-1
3.490000000000000e+1	2.460000000000000e+2	3.420000000000000e+2	5.816326500000000e-1
3.500000000000000e+1	3.210000000000000e+2	2.830000000000000e+2	4.685430500000000e-1
3.510000000000000e+1	1.490000000000000e+2	2.190000000000000e+2	5.951087000000001e-1
3.520000000000000e+1	2.530000000000000e+2	1.750000000000000e+2	4.088785000000000e-1
3.530000000000000e+1	3.050000000000000e+2	2.950000000000000e+2	4.916666700000000e-1
3.540000000000000e+1	1.210000000000000e+2	2.290000000000000e+2	6.542857100000000e-1
3.550000000000000e+1	2.500000000000000e+2	2.160000000000000e+2	4.635193100000000e-1
3.560000000000000e+1	1.710000000000000e+2	3.350000000000000e+2	6.620553400000000e-1
3.570000000000000e+1	2.260000000000000e+2	3.170000000000000e+2	5.837937399999999e-1
3.580000000000000e+1	8.300000000000000e+1	3.760000000000000e+2	8.191721100000000e-1
3.590000000000000e+1	2.170000000000000e+2	2.180000000000000e+2	5.011494300000000e-1
3.600000000000000e+1	2.800000000000000e+2	4.040000000000000e+2	5.906432700000001e-1
3.610000000000000e+1	2.590000000000000e+2	2.200000000000000e+2	4.592901900000000e-1
3.620000000000000e+1	2.750000000000000e+2	1.900000000000000e+2	4.086021500000000e-1
3.630000000000000e+1	2.950000000000000e+2	2.740000000000000e+2	4.815465700000000e-1
3.640000000000000e+1	2.240000000000000e+2	2.560000000000000e+2	5.333333300000001e-1
3.650000000000000e+1	2.450000000000000e+2	2.000000000000000e+2	4.494382000000000e-1
3.660000000000000e+1	1.920000000000000e+2	2.270000000000000e+2	5.417661100000000e-1
3.670000000000000e+1	1.520000000000000e+2	1.740000000000000e+2	5.337423300000001e-1
3.680000000000000e+1	8.100000000000000e+1	2.450000000000000e+2	7.515337400000000e-1
3.690000000000000e+1	1.630000000000000e+2	2.460000000000000e+2	6.014669900000000e-1
3.700000000000000e+1	1.700000000000000e+2	1.930000000000000e+2	5.316804400000000e-1
3.710000000000000e+1	1.920000000000000e+2	2.410000000000000e+2	5.565819900000000e-1
3.720000000000000e+1	2.870000000000000e+2	3.130000000000000e+2	5.216666700000000e-1
3.730000000000000e+1	2.020000000000000e+2	2.500000000000000e+2	5.530973500000001e-1
3.740000000000000e+1	1.790000000000000e+2	1.870000000000000e+2	5.109289600000000e-1
3.750000000000000e+1	1.680000000000000e+2	3.220000000000000e+2	6.571428600000000e-1
3.760000000000000e+1	1.590000000000000e+2	3.120000000000000e+2	6.624203800000000e-1
3.770000000000000e+1	2.510000000000000e+2	2.720000000000000e+2	5.200764799999999e-1
3.780000000000000e+1	6.800000000000000e+1	3.080000000000000e+2	8.191489400000000e-1
3.790000000000000e+1	1.490000000000000e+2	2.590000000000000e+2	6.348039200000000e-1
3.800000000000000e+1	1.750000000000000e+2	2.660000000000000e+2	6.031746000000000e-1
3.810000000000000e+1	1.950000000000000e+2	2.420000000000000e+2	5.537757400000000e-1
3.820000000000000e+1	1.580000000000000e+2	2.580000000000000e+2	6.201923100000000e-1
3.830000000000000e+1	1.800000000000000e+2	2.490000000000000e+2	5.804195800000001e-1
3.840000000000000e+1	1.610000000000000e+2	3.320000000000000e+2	6.734279900000000e-1
3.850000000000000e+1	1.910000000000000e+2	2.740000000000000e+2	5.892473100000000e-1
3.860000000000000e+1	1.660000000000000e+2	3.010000000000000e+2	6.445396100000001e-1
3.870000000000000e+1	1.830000000000000e+2	2.800000000000000e+2	6.047516200000001e-1
3.880000000000000e+1	1.840000000000000e+2	3.130000000000000e+2	6.297786700000000e-1
3.890000000000000e+1	3.120000000000000e+2	2.340000000000000e+2	4.285714300000000e-1
3.900000000000000e+1	4.960000000000000e+2	2.660000000000000e+2	3.490813600000000e-1
3.910000000000000e+1	2.850000000000000e+2	2.640000000000000e+2	4.808743200000000e-1
3.920000000000000e+1	2.890000000000000e+2	3.350000000000000e+2	5.368589700000001e-1
3.930000000000000e+1	2.910000000000000e+2	2.600000000000000e+2	4.718693300000000e-1
3.940000000000000e+1	4.630000000000000e+2	2.750000000000000e+2	3.726287300000000e-1
3.950000000000000e+1	2.630000000000000e+2	2.930000000000000e+2	5.269784199999999e-1
3.960000000000000e+1	2.940000000000000e+2	2.650000000000000e+2	4.740608200000000e-1
3.970000000000000e+1	2.720000000000000e+2	2.830000000000000e+2	5.099099100000000e-1
3.980000000000000e+1	2.600000000000000e+2	2.200000000000000e+2	4.583333300000000e-1
3.990000000000000e+1	1.270000000000000e+2	1.920000000000000e+2	6.018808799999999e-1
4.000000000000000e+1	3.250000000000000e+2	1.970000000000000e+2	3.773946400000000e-1
4.010000000000000e+1	2.730000000000000e+2	2.540000000000000e+2	4.819734300000000e-1
4.020000000000000e+1	3.220000000000000e+2	2.010000000000000e+2	3.843212200000000e-1
4.030000000000000e+1	1.400000000000000e+2	3.200000000000000e+2	6.956521700000000e-1
4.040000000000000e+1	2.350000000000000e+2	2.650000000000000e+2	5.300000000000000e-1
4.050000000000000e+1	3.170000000000000e+2	2.970000000000000e+2	4.837133600000000e-1
4.060000000000000e+1	1.340000000000000e+2	3.810000000000000e+2	7.398058300000000e-1
4.070000000000000e+1	6.400000000000000e+1	4.060000000000000e+2	8.638297900000000e-1
4.080000000000000e+1	3.000000000000000e+2	3.290000000000000e+2	5.230524600000001e-1
4.090000000000000e+1	3.750000000000000e+2	1.520000000000000e+2	2.884250500000000e-1
4.100000000000000e+1	3.400000000000000e+2	2.410000000000000e+2	4.148020700000000e-1
4.110000000000000e+1	1.960000000000000e+2	2.460000000000000e+2	5.565610900000000e-1
4.120000000000000e+1	7.000000000000000e+0	1.480000000000000e+2	9.548387100000000e-1
4.130000000000000e+1	4.500000000000000e+1	4.900000000000000e+1	5.212766000000000e-1
4.140000000000000e+1	7.300000000000000e+1	1.730000000000000e+2	7.032520300000000e-1
4.150000000000000e+1	1.000000000000000e+1	7.900000000000000e+1	8.876404500000000e-1
4.160000000000000e+1	4.000000000000000e+0	1.090000000000000e+2	9.646017700000000e-1
4.170000000000000e+1	9.600000000000000e+1	9.400000000000000e+1	4.947368400000000e-1
4.180000000000000e+1	5.000000000000000e+0	8.000000000000000e+1	9.411764700000000e-1
4.190000000000000e+1	-3.000000000000000e+0	7.100000000000000e+1	1.044117650000000e+0
4.200000000000000e+1	3.700000000000000e+1	1.360000000000000e+2	7.861271700000000e-1
4.210000000000000e+1	1.500000000000000e+1	1.660000000000000e+2	9.171270700000000e-1
4.220000000000000e+1	2.400000000000000e+1	1.360000000000000e+2	8.500000000000000e-1
4.230000000000000e+1	-2.600000000000000e+1	1.540000000000000e+2	1.203125000000000e+0
4.240000000000000e+1	-5.000000000000000e+0	9.000000000000000e+1	1.058823530000000e+0
4.250000000000000e+1	2.100000000000000e+1	1.210000000000000e+2	8.521126800000000e-1
4.260000000000000e+1	-2.300000000000000e+1	1.620000000000000e+2	1.165467630000000e+0
4.270000000000000e+1	2.450000000000000e+2	3.960000000000000e+2	6.177847100000000e-1
4.280000000000000e+1	1.930000000000000e+2	3.140000000000000e+2	6.193293900000000e-1
4.290000000000000e+1	3.060000000000000e+2	1.880000000000000e+2	3.805668000000000e-1
4.300000000000000e+1	1.610000000000000e+2	2.710000000000000e+2	6.273148100000000e-1
4.310000000000000e+1	2.800000000000000e+2	1.440000000000000e+2	3.396226400000000e-1
4.320000000000000e+1	2.760000000000000e+2	2.760000000000000e+2	5.000000000000000e-1
4.330000000000000e+1	3.020000000000000e+2	3.820000000000000e+2	5.584795299999999e-1
4.340000000000000e+1	2.100000000000000e+2	3.260000000000000e+2	6.082089600000000e-1
4.350000000000000e+1	3.060000000000000e+2	1.820000000000000e+2	3.729508200000000e-1
4.360000000000000e+1	2.880000000000000e+2	2.720000000000000e+2	4.857142900000000e-1
4.370000000000000e+1	2.830000000000000e+2	2.110000000000000e+2	4.271255100000000e-1
4.380000000000000e+1	2.600000000000000e+2	4.200000000000000e+2	6.176470600000000e-1
4.390000000000000e+1	2.160000000000000e+2	2.890000000000000e+2	5.722772300000000e-1
4.400000000000000e+1	3.090000000000000e+2	2.440000000000000e+2	4.412296600000000e-1
4.410000000000000e+1	1.860000000000000e+2	2.810000000000000e+2	6.017130600000000e-1
4.420000000000000e+1	1.370000000000000e+2	3.420000000000000e+2	7.139874699999999e-1
4.430000000000000e+1	3.890000000000000e+2	2.940000000000000e+2	4.304538800000000e-1
4.440000000000000e+1	2.510000000000000e+2	2.240000000000000e+2	4.715789500000000e-1
4.450000000000000e+1	2.520000000000000e+2	2.070000000000000e+2	4.509803900000000e-1
4.460000000000000e+1	2.630000000000000e+2	2.370000000000000e+2	4.740000000000000e-1
4.470000000000000e+1	2.220000000000000e+2	1.050000000000000e+2	3.211009200000000e-1
4.480000000000000e+1	3.440000000000000e+2	1.980000000000000e+2	3.653136500000000e-1
4.490000000000000e+1	2.880000000000000e+2	3.230000000000000e+2	5.286415700000000e-1
4.500000000000000e+1	3.280000000000000e+2	2.100000000000000e+2	3.903345700000000e-1
4.510000000000000e+1	2.540000000000000e+2	1.470000000000000e+2	3.665835400000000e-1
4.520000000000000e+1	2.410000000000000e+2	3.130000000000000e+2	5.649819499999999e-1
4.530000000000000e+1	3.090000000000000e+2	2.440000000000000e+2	4.412296600000000e-1
4.540000000000000e+1	2.610000000000000e+2	1.950000000000000e+2	4.276315800000000e-1
4.550000000000000e+1	1.740000000000000e+2	3.300000000000000e+2	6.547619000000000e-1
4.560000000000000e+1	1.110000000000000e+2	2.960000000000000e+2	7.272727300000000e-1
4.570000000000000e+1	3.170000000000000e+2	2.670000000000000e+2	4.571917800000000e-1
4.580000000000000e+1	1.600000000000000e+2	1.660000000000000e+2	5.092024500000000e-1
4.590000000000000e+1	2.200000000000000e+1	1.500000000000000e+2	8.720930200000000e-1
4.600000000000000e+1	2.020000000000000e+2	2.590000000000000e+2	5.618221300000000e-1
4.610000000000000e+1	1.680000000000000e+2	3.160000000000000e+2	6.528925599999999e-1
4.620000000000000e+1	2.030000000000000e+2	4.170000000000000e+2	6.725806500000000e-1
4.630000000000000e+1	1.470000000000000e+2	3.890000000000000e+2	7.257462700000000e-1
4.640000000000000e+1	4.700000000000000e+1	4.060000000000000e+2	8.962472400000000e-1
4.650000000000000e+1	1.340000000000000e+2	3.180000000000000e+2	7.035398200000000e-1
4.660000000000000e+1	5.300000000000000e+1	3.640000000000000e+2	8.729016800000000e-1
4.670000000000000e+1	1.300000000000000e+2	2.220000000000000e+2	6.306818199999999e-1
4.680000000000000e+1	1.010000000000000e+2	2.590000000000000e+2	7.194444400000000e-1
4.690000000000000e+1	4.800000000000000e+1	3.390000000000000e+2	8.759689900000000e-1
4.700000000000000e+1	1.410000000000000e+2	2.600000000000000e+2	6.483790499999999e-1
4.710000000000000e+1	1.200000000000000e+2	3.440000000000000e+2	7.413793100000000e-1
4.720000000000000e+1	3.300000000000000e+1	3.140000000000000e+2	9.048991400000000e-1
4.730000000000000e+1	5.600000000000000e+1	2.100000000000000e+2	7.894736800000000e-1
4.740000000000000e+1	2.290000000000000e+2	2.670000000000000e+2	5.383064500000000e-1
4.750000000000000e+1	1.940000000000000e+2	1.780000000000000e+2	4.784946200000000e-1
4.760000000000000e+1	2.190000000000000e+2	2.810000000000000e+2	5.620000000000001e-1
4.770000000000000e+1	2.360000000000000e+2	3.130000000000000e+2	5.701275000000000e-1
4.780000000000000e+1	2.690000000000000e+2	1.980000000000000e+2	4.239828700000000e-1
4.790000000000000e+1	1.290000000000000e+2	3.070000000000000e+2	7.041284400000000e-1
4.800000000000000e+1	2.960000000000000e+2	2.770000000000000e+2	4.834205900000000e-1
4.810000000000000e+1	3.160000000000000e+2	1.530000000000000e+2	3.262260100000000e-1
4.820000000000000e+1	2.440000000000000e+2	1.860000000000000e+2	4.325581400000000e-1
4.830000000000000e+1	3.170000000000000e+2	2.330000000000000e+2	4.236363600000000e-1
4.840000000000000e+1	1.760000000000000e+2	3.930000000000000e+2	6.906854100000001e-1
4.850000000000000e+1	3.430000000000000e+2	1.990000000000000e+2	3.671586700000000e-1
4.860000000000000e+1	1.640000000000000e+2	2.470000000000000e+2	6.009732400000000e-1
4.870000000000000e+1	2.550000000000000e+2	2.360000000000000e+2	4.806517300000000e-1
4.880000000000000e+1	4.320000000000000e+2	1.630000000000000e+2	2.739495800000000e-1
4.890000000000000e+1	3.120000000000000e+2	1.890000000000000e+2	3.772455100000000e-1
4.900000000000000e+1	2.930000000000000e+2	2.150000000000000e+2	4.232283500000000e-1
4.910000000000000e+1	3.270000000000000e+2	2.220000000000000e+2	4.043715800000000e-1
4.920000000000000e+1	1.560000000000000e+2	1.790000000000000e+2	5.343283599999999e-1
4.930000000000000e+1	2.190000000000000e+2	2.840000000000000e+2	5.646123300000000e-1
4.940000000000000e+1	2.710000000000000e+2	1.590000000000000e+2	3.697674400000000e-1
4.950000000000000e+1	1.710000000000000e+2	3.680000000000000e+2	6.827458300000000e-1
4.960000000000000e+1	2.350000000000000e+2	2.310000000000000e+2	4.957081500000000e-1
4.970000000000000e+1	1.910000000000000e+2	3.770000000000000e+2	6.637323899999999e-1
4.980000000000000e+1	2.870000000000000e+2	1.700000000000000e+2	3.719912500000000e-1
4.990000000000000e+1	2.380000000000000e+2	2.160000000000000e+2	4.757709300000000e-1
5.000000000000000e+1	3.060000000000000e+2	2.330000000000000e+2	4.322820000000000e-1
