# Supplementary material for: Ubiquitin transfer by a RING E3 ligase occurs from a closed E2~ubiquitin conformation
Source: Nat Commun. 2020 Jun 5;11:2846. doi: 10.1038/s41467-020-16666-y (PMC7275055; doi:10.1038/s41467-020-16666-y)
Supplement: Supplementary file 4 — Source Data [file 41467_2020_16666_MOESM4_ESM.zip › Source_Data/Figures/Figure_2/Figure_2c/trace bottom right.TXT]

VAR1	VAR2	VAR3	VAR4
0.0000000000000000	2.650000000000000e+2	3.960000000000000e+2	5.990922800000000e-1
1.000000000000000e-1	1.270000000000000e+2	2.770000000000000e+2	6.856435600000001e-1
2.000000000000000e-1	1.350000000000000e+2	2.340000000000000e+2	6.341463400000000e-1
3.000000000000000e-1	1.180000000000000e+2	2.480000000000000e+2	6.775956300000000e-1
4.000000000000000e-1	1.990000000000000e+2	3.270000000000000e+2	6.216730000000000e-1
5.000000000000000e-1	1.350000000000000e+2	3.630000000000000e+2	7.289156600000000e-1
6.000000000000000e-1	1.740000000000000e+2	1.760000000000000e+2	5.028571400000000e-1
6.999999999999999e-1	9.600000000000000e+1	2.570000000000000e+2	7.280453300000000e-1
8.000000000000000e-1	1.220000000000000e+2	3.070000000000000e+2	7.156177200000000e-1
9.000000000000000e-1	1.700000000000000e+2	2.080000000000000e+2	5.502645500000000e-1
1.000000000000000e+0	2.880000000000000e+2	2.110000000000000e+2	4.228456900000000e-1
1.100000000000000e+0	1.970000000000000e+2	2.760000000000000e+2	5.835095099999999e-1
1.200000000000000e+0	2.360000000000000e+2	2.990000000000000e+2	5.588784999999999e-1
1.300000000000000e+0	1.490000000000000e+2	2.610000000000000e+2	6.365853700000000e-1
1.400000000000000e+0	1.260000000000000e+2	3.170000000000000e+2	7.155756200000000e-1
1.500000000000000e+0	1.980000000000000e+2	2.310000000000000e+2	5.384615400000000e-1
1.600000000000000e+0	2.120000000000000e+2	2.820000000000000e+2	5.708502000000000e-1
1.700000000000000e+0	9.200000000000000e+1	3.370000000000000e+2	7.855477900000000e-1
1.800000000000000e+0	1.760000000000000e+2	2.060000000000000e+2	5.392670200000001e-1
1.900000000000000e+0	1.570000000000000e+2	3.040000000000000e+2	6.594360100000000e-1
2.000000000000000e+0	1.800000000000000e+2	2.520000000000000e+2	5.833333300000000e-1
2.100000000000000e+0	1.430000000000000e+2	2.410000000000000e+2	6.276041700000000e-1
2.200000000000000e+0	1.090000000000000e+2	3.080000000000000e+2	7.386091100000000e-1
2.300000000000000e+0	1.740000000000000e+2	2.330000000000000e+2	5.724815700000000e-1
2.400000000000000e+0	1.330000000000000e+2	2.100000000000000e+2	6.122449000000000e-1
2.500000000000000e+0	1.120000000000000e+2	2.760000000000000e+2	7.113402100000000e-1
2.600000000000000e+0	1.320000000000000e+2	3.420000000000000e+2	7.215189900000000e-1
2.700000000000000e+0	7.400000000000000e+1	2.760000000000000e+2	7.885714300000000e-1
2.800000000000000e+0	1.560000000000000e+2	2.570000000000000e+2	6.222760300000000e-1
2.900000000000000e+0	6.500000000000000e+1	3.270000000000000e+2	8.341836700000000e-1
3.000000000000000e+0	9.800000000000000e+1	2.700000000000000e+2	7.336956500000000e-1
3.100000000000000e+0	1.220000000000000e+2	2.050000000000000e+2	6.269113100000000e-1
3.200000000000000e+0	7.800000000000000e+1	2.660000000000000e+2	7.732558100000000e-1
3.300000000000000e+0	1.070000000000000e+2	3.110000000000000e+2	7.440191400000000e-1
3.400000000000000e+0	2.050000000000000e+2	3.050000000000000e+2	5.980392200000000e-1
3.500000000000000e+0	1.020000000000000e+2	2.880000000000000e+2	7.384615400000000e-1
3.600000000000000e+0	1.530000000000000e+2	2.620000000000000e+2	6.313253000000000e-1
3.700000000000000e+0	1.610000000000000e+2	2.200000000000000e+2	5.774278200000000e-1
3.800000000000000e+0	8.300000000000000e+1	2.200000000000000e+2	7.260726100000000e-1
3.900000000000000e+0	1.220000000000000e+2	1.920000000000000e+2	6.114649700000000e-1
4.000000000000000e+0	1.500000000000000e+2	3.110000000000000e+2	6.746203899999999e-1
4.100000000000000e+0	2.360000000000000e+2	2.650000000000000e+2	5.289421200000000e-1
4.200000000000000e+0	1.070000000000000e+2	2.330000000000000e+2	6.852941200000000e-1
4.300000000000000e+0	1.300000000000000e+2	3.080000000000000e+2	7.031963500000000e-1
4.400000000000000e+0	1.100000000000000e+2	2.450000000000000e+2	6.901408500000000e-1
4.500000000000000e+0	1.180000000000000e+2	2.060000000000000e+2	6.358024700000000e-1
4.600000000000000e+0	1.910000000000000e+2	2.850000000000000e+2	5.987395000000000e-1
4.700000000000000e+0	6.800000000000000e+1	2.590000000000000e+2	7.920489300000000e-1
4.800000000000000e+0	1.690000000000000e+2	2.740000000000000e+2	6.185101600000000e-1
4.900000000000000e+0	1.270000000000000e+2	2.470000000000000e+2	6.604278099999999e-1
5.000000000000000e+0	1.710000000000000e+2	3.700000000000000e+2	6.839186699999999e-1
5.100000000000000e+0	2.090000000000000e+2	2.770000000000000e+2	5.699588500000000e-1
5.200000000000000e+0	3.170000000000000e+2	2.820000000000000e+2	4.707846400000000e-1
5.300000000000000e+0	2.220000000000000e+2	3.010000000000000e+2	5.755258100000000e-1
5.400000000000000e+0	1.460000000000000e+2	2.420000000000000e+2	6.237113399999999e-1
5.500000000000000e+0	1.250000000000000e+2	2.870000000000000e+2	6.966019400000000e-1
5.600000000000000e+0	2.320000000000000e+2	1.630000000000000e+2	4.126582300000000e-1
5.700000000000000e+0	2.100000000000000e+2	3.480000000000000e+2	6.236559100000000e-1
5.800000000000000e+0	7.300000000000000e+1	2.320000000000000e+2	7.606557400000000e-1
5.900000000000000e+0	1.530000000000000e+2	1.830000000000000e+2	5.446428599999999e-1
6.000000000000000e+0	4.700000000000000e+1	3.370000000000000e+2	8.776041700000000e-1
6.100000000000000e+0	1.790000000000000e+2	2.670000000000000e+2	5.986547100000000e-1
6.200000000000000e+0	9.800000000000000e+1	2.130000000000000e+2	6.848874600000000e-1
6.300000000000000e+0	1.520000000000000e+2	3.300000000000000e+2	6.846472999999999e-1
6.400000000000000e+0	1.160000000000000e+2	3.050000000000000e+2	7.244655600000000e-1
6.500000000000000e+0	6.500000000000000e+1	2.690000000000000e+2	8.053892200000000e-1
6.600000000000000e+0	1.250000000000000e+2	1.930000000000000e+2	6.069182400000001e-1
6.700000000000000e+0	1.880000000000000e+2	2.710000000000000e+2	5.904139400000000e-1
6.800000000000000e+0	1.350000000000000e+2	3.440000000000000e+2	7.181628400000000e-1
6.900000000000000e+0	2.340000000000000e+2	2.460000000000000e+2	5.124999999999999e-1
7.000000000000000e+0	1.590000000000000e+2	1.880000000000000e+2	5.417867400000001e-1
7.100000000000000e+0	9.300000000000000e+1	2.620000000000000e+2	7.380281700000000e-1
7.200000000000000e+0	5.800000000000000e+1	2.770000000000000e+2	8.268656700000000e-1
7.300000000000000e+0	6.400000000000000e+1	1.490000000000000e+2	6.995305200000001e-1
7.400000000000000e+0	7.000000000000000e+1	2.780000000000000e+2	7.988505700000000e-1
7.500000000000000e+0	1.950000000000000e+2	2.490000000000000e+2	5.608108100000000e-1
7.600000000000000e+0	8.800000000000000e+1	3.340000000000000e+2	7.914691900000000e-1
7.700000000000000e+0	1.970000000000000e+2	2.630000000000000e+2	5.717391300000000e-1
7.800000000000000e+0	8.900000000000000e+1	2.470000000000000e+2	7.351190500000000e-1
7.900000000000000e+0	1.150000000000000e+2	2.930000000000000e+2	7.181372499999999e-1
8.000000000000000e+0	2.470000000000000e+2	2.280000000000000e+2	4.800000000000000e-1
8.100000000000000e+0	2.360000000000000e+2	2.520000000000000e+2	5.163934400000000e-1
8.200000000000000e+0	6.100000000000000e+1	1.980000000000000e+2	7.644787600000000e-1
8.300000000000000e+0	1.160000000000000e+2	2.240000000000000e+2	6.588235300000001e-1
8.400000000000000e+0	2.380000000000000e+2	1.830000000000000e+2	4.346793300000000e-1
8.500000000000000e+0	4.500000000000000e+1	2.330000000000000e+2	8.381295000000000e-1
8.600000000000000e+0	1.670000000000000e+2	3.280000000000000e+2	6.626262600000000e-1
8.700000000000000e+0	1.410000000000000e+2	3.140000000000000e+2	6.901098900000000e-1
8.800000000000000e+0	8.300000000000000e+1	2.820000000000000e+2	7.726027400000000e-1
8.900000000000000e+0	7.500000000000000e+1	1.920000000000000e+2	7.191011200000000e-1
9.000000000000000e+0	2.560000000000000e+2	2.040000000000000e+2	4.434782600000000e-1
9.100000000000000e+0	2.610000000000000e+2	2.250000000000000e+2	4.629629600000000e-1
9.200000000000000e+0	1.450000000000000e+2	1.670000000000000e+2	5.352564100000000e-1
9.300000000000000e+0	2.350000000000000e+2	3.060000000000000e+2	5.656192200000000e-1
9.400000000000000e+0	1.350000000000000e+2	3.560000000000000e+2	7.250509200000000e-1
9.500000000000000e+0	3.130000000000000e+2	3.120000000000000e+2	4.992000000000000e-1
9.600000000000000e+0	1.340000000000000e+2	2.710000000000000e+2	6.691357999999999e-1
9.700000000000000e+0	1.440000000000000e+2	2.740000000000000e+2	6.555023900000000e-1
9.800000000000000e+0	1.630000000000000e+2	2.310000000000000e+2	5.862944200000000e-1
9.900000000000000e+0	1.820000000000000e+2	3.030000000000000e+2	6.247422700000001e-1
1.000000000000000e+1	1.940000000000000e+2	3.380000000000000e+2	6.353383500000001e-1
1.010000000000000e+1	1.970000000000000e+2	1.920000000000000e+2	4.935732600000000e-1
1.020000000000000e+1	1.520000000000000e+2	2.650000000000000e+2	6.354916100000000e-1
1.030000000000000e+1	2.240000000000000e+2	2.190000000000000e+2	4.943566600000000e-1
1.040000000000000e+1	1.090000000000000e+2	1.760000000000000e+2	6.175438599999999e-1
1.050000000000000e+1	1.200000000000000e+2	2.670000000000000e+2	6.899224800000000e-1
1.060000000000000e+1	1.460000000000000e+2	2.750000000000000e+2	6.532066500000000e-1
1.070000000000000e+1	4.340000000000000e+2	1.450000000000000e+2	2.504317800000000e-1
1.080000000000000e+1	4.550000000000000e+2	1.480000000000000e+2	2.454394700000000e-1
1.090000000000000e+1	4.240000000000000e+2	1.560000000000000e+2	2.689655200000000e-1
1.100000000000000e+1	4.900000000000000e+2	8.400000000000000e+1	1.463414600000000e-1
1.110000000000000e+1	4.270000000000000e+2	1.290000000000000e+2	2.320143900000000e-1
1.120000000000000e+1	4.100000000000000e+2	9.600000000000000e+1	1.897233200000000e-1
1.130000000000000e+1	4.730000000000000e+2	1.450000000000000e+2	2.346278300000000e-1
1.140000000000000e+1	5.330000000000000e+2	1.610000000000000e+2	2.319884700000000e-1
1.150000000000000e+1	4.870000000000000e+2	2.010000000000000e+2	2.921511600000000e-1
1.160000000000000e+1	5.750000000000000e+2	1.980000000000000e+2	2.561448900000000e-1
1.170000000000000e+1	1.450000000000000e+2	1.870000000000000e+2	5.632530100000001e-1
1.180000000000000e+1	1.290000000000000e+2	3.020000000000000e+2	7.006960599999999e-1
1.190000000000000e+1	1.380000000000000e+2	2.310000000000000e+2	6.260162600000000e-1
1.200000000000000e+1	3.150000000000000e+2	2.310000000000000e+2	4.230769200000000e-1
1.210000000000000e+1	4.260000000000000e+2	1.440000000000000e+2	2.526315800000000e-1
1.220000000000000e+1	5.060000000000000e+2	1.250000000000000e+2	1.980982600000000e-1
1.230000000000000e+1	2.610000000000000e+2	1.740000000000000e+2	4.000000000000000e-1
1.240000000000000e+1	2.770000000000000e+2	1.520000000000000e+2	3.543123500000000e-1
1.250000000000000e+1	5.520000000000000e+2	8.200000000000000e+1	1.293375400000000e-1
1.260000000000000e+1	1.470000000000000e+2	1.610000000000000e+2	5.227272700000000e-1
1.270000000000000e+1	2.040000000000000e+2	2.340000000000000e+2	5.342465800000000e-1
1.280000000000000e+1	2.170000000000000e+2	2.620000000000000e+2	5.469728600000000e-1
1.290000000000000e+1	1.060000000000000e+2	3.060000000000000e+2	7.427184500000000e-1
1.300000000000000e+1	2.040000000000000e+2	2.660000000000000e+2	5.659574500000000e-1
1.310000000000000e+1	1.310000000000000e+2	3.180000000000000e+2	7.082405300000000e-1
1.320000000000000e+1	1.570000000000000e+2	2.650000000000000e+2	6.279620900000000e-1
1.330000000000000e+1	1.860000000000000e+2	2.770000000000000e+2	5.982721399999999e-1
1.340000000000000e+1	1.740000000000000e+2	3.510000000000000e+2	6.685714300000000e-1
1.350000000000000e+1	5.800000000000000e+1	1.990000000000000e+2	7.743190700000000e-1
1.360000000000000e+1	4.500000000000000e+1	2.870000000000000e+2	8.644578300000000e-1
1.370000000000000e+1	1.090000000000000e+2	2.320000000000000e+2	6.803519099999999e-1
1.380000000000000e+1	1.640000000000000e+2	2.320000000000000e+2	5.858585899999999e-1
1.390000000000000e+1	1.730000000000000e+2	2.850000000000000e+2	6.222707400000001e-1
1.400000000000000e+1	1.210000000000000e+2	3.260000000000000e+2	7.293064900000000e-1
1.410000000000000e+1	1.120000000000000e+2	3.040000000000000e+2	7.307692300000000e-1
1.420000000000000e+1	2.340000000000000e+2	2.520000000000000e+2	5.185185200000000e-1
1.430000000000000e+1	1.820000000000000e+2	2.410000000000000e+2	5.697399500000000e-1
1.440000000000000e+1	1.870000000000000e+2	3.300000000000000e+2	6.382978700000001e-1
1.450000000000000e+1	2.570000000000000e+2	2.380000000000000e+2	4.808080800000000e-1
1.460000000000000e+1	2.100000000000000e+2	2.990000000000000e+2	5.874263300000000e-1
1.470000000000000e+1	1.930000000000000e+2	2.130000000000000e+2	5.246305400000000e-1
1.480000000000000e+1	2.870000000000000e+2	1.780000000000000e+2	3.827957000000000e-1
1.490000000000000e+1	1.580000000000000e+2	2.100000000000000e+2	5.706521700000000e-1
1.500000000000000e+1	2.810000000000000e+2	2.150000000000000e+2	4.334677400000000e-1
1.510000000000000e+1	2.580000000000000e+2	2.310000000000000e+2	4.723926400000000e-1
1.520000000000000e+1	2.060000000000000e+2	2.900000000000000e+2	5.846774200000000e-1
1.530000000000000e+1	1.640000000000000e+2	2.930000000000000e+2	6.411378599999999e-1
1.540000000000000e+1	1.770000000000000e+2	2.270000000000000e+2	5.618811900000000e-1
1.550000000000000e+1	1.740000000000000e+2	2.150000000000000e+2	5.526992300000000e-1
1.560000000000000e+1	1.490000000000000e+2	2.890000000000000e+2	6.598173500000000e-1
1.570000000000000e+1	1.550000000000000e+2	2.590000000000000e+2	6.256038600000000e-1
1.580000000000000e+1	9.600000000000000e+1	2.560000000000000e+2	7.272727300000000e-1
1.590000000000000e+1	6.800000000000000e+1	2.720000000000000e+2	8.000000000000000e-1
1.600000000000000e+1	1.690000000000000e+2	2.810000000000000e+2	6.244444400000000e-1
1.610000000000000e+1	2.950000000000000e+2	1.780000000000000e+2	3.763213500000000e-1
1.620000000000000e+1	1.360000000000000e+2	2.000000000000000e+2	5.952381000000000e-1
1.630000000000000e+1	2.020000000000000e+2	1.710000000000000e+2	4.584450400000000e-1
1.640000000000000e+1	1.490000000000000e+2	2.420000000000000e+2	6.189258300000000e-1
1.650000000000000e+1	2.130000000000000e+2	3.400000000000000e+2	6.148282100000000e-1
1.660000000000000e+1	1.620000000000000e+2	1.430000000000000e+2	4.688524600000000e-1
1.670000000000000e+1	6.200000000000000e+1	3.350000000000000e+2	8.438287200000000e-1
1.680000000000000e+1	2.740000000000000e+2	1.370000000000000e+2	3.333333300000000e-1
1.690000000000000e+1	1.870000000000000e+2	2.770000000000000e+2	5.969827599999999e-1
1.700000000000000e+1	9.300000000000000e+1	2.280000000000000e+2	7.102803700000000e-1
1.710000000000000e+1	2.960000000000000e+2	2.130000000000000e+2	4.184675800000000e-1
1.720000000000000e+1	1.760000000000000e+2	2.400000000000000e+2	5.769230800000000e-1
1.730000000000000e+1	1.480000000000000e+2	2.720000000000000e+2	6.476190500000000e-1
1.740000000000000e+1	9.700000000000000e+1	2.840000000000000e+2	7.454068200000000e-1
1.750000000000000e+1	1.610000000000000e+2	1.800000000000000e+2	5.278592399999999e-1
1.760000000000000e+1	2.270000000000000e+2	2.380000000000000e+2	5.118279600000000e-1
1.770000000000000e+1	2.930000000000000e+2	3.040000000000000e+2	5.092127300000000e-1
1.780000000000000e+1	1.590000000000000e+2	2.370000000000000e+2	5.984848499999999e-1
1.790000000000000e+1	1.370000000000000e+2	2.830000000000000e+2	6.738095200000001e-1
1.800000000000000e+1	9.900000000000000e+1	3.090000000000000e+2	7.573529400000000e-1
1.810000000000000e+1	7.000000000000000e+1	2.680000000000000e+2	7.928994100000000e-1
1.820000000000000e+1	2.610000000000000e+2	3.230000000000000e+2	5.530821900000000e-1
1.830000000000000e+1	3.000000000000000e+1	2.240000000000000e+2	8.818897600000000e-1
1.840000000000000e+1	1.540000000000000e+2	2.810000000000000e+2	6.459770100000000e-1
1.850000000000000e+1	1.410000000000000e+2	3.460000000000000e+2	7.104722799999999e-1
1.860000000000000e+1	1.480000000000000e+2	2.130000000000000e+2	5.900277000000001e-1
1.870000000000000e+1	1.330000000000000e+2	2.710000000000000e+2	6.707920800000000e-1
1.880000000000000e+1	1.740000000000000e+2	1.590000000000000e+2	4.774774800000000e-1
1.890000000000000e+1	9.300000000000000e+1	2.530000000000000e+2	7.312138700000000e-1
1.900000000000000e+1	1.800000000000000e+2	2.650000000000000e+2	5.955056199999999e-1
1.910000000000000e+1	4.000000000000000e+1	3.010000000000000e+2	8.826979500000000e-1
1.920000000000000e+1	1.870000000000000e+2	1.700000000000000e+2	4.761904800000000e-1
1.930000000000000e+1	2.140000000000000e+2	1.780000000000000e+2	4.540816300000000e-1
1.940000000000000e+1	6.100000000000000e+1	2.750000000000000e+2	8.184523800000000e-1
1.950000000000000e+1	1.770000000000000e+2	2.360000000000000e+2	5.714285700000000e-1
1.960000000000000e+1	1.830000000000000e+2	2.210000000000000e+2	5.470296999999999e-1
1.970000000000000e+1	1.440000000000000e+2	2.370000000000000e+2	6.220472400000000e-1
1.980000000000000e+1	9.500000000000000e+1	2.210000000000000e+2	6.993670900000000e-1
1.990000000000000e+1	1.330000000000000e+2	1.550000000000000e+2	5.381944400000001e-1
2.000000000000000e+1	1.870000000000000e+2	1.070000000000000e+2	3.639455800000000e-1
