# Supplementary material for: Ubiquitin transfer by a RING E3 ligase occurs from a closed E2~ubiquitin conformation
Source: Nat Commun. 2020 Jun 5;11:2846. doi: 10.1038/s41467-020-16666-y (PMC7275055; doi:10.1038/s41467-020-16666-y)
Supplement: Supplementary file 4 — Source Data [file 41467_2020_16666_MOESM4_ESM.zip › Source_Data/Figures/Figure_2/Figure_2c/trace upper left.TXT]

VAR1	VAR2	VAR3	VAR4
0.0000000000000000	1.550000000000000e+2	3.310000000000000e+2	6.810699600000000e-1
1.000000000000000e-1	5.600000000000000e+1	2.090000000000000e+2	7.886792500000000e-1
2.000000000000000e-1	2.160000000000000e+2	3.150000000000000e+2	5.932203400000000e-1
3.000000000000000e-1	5.300000000000000e+1	2.170000000000000e+2	8.037037000000000e-1
4.000000000000000e-1	2.080000000000000e+2	2.800000000000000e+2	5.737704900000000e-1
5.000000000000000e-1	1.800000000000000e+2	2.640000000000000e+2	5.945945900000000e-1
6.000000000000000e-1	1.440000000000000e+2	2.190000000000000e+2	6.033057899999999e-1
6.999999999999999e-1	1.600000000000000e+2	3.110000000000000e+2	6.602972400000000e-1
8.000000000000000e-1	7.200000000000000e+1	3.440000000000000e+2	8.269230800000000e-1
9.000000000000000e-1	1.930000000000000e+2	3.000000000000000e+2	6.085192699999999e-1
1.000000000000000e+0	6.000000000000000e+1	2.040000000000000e+2	7.727272700000000e-1
1.100000000000000e+0	1.400000000000000e+2	2.240000000000000e+2	6.153846200000001e-1
1.200000000000000e+0	1.170000000000000e+2	1.810000000000000e+2	6.073825500000000e-1
1.300000000000000e+0	1.080000000000000e+2	3.870000000000000e+2	7.818181800000000e-1
1.400000000000000e+0	1.730000000000000e+2	1.860000000000000e+2	5.181058500000000e-1
1.500000000000000e+0	1.420000000000000e+2	2.140000000000000e+2	6.011236000000000e-1
1.600000000000000e+0	2.350000000000000e+2	2.360000000000000e+2	5.010615699999999e-1
1.700000000000000e+0	1.490000000000000e+2	2.310000000000000e+2	6.078947400000000e-1
1.800000000000000e+0	1.530000000000000e+2	2.590000000000000e+2	6.286407800000000e-1
1.900000000000000e+0	6.300000000000000e+1	2.570000000000000e+2	8.031250000000000e-1
2.000000000000000e+0	1.910000000000000e+2	3.590000000000000e+2	6.527272700000000e-1
2.100000000000000e+0	1.590000000000000e+2	2.430000000000000e+2	6.044776100000000e-1
2.200000000000000e+0	1.530000000000000e+2	3.970000000000000e+2	7.218181800000000e-1
2.300000000000000e+0	1.110000000000000e+2	3.630000000000000e+2	7.658227800000000e-1
2.400000000000000e+0	1.130000000000000e+2	1.730000000000000e+2	6.048951000000000e-1
2.500000000000000e+0	8.400000000000000e+1	2.360000000000000e+2	7.375000000000000e-1
2.600000000000000e+0	1.110000000000000e+2	1.630000000000000e+2	5.948905100000000e-1
2.700000000000000e+0	9.900000000000000e+1	3.550000000000000e+2	7.819383300000000e-1
2.800000000000000e+0	1.190000000000000e+2	2.210000000000000e+2	6.500000000000000e-1
2.900000000000000e+0	1.510000000000000e+2	3.060000000000000e+2	6.695842500000000e-1
3.000000000000000e+0	9.500000000000000e+1	2.300000000000000e+2	7.076923100000000e-1
3.100000000000000e+0	1.790000000000000e+2	1.920000000000000e+2	5.175202200000000e-1
3.200000000000000e+0	2.100000000000000e+2	2.550000000000000e+2	5.483871000000000e-1
3.300000000000000e+0	8.000000000000000e+1	2.200000000000000e+2	7.333333300000000e-1
3.400000000000000e+0	3.100000000000000e+1	2.030000000000000e+2	8.675213700000000e-1
3.500000000000000e+0	1.120000000000000e+2	2.830000000000000e+2	7.164557000000000e-1
3.600000000000000e+0	1.070000000000000e+2	2.070000000000000e+2	6.592356700000001e-1
3.700000000000000e+0	6.700000000000000e+1	2.950000000000000e+2	8.149171300000000e-1
3.800000000000000e+0	8.500000000000000e+1	2.510000000000000e+2	7.470238100000000e-1
3.900000000000000e+0	1.620000000000000e+2	2.320000000000000e+2	5.888324900000001e-1
4.000000000000000e+0	1.190000000000000e+2	2.400000000000000e+2	6.685236799999999e-1
4.100000000000000e+0	2.120000000000000e+2	2.440000000000000e+2	5.350877200000001e-1
4.200000000000000e+0	1.470000000000000e+2	2.860000000000000e+2	6.605080800000001e-1
4.300000000000000e+0	1.860000000000000e+2	1.800000000000000e+2	4.918032800000000e-1
4.400000000000000e+0	5.600000000000000e+1	3.140000000000000e+2	8.486486500000000e-1
4.500000000000000e+0	1.720000000000000e+2	2.680000000000000e+2	6.090909100000001e-1
4.600000000000000e+0	1.640000000000000e+2	1.990000000000000e+2	5.482093700000000e-1
4.700000000000000e+0	1.110000000000000e+2	2.190000000000000e+2	6.636363600000000e-1
4.800000000000000e+0	1.340000000000000e+2	2.470000000000000e+2	6.482939599999999e-1
4.900000000000000e+0	1.290000000000000e+2	2.430000000000000e+2	6.532258100000000e-1
5.000000000000000e+0	3.730000000000000e+2	2.680000000000000e+2	4.180967200000000e-1
5.100000000000000e+0	2.020000000000000e+2	2.570000000000000e+2	5.599128500000000e-1
5.200000000000000e+0	1.270000000000000e+2	2.830000000000000e+2	6.902439000000000e-1
5.300000000000000e+0	1.650000000000000e+2	2.200000000000000e+2	5.714285700000000e-1
5.400000000000000e+0	1.930000000000000e+2	2.590000000000000e+2	5.730088500000000e-1
5.500000000000000e+0	1.370000000000000e+2	2.040000000000000e+2	5.982404700000000e-1
5.600000000000000e+0	1.480000000000000e+2	2.240000000000000e+2	6.021505400000000e-1
5.700000000000000e+0	1.580000000000000e+2	2.650000000000000e+2	6.264775400000000e-1
5.800000000000000e+0	1.380000000000000e+2	2.190000000000000e+2	6.134453800000001e-1
5.900000000000000e+0	9.400000000000000e+1	2.760000000000000e+2	7.459459500000000e-1
6.000000000000000e+0	1.650000000000000e+2	2.910000000000000e+2	6.381578900000000e-1
6.100000000000000e+0	1.140000000000000e+2	2.930000000000000e+2	7.199017200000000e-1
6.200000000000000e+0	1.230000000000000e+2	2.560000000000000e+2	6.754617400000000e-1
6.300000000000000e+0	1.450000000000000e+2	3.320000000000000e+2	6.960167699999999e-1
6.400000000000000e+0	9.100000000000000e+1	3.180000000000000e+2	7.775061100000000e-1
6.500000000000000e+0	2.530000000000000e+2	2.610000000000000e+2	5.077821000000000e-1
6.600000000000000e+0	1.400000000000000e+2	2.690000000000000e+2	6.577017100000000e-1
6.700000000000000e+0	1.570000000000000e+2	2.910000000000000e+2	6.495535700000000e-1
6.800000000000000e+0	1.690000000000000e+2	1.940000000000000e+2	5.344352600000000e-1
6.900000000000000e+0	8.400000000000000e+1	3.330000000000000e+2	7.985611500000000e-1
7.000000000000000e+0	1.840000000000000e+2	3.150000000000000e+2	6.312625300000000e-1
7.100000000000000e+0	9.000000000000000e+1	3.170000000000000e+2	7.788697800000000e-1
7.200000000000000e+0	1.830000000000000e+2	2.670000000000000e+2	5.933333300000000e-1
7.300000000000000e+0	9.400000000000000e+1	2.570000000000000e+2	7.321937300000000e-1
7.400000000000000e+0	1.720000000000000e+2	2.270000000000000e+2	5.689223100000001e-1
7.500000000000000e+0	9.900000000000000e+1	3.660000000000000e+2	7.870967700000000e-1
7.600000000000000e+0	1.100000000000000e+2	2.340000000000000e+2	6.802325600000000e-1
7.700000000000000e+0	1.590000000000000e+2	1.360000000000000e+2	4.610169500000000e-1
7.800000000000000e+0	1.630000000000000e+2	2.620000000000000e+2	6.164705900000001e-1
7.900000000000000e+0	1.230000000000000e+2	2.450000000000000e+2	6.657608699999999e-1
8.000000000000000e+0	8.700000000000000e+1	2.460000000000000e+2	7.387387400000000e-1
8.100000000000000e+0	8.200000000000000e+1	2.540000000000000e+2	7.559523800000000e-1
8.200000000000000e+0	8.800000000000000e+1	1.990000000000000e+2	6.933797900000001e-1
8.300000000000000e+0	3.600000000000000e+1	2.840000000000000e+2	8.875000000000000e-1
8.400000000000000e+0	1.650000000000000e+2	3.150000000000000e+2	6.562500000000000e-1
8.500000000000000e+0	1.550000000000000e+2	2.240000000000000e+2	5.910290200000000e-1
8.600000000000000e+0	1.020000000000000e+2	3.520000000000000e+2	7.753304000000000e-1
8.700000000000000e+0	2.120000000000000e+2	2.910000000000000e+2	5.785288300000000e-1
8.800000000000000e+0	2.090000000000000e+2	3.360000000000000e+2	6.165137600000000e-1
8.900000000000000e+0	1.070000000000000e+2	2.260000000000000e+2	6.786786800000000e-1
9.000000000000000e+0	2.270000000000000e+2	1.370000000000000e+2	3.763736300000000e-1
9.100000000000000e+0	1.300000000000000e+2	2.430000000000000e+2	6.514745300000000e-1
9.200000000000000e+0	3.400000000000000e+1	3.040000000000000e+2	8.994082800000000e-1
9.300000000000000e+0	3.800000000000000e+1	2.800000000000000e+2	8.805031400000000e-1
9.400000000000000e+0	1.240000000000000e+2	2.420000000000000e+2	6.612021900000000e-1
9.500000000000000e+0	1.500000000000000e+2	2.010000000000000e+2	5.726495700000001e-1
9.600000000000000e+0	9.900000000000000e+1	2.790000000000000e+2	7.380952400000000e-1
9.700000000000000e+0	1.530000000000000e+2	2.600000000000000e+2	6.295399499999999e-1
9.800000000000000e+0	9.500000000000000e+1	2.350000000000000e+2	7.121212099999999e-1
9.900000000000000e+0	1.320000000000000e+2	2.700000000000000e+2	6.716417900000000e-1
1.000000000000000e+1	1.900000000000000e+2	2.350000000000000e+2	5.529411800000000e-1
1.010000000000000e+1	1.120000000000000e+2	2.930000000000000e+2	7.234567900000000e-1
1.020000000000000e+1	1.840000000000000e+2	2.630000000000000e+2	5.883668900000000e-1
1.030000000000000e+1	1.470000000000000e+2	2.860000000000000e+2	6.605080800000001e-1
1.040000000000000e+1	1.600000000000000e+2	2.130000000000000e+2	5.710455800000001e-1
1.050000000000000e+1	1.580000000000000e+2	1.910000000000000e+2	5.472779400000000e-1
1.060000000000000e+1	1.100000000000000e+2	2.520000000000000e+2	6.961326000000000e-1
1.070000000000000e+1	1.880000000000000e+2	3.900000000000000e+2	6.747404800000000e-1
1.080000000000000e+1	1.390000000000000e+2	3.250000000000000e+2	7.004310299999999e-1
1.090000000000000e+1	8.700000000000000e+1	2.840000000000000e+2	7.654986500000000e-1
1.100000000000000e+1	1.710000000000000e+2	2.390000000000000e+2	5.829268300000000e-1
1.110000000000000e+1	2.070000000000000e+2	2.640000000000000e+2	5.605095500000000e-1
1.120000000000000e+1	3.000000000000000e+1	2.910000000000000e+2	9.065420600000000e-1
1.130000000000000e+1	1.060000000000000e+2	2.360000000000000e+2	6.900584800000000e-1
1.140000000000000e+1	8.000000000000000e+1	2.170000000000000e+2	7.306397300000000e-1
1.150000000000000e+1	7.900000000000000e+1	1.780000000000000e+2	6.926070000000000e-1
1.160000000000000e+1	1.560000000000000e+2	1.780000000000000e+2	5.329341300000000e-1
1.170000000000000e+1	6.100000000000000e+1	3.130000000000000e+2	8.368984000000000e-1
1.180000000000000e+1	1.640000000000000e+2	2.940000000000000e+2	6.419214000000000e-1
1.190000000000000e+1	1.710000000000000e+2	3.310000000000000e+2	6.593625500000000e-1
1.200000000000000e+1	1.820000000000000e+2	3.390000000000000e+2	6.506717900000000e-1
1.210000000000000e+1	1.490000000000000e+2	2.950000000000000e+2	6.644144100000000e-1
1.220000000000000e+1	1.820000000000000e+2	2.930000000000000e+2	6.168421100000000e-1
1.230000000000000e+1	1.350000000000000e+2	1.930000000000000e+2	5.884146300000001e-1
1.240000000000000e+1	1.200000000000000e+2	2.390000000000000e+2	6.657381600000000e-1
1.250000000000000e+1	1.300000000000000e+2	2.490000000000000e+2	6.569920800000000e-1
1.260000000000000e+1	1.380000000000000e+2	3.010000000000000e+2	6.856491999999999e-1
1.270000000000000e+1	1.790000000000000e+2	3.440000000000000e+2	6.577437900000001e-1
1.280000000000000e+1	1.190000000000000e+2	3.260000000000000e+2	7.325842700000000e-1
1.290000000000000e+1	1.740000000000000e+2	2.460000000000000e+2	5.857142900000000e-1
1.300000000000000e+1	1.150000000000000e+2	2.010000000000000e+2	6.360759499999999e-1
1.310000000000000e+1	1.830000000000000e+2	2.770000000000000e+2	6.021739100000000e-1
1.320000000000000e+1	1.180000000000000e+2	2.600000000000000e+2	6.878306900000000e-1
1.330000000000000e+1	6.200000000000000e+1	2.540000000000000e+2	8.037974700000000e-1
1.340000000000000e+1	7.600000000000000e+1	2.620000000000000e+2	7.751479300000000e-1
1.350000000000000e+1	1.220000000000000e+2	2.260000000000000e+2	6.494252900000001e-1
1.360000000000000e+1	1.250000000000000e+2	2.720000000000000e+2	6.851385400000000e-1
1.370000000000000e+1	1.580000000000000e+2	1.900000000000000e+2	5.459770100000000e-1
1.380000000000000e+1	1.310000000000000e+2	3.350000000000000e+2	7.188841200000000e-1
1.390000000000000e+1	1.370000000000000e+2	1.930000000000000e+2	5.848484800000000e-1
1.400000000000000e+1	1.450000000000000e+2	3.110000000000000e+2	6.820175400000000e-1
1.410000000000000e+1	1.700000000000000e+2	2.330000000000000e+2	5.781637700000000e-1
1.420000000000000e+1	7.900000000000000e+1	2.630000000000000e+2	7.690058500000000e-1
1.430000000000000e+1	1.270000000000000e+2	2.270000000000000e+2	6.412429400000000e-1
1.440000000000000e+1	1.280000000000000e+2	2.460000000000000e+2	6.577540100000000e-1
1.450000000000000e+1	1.540000000000000e+2	3.510000000000000e+2	6.950495000000000e-1
1.460000000000000e+1	1.480000000000000e+2	2.990000000000000e+2	6.689038000000001e-1
1.470000000000000e+1	1.970000000000000e+2	2.430000000000000e+2	5.522727300000000e-1
1.480000000000000e+1	1.570000000000000e+2	1.890000000000000e+2	5.462427700000000e-1
1.490000000000000e+1	3.700000000000000e+1	2.230000000000000e+2	8.576923100000000e-1
1.500000000000000e+1	1.410000000000000e+2	3.690000000000000e+2	7.235294100000000e-1
1.510000000000000e+1	1.090000000000000e+2	2.540000000000000e+2	6.997245200000000e-1
1.520000000000000e+1	1.800000000000000e+2	2.940000000000000e+2	6.202531600000000e-1
1.530000000000000e+1	1.210000000000000e+2	2.830000000000000e+2	7.004950500000000e-1
1.540000000000000e+1	1.200000000000000e+2	3.450000000000000e+2	7.419354800000000e-1
1.550000000000000e+1	1.060000000000000e+2	3.150000000000000e+2	7.482185300000000e-1
1.560000000000000e+1	6.300000000000000e+1	3.410000000000000e+2	8.440594100000000e-1
1.570000000000000e+1	1.390000000000000e+2	2.520000000000000e+2	6.445012799999999e-1
1.580000000000000e+1	1.940000000000000e+2	2.430000000000000e+2	5.560640700000000e-1
1.590000000000000e+1	1.510000000000000e+2	2.900000000000000e+2	6.575963700000001e-1
1.600000000000000e+1	5.200000000000000e+1	2.790000000000000e+2	8.429003000000000e-1
1.610000000000000e+1	1.070000000000000e+2	2.480000000000000e+2	6.985915499999999e-1
1.620000000000000e+1	1.770000000000000e+2	4.030000000000000e+2	6.948275900000001e-1
1.630000000000000e+1	2.480000000000000e+2	2.260000000000000e+2	4.767932500000000e-1
1.640000000000000e+1	2.440000000000000e+2	2.540000000000000e+2	5.100401600000000e-1
1.650000000000000e+1	2.800000000000000e+1	1.920000000000000e+2	8.727272700000000e-1
1.660000000000000e+1	1.610000000000000e+2	2.490000000000000e+2	6.073170700000000e-1
1.670000000000000e+1	1.250000000000000e+2	3.530000000000000e+2	7.384937200000000e-1
1.680000000000000e+1	1.550000000000000e+2	3.720000000000000e+2	7.058823500000000e-1
1.690000000000000e+1	6.900000000000000e+1	3.680000000000000e+2	8.421052600000000e-1
1.700000000000000e+1	1.190000000000000e+2	2.380000000000000e+2	6.666666700000000e-1
1.710000000000000e+1	1.320000000000000e+2	2.430000000000000e+2	6.480000000000000e-1
1.720000000000000e+1	1.390000000000000e+2	2.340000000000000e+2	6.273458400000001e-1
1.730000000000000e+1	1.330000000000000e+2	2.450000000000000e+2	6.481481500000000e-1
1.740000000000000e+1	1.560000000000000e+2	2.360000000000000e+2	6.020408200000000e-1
1.750000000000000e+1	1.470000000000000e+2	2.960000000000000e+2	6.681715600000000e-1
1.760000000000000e+1	1.020000000000000e+2	3.990000000000000e+2	7.964071900000000e-1
1.770000000000000e+1	1.820000000000000e+2	1.770000000000000e+2	4.930362100000000e-1
1.780000000000000e+1	9.100000000000000e+1	2.970000000000000e+2	7.654639200000000e-1
1.790000000000000e+1	8.300000000000000e+1	3.020000000000000e+2	7.844155800000000e-1
1.800000000000000e+1	1.470000000000000e+2	2.410000000000000e+2	6.211340199999999e-1
1.810000000000000e+1	6.100000000000000e+1	2.070000000000000e+2	7.723880600000000e-1
1.820000000000000e+1	1.390000000000000e+2	2.800000000000000e+2	6.682577600000000e-1
1.830000000000000e+1	1.360000000000000e+2	3.200000000000000e+2	7.017543899999999e-1
1.840000000000000e+1	1.290000000000000e+2	1.150000000000000e+2	4.713114800000000e-1
1.850000000000000e+1	1.220000000000000e+2	3.350000000000000e+2	7.330415800000000e-1
1.860000000000000e+1	8.900000000000000e+1	2.820000000000000e+2	7.601078200000000e-1
1.870000000000000e+1	8.900000000000000e+1	2.390000000000000e+2	7.286585400000000e-1
1.880000000000000e+1	1.510000000000000e+2	3.660000000000000e+2	7.079303700000000e-1
1.890000000000000e+1	1.180000000000000e+2	2.110000000000000e+2	6.413373900000000e-1
1.900000000000000e+1	1.620000000000000e+2	2.480000000000000e+2	6.048780499999999e-1
1.910000000000000e+1	1.150000000000000e+2	2.350000000000000e+2	6.714285700000000e-1
1.920000000000000e+1	1.250000000000000e+2	3.660000000000000e+2	7.454175200000000e-1
1.930000000000000e+1	3.210000000000000e+2	2.550000000000000e+2	4.427083300000000e-1
1.940000000000000e+1	7.000000000000000e+1	2.560000000000000e+2	7.852760700000000e-1
1.950000000000000e+1	1.350000000000000e+2	2.450000000000000e+2	6.447368400000000e-1
1.960000000000000e+1	2.050000000000000e+2	3.050000000000000e+2	5.980392200000000e-1
1.970000000000000e+1	8.900000000000000e+1	1.810000000000000e+2	6.703703700000000e-1
1.980000000000000e+1	1.140000000000000e+2	3.080000000000000e+2	7.298578200000000e-1
1.990000000000000e+1	5.600000000000000e+1	1.690000000000000e+2	7.511111100000000e-1
2.000000000000000e+1	1.190000000000000e+2	2.460000000000000e+2	6.739726000000000e-1
2.010000000000000e+1	2.080000000000000e+2	2.200000000000000e+2	5.140186900000000e-1
2.020000000000000e+1	9.500000000000000e+1	3.340000000000000e+2	7.785547800000000e-1
2.030000000000000e+1	9.200000000000000e+1	3.190000000000000e+2	7.761557200000000e-1
2.040000000000000e+1	1.540000000000000e+2	2.040000000000000e+2	5.698324000000000e-1
2.050000000000000e+1	1.370000000000000e+2	3.540000000000000e+2	7.209776000000000e-1
2.060000000000000e+1	9.600000000000000e+1	1.570000000000000e+2	6.205533600000001e-1
2.070000000000000e+1	1.170000000000000e+2	3.120000000000000e+2	7.272727300000000e-1
2.080000000000000e+1	1.690000000000000e+2	2.660000000000000e+2	6.114942500000000e-1
2.090000000000000e+1	8.800000000000000e+1	2.900000000000000e+2	7.671957700000000e-1
2.100000000000000e+1	2.090000000000000e+2	2.880000000000000e+2	5.794768600000000e-1
2.110000000000000e+1	1.210000000000000e+2	2.480000000000000e+2	6.720867200000000e-1
2.120000000000000e+1	1.750000000000000e+2	3.320000000000000e+2	6.548323499999999e-1
2.130000000000000e+1	1.020000000000000e+2	3.340000000000000e+2	7.660550500000000e-1
2.140000000000000e+1	1.410000000000000e+2	2.210000000000000e+2	6.104972400000001e-1
2.150000000000000e+1	1.470000000000000e+2	3.250000000000000e+2	6.885593200000000e-1
2.160000000000000e+1	1.210000000000000e+2	2.160000000000000e+2	6.409495500000000e-1
2.170000000000000e+1	1.490000000000000e+2	2.570000000000000e+2	6.330049300000000e-1
2.180000000000000e+1	7.700000000000000e+1	2.940000000000000e+2	7.924528300000000e-1
2.190000000000000e+1	1.880000000000000e+2	2.640000000000000e+2	5.840708000000000e-1
2.200000000000000e+1	9.300000000000000e+1	2.620000000000000e+2	7.380281700000000e-1
2.210000000000000e+1	1.900000000000000e+2	2.770000000000000e+2	5.931477500000000e-1
2.220000000000000e+1	1.060000000000000e+2	3.160000000000000e+2	7.488151700000000e-1
2.230000000000000e+1	5.100000000000000e+1	1.510000000000000e+2	7.475247500000000e-1
2.240000000000000e+1	8.200000000000000e+1	1.990000000000000e+2	7.081850500000000e-1
2.250000000000000e+1	6.100000000000000e+1	2.500000000000000e+2	8.038585200000000e-1
2.260000000000000e+1	1.070000000000000e+2	2.190000000000000e+2	6.717791400000001e-1
2.270000000000000e+1	8.100000000000000e+1	2.860000000000000e+2	7.792915500000000e-1
2.280000000000000e+1	1.230000000000000e+2	2.350000000000000e+2	6.564245800000000e-1
2.290000000000000e+1	8.300000000000000e+1	2.230000000000000e+2	7.287581700000000e-1
2.300000000000000e+1	5.000000000000000e+1	2.730000000000000e+2	8.452012400000000e-1
2.310000000000000e+1	1.030000000000000e+2	2.150000000000000e+2	6.761006300000000e-1
2.320000000000000e+1	1.650000000000000e+2	2.620000000000000e+2	6.135831400000000e-1
2.330000000000000e+1	7.500000000000000e+1	2.730000000000000e+2	7.844827600000000e-1
2.340000000000000e+1	9.000000000000000e+1	3.030000000000000e+2	7.709923700000000e-1
2.350000000000000e+1	1.050000000000000e+2	2.840000000000000e+2	7.300771200000000e-1
2.360000000000000e+1	1.040000000000000e+2	2.760000000000000e+2	7.263157900000000e-1
2.370000000000000e+1	2.450000000000000e+2	2.210000000000000e+2	4.742489300000000e-1
2.380000000000000e+1	1.720000000000000e+2	2.310000000000000e+2	5.732009900000000e-1
2.390000000000000e+1	1.580000000000000e+2	2.890000000000000e+2	6.465324400000000e-1
2.400000000000000e+1	1.310000000000000e+2	2.730000000000000e+2	6.757425700000001e-1
2.410000000000000e+1	1.250000000000000e+2	3.560000000000000e+2	7.401247400000000e-1
2.420000000000000e+1	1.580000000000000e+2	2.590000000000000e+2	6.211031200000000e-1
2.430000000000000e+1	5.300000000000000e+1	2.710000000000000e+2	8.364197500000000e-1
2.440000000000000e+1	6.500000000000000e+1	1.680000000000000e+2	7.210300400000000e-1
2.450000000000000e+1	1.700000000000000e+2	2.320000000000000e+2	5.771144299999999e-1
2.460000000000000e+1	1.240000000000000e+2	2.660000000000000e+2	6.820512800000000e-1
2.470000000000000e+1	1.520000000000000e+2	2.640000000000000e+2	6.346153799999999e-1
2.480000000000000e+1	1.790000000000000e+2	2.940000000000000e+2	6.215644800000000e-1
2.490000000000000e+1	1.770000000000000e+2	2.490000000000000e+2	5.845070400000000e-1
2.500000000000000e+1	1.320000000000000e+2	2.860000000000000e+2	6.842105300000000e-1
2.510000000000000e+1	9.600000000000000e+1	3.450000000000000e+2	7.823129300000000e-1
2.520000000000000e+1	1.440000000000000e+2	1.470000000000000e+2	5.051546400000000e-1
2.530000000000000e+1	1.340000000000000e+2	2.910000000000000e+2	6.847058800000000e-1
2.540000000000000e+1	1.530000000000000e+2	2.310000000000000e+2	6.015625000000000e-1
2.550000000000000e+1	4.100000000000000e+1	2.470000000000000e+2	8.576388900000000e-1
2.560000000000000e+1	1.750000000000000e+2	2.880000000000000e+2	6.220302399999999e-1
2.570000000000000e+1	8.200000000000000e+1	2.840000000000000e+2	7.759562800000000e-1
2.580000000000000e+1	1.060000000000000e+2	2.740000000000000e+2	7.210526300000000e-1
2.590000000000000e+1	8.500000000000000e+1	2.710000000000000e+2	7.612359600000000e-1
2.600000000000000e+1	1.110000000000000e+2	3.500000000000000e+2	7.592190900000000e-1
2.610000000000000e+1	1.890000000000000e+2	3.740000000000000e+2	6.642983999999999e-1
2.620000000000000e+1	9.200000000000000e+1	1.650000000000000e+2	6.420233500000000e-1
2.630000000000000e+1	1.040000000000000e+2	2.580000000000000e+2	7.127071800000000e-1
2.640000000000000e+1	8.100000000000000e+1	2.740000000000000e+2	7.718309900000000e-1
2.650000000000000e+1	1.540000000000000e+2	2.710000000000000e+2	6.376470600000001e-1
2.660000000000000e+1	1.310000000000000e+2	2.490000000000000e+2	6.552631599999999e-1
2.670000000000000e+1	6.400000000000000e+1	3.090000000000000e+2	8.284182300000000e-1
2.680000000000000e+1	1.130000000000000e+2	2.500000000000000e+2	6.887052299999999e-1
2.690000000000000e+1	1.380000000000000e+2	2.120000000000000e+2	6.057142900000000e-1
2.700000000000000e+1	1.160000000000000e+2	3.710000000000000e+2	7.618069800000000e-1
2.710000000000000e+1	1.270000000000000e+2	2.360000000000000e+2	6.501377400000000e-1
2.720000000000000e+1	1.720000000000000e+2	1.790000000000000e+2	5.099715100000000e-1
2.730000000000000e+1	1.720000000000000e+2	2.380000000000000e+2	5.804878000000000e-1
2.740000000000000e+1	1.030000000000000e+2	1.730000000000000e+2	6.268115900000000e-1
2.750000000000000e+1	1.060000000000000e+2	2.740000000000000e+2	7.210526300000000e-1
2.760000000000000e+1	1.120000000000000e+2	2.960000000000000e+2	7.254902000000000e-1
2.770000000000000e+1	1.500000000000000e+2	2.550000000000000e+2	6.296296300000001e-1
2.780000000000000e+1	8.000000000000000e+1	1.860000000000000e+2	6.992481200000000e-1
2.790000000000000e+1	1.170000000000000e+2	2.850000000000000e+2	7.089552200000000e-1
2.800000000000000e+1	2.900000000000000e+1	2.510000000000000e+2	8.964285700000000e-1
2.810000000000000e+1	2.320000000000000e+2	2.480000000000000e+2	5.166666700000000e-1
2.820000000000000e+1	1.100000000000000e+2	2.210000000000000e+2	6.676737200000000e-1
2.830000000000000e+1	1.690000000000000e+2	2.310000000000000e+2	5.775000000000000e-1
2.840000000000000e+1	1.620000000000000e+2	1.880000000000000e+2	5.371428600000000e-1
2.850000000000000e+1	2.010000000000000e+2	2.580000000000000e+2	5.620915000000000e-1
2.860000000000000e+1	6.500000000000000e+1	2.070000000000000e+2	7.610294100000000e-1
2.870000000000000e+1	7.000000000000000e+1	3.410000000000000e+2	8.296837000000000e-1
2.880000000000000e+1	1.090000000000000e+2	2.220000000000000e+2	6.706948600000000e-1
2.890000000000000e+1	9.200000000000000e+1	2.560000000000000e+2	7.356321800000000e-1
2.900000000000000e+1	1.050000000000000e+2	1.680000000000000e+2	6.153846200000001e-1
2.910000000000000e+1	1.760000000000000e+2	2.230000000000000e+2	5.588972400000000e-1
2.920000000000000e+1	1.510000000000000e+2	2.700000000000000e+2	6.413301700000000e-1
2.930000000000000e+1	1.220000000000000e+2	3.380000000000000e+2	7.347826100000000e-1
2.940000000000000e+1	1.450000000000000e+2	1.800000000000000e+2	5.538461500000000e-1
2.950000000000000e+1	1.400000000000000e+1	3.020000000000000e+2	9.556962000000000e-1
2.960000000000000e+1	1.350000000000000e+2	2.400000000000000e+2	6.400000000000000e-1
2.970000000000000e+1	1.090000000000000e+2	1.940000000000000e+2	6.402640300000000e-1
2.980000000000000e+1	6.000000000000000e+1	2.470000000000000e+2	8.045602600000000e-1
2.990000000000000e+1	9.800000000000000e+1	1.650000000000000e+2	6.273764300000000e-1
3.000000000000000e+1	8.200000000000000e+1	1.570000000000000e+2	6.569037700000000e-1
3.010000000000000e+1	1.380000000000000e+2	2.880000000000000e+2	6.760563400000000e-1
3.020000000000000e+1	9.400000000000000e+1	2.740000000000000e+2	7.445652200000000e-1
3.030000000000000e+1	1.510000000000000e+2	2.190000000000000e+2	5.918918900000000e-1
3.040000000000000e+1	4.900000000000000e+1	3.140000000000000e+2	8.650137700000000e-1
3.050000000000000e+1	2.500000000000000e+1	3.190000000000000e+2	9.273255800000000e-1
3.060000000000000e+1	7.500000000000000e+1	1.340000000000000e+2	6.411483300000001e-1
3.070000000000000e+1	1.900000000000000e+2	1.970000000000000e+2	5.090439300000000e-1
3.080000000000000e+1	8.800000000000000e+1	1.980000000000000e+2	6.923076900000000e-1
3.090000000000000e+1	9.900000000000000e+1	3.410000000000000e+2	7.750000000000000e-1
3.100000000000000e+1	1.400000000000000e+1	1.870000000000000e+2	9.303482600000000e-1
3.110000000000000e+1	2.400000000000000e+1	2.900000000000000e+2	9.235668800000000e-1
3.120000000000000e+1	1.240000000000000e+2	1.980000000000000e+2	6.149068300000000e-1
3.130000000000000e+1	1.230000000000000e+2	2.600000000000000e+2	6.788511699999999e-1
3.140000000000000e+1	7.300000000000000e+1	2.520000000000000e+2	7.753846200000000e-1
3.150000000000000e+1	1.330000000000000e+2	3.340000000000000e+2	7.152034300000000e-1
3.160000000000000e+1	8.100000000000000e+1	2.940000000000000e+2	7.840000000000000e-1
3.170000000000000e+1	2.050000000000000e+2	2.450000000000000e+2	5.444444400000000e-1
3.180000000000000e+1	1.290000000000000e+2	2.760000000000000e+2	6.814814800000000e-1
3.190000000000000e+1	1.030000000000000e+2	2.260000000000000e+2	6.869300900000001e-1
3.200000000000000e+1	9.900000000000000e+1	2.440000000000000e+2	7.113702600000000e-1
3.210000000000000e+1	1.400000000000000e+2	2.730000000000000e+2	6.610169500000001e-1
3.220000000000000e+1	5.200000000000000e+1	3.320000000000000e+2	8.645833300000000e-1
3.230000000000000e+1	2.030000000000000e+2	2.390000000000000e+2	5.407239800000000e-1
3.240000000000000e+1	5.900000000000000e+1	2.360000000000000e+2	8.000000000000000e-1
3.250000000000000e+1	5.200000000000000e+1	2.510000000000000e+2	8.283828400000000e-1
3.260000000000000e+1	7.300000000000000e+1	1.910000000000000e+2	7.234848500000000e-1
3.270000000000000e+1	1.330000000000000e+2	2.530000000000000e+2	6.554404100000000e-1
3.280000000000000e+1	1.470000000000000e+2	3.600000000000000e+2	7.100591700000000e-1
3.290000000000000e+1	4.700000000000000e+1	4.360000000000000e+2	9.026915100000000e-1
3.300000000000000e+1	2.220000000000000e+2	2.860000000000000e+2	5.629921300000000e-1
3.310000000000000e+1	8.100000000000000e+1	1.910000000000000e+2	7.022058799999999e-1
3.320000000000000e+1	8.700000000000000e+1	2.120000000000000e+2	7.090301000000000e-1
3.330000000000000e+1	5.700000000000000e+1	3.200000000000000e+2	8.488063700000000e-1
3.340000000000000e+1	1.520000000000000e+2	2.730000000000000e+2	6.423529400000000e-1
3.350000000000000e+1	1.610000000000000e+2	2.740000000000000e+2	6.298850600000000e-1
3.360000000000000e+1	1.800000000000000e+2	2.200000000000000e+2	5.500000000000001e-1
3.370000000000000e+1	1.050000000000000e+2	1.880000000000000e+2	6.416382300000000e-1
3.380000000000000e+1	8.800000000000000e+1	1.720000000000000e+2	6.615384600000001e-1
3.390000000000000e+1	1.330000000000000e+2	3.020000000000000e+2	6.942528700000000e-1
3.400000000000000e+1	1.750000000000000e+2	2.170000000000000e+2	5.535714300000000e-1
3.410000000000000e+1	1.260000000000000e+2	2.540000000000000e+2	6.684210500000000e-1
3.420000000000000e+1	1.670000000000000e+2	2.080000000000000e+2	5.546666700000000e-1
3.430000000000000e+1	1.570000000000000e+2	2.630000000000000e+2	6.261904800000000e-1
3.440000000000000e+1	1.140000000000000e+2	3.760000000000000e+2	7.673469400000000e-1
3.450000000000000e+1	9.800000000000000e+1	2.350000000000000e+2	7.057057100000001e-1
3.460000000000000e+1	7.500000000000000e+1	2.520000000000000e+2	7.706422000000000e-1
3.470000000000000e+1	1.530000000000000e+2	2.230000000000000e+2	5.930851100000000e-1
3.480000000000000e+1	8.400000000000000e+1	3.080000000000000e+2	7.857142900000000e-1
3.490000000000000e+1	7.900000000000000e+1	2.630000000000000e+2	7.690058500000000e-1
3.500000000000000e+1	8.600000000000000e+1	2.660000000000000e+2	7.556818200000000e-1
3.510000000000000e+1	2.050000000000000e+2	2.830000000000000e+2	5.799180300000000e-1
3.520000000000000e+1	1.230000000000000e+2	3.070000000000000e+2	7.139534900000000e-1
3.530000000000000e+1	2.110000000000000e+2	2.940000000000000e+2	5.821782200000000e-1
3.540000000000000e+1	1.950000000000000e+2	2.330000000000000e+2	5.443925200000001e-1
3.550000000000000e+1	1.220000000000000e+2	2.100000000000000e+2	6.325301200000000e-1
3.560000000000000e+1	9.500000000000000e+1	2.210000000000000e+2	6.993670900000000e-1
3.570000000000000e+1	6.100000000000000e+1	2.160000000000000e+2	7.797833900000000e-1
3.580000000000000e+1	8.300000000000000e+1	2.070000000000000e+2	7.137930999999999e-1
3.590000000000000e+1	2.020000000000000e+2	1.580000000000000e+2	4.388888900000000e-1
3.600000000000000e+1	6.600000000000000e+1	3.280000000000000e+2	8.324873100000000e-1
3.610000000000000e+1	5.500000000000000e+1	3.640000000000000e+2	8.687350800000000e-1
3.620000000000000e+1	1.290000000000000e+2	1.970000000000000e+2	6.042944800000000e-1
3.630000000000000e+1	8.700000000000000e+1	3.780000000000000e+2	8.129032300000000e-1
3.640000000000000e+1	1.530000000000000e+2	2.590000000000000e+2	6.286407800000000e-1
3.650000000000000e+1	1.820000000000000e+2	2.220000000000000e+2	5.495049500000000e-1
3.660000000000000e+1	8.600000000000000e+1	2.760000000000000e+2	7.624309400000000e-1
3.670000000000000e+1	1.100000000000000e+2	4.000000000000000e+2	7.843137300000000e-1
3.680000000000000e+1	1.360000000000000e+2	2.450000000000000e+2	6.430446199999999e-1
3.690000000000000e+1	9.000000000000000e+1	2.880000000000000e+2	7.619047600000000e-1
3.700000000000000e+1	7.700000000000000e+1	1.570000000000000e+2	6.709401699999999e-1
3.710000000000000e+1	1.670000000000000e+2	2.100000000000000e+2	5.570291800000000e-1
3.720000000000000e+1	5.100000000000000e+1	1.920000000000000e+2	7.901234600000000e-1
3.730000000000000e+1	7.800000000000000e+1	2.310000000000000e+2	7.475728200000000e-1
3.740000000000000e+1	1.560000000000000e+2	2.270000000000000e+2	5.926893000000000e-1
3.750000000000000e+1	1.410000000000000e+2	3.120000000000000e+2	6.887417200000000e-1
3.760000000000000e+1	1.420000000000000e+2	1.850000000000000e+2	5.657492400000001e-1
3.770000000000000e+1	2.380000000000000e+2	2.800000000000000e+2	5.405405399999999e-1
3.780000000000000e+1	5.500000000000000e+1	2.290000000000000e+2	8.063380300000000e-1
3.790000000000000e+1	1.150000000000000e+2	3.650000000000000e+2	7.604166700000000e-1
3.800000000000000e+1	1.070000000000000e+2	2.930000000000000e+2	7.325000000000000e-1
3.810000000000000e+1	3.560000000000000e+2	1.340000000000000e+2	2.734693900000000e-1
3.820000000000000e+1	6.380000000000000e+2	9.900000000000000e+1	1.343283600000000e-1
3.830000000000000e+1	6.060000000000000e+2	4.300000000000000e+1	6.625578000000000e-2
3.840000000000000e+1	7.240000000000000e+2	6.400000000000000e+1	8.121827000000000e-2
3.850000000000000e+1	5.450000000000000e+2	8.200000000000000e+1	1.307815000000000e-1
3.860000000000000e+1	6.030000000000000e+2	1.680000000000000e+2	2.178988300000000e-1
3.870000000000000e+1	5.550000000000000e+2	9.200000000000000e+1	1.421947400000000e-1
3.880000000000000e+1	6.430000000000000e+2	1.010000000000000e+2	1.357526900000000e-1
3.890000000000000e+1	7.050000000000000e+2	1.190000000000000e+2	1.444174800000000e-1
3.900000000000000e+1	6.400000000000000e+2	8.500000000000000e+1	1.172413800000000e-1
3.910000000000000e+1	7.110000000000000e+2	1.040000000000000e+2	1.276073600000000e-1
3.920000000000000e+1	5.980000000000000e+2	1.180000000000000e+2	1.648044700000000e-1
3.930000000000000e+1	4.890000000000000e+2	1.350000000000000e+2	2.163461500000000e-1
3.940000000000000e+1	6.400000000000000e+2	1.210000000000000e+2	1.590013100000000e-1
3.950000000000000e+1	6.460000000000000e+2	5.200000000000000e+1	7.449857000000000e-2
3.960000000000000e+1	5.740000000000000e+2	4.200000000000000e+1	6.818182000000001e-2
3.970000000000000e+1	6.070000000000000e+2	1.100000000000000e+2	1.534170200000000e-1
3.980000000000000e+1	6.360000000000000e+2	9.100000000000000e+1	1.251719400000000e-1
3.990000000000000e+1	6.340000000000000e+2	1.060000000000000e+2	1.432432400000000e-1
4.000000000000000e+1	6.450000000000000e+2	7.300000000000000e+1	1.016713100000000e-1
4.010000000000000e+1	6.510000000000000e+2	1.210000000000000e+2	1.567357500000000e-1
4.020000000000000e+1	6.190000000000000e+2	7.000000000000000e+1	1.015965200000000e-1
4.030000000000000e+1	8.670000000000000e+2	6.700000000000000e+1	7.173448000000000e-2
4.040000000000000e+1	7.670000000000000e+2	1.450000000000000e+2	1.589912300000000e-1
4.050000000000000e+1	7.150000000000000e+2	6.200000000000000e+1	7.979408000000000e-2
4.060000000000000e+1	6.260000000000000e+2	4.000000000000000e+0	6.349210000000000e-3
4.070000000000000e+1	7.260000000000000e+2	2.100000000000000e+1	2.811245000000000e-2
4.080000000000000e+1	6.670000000000000e+2	1.460000000000000e+2	1.795818000000000e-1
4.090000000000000e+1	5.320000000000000e+2	7.600000000000000e+1	1.250000000000000e-1
4.100000000000000e+1	6.720000000000000e+2	1.460000000000000e+2	1.784841100000000e-1
4.110000000000000e+1	6.600000000000000e+2	1.270000000000000e+2	1.613723000000000e-1
4.120000000000000e+1	7.320000000000000e+2	1.080000000000000e+2	1.285714300000000e-1
4.130000000000000e+1	6.090000000000000e+2	6.700000000000000e+1	9.911243000000000e-2
4.140000000000000e+1	5.880000000000000e+2	1.180000000000000e+2	1.671388100000000e-1
4.150000000000000e+1	6.720000000000000e+2	5.300000000000000e+1	7.310345000000000e-2
4.160000000000000e+1	5.960000000000000e+2	1.110000000000000e+2	1.570014100000000e-1
4.170000000000000e+1	7.110000000000000e+2	1.310000000000000e+2	1.555819500000000e-1
4.180000000000000e+1	7.600000000000000e+2	5.900000000000000e+1	7.203907000000000e-2
4.190000000000000e+1	5.280000000000000e+2	1.230000000000000e+2	1.889400900000000e-1
4.200000000000000e+1	5.380000000000000e+2	1.390000000000000e+2	2.053175800000000e-1
4.210000000000000e+1	7.110000000000000e+2	1.160000000000000e+2	1.402660200000000e-1
4.220000000000000e+1	7.920000000000000e+2	2.000000000000000e+1	2.463054000000000e-2
4.230000000000000e+1	4.810000000000000e+2	8.000000000000000e+1	1.426025000000000e-1
4.240000000000000e+1	7.430000000000000e+2	7.400000000000000e+1	9.057528000000000e-2
4.250000000000000e+1	7.560000000000000e+2	1.700000000000000e+1	2.199224000000000e-2
4.260000000000000e+1	6.860000000000000e+2	2.500000000000000e+1	3.516174000000000e-2
4.270000000000000e+1	7.250000000000000e+2	1.160000000000000e+2	1.379310300000000e-1
4.280000000000000e+1	6.230000000000000e+2	5.900000000000000e+1	8.651026000000000e-2
4.290000000000000e+1	7.950000000000000e+2	8.400000000000000e+1	9.556314000000000e-2
4.300000000000000e+1	6.540000000000000e+2	2.480000000000000e+2	2.749445700000000e-1
4.310000000000000e+1	7.250000000000000e+2	6.600000000000000e+1	8.343869000000000e-2
4.320000000000000e+1	6.290000000000000e+2	8.700000000000000e+1	1.215083800000000e-1
4.330000000000000e+1	6.660000000000000e+2	9.800000000000000e+1	1.282722500000000e-1
4.340000000000000e+1	6.860000000000000e+2	8.000000000000000e+1	1.044386400000000e-1
4.350000000000000e+1	7.090000000000000e+2	1.670000000000000e+2	1.906392700000000e-1
4.360000000000000e+1	5.140000000000000e+2	1.360000000000000e+2	2.092307700000000e-1
4.370000000000000e+1	9.050000000000000e+2	1.110000000000000e+2	1.092519700000000e-1
4.380000000000000e+1	6.100000000000000e+2	8.000000000000000e+1	1.159420300000000e-1
4.390000000000000e+1	7.920000000000000e+2	6.300000000000000e+1	7.368421000000000e-2
4.400000000000000e+1	7.000000000000000e+2	8.800000000000000e+1	1.116751300000000e-1
4.410000000000000e+1	5.960000000000000e+2	1.270000000000000e+2	1.756569800000000e-1
4.420000000000000e+1	8.170000000000000e+2	5.400000000000000e+1	6.199770000000000e-2
4.430000000000000e+1	7.160000000000000e+2	6.000000000000000e+1	7.731959000000000e-2
4.440000000000000e+1	6.510000000000000e+2	1.830000000000000e+2	2.194244600000000e-1
4.450000000000000e+1	5.540000000000000e+2	1.100000000000000e+2	1.656626500000000e-1
4.460000000000000e+1	6.010000000000000e+2	8.700000000000000e+1	1.264534900000000e-1
4.470000000000000e+1	5.700000000000000e+2	8.500000000000000e+1	1.297709900000000e-1
4.480000000000000e+1	7.540000000000000e+2	1.180000000000000e+2	1.353211000000000e-1
4.490000000000000e+1	7.760000000000000e+2	8.000000000000000e+1	9.345794000000000e-2
4.500000000000000e+1	6.960000000000000e+2	9.600000000000000e+1	1.212121200000000e-1
4.510000000000000e+1	5.660000000000000e+2	1.490000000000000e+2	2.083916100000000e-1
4.520000000000000e+1	6.690000000000000e+2	1.290000000000000e+2	1.616541400000000e-1
4.530000000000000e+1	7.340000000000000e+2	9.900000000000000e+1	1.188475400000000e-1
4.540000000000000e+1	4.780000000000000e+2	4.300000000000000e+1	8.253359000000000e-2
4.550000000000000e+1	6.530000000000000e+2	1.030000000000000e+2	1.362433900000000e-1
4.560000000000000e+1	6.170000000000000e+2	4.100000000000000e+1	6.231003000000000e-2
4.570000000000000e+1	7.480000000000000e+2	1.020000000000000e+2	1.200000000000000e-1
4.580000000000000e+1	7.120000000000000e+2	1.000000000000000e+2	1.231527100000000e-1
4.590000000000000e+1	7.320000000000000e+2	4.200000000000000e+1	5.426357000000000e-2
4.600000000000000e+1	7.250000000000000e+2	1.070000000000000e+2	1.286057700000000e-1
4.610000000000000e+1	6.120000000000000e+2	8.000000000000000e+1	1.156069400000000e-1
4.620000000000000e+1	8.210000000000000e+2	5.700000000000000e+1	6.492027000000000e-2
4.630000000000000e+1	5.280000000000000e+2	8.000000000000000e+1	1.315789500000000e-1
4.640000000000000e+1	6.800000000000000e+2	1.090000000000000e+2	1.381495600000000e-1
4.650000000000000e+1	5.370000000000000e+2	1.330000000000000e+2	1.985074600000000e-1
4.660000000000000e+1	6.160000000000000e+2	8.800000000000000e+1	1.250000000000000e-1
4.670000000000000e+1	6.980000000000000e+2	1.110000000000000e+2	1.372064300000000e-1
4.680000000000000e+1	5.700000000000000e+2	1.610000000000000e+2	2.202462400000000e-1
4.690000000000000e+1	5.970000000000000e+2	4.500000000000000e+1	7.009346000000000e-2
4.700000000000000e+1	6.830000000000000e+2	1.330000000000000e+2	1.629902000000000e-1
4.710000000000000e+1	5.410000000000000e+2	1.060000000000000e+2	1.638330800000000e-1
4.720000000000000e+1	6.420000000000000e+2	5.100000000000000e+1	7.359307000000000e-2
4.730000000000000e+1	6.760000000000000e+2	1.630000000000000e+2	1.942789000000000e-1
4.740000000000000e+1	6.190000000000000e+2	5.700000000000000e+1	8.431953000000000e-2
4.750000000000000e+1	7.310000000000000e+2	5.200000000000000e+1	6.641124000000000e-2
4.760000000000000e+1	7.150000000000000e+2	8.400000000000000e+1	1.051314100000000e-1
4.770000000000000e+1	5.850000000000000e+2	1.050000000000000e+2	1.521739100000000e-1
4.780000000000000e+1	5.980000000000000e+2	1.200000000000000e+2	1.671309200000000e-1
4.790000000000000e+1	6.280000000000000e+2	9.300000000000000e+1	1.289875200000000e-1
4.800000000000000e+1	7.230000000000000e+2	1.430000000000000e+2	1.651270200000000e-1
4.810000000000000e+1	7.230000000000000e+2	1.060000000000000e+2	1.278649000000000e-1
4.820000000000000e+1	6.240000000000000e+2	1.170000000000000e+2	1.578947400000000e-1
4.830000000000000e+1	6.610000000000000e+2	1.100000000000000e+2	1.426718500000000e-1
4.840000000000000e+1	5.430000000000000e+2	9.300000000000000e+1	1.462264200000000e-1
4.850000000000000e+1	5.490000000000000e+2	1.020000000000000e+2	1.566820300000000e-1
4.860000000000000e+1	5.680000000000000e+2	9.200000000000000e+1	1.393939400000000e-1
4.870000000000000e+1	6.450000000000000e+2	1.420000000000000e+2	1.804320200000000e-1
4.880000000000000e+1	6.220000000000000e+2	4.900000000000000e+1	7.302534000000000e-2
4.890000000000000e+1	7.690000000000000e+2	8.300000000000000e+1	9.741784000000000e-2
4.900000000000000e+1	6.310000000000000e+2	1.400000000000000e+1	2.170543000000000e-2
4.910000000000000e+1	5.540000000000000e+2	8.100000000000000e+1	1.275590600000000e-1
4.920000000000000e+1	5.830000000000000e+2	7.600000000000000e+1	1.153262500000000e-1
4.930000000000000e+1	6.430000000000000e+2	6.500000000000000e+1	9.180791000000000e-2
4.940000000000000e+1	6.560000000000000e+2	9.500000000000000e+1	1.264980000000000e-1
4.950000000000000e+1	5.780000000000000e+2	9.900000000000000e+1	1.462333800000000e-1
4.960000000000000e+1	6.170000000000000e+2	6.500000000000000e+1	9.530792000000000e-2
4.970000000000000e+1	5.090000000000000e+2	9.100000000000000e+1	1.516666700000000e-1
4.980000000000000e+1	7.190000000000000e+2	7.700000000000000e+1	9.673367000000000e-2
4.990000000000000e+1	7.320000000000000e+2	1.490000000000000e+2	1.691259900000000e-1
5.000000000000000e+1	7.030000000000000e+2	9.500000000000000e+1	1.190476200000000e-1
