# Supplementary material for: Ubiquitin transfer by a RING E3 ligase occurs from a closed E2~ubiquitin conformation
Source: Nat Commun. 2020 Jun 5;11:2846. doi: 10.1038/s41467-020-16666-y (PMC7275055; doi:10.1038/s41467-020-16666-y)
Supplement: Supplementary file 4 — Source Data [file 41467_2020_16666_MOESM4_ESM.zip › Source_Data/Figures/Figure_2/Figure_2c/trace upper middle.TXT]

VAR1	VAR2	VAR3	VAR4
0.0000000000000000	3.960000000000000e+2	1.390000000000000e+2	2.598130800000000e-1
1.000000000000000e-1	2.560000000000000e+2	1.620000000000000e+2	3.875598100000000e-1
2.000000000000000e-1	2.230000000000000e+2	1.350000000000000e+2	3.770949700000000e-1
3.000000000000000e-1	1.460000000000000e+2	2.030000000000000e+2	5.816618900000000e-1
4.000000000000000e-1	1.600000000000000e+2	1.800000000000000e+2	5.294117600000000e-1
5.000000000000000e-1	2.430000000000000e+2	2.290000000000000e+2	4.851694900000000e-1
6.000000000000000e-1	2.100000000000000e+2	2.090000000000000e+2	4.988066800000000e-1
6.999999999999999e-1	2.850000000000000e+2	2.810000000000000e+2	4.964664300000000e-1
8.000000000000000e-1	2.780000000000000e+2	2.020000000000000e+2	4.208333300000000e-1
9.000000000000000e-1	2.420000000000000e+2	2.290000000000000e+2	4.861995800000000e-1
1.000000000000000e+0	2.440000000000000e+2	2.390000000000000e+2	4.948240200000000e-1
1.100000000000000e+0	1.990000000000000e+2	1.910000000000000e+2	4.897435900000000e-1
1.200000000000000e+0	3.670000000000000e+2	2.050000000000000e+2	3.583916100000000e-1
1.300000000000000e+0	2.780000000000000e+2	2.300000000000000e+2	4.527559100000000e-1
1.400000000000000e+0	2.660000000000000e+2	2.070000000000000e+2	4.376321400000000e-1
1.500000000000000e+0	1.970000000000000e+2	2.240000000000000e+2	5.320665100000001e-1
1.600000000000000e+0	1.700000000000000e+2	2.390000000000000e+2	5.843520800000001e-1
1.700000000000000e+0	2.480000000000000e+2	1.620000000000000e+2	3.951219500000000e-1
1.800000000000000e+0	3.920000000000000e+2	2.520000000000000e+2	3.913043500000000e-1
1.900000000000000e+0	2.480000000000000e+2	2.450000000000000e+2	4.969574000000000e-1
2.000000000000000e+0	3.060000000000000e+2	1.950000000000000e+2	3.892215600000000e-1
2.100000000000000e+0	2.410000000000000e+2	2.200000000000000e+2	4.772234300000000e-1
2.200000000000000e+0	3.900000000000000e+2	2.730000000000000e+2	4.117647100000000e-1
2.300000000000000e+0	1.710000000000000e+2	2.870000000000000e+2	6.266375500000000e-1
2.400000000000000e+0	1.940000000000000e+2	2.540000000000000e+2	5.669642900000000e-1
2.500000000000000e+0	3.280000000000000e+2	1.840000000000000e+2	3.593750000000000e-1
2.600000000000000e+0	3.180000000000000e+2	2.330000000000000e+2	4.228675100000000e-1
2.700000000000000e+0	1.540000000000000e+2	2.780000000000000e+2	6.435185200000000e-1
2.800000000000000e+0	3.200000000000000e+2	2.770000000000000e+2	4.639866000000000e-1
2.900000000000000e+0	2.620000000000000e+2	1.240000000000000e+2	3.212435200000000e-1
3.000000000000000e+0	1.400000000000000e+2	1.960000000000000e+2	5.833333300000000e-1
3.100000000000000e+0	2.150000000000000e+2	2.450000000000000e+2	5.326087000000001e-1
3.200000000000000e+0	2.400000000000000e+2	1.820000000000000e+2	4.312796200000000e-1
3.300000000000000e+0	1.250000000000000e+2	2.060000000000000e+2	6.223565000000000e-1
3.400000000000000e+0	1.770000000000000e+2	2.010000000000000e+2	5.317460300000000e-1
3.500000000000000e+0	2.110000000000000e+2	1.890000000000000e+2	4.725000000000000e-1
3.600000000000000e+0	3.160000000000000e+2	1.500000000000000e+2	3.218884100000000e-1
3.700000000000000e+0	1.990000000000000e+2	2.070000000000000e+2	5.098522200000000e-1
3.800000000000000e+0	1.780000000000000e+2	3.050000000000000e+2	6.314699800000000e-1
3.900000000000000e+0	2.250000000000000e+2	1.880000000000000e+2	4.552058100000000e-1
4.000000000000000e+0	2.930000000000000e+2	1.800000000000000e+2	3.805496800000000e-1
4.100000000000000e+0	3.010000000000000e+2	3.000000000000000e+2	4.991680500000000e-1
4.200000000000000e+0	1.680000000000000e+2	2.720000000000000e+2	6.181818200000000e-1
4.300000000000000e+0	1.450000000000000e+2	2.100000000000000e+2	5.915492999999999e-1
4.400000000000000e+0	2.120000000000000e+2	2.430000000000000e+2	5.340659300000000e-1
4.500000000000000e+0	3.650000000000000e+2	2.380000000000000e+2	3.946932000000000e-1
4.600000000000000e+0	3.410000000000000e+2	1.930000000000000e+2	3.614232200000000e-1
4.700000000000000e+0	3.580000000000000e+2	1.490000000000000e+2	2.938856000000000e-1
4.800000000000000e+0	1.670000000000000e+2	1.750000000000000e+2	5.116959100000000e-1
4.900000000000000e+0	2.700000000000000e+2	2.230000000000000e+2	4.523326600000000e-1
5.000000000000000e+0	2.760000000000000e+2	2.880000000000000e+2	5.106383000000000e-1
5.100000000000000e+0	2.270000000000000e+2	2.490000000000000e+2	5.231092400000000e-1
5.200000000000000e+0	1.160000000000000e+2	3.210000000000000e+2	7.345537800000000e-1
5.300000000000000e+0	2.670000000000000e+2	2.560000000000000e+2	4.894837500000000e-1
5.400000000000000e+0	2.780000000000000e+2	1.740000000000000e+2	3.849557500000000e-1
5.500000000000000e+0	2.270000000000000e+2	1.780000000000000e+2	4.395061700000000e-1
5.600000000000000e+0	2.290000000000000e+2	2.710000000000000e+2	5.420000000000000e-1
5.700000000000000e+0	2.000000000000000e+2	2.290000000000000e+2	5.337995300000000e-1
5.800000000000000e+0	1.650000000000000e+2	1.840000000000000e+2	5.272206300000000e-1
5.900000000000000e+0	1.850000000000000e+2	2.600000000000000e+2	5.842696600000000e-1
6.000000000000000e+0	2.470000000000000e+2	2.690000000000000e+2	5.213178300000000e-1
6.100000000000000e+0	2.930000000000000e+2	2.300000000000000e+2	4.397705500000000e-1
6.200000000000000e+0	2.400000000000000e+2	1.310000000000000e+2	3.530997300000000e-1
6.300000000000000e+0	2.970000000000000e+2	1.950000000000000e+2	3.963414600000000e-1
6.400000000000000e+0	2.410000000000000e+2	2.380000000000000e+2	4.968684800000000e-1
6.500000000000000e+0	2.070000000000000e+2	3.270000000000000e+2	6.123595500000000e-1
6.600000000000000e+0	2.270000000000000e+2	2.760000000000000e+2	5.487077500000001e-1
6.700000000000000e+0	2.380000000000000e+2	1.880000000000000e+2	4.413145500000000e-1
6.800000000000000e+0	3.910000000000000e+2	1.340000000000000e+2	2.552381000000000e-1
6.900000000000000e+0	1.380000000000000e+2	1.550000000000000e+2	5.290102400000000e-1
7.000000000000000e+0	1.430000000000000e+2	2.130000000000000e+2	5.983146100000000e-1
7.100000000000000e+0	1.960000000000000e+2	3.020000000000000e+2	6.064256999999999e-1
7.200000000000000e+0	2.030000000000000e+2	1.330000000000000e+2	3.958333300000000e-1
7.300000000000000e+0	2.160000000000000e+2	2.470000000000000e+2	5.334773200000000e-1
7.400000000000000e+0	1.630000000000000e+2	2.000000000000000e+2	5.509641900000000e-1
7.500000000000000e+0	1.800000000000000e+2	3.270000000000000e+2	6.449704100000000e-1
7.600000000000000e+0	2.490000000000000e+2	2.200000000000000e+2	4.690831600000000e-1
7.700000000000000e+0	2.710000000000000e+2	2.090000000000000e+2	4.354166700000000e-1
7.800000000000000e+0	2.350000000000000e+2	1.770000000000000e+2	4.296116500000000e-1
7.900000000000000e+0	1.370000000000000e+2	2.200000000000000e+2	6.162465000000000e-1
8.000000000000000e+0	3.720000000000000e+2	2.070000000000000e+2	3.575129500000000e-1
8.100000000000000e+0	1.980000000000000e+2	1.870000000000000e+2	4.857142900000000e-1
8.200000000000000e+0	2.480000000000000e+2	1.750000000000000e+2	4.137115800000000e-1
8.300000000000000e+0	3.190000000000000e+2	1.320000000000000e+2	2.926829300000000e-1
8.400000000000000e+0	2.010000000000000e+2	2.320000000000000e+2	5.357967700000000e-1
8.500000000000000e+0	1.950000000000000e+2	2.180000000000000e+2	5.278450400000000e-1
8.600000000000000e+0	2.090000000000000e+2	1.610000000000000e+2	4.351351400000000e-1
8.700000000000000e+0	1.910000000000000e+2	2.800000000000000e+2	5.944798300000001e-1
8.800000000000000e+0	2.280000000000000e+2	2.340000000000000e+2	5.064935100000000e-1
8.900000000000000e+0	2.550000000000000e+2	2.490000000000000e+2	4.940476200000000e-1
9.000000000000000e+0	1.950000000000000e+2	1.960000000000000e+2	5.012787700000000e-1
9.100000000000000e+0	1.840000000000000e+2	1.630000000000000e+2	4.697406300000000e-1
9.200000000000000e+0	3.940000000000000e+2	2.330000000000000e+2	3.716108500000000e-1
9.300000000000000e+0	2.400000000000000e+2	2.960000000000000e+2	5.522388100000000e-1
9.400000000000000e+0	2.700000000000000e+2	2.320000000000000e+2	4.621513900000000e-1
9.500000000000000e+0	1.740000000000000e+2	2.430000000000000e+2	5.827338100000000e-1
9.600000000000000e+0	1.880000000000000e+2	2.040000000000000e+2	5.204081600000000e-1
9.700000000000000e+0	1.940000000000000e+2	2.000000000000000e+2	5.076142099999999e-1
9.800000000000000e+0	3.070000000000000e+2	2.470000000000000e+2	4.458483800000000e-1
9.900000000000000e+0	2.890000000000000e+2	2.010000000000000e+2	4.102040800000000e-1
1.000000000000000e+1	1.160000000000000e+2	2.070000000000000e+2	6.408668700000000e-1
1.010000000000000e+1	2.090000000000000e+2	2.050000000000000e+2	4.951690800000000e-1
1.020000000000000e+1	1.480000000000000e+2	1.650000000000000e+2	5.271565499999999e-1
1.030000000000000e+1	1.780000000000000e+2	2.790000000000000e+2	6.105032800000000e-1
1.040000000000000e+1	1.970000000000000e+2	3.160000000000000e+2	6.159844100000000e-1
1.050000000000000e+1	1.770000000000000e+2	2.500000000000000e+2	5.854800900000000e-1
1.060000000000000e+1	2.110000000000000e+2	1.860000000000000e+2	4.685138500000000e-1
1.070000000000000e+1	2.340000000000000e+2	3.100000000000000e+2	5.698529400000000e-1
1.080000000000000e+1	1.650000000000000e+2	1.750000000000000e+2	5.147058799999999e-1
1.090000000000000e+1	2.810000000000000e+2	2.120000000000000e+2	4.300202800000000e-1
1.100000000000000e+1	1.350000000000000e+2	1.930000000000000e+2	5.884146300000001e-1
1.110000000000000e+1	1.970000000000000e+2	2.630000000000000e+2	5.717391300000000e-1
1.120000000000000e+1	1.050000000000000e+2	2.430000000000000e+2	6.982758600000000e-1
1.130000000000000e+1	2.460000000000000e+2	2.480000000000000e+2	5.020242900000000e-1
1.140000000000000e+1	1.430000000000000e+2	2.360000000000000e+2	6.226912900000000e-1
1.150000000000000e+1	2.270000000000000e+2	2.280000000000000e+2	5.010989000000000e-1
1.160000000000000e+1	2.070000000000000e+2	2.320000000000000e+2	5.284738000000000e-1
1.170000000000000e+1	2.340000000000000e+2	2.370000000000000e+2	5.031847100000000e-1
1.180000000000000e+1	2.080000000000000e+2	1.690000000000000e+2	4.482758600000000e-1
1.190000000000000e+1	1.710000000000000e+2	2.230000000000000e+2	5.659898500000000e-1
1.200000000000000e+1	3.270000000000000e+2	3.030000000000000e+2	4.809523800000000e-1
1.210000000000000e+1	2.780000000000000e+2	1.240000000000000e+2	3.084577100000000e-1
1.220000000000000e+1	2.670000000000000e+2	1.380000000000000e+2	3.407407400000000e-1
1.230000000000000e+1	1.780000000000000e+2	2.170000000000000e+2	5.493670899999999e-1
1.240000000000000e+1	2.330000000000000e+2	1.720000000000000e+2	4.246913600000000e-1
1.250000000000000e+1	2.460000000000000e+2	2.240000000000000e+2	4.765957400000000e-1
1.260000000000000e+1	1.510000000000000e+2	2.840000000000000e+2	6.528735600000000e-1
1.270000000000000e+1	2.170000000000000e+2	2.770000000000000e+2	5.607287399999999e-1
1.280000000000000e+1	5.500000000000000e+1	2.300000000000000e+2	8.070175400000000e-1
1.290000000000000e+1	2.110000000000000e+2	2.150000000000000e+2	5.046948400000000e-1
1.300000000000000e+1	2.310000000000000e+2	1.090000000000000e+2	3.205882400000000e-1
1.310000000000000e+1	2.960000000000000e+2	2.080000000000000e+2	4.126984100000000e-1
1.320000000000000e+1	2.260000000000000e+2	2.510000000000000e+2	5.262054500000000e-1
1.330000000000000e+1	2.630000000000000e+2	2.520000000000000e+2	4.893203900000000e-1
1.340000000000000e+1	1.550000000000000e+2	3.050000000000000e+2	6.630434800000000e-1
1.350000000000000e+1	2.290000000000000e+2	2.360000000000000e+2	5.075268800000000e-1
1.360000000000000e+1	2.420000000000000e+2	1.400000000000000e+2	3.664921500000000e-1
1.370000000000000e+1	2.500000000000000e+2	2.300000000000000e+2	4.791666700000000e-1
1.380000000000000e+1	2.760000000000000e+2	1.610000000000000e+2	3.684210500000000e-1
1.390000000000000e+1	2.120000000000000e+2	2.700000000000000e+2	5.601659799999999e-1
1.400000000000000e+1	2.140000000000000e+2	1.860000000000000e+2	4.650000000000000e-1
1.410000000000000e+1	2.750000000000000e+2	1.690000000000000e+2	3.806306300000000e-1
1.420000000000000e+1	1.460000000000000e+2	1.950000000000000e+2	5.718475100000000e-1
1.430000000000000e+1	2.220000000000000e+2	2.490000000000000e+2	5.286624200000000e-1
1.440000000000000e+1	1.020000000000000e+2	1.340000000000000e+2	5.677966100000000e-1
1.450000000000000e+1	2.260000000000000e+2	2.220000000000000e+2	4.955357100000000e-1
1.460000000000000e+1	3.120000000000000e+2	2.660000000000000e+2	4.602076100000000e-1
1.470000000000000e+1	1.860000000000000e+2	2.120000000000000e+2	5.326633200000001e-1
1.480000000000000e+1	1.470000000000000e+2	2.150000000000000e+2	5.939226500000000e-1
1.490000000000000e+1	1.160000000000000e+2	2.620000000000000e+2	6.931216900000000e-1
1.500000000000000e+1	2.320000000000000e+2	2.120000000000000e+2	4.774774800000000e-1
1.510000000000000e+1	2.090000000000000e+2	2.110000000000000e+2	5.023809500000001e-1
1.520000000000000e+1	2.620000000000000e+2	2.130000000000000e+2	4.484210500000000e-1
1.530000000000000e+1	2.350000000000000e+2	2.500000000000000e+2	5.154639200000000e-1
1.540000000000000e+1	1.980000000000000e+2	1.550000000000000e+2	4.390934800000000e-1
1.550000000000000e+1	1.670000000000000e+2	1.430000000000000e+2	4.612903200000000e-1
1.560000000000000e+1	1.120000000000000e+2	2.390000000000000e+2	6.809116800000000e-1
1.570000000000000e+1	1.330000000000000e+2	2.160000000000000e+2	6.189111699999999e-1
1.580000000000000e+1	9.700000000000000e+1	2.280000000000000e+2	7.015384600000000e-1
1.590000000000000e+1	6.400000000000000e+1	1.600000000000000e+2	7.142857100000000e-1
1.600000000000000e+1	1.580000000000000e+2	1.710000000000000e+2	5.197568400000000e-1
1.610000000000000e+1	2.290000000000000e+2	2.040000000000000e+2	4.711316400000000e-1
1.620000000000000e+1	2.340000000000000e+2	1.510000000000000e+2	3.922077900000000e-1
1.630000000000000e+1	2.170000000000000e+2	1.660000000000000e+2	4.334203700000000e-1
1.640000000000000e+1	1.710000000000000e+2	3.090000000000000e+2	6.437500000000001e-1
1.650000000000000e+1	2.490000000000000e+2	1.770000000000000e+2	4.154929600000000e-1
1.660000000000000e+1	1.440000000000000e+2	2.360000000000000e+2	6.210526300000000e-1
1.670000000000000e+1	1.840000000000000e+2	1.540000000000000e+2	4.556213000000000e-1
1.680000000000000e+1	1.930000000000000e+2	1.350000000000000e+2	4.115853700000000e-1
1.690000000000000e+1	1.780000000000000e+2	2.730000000000000e+2	6.053215100000000e-1
1.700000000000000e+1	3.460000000000000e+2	2.550000000000000e+2	4.242928500000000e-1
1.710000000000000e+1	1.440000000000000e+2	2.320000000000000e+2	6.170212800000000e-1
1.720000000000000e+1	2.910000000000000e+2	2.880000000000000e+2	4.974093300000000e-1
1.730000000000000e+1	1.310000000000000e+2	1.780000000000000e+2	5.760517800000000e-1
1.740000000000000e+1	1.960000000000000e+2	2.320000000000000e+2	5.420560700000000e-1
1.750000000000000e+1	1.170000000000000e+2	2.140000000000000e+2	6.465256800000000e-1
1.760000000000000e+1	3.860000000000000e+2	2.230000000000000e+2	3.661740600000000e-1
1.770000000000000e+1	2.010000000000000e+2	2.110000000000000e+2	5.121359200000000e-1
1.780000000000000e+1	2.960000000000000e+2	1.720000000000000e+2	3.675213700000000e-1
1.790000000000000e+1	1.150000000000000e+2	2.360000000000000e+2	6.723646700000000e-1
1.800000000000000e+1	1.410000000000000e+2	2.300000000000000e+2	6.199460900000000e-1
1.810000000000000e+1	2.150000000000000e+2	2.100000000000000e+2	4.941176500000000e-1
1.820000000000000e+1	2.530000000000000e+2	2.230000000000000e+2	4.684873900000000e-1
1.830000000000000e+1	1.960000000000000e+2	1.980000000000000e+2	5.025380699999999e-1
1.840000000000000e+1	2.700000000000000e+2	1.770000000000000e+2	3.959731500000000e-1
1.850000000000000e+1	2.040000000000000e+2	2.690000000000000e+2	5.687103600000000e-1
1.860000000000000e+1	2.380000000000000e+2	2.940000000000000e+2	5.526315800000000e-1
1.870000000000000e+1	2.020000000000000e+2	1.780000000000000e+2	4.684210500000000e-1
1.880000000000000e+1	1.950000000000000e+2	1.830000000000000e+2	4.841269800000000e-1
1.890000000000000e+1	1.700000000000000e+2	2.420000000000000e+2	5.873786399999999e-1
1.900000000000000e+1	2.560000000000000e+2	1.710000000000000e+2	4.004683800000000e-1
1.910000000000000e+1	3.030000000000000e+2	1.860000000000000e+2	3.803681000000000e-1
1.920000000000000e+1	1.420000000000000e+2	1.420000000000000e+2	5.000000000000000e-1
1.930000000000000e+1	9.900000000000000e+1	1.700000000000000e+2	6.319702600000000e-1
1.940000000000000e+1	3.310000000000000e+2	1.890000000000000e+2	3.634615400000000e-1
1.950000000000000e+1	1.720000000000000e+2	1.960000000000000e+2	5.326087000000001e-1
1.960000000000000e+1	2.000000000000000e+2	2.220000000000000e+2	5.260663500000000e-1
1.970000000000000e+1	1.860000000000000e+2	1.410000000000000e+2	4.311926600000000e-1
1.980000000000000e+1	2.130000000000000e+2	2.770000000000000e+2	5.653061200000000e-1
1.990000000000000e+1	1.550000000000000e+2	1.480000000000000e+2	4.884488400000000e-1
2.000000000000000e+1	2.490000000000000e+2	2.710000000000000e+2	5.211538500000000e-1
2.010000000000000e+1	2.000000000000000e+2	2.710000000000000e+2	5.753715499999999e-1
2.020000000000000e+1	1.910000000000000e+2	1.370000000000000e+2	4.176829300000000e-1
2.030000000000000e+1	2.100000000000000e+2	2.210000000000000e+2	5.127610200000000e-1
2.040000000000000e+1	1.810000000000000e+2	2.450000000000000e+2	5.751173700000000e-1
2.050000000000000e+1	2.870000000000000e+2	3.140000000000000e+2	5.224625600000000e-1
2.060000000000000e+1	1.910000000000000e+2	2.750000000000000e+2	5.901287600000000e-1
2.070000000000000e+1	2.630000000000000e+2	2.030000000000000e+2	4.356223200000000e-1
2.080000000000000e+1	1.740000000000000e+2	2.050000000000000e+2	5.408971000000000e-1
2.090000000000000e+1	2.440000000000000e+2	3.270000000000000e+2	5.726795099999999e-1
2.100000000000000e+1	2.450000000000000e+2	2.450000000000000e+2	5.000000000000000e-1
2.110000000000000e+1	2.200000000000000e+2	2.400000000000000e+2	5.217391300000001e-1
2.120000000000000e+1	1.190000000000000e+2	2.350000000000000e+2	6.638418100000000e-1
2.130000000000000e+1	2.060000000000000e+2	2.120000000000000e+2	5.071770300000000e-1
2.140000000000000e+1	1.940000000000000e+2	2.010000000000000e+2	5.088607600000000e-1
2.150000000000000e+1	1.820000000000000e+2	1.510000000000000e+2	4.534534500000000e-1
2.160000000000000e+1	2.150000000000000e+2	2.240000000000000e+2	5.102505699999999e-1
2.170000000000000e+1	2.290000000000000e+2	2.360000000000000e+2	5.075268800000000e-1
2.180000000000000e+1	1.870000000000000e+2	2.230000000000000e+2	5.439024400000000e-1
2.190000000000000e+1	2.770000000000000e+2	2.640000000000000e+2	4.879852100000000e-1
2.200000000000000e+1	1.760000000000000e+2	2.210000000000000e+2	5.566750600000000e-1
2.210000000000000e+1	2.050000000000000e+2	2.330000000000000e+2	5.319634700000000e-1
2.220000000000000e+1	2.140000000000000e+2	1.120000000000000e+2	3.435582800000000e-1
2.230000000000000e+1	1.370000000000000e+2	1.780000000000000e+2	5.650793700000000e-1
2.240000000000000e+1	1.420000000000000e+2	2.000000000000000e+2	5.847953200000000e-1
2.250000000000000e+1	1.660000000000000e+2	2.580000000000000e+2	6.084905699999999e-1
2.260000000000000e+1	2.120000000000000e+2	1.530000000000000e+2	4.191780800000000e-1
2.270000000000000e+1	2.700000000000000e+2	1.750000000000000e+2	3.932584300000000e-1
2.280000000000000e+1	2.530000000000000e+2	2.470000000000000e+2	4.940000000000000e-1
2.290000000000000e+1	1.370000000000000e+2	2.310000000000000e+2	6.277173900000001e-1
2.300000000000000e+1	2.320000000000000e+2	2.040000000000000e+2	4.678899100000000e-1
2.310000000000000e+1	2.540000000000000e+2	1.510000000000000e+2	3.728395100000000e-1
2.320000000000000e+1	6.150000000000000e+2	6.200000000000000e+1	9.158050000000000e-2
2.330000000000000e+1	5.870000000000000e+2	4.100000000000000e+1	6.528662000000000e-2
2.340000000000000e+1	6.910000000000000e+2	7.800000000000000e+1	1.014304300000000e-1
2.350000000000000e+1	4.960000000000000e+2	8.300000000000000e+1	1.433506000000000e-1
2.360000000000000e+1	6.320000000000000e+2	5.600000000000000e+1	8.139535000000000e-2
2.370000000000000e+1	6.220000000000000e+2	1.100000000000000e+2	1.502732200000000e-1
2.380000000000000e+1	6.320000000000000e+2	5.000000000000000e+1	7.331378000000000e-2
2.390000000000000e+1	6.370000000000000e+2	4.700000000000000e+1	6.871344999999999e-2
2.400000000000000e+1	5.200000000000000e+2	1.260000000000000e+2	1.950464400000000e-1
2.410000000000000e+1	6.460000000000000e+2	8.100000000000000e+1	1.114167800000000e-1
2.420000000000000e+1	6.500000000000000e+2	1.350000000000000e+2	1.719745200000000e-1
2.430000000000000e+1	5.870000000000000e+2	9.500000000000000e+1	1.392961900000000e-1
2.440000000000000e+1	5.730000000000000e+2	9.800000000000000e+1	1.460506700000000e-1
2.450000000000000e+1	7.470000000000000e+2	1.460000000000000e+2	1.634938400000000e-1
2.460000000000000e+1	5.700000000000000e+2	6.700000000000000e+1	1.051805300000000e-1
2.470000000000000e+1	6.850000000000000e+2	1.350000000000000e+2	1.646341500000000e-1
2.480000000000000e+1	6.900000000000000e+2	9.000000000000000e+1	1.153846200000000e-1
2.490000000000000e+1	5.130000000000000e+2	6.700000000000000e+1	1.155172400000000e-1
2.500000000000000e+1	5.520000000000000e+2	1.040000000000000e+2	1.585365900000000e-1
2.510000000000000e+1
2.520000000000000e+1
2.530000000000000e+1
2.540000000000000e+1
2.550000000000000e+1
2.560000000000000e+1
2.570000000000000e+1
2.580000000000000e+1
2.590000000000000e+1
2.600000000000000e+1
2.610000000000000e+1
2.620000000000000e+1
2.630000000000000e+1
2.640000000000000e+1
2.650000000000000e+1
2.660000000000000e+1
2.670000000000000e+1
2.680000000000000e+1
2.690000000000000e+1
2.700000000000000e+1
2.710000000000000e+1
2.720000000000000e+1
2.730000000000000e+1
2.740000000000000e+1
2.750000000000000e+1
2.760000000000000e+1
2.770000000000000e+1
2.780000000000000e+1
2.790000000000000e+1
2.800000000000000e+1
2.810000000000000e+1
2.820000000000000e+1
2.830000000000000e+1
2.840000000000000e+1
2.850000000000000e+1
2.860000000000000e+1
2.870000000000000e+1
2.880000000000000e+1
2.890000000000000e+1
2.900000000000000e+1
2.910000000000000e+1
2.920000000000000e+1
2.930000000000000e+1
2.940000000000000e+1
2.950000000000000e+1
2.960000000000000e+1
2.970000000000000e+1
2.980000000000000e+1
2.990000000000000e+1
3.000000000000000e+1
3.010000000000000e+1
3.020000000000000e+1
3.030000000000000e+1
3.040000000000000e+1
3.050000000000000e+1
3.060000000000000e+1
3.070000000000000e+1
3.080000000000000e+1
3.090000000000000e+1
3.100000000000000e+1
3.110000000000000e+1
3.120000000000000e+1
3.130000000000000e+1
3.140000000000000e+1
3.150000000000000e+1
3.160000000000000e+1
3.170000000000000e+1
3.180000000000000e+1
3.190000000000000e+1
3.200000000000000e+1
3.210000000000000e+1
3.220000000000000e+1
3.230000000000000e+1
3.240000000000000e+1
3.250000000000000e+1
3.260000000000000e+1
3.270000000000000e+1
3.280000000000000e+1
3.290000000000000e+1
3.300000000000000e+1
3.310000000000000e+1
3.320000000000000e+1
3.330000000000000e+1
3.340000000000000e+1
3.350000000000000e+1
3.360000000000000e+1
3.370000000000000e+1
3.380000000000000e+1
3.390000000000000e+1
3.400000000000000e+1
3.410000000000000e+1
3.420000000000000e+1
3.430000000000000e+1
3.440000000000000e+1
3.450000000000000e+1
3.460000000000000e+1
3.470000000000000e+1
3.480000000000000e+1
3.490000000000000e+1
3.500000000000000e+1
3.510000000000000e+1
3.520000000000000e+1
3.530000000000000e+1
3.540000000000000e+1
3.550000000000000e+1
3.560000000000000e+1
3.570000000000000e+1
3.580000000000000e+1
3.590000000000000e+1
3.600000000000000e+1
3.610000000000000e+1
3.620000000000000e+1
3.630000000000000e+1
3.640000000000000e+1
3.650000000000000e+1
3.660000000000000e+1
3.670000000000000e+1
3.680000000000000e+1
3.690000000000000e+1
3.700000000000000e+1
3.710000000000000e+1
3.720000000000000e+1
3.730000000000000e+1
3.740000000000000e+1
3.750000000000000e+1
3.760000000000000e+1
3.770000000000000e+1
3.780000000000000e+1
3.790000000000000e+1
3.800000000000000e+1
3.810000000000000e+1
3.820000000000000e+1
3.830000000000000e+1
3.840000000000000e+1
3.850000000000000e+1
3.860000000000000e+1
3.870000000000000e+1
3.880000000000000e+1
3.890000000000000e+1
3.900000000000000e+1
3.910000000000000e+1
3.920000000000000e+1
3.930000000000000e+1
3.940000000000000e+1
3.950000000000000e+1
3.960000000000000e+1
3.970000000000000e+1
3.980000000000000e+1
3.990000000000000e+1
4.000000000000000e+1
4.010000000000000e+1
4.020000000000000e+1
4.030000000000000e+1
4.040000000000000e+1
4.050000000000000e+1
4.060000000000000e+1
4.070000000000000e+1
4.080000000000000e+1
4.090000000000000e+1
4.100000000000000e+1
4.110000000000000e+1
4.120000000000000e+1
4.130000000000000e+1
4.140000000000000e+1
4.150000000000000e+1
4.160000000000000e+1
4.170000000000000e+1
4.180000000000000e+1
4.190000000000000e+1
4.200000000000000e+1
4.210000000000000e+1
4.220000000000000e+1
4.230000000000000e+1
4.240000000000000e+1
4.250000000000000e+1
4.260000000000000e+1
4.270000000000000e+1
4.280000000000000e+1
4.290000000000000e+1
4.300000000000000e+1
4.310000000000000e+1
4.320000000000000e+1
4.330000000000000e+1
4.340000000000000e+1
4.350000000000000e+1
4.360000000000000e+1
4.370000000000000e+1
4.380000000000000e+1
4.390000000000000e+1
4.400000000000000e+1
4.410000000000000e+1
4.420000000000000e+1
4.430000000000000e+1
4.440000000000000e+1
4.450000000000000e+1
4.460000000000000e+1
4.470000000000000e+1
4.480000000000000e+1
4.490000000000000e+1
4.500000000000000e+1
