# Supplementary material for: Ubiquitin transfer by a RING E3 ligase occurs from a closed E2~ubiquitin conformation
Source: Nat Commun. 2020 Jun 5;11:2846. doi: 10.1038/s41467-020-16666-y (PMC7275055; doi:10.1038/s41467-020-16666-y)
Supplement: Supplementary file 4 — Source Data [file 41467_2020_16666_MOESM4_ESM.zip › Source_Data/Figures/Figure_3/Fig_3b.xlsx]

## Sheet: Protocol Information
User: PMURPHY			Path: C:\Program Files (x86)\BMG\PHERAstar\User\Data\							Test ID: 5185
Test Name: EMMA FLUORESCEIN FP								Date: 18/07/2019		Time: 17:51:10
Fluorescence polarization (FP)
Basic settings
Measurement type:	Fluorescence polarization (FP)
Microplate name:	GREINER 384 SMALL VOLUME
Endpoint settings
No. of flashes per well:	50
Optic settings
Optic module:	FP 485 520 520
Excitation:	485
Emission A:	520
Emission B:	520
Gain A:	759
Gain B:	773
Focal height [mm]:	10.3
Shaking settings
Shaking frequency [rpm]:	500
Shaking mode:	double orbital
Additional shaking time:	1s before plate reading
General settings
Top optic used
Positioning delay [s]:	0.3
Reading direction:	bidirectional, horizontal right to left, bottom to top
Target temperature [°C]:	25

## Sheet: Sheet2
Raw Data (Fluorescence Polarization)
	WT					WT - ATP					Ub I44A					Ubc13 L106A					UEV S32A
Time (Minutes)	Sample 1 (mP)	Sample 2 (mP)	Sample 3 (mP)	Average (mP)	SD (mP)	Sample 1 (mP)	Sample 2 (mP)	Sample 3 (mP)	Average (mP)	SD (mP)	Sample 1 (mP)	Sample 2 (mP)	Sample 3 (mP)	Average (mP)	SD (mP)	Sample 1 (mP)	Sample 2 (mP)	Sample 3 (mP)	Average (mP)	SD (mP)	Sample 1 (mP)	Sample 2 (mP)	Sample 3 (mP)	Average (mP)	SD (mP)
0	21.4	21.4	21.2	21.3333	0.11547	23.6	23.6	24.2	23.8	0.34641	25.1	27.3	26.5	26.3	1.11355	25.5	25.8	25.8	25.7	0.173205	25.7	26.7	24.9	25.7667	0.90185
2	28.2	27.7	28.7	28.2	0.5	23.9	24	25.4	24.4333	0.83865	29	28	29.4	28.8	0.72111	29.4	31.2	30.6	30.4	0.916515	30.3	31	30.6	30.6333	0.351188
5	37	39.2	42.9	39.7	2.98161	24.2	24.6	25.5	24.7667	0.665833	29.8	30.1	30.8	30.2333	0.51316	32.4	33.1	34.7	33.4	1.17898	32.7	32.9	31.5	32.3667	0.757188
10	67.1	67.6	68.6	67.7667	0.763763	23.9	25	26.1	25	1.1	31.3	31.5	31.7	31.5	0.2	34.4	35.3	36.4	35.3667	1.00167	34	34.3	33.2	33.8333	0.568624
15	70.3	71.2	73.3	71.6	1.53948	25.3	24.8	26.6	25.5667	0.929157	32	32.2	32.7	32.3	0.360555	34	35.4	37	35.4667	1.50111	34.5	34.4	33.2	34.0333	0.723418
20	71	72.8	75.1	72.9667	2.05508	24.2	24.8	27	25.3333	1.47422	32.4	32.9	31.8	32.3667	0.550757	35.3	36.4	36.8	36.1667	0.776745	36	34.9	34.9	35.2667	0.635085
Raw Data (Parallel)
	WT					WT - ATP					Ub I44A					Ubc13 L106A					UEV S32A
Time (Minutes)	Sample 1 (AU)	Sample 2 (AU)	Sample 3 (AU)			Sample 1 (AU)	Sample 2 (AU)	Sample 3 (AU)			Sample 1 (AU)	Sample 2 (AU)	Sample 3 (AU)			Sample 1 (AU)	Sample 2 (AU)	Sample 3 (AU)			Sample 1 (AU)	Sample 2 (AU)	Sample 3 (AU)
0	239274	231627	229390			224872	224612	223773			218360	220878	217560			224996	223577	222222			224405	228825	224910
2	230369	221025	219238			216708	212997	217541			208988	207407	208426			217360	217918	215924			216160	216259	215883
5	216175	217785	223439			217122	218203	215152			207858	207386	207909			214573	214941	215162			212757	213738	214874
10	228082	225318	225047			215188	216385	218686			207727	208377	205984			217407	217011	217680			217119	215043	209005
15	226288	224385	222487			221166	218345	221197			212446	211873	208334			215253	216030	216635			217210	215735	210796
20	229632	227072	228475			217461	217058	219294			208026	207993	204026			216796	216286	215885			218876	214115	214729
Raw Data (Perpendicular)
	WT					WT - ATP					Ub I44A					Ubc13 L106A					UEV S32A
Time (Minutes)	Sample 1 (AU)	Sample 2 (AU)	Sample 3 (AU)			Sample 1 (AU)	Sample 2 (AU)	Sample 3 (AU)			Sample 1 (AU)	Sample 2 (AU)	Sample 3 (AU)			Sample 1 (AU)	Sample 2 (AU)	Sample 3 (AU)			Sample 1 (AU)	Sample 2 (AU)	Sample 3 (AU)
0	229262	221927	219865			214492	214273	213207			207684	209126	206330			213791	212317	211029			213153	216932	213973
2	217731	209131	206989			206605	202993	206776			197204	196095	196534			204938	204733	203122			203452	203263	203079
5	200764	201366	205056			206876	207733	204471			195844	195251	195479			201094	201157	200732			199273	200105	201735
10	199402	196779	196140			205122	205830	207567			195101	195631	193329			202951	202215	202385			202824	200764	195578
15	196577	194537	192107			210241	207793	209744			199290	198660	195155			201117	201269	201181			202733	201392	197241
20	199195	196269	196548			207201	206536	207778			194981	194752	191446			201997	201091	200552			203654	199665	200256
