# Supplementary material for: Ubiquitin transfer by a RING E3 ligase occurs from a closed E2~ubiquitin conformation
Source: Nat Commun. 2020 Jun 5;11:2846. doi: 10.1038/s41467-020-16666-y (PMC7275055; doi:10.1038/s41467-020-16666-y)
Supplement: Supplementary file 4 — Source Data [file 41467_2020_16666_MOESM4_ESM.zip › Source_Data/Figures/Figure_3/Figure_3c/1_Ubc13_I44A.CSV]

VAR1	VAR2	VAR3	VAR4	VAR5	VAR6	VAR7
4.000000000000000e-2	0.000000000000000	2.000000000000000e-2	1.829620071684588e-8	4.248924731182795e-17		1.829620071684588e-8
8.000000000000000e-2	0.000000000000000	3.627000000000000e-2	6.544587813620071e-8	2.867308243727599e-16		6.544587813620071e-8
1.200000000000000e-1	1.433691756272401e-2	5.254000000000000e-2	2.220383512544803e-7	1.833297491039426e-15		2.220383512544803e-7
1.600000000000000e-1	1.075268817204301e-2	6.881000000000000e-2	7.144982078853046e-7	1.110587813620072e-14		7.144982078853046e-7
2.000000000000000e-1	0.000000000000000	8.508000000000000e-2	2.180716845878136e-6	6.374301075268818e-14		2.180716845878136e-6
2.400000000000000e-1	3.584229390681004e-3	1.013600000000000e-1	6.308243727598566e-6	3.466376344086021e-13		6.308243727598566e-6
2.800000000000000e-1	1.792114695340502e-2	1.176300000000000e-1	1.734767025089606e-5	1.785992831541218e-12		1.734767025089606e-5
3.200000000000000e-1	5.017921146953405e-2	1.339000000000000e-1	4.512544802867384e-5	8.718566308243726e-12		4.512544802867384e-5
3.600000000000000e-1	7.526881720430107e-2	1.501700000000000e-1	1.115053763440860e-4	4.032473118279570e-11		1.115053763440860e-4
4.000000000000000e-1	1.290322580645161e-1	1.664400000000000e-1	2.612186379928316e-4	1.767096774193548e-10		2.612186379928316e-4
4.400000000000000e-1	1.863799283154122e-1	1.827100000000000e-1	5.803942652329748e-4	7.336845878136202e-10		5.803942652329748e-4
4.800000000000000e-1	1.254480286738351e-1	1.989800000000000e-1	1.223261648745520e-3	2.886161290322581e-9		1.223261648745520e-3
5.200000000000000e-1	1.111111111111111e-1	2.152500000000000e-1	2.445232974910394e-3	1.075706093189964e-8		2.445232974910394e-3
5.600000000000001e-1	7.168458781362007e-2	2.315300000000000e-1	4.636057347670251e-3	3.798637992831541e-8		4.636129032258064e-3
6.000000000000000e-1	6.093189964157706e-2	2.478000000000000e-1	8.336953405017922e-3	1.270931899641577e-7		8.337096774193549e-3
6.400000000000000e-1	5.376344086021506e-2	2.640700000000000e-1	1.421971326164874e-2	4.028853046594982e-7		1.422010752688172e-2
6.800000000000001e-1	3.584229390681004e-2	2.803400000000000e-1	2.300383512544803e-2	1.210035842293907e-6		2.300505376344086e-2
7.200000000000000e-1	2.508960573476702e-2	2.966100000000000e-1	3.529677419354838e-2	3.443322580645161e-6		3.530021505376344e-2
7.600000000000000e-1	3.584229390681004e-3	3.128800000000000e-1	5.136838709677419e-2	9.283154121863800e-6		5.137767025089606e-2
8.000000000000000e-1	0.000000000000000	3.291500000000000e-1	7.090594982078853e-2	2.372759856630824e-5		7.092967741935484e-2
8.400000000000000e-1	3.584229390681004e-3	3.454200000000000e-1	9.283146953405018e-2	5.738351254480286e-5		9.288888888888890e-2
8.800000000000000e-1	1.792114695340502e-2	3.616900000000000e-1	1.152746236559140e-1	1.316129032258065e-4		1.154062724014337e-1
9.200000000000000e-1	3.584229390681004e-3	3.779700000000000e-1	1.357682437275986e-1	2.859498207885305e-4		1.360541935483871e-1
9.600000000000000e-1	0.000000000000000	3.942400000000000e-1	1.516660573476702e-1	5.886379928315412e-4		1.522546953405018e-1
1.000000000000000e+0	0.000000000000000	4.105100000000000e-1	1.606958422939068e-1	1.148028673835125e-3		1.618438709677419e-1
		4.267800000000000e-1	1.614903584229391e-1	2.121433691756272e-3		1.636117921146953e-1
		4.430500000000000e-1	1.539269175627240e-1	3.714157706093190e-3		1.576410752688172e-1
		4.593200000000000e-1	1.391580645161290e-1	6.161075268817204e-3		1.453191039426523e-1
		4.755900000000000e-1	1.193240860215054e-1	9.683010752688173e-3		1.290070967741936e-1
		4.918600000000000e-1	9.704508960573477e-2	1.441878136200717e-2		1.114638709677419e-1
		5.081400000000000e-1	7.485917562724013e-2	2.034261648745520e-2		9.520179211469534e-2
		5.244100000000001e-1	5.476996415770610e-2	2.719236559139785e-2		8.196232974910395e-2
		5.406800000000001e-1	3.800716845878136e-2	3.443881720430108e-2		7.244602150537635e-2
		5.569499999999999e-1	2.501580645161290e-2	4.132483870967742e-2		6.634068100358423e-2
		5.732199999999999e-1	1.561670250896057e-2	4.698247311827957e-2		6.259917562724014e-2
		5.894899999999999e-1	9.246774193548387e-3	5.060827956989247e-2		5.985505376344086e-2
		6.057600000000000e-1	5.192974910394265e-3	5.164982078853046e-2		5.684279569892474e-2
		6.220300000000000e-1	2.766129032258065e-3	4.994333333333334e-2		5.270946236559140e-2
		6.383100000000001e-1	1.397491039426523e-3	4.575594982078853e-2		4.715344086021506e-2
		6.545800000000001e-1	6.696415770609319e-4	3.971727598566308e-2		4.038691756272402e-2
		6.708499999999999e-1	3.043727598566308e-4	3.266422939068100e-2		3.296860215053764e-2
		6.871199999999999e-1	1.312186379928315e-4	2.545229390681004e-2		2.558351254480287e-2
		7.033899999999999e-1	5.365591397849462e-5	1.879068100358423e-2		1.884433691756272e-2
		7.196600000000000e-1	2.078853046594982e-5	1.314376344086022e-2		1.316458781362007e-2
		7.359300000000000e-1	7.634408602150538e-6	8.710824372759856e-3		8.718458781362006e-3
		7.522000000000000e-1	2.669458781362007e-6	5.469641577060932e-3		5.472329749103942e-3
		7.684700000000000e-1	8.833010752688173e-7	3.254014336917562e-3		3.254910394265233e-3
		7.847500000000000e-1	2.772172043010752e-7	1.834193548387097e-3		1.834480286738352e-3
		8.010200000000000e-1	8.251971326164875e-8	9.795698924731182e-4		9.796415770609318e-4
		8.172900000000000e-1	2.329810035842294e-8	4.956630824372760e-4		4.956630824372760e-4
		8.335600000000000e-1	6.238924731182797e-9	2.376344086021505e-4		2.376344086021505e-4
		8.498300000000000e-1	1.584620071684588e-9	1.079211469534050e-4		1.079211469534050e-4
		8.661000000000000e-1	3.817383512544803e-10	4.645161290322581e-5		4.645161290322581e-5
		8.823700000000000e-1	8.722329749103942e-11	1.892473118279570e-5		1.892473118279570e-5
		8.986400000000000e-1	1.890275985663082e-11	7.311827956989248e-6		7.311827956989248e-6
		9.149200000000000e-1	3.885483870967742e-12	2.678193548387096e-6		2.678197132616487e-6
		9.311900000000000e-1	7.575089605734766e-13	9.287921146953403e-7		9.287921146953403e-7
		9.474600000000000e-1	1.400741935483871e-13	3.051799283154122e-7		3.051799283154122e-7
		9.637300000000000e-1	2.456713261648746e-14	9.500681003584229e-8		9.500681003584229e-8
		9.800000000000000e-1	4.086738351254480e-15	2.802304659498208e-8		2.802304659498208e-8
