# Supplementary material for: Ubiquitin transfer by a RING E3 ligase occurs from a closed E2~ubiquitin conformation
Source: Nat Commun. 2020 Jun 5;11:2846. doi: 10.1038/s41467-020-16666-y (PMC7275055; doi:10.1038/s41467-020-16666-y)
Supplement: Supplementary file 4 — Source Data [file 41467_2020_16666_MOESM4_ESM.zip › Source_Data/Figures/Figure_3/Figure_3c/2_Ubc13_I44A and UEV.CSV]

VAR1	VAR2	VAR3	VAR4	VAR5	VAR6	VAR7
4.500000000000000e-2	0.000000000000000	2.250000000000000e-2	5.154401408450703e-7	4.961126760563381e-15		5.154401408450703e-7
9.000000000000000e-2	7.042253521126761e-3	3.928000000000000e-2	1.696764084507042e-6	2.708566901408451e-14		1.696764084507042e-6
1.350000000000000e-1	3.521126760563380e-3	5.606000000000000e-2	5.281690140845070e-6	1.406683098591549e-13		5.281690140845070e-6
1.800000000000000e-1	1.056338028169014e-2	7.284000000000000e-2	1.545774647887324e-5	6.949436619718310e-13		1.545774647887324e-5
2.250000000000000e-1	3.521126760563380e-3	8.962000000000000e-2	4.281690140845070e-5	3.265883802816902e-12		4.281690140845070e-5
2.700000000000000e-1	3.521126760563380e-2	1.064000000000000e-1	1.119718309859155e-4	1.459985915492958e-11		1.119718309859155e-4
3.150000000000000e-1	1.021126760563380e-1	1.231800000000000e-1	2.762676056338028e-4	6.208591549295774e-11		2.762676056338028e-4
3.600000000000000e-1	1.795774647887324e-1	1.399600000000000e-1	6.435563380281690e-4	2.511507042253521e-10		6.435563380281690e-4
4.050000000000000e-1	2.042253521126761e-1	1.567400000000000e-1	1.415176056338028e-3	9.664366197183099e-10		1.415176056338028e-3
4.500000000000000e-1	1.302816901408451e-1	1.735200000000000e-1	2.937605633802817e-3	3.537605633802817e-9		2.937605633802817e-3
4.950000000000000e-1	1.091549295774648e-1	1.903000000000000e-1	5.756267605633802e-3	1.231799295774648e-8		5.756267605633802e-3
5.400000000000000e-1	8.450704225352112e-2	2.070800000000000e-1	1.064771126760563e-2	4.080070422535211e-8		1.064778169014084e-2
5.850000000000000e-1	4.929577464788732e-2	2.238600000000000e-1	1.859260563380282e-2	1.285570422535211e-7		1.859274647887324e-2
6.300000000000000e-1	3.873239436619718e-2	2.406400000000000e-1	3.064721830985916e-2	3.853169014084507e-7		3.064760563380282e-2
6.750000000000001e-1	2.816901408450704e-2	2.574200000000000e-1	4.768799295774648e-2	1.098595070422535e-6		4.768908450704225e-2
7.200000000000000e-1	2.112676056338028e-2	2.741900000000000e-1	7.004778169014085e-2	2.979577464788732e-6		7.005073943661973e-2
7.650000000000000e-1	3.521126760563380e-3	2.909700000000000e-1	9.712852112676056e-2	7.676056338028170e-6		9.713623239436619e-2
8.100000000000000e-1	0.000000000000000	3.077500000000000e-1	1.271354225352113e-1	1.887323943661972e-5		1.271542957746479e-1
8.550000000000000e-1	7.042253521126761e-3	3.245300000000000e-1	1.570917957746479e-1	4.404929577464789e-5		1.571358450704225e-1
9.000000000000000e-1	3.521126760563380e-3	3.413100000000000e-1	1.832347183098592e-1	9.781690140845070e-5		1.833325352112676e-1
9.450000000000000e-1	0.000000000000000	3.580900000000000e-1	2.017573239436620e-1	2.066197183098592e-4		2.019639436619718e-1
9.900000000000000e-1	0.000000000000000	3.748700000000000e-1	2.097094718309859e-1	4.152464788732394e-4		2.101247183098592e-1
1.035000000000000e+0	0.000000000000000	3.916500000000000e-1	2.057662323943662e-1	7.937676056338027e-4		2.065599647887324e-1
		4.084300000000000e-1	1.905888028169014e-1	1.443380281690141e-3		1.920321478873239e-1
		4.252100000000000e-1	1.666433098591549e-1	2.496690140845071e-3		1.691400000000000e-1
		4.419900000000000e-1	1.375452816901409e-1	4.108204225352113e-3		1.416534859154930e-1
		4.587700000000000e-1	1.071693661971831e-1	6.430352112676056e-3		1.135997535211268e-1
		4.755500000000000e-1	7.882482394366197e-2	9.574471830985915e-3		8.839929577464789e-2
		4.923300000000000e-1	5.472964788732394e-2	1.356102112676056e-2		6.829063380281690e-2
		5.091099999999999e-1	3.587147887323944e-2	1.827116197183098e-2		5.414264084507042e-2
		5.258900000000000e-1	2.219440140845070e-2	2.341725352112676e-2		4.561165492957746e-2
		5.426700000000000e-1	1.296299295774648e-2	2.854982394366197e-2		4.151281690140845e-2
		5.594500000000000e-1	7.147147887323945e-3	3.311066901408451e-2		4.025781690140845e-2
		5.762300000000000e-1	3.719894366197183e-3	3.652827464788732e-2		4.024816901408450e-2
		5.930100000000000e-1	1.827640845070423e-3	3.833429577464789e-2		4.016193661971830e-2
		6.097900000000001e-1	8.476760563380282e-4	3.826859154929578e-2		3.911626760563380e-2
		6.265700000000000e-1	3.711267605633803e-4	3.634080985915493e-2		3.671193661971831e-2
		6.433500000000000e-1	1.533802816901409e-4	3.282792253521127e-2		3.298130281690141e-2
		6.601300000000000e-1	5.985915492957747e-5	2.820908450704226e-2		2.826894366197183e-2
		6.769100000000000e-1	2.204225352112676e-5	2.305855633802817e-2		2.308059859154930e-2
		6.936900000000000e-1	7.676056338028170e-6	1.792964788732394e-2		1.793728873239437e-2
		7.104700000000001e-1	2.514880281690141e-6	1.326197183098591e-2		1.326447183098592e-2
		7.272500000000000e-1	7.791443661971830e-7	9.331302816901410e-3		9.332077464788733e-3
		7.440300000000000e-1	2.278697183098592e-7	6.245563380281690e-3		6.245809859154930e-3
		7.608100000000000e-1	6.291021126760563e-8	3.976478873239437e-3		3.976549295774648e-3
		7.775800000000000e-1	1.639552816901408e-8	2.408380281690141e-3		2.408380281690141e-3
		7.943600000000000e-1	4.033626760563381e-9	1.387535211267606e-3		1.387535211267606e-3
		8.111400000000000e-1	9.367676056338029e-10	7.604225352112677e-4		7.604225352112677e-4
		8.279200000000000e-1	2.053700704225352e-10	3.964436619718310e-4		3.964436619718310e-4
		8.447000000000000e-1	4.250211267605634e-11	1.966197183098592e-4		1.966197183098592e-4
		8.614800000000000e-1	8.303239436619718e-12	9.274647887323944e-5		9.274647887323944e-5
		8.782600000000000e-1	1.531281690140845e-12	4.161971830985916e-5		4.161971830985916e-5
		8.950400000000000e-1	2.665806338028169e-13	1.778169014084507e-5		1.778169014084507e-5
		9.118200000000000e-1	4.380950704225352e-14	7.218309859154930e-6		7.218309859154930e-6
		9.286000000000000e-1	6.796373239436619e-15	2.786781690140845e-6		2.786781690140845e-6
		9.453800000000000e-1	9.952992957746478e-16	1.023992957746479e-6		1.023992957746479e-6
		9.621600000000000e-1	1.375929577464789e-16	3.579190140845070e-7		3.579190140845070e-7
		9.789400000000000e-1	1.795584507042254e-17	1.190073943661972e-7		1.190073943661972e-7
		9.957200000000000e-1	2.211989436619718e-18	3.764084507042253e-8		3.764084507042253e-8
		1.012500000000000e+0	2.572334507042254e-19	1.132503521126760e-8		1.132503521126760e-8
