# Supplementary material for: Ubiquitin transfer by a RING E3 ligase occurs from a closed E2~ubiquitin conformation
Source: Nat Commun. 2020 Jun 5;11:2846. doi: 10.1038/s41467-020-16666-y (PMC7275055; doi:10.1038/s41467-020-16666-y)
Supplement: Supplementary file 4 — Source Data [file 41467_2020_16666_MOESM4_ESM.zip › Source_Data/Figures/Figure_3/Figure_3c/3_Ubc13_I44A and UEV and RING.CSV]

VAR1	VAR2	VAR3	VAR4	VAR5	VAR6	VAR7
4.200000000000000e-2	0.000000000000000	2.100000000000000e-2	2.446138888888889e-8	2.777663194444444e-10		2.473913194444444e-8
8.400000000000000e-2	0.000000000000000	3.737000000000000e-2	1.072538194444444e-7	7.982604166666667e-10		1.080520833333333e-7
1.260000000000000e-1	3.472222222222222e-3	5.375000000000000e-2	4.378229166666666e-7	2.223989583333334e-9		4.400486111111111e-7
1.680000000000000e-1	6.944444444444444e-3	7.012000000000000e-2	1.663961805555555e-6	6.006770833333334e-9		1.669968750000000e-6
2.100000000000000e-1	3.472222222222222e-3	8.649000000000000e-2	5.902777777777778e-6	1.572798611111111e-8		5.902777777777778e-6
2.520000000000000e-1	3.125000000000000e-2	1.028600000000000e-1	1.940972222222222e-5	3.992326388888889e-8		1.944444444444444e-5
2.940000000000000e-1	6.250000000000000e-2	1.192400000000000e-1	5.947916666666666e-5	9.824305555555555e-8		5.958333333333334e-5
3.360000000000000e-1	1.527777777777778e-1	1.356100000000000e-1	1.698611111111111e-4	2.343677083333333e-7		1.701041666666667e-4
3.780000000000000e-1	2.256944444444444e-1	1.519800000000000e-1	4.515277777777778e-4	5.420208333333333e-7		4.520833333333334e-4
4.200000000000000e-1	1.979166666666666e-1	1.683600000000000e-1	1.117569444444444e-3	1.215225694444444e-6		1.118784722222222e-3
4.620000000000000e-1	1.215277777777778e-1	1.847300000000000e-1	2.575208333333334e-3	2.641309027777778e-6		2.577847222222222e-3
5.040000000000000e-1	4.861111111111111e-2	2.011000000000000e-1	5.524652777777778e-3	5.555555555555556e-6		5.530208333333333e-3
5.460000000000001e-1	3.819444444444445e-2	2.174700000000000e-1	1.103447916666667e-2	1.135416666666667e-5		1.104586805555556e-2
5.880000000000000e-1	2.777777777777778e-2	2.338500000000000e-1	2.051895833333333e-2	2.250000000000000e-5		2.054145833333333e-2
6.300000000000000e-1	2.777777777777778e-2	2.502200000000000e-1	3.552336805555555e-2	4.322916666666666e-5		3.556659722222222e-2
6.720000000000001e-1	2.430555555555556e-2	2.665900000000000e-1	5.725704861111111e-2	8.045138888888888e-5		5.733750000000001e-2
7.140000000000000e-1	1.388888888888889e-2	2.829700000000000e-1	8.592111111111112e-2	1.451388888888889e-4		8.606621527777778e-2
7.560000000000000e-1	1.041666666666667e-2	2.993400000000000e-1	1.200401736111111e-1	2.538541666666666e-4		1.202940277777778e-1
7.980000000000000e-1	3.472222222222222e-3	3.157100000000000e-1	1.561382638888889e-1	4.304166666666666e-4		1.565687152777778e-1
8.400000000000000e-1	0.000000000000000	3.320800000000000e-1	1.890810763888889e-1	7.075694444444444e-4		1.897886111111111e-1
8.820000000000000e-1	0.000000000000000	3.484600000000000e-1	2.131781250000000e-1	1.127569444444444e-3		2.143056944444444e-1
9.240000000000000e-1	0.000000000000000	3.648300000000000e-1	2.237655555555556e-1	1.741979166666667e-3		2.255075694444444e-1
9.660000000000000e-1	0.000000000000000	3.812000000000000e-1	2.186753125000000e-1	2.608958333333333e-3		2.212843055555556e-1
1.008000000000000e+0	0.000000000000000	3.975800000000000e-1	1.989584027777778e-1	3.788055555555555e-3		2.027464583333333e-1
		4.139500000000000e-1	1.685313541666667e-1	5.331909722222222e-3		1.738632638888889e-1
		4.303200000000000e-1	1.329092013888889e-1	7.275694444444445e-3		1.401848958333333e-1
		4.466900000000000e-1	9.758552083333333e-2	9.624652777777778e-3		1.072102083333333e-1
		4.630700000000000e-1	6.670704861111111e-2	1.234295138888889e-2		7.905000000000002e-2
		4.794400000000000e-1	4.245354166666667e-2	1.534527777777778e-2		5.779881944444444e-2
		4.958100000000000e-1	2.515430555555556e-2	1.849489583333333e-2		4.364920138888889e-2
		5.121900000000000e-1	1.387607638888889e-2	2.160979166666667e-2		3.548586805555556e-2
		5.285600000000000e-1	7.126493055555556e-3	2.447777777777778e-2		3.160427083333333e-2
		5.449300000000000e-1	3.407534722222222e-3	2.687909722222222e-2		3.028666666666667e-2
		5.613100000000000e-1	1.516909722222222e-3	2.861406250000000e-2		3.013097222222222e-2
		5.776800000000000e-1	6.287152777777778e-4	2.953017361111111e-2		3.015885416666667e-2
		5.940500000000000e-1	2.426041666666667e-4	2.954434027777778e-2		2.978694444444444e-2
		6.104200000000000e-1	8.715277777777778e-5	2.865527777777778e-2		2.874243055555556e-2
		6.268000000000000e-1	2.913194444444444e-5	2.694364583333333e-2		2.697281250000000e-2
		6.431700000000000e-1	9.062500000000000e-6	2.456010416666666e-2		2.456920138888889e-2
		6.595400000000000e-1	2.631305555555556e-6	2.170333333333334e-2		2.170593750000000e-2
		6.759200000000000e-1	7.102083333333333e-7	1.859274305555556e-2		1.859347222222222e-2
		6.922900000000000e-1	1.784656250000000e-7	1.544128472222222e-2		1.544145833333333e-2
		7.086599999999999e-1	4.175243055555555e-8	1.243208333333333e-2		1.243215277777778e-2
		7.250300000000000e-1	9.094131944444445e-9	9.703472222222222e-3		9.703472222222222e-3
		7.414100000000000e-1	1.844163194444445e-9	7.342291666666667e-3		7.342291666666667e-3
		7.577800000000000e-1	3.481701388888889e-10	5.385902777777778e-3		5.385902777777778e-3
		7.741500000000000e-1	6.119861111111111e-11	3.830069444444444e-3		3.830069444444444e-3
		7.905300000000000e-1	1.001493055555556e-11	2.640451388888889e-3		2.640451388888889e-3
		8.069000000000000e-1	1.525840277777778e-12	1.764687500000000e-3		1.764687500000000e-3
		8.232700000000000e-1	2.164343750000000e-13	1.143368055555556e-3		1.143368055555556e-3
		8.396400000000000e-1	2.858243055555555e-14	7.181597222222222e-4		7.181597222222222e-4
		8.560200000000000e-1	3.514201388888889e-15	4.372916666666666e-4		4.372916666666666e-4
		8.723900000000000e-1	4.022673611111111e-16	2.581250000000000e-4		2.581250000000000e-4
		8.887600000000000e-1	4.287013888888889e-17	1.477430555555556e-4		1.477430555555556e-4
		9.051400000000000e-1	4.253541666666666e-18	8.194444444444443e-5		8.194444444444443e-5
		9.215100000000000e-1	3.929201388888889e-19	4.406250000000000e-5		4.406250000000000e-5
		9.378800000000000e-1	3.379194444444445e-20	2.298611111111111e-5		2.298611111111111e-5
		9.542500000000000e-1	2.705690972222222e-21	1.163194444444445e-5		1.163194444444445e-5
		9.706300000000000e-1	2.016968750000000e-22	5.694444444444444e-6		5.694444444444444e-6
		9.870000000000000e-1	1.399829861111111e-23	2.704135416666667e-6		2.704135416666667e-6
