# Supplementary material for: Ubiquitin transfer by a RING E3 ligase occurs from a closed E2~ubiquitin conformation
Source: Nat Commun. 2020 Jun 5;11:2846. doi: 10.1038/s41467-020-16666-y (PMC7275055; doi:10.1038/s41467-020-16666-y)
Supplement: Supplementary file 4 — Source Data [file 41467_2020_16666_MOESM4_ESM.zip › Source_Data/Figures/Figure_3/Figure_3c/4_Ubc13_I44A and RING.CSV]

VAR1	VAR2	VAR3	VAR4	VAR5	VAR6	VAR7
4.000000000000000e-2	0.000000000000000	2.000000000000000e-2	5.084299516908212e-14	3.223864734299517e-18		5.084637681159420e-14
8.000000000000000e-2	0.000000000000000	3.627000000000000e-2	5.127294685990338e-13	2.393352657004831e-17		5.127536231884058e-13
1.200000000000000e-1	0.000000000000000	5.254000000000000e-2	4.699444444444444e-12	1.680743961352657e-16		4.699613526570048e-12
1.600000000000000e-1	9.661835748792270e-3	6.881000000000000e-2	3.914724637681160e-11	1.116507246376812e-15		3.914835748792270e-11
2.000000000000000e-1	4.830917874396135e-3	8.508000000000000e-2	2.963835748792271e-10	7.015942028985507e-15		2.963903381642512e-10
2.400000000000000e-1	9.661835748792270e-3	1.013600000000000e-1	2.039410628019324e-9	4.170367149758454e-14		2.039454106280193e-9
2.800000000000000e-1	1.449275362318841e-2	1.176300000000000e-1	1.275420289855072e-8	2.344922705314010e-13		1.275444444444444e-8
3.200000000000000e-1	4.347826086956522e-2	1.339000000000000e-1	7.249371980676328e-8	1.247231884057971e-12		7.249468599033816e-8
3.600000000000000e-1	5.797101449275362e-2	1.501700000000000e-1	3.744937198067633e-7	6.275265700483091e-12		3.745000000000000e-7
4.000000000000000e-1	1.594202898550725e-1	1.664400000000000e-1	1.758275362318841e-6	2.986613526570048e-11		1.758309178743962e-6
4.400000000000000e-1	2.270531400966184e-1	1.827100000000000e-1	7.487922705314010e-6	1.344599033816425e-10		7.487922705314010e-6
4.800000000000000e-1	1.787439613526570e-1	1.989800000000000e-1	2.908212560386474e-5	5.726231884057971e-10		2.908212560386474e-5
5.200000000000000e-1	7.729468599033816e-2	2.152500000000000e-1	1.025603864734299e-4	2.306816425120773e-9		1.025603864734299e-4
5.600000000000001e-1	4.347826086956522e-2	2.315300000000000e-1	3.285990338164251e-4	8.790628019323672e-9		3.285990338164251e-4
6.000000000000000e-1	4.347826086956522e-2	2.478000000000000e-1	9.566666666666667e-4	3.168787439613526e-8		9.567149758454106e-4
6.400000000000000e-1	4.830917874396135e-2	2.640700000000000e-1	2.531642512077295e-3	1.080512077294686e-7		2.531739130434783e-3
6.800000000000001e-1	2.898550724637681e-2	2.803400000000000e-1	6.088743961352657e-3	3.485236714975845e-7		6.089082125603865e-3
7.200000000000000e-1	2.415458937198068e-2	2.966100000000000e-1	1.330927536231884e-2	1.063405797101449e-6		1.331033816425121e-2
7.600000000000000e-1	1.449275362318841e-2	3.128800000000000e-1	2.644101449275362e-2	3.069241545893720e-6		2.644410628019324e-2
8.000000000000000e-1	4.830917874396135e-3	3.291500000000000e-1	4.774198067632850e-2	8.357487922705314e-6		4.775038647342995e-2
8.400000000000000e-1	4.830917874396135e-3	3.454200000000000e-1	7.834671497584542e-2	2.164251207729468e-5		7.836835748792270e-2
8.800000000000000e-1	4.830917874396135e-3	3.616900000000000e-1	1.168527053140097e-1	5.285024154589372e-5		1.169055555555556e-1
9.200000000000000e-1	0.000000000000000	3.779700000000000e-1	1.583998550724638e-1	1.221739130434783e-4		1.585220289855072e-1
9.600000000000000e-1	0.000000000000000	3.942400000000000e-1	1.951500966183575e-1	2.671014492753623e-4		1.954171497584541e-1
1.000000000000000e+0	0.000000000000000	4.105100000000000e-1	2.185146859903382e-1	5.523188405797101e-4		2.190670048309179e-1
		4.267800000000000e-1	2.223773429951691e-1	1.080338164251208e-3		2.234576811594203e-1
		4.430500000000000e-1	2.056829468599034e-1	1.999033816425121e-3		2.076819806763285e-1
		4.593200000000000e-1	1.729036231884058e-1	3.498888888888889e-3		1.764025603864734e-1
		4.755900000000000e-1	1.321015458937198e-1	5.793140096618357e-3		1.378946376811594e-1
		4.918600000000000e-1	9.172961352657003e-2	9.073140096618358e-3		1.008027536231884e-1
		5.081400000000000e-1	5.789077294685990e-2	1.344207729468599e-2		7.133285024154590e-2
		5.244100000000001e-1	3.320526570048309e-2	1.883826086956522e-2		5.204352657004830e-2
		5.406800000000001e-1	1.731019323671498e-2	2.497352657004831e-2		4.228371980676329e-2
		5.569499999999999e-1	8.201545893719806e-3	3.131724637681160e-2		3.951879227053140e-2
		5.732199999999999e-1	3.531739130434783e-3	3.714946859903382e-2		4.068115942028986e-2
		5.894899999999999e-1	1.382222222222222e-3	4.168560386473430e-2		4.306782608695652e-2
		6.057600000000000e-1	4.916425120772946e-4	4.424705314009662e-2		4.473869565217391e-2
		6.220300000000000e-1	1.589371980676329e-4	4.442705314009662e-2		4.458599033816426e-2
		6.383100000000001e-1	4.671497584541063e-5	4.219637681159420e-2		4.224309178743962e-2
		6.545800000000001e-1	1.246376811594203e-5	3.791125603864734e-2		3.792371980676328e-2
		6.708499999999999e-1	3.026864734299517e-6	3.222000000000000e-2		3.222304347826087e-2
		6.871199999999999e-1	6.676811594202898e-7	2.590289855072464e-2		2.590352657004831e-2
		7.033899999999999e-1	1.338584541062802e-7	1.969859903381643e-2		1.969874396135266e-2
		7.196600000000000e-1	2.439038647342995e-8	1.417057971014493e-2		1.417057971014493e-2
		7.359300000000000e-1	4.039144927536232e-9	9.642801932367150e-3		9.642801932367150e-3
		7.522000000000000e-1	6.079371980676328e-10	6.207053140096618e-3		6.207053140096618e-3
		7.684700000000000e-1	8.316231884057971e-11	3.779468599033816e-3		3.779468599033816e-3
		7.847500000000000e-1	1.033927536231884e-11	2.176908212560386e-3		2.176908212560386e-3
		8.010200000000000e-1	1.168299516908213e-12	1.186086956521739e-3		1.186086956521739e-3
		8.172900000000000e-1	1.199816425120773e-13	6.113043478260870e-4		6.113043478260870e-4
		8.335600000000000e-1	1.119884057971015e-14	2.980193236714976e-4		2.980193236714976e-4
		8.498300000000000e-1	9.500144927536232e-16	1.374396135265700e-4		1.374396135265700e-4
		8.661000000000000e-1	7.324589371980675e-17	5.995169082125604e-5		5.995169082125604e-5
		8.823700000000000e-1	5.132608695652174e-18	2.473429951690822e-5		2.473429951690822e-5
		8.986400000000000e-1	3.268792270531401e-19	9.661835748792270e-6		9.661835748792270e-6
		9.149200000000000e-1	1.892062801932367e-20	3.566700483091787e-6		3.566700483091787e-6
		9.311900000000000e-1	9.953671497584539e-22	1.245835748792271e-6		1.245835748792271e-6
		9.474600000000000e-1	4.759125603864734e-23	4.116429951690821e-7		4.116429951690821e-7
		9.637300000000000e-1	2.068091787439614e-24	1.286603864734299e-7		1.286603864734299e-7
		9.800000000000000e-1	8.167874396135266e-26	3.803942028985507e-8		3.803942028985507e-8
