# Supplementary material for: Ubiquitin transfer by a RING E3 ligase occurs from a closed E2~ubiquitin conformation
Source: Nat Commun. 2020 Jun 5;11:2846. doi: 10.1038/s41467-020-16666-y (PMC7275055; doi:10.1038/s41467-020-16666-y)
Supplement: Supplementary file 4 — Source Data [file 41467_2020_16666_MOESM4_ESM.zip › Source_Data/Figures/Figure_3/Figure_3d/3_Ubc13_L106A.CSV]

VAR1	VAR2	VAR3	VAR4	VAR5	VAR6	VAR7
3.800000000000000e-2	0.0000000000000000	1.900000000000000e-2	2.578239608801956e-5	1.168957212713937e-12		2.578239608801956e-5
7.600000000000000e-2	0.0000000000000000	3.575000000000000e-2	5.447432762836186e-5	4.855525672371638e-12		5.447432762836186e-5
1.140000000000000e-1	1.222493887530562e-3	5.249000000000000e-2	1.109902200488997e-4	1.934718826405868e-11		1.109902200488997e-4
1.520000000000000e-1	7.334963325183374e-3	6.923999999999999e-2	2.180562347188264e-4	7.395097799511003e-11		2.180562347188264e-4
1.900000000000000e-1	2.444987775061125e-3	8.598000000000000e-2	4.131540342298288e-4	2.711528117359413e-10		4.131540342298288e-4
2.280000000000000e-1	1.222493887530562e-2	1.027300000000000e-1	7.549022004889976e-4	9.537383863080685e-10		7.549022004889976e-4
2.660000000000000e-1	3.056234718826406e-2	1.194700000000000e-1	1.330110024449878e-3	3.218019559902201e-9		1.330122249388753e-3
3.040000000000000e-1	5.745721271393643e-2	1.362200000000000e-1	2.260073349633252e-3	1.041579462102689e-8		2.260073349633252e-3
3.420000000000000e-1	6.356968215158924e-2	1.529700000000000e-1	3.703276283618582e-3	3.234009779951100e-8		3.703300733496333e-3
3.800000000000000e-1	8.801955990220050e-2	1.697100000000000e-1	5.851699266503667e-3	9.632371638141810e-8		5.851797066014670e-3
4.180000000000000e-1	8.557457212713938e-2	1.864600000000000e-1	8.916809290953546e-3	2.752139364303178e-7		8.917078239608802e-3
4.560000000000000e-1	7.334963325183374e-2	2.032000000000000e-1	1.310293398533007e-2	7.543141809290952e-7		1.310369193154034e-2
4.940000000000000e-1	7.090464547677261e-2	2.199500000000000e-1	1.856775061124695e-2	1.980440097799511e-6		1.856973105134474e-2
5.320000000000000e-1	8.190709046454768e-2	2.366900000000000e-1	2.537358190709047e-2	4.999999999999999e-6		2.537858190709046e-2
5.699999999999999e-1	8.068459657701710e-2	2.534400000000000e-1	3.343765281173594e-2	1.210268948655257e-5		3.344975550122249e-2
6.080000000000000e-1	9.902200488997555e-2	2.701900000000000e-1	4.249339853300734e-2	2.809290953545232e-5		4.252149144254279e-2
6.460000000000000e-1	9.168704156479218e-2	2.869300000000000e-1	5.207613691931540e-2	6.253056234718826e-5		5.213867970660146e-2
6.840000000000001e-1	7.090464547677261e-2	3.036800000000000e-1	6.154427872860636e-2	1.335574572127139e-4		6.167783618581907e-2
7.220000000000000e-1	3.789731051344743e-2	3.204200000000000e-1	7.014040342298289e-2	2.736308068459658e-4		7.041403422982885e-2
7.600000000000000e-1	2.200488997555012e-2	3.371700000000000e-1	7.708685819070904e-2	5.377750611246944e-4		7.762464547677261e-2
7.980000000000000e-1	1.222493887530562e-2	3.539200000000000e-1	8.170039119804402e-2	1.013887530562347e-3		8.271427872860635e-2
8.360000000000000e-1	7.334963325183374e-3	3.706600000000000e-1	8.350250611246942e-2	1.833643031784841e-3		8.533614914425427e-2
8.740000000000000e-1	2.444987775061125e-3	3.874100000000000e-1	8.230127139364302e-2	3.181149144254279e-3		8.548242053789731e-2
9.120000000000000e-1	1.222493887530562e-3	4.041500000000000e-1	7.822492665036675e-2	5.294180929095354e-3		8.351910757946210e-2
9.500000000000000e-1	0.0000000000000000	4.209000000000000e-1	7.169937652811737e-2	8.451980440097800e-3		8.015135696821517e-2
9.880000000000000e-1	0.0000000000000000	4.376400000000000e-1	6.337488997555012e-2	1.294381418092909e-2		7.631870415647922e-2
1.026000000000000e+0	0.0000000000000000	4.543900000000000e-1	5.401952322738386e-2	1.901562347188264e-2		7.303514669926650e-2
		4.711400000000000e-1	4.440336185819071e-2	2.679806845965770e-2		7.120143031784841e-2
		4.878800000000000e-1	3.519755501222494e-2	3.622768948655257e-2		7.142525672371638e-2
		5.046300000000000e-1	2.690548899755501e-2	4.698101466992665e-2		7.388650366748166e-2
		5.213700000000000e-1	1.983356968215159e-2	5.844515892420538e-2		7.827872860635698e-2
		5.381200000000001e-1	1.409913202933985e-2	6.974597799511002e-2		8.384511002444989e-2
		5.548600000000000e-1	9.665305623471883e-3	7.984250611246944e-2		8.950781173594131e-2
		5.716099999999999e-1	6.389547677261614e-3	8.767860635696822e-2		9.406816625916870e-2
		5.883600000000000e-1	4.073398533007335e-3	9.236290953545232e-2		9.643630806845965e-2
		6.051000000000000e-1	2.504229828850856e-3	9.333530562347189e-2		9.583953545232272e-2
		6.218500000000000e-1	1.484645476772616e-3	9.047712713936430e-2		9.196177261613691e-2
		6.385900000000000e-1	8.488019559902202e-4	8.413487775061123e-2		8.498367970660147e-2
		6.553400000000000e-1	4.679706601466993e-4	7.505122249388754e-2		7.551919315403422e-2
		6.720800000000000e-1	2.488019559902201e-4	6.422201711491443e-2		6.447081907090464e-2
		6.888300000000001e-1	1.275672371638142e-4	5.271746943765282e-2		5.284503667481663e-2
		7.055800000000000e-1	6.306845965770171e-5	4.151161369193154e-2		4.157468215158924e-2
		7.223200000000000e-1	3.007334963325183e-5	3.135661369193154e-2		3.138668704156479e-2
		7.390700000000000e-1	1.382640586797066e-5	2.272129584352078e-2		2.273512224938875e-2
		7.558100000000000e-1	6.136919315403423e-6	1.579361858190709e-2		1.579974327628362e-2
		7.725600000000000e-1	2.616136919315403e-6	1.053111246943765e-2		1.053374083129584e-2
		7.893100000000000e-1	1.081085574572127e-6	6.736149144254278e-3		6.737224938875306e-3
		8.060500000000000e-1	4.298899755501222e-7	4.133264058679706e-3		4.133691931540342e-3
		8.228000000000000e-1	1.648496332518337e-7	2.432872860635697e-3		2.433044009779951e-3
		8.395400000000000e-1	6.096039119804401e-8	1.373691931540342e-3		1.373753056234719e-3
		8.562900000000000e-1	2.173899755501223e-8	7.440586797066014e-4		7.440831295843520e-4
		8.730300000000000e-1	7.475904645476773e-9	3.866014669926650e-4		3.866136919315403e-4
		8.897800000000000e-1	2.479242053789731e-9	1.926894865525672e-4		1.927017114914426e-4
		9.065300000000000e-1	7.928777506112470e-10	9.213936430317850e-5		9.213936430317850e-5
		9.232700000000000e-1	2.445256723716382e-10	4.226161369193154e-5		4.226161369193154e-5
		9.400200000000000e-1	7.272359413202934e-11	1.859413202933985e-5		1.859413202933985e-5
		9.567600000000000e-1	2.085721271393643e-11	7.848410757946211e-6		7.848410757946211e-6
		9.735100000000000e-1	5.768606356968215e-12	3.178484107579462e-6		3.178484107579462e-6
		9.902500000000000e-1	1.538569682151589e-12	1.234718826405868e-6		1.234718826405868e-6
		1.007000000000000e+0	3.957249388753056e-13	4.597701711491442e-7		4.597713936430317e-7
