# Supplementary material for: Ubiquitin transfer by a RING E3 ligase occurs from a closed E2~ubiquitin conformation
Source: Nat Commun. 2020 Jun 5;11:2846. doi: 10.1038/s41467-020-16666-y (PMC7275055; doi:10.1038/s41467-020-16666-y)
Supplement: Supplementary file 4 — Source Data [file 41467_2020_16666_MOESM4_ESM.zip › Source_Data/Figures/Figure_3/Figure_3e/Figure 3e left panel.CSV]

VAR1	VAR2	VAR3	VAR4	VAR5	VAR6	VAR7	VAR8	VAR9	VAR10	VAR11
3.500000000000000e-2	0.0000000000000000	0.0000000000000000		0.0000000000000000	0.0000000000000000	1.750000000000000e-2	1.243150684931507e-5	2.573652968036530e-21	1.996141552511416e-34	1.243150684931507e-5
7.000000000000001e-2	0.0000000000000000	0.0000000000000000		0.0000000000000000	0.0000000000000000	3.411000000000000e-2	2.527397260273973e-5	3.726084474885845e-20	6.874623287671233e-33	2.527397260273973e-5
1.050000000000000e-1	1.000000000000000e+0	1.141552511415525e-3		3.500000000000000e-2	0.0000000000000000	5.072000000000000e-2	4.974885844748858e-5	4.973744292237443e-19	2.173196347031964e-31	4.974885844748858e-5
1.400000000000000e-1	5.000000000000000e+0	5.707762557077626e-3		3.500000000000000e-2	0.0000000000000000	6.733000000000000e-2	9.473744292237442e-5	6.121278538812786e-18	6.305890410958904e-30	9.473744292237442e-5
1.750000000000000e-1	1.000000000000000e+0	1.141552511415525e-3		7.000000000000001e-2	0.0000000000000000	8.394000000000000e-2	1.745662100456621e-4	6.945913242009133e-17	1.679531963470320e-28	1.745662100456621e-4
2.100000000000000e-1	1.000000000000000e+0	1.141552511415525e-3		7.000000000000001e-2	1.400000000000000e-3	1.005500000000000e-1	3.112785388127854e-4	7.266815068493152e-16	4.106050228310502e-27	3.112785388127854e-4
2.450000000000000e-1	6.000000000000000e+0	6.849315068493150e-3		1.050000000000000e-1	1.400000000000000e-3	1.171600000000000e-1	5.370776255707762e-4	7.009497716894977e-15	9.214155251141552e-26	5.370776255707762e-4
2.800000000000000e-1	1.200000000000000e+1	1.369863013698630e-2		1.050000000000000e-1	5.700000000000000e-3	1.337700000000000e-1	8.966780821917808e-4	6.233858447488584e-14	1.897933789954338e-24	8.966780821917808e-4
3.150000000000000e-1	2.200000000000000e+1	2.511415525114155e-2		1.400000000000000e-1	5.700000000000000e-3	1.503800000000000e-1	1.448584474885845e-3	5.111586757990866e-13	3.588413242009132e-23	1.448584474885845e-3
3.500000000000000e-1	2.000000000000000e+1	2.283105022831050e-2		1.400000000000000e-1	1.140000000000000e-3	1.669900000000000e-1	2.264417808219178e-3	3.864406392694064e-12	6.227579908675798e-22	2.264417808219178e-3
3.850000000000000e-1	2.900000000000000e+1	3.310502283105023e-2		1.750000000000000e-1	1.140000000000000e-3	1.836000000000000e-1	3.425148401826484e-3	2.693630136986301e-11	9.920433789954338e-21	3.425148401826484e-3
4.200000000000000e-1	2.700000000000000e+1	3.082191780821918e-2		1.750000000000000e-1	1.140000000000000e-3	2.002100000000000e-1	5.013150684931506e-3	1.731095890410959e-10	1.450559360730594e-19	5.013150684931506e-3
4.550000000000000e-1	3.800000000000000e+1	4.337899543378995e-2		2.100000000000000e-1	1.140000000000000e-3	2.168200000000000e-1	7.099863013698630e-3	1.025723744292238e-9	1.946872146118721e-18	7.099863013698630e-3
4.900000000000000e-1	5.400000000000000e+1	6.164383561643835e-2		2.100000000000000e-1	6.800000000000000e-3	2.334300000000000e-1	9.729668949771688e-3	5.603630136986302e-9	2.398470319634703e-17	9.729668949771688e-3
5.250000000000000e-1	6.400000000000000e+1	7.305936073059360e-2		2.450000000000000e-1	6.800000000000000e-3	2.500400000000000e-1	1.290192922374429e-2	2.822511415525114e-8	2.712226027397261e-16	1.290195205479452e-2
5.600000000000001e-1	9.500000000000000e+1	1.084474885844749e-1		2.450000000000000e-1	1.370000000000000e-2	2.666500000000000e-1	1.655463470319635e-2	1.310776255707762e-7	2.815216894977169e-15	1.655477168949772e-2
5.950000000000000e-1	1.190000000000000e+2	1.358447488584475e-1		2.800000000000000e-1	1.370000000000000e-2	2.832600000000000e-1	2.055385844748858e-2	5.612454337899543e-7	2.682214611872146e-14	2.055441780821918e-2
6.300000000000000e-1	9.200000000000000e+1	1.050228310502283e-1		2.800000000000000e-1	2.510000000000000e-2	2.998700000000000e-1	2.469309360730594e-2	2.214611872146119e-6	2.345684931506849e-13	2.469530821917808e-2
6.650000000000000e-1	9.500000000000000e+1	1.084474885844749e-1		3.150000000000000e-1	2.510000000000000e-2	3.164800000000000e-1	2.870557077625571e-2	8.059360730593608e-6	1.882968036529680e-12	2.871363013698630e-2
6.999999999999999e-1	6.400000000000000e+1	7.305936073059360e-2		3.150000000000000e-1	2.280000000000000e-2	3.330900000000000e-1	3.228980593607306e-2	2.706621004566210e-5	1.387420091324201e-11	3.231686073059361e-2
7.350000000000000e-1	6.300000000000000e+1	7.191780821917808e-2		3.500000000000000e-1	2.280000000000000e-2	3.497000000000000e-1	3.514577625570776e-2	8.373287671232877e-5	9.383595890410958e-11	3.522952054794520e-2
7.700000000000000e-1	2.900000000000000e+1	3.310502283105023e-2		3.500000000000000e-1	3.310000000000000e-2	3.663100000000000e-1	3.701599315068493e-2	2.388812785388128e-4	5.825399543378996e-10	3.725488584474886e-2
8.050000000000000e-1	2.400000000000000e+1	2.739726027397260e-2		3.850000000000000e-1	3.310000000000000e-2	3.829200000000000e-1	3.772369863013698e-2	6.283105022831050e-4	3.319531963470320e-9	3.835202054794520e-2
8.400000000000000e-1	9.000000000000000e+0	1.027397260273973e-2		3.850000000000000e-1	3.080000000000000e-2	3.995300000000000e-1	3.720041095890411e-2	1.523675799086758e-3	1.736289954337900e-8	3.872409817351598e-2
8.750000000000000e-1	3.000000000000000e+0	3.424657534246575e-3		4.200000000000000e-1	3.080000000000000e-2	4.161400000000000e-1	3.549683789954338e-2	3.406746575342466e-3	8.336141552511416e-8	3.890366438356165e-2
9.100000000000000e-1	0.0000000000000000	0.0000000000000000		4.200000000000000e-1	4.340000000000000e-2	4.327500000000000e-1	3.277480593607306e-2	7.022853881278538e-3	3.673675799086758e-7	3.979802511415525e-2
9.450000000000000e-1	2.000000000000000e+0	2.283105022831050e-3		4.550000000000000e-1	4.340000000000000e-2	4.493600000000000e-1	2.928189497716895e-2	1.334797945205480e-2	1.484018264840183e-6	4.263135844748858e-2
9.800000000000000e-1	1.000000000000000e+0	1.141552511415525e-3		4.550000000000000e-1	6.160000000000000e-2	4.659700000000000e-1	2.531434931506850e-2	2.339083333333333e-2	5.513698630136986e-6	4.871069634703196e-2
1.015000000000000e+0	0.0000000000000000	0.0000000000000000		4.900000000000000e-1	6.160000000000000e-2	4.825800000000000e-1	2.117594748858448e-2	3.779234018264841e-2	1.880136986301370e-5	5.898708904109590e-2
				4.900000000000000e-1	7.310000000000000e-2	4.991900000000000e-1	1.714065068493151e-2	5.629759132420092e-2	5.882420091324201e-5	7.349707762557077e-2
				5.250000000000000e-1	7.310000000000000e-2	5.158100000000000e-1	1.342519406392694e-2	7.732214611872146e-2	1.689269406392694e-4	9.091626712328768e-2
				5.250000000000000e-1	1.084000000000000e-1	5.324200000000000e-1	1.017471461187215e-2	9.791424657534246e-2	4.452625570776256e-4	1.085342237442922e-1
				5.600000000000001e-1	1.084000000000000e-1	5.490300000000000e-1	7.461609589041096e-3	1.143183333333333e-1	1.077248858447488e-3	1.228571917808219e-1
				5.600000000000001e-1	1.358000000000000e-1	5.656400000000000e-1	5.294817351598174e-3	1.230591324200913e-1	2.392283105022831e-3	1.307462328767123e-1
				5.950000000000000e-1	1.358000000000000e-1	5.822500000000001e-1	3.635616438356165e-3	1.221348972602740e-1	4.876449771689498e-3	1.306469748858447e-1
				5.950000000000000e-1	1.050000000000000e-1	5.988599999999999e-1	2.415536529680365e-3	1.117618721461187e-1	9.124109589041096e-3	1.233015296803653e-1
				6.300000000000000e-1	1.050000000000000e-1	6.154700000000000e-1	1.552956621004566e-3	9.429215753424658e-2	1.567011415525114e-2	1.115152168949772e-1
				6.300000000000000e-1	1.084000000000000e-1	6.320800000000000e-1	9.660730593607307e-4	7.334751141552512e-2	2.470293378995434e-2	9.901651826484019e-2
				6.650000000000000e-1	1.084000000000000e-1	6.486900000000000e-1	5.815296803652968e-4	5.260454337899543e-2	3.574537671232877e-2	8.893144977168949e-2
				6.650000000000000e-1	7.310000000000000e-2	6.653000000000000e-1	3.387214611872146e-4	3.478476027397261e-2	4.747734018264840e-2	8.260081050228312e-2
				6.999999999999999e-1	7.310000000000000e-2	6.819100000000000e-1	1.909018264840183e-4	2.120716894977169e-2	5.788256849315068e-2	7.928063926940638e-2
				6.999999999999999e-1	7.190000000000001e-2	6.985200000000000e-1	1.041095890410959e-4	1.192077625570776e-2	6.477452054794521e-2	7.679940639269406e-2
				7.350000000000000e-1	7.190000000000001e-2	7.151300000000001e-1	5.494292237442922e-5	6.178093607305936e-3	6.653584474885845e-2	7.276888127853882e-2
				7.350000000000000e-1	3.310000000000000e-2	7.317400000000000e-1	2.805936073059361e-5	2.952100456621004e-3	6.273388127853882e-2	6.571404109589041e-2
				7.700000000000000e-1	3.310000000000000e-2	7.483500000000000e-1	1.385844748858448e-5	1.300582191780822e-3	5.429296803652968e-2	5.560740867579909e-2
				7.700000000000000e-1	2.740000000000000e-2	7.649600000000000e-1	6.632420091324202e-6	5.282876712328767e-4	4.313005707762558e-2	4.366497716894977e-2
				8.050000000000000e-1	2.740000000000000e-2	7.815700000000000e-1	3.070776255707763e-6	1.978538812785388e-4	3.144933789954338e-2	3.165025114155251e-2
				8.050000000000000e-1	1.030000000000000e-2	7.981800000000000e-1	1.369863013698630e-6	6.831050228310502e-5	2.104931506849315e-2	2.111900684931507e-2
				8.400000000000000e-1	1.030000000000000e-2	8.147900000000000e-1	5.945079908675798e-7	2.174657534246576e-5	1.293181506849315e-2	1.295415525114155e-2
				8.400000000000000e-1	3.400000000000000e-3	8.314000000000000e-1	2.491803652968036e-7	6.381278538812786e-6	7.292488584474886e-3	7.299121004566210e-3
				8.750000000000000e-1	3.400000000000000e-3	8.480100000000000e-1	1.010594748858447e-7	1.723744292237443e-6	3.774737442922374e-3	3.776575342465753e-3
				8.750000000000000e-1	0.0000000000000000	8.646200000000000e-1	3.965970319634703e-8	4.310821917808219e-7	1.793470319634703e-3	1.793938356164384e-3
				9.100000000000000e-1	0.0000000000000000	8.812300000000000e-1	1.506015981735160e-8	9.917214611872146e-8	7.821575342465752e-4	7.822716894977170e-4
				9.100000000000000e-1	2.280000000000000e-3	8.978400000000000e-1	5.533755707762558e-9	2.103515981735160e-8	3.131050228310502e-4	3.131278538812785e-4
				9.450000000000000e-1	2.280000000000000e-3	9.144500000000000e-1	1.967511415525114e-9	4.113698630136987e-9	1.150456621004566e-4	1.150570776255708e-4
				9.450000000000000e-1	1.140000000000000e-3	9.310600000000000e-1	6.769006849315069e-10	7.417294520547946e-10	3.880136986301370e-5	3.880136986301370e-5
				9.800000000000000e-1	1.140000000000000e-3	9.476700000000000e-1	2.253413242009133e-10	1.233070776255708e-10	1.200913242009132e-5	1.200913242009132e-5
				9.800000000000000e-1	0.0000000000000000	9.642800000000000e-1	7.258778538812786e-11	1.889977168949772e-11	3.413242009132420e-6	3.413242009132420e-6
				1.015000000000000e+0	0.0000000000000000	9.808900000000000e-1	2.262534246575342e-11	2.670878995433790e-12	8.904292237442922e-7	8.904543378995434e-7
						9.975000000000000e-1	6.823972602739726e-12	3.479988584474886e-13	2.131894977168949e-7	2.131963470319635e-7
							1.089000000000000e-2	2.254520000000000e-18	1.748620000000000e-31	1.089000000000000e-2
							2.214000000000000e-2	3.264050000000000e-17	6.022170000000000e-30	2.214000000000000e-2
							4.358000000000000e-2	4.357000000000000e-16	1.903720000000000e-28	4.358000000000000e-2
							8.299000000000000e-2	5.362240000000000e-15	5.523960000000000e-27	8.299000000000000e-2
							1.529200000000000e-1	6.084620000000001e-14	1.471270000000000e-25	1.529200000000000e-1
							2.726800000000000e-1	6.365729999999999e-13	3.596900000000000e-24	2.726800000000000e-1
							4.704800000000000e-1	6.140319999999999e-12	8.071600000000000e-23	4.704800000000000e-1
							7.854900000000000e-1	5.460860000000000e-11	1.662590000000000e-21	7.854900000000000e-1
							1.268960000000000e+0	4.477750000000000e-10	3.143450000000000e-20	1.268960000000000e+0
							1.983630000000000e+0	3.385220000000000e-9	5.455359999999999e-19	1.983630000000000e+0
							3.000430000000000e+0	2.359620000000000e-8	8.690300000000000e-18	3.000430000000000e+0
							4.391520000000000e+0	1.516440000000000e-7	1.270690000000000e-16	4.391520000000000e+0
							6.219480000000000e+0	8.985340000000000e-7	1.705460000000000e-15	6.219480000000000e+0
							8.523190000000000e+0	4.908780000000000e-6	2.101060000000000e-14	8.523190000000000e+0
							1.130209000000000e+1	2.472520000000000e-5	2.375910000000000e-13	1.130211000000000e+1
							1.450186000000000e+1	1.148240000000000e-4	2.466130000000000e-12	1.450198000000000e+1
							1.800518000000000e+1	4.916509999999999e-4	2.349620000000000e-11	1.800567000000000e+1
							2.163115000000000e+1	1.940000000000000e-3	2.054820000000000e-10	2.163309000000000e+1
							2.514608000000000e+1	7.060000000000000e-3	1.649480000000000e-9	2.515314000000000e+1
							2.828587000000000e+1	2.371000000000000e-2	1.215380000000000e-8	2.830957000000000e+1
							3.078770000000000e+1	7.335000000000000e-2	8.220030000000000e-8	3.086106000000000e+1
							3.242601000000000e+1	2.092600000000000e-1	5.103050000000000e-7	3.263528000000000e+1
							3.304596000000000e+1	5.504000000000000e-1	2.907910000000000e-6	3.359637000000000e+1
							3.258756000000000e+1	1.334740000000000e+0	1.520990000000000e-5	3.392231000000000e+1
							3.109523000000000e+1	2.984310000000000e+0	7.302460000000000e-5	3.407961000000000e+1
							2.871073000000000e+1	6.152020000000000e+0	3.218140000000000e-4	3.486307000000000e+1
							2.565094000000000e+1	1.169283000000000e+1	1.300000000000000e-3	3.734507000000000e+1
							2.217537000000000e+1	2.049037000000000e+1	4.830000000000000e-3	4.267057000000000e+1
							1.855013000000000e+1	3.310609000000000e+1	1.647000000000000e-2	5.167269000000000e+1
							1.501521000000000e+1	4.931669000000000e+1	5.153000000000000e-2	6.438343999999999e+1
							1.176047000000000e+1	6.773420000000000e+1	1.479800000000000e-1	7.964265000000000e+1
							8.913050000000000e+0	8.577288000000000e+1	3.900500000000000e-1	9.507598000000000e+1
							6.536370000000000e+0	1.001428600000000e+2	9.436700000000000e-1	1.076229000000000e+2
							4.638260000000000e+0	1.077998000000000e+2	2.095640000000000e+0	1.145337000000000e+2
							3.184800000000000e+0	1.069901700000000e+2	4.271770000000000e+0	1.144467500000000e+2
							2.116010000000000e+0	9.790340000000000e+1	7.992720000000000e+0	1.080121400000000e+2
							1.360390000000000e+0	8.259993000000000e+1	1.372702000000000e+1	9.768733000000000e+1
							8.462800000000000e-1	6.425242000000000e+1	2.163977000000000e+1	8.673847000000000e+1
							5.094200000000000e-1	4.608158000000000e+1	3.131295000000000e+1	7.790395000000000e+1
							2.967200000000000e-1	3.047145000000000e+1	4.159015000000000e+1	7.235831000000000e+1
							1.672300000000000e-1	1.857748000000000e+1	5.070513000000000e+1	6.944983999999999e+1
							9.120000000000000e-2	1.044260000000000e+1	5.674248000000000e+1	6.727628000000000e+1
							4.813000000000000e-2	5.412010000000001e+0	5.828540000000000e+1	6.374554000000000e+1
							2.458000000000000e-2	2.586040000000000e+0	5.495488000000000e+1	5.756550000000000e+1
							1.214000000000000e-2	1.139310000000000e+0	4.756064000000000e+1	4.871209000000000e+1
							5.810000000000000e-3	4.627800000000000e-1	3.778193000000000e+1	3.825052000000000e+1
							2.690000000000000e-3	1.733200000000000e-1	2.754962000000000e+1	2.772562000000000e+1
							1.200000000000000e-3	5.984000000000000e-2	1.843920000000000e+1	1.850025000000000e+1
							5.207890000000000e-4	1.905000000000000e-2	1.132827000000000e+1	1.134784000000000e+1
							2.182820000000000e-4	5.590000000000000e-3	6.388219999999999e+0	6.394030000000000e+0
							8.852810000000000e-5	1.510000000000000e-3	3.306670000000000e+0	3.308280000000000e+0
							3.474190000000000e-5	3.776280000000000e-4	1.571080000000000e+0	1.571490000000000e+0
							1.319270000000000e-5	8.687480000000000e-5	6.851699999999999e-1	6.852700000000001e-1
							4.847570000000001e-6	1.842680000000000e-5	2.742800000000000e-1	2.743000000000000e-1
							1.723540000000000e-6	3.603600000000000e-6	1.007800000000000e-1	1.007900000000000e-1
							5.929649999999999e-7	6.497550000000000e-7	3.399000000000000e-2	3.399000000000000e-2
							1.973990000000000e-7	1.080170000000000e-7	1.052000000000000e-2	1.052000000000000e-2
							6.358689999999999e-8	1.655620000000000e-8	2.990000000000000e-3	2.990000000000000e-3
							1.981980000000000e-8	2.339690000000000e-9	7.800160000000000e-4	7.800380000000000e-4
							5.977800000000000e-9	3.048470000000000e-10	1.867540000000000e-4	1.867600000000000e-4
							2.573652968036530e-21	1.243150684931507e-5	1.243150684931507e-5	1.996141552511416e-34
							3.726084474885845e-20	2.527397260273973e-5	2.527397260273973e-5	6.874623287671233e-33
							4.973744292237443e-19	4.974885844748858e-5	4.974885844748858e-5	2.173196347031964e-31
							6.121278538812786e-18	9.473744292237442e-5	9.473744292237442e-5	6.305890410958904e-30
							6.945913242009133e-17	1.745662100456621e-4	1.745662100456621e-4	1.679531963470320e-28
							7.266815068493152e-16	3.112785388127854e-4	3.112785388127854e-4	4.106050228310502e-27
							7.009497716894977e-15	5.370776255707762e-4	5.370776255707762e-4	9.214155251141552e-26
							6.233858447488584e-14	8.966780821917808e-4	8.966780821917808e-4	1.897933789954338e-24
							5.111586757990866e-13	1.448584474885845e-3	1.448584474885845e-3	3.588413242009132e-23
							3.864406392694064e-12	2.264417808219178e-3	2.264417808219178e-3	6.227579908675798e-22
							2.693630136986301e-11	3.425148401826484e-3	3.425148401826484e-3	9.920433789954338e-21
							1.731095890410959e-10	5.013150684931506e-3	5.013150684931506e-3	1.450559360730594e-19
							1.025723744292238e-9	7.099863013698630e-3	7.099863013698630e-3	1.946872146118721e-18
							5.603630136986302e-9	9.729668949771688e-3	9.729668949771688e-3	2.398470319634703e-17
							2.822511415525114e-8	1.290192922374429e-2	1.290195205479452e-2	2.712226027397261e-16
							1.310776255707762e-7	1.655463470319635e-2	1.655477168949772e-2	2.815216894977169e-15
							5.612454337899543e-7	2.055385844748858e-2	2.055441780821918e-2	2.682214611872146e-14
							2.214611872146119e-6	2.469309360730594e-2	2.469530821917808e-2	2.345684931506849e-13
							8.059360730593608e-6	2.870557077625571e-2	2.871363013698630e-2	1.882968036529680e-12
							2.706621004566210e-5	3.228980593607306e-2	3.231686073059361e-2	1.387420091324201e-11
							8.373287671232877e-5	3.514577625570776e-2	3.522952054794520e-2	9.383595890410958e-11
							2.388812785388128e-4	3.701599315068493e-2	3.725488584474886e-2	5.825399543378996e-10
							6.283105022831050e-4	3.772369863013698e-2	3.835202054794520e-2	3.319531963470320e-9
							1.523675799086758e-3	3.720041095890411e-2	3.872409817351598e-2	1.736289954337900e-8
							3.406746575342466e-3	3.549683789954338e-2	3.890366438356165e-2	8.336141552511416e-8
							7.022853881278538e-3	3.277480593607306e-2	3.979802511415525e-2	3.673675799086758e-7
							1.334797945205480e-2	2.928189497716895e-2	4.263135844748858e-2	1.484018264840183e-6
							2.339083333333333e-2	2.531434931506850e-2	4.871069634703196e-2	5.513698630136986e-6
							3.779234018264841e-2	2.117594748858448e-2	5.898708904109590e-2	1.880136986301370e-5
							5.629759132420092e-2	1.714065068493151e-2	7.349707762557077e-2	5.882420091324201e-5
							7.732214611872146e-2	1.342519406392694e-2	9.091626712328768e-2	1.689269406392694e-4
							9.791424657534246e-2	1.017471461187215e-2	1.085342237442922e-1	4.452625570776256e-4
							1.143183333333333e-1	7.461609589041096e-3	1.228571917808219e-1	1.077248858447488e-3
							1.230591324200913e-1	5.294817351598174e-3	1.307462328767123e-1	2.392283105022831e-3
							1.221348972602740e-1	3.635616438356165e-3	1.306469748858447e-1	4.876449771689498e-3
							1.117618721461187e-1	2.415536529680365e-3	1.233015296803653e-1	9.124109589041096e-3
							9.429215753424658e-2	1.552956621004566e-3	1.115152168949772e-1	1.567011415525114e-2
							7.334751141552512e-2	9.660730593607307e-4	9.901651826484019e-2	2.470293378995434e-2
							5.260454337899543e-2	5.815296803652968e-4	8.893144977168949e-2	3.574537671232877e-2
							3.478476027397261e-2	3.387214611872146e-4	8.260081050228312e-2	4.747734018264840e-2
							2.120716894977169e-2	1.909018264840183e-4	7.928063926940638e-2	5.788256849315068e-2
							1.192077625570776e-2	1.041095890410959e-4	7.679940639269406e-2	6.477452054794521e-2
							6.178093607305936e-3	5.494292237442922e-5	7.276888127853882e-2	6.653584474885845e-2
							2.952100456621004e-3	2.805936073059361e-5	6.571404109589041e-2	6.273388127853882e-2
							1.300582191780822e-3	1.385844748858448e-5	5.560740867579909e-2	5.429296803652968e-2
							5.282876712328767e-4	6.632420091324202e-6	4.366497716894977e-2	4.313005707762558e-2
							1.978538812785388e-4	3.070776255707763e-6	3.165025114155251e-2	3.144933789954338e-2
							6.831050228310502e-5	1.369863013698630e-6	2.111900684931507e-2	2.104931506849315e-2
							2.174657534246576e-5	5.945079908675798e-7	1.295415525114155e-2	1.293181506849315e-2
							6.381278538812786e-6	2.491803652968036e-7	7.299121004566210e-3	7.292488584474886e-3
							1.723744292237443e-6	1.010594748858447e-7	3.776575342465753e-3	3.774737442922374e-3
							4.310821917808219e-7	3.965970319634703e-8	1.793938356164384e-3	1.793470319634703e-3
							9.917214611872146e-8	1.506015981735160e-8	7.822716894977170e-4	7.821575342465752e-4
							2.103515981735160e-8	5.533755707762558e-9	3.131278538812785e-4	3.131050228310502e-4
							4.113698630136987e-9	1.967511415525114e-9	1.150570776255708e-4	1.150456621004566e-4
							7.417294520547946e-10	6.769006849315069e-10	3.880136986301370e-5	3.880136986301370e-5
							1.233070776255708e-10	2.253413242009133e-10	1.200913242009132e-5	1.200913242009132e-5
							1.889977168949772e-11	7.258778538812786e-11	3.413242009132420e-6	3.413242009132420e-6
							2.670878995433790e-12	2.262534246575342e-11	8.904543378995434e-7	8.904292237442922e-7
							3.479988584474886e-13	6.823972602739726e-12	2.131963470319635e-7	2.131894977168949e-7
							2.254520000000000e-18	1.089000000000000e-2	1.089000000000000e-2	1.748620000000000e-31
							3.264050000000000e-17	2.214000000000000e-2	2.214000000000000e-2	6.022170000000000e-30
							4.357000000000000e-16	4.358000000000000e-2	4.358000000000000e-2	1.903720000000000e-28
							5.362240000000000e-15	8.299000000000000e-2	8.299000000000000e-2	5.523960000000000e-27
							6.084620000000001e-14	1.529200000000000e-1	1.529200000000000e-1	1.471270000000000e-25
							6.365729999999999e-13	2.726800000000000e-1	2.726800000000000e-1	3.596900000000000e-24
							6.140319999999999e-12	4.704800000000000e-1	4.704800000000000e-1	8.071600000000000e-23
							5.460860000000000e-11	7.854900000000000e-1	7.854900000000000e-1	1.662590000000000e-21
							4.477750000000000e-10	1.268960000000000e+0	1.268960000000000e+0	3.143450000000000e-20
							3.385220000000000e-9	1.983630000000000e+0	1.983630000000000e+0	5.455359999999999e-19
							2.359620000000000e-8	3.000430000000000e+0	3.000430000000000e+0	8.690300000000000e-18
							1.516440000000000e-7	4.391520000000000e+0	4.391520000000000e+0	1.270690000000000e-16
							8.985340000000000e-7	6.219480000000000e+0	6.219480000000000e+0	1.705460000000000e-15
							4.908780000000000e-6	8.523190000000000e+0	8.523190000000000e+0	2.101060000000000e-14
							2.472520000000000e-5	1.130209000000000e+1	1.130211000000000e+1	2.375910000000000e-13
							1.148240000000000e-4	1.450186000000000e+1	1.450198000000000e+1	2.466130000000000e-12
							4.916509999999999e-4	1.800518000000000e+1	1.800567000000000e+1	2.349620000000000e-11
							1.940000000000000e-3	2.163115000000000e+1	2.163309000000000e+1	2.054820000000000e-10
							7.060000000000000e-3	2.514608000000000e+1	2.515314000000000e+1	1.649480000000000e-9
							2.371000000000000e-2	2.828587000000000e+1	2.830957000000000e+1	1.215380000000000e-8
							7.335000000000000e-2	3.078770000000000e+1	3.086106000000000e+1	8.220030000000000e-8
							2.092600000000000e-1	3.242601000000000e+1	3.263528000000000e+1	5.103050000000000e-7
							5.504000000000000e-1	3.304596000000000e+1	3.359637000000000e+1	2.907910000000000e-6
							1.334740000000000e+0	3.258756000000000e+1	3.392231000000000e+1	1.520990000000000e-5
							2.984310000000000e+0	3.109523000000000e+1	3.407961000000000e+1	7.302460000000000e-5
							6.152020000000000e+0	2.871073000000000e+1	3.486307000000000e+1	3.218140000000000e-4
							1.169283000000000e+1	2.565094000000000e+1	3.734507000000000e+1	1.300000000000000e-3
							2.049037000000000e+1	2.217537000000000e+1	4.267057000000000e+1	4.830000000000000e-3
							3.310609000000000e+1	1.855013000000000e+1	5.167269000000000e+1	1.647000000000000e-2
							4.931669000000000e+1	1.501521000000000e+1	6.438343999999999e+1	5.153000000000000e-2
							6.773420000000000e+1	1.176047000000000e+1	7.964265000000000e+1	1.479800000000000e-1
							8.577288000000000e+1	8.913050000000000e+0	9.507598000000000e+1	3.900500000000000e-1
							1.001428600000000e+2	6.536370000000000e+0	1.076229000000000e+2	9.436700000000000e-1
							1.077998000000000e+2	4.638260000000000e+0	1.145337000000000e+2	2.095640000000000e+0
							1.069901700000000e+2	3.184800000000000e+0	1.144467500000000e+2	4.271770000000000e+0
							9.790340000000000e+1	2.116010000000000e+0	1.080121400000000e+2	7.992720000000000e+0
							8.259993000000000e+1	1.360390000000000e+0	9.768733000000000e+1	1.372702000000000e+1
							6.425242000000000e+1	8.462800000000000e-1	8.673847000000000e+1	2.163977000000000e+1
							4.608158000000000e+1	5.094200000000000e-1	7.790395000000000e+1	3.131295000000000e+1
							3.047145000000000e+1	2.967200000000000e-1	7.235831000000000e+1	4.159015000000000e+1
							1.857748000000000e+1	1.672300000000000e-1	6.944983999999999e+1	5.070513000000000e+1
							1.044260000000000e+1	9.120000000000000e-2	6.727628000000000e+1	5.674248000000000e+1
							5.412010000000001e+0	4.813000000000000e-2	6.374554000000000e+1	5.828540000000000e+1
							2.586040000000000e+0	2.458000000000000e-2	5.756550000000000e+1	5.495488000000000e+1
							1.139310000000000e+0	1.214000000000000e-2	4.871209000000000e+1	4.756064000000000e+1
							4.627800000000000e-1	5.810000000000000e-3	3.825052000000000e+1	3.778193000000000e+1
							1.733200000000000e-1	2.690000000000000e-3	2.772562000000000e+1	2.754962000000000e+1
							5.984000000000000e-2	1.200000000000000e-3	1.850025000000000e+1	1.843920000000000e+1
							1.905000000000000e-2	5.207890000000000e-4	1.134784000000000e+1	1.132827000000000e+1
							5.590000000000000e-3	2.182820000000000e-4	6.394030000000000e+0	6.388219999999999e+0
							1.510000000000000e-3	8.852810000000000e-5	3.308280000000000e+0	3.306670000000000e+0
							3.776280000000000e-4	3.474190000000000e-5	1.571490000000000e+0	1.571080000000000e+0
							8.687480000000000e-5	1.319270000000000e-5	6.852700000000001e-1	6.851699999999999e-1
							1.842680000000000e-5	4.847570000000001e-6	2.743000000000000e-1	2.742800000000000e-1
							3.603600000000000e-6	1.723540000000000e-6	1.007900000000000e-1	1.007800000000000e-1
							6.497550000000000e-7	5.929649999999999e-7	3.399000000000000e-2	3.399000000000000e-2
							1.080170000000000e-7	1.973990000000000e-7	1.052000000000000e-2	1.052000000000000e-2
							1.655620000000000e-8	6.358689999999999e-8	2.990000000000000e-3	2.990000000000000e-3
							2.339690000000000e-9	1.981980000000000e-8	7.800380000000000e-4	7.800160000000000e-4
							3.048470000000000e-10	5.977800000000000e-9	1.867600000000000e-4	1.867540000000000e-4
							2.573652968036530e-21	1.996141552511416e-34	2.573652968036530e-21
							3.726084474885845e-20	6.874623287671233e-33	3.726084474885845e-20
							4.973744292237443e-19	2.173196347031964e-31	4.973744292237443e-19
							6.121278538812786e-18	6.305890410958904e-30	6.121278538812786e-18
							6.945913242009133e-17	1.679531963470320e-28	6.945913242009133e-17
							7.266815068493152e-16	4.106050228310502e-27	7.266815068493152e-16
							7.009497716894977e-15	9.214155251141552e-26	7.009497716894977e-15
							6.233858447488584e-14	1.897933789954338e-24	6.233858447488584e-14
							5.111586757990866e-13	3.588413242009132e-23	5.111586757990866e-13
							3.864406392694064e-12	6.227579908675798e-22	3.864406392694064e-12
							2.693630136986301e-11	9.920433789954338e-21	2.693630136986301e-11
							1.731095890410959e-10	1.450559360730594e-19	1.731095890410959e-10
							1.025723744292238e-9	1.946872146118721e-18	1.025723744292238e-9
							5.603630136986302e-9	2.398470319634703e-17	5.603630136986302e-9
							2.822511415525114e-8	2.712226027397261e-16	2.822511415525114e-8
							1.310776255707762e-7	2.815216894977169e-15	1.310776255707762e-7
							5.612454337899543e-7	2.682214611872146e-14	5.612454337899543e-7
							2.214611872146119e-6	2.345684931506849e-13	2.214611872146119e-6
							8.059360730593608e-6	1.882968036529680e-12	8.059360730593608e-6
							2.706621004566210e-5	1.387420091324201e-11	2.706621004566210e-5
							8.373287671232877e-5	9.383595890410958e-11	8.373287671232877e-5
							2.388812785388128e-4	5.825399543378996e-10	2.388812785388128e-4
							6.283105022831050e-4	3.319531963470320e-9	6.283105022831050e-4
							1.523675799086758e-3	1.736289954337900e-8	1.523675799086758e-3
							3.406746575342466e-3	8.336141552511416e-8	3.406746575342466e-3
							7.022853881278538e-3	3.673675799086758e-7	7.022853881278538e-3
							1.334797945205480e-2	1.484018264840183e-6	1.334797945205480e-2
							2.339083333333333e-2	5.513698630136986e-6	2.339083333333333e-2
							3.779234018264841e-2	1.880136986301370e-5	3.779234018264841e-2
							5.629759132420092e-2	5.882420091324201e-5	5.629759132420092e-2
							7.732214611872146e-2	1.689269406392694e-4	7.732214611872146e-2
							9.791424657534246e-2	4.452625570776256e-4	9.791424657534246e-2
							1.143183333333333e-1	1.077248858447488e-3	1.143183333333333e-1
							1.230591324200913e-1	2.392283105022831e-3	1.230591324200913e-1
							1.221348972602740e-1	4.876449771689498e-3	1.221348972602740e-1
							1.117618721461187e-1	9.124109589041096e-3	1.117618721461187e-1
							9.429215753424658e-2	1.567011415525114e-2	9.429215753424658e-2
							7.334751141552512e-2	2.470293378995434e-2	7.334751141552512e-2
							5.260454337899543e-2	3.574537671232877e-2	5.260454337899543e-2
							3.478476027397261e-2	4.747734018264840e-2	3.478476027397261e-2
							2.120716894977169e-2	5.788256849315068e-2	2.120716894977169e-2
							1.192077625570776e-2	6.477452054794521e-2	1.192077625570776e-2
							6.178093607305936e-3	6.653584474885845e-2	6.178093607305936e-3
							2.952100456621004e-3	6.273388127853882e-2	2.952100456621004e-3
							1.300582191780822e-3	5.429296803652968e-2	1.300582191780822e-3
							5.282876712328767e-4	4.313005707762558e-2	5.282876712328767e-4
							1.978538812785388e-4	3.144933789954338e-2	1.978538812785388e-4
							6.831050228310502e-5	2.104931506849315e-2	6.831050228310502e-5
							2.174657534246576e-5	1.293181506849315e-2	2.174657534246576e-5
							6.381278538812786e-6	7.292488584474886e-3	6.381278538812786e-6
							1.723744292237443e-6	3.774737442922374e-3	1.723744292237443e-6
							4.310821917808219e-7	1.793470319634703e-3	4.310821917808219e-7
							9.917214611872146e-8	7.821575342465752e-4	9.917214611872146e-8
							2.103515981735160e-8	3.131050228310502e-4	2.103515981735160e-8
							4.113698630136987e-9	1.150456621004566e-4	4.113698630136987e-9
							7.417294520547946e-10	3.880136986301370e-5	7.417294520547946e-10
							1.233070776255708e-10	1.200913242009132e-5	1.233070776255708e-10
							1.889977168949772e-11	3.413242009132420e-6	1.889977168949772e-11
							2.670878995433790e-12	8.904292237442922e-7	2.670878995433790e-12
							3.479988584474886e-13	2.131894977168949e-7	3.479988584474886e-13
							2.254520000000000e-18	1.748620000000000e-31	2.254520000000000e-18
							3.264050000000000e-17	6.022170000000000e-30	3.264050000000000e-17
							4.357000000000000e-16	1.903720000000000e-28	4.357000000000000e-16
							5.362240000000000e-15	5.523960000000000e-27	5.362240000000000e-15
							6.084620000000001e-14	1.471270000000000e-25	6.084620000000001e-14
							6.365729999999999e-13	3.596900000000000e-24	6.365729999999999e-13
							6.140319999999999e-12	8.071600000000000e-23	6.140319999999999e-12
							5.460860000000000e-11	1.662590000000000e-21	5.460860000000000e-11
							4.477750000000000e-10	3.143450000000000e-20	4.477750000000000e-10
							3.385220000000000e-9	5.455359999999999e-19	3.385220000000000e-9
							2.359620000000000e-8	8.690300000000000e-18	2.359620000000000e-8
							1.516440000000000e-7	1.270690000000000e-16	1.516440000000000e-7
							8.985340000000000e-7	1.705460000000000e-15	8.985340000000000e-7
							4.908780000000000e-6	2.101060000000000e-14	4.908780000000000e-6
							2.472520000000000e-5	2.375910000000000e-13	2.472520000000000e-5
							1.148240000000000e-4	2.466130000000000e-12	1.148240000000000e-4
							4.916509999999999e-4	2.349620000000000e-11	4.916509999999999e-4
							1.940000000000000e-3	2.054820000000000e-10	1.940000000000000e-3
							7.060000000000000e-3	1.649480000000000e-9	7.060000000000000e-3
							2.371000000000000e-2	1.215380000000000e-8	2.371000000000000e-2
							7.335000000000000e-2	8.220030000000000e-8	7.335000000000000e-2
							2.092600000000000e-1	5.103050000000000e-7	2.092600000000000e-1
							5.504000000000000e-1	2.907910000000000e-6	5.504000000000000e-1
							1.334740000000000e+0	1.520990000000000e-5	1.334740000000000e+0
							2.984310000000000e+0	7.302460000000000e-5	2.984310000000000e+0
							6.152020000000000e+0	3.218140000000000e-4	6.152020000000000e+0
							1.169283000000000e+1	1.300000000000000e-3	1.169283000000000e+1
							2.049037000000000e+1	4.830000000000000e-3	2.049037000000000e+1
							3.310609000000000e+1	1.647000000000000e-2	3.310609000000000e+1
							4.931669000000000e+1	5.153000000000000e-2	4.931669000000000e+1
							6.773420000000000e+1	1.479800000000000e-1	6.773420000000000e+1
							8.577288000000000e+1	3.900500000000000e-1	8.577288000000000e+1
							1.001428600000000e+2	9.436700000000000e-1	1.001428600000000e+2
							1.077998000000000e+2	2.095640000000000e+0	1.077998000000000e+2
							1.069901700000000e+2	4.271770000000000e+0	1.069901700000000e+2
							9.790340000000000e+1	7.992720000000000e+0	9.790340000000000e+1
							8.259993000000000e+1	1.372702000000000e+1	8.259993000000000e+1
							6.425242000000000e+1	2.163977000000000e+1	6.425242000000000e+1
							4.608158000000000e+1	3.131295000000000e+1	4.608158000000000e+1
							3.047145000000000e+1	4.159015000000000e+1	3.047145000000000e+1
							1.857748000000000e+1	5.070513000000000e+1	1.857748000000000e+1
							1.044260000000000e+1	5.674248000000000e+1	1.044260000000000e+1
							5.412010000000001e+0	5.828540000000000e+1	5.412010000000001e+0
							2.586040000000000e+0	5.495488000000000e+1	2.586040000000000e+0
							1.139310000000000e+0	4.756064000000000e+1	1.139310000000000e+0
							4.627800000000000e-1	3.778193000000000e+1	4.627800000000000e-1
							1.733200000000000e-1	2.754962000000000e+1	1.733200000000000e-1
							5.984000000000000e-2	1.843920000000000e+1	5.984000000000000e-2
							1.905000000000000e-2	1.132827000000000e+1	1.905000000000000e-2
							5.590000000000000e-3	6.388219999999999e+0	5.590000000000000e-3
							1.510000000000000e-3	3.306670000000000e+0	1.510000000000000e-3
							3.776280000000000e-4	1.571080000000000e+0	3.776280000000000e-4
							8.687480000000000e-5	6.851699999999999e-1	8.687480000000000e-5
							1.842680000000000e-5	2.742800000000000e-1	1.842680000000000e-5
							3.603600000000000e-6	1.007800000000000e-1	3.603600000000000e-6
							6.497550000000000e-7	3.399000000000000e-2	6.497550000000000e-7
							1.080170000000000e-7	1.052000000000000e-2	1.080170000000000e-7
							1.655620000000000e-8	2.990000000000000e-3	1.655620000000000e-8
							2.339690000000000e-9	7.800160000000000e-4	2.339690000000000e-9
							3.048470000000000e-10	1.867540000000000e-4	3.048470000000000e-10
							1.243150684931507e-5	1.243150684931507e-5	1.243150684931507e-5
							2.527397260273973e-5	2.527397260273973e-5	2.527397260273973e-5
							4.974885844748858e-5	4.974885844748858e-5	4.974885844748858e-5
							9.473744292237442e-5	9.473744292237442e-5	9.473744292237442e-5
							1.745662100456621e-4	1.745662100456621e-4	1.745662100456621e-4
							3.112785388127854e-4	3.112785388127854e-4	3.112785388127854e-4
							5.370776255707762e-4	5.370776255707762e-4	5.370776255707762e-4
							8.966780821917808e-4	8.966780821917808e-4	8.966780821917808e-4
							1.448584474885845e-3	1.448584474885845e-3	1.448584474885845e-3
							2.264417808219178e-3	2.264417808219178e-3	2.264417808219178e-3
							3.425148401826484e-3	3.425148401826484e-3	3.425148401826484e-3
							5.013150684931506e-3	5.013150684931506e-3	5.013150684931506e-3
							7.099863013698630e-3	7.099863013698630e-3	7.099863013698630e-3
							9.729668949771688e-3	9.729668949771688e-3	9.729668949771688e-3
							1.290192922374429e-2	1.290195205479452e-2	1.290192922374429e-2
							1.655463470319635e-2	1.655477168949772e-2	1.655463470319635e-2
							2.055385844748858e-2	2.055441780821918e-2	2.055385844748858e-2
							2.469309360730594e-2	2.469530821917808e-2	2.469309360730594e-2
							2.870557077625571e-2	2.871363013698630e-2	2.870557077625571e-2
							3.228980593607306e-2	3.231686073059361e-2	3.228980593607306e-2
							3.514577625570776e-2	3.522952054794520e-2	3.514577625570776e-2
							3.701599315068493e-2	3.725488584474886e-2	3.701599315068493e-2
							3.772369863013698e-2	3.835202054794520e-2	3.772369863013698e-2
							3.720041095890411e-2	3.872409817351598e-2	3.720041095890411e-2
							3.549683789954338e-2	3.890366438356165e-2	3.549683789954338e-2
							3.277480593607306e-2	3.979802511415525e-2	3.277480593607306e-2
							2.928189497716895e-2	4.263135844748858e-2	2.928189497716895e-2
							2.531434931506850e-2	4.871069634703196e-2	2.531434931506850e-2
							2.117594748858448e-2	5.898708904109590e-2	2.117594748858448e-2
							1.714065068493151e-2	7.349707762557077e-2	1.714065068493151e-2
							1.342519406392694e-2	9.091626712328768e-2	1.342519406392694e-2
							1.017471461187215e-2	1.085342237442922e-1	1.017471461187215e-2
							7.461609589041096e-3	1.228571917808219e-1	7.461609589041096e-3
							5.294817351598174e-3	1.307462328767123e-1	5.294817351598174e-3
							3.635616438356165e-3	1.306469748858447e-1	3.635616438356165e-3
							2.415536529680365e-3	1.233015296803653e-1	2.415536529680365e-3
							1.552956621004566e-3	1.115152168949772e-1	1.552956621004566e-3
							9.660730593607307e-4	9.901651826484019e-2	9.660730593607307e-4
							5.815296803652968e-4	8.893144977168949e-2	5.815296803652968e-4
							3.387214611872146e-4	8.260081050228312e-2	3.387214611872146e-4
							1.909018264840183e-4	7.928063926940638e-2	1.909018264840183e-4
							1.041095890410959e-4	7.679940639269406e-2	1.041095890410959e-4
							5.494292237442922e-5	7.276888127853882e-2	5.494292237442922e-5
							2.805936073059361e-5	6.571404109589041e-2	2.805936073059361e-5
							1.385844748858448e-5	5.560740867579909e-2	1.385844748858448e-5
							6.632420091324202e-6	4.366497716894977e-2	6.632420091324202e-6
							3.070776255707763e-6	3.165025114155251e-2	3.070776255707763e-6
							1.369863013698630e-6	2.111900684931507e-2	1.369863013698630e-6
							5.945079908675798e-7	1.295415525114155e-2	5.945079908675798e-7
							2.491803652968036e-7	7.299121004566210e-3	2.491803652968036e-7
							1.010594748858447e-7	3.776575342465753e-3	1.010594748858447e-7
							3.965970319634703e-8	1.793938356164384e-3	3.965970319634703e-8
							1.506015981735160e-8	7.822716894977170e-4	1.506015981735160e-8
							5.533755707762558e-9	3.131278538812785e-4	5.533755707762558e-9
							1.967511415525114e-9	1.150570776255708e-4	1.967511415525114e-9
							6.769006849315069e-10	3.880136986301370e-5	6.769006849315069e-10
							2.253413242009133e-10	1.200913242009132e-5	2.253413242009133e-10
							7.258778538812786e-11	3.413242009132420e-6	7.258778538812786e-11
							2.262534246575342e-11	8.904543378995434e-7	2.262534246575342e-11
							6.823972602739726e-12	2.131963470319635e-7	6.823972602739726e-12
							1.089000000000000e-2	1.089000000000000e-2	1.089000000000000e-2
							2.214000000000000e-2	2.214000000000000e-2	2.214000000000000e-2
							4.358000000000000e-2	4.358000000000000e-2	4.358000000000000e-2
							8.299000000000000e-2	8.299000000000000e-2	8.299000000000000e-2
							1.529200000000000e-1	1.529200000000000e-1	1.529200000000000e-1
							2.726800000000000e-1	2.726800000000000e-1	2.726800000000000e-1
							4.704800000000000e-1	4.704800000000000e-1	4.704800000000000e-1
							7.854900000000000e-1	7.854900000000000e-1	7.854900000000000e-1
							1.268960000000000e+0	1.268960000000000e+0	1.268960000000000e+0
							1.983630000000000e+0	1.983630000000000e+0	1.983630000000000e+0
							3.000430000000000e+0	3.000430000000000e+0	3.000430000000000e+0
							4.391520000000000e+0	4.391520000000000e+0	4.391520000000000e+0
							6.219480000000000e+0	6.219480000000000e+0	6.219480000000000e+0
							8.523190000000000e+0	8.523190000000000e+0	8.523190000000000e+0
							1.130209000000000e+1	1.130211000000000e+1	1.130209000000000e+1
							1.450186000000000e+1	1.450198000000000e+1	1.450186000000000e+1
							1.800518000000000e+1	1.800567000000000e+1	1.800518000000000e+1
							2.163115000000000e+1	2.163309000000000e+1	2.163115000000000e+1
							2.514608000000000e+1	2.515314000000000e+1	2.514608000000000e+1
							2.828587000000000e+1	2.830957000000000e+1	2.828587000000000e+1
							3.078770000000000e+1	3.086106000000000e+1	3.078770000000000e+1
							3.242601000000000e+1	3.263528000000000e+1	3.242601000000000e+1
							3.304596000000000e+1	3.359637000000000e+1	3.304596000000000e+1
							3.258756000000000e+1	3.392231000000000e+1	3.258756000000000e+1
							3.109523000000000e+1	3.407961000000000e+1	3.109523000000000e+1
							2.871073000000000e+1	3.486307000000000e+1	2.871073000000000e+1
							2.565094000000000e+1	3.734507000000000e+1	2.565094000000000e+1
							2.217537000000000e+1	4.267057000000000e+1	2.217537000000000e+1
							1.855013000000000e+1	5.167269000000000e+1	1.855013000000000e+1
							1.501521000000000e+1	6.438343999999999e+1	1.501521000000000e+1
							1.176047000000000e+1	7.964265000000000e+1	1.176047000000000e+1
							8.913050000000000e+0	9.507598000000000e+1	8.913050000000000e+0
							6.536370000000000e+0	1.076229000000000e+2	6.536370000000000e+0
							4.638260000000000e+0	1.145337000000000e+2	4.638260000000000e+0
							3.184800000000000e+0	1.144467500000000e+2	3.184800000000000e+0
							2.116010000000000e+0	1.080121400000000e+2	2.116010000000000e+0
							1.360390000000000e+0	9.768733000000000e+1	1.360390000000000e+0
							8.462800000000000e-1	8.673847000000000e+1	8.462800000000000e-1
							5.094200000000000e-1	7.790395000000000e+1	5.094200000000000e-1
							2.967200000000000e-1	7.235831000000000e+1	2.967200000000000e-1
							1.672300000000000e-1	6.944983999999999e+1	1.672300000000000e-1
							9.120000000000000e-2	6.727628000000000e+1	9.120000000000000e-2
							4.813000000000000e-2	6.374554000000000e+1	4.813000000000000e-2
							2.458000000000000e-2	5.756550000000000e+1	2.458000000000000e-2
							1.214000000000000e-2	4.871209000000000e+1	1.214000000000000e-2
							5.810000000000000e-3	3.825052000000000e+1	5.810000000000000e-3
							2.690000000000000e-3	2.772562000000000e+1	2.690000000000000e-3
							1.200000000000000e-3	1.850025000000000e+1	1.200000000000000e-3
							5.207890000000000e-4	1.134784000000000e+1	5.207890000000000e-4
							2.182820000000000e-4	6.394030000000000e+0	2.182820000000000e-4
							8.852810000000000e-5	3.308280000000000e+0	8.852810000000000e-5
							3.474190000000000e-5	1.571490000000000e+0	3.474190000000000e-5
							1.319270000000000e-5	6.852700000000001e-1	1.319270000000000e-5
							4.847570000000001e-6	2.743000000000000e-1	4.847570000000001e-6
							1.723540000000000e-6	1.007900000000000e-1	1.723540000000000e-6
							5.929649999999999e-7	3.399000000000000e-2	5.929649999999999e-7
							1.973990000000000e-7	1.052000000000000e-2	1.973990000000000e-7
							6.358689999999999e-8	2.990000000000000e-3	6.358689999999999e-8
							1.981980000000000e-8	7.800380000000000e-4	1.981980000000000e-8
							5.977800000000000e-9	1.867600000000000e-4	5.977800000000000e-9
							1.996141552511416e-34	1.243150684931507e-5
							6.874623287671233e-33	2.527397260273973e-5
							2.173196347031964e-31	4.974885844748858e-5
							6.305890410958904e-30	9.473744292237442e-5
							1.679531963470320e-28	1.745662100456621e-4
							4.106050228310502e-27	3.112785388127854e-4
							9.214155251141552e-26	5.370776255707762e-4
							1.897933789954338e-24	8.966780821917808e-4
							3.588413242009132e-23	1.448584474885845e-3
							6.227579908675798e-22	2.264417808219178e-3
							9.920433789954338e-21	3.425148401826484e-3
							1.450559360730594e-19	5.013150684931506e-3
							1.946872146118721e-18	7.099863013698630e-3
							2.398470319634703e-17	9.729668949771688e-3
							2.712226027397261e-16	1.290192922374429e-2
							2.815216894977169e-15	1.655463470319635e-2
							2.682214611872146e-14	2.055385844748858e-2
							2.345684931506849e-13	2.469309360730594e-2
							1.882968036529680e-12	2.870557077625571e-2
							1.387420091324201e-11	3.228980593607306e-2
							9.383595890410958e-11	3.514577625570776e-2
							5.825399543378996e-10	3.701599315068493e-2
							3.319531963470320e-9	3.772369863013698e-2
							1.736289954337900e-8	3.720041095890411e-2
							8.336141552511416e-8	3.549683789954338e-2
							3.673675799086758e-7	3.277480593607306e-2
							1.484018264840183e-6	2.928189497716895e-2
							5.513698630136986e-6	2.531434931506850e-2
							1.880136986301370e-5	2.117594748858448e-2
							5.882420091324201e-5	1.714065068493151e-2
							1.689269406392694e-4	1.342519406392694e-2
							4.452625570776256e-4	1.017471461187215e-2
							1.077248858447488e-3	7.461609589041096e-3
							2.392283105022831e-3	5.294817351598174e-3
							4.876449771689498e-3	3.635616438356165e-3
							9.124109589041096e-3	2.415536529680365e-3
							1.567011415525114e-2	1.552956621004566e-3
							2.470293378995434e-2	9.660730593607307e-4
							3.574537671232877e-2	5.815296803652968e-4
							4.747734018264840e-2	3.387214611872146e-4
							5.788256849315068e-2	1.909018264840183e-4
							6.477452054794521e-2	1.041095890410959e-4
							6.653584474885845e-2	5.494292237442922e-5
							6.273388127853882e-2	2.805936073059361e-5
							5.429296803652968e-2	1.385844748858448e-5
							4.313005707762558e-2	6.632420091324202e-6
							3.144933789954338e-2	3.070776255707763e-6
							2.104931506849315e-2	1.369863013698630e-6
							1.293181506849315e-2	5.945079908675798e-7
							7.292488584474886e-3	2.491803652968036e-7
							3.774737442922374e-3	1.010594748858447e-7
							1.793470319634703e-3	3.965970319634703e-8
							7.821575342465752e-4	1.506015981735160e-8
							3.131050228310502e-4	5.533755707762558e-9
							1.150456621004566e-4	1.967511415525114e-9
							3.880136986301370e-5	6.769006849315069e-10
							1.200913242009132e-5	2.253413242009133e-10
							3.413242009132420e-6	7.258778538812786e-11
							8.904292237442922e-7	2.262534246575342e-11
							2.131894977168949e-7	6.823972602739726e-12
							1.748620000000000e-31	1.089000000000000e-2
							6.022170000000000e-30	2.214000000000000e-2
							1.903720000000000e-28	4.358000000000000e-2
							5.523960000000000e-27	8.299000000000000e-2
							1.471270000000000e-25	1.529200000000000e-1
							3.596900000000000e-24	2.726800000000000e-1
							8.071600000000000e-23	4.704800000000000e-1
							1.662590000000000e-21	7.854900000000000e-1
							3.143450000000000e-20	1.268960000000000e+0
							5.455359999999999e-19	1.983630000000000e+0
							8.690300000000000e-18	3.000430000000000e+0
							1.270690000000000e-16	4.391520000000000e+0
							1.705460000000000e-15	6.219480000000000e+0
							2.101060000000000e-14	8.523190000000000e+0
							2.375910000000000e-13	1.130209000000000e+1
							2.466130000000000e-12	1.450186000000000e+1
							2.349620000000000e-11	1.800518000000000e+1
							2.054820000000000e-10	2.163115000000000e+1
							1.649480000000000e-9	2.514608000000000e+1
							1.215380000000000e-8	2.828587000000000e+1
							8.220030000000000e-8	3.078770000000000e+1
							5.103050000000000e-7	3.242601000000000e+1
							2.907910000000000e-6	3.304596000000000e+1
							1.520990000000000e-5	3.258756000000000e+1
							7.302460000000000e-5	3.109523000000000e+1
							3.218140000000000e-4	2.871073000000000e+1
							1.300000000000000e-3	2.565094000000000e+1
							4.830000000000000e-3	2.217537000000000e+1
							1.647000000000000e-2	1.855013000000000e+1
							5.153000000000000e-2	1.501521000000000e+1
							1.479800000000000e-1	1.176047000000000e+1
							3.900500000000000e-1	8.913050000000000e+0
							9.436700000000000e-1	6.536370000000000e+0
							2.095640000000000e+0	4.638260000000000e+0
							4.271770000000000e+0	3.184800000000000e+0
							7.992720000000000e+0	2.116010000000000e+0
							1.372702000000000e+1	1.360390000000000e+0
							2.163977000000000e+1	8.462800000000000e-1
							3.131295000000000e+1	5.094200000000000e-1
							4.159015000000000e+1	2.967200000000000e-1
							5.070513000000000e+1	1.672300000000000e-1
							5.674248000000000e+1	9.120000000000000e-2
							5.828540000000000e+1	4.813000000000000e-2
							5.495488000000000e+1	2.458000000000000e-2
							4.756064000000000e+1	1.214000000000000e-2
							3.778193000000000e+1	5.810000000000000e-3
							2.754962000000000e+1	2.690000000000000e-3
							1.843920000000000e+1	1.200000000000000e-3
							1.132827000000000e+1	5.207890000000000e-4
							6.388219999999999e+0	2.182820000000000e-4
							3.306670000000000e+0	8.852810000000000e-5
							1.571080000000000e+0	3.474190000000000e-5
							6.851699999999999e-1	1.319270000000000e-5
							2.742800000000000e-1	4.847570000000001e-6
							1.007800000000000e-1	1.723540000000000e-6
							3.399000000000000e-2	5.929649999999999e-7
							1.052000000000000e-2	1.973990000000000e-7
							2.990000000000000e-3	6.358689999999999e-8
							7.800160000000000e-4	1.981980000000000e-8
							1.867540000000000e-4	5.977800000000000e-9
							1.243150684931507e-5	2.573652968036530e-21
							2.527397260273973e-5	3.726084474885845e-20
							4.974885844748858e-5	4.973744292237443e-19
							9.473744292237442e-5	6.121278538812786e-18
							1.745662100456621e-4	6.945913242009133e-17
							3.112785388127854e-4	7.266815068493152e-16
							5.370776255707762e-4	7.009497716894977e-15
							8.966780821917808e-4	6.233858447488584e-14
							1.448584474885845e-3	5.111586757990866e-13
							2.264417808219178e-3	3.864406392694064e-12
							3.425148401826484e-3	2.693630136986301e-11
							5.013150684931506e-3	1.731095890410959e-10
							7.099863013698630e-3	1.025723744292238e-9
							9.729668949771688e-3	5.603630136986302e-9
							1.290195205479452e-2	2.822511415525114e-8
							1.655477168949772e-2	1.310776255707762e-7
							2.055441780821918e-2	5.612454337899543e-7
							2.469530821917808e-2	2.214611872146119e-6
							2.871363013698630e-2	8.059360730593608e-6
							3.231686073059361e-2	2.706621004566210e-5
							3.522952054794520e-2	8.373287671232877e-5
							3.725488584474886e-2	2.388812785388128e-4
							3.835202054794520e-2	6.283105022831050e-4
							3.872409817351598e-2	1.523675799086758e-3
							3.890366438356165e-2	3.406746575342466e-3
							3.979802511415525e-2	7.022853881278538e-3
							4.263135844748858e-2	1.334797945205480e-2
							4.871069634703196e-2	2.339083333333333e-2
							5.898708904109590e-2	3.779234018264841e-2
							7.349707762557077e-2	5.629759132420092e-2
							9.091626712328768e-2	7.732214611872146e-2
							1.085342237442922e-1	9.791424657534246e-2
							1.228571917808219e-1	1.143183333333333e-1
							1.307462328767123e-1	1.230591324200913e-1
							1.306469748858447e-1	1.221348972602740e-1
							1.233015296803653e-1	1.117618721461187e-1
							1.115152168949772e-1	9.429215753424658e-2
							9.901651826484019e-2	7.334751141552512e-2
							8.893144977168949e-2	5.260454337899543e-2
							8.260081050228312e-2	3.478476027397261e-2
							7.928063926940638e-2	2.120716894977169e-2
							7.679940639269406e-2	1.192077625570776e-2
							7.276888127853882e-2	6.178093607305936e-3
							6.571404109589041e-2	2.952100456621004e-3
							5.560740867579909e-2	1.300582191780822e-3
							4.366497716894977e-2	5.282876712328767e-4
							3.165025114155251e-2	1.978538812785388e-4
							2.111900684931507e-2	6.831050228310502e-5
							1.295415525114155e-2	2.174657534246576e-5
							7.299121004566210e-3	6.381278538812786e-6
							3.776575342465753e-3	1.723744292237443e-6
							1.793938356164384e-3	4.310821917808219e-7
							7.822716894977170e-4	9.917214611872146e-8
							3.131278538812785e-4	2.103515981735160e-8
							1.150570776255708e-4	4.113698630136987e-9
							3.880136986301370e-5	7.417294520547946e-10
							1.200913242009132e-5	1.233070776255708e-10
							3.413242009132420e-6	1.889977168949772e-11
							8.904543378995434e-7	2.670878995433790e-12
							2.131963470319635e-7	3.479988584474886e-13
							1.089000000000000e-2	2.254520000000000e-18
							2.214000000000000e-2	3.264050000000000e-17
							4.358000000000000e-2	4.357000000000000e-16
							8.299000000000000e-2	5.362240000000000e-15
							1.529200000000000e-1	6.084620000000001e-14
							2.726800000000000e-1	6.365729999999999e-13
							4.704800000000000e-1	6.140319999999999e-12
							7.854900000000000e-1	5.460860000000000e-11
							1.268960000000000e+0	4.477750000000000e-10
							1.983630000000000e+0	3.385220000000000e-9
							3.000430000000000e+0	2.359620000000000e-8
							4.391520000000000e+0	1.516440000000000e-7
							6.219480000000000e+0	8.985340000000000e-7
							8.523190000000000e+0	4.908780000000000e-6
							1.130211000000000e+1	2.472520000000000e-5
							1.450198000000000e+1	1.148240000000000e-4
							1.800567000000000e+1	4.916509999999999e-4
							2.163309000000000e+1	1.940000000000000e-3
							2.515314000000000e+1	7.060000000000000e-3
							2.830957000000000e+1	2.371000000000000e-2
							3.086106000000000e+1	7.335000000000000e-2
							3.263528000000000e+1	2.092600000000000e-1
							3.359637000000000e+1	5.504000000000000e-1
							3.392231000000000e+1	1.334740000000000e+0
							3.407961000000000e+1	2.984310000000000e+0
							3.486307000000000e+1	6.152020000000000e+0
							3.734507000000000e+1	1.169283000000000e+1
							4.267057000000000e+1	2.049037000000000e+1
							5.167269000000000e+1	3.310609000000000e+1
							6.438343999999999e+1	4.931669000000000e+1
							7.964265000000000e+1	6.773420000000000e+1
							9.507598000000000e+1	8.577288000000000e+1
							1.076229000000000e+2	1.001428600000000e+2
							1.145337000000000e+2	1.077998000000000e+2
							1.144467500000000e+2	1.069901700000000e+2
							1.080121400000000e+2	9.790340000000000e+1
							9.768733000000000e+1	8.259993000000000e+1
							8.673847000000000e+1	6.425242000000000e+1
							7.790395000000000e+1	4.608158000000000e+1
							7.235831000000000e+1	3.047145000000000e+1
							6.944983999999999e+1	1.857748000000000e+1
							6.727628000000000e+1	1.044260000000000e+1
							6.374554000000000e+1	5.412010000000001e+0
							5.756550000000000e+1	2.586040000000000e+0
							4.871209000000000e+1	1.139310000000000e+0
							3.825052000000000e+1	4.627800000000000e-1
							2.772562000000000e+1	1.733200000000000e-1
							1.850025000000000e+1	5.984000000000000e-2
							1.134784000000000e+1	1.905000000000000e-2
							6.394030000000000e+0	5.590000000000000e-3
							3.308280000000000e+0	1.510000000000000e-3
							1.571490000000000e+0	3.776280000000000e-4
							6.852700000000001e-1	8.687480000000000e-5
							2.743000000000000e-1	1.842680000000000e-5
							1.007900000000000e-1	3.603600000000000e-6
							3.399000000000000e-2	6.497550000000000e-7
							1.052000000000000e-2	1.080170000000000e-7
							2.990000000000000e-3	1.655620000000000e-8
							7.800380000000000e-4	2.339690000000000e-9
							1.867600000000000e-4	3.048470000000000e-10
