# Supplementary material for: Ubiquitin transfer by a RING E3 ligase occurs from a closed E2~ubiquitin conformation
Source: Nat Commun. 2020 Jun 5;11:2846. doi: 10.1038/s41467-020-16666-y (PMC7275055; doi:10.1038/s41467-020-16666-y)
Supplement: Supplementary file 4 — Source Data [file 41467_2020_16666_MOESM4_ESM.zip › Source_Data/Figures/Figure_3/Figure_3e/Figure 3e right panel.CSV]

VAR1	VAR2	VAR3	VAR4	VAR5	VAR6	VAR7	VAR8	VAR9	VAR10	VAR11
4.500000000000000e-2	0.0000000000000000	0.0000000000000000		0.0000000000000000	0.0000000000000000	2.250000000000000e-2	1.892882113821138e-7	1.847048780487805e-17	1.603646341463415e-38	1.892882113821138e-7
9.000000000000000e-2	0.0000000000000000	0.0000000000000000		0.0000000000000000	0.0000000000000000	3.928000000000000e-2	6.191178861788618e-7	1.728735772357724e-16	8.758048780487806e-37	6.191178861788618e-7
1.350000000000000e-1	1.000000000000000e+0	4.065040650406505e-3		4.500000000000000e-2	0.0000000000000000	5.606000000000000e-2	1.909654471544716e-6	1.507947154471545e-15	4.341178861788618e-35	1.909654471544716e-6
1.800000000000000e-1	2.000000000000000e+0	8.130081300813010e-3		4.500000000000000e-2	0.0000000000000000	7.284000000000000e-2	5.569105691056910e-6	1.225886178861789e-14	1.953024390243902e-33	5.569105691056910e-6
2.250000000000000e-1	1.000000000000000e+0	4.065040650406505e-3		9.000000000000000e-2	0.0000000000000000	8.962000000000000e-2	1.524390243902439e-5	9.287967479674797e-14	7.974593495934960e-32	1.524390243902439e-5
2.700000000000000e-1	1.000000000000000e+0	4.065040650406505e-3		9.000000000000000e-2	4.000000000000000e-3	1.064000000000000e-1	3.943089430894309e-5	6.558414634146341e-13	2.955349593495935e-30	3.943089430894309e-5
3.150000000000000e-1	8.000000000000000e+0	3.252032520325204e-2		1.350000000000000e-1	4.000000000000000e-3	1.231800000000000e-1	9.613821138211382e-5	4.316016260162602e-12	9.940569105691056e-29	9.613821138211382e-5
3.600000000000000e-1	1.300000000000000e+1	5.284552845528455e-2		1.350000000000000e-1	8.100000000000000e-3	1.399600000000000e-1	2.212195121951220e-4	2.647134146341464e-11	3.034678861788618e-27	2.212195121951220e-4
4.050000000000000e-1	1.200000000000000e+1	4.878048780487805e-2		1.800000000000000e-1	8.100000000000000e-3	1.567400000000000e-1	4.798780487804878e-4	1.513126016260163e-10	8.408414634146341e-26	4.798780487804878e-4
4.500000000000000e-1	1.500000000000000e+1	6.097560975609756e-2		1.800000000000000e-1	4.000000000000000e-3	1.735200000000000e-1	9.818292682926829e-4	8.060853658536586e-10	2.114548780487805e-24	9.818292682926829e-4
4.950000000000000e-1	1.600000000000000e+1	6.504065040650407e-2		2.250000000000000e-1	4.000000000000000e-3	1.903000000000000e-1	1.894268292682927e-3	4.002146341463415e-9	4.826382113821138e-23	1.894268292682927e-3
5.399999999999999e-1	3.100000000000000e+1	1.260162601626016e-1		2.250000000000000e-1	4.000000000000000e-3	2.070800000000000e-1	3.446544715447154e-3	1.851878048780488e-8	9.998292682926830e-22	3.446544715447154e-3
5.850000000000000e-1	3.500000000000000e+1	1.422764227642276e-1		2.700000000000000e-1	4.000000000000000e-3	2.238600000000000e-1	5.913617886178862e-3	7.986178861788619e-8	1.879878048780488e-20	5.913699186991870e-3
6.300000000000000e-1	3.300000000000000e+1	1.341463414634146e-1		2.700000000000000e-1	3.250000000000000e-2	2.406400000000000e-1	9.568699186991870e-3	3.209760162601626e-7	3.208000000000000e-19	9.569024390243902e-3
6.749999999999999e-1	1.900000000000000e+1	7.723577235772358e-2		3.150000000000000e-1	3.250000000000000e-2	2.574200000000000e-1	1.460097560975610e-2	1.202300813008130e-6	4.968658536585366e-18	1.460215447154472e-2
7.200000000000000e-1	2.600000000000000e+1	1.056910569105691e-1		3.150000000000000e-1	5.280000000000000e-2	2.741900000000000e-1	2.101065040650406e-2	4.186991869918699e-6	6.984674796747968e-17	2.101483739837398e-2
7.650000000000000e-1	1.800000000000000e+1	7.317073170731707e-2		3.600000000000000e-1	5.280000000000000e-2	2.909700000000000e-1	2.851191056910569e-2	1.365853658536585e-5	8.911504065040650e-16	2.852556910569106e-2
8.100000000000000e-1	1.100000000000000e+1	4.471544715447154e-2		3.600000000000000e-1	4.880000000000000e-2	3.077500000000000e-1	3.648731707317073e-2	4.142276422764227e-5	1.031951219512195e-14	3.652873983739837e-2
8.550000000000000e-1	4.000000000000000e+0	1.626016260162602e-2		4.050000000000000e-1	4.880000000000000e-2	3.245300000000000e-1	4.403390243902439e-2	1.170325203252033e-4	1.084589430894309e-13	4.415089430894309e-2
8.999999999999998e-1	0.0000000000000000	0.0000000000000000		4.050000000000000e-1	6.100000000000000e-2	3.413100000000000e-1	5.011422764227642e-2	3.081707317073171e-4	1.034601626016260e-12	5.042239837398374e-2
9.450000000000000e-1	0.0000000000000000	0.0000000000000000		4.500000000000000e-1	6.100000000000000e-2	3.580900000000000e-1	5.378536585365854e-2	7.565040650406504e-4	8.957398373983739e-12	5.454182926829268e-2
9.900000000000000e-1	0.0000000000000000	0.0000000000000000		4.500000000000000e-1	6.500000000000000e-2	3.748700000000000e-1	5.443723577235773e-2	1.730569105691057e-3	7.038658536585365e-11	5.616780487804878e-2
1.035000000000000e+0	0.0000000000000000	0.0000000000000000		4.950000000000000e-1	6.500000000000000e-2	3.916500000000000e-1	5.195857723577236e-2	3.689634146341463e-3	5.019959349593496e-10	5.564821138211382e-2
--				4.950000000000000e-1	1.260000000000000e-1	4.084300000000000e-1	4.676784552845528e-2	7.331422764227643e-3	3.249443089430894e-9	5.409926829268293e-2
--				5.400000000000000e-1	1.260000000000000e-1	4.252100000000000e-1	3.969780487804878e-2	1.357682926829268e-2	1.909056910569105e-8	5.327463414634146e-2
--				5.400000000000000e-1	1.420000000000000e-1	4.419900000000000e-1	3.177715447154472e-2	2.343227642276423e-2	1.017955284552845e-7	5.520951219512195e-2
--				5.850000000000000e-1	1.420000000000000e-1	4.587700000000000e-1	2.398792682926830e-2	3.769101626016261e-2	4.926504065040650e-7	6.167943089430894e-2
--				5.850000000000000e-1	1.340000000000000e-1	4.755500000000000e-1	1.707650406504065e-2	5.650260162601626e-2	2.163971544715447e-6	7.358126016260162e-2
--				6.300000000000000e-1	1.340000000000000e-1	4.923300000000000e-1	1.146394308943089e-2	7.894154471544715e-2	8.617886178861789e-6	9.041414634146341e-2
--				6.300000000000000e-1	7.720000000000000e-2	5.091099999999999e-1	7.257682926829269e-3	1.027897967479675e-1	3.121951219512196e-5	1.100786991869919e-1
				6.750000000000001e-1	7.720000000000000e-2	5.258900000000000e-1	4.333048780487806e-3	1.247386991869919e-1	1.025203252032520e-4	1.291742276422764e-1
				6.750000000000001e-1	1.057000000000000e-1	5.426700000000000e-1	2.439593495934959e-3	1.410780081300813e-1	3.055691056910569e-4	1.438231300813008e-1
				7.200000000000000e-1	1.057000000000000e-1	5.594500000000000e-1	1.295284552845528e-3	1.487045934959350e-1	8.266260162601626e-4	1.508265040650406e-1
				7.200000000000000e-1	7.320000000000000e-2	5.762300000000000e-1	6.485365853658536e-4	1.460818699186992e-1	2.029674796747968e-3	1.487601219512195e-1
				7.650000000000000e-1	7.320000000000000e-2	5.930100000000000e-1	3.062195121951219e-4	1.337443089430894e-1	4.523170731707317e-3	1.385737398373984e-1
				7.650000000000000e-1	4.470000000000000e-2	6.097900000000001e-1	1.363821138211382e-4	1.141198373983740e-1	9.148699186991870e-3	1.234049186991870e-1
				8.100000000000000e-1	4.470000000000000e-2	6.265700000000000e-1	5.727642276422764e-5	9.075150406504066e-2	1.679483739837398e-2	1.076036178861789e-1
				8.100000000000000e-1	1.630000000000000e-2	6.433500000000000e-1	2.268292682926829e-5	6.725951219512194e-2	2.798284552845528e-2	9.526499999999998e-2
				8.550000000000000e-1	1.630000000000000e-2	6.601300000000000e-1	8.455284552845528e-6	4.645796747967480e-2	4.231638211382114e-2	8.878280487804878e-2
				8.550000000000000e-1	0.0000000000000000	6.769100000000000e-1	2.982235772357723e-6	2.990707317073171e-2	5.807987804878049e-2	8.798991869918701e-2
				9.000000000000000e-1	0.0000000000000000	6.936900000000000e-1	9.904349593495934e-7	1.794296747967480e-2	7.235077235772358e-2	9.029471544715446e-2
				9.000000000000000e-1	0.0000000000000000	7.104700000000001e-1	3.101983739837398e-7	1.003280487804878e-2	8.180150406504064e-2	9.183459349593496e-2
				9.450000000000000e-1	0.0000000000000000	7.272500000000000e-1	9.161829268292683e-8	5.228252032520325e-3	8.394207317073171e-2	8.917040650406504e-2
				9.450000000000000e-1	0.0000000000000000	7.440300000000000e-1	2.551837398373984e-8	2.539186991869919e-3	7.818052845528456e-2	8.071975609756098e-2
				9.900000000000000e-1	0.0000000000000000	7.608100000000000e-1	6.702764227642277e-9	1.149349593495935e-3	6.608731707317074e-2	6.723666666666666e-2
				1.035000000000000e+0	0.0000000000000000	7.775800000000000e-1	1.660284552845529e-9	4.848373983739838e-4	5.070353658536586e-2	5.118837398373983e-2
				1.035000000000000e+0	0.0000000000000000	7.943600000000000e-1	3.878300813008130e-10	1.906097560975610e-4	3.530682926829268e-2	3.549743902439024e-2
						8.111400000000000e-1	8.543373983739838e-11	6.983739837398374e-5	2.231410569105691e-2	2.238394308943089e-2
						8.279200000000000e-1	1.774784552845529e-11	2.386178861788618e-5	1.279971544715447e-2	1.282357723577236e-2
						8.447000000000000e-1	3.476890243902439e-12	7.601626016260163e-6	6.663821138211382e-3	6.671382113821138e-3
						8.614800000000000e-1	6.423414634146341e-13	2.251540650406504e-6	3.148780487804878e-3	3.151056910569106e-3
						8.782600000000000e-1	1.119101626016260e-13	6.224105691056910e-7	1.350406504065041e-3	1.351056910569106e-3
						8.950400000000000e-1	1.838662601626016e-14	1.603540650406504e-7	5.256504065040651e-4	5.258130081300812e-4
						9.118200000000000e-1	2.848813008130081e-15	3.850268292682927e-8	1.856910569105691e-4	1.857317073170732e-4
						9.286000000000000e-1	4.162520325203253e-16	8.616056910569107e-9	5.955284552845528e-5	5.955284552845528e-5
						9.453800000000000e-1	5.735569105691056e-17	1.796934959349594e-9	1.731707317073171e-5	1.731707317073171e-5
						9.621600000000000e-1	7.452886178861787e-18	3.492723577235772e-10	4.593495934959350e-6	4.593495934959350e-6
						9.789400000000000e-1	9.132764227642275e-19	6.327073170731707e-11	1.097272357723577e-6	1.097333333333333e-6
						9.957200000000000e-1	1.055382113821138e-19	1.068186991869919e-11	2.387483739837398e-7	2.387589430894309e-7
						1.012500000000000e+0	1.150126016260163e-20	1.680735772357723e-12	4.714837398373984e-8	4.715000000000000e-8
