# Supplementary material for: Ubiquitin transfer by a RING E3 ligase occurs from a closed E2~ubiquitin conformation
Source: Nat Commun. 2020 Jun 5;11:2846. doi: 10.1038/s41467-020-16666-y (PMC7275055; doi:10.1038/s41467-020-16666-y)
Supplement: Supplementary file 4 — Source Data [file 41467_2020_16666_MOESM4_ESM.zip › Source_Data/Figures/Figure_4/Figure_4c/1_Cy3B_with RNF4.CSV]

VAR1	VAR2	VAR3	VAR4	VAR5	VAR6
2.000000000000000e+1	1.000000000000000e+0	0.0000000000000000	1.922799563934638e+0	1.251003495208075e+0	6.717960687265630e-1
6.000000000000000e+1	5.890410958904110e-1	1.000000000000000e+0	1.846750054732876e+0	1.177066224635801e+0	6.696838300970754e-1
1.000000000000000e+2	4.520547945205479e-1	2.000000000000000e+0	1.775074354163958e+0	1.107498821934095e+0	6.675755322298629e-1
1.400000000000000e+2	4.246575342465753e-1	3.000000000000000e+0	1.707514185330991e+0	1.042043017558268e+0	6.654711677727226e-1
1.800000000000000e+2	3.424657534246575e-1	4.000000000000000e+0	1.643826535692809e+0	9.804558063056414e-1	6.633707293871680e-1
2.200000000000000e+2	3.150684931506849e-1	5.000000000000000e+0	1.583782754905172e+0	9.225085451567670e-1	6.612742097484048e-1
2.600000000000000e+2	2.876712328767123e-1	6.000000000000000e+0	1.527167705981674e+0	8.679861044363712e-1	6.591816015453031e-1
3.000000000000000e+2	1.780821917808219e-1	7.000000000000000e+0	1.473778966623070e+0	8.166860691426955e-1	6.570928974803742e-1
3.400000000000000e+2	1.095890410958904e-1	8.000000000000000e+0	1.423426077749913e+0	7.684179874801685e-1	6.550080902697442e-1
3.800000000000000e+2	5.479452054794520e-2	9.000000000000000e+0	1.375929836448702e+0	7.230026638055746e-1	6.529271726431278e-1
4.200000000000000e+2	4.109589041095890e-2	1.000000000000000e+1	1.331121630706585e+0	6.802714933627804e-1	6.508501373438047e-1
4.600000000000000e+2	2.739726027397260e-2	1.100000000000000e+1	1.288842813464809e+0	6.400658363362165e-1	6.487769771285923e-1
5.000000000000000e+2	1.369863013698630e-2	1.200000000000000e+1	1.248944113667101e+0	6.022364288992787e-1	6.467076847678224e-1
		1.300000000000000e+1	1.211285082116481e+0	5.666428290711666e-1	6.446422530453146e-1
		1.400000000000000e+1	1.175733570083246e+0	5.331528953248944e-1	6.425806747583518e-1
		1.500000000000000e+1	1.142165238728459e+0	5.016422960108043e-1	6.405229427176542e-1
		1.600000000000000e+1	1.110463097521669e+0	4.719940477743129e-1	6.384690497473560e-1
		1.700000000000000e+1	1.080517069939240e+0	4.440980812542613e-1	6.364189886849782e-1
		1.800000000000000e+1	1.052223584830928e+0	4.178508324495227e-1	6.343727523814055e-1
		1.900000000000000e+1	1.025485191937672e+0	3.931548582368116e-1	6.323303337008603e-1
		2.000000000000000e+1	1.000210200133179e+0	3.699184746123005e-1	6.302917255208780e-1
		2.100000000000000e+1	9.763123370462971e-1	3.480554163140155e-1	6.282569207322817e-1
		2.200000000000000e+1	9.537104288005131e-1	3.274845165613538e-1	6.262259122391594e-1
		2.300000000000000e+1	9.323280986815912e-1	3.081294057227548e-1	6.241986929588363e-1
		2.400000000000000e+1	9.120934836146782e-1	2.899182277928259e-1	6.221752558218523e-1
		2.500000000000000e+1	8.929389673982789e-1	2.727833736263418e-1	6.201555937719370e-1
		2.600000000000000e+1	8.748009297047307e-1	2.566612299387466e-1	6.181396997659841e-1
		2.700000000000000e+1	8.576195099153480e-1	2.414919431413206e-1	6.161275667740274e-1
		2.800000000000000e+1	8.413383849134659e-1	2.272191971342487e-1	6.141191877792171e-1
		2.900000000000000e+1	8.259045600104390e-1	2.137900042326450e-1	6.121145557777941e-1
		3.000000000000000e+1	8.112681722284101e-1	2.011545084493439e-1	6.101136637790661e-1
		3.100000000000000e+1	7.973823052095285e-1	1.892658004041452e-1	6.081165048053831e-1
		3.200000000000000e+1	7.842028150644752e-1	1.780797431723613e-1	6.061230718921138e-1
		3.300000000000000e+1	7.716881665137469e-1	1.675548084261271e-1	6.041333580876198e-1
		3.400000000000000e+1	7.597992787133805e-1	1.576519222601477e-1	6.021473564532327e-1
		3.500000000000000e+1	7.484993801927382e-1	1.483343201295087e-1	6.001650600632296e-1
		3.600000000000000e+1	7.377538723658149e-1	1.395674103610067e-1	5.981864620048081e-1
		3.700000000000000e+1	7.275302011093467e-1	1.313186457312829e-1	5.962115553780638e-1
		3.800000000000000e+1	7.177977359309575e-1	1.235574026349928e-1	5.942403332959647e-1
		3.900000000000000e+1	7.085276562787528e-1	1.162548673944247e-1	5.922727888843280e-1
		4.000000000000000e+1	6.996928445702839e-1	1.093839292884878e-1	5.903089152817960e-1
		4.100000000000000e+1	6.912677855437530e-1	1.029190799039414e-1	5.883487056398116e-1
		4.200000000000000e+1	6.832284715577998e-1	9.683631843520422e-2	5.863921531225955e-1
		4.300000000000000e+1	6.755523134882920e-1	9.111306258117030e-2	5.844392509071217e-1
		4.400000000000000e+1	6.682180568913269e-1	8.572806470823309e-2	5.824899921830937e-1
		4.500000000000000e+1	6.612057031211951e-1	8.066133296827438e-2	5.805443701529207e-1
		4.600000000000000e+1	6.544964351104607e-1	7.589405707876653e-2	5.786023780316942e-1
		4.700000000000000e+1	6.480725475366104e-1	7.140853848944633e-2	5.766640090471640e-1
		4.800000000000000e+1	6.419173811160197e-1	6.718812467630453e-2	5.747292564397150e-1
		4.900000000000000e+1	6.360152607812990e-1	6.321714731895567e-2	5.727981134623432e-1
		5.000000000000000e+1	6.303514375125043e-1	5.948086413187193e-2	5.708705733806323e-1
		5.100000000000000e+1	6.249120336062599e-1	5.596540413352926e-2	5.689466294727306e-1
		5.200000000000000e+1	6.196839911796030e-1	5.265771615027614e-2	5.670262750293269e-1
		5.300000000000000e+1	6.146550237173737e-1	4.954552036374607e-2	5.651095033536275e-1
		5.400000000000000e+1	6.098135704832654e-1	4.661726272193263e-2	5.631963077613326e-1
		5.500000000000000e+1	6.051487536252920e-1	4.386207204467795e-2	5.612866815806139e-1
		5.600000000000000e+1	6.006503378164183e-1	4.126971966432867e-2	5.593806181520895e-1
		5.700000000000000e+1	5.963086922805275e-1	3.883058145172455e-2	5.574781108288030e-1
		5.800000000000000e+1	5.921147550627389e-1	3.653560208654111e-2	5.555791529761978e-1
		5.900000000000000e+1	5.880599994114361e-1	3.437626143933996e-2	5.536837379720960e-1
		6.000000000000000e+1	5.841364021471941e-1	3.234454294051919e-2	5.517918592066748e-1
		6.100000000000000e+1	5.803364139011770e-1	3.043290381873405e-2	5.499035100824430e-1
		6.200000000000000e+1	5.766529311125150e-1	2.863424709829742e-2	5.480186840142176e-1
		6.300000000000000e+1	5.730792696807025e-1	2.694189525160013e-2	5.461373744291022e-1
		6.400000000000000e+1	5.696091401751993e-1	2.534956540873578e-2	5.442595747664634e-1
		6.500000000000000e+1	5.662366245102024e-1	2.385134603229551e-2	5.423852784779069e-1
		6.600000000000000e+1	5.629561539979942e-1	2.244167497073748e-2	5.405144790272567e-1
		6.700000000000000e+1	5.597624886993852e-1	2.111531880885447e-2	5.386471698905306e-1
		6.800000000000000e+1	5.566506979945958e-1	1.986735343867744e-2	5.367833445559182e-1
		6.900000000000000e+1	5.536161423024434e-1	1.869314577868512e-2	5.349229965237583e-1
		7.000000000000000e+1	5.506544558799666e-1	1.758833657345128e-2	5.330661193065154e-1
		7.100000000000000e+1	5.477615306386318e-1	1.654882420987375e-2	5.312127064287579e-1
		7.200000000000000e+1	5.449335009170389e-1	1.557074948990271e-2	5.293627514271362e-1
		7.300000000000000e+1	5.421667291535943e-1	1.465048130323667e-2	5.275162478503577e-1
		7.400000000000000e+1	5.394577924059630e-1	1.378460314679612e-2	5.256731892591668e-1
		7.500000000000000e+1	5.368034696672499e-1	1.296990044092833e-2	5.238335692263216e-1
		7.600000000000000e+1	5.342007299318252e-1	1.220334859525434e-2	5.219973813365708e-1
		7.700000000000000e+1	5.316467209664850e-1	1.148210177985273e-2	5.201646191866322e-1
		7.800000000000000e+1	5.291387587452634e-1	1.080348236009311e-2	5.183352763851703e-1
		7.900000000000000e+1	5.266743175086692e-1	1.016497095589586e-2	5.165093465527733e-1
		8.000000000000000e+1	5.242510204104449e-1	9.564197088513203e-3	5.146868233219317e-1
		8.100000000000000e+1	5.218666307171236e-1	8.998930380107774e-3	5.128677003370159e-1
		8.200000000000000e+1	5.195190435277099e-1	8.467072273456827e-3	5.110519712542532e-1
		8.300000000000000e+1	5.172062779827483e-1	7.966648241041597e-3	5.092396297417068e-1
		8.400000000000000e+1	5.149264699338515e-1	7.495800454597920e-3	5.074306694792536e-1
		8.500000000000000e+1	5.126778650464750e-1	7.052780887913824e-3	5.056250841585612e-1
		8.600000000000000e+1	5.104588123103349e-1	6.635944827268036e-3	5.038228674830667e-1
		8.700000000000000e+1	5.082677579333722e-1	6.243744765417057e-3	5.020240131679552e-1
		8.800000000000000e+1	5.061032395965981e-1	5.874724656461985e-3	5.002285149401360e-1
		8.900000000000000e+1	5.039638810484897e-1	5.527514510266357e-3	4.984363665382234e-1
		9.000000000000000e+1	5.018483870188688e-1	5.200825306356693e-3	4.966475617125122e-1
		9.100000000000000e+1	4.997555384333816e-1	4.893444208423581e-3	4.948620942249580e-1
		9.200000000000000e+1	4.976841879108115e-1	4.604230061657058e-3	4.930799578491544e-1
		9.300000000000000e+1	4.956332555265115e-1	4.332109156200185e-3	4.913011463703114e-1
		9.400000000000000e+1	4.936017248262259e-1	4.076071240992503e-3	4.895256535852334e-1
		9.500000000000000e+1	4.915886390755035e-1	3.835165773204822e-3	4.877534733022987e-1
		9.600000000000000e+1	4.895930977307782e-1	3.608498389341274e-3	4.859845993414370e-1
		9.700000000000000e+1	4.876142531190152e-1	3.395227584907622e-3	4.842190255341076e-1
		9.800000000000000e+1	4.856513073135979e-1	3.194561590319006e-3	4.824567457232790e-1
		9.900000000000000e+1	4.837035091948550e-1	3.005755431448983e-3	4.806977537634060e-1
		1.000000000000000e+2	4.817701516843168e-1	2.828108163907048e-3	4.789420435204098e-1
		1.010000000000000e+2	4.798505691424321e-1	2.660960270776923e-3	4.771896088716551e-1
		1.020000000000000e+2	4.779441349200846e-1	2.503691214154681e-3	4.754404437059299e-1
		1.030000000000000e+2	4.760502590548206e-1	2.355717131396751e-3	4.736945419234239e-1
		1.040000000000000e+2	4.741683861032320e-1	2.216488667525151e-3	4.719518974357068e-1
		1.050000000000000e+2	4.722979931014498e-1	2.085488935742685e-3	4.702125041657072e-1
		1.060000000000000e+2	4.704385876461788e-1	1.962231598486530e-3	4.684763560476922e-1
		1.070000000000000e+2	4.685897060891412e-1	1.846259061896108e-3	4.667434470272450e-1
		1.080000000000000e+2	4.667509118382371e-1	1.737140776992181e-3	4.650137710612449e-1
		1.090000000000000e+2	4.649217937591056e-1	1.634471641260280e-3	4.632873221178454e-1
		1.100000000000000e+2	4.631019646711575e-1	1.537870494704355e-3	4.615640941764532e-1
		1.110000000000000e+2	4.612910599324958e-1	1.446978704787205e-3	4.598440812277086e-1
		1.120000000000000e+2	4.594887361084662e-1	1.361458835004287e-3	4.581272772734620e-1
		1.130000000000000e+2	4.576946697189037e-1	1.280993392147965e-3	4.564136763267558e-1
		1.140000000000000e+2	4.559085560594123e-1	1.205283647611412e-3	4.547032724118009e-1
		1.150000000000000e+2	4.541301080923145e-1	1.134048528356242e-3	4.529960595639582e-1
		1.160000000000000e+2	4.523590554031427e-1	1.067023573426585e-3	4.512920318297162e-1
		1.170000000000000e+2	4.505951432188062e-1	1.003959952135652e-3	4.495911832666706e-1
		1.180000000000000e+2	4.488381314837837e-1	9.446235402797965e-4	4.478935079435038e-1
		1.190000000000000e+2	4.470877939909153e-1	8.887940509505202e-4	4.461989999399647e-1
		1.200000000000000e+2	4.453439175635643e-1	8.362642167175432e-4	4.445076533468468e-1
		1.210000000000000e+2	4.436063012861152e-1	7.868390201467923e-4	4.428194622659684e-1
		1.220000000000000e+2	4.418747557799490e-1	7.403349697966053e-4	4.411344208101524e-1
		1.230000000000000e+2	4.401491025222089e-1	6.965794190042685e-4	4.394525231032046e-1
		1.240000000000000e+2	4.384291732048283e-1	6.554099249338866e-4	4.377737632798944e-1
		1.250000000000000e+2	4.367148091314399e-1	6.166736455060418e-4	4.360981354859338e-1
		1.260000000000000e+2	4.350058606499273e-1	5.802267719703396e-4	4.344256338779569e-1
		1.270000000000000e+2	4.333021866185139e-1	5.459339950142589e-4	4.327562526234997e-1
		1.280000000000000e+2	4.316036539034059e-1	5.136680024262382e-4	4.310899859009796e-1
		1.290000000000000e+2	4.299101369061234e-1	4.833090064480605e-4	4.294268278996754e-1
		1.300000000000000e+2	4.282215171187686e-1	4.547442990618326e-4	4.277667728197067e-1
		1.310000000000000e+2	4.265376827055746e-1	4.278678335605584e-4	4.261098148720140e-1
		1.320000000000000e+2	4.248585281091870e-1	4.025798308488806e-4	4.244559482783381e-1
		1.330000000000000e+2	4.231839536802128e-1	3.787864090123872e-4	4.228051672712004e-1
		1.340000000000000e+2	4.215138653286626e-1	3.563992347802398e-4	4.211574660938823e-1
		1.350000000000000e+2	4.198481741959930e-1	3.353351955871955e-4	4.195128390004058e-1
		1.360000000000000e+2	4.181867963465302e-1	3.155160910175375e-4	4.178712802555127e-1
		1.370000000000000e+2	4.165296524771307e-1	2.968683424853961e-4	4.162327841346453e-1
		1.380000000000000e+2	4.148766676439994e-1	2.793227200736585e-4	4.145973449239257e-1
		1.390000000000000e+2	4.132277710056538e-1	2.628140855173379e-4	4.129649569201364e-1
		1.400000000000000e+2	4.115828955810778e-1	2.472811503772423e-4	4.113356144307005e-1
		1.410000000000000e+2	4.099419780221677e-1	2.326662485061456e-4	4.097093117736615e-1
		1.420000000000000e+2	4.083049583996260e-1	2.189151219627511e-4	4.080860432776632e-1
		1.430000000000000e+2	4.066717800015099e-1	2.059767195786476e-4	4.064658032819312e-1
		1.440000000000000e+2	4.050423891436822e-1	1.938030074304309e-4	4.048485861362517e-1
		1.450000000000000e+2	4.034167349914658e-1	1.823487905133786e-4	4.032343862009524e-1
		1.460000000000000e+2	4.017947693918376e-1	1.715715449546266e-4	4.016231978468830e-1
		1.470000000000000e+2	4.001764467155382e-1	1.614312601429495e-4	4.000150154553953e-1
		1.480000000000000e+2	3.985617237085128e-1	1.518902901890430e-4	3.984098334183238e-1
		1.490000000000000e+2	3.969505593521307e-1	1.429132141648544e-4	3.968076461379658e-1
		1.500000000000000e+2	3.953429147316656e-1	1.344667046031025e-4	3.952084480270625e-1
		1.510000000000000e+2	3.937387529125479e-1	1.265194037687846e-4	3.936122335087791e-1
		1.520000000000000e+2	3.921380388239281e-1	1.190418072433334e-4	3.920189970166848e-1
		1.530000000000000e+2	3.905407391491238e-1	1.120061543892230e-4	3.904287329947346e-1
		1.540000000000000e+2	3.889468222225378e-1	1.053863252883790e-4	3.888414358972494e-1
		1.550000000000000e+2	3.873562579326678e-1	9.915774377177149e-5	3.872571001888960e-1
		1.560000000000000e+2	3.857690176308490e-1	9.329728618018792e-5	3.856757203446687e-1
		1.570000000000000e+2	3.841850740453870e-1	8.778319551746280e-5	3.840972908498696e-1
		1.580000000000000e+2	3.826044012007670e-1	8.259500067745251e-5	3.825218062000895e-1
		1.590000000000000e+2	3.810269743416338e-1	7.771344044488874e-5	3.809492609011889e-1
		1.600000000000000e+2	3.794527698612662e-1	7.312039198796155e-5	3.793796494692782e-1
		1.610000000000000e+2	3.778817652342763e-1	6.879880357715900e-5	3.778129664306991e-1
		1.620000000000000e+2	3.763139389532863e-1	6.473263128058441e-5	3.762492063220057e-1
		1.630000000000000e+2	3.747492704693454e-1	6.090677940072882e-5	3.746883636899447e-1
		1.640000000000000e+2	3.731877401358687e-1	5.730704443157229e-5	3.731304330914372e-1
		1.650000000000000e+2	3.716293291558870e-1	5.392006232795341e-5	3.715754090935590e-1
		1.660000000000000e+2	3.700740195324138e-1	5.073325889144284e-5	3.700232862735224e-1
		1.670000000000000e+2	3.685217940217450e-1	4.773480308853090e-5	3.684740592186566e-1
		1.680000000000000e+2	3.669726360895167e-1	4.491356312781925e-5	3.669277225263889e-1
		1.690000000000000e+2	3.654265298693601e-1	4.225906513315610e-5	3.653842708042269e-1
		1.700000000000000e+2	3.638834601239973e-1	3.976145425928578e-5	3.638436986697380e-1
		1.710000000000000e+2	3.623434122086374e-1	3.741145810565635e-5	3.623060007505318e-1
		1.720000000000000e+2	3.608063720365338e-1	3.520035229255782e-5	3.607711716842413e-1
		1.730000000000000e+2	3.592723260465754e-1	3.311992807179147e-5	3.592392061185036e-1
		1.740000000000000e+2	3.577412611727934e-1	3.116246185162638e-5	3.577100987109418e-1
		1.750000000000000e+2	3.562131648156690e-1	2.932068652290230e-5	3.561838441291461e-1
		1.760000000000000e+2	3.546880248151353e-1	2.758776447982831e-5	3.546604370506555e-1
		1.770000000000000e+2	3.531658294251738e-1	2.595726223531624e-5	3.531398721629385e-1
		1.780000000000000e+2	3.516465672899120e-1	2.442312653660754e-5	3.516221441633754e-1
		1.790000000000000e+2	3.501302274211322e-1	2.297966189252383e-5	3.501072477592397e-1
		1.800000000000000e+2	3.486167991771081e-1	2.162150942890954e-5	3.485951776676792e-1
		1.810000000000000e+2	3.471062722426915e-1	2.034362699376867e-5	3.470859286156977e-1
		1.820000000000000e+2	3.455986366105753e-1	1.914127043823444e-5	3.455794953401370e-1
		1.830000000000000e+2	3.440938825636618e-1	1.800997600387842e-5	3.440758725876580e-1
		1.840000000000000e+2	3.425920006584739e-1	1.694554375097139e-5	3.425750551147229e-1
		1.850000000000000e+2	3.410929817095427e-1	1.594402196617293e-5	3.410770376875765e-1
		1.860000000000000e+2	3.395968167747200e-1	1.500169249176398e-5	3.395818150822282e-1
		1.870000000000000e+2	3.381034971413557e-1	1.411505692195600e-5	3.380893820844338e-1
		1.880000000000000e+2	3.366130143132917e-1	1.328082361503136e-5	3.365997334896767e-1
		1.890000000000000e+2	3.351253599986240e-1	1.249589547309689e-5	3.351128641031510e-1
		1.900000000000000e+2	3.336405260981862e-1	1.175735844408278e-5	3.336287687397421e-1
		1.910000000000000e+2	3.321585046947128e-1	1.106247070330093e-5	3.321474422240094e-1
		1.920000000000000e+2	3.306792880426426e-1	1.040865247439839e-5	3.306688793901682e-1
		1.930000000000000e+2	3.292028685585227e-1	9.793476451917056e-6	3.291930750820708e-1
		1.940000000000000e+2	3.277292388119801e-1	9.214658789902344e-6	3.277200241531902e-1
		1.950000000000000e+2	3.262583915172233e-1	8.670050623106709e-6	3.262497214666002e-1
		1.960000000000000e+2	3.247903195250487e-1	8.157630089310102e-6	3.247821618949594e-1
		1.970000000000000e+2	3.233250158153148e-1	7.675494823140018e-6	3.233173403204916e-1
		1.980000000000000e+2	3.218624734898629e-1	7.221854893524800e-6	3.218552516349694e-1
		1.990000000000000e+2	3.204026857658535e-1	6.795026158559977e-6	3.203958907396949e-1
		2.000000000000000e+2	3.189456459694966e-1	6.393424013117871e-6	3.189392525454836e-1
		2.010000000000000e+2	3.174913475301512e-1	6.015557505988298e-6	3.174853319726452e-1
		2.020000000000000e+2	3.160397839747715e-1	5.660023804710063e-6	3.160341239509668e-1
		2.030000000000000e+2	3.145909489226824e-1	5.325502987544203e-6	3.145856234196948e-1
		2.040000000000000e+2	3.131448360806605e-1	5.010753143253791e-6	3.131398253275172e-1
		2.050000000000000e+2	3.117014392383070e-1	4.714605760498468e-6	3.116967246325464e-1
		2.060000000000000e+2	3.102607522636909e-1	4.435961389726672e-6	3.102563163023012e-1
		2.070000000000000e+2	3.088227690992507e-1	4.173785561460234e-6	3.088185953136892e-1
		2.080000000000000e+2	3.073874837579360e-1	3.927104945818147e-6	3.073835566529902e-1
		2.090000000000000e+2	3.059548903195760e-1	3.695003739021454e-6	3.059511953158370e-1
		2.100000000000000e+2	3.045249829274633e-1	3.476620263464379e-6	3.045215063071998e-1
		2.110000000000000e+2	3.030977557851359e-1	3.271143768729200e-6	3.030944846413672e-1
		2.120000000000000e+2	3.016732031533520e-1	3.077811421668800e-6	3.016701253419303e-1
		2.130000000000000e+2	3.002513193472386e-1	2.895905474382451e-6	3.002484234417642e-1
		2.140000000000000e+2	2.988320987336103e-1	2.724750599570903e-6	2.988293739830107e-1
		2.150000000000000e+2	2.974155357284456e-1	2.563711383378363e-6	2.974129720170622e-1
		2.160000000000000e+2	2.960016247945095e-1	2.412189966413390e-6	2.959992126045430e-1
		2.170000000000000e+2	2.945903604391172e-1	2.269623824191086e-6	2.945880908152930e-1
		2.180000000000000e+2	2.931817372120286e-1	2.135483678756415e-6	2.931796017283498e-1
		2.190000000000000e+2	2.917757497034662e-1	2.009271533735486e-6	2.917737404319326e-1
		2.200000000000000e+2	2.903723925422492e-1	1.890518825520026e-6	2.903705020234237e-1
		2.210000000000000e+2	2.889716603940363e-1	1.778784683721162e-6	2.889698816093526e-1
		2.220000000000000e+2	2.875735479596728e-1	1.673654294434574e-6	2.875718743053784e-1
		2.230000000000000e+2	2.861780499736328e-1	1.574737360240499e-6	2.861764752362726e-1
		2.240000000000000e+2	2.847851612025537e-1	1.481666651221412e-6	2.847836795359025e-1
		2.250000000000000e+2	2.833948764438556e-1	1.394096641618002e-6	2.833934823472140e-1
		2.260000000000000e+2	2.820071905244420e-1	1.311702227061977e-6	2.820058788222149e-1
		2.270000000000000e+2	2.806220982994748e-1	1.234177517623493e-6	2.806208641219571e-1
		2.280000000000000e+2	2.792395946512236e-1	1.161234702192296e-6	2.792384334165214e-1
		2.290000000000000e+2	2.778596744879792e-1	1.092602979976663e-6	2.778585818849992e-1
		2.300000000000000e+2	2.764823327430310e-1	1.028027555153274e-6	2.764813047154759e-1
		2.310000000000000e+2	2.751075643737058e-1	9.672686909356488e-7	2.751065971050149e-1
		2.320000000000000e+2	2.737353643604598e-1	9.101008195494048e-7	2.737344542596402e-1
		2.330000000000000e+2	2.723657277060245e-1	8.563117048100574e-7	2.723648713943197e-1
		2.340000000000000e+2	2.709986494346030e-1	8.057016541944782e-7	2.709978437329488e-1
		2.350000000000000e+2	2.696341245911107e-1	7.580827774807912e-7	2.696333665083332e-1
		2.360000000000000e+2	2.682721482404626e-1	7.132782892043966e-7	2.682714349621734e-1
		2.370000000000000e+2	2.669127154668988e-1	6.711218523405158e-7	2.669120443450465e-1
		2.380000000000000e+2	2.655558213733519e-1	6.314569607766327e-7	2.655551899163911e-1
		2.390000000000000e+2	2.642014610808484e-1	5.941363582822956e-7	2.642008669444901e-1
		2.400000000000000e+2	2.628496297279459e-1	5.590214918191637e-7	2.628490707064541e-1
		2.410000000000000e+2	2.615003224702023e-1	5.259819971617363e-7	2.614997964882052e-1
		2.420000000000000e+2	2.601535344796752e-1	4.948952149191148e-7	2.601530395844603e-1
		2.430000000000000e+2	2.588092609444503e-1	4.656457351610166e-7	2.588087952987152e-1
		2.440000000000000e+2	2.574674970681964e-1	4.381249689574829e-7	2.574670589432275e-1
		2.450000000000000e+2	2.561282380697462e-1	4.122307452415930e-7	2.561278258390009e-1
		2.460000000000000e+2	2.547914791827000e-1	3.878669314985558e-7	2.547910913157684e-1
		2.470000000000000e+2	2.534572156550534e-1	3.649430768729729e-7	2.534568507119765e-1
		2.480000000000000e+2	2.521254427488448e-1	3.433740763693033e-7	2.521250993747684e-1
		2.490000000000000e+2	2.507961557398230e-1	3.230798548988838e-7	2.507958326599680e-1
		2.500000000000000e+2	2.494693499171343e-1	3.039850700005116e-7	2.494690459320642e-1
		2.510000000000000e+2	2.481450205830260e-1	2.860188321309516e-7	2.481447345641939e-1
		2.520000000000000e+2	2.468231630525678e-1	2.691144414869316e-7	2.468228939381264e-1
		2.530000000000000e+2	2.455037726533871e-1	2.532091403815848e-7	2.455035194442467e-1
		2.540000000000000e+2	2.441868447254207e-1	2.382438802560309e-7	2.441866064815405e-1
		2.550000000000000e+2	2.428723746206797e-1	2.241631024611224e-7	2.428721504575772e-1
		2.560000000000000e+2	2.415603577030264e-1	2.109145319955128e-7	2.415601467884944e-1
		2.570000000000000e+2	2.402507893479648e-1	1.984489834342894e-7	2.402505908989814e-1
		2.580000000000000e+2	2.389436649424423e-1	1.867201783276869e-7	2.389434782222640e-1
		2.590000000000000e+2	2.376389798846609e-1	1.756845733919701e-7	2.376388042000875e-1
		2.600000000000000e+2	2.363367295839012e-1	1.653011988546382e-7	2.363365642827024e-1
		2.610000000000000e+2	2.350369094603529e-1	1.555315063538162e-7	2.350367539288466e-1
		2.620000000000000e+2	2.337395149449570e-1	1.463392258271478e-7	2.337393686057311e-1
		2.630000000000000e+2	2.324445414792545e-1	1.376902308588968e-7	2.324444037890236e-1
		2.640000000000000e+2	2.311519845152443e-1	1.295524119853532e-7	2.311518549628324e-1
		2.650000000000000e+2	2.298618395152491e-1	1.218955574881896e-7	2.298617176196916e-1
		2.660000000000000e+2	2.285741019517854e-1	1.146912412332110e-7	2.285739872605442e-1
		2.670000000000000e+2	2.272887673074445e-1	1.079127171381048e-7	2.272886593947274e-1
		2.680000000000000e+2	2.260058310747762e-1	1.015348198773926e-7	2.260057295399563e-1
		2.690000000000000e+2	2.247252887561803e-1	9.553387145595491e-8	2.247251932223088e-1
		2.700000000000000e+2	2.234471358638027e-1	8.988759330428515e-8	2.234470459762094e-1
		2.710000000000000e+2	2.221713679194378e-1	8.457502356911896e-8	2.221712833444142e-1
		2.720000000000000e+2	2.208979804544340e-1	7.957643929238517e-8	2.208979008779947e-1
		2.730000000000000e+2	2.196269690096064e-1	7.487328318956333e-8	2.196268941363232e-1
		2.740000000000000e+2	2.183583291351512e-1	7.044809475561692e-8	2.183582586870564e-1
		2.750000000000000e+2	2.170920563905660e-1	6.628444544272618e-8	2.170919901061205e-1
		2.760000000000000e+2	2.158281463445732e-1	6.236687766917102e-8	2.158280839776955e-1
		2.770000000000000e+2	2.145665945750476e-1	5.868084743293535e-8	2.145665358942001e-1
		2.780000000000000e+2	2.133073966689463e-1	5.521267031698119e-8	2.133073414562760e-1
		2.790000000000000e+2	2.120505482222434e-1	5.194947068574016e-8	2.120504962727727e-1
		2.800000000000000e+2	2.107960448398659e-1	4.887913388421174e-8	2.107959959607320e-1
		2.810000000000000e+2	2.095438821356346e-1	4.599026126220975e-8	2.095438361453734e-1
		2.820000000000000e+2	2.082940557322059e-1	4.327212785678082e-8	2.082940124600780e-1
		2.830000000000000e+2	2.070465612610162e-1	4.071464257569236e-8	2.070465205463736e-1
		2.840000000000000e+2	2.058013943622302e-1	3.830831073417201e-8	2.058013560539194e-1
		2.850000000000000e+2	2.045585506846902e-1	3.604419880581314e-8	2.045585146404914e-1
		2.860000000000000e+2	2.033180258858676e-1	3.391390125678601e-8	2.033179919719664e-1
		2.870000000000000e+2	2.020798156318166e-1	3.190950934022519e-8	2.020797837223073e-1
		2.880000000000000e+2	2.008439155971300e-1	3.002358173494352e-8	2.008438855735483e-1
		2.890000000000000e+2	1.996103214648964e-1	2.824911691946674e-8	1.996102932157794e-1
		2.900000000000000e+2	1.983790289266585e-1	2.657952717882813e-8	1.983790023471313e-1
		2.910000000000000e+2	1.971500336823750e-1	2.500861414762411e-8	1.971500086737609e-1
		2.920000000000000e+2	1.959233314403816e-1	2.353054579853220e-8	1.959233079098359e-1
		2.930000000000000e+2	1.946989179173547e-1	2.213983479086231e-8	1.946988957775199e-1
		2.940000000000000e+2	1.934767888382760e-1	2.083131809876052e-8	1.934767680069578e-1
		2.950000000000000e+2	1.922569399363984e-1	1.960013784343356e-8	1.922569203362606e-1
		2.960000000000000e+2	1.910393669532138e-1	1.844172325823474e-8	1.910393485114906e-1
		2.970000000000000e+2	1.898240656384201e-1	1.735177371965545e-8	1.898240482866464e-1
		2.980000000000000e+2	1.886110317498916e-1	1.632624278122616e-8	1.886110154236488e-1
		2.990000000000000e+2	1.874002610536482e-1	1.536132315105093e-8	1.874002456923250e-1
		3.000000000000000e+2	1.861917493238270e-1	1.445343255720531e-8	1.861917348703945e-1
		3.010000000000000e+2	1.849854923426548e-1	1.359920044852326e-8	1.849854787434543e-1
		3.020000000000000e+2	1.837814859004195e-1	1.279545548139842e-8	1.837814731049640e-1
		3.030000000000000e+2	1.825797257954454e-1	1.203921374614552e-8	1.825797137562317e-1
		3.040000000000000e+2	1.813802078340656e-1	1.132766768921132e-8	1.813801965063979e-1
		3.050000000000000e+2	1.801829278305988e-1	1.065817569010965e-8	1.801829171724231e-1
		3.060000000000000e+2	1.789878816073235e-1	1.002825225438386e-8	1.789878715790713e-1
		3.070000000000000e+2	1.777950649944551e-1	9.435558786188493e-9	1.777950555588964e-1
		3.080000000000000e+2	1.766044738301221e-1	8.877894906233474e-9	1.766044649522272e-1
		3.090000000000000e+2	1.754161039603438e-1	8.353190282858149e-9	1.754160956071535e-1
		3.100000000000000e+2	1.742299512390077e-1	7.859496945908155e-9	1.742299433795108e-1
		3.110000000000000e+2	1.730460115278485e-1	7.394982054880672e-9	1.730460041328665e-1
		3.120000000000000e+2	1.718642806964265e-1	6.957921094489120e-9	1.718642737385054e-1
		3.130000000000000e+2	1.706847546221064e-1	6.546691472386277e-9	1.706847480754149e-1
		3.140000000000000e+2	1.695074291900375e-1	6.159766495276986e-9	1.695074230302711e-1
		3.150000000000000e+2	1.683323002931339e-1	5.795709701057096e-9	1.683322944974242e-1
		3.160000000000000e+2	1.671593638320535e-1	5.453169525936228e-9	1.671593583788840e-1
		3.170000000000000e+2	1.659886157151805e-1	5.130874286746212e-9	1.659886105843062e-1
		3.180000000000000e+2	1.648200518586052e-1	4.827627459807185e-9	1.648200470309777e-1
		3.190000000000000e+2	1.636536681861053e-1	4.542303238823662e-9	1.636536636438020e-1
		3.200000000000000e+2	1.624894606291286e-1	4.273842355319619e-9	1.624894563552863e-1
		3.210000000000000e+2	1.613274251267736e-1	4.021248146095642e-9	1.613274211055254e-1
		3.220000000000000e+2	1.601675576257721e-1	3.783582853108846e-9	1.601675538421892e-1
		3.230000000000000e+2	1.590098540804723e-1	3.559964142038512e-9	1.590098505205081e-1
		3.240000000000000e+2	1.578543104528202e-1	3.349561826612752e-9	1.578543071032584e-1
		3.250000000000000e+2	1.567009227123433e-1	3.151594786535347e-9	1.567009195607486e-1
		3.260000000000000e+2	1.555496868361334e-1	2.965328067570294e-9	1.555496838708053e-1
		3.270000000000000e+2	1.544005988088298e-1	2.790070153018234e-9	1.544005960187596e-1
		3.280000000000000e+2	1.532536546226025e-1	2.625170396455182e-9	1.532536519974321e-1
		3.290000000000000e+2	1.521088502771364e-1	2.470016606202382e-9	1.521088478071198e-1
		3.300000000000000e+2	1.509661817796147e-1	2.324032772559766e-9	1.509661794555819e-1
		3.310000000000000e+2	1.498256451447026e-1	2.186676929365255e-9	1.498256429580256e-1
		3.320000000000000e+2	1.486872363945323e-1	2.057439141941057e-9	1.486872343370931e-1
		3.330000000000000e+2	1.475509515586860e-1	1.935839613957024e-9	1.475509496228464e-1
		3.340000000000000e+2	1.464167866741812e-1	1.821426906182885e-9	1.464167848527543e-1
		3.350000000000000e+2	1.452847377854547e-1	1.713776260516491e-9	1.452847360716784e-1
		3.360000000000000e+2	1.441548009443476e-1	1.612488023065904e-9	1.441547993318595e-1
		3.370000000000000e+2	1.430269722100898e-1	1.517186160431108e-9	1.430269706929037e-1
		3.380000000000000e+2	1.419012476492851e-1	1.427516863676947e-9	1.419012462217682e-1
		3.390000000000000e+2	1.407776233358957e-1	1.343147234814629e-9	1.407776219927484e-1
		3.400000000000000e+2	1.396560953512277e-1	1.263764050915236e-9	1.396560940874637e-1
		3.410000000000000e+2	1.385366597839167e-1	1.189072601267054e-9	1.385366585948440e-1
		3.420000000000000e+2	1.374193127299114e-1	1.118795593259703e-9	1.374193116111158e-1
		3.430000000000000e+2	1.363040502924613e-1	1.052672122933065e-9	1.363040492397892e-1
		3.440000000000000e+2	1.351908685820999e-1	9.904567063692266e-10	1.351908675916432e-1
		3.450000000000000e+2	1.340797637166321e-1	9.319183683314378e-10	1.340797627847137e-1
		3.460000000000000e+2	1.329707318211182e-1	8.768397847667021e-10	1.329707309442784e-1
		3.470000000000000e+2	1.318637690278610e-1	8.250164759884608e-10	1.318637682028445e-1
		3.480000000000000e+2	1.307588714763904e-1	7.762560475440960e-10	1.307588707001343e-1
		3.490000000000000e+2	1.296560353134498e-1	7.303774759489893e-10	1.296560345830723e-1
		3.500000000000000e+2	1.285552566929824e-1	6.872104366353614e-10	1.285552560057719e-1
		3.510000000000000e+2	1.274565317761159e-1	6.465946716209330e-10	1.274565311295212e-1
		3.520000000000000e+2	1.263598567311498e-1	6.083793945498833e-10	1.263598561227704e-1
		3.530000000000000e+2	1.252652277335408e-1	5.724227308972772e-10	1.252652271611180e-1
		3.540000000000000e+2	1.241726409658891e-1	5.385911912587483e-10	1.241726404272980e-1
		3.550000000000000e+2	1.230820926179247e-1	5.067591757699998e-10	1.230820921111656e-1
		3.560000000000000e+2	1.219935788864935e-1	4.768085078163044e-10	1.219935784096850e-1
		3.570000000000000e+2	1.209070959755433e-1	4.486279953008609e-10	1.209070955269153e-1
		3.580000000000000e+2	1.198226400961108e-1	4.221130178432320e-10	1.198226396739978e-1
		3.590000000000000e+2	1.187402074663078e-1	3.971651383753466e-10	1.187402070691426e-1
		3.600000000000000e+2	1.176597943113073e-1	3.736917376930817e-10	1.176597939376156e-1
		3.610000000000000e+2	1.165813968633302e-1	3.516056706067224e-10	1.165813965117246e-1
		3.620000000000000e+2	1.155050113616321e-1	3.308249424137357e-10	1.155050110308072e-1
		3.630000000000000e+2	1.144306340524893e-1	3.112724044927819e-10	1.144306337412169e-1
		3.640000000000000e+2	1.133582611891862e-1	2.928754678888309e-10	1.133582608963108e-1
		3.650000000000000e+2	1.122878890320010e-1	2.755658338260768e-10	1.122878887564352e-1
		3.660000000000000e+2	1.112195138481935e-1	2.592792401481876e-10	1.112195135889142e-1
		3.670000000000000e+2	1.101531319119907e-1	2.439552227445266e-10	1.101531316680355e-1
		3.680000000000000e+2	1.090887395045746e-1	2.295368910766510e-10	1.090887392750378e-1
		3.690000000000000e+2	1.080263329140685e-1	2.159707169717334e-10	1.080263326980977e-1
		3.700000000000000e+2	1.069659084355238e-1	2.032063358987842e-10	1.069659082323175e-1
		3.710000000000000e+2	1.059074623709072e-1	1.911963599899246e-10	1.059074621797109e-1
		3.720000000000000e+2	1.048509910290872e-1	1.798962021125417e-10	1.048509908491910e-1
		3.730000000000000e+2	1.037964907258217e-1	1.692639103392023e-10	1.037964905565578e-1
		3.740000000000000e+2	1.027439577837441e-1	1.592600122007813e-10	1.027439576244841e-1
		3.750000000000000e+2	1.016933885323516e-1	1.498473681445995e-10	1.016933883825042e-1
		3.760000000000000e+2	1.006447793079908e-1	1.409910336535374e-10	1.006447791669997e-1
		3.770000000000000e+2	9.959812645384574e-2	1.326581295142309e-10	9.959812632118765e-2
		3.780000000000000e+2	9.855342631992498e-2	1.248177197527268e-10	9.855342619510726e-2
		3.790000000000000e+2	9.751067526304851e-2	1.174406967844283e-10	9.751067514560779e-2
		3.800000000000000e+2	9.646986964683469e-2	1.104996733519538e-10	9.646986953633502e-2
		3.810000000000000e+2	9.543100584168806e-2	1.039688808497218e-10	9.543100573771918e-2
		3.820000000000000e+2	9.439408022478618e-2	9.782407365779310e-11	9.439408012696210e-2
		3.830000000000000e+2	9.335908918006718e-2	9.204243912981331e-11	9.335908908802477e-2
		3.840000000000000e+2	9.232602909821680e-2	8.660251290087720e-11	9.232602901161430e-2
		3.850000000000000e+2	9.129489637665589e-2	8.148409920090131e-11	9.129489629517179e-2
		3.860000000000000e+2	9.026568741952746e-2	7.666819587766317e-11	9.026568734285928e-2
		3.870000000000000e+2	8.923839863768478e-2	7.213692385115926e-11	8.923839856554789e-2
		3.880000000000000e+2	8.821302644867806e-2	6.787346073737528e-11	8.821302638080458e-2
		3.890000000000000e+2	8.718956727674198e-2	6.386197839504874e-11	8.718956721288002e-2
		3.900000000000000e+2	8.616801755278397e-2	6.008758416356809e-11	8.616801749269637e-2
		3.910000000000000e+2	8.514837371437056e-2	5.653626557384914e-11	8.514837365783429e-2
		3.920000000000000e+2	8.413063220571560e-2	5.319483832692972e-11	8.413063215252075e-2
		3.930000000000000e+2	8.311478947766771e-2	5.005089734715457e-11	8.311478942761680e-2
		3.940000000000000e+2	8.210084198769768e-2	4.709277072823077e-11	8.210084194060491e-2
		3.950000000000000e+2	8.108878619988646e-2	4.430947640118177e-11	8.108878615557696e-2
		3.960000000000000e+2	8.007861858491216e-2	4.169068136332689e-11	8.007861854322146e-2
		3.970000000000000e+2	7.907033562003840e-2	3.922666331692640e-11	7.907033558081173e-2
		3.980000000000000e+2	7.806393378910142e-2	3.690827457507195e-11	7.806393375219317e-2
		3.990000000000000e+2	7.705940958249818e-2	3.472690810082480e-11	7.705940954777130e-2
		4.000000000000000e+2	7.605675949717382e-2	3.267446555352229e-11	7.605675946449936e-2
		4.010000000000000e+2	7.505598003660952e-2	3.074332722362223e-11	7.505598000586616e-2
		4.020000000000000e+2	7.405706771081038e-2	2.892632374446989e-11	7.405706768188408e-2
		4.030000000000000e+2	7.306001903629310e-2	2.721670947596590e-11	7.306001900907638e-2
		4.040000000000000e+2	7.206483053607382e-2	2.560813746132354e-11	7.206483051046570e-2
		4.050000000000000e+2	7.107149873965585e-2	2.409463586394003e-11	7.107149871556123e-2
		4.060000000000000e+2	7.008002018301795e-2	2.267058579690463e-11	7.008002016034737e-2
		4.070000000000000e+2	6.909039140860179e-2	2.133070046283615e-11	6.909039138727108e-2
		4.080000000000000e+2	6.810260896529985e-2	2.007000552660461e-11	6.810260894522985e-2
		4.090000000000000e+2	6.711666940844407e-2	1.888382064807171e-11	6.711666938956023e-2
		4.100000000000000e+2	6.613256929979283e-2	1.776774210629070e-11	6.613256928202510e-2
		4.110000000000000e+2	6.515030520751969e-2	1.671762645065640e-11	6.515030519080206e-2
		4.120000000000000e+2	6.416987370620098e-2	1.572957511831161e-11	6.416987369047139e-2
		4.130000000000000e+2	6.319127137680408e-2	1.479991996070065e-11	6.319127136200414e-2
		4.140000000000000e+2	6.221449480667534e-2	1.392520962553861e-11	6.221449479275015e-2
		4.150000000000000e+2	6.123954058952846e-2	1.310219674363792e-11	6.123954057642628e-2
		4.160000000000000e+2	6.026640532543198e-2	1.232782587302384e-11	6.026640531310418e-2
		4.170000000000000e+2	5.929508562079810e-2	1.159922215558174e-11	5.929508560919888e-2
		4.180000000000000e+2	5.832557808837046e-2	1.091368064412295e-11	5.832557807745681e-2
		4.190000000000000e+2	5.735787934721231e-2	1.026865626024651e-11	5.735787933694364e-2
		4.200000000000000e+2	5.639198602269490e-2	9.661754345714883e-12	5.639198601303314e-2
		4.210000000000000e+2	5.542789474648552e-2	9.090721772266194e-12	5.542789473739479e-2
		4.220000000000000e+2	5.446560215653584e-2	8.553438576857149e-12	5.446560214798241e-2
		4.230000000000000e+2	5.350510489707034e-2	8.047910091283069e-12	5.350510488902244e-2
		4.240000000000000e+2	5.254639961857405e-2	7.572259536956226e-12	5.254639961100177e-2
		4.250000000000000e+2	5.158948297778149e-2	7.124721057350085e-12	5.158948297065674e-2
		4.260000000000000e+2	5.063435163766466e-2	6.703633162242598e-12	5.063435163096102e-2
		4.270000000000000e+2	4.968100226742167e-2	6.307432559420488e-12	4.968100226111422e-2
		4.280000000000000e+2	4.872943154246456e-2	5.934648350944170e-12	4.872943153652992e-2
		4.290000000000000e+2	4.777963614440850e-2	5.583896572427312e-12	4.777963613882458e-2
		4.300000000000000e+2	4.683161276105941e-2	5.253875055057779e-12	4.683161275580555e-2
		4.310000000000000e+2	4.588535808640298e-2	4.943358591285533e-12	4.588535808145961e-2
		4.320000000000000e+2	4.494086882059295e-2	4.651194386229618e-12	4.494086881594178e-2
		4.330000000000000e+2	4.399814166993948e-2	4.376297777917819e-12	4.399814166556321e-2
		4.340000000000000e+2	4.305717334689785e-2	4.117648210470418e-12	4.305717334278020e-2
		4.350000000000000e+2	4.211796057005690e-2	3.874285445278179e-12	4.211796056618261e-2
		4.360000000000000e+2	4.118050006412749e-2	3.645305996108775e-12	4.118050006048218e-2
		4.370000000000000e+2	4.024478855993130e-2	3.429859774906810e-12	4.024478855650143e-2
		4.380000000000000e+2	3.931082279438914e-2	3.227146935835112e-12	3.931082279116199e-2
		4.390000000000000e+2	3.837859951050998e-2	3.036414905840561e-12	3.837859950747358e-2
		4.400000000000000e+2	3.744811545737914e-2	2.856955590720517e-12	3.744811545452220e-2
		4.410000000000000e+2	3.651936739014733e-2	2.688102746317439e-12	3.651936738745920e-2
		4.420000000000000e+2	3.559235207001876e-2	2.529229505082017e-12	3.559235206748951e-2
		4.430000000000000e+2	3.466706626424065e-2	2.379746048822356e-12	3.466706626186089e-2
		4.440000000000000e+2	3.374350674609139e-2	2.239097418999132e-12	3.374350674385229e-2
		4.450000000000000e+2	3.282167029486943e-2	2.106761456437584e-12	3.282167029276267e-2
		4.460000000000000e+2	3.190155369588210e-2	1.982246862807333e-12	3.190155369389985e-2
		4.470000000000000e+2	3.098315374043409e-2	1.865091376673338e-12	3.098315373856902e-2
		4.480000000000000e+2	3.006646722581696e-2	1.754860057346627e-12	3.006646722406209e-2
		4.490000000000000e+2	2.915149095529718e-2	1.651143670163450e-12	2.915149095364605e-2
		4.500000000000000e+2	2.823822173810536e-2	1.553557167198270e-12	2.823822173655183e-2
		4.510000000000000e+2	2.732665638942538e-2	1.461738257770259e-12	2.732665638796366e-2
		4.520000000000000e+2	2.641679173038258e-2	1.375346063436198e-12	2.641679172900724e-2
		4.530000000000000e+2	2.550862458803332e-2	1.294059852476511e-12	2.550862458673925e-2
		4.540000000000000e+2	2.460215179535363e-2	1.217577849176145e-12	2.460215179413605e-2
		4.550000000000000e+2	2.369737019122820e-2	1.145616113479817e-12	2.369737019008256e-2
		4.560000000000000e+2	2.279427662043942e-2	1.077907486862254e-12	2.279427661936151e-2
		4.570000000000000e+2	2.189286793365630e-2	1.014200600499990e-12	2.189286793264211e-2
		4.580000000000000e+2	2.099314098742339e-2	9.542589420626099e-13	2.099314098646915e-2
		4.590000000000000e+2	2.009509264415016e-2	8.978599776587888e-13	2.009509264325232e-2
		4.600000000000000e+2	1.919871977209964e-2	8.447943256774336e-13	1.919871977125487e-2
		4.610000000000000e+2	1.830401924537789e-2	7.948649794567453e-13	1.830401924458302e-2
		4.620000000000000e+2	1.741098794392271e-2	7.478865758954155e-13	1.741098794317480e-2
		4.630000000000000e+2	1.651962275349289e-2	7.036847072906031e-13	1.651962275278923e-2
		4.640000000000000e+2	1.562992056565765e-2	6.620952738479223e-13	1.562992056499557e-2
		4.650000000000000e+2	1.474187827778545e-2	6.229638744596447e-13	1.474187827716250e-2
		4.660000000000000e+2	1.385549279303327e-2	5.861452334893318e-13	1.385549279244713e-2
		4.670000000000000e+2	1.297076102033584e-2	5.515026614348534e-13	1.297076101978434e-2
		4.680000000000000e+2	1.208767987439480e-2	5.189075474675210e-13	1.208767987387588e-2
		4.690000000000000e+2	1.120624627566785e-2	4.882388819633368e-13	1.120624627517963e-2
		4.700000000000000e+2	1.032645715035863e-2	4.593828072537918e-13	1.032645714989922e-2
		4.710000000000000e+2	9.448309430404699e-3	4.322321949283438e-13	9.448309429972490e-3
		4.720000000000000e+2	8.571800053468526e-3	4.066862481193385e-13	8.571800053061851e-3
		4.730000000000000e+2	7.696925962925261e-3	3.826501272928177e-13	7.696925962542622e-3
		4.740000000000000e+2	6.823684107853112e-3	3.600345981559796e-13	6.823684107493066e-3
		4.750000000000000e+2	5.952071443022178e-3	3.387557003741542e-13	5.952071442683449e-3
		4.760000000000000e+2	5.082084928884067e-3	3.187344358673765e-13	5.082084928565322e-3
		4.770000000000000e+2	4.213721531561132e-3	2.998964755293788e-13	4.213721531261261e-3
		4.780000000000000e+2	3.346978222836083e-3	2.821718832801786e-13	3.346978222553920e-3
		4.790000000000000e+2	2.481851980141281e-3	2.654948564278237e-13	2.481851979875771e-3
		4.800000000000000e+2	1.618339786548018e-3	2.498034813753622e-13	1.618339786298217e-3
		4.810000000000000e+2	7.564386307566950e-4	2.350395037661115e-13	7.564386305216608e-4
		4.820000000000000e+2	-1.038544929146124e-4	2.211481122138938e-13	-1.038544931357688e-4
		4.830000000000000e+2	-9.625425845399272e-4	2.080777348153192e-13	-9.625425847479829e-4
		4.840000000000000e+2	-1.819628638596194e-3	1.957798476886749e-13	-1.819628638791981e-3
		4.850000000000000e+2	-2.675115643973713e-3	1.842087948286278e-13	-2.675115644157899e-3
		4.860000000000000e+2	-3.529006583986083e-3	1.733216186079318e-13	-3.529006584159389e-3
		4.870000000000000e+2	-4.381304436381517e-3	1.630779002968914e-13	-4.381304436544609e-3
		4.880000000000000e+2	-5.232012173352396e-3	1.534396100084984e-13	-5.232012173505829e-3
		4.890000000000000e+2	-6.081132761545926e-3	1.443709655121729e-13	-6.081132761690311e-3
		4.900000000000000e+2	-6.928669162074574e-3	1.358382993919411e-13	-6.928669162210410e-3
		4.910000000000000e+2	-7.774624330526336e-3	1.278099340558801e-13	-7.774624330654123e-3
		4.920000000000000e+2	-8.619001216974954e-3	1.202560641328049e-13	-8.619001217095190e-3
		4.930000000000000e+2	-9.461802765990179e-3	1.131486458195850e-13	-9.461802766103310e-3
		4.940000000000000e+2	-1.030303191664844e-2	1.064612927682993e-13	-1.030303191675491e-2
		4.950000000000000e+2	-1.114269160254255e-2	1.001691781267054e-13	-1.114269160264270e-2
		4.960000000000000e+2	-1.198078475179215e-2	9.424894236835146e-14	-1.198078475188641e-2
		4.970000000000000e+2	-1.281731428705418e-2	8.867860657014485e-14	-1.281731428714283e-2
		4.980000000000000e+2	-1.365228312553246e-2	8.343749081542142e-14	-1.365228312561589e-2
		4.990000000000000e+2	-1.448569417898860e-2	7.850613741958984e-14	-1.448569417906709e-2
		5.000000000000000e+2	-1.531755035375165e-2	7.386623869331893e-14	-1.531755035382554e-2
