# Supplementary material for: Ubiquitin transfer by a RING E3 ligase occurs from a closed E2~ubiquitin conformation
Source: Nat Commun. 2020 Jun 5;11:2846. doi: 10.1038/s41467-020-16666-y (PMC7275055; doi:10.1038/s41467-020-16666-y)
Supplement: Supplementary file 4 — Source Data [file 41467_2020_16666_MOESM4_ESM.zip › Source_Data/Figures/Figure_4/Figure_4c/2_A647_no RNF4.CSV]

VAR1	VAR2	VAR3	VAR4
3.000000000000000e+1	1.000000000000000e+0	0.0000000000000000	1.294698552898139e+0
9.000000000000000e+1	6.962025316455697e-1	1.000000000000000e+0	1.284669986676489e+0
1.500000000000000e+2	3.544303797468354e-1	2.000000000000000e+0	1.274715936522781e+0
2.100000000000000e+2	2.531645569620253e-1	3.000000000000000e+0	1.264835848754239e+0
2.700000000000000e+2	7.594936708860760e-2	4.000000000000000e+0	1.255029173802162e+0
3.300000000000000e+2	3.797468354430380e-2	5.000000000000000e+0	1.245295366181351e+0
3.900000000000000e+2	2.531645569620253e-2	6.000000000000000e+0	1.235633884459775e+0
4.500000000000000e+2	0.0000000000000000	7.000000000000000e+0	1.226044191228445e+0
5.100000000000000e+2	0.0000000000000000	8.000000000000000e+0	1.216525753071526e+0
		9.000000000000000e+0	1.207078040536667e+0
		1.000000000000000e+1	1.197700528105551e+0
		1.100000000000000e+1	1.188392694164659e+0
		1.200000000000000e+1	1.179154020976262e+0
		1.300000000000000e+1	1.169983994649618e+0
		1.400000000000000e+1	1.160882105112389e+0
		1.500000000000000e+1	1.151847846082270e+0
		1.600000000000000e+1	1.142880715038826e+0
		1.700000000000000e+1	1.133980213195539e+0
		1.800000000000000e+1	1.125145845472067e+0
		1.900000000000000e+1	1.116377120466702e+0
		2.000000000000000e+1	1.107673550429038e+0
		2.100000000000000e+1	1.099034651232841e+0
		2.200000000000000e+1	1.090459942349120e+0
		2.300000000000000e+1	1.081948946819395e+0
		2.400000000000000e+1	1.073501191229172e+0
		2.500000000000000e+1	1.065116205681606e+0
		2.600000000000000e+1	1.056793523771363e+0
		2.700000000000000e+1	1.048532682558682e+0
		2.800000000000000e+1	1.040333222543616e+0
		2.900000000000000e+1	1.032194687640483e+0
		3.000000000000000e+1	1.024116625152487e+0
		3.100000000000000e+1	1.016098585746543e+0
		3.200000000000000e+1	1.008140123428284e+0
		3.300000000000000e+1	1.000240795517248e+0
		3.400000000000000e+1	9.924001626222603e-1
		3.500000000000000e+1	9.846177886169874e-1
		3.600000000000000e+1	9.768932406156826e-1
		3.700000000000000e+1	9.692260889491040e-1
		3.800000000000000e+1	9.616159071406170e-1
		3.900000000000000e+1	9.540622718824696e-1
		4.000000000000000e+1	9.465647630122491e-1
		4.100000000000000e+1	9.391229634895085e-1
		4.200000000000000e+1	9.317364593725707e-1
		4.300000000000000e+1	9.244048397955029e-1
		4.400000000000000e+1	9.171276969452622e-1
		4.500000000000000e+1	9.099046260390133e-1
		4.600000000000000e+1	9.027352253016101e-1
		4.700000000000000e+1	8.956190959432498e-1
		4.800000000000000e+1	8.885558421372894e-1
		4.900000000000000e+1	8.815450709982293e-1
		5.000000000000000e+1	8.745863925598578e-1
		5.100000000000000e+1	8.676794197535616e-1
		5.200000000000000e+1	8.608237683867942e-1
		5.300000000000000e+1	8.540190571217064e-1
		5.400000000000000e+1	8.472649074539346e-1
		5.500000000000000e+1	8.405609436915462e-1
		5.600000000000000e+1	8.339067929341435e-1
		5.700000000000000e+1	8.273020850521205e-1
		5.800000000000000e+1	8.207464526660749e-1
		5.900000000000000e+1	8.142395311263741e-1
		6.000000000000000e+1	8.077809584928707e-1
		6.100000000000000e+1	8.013703755147706e-1
		6.200000000000000e+1	7.950074256106496e-1
		6.300000000000000e+1	7.886917548486202e-1
		6.400000000000000e+1	7.824230119266427e-1
		6.500000000000000e+1	7.762008481529861e-1
		6.600000000000000e+1	7.700249174268314e-1
		6.700000000000000e+1	7.638948762190210e-1
		6.800000000000000e+1	7.578103835529494e-1
		6.900000000000000e+1	7.517711009855974e-1
		7.000000000000000e+1	7.457766925887061e-1
		7.100000000000000e+1	7.398268249300922e-1
		7.200000000000000e+1	7.339211670550997e-1
		7.300000000000000e+1	7.280593904681926e-1
		7.400000000000000e+1	7.222411691146811e-1
		7.500000000000000e+1	7.164661793625868e-1
		7.600000000000000e+1	7.107340999846397e-1
		7.700000000000000e+1	7.050446121404106e-1
		7.800000000000000e+1	6.993973993585767e-1
		7.900000000000000e+1	6.937921475193176e-1
		8.000000000000000e+1	6.882285448368427e-1
		8.100000000000000e+1	6.827062818420483e-1
		8.200000000000000e+1	6.772250513653046e-1
		8.300000000000000e+1	6.717845485193691e-1
		8.400000000000000e+1	6.663844706824274e-1
		8.500000000000000e+1	6.610245174812606e-1
		8.600000000000000e+1	6.557043907745372e-1
		8.700000000000000e+1	6.504237946362298e-1
		8.800000000000000e+1	6.451824353391535e-1
		8.900000000000000e+1	6.399800213386287e-1
		9.000000000000000e+1	6.348162632562638e-1
		9.100000000000000e+1	6.296908738638586e-1
		9.200000000000000e+1	6.246035680674285e-1
		9.300000000000000e+1	6.195540628913450e-1
		9.400000000000000e+1	6.145420774625970e-1
		9.500000000000000e+1	6.095673329951666e-1
		9.600000000000000e+1	6.046295527745225e-1
		9.700000000000000e+1	5.997284621422274e-1
		9.800000000000000e+1	5.948637884806609e-1
		9.900000000000000e+1	5.900352611978557e-1
		1.000000000000000e+2	5.852426117124456e-1
		1.010000000000000e+2	5.804855734387267e-1
		1.020000000000000e+2	5.757638817718277e-1
		1.030000000000000e+2	5.710772740729930e-1
		1.040000000000000e+2	5.664254896549729e-1
		1.050000000000000e+2	5.618082697675229e-1
		1.060000000000000e+2	5.572253575830118e-1
		1.070000000000000e+2	5.526764981821354e-1
		1.080000000000000e+2	5.481614385397372e-1
		1.090000000000000e+2	5.436799275107338e-1
		1.100000000000000e+2	5.392317158161454e-1
		1.110000000000000e+2	5.348165560292304e-1
		1.120000000000000e+2	5.304342025617217e-1
		1.130000000000000e+2	5.260844116501670e-1
		1.140000000000000e+2	5.217669413423690e-1
		1.150000000000000e+2	5.174815514839275e-1
		1.160000000000000e+2	5.132280037048811e-1
		1.170000000000000e+2	5.090060614064480e-1
		1.180000000000000e+2	5.048154897478654e-1
		1.190000000000000e+2	5.006560556333270e-1
		1.200000000000000e+2	4.965275276990167e-1
		1.210000000000000e+2	4.924296763002406e-1
		1.220000000000000e+2	4.883622734986514e-1
		1.230000000000000e+2	4.843250930495712e-1
		1.240000000000000e+2	4.803179103894060e-1
		1.250000000000000e+2	4.763405026231547e-1
		1.260000000000000e+2	4.723926485120116e-1
		1.270000000000000e+2	4.684741284610590e-1
		1.280000000000000e+2	4.645847245070531e-1
		1.290000000000000e+2	4.607242203063006e-1
		1.300000000000000e+2	4.568924011226238e-1
		1.310000000000000e+2	4.530890538154167e-1
		1.320000000000000e+2	4.493139668277894e-1
		1.330000000000000e+2	4.455669301748001e-1
		1.340000000000000e+2	4.418477354317750e-1
		1.350000000000000e+2	4.381561757227154e-1
		1.360000000000000e+2	4.344920457087898e-1
		1.370000000000000e+2	4.308551415769127e-1
		1.380000000000000e+2	4.272452610284071e-1
		1.390000000000000e+2	4.236622032677528e-1
		1.400000000000000e+2	4.201057689914162e-1
		1.410000000000000e+2	4.165757603767654e-1
		1.420000000000000e+2	4.130719810710656e-1
		1.430000000000000e+2	4.095942361805581e-1
		1.440000000000000e+2	4.061423322596186e-1
		1.450000000000000e+2	4.027160772999978e-1
		1.460000000000000e+2	3.993152807201408e-1
		1.470000000000000e+2	3.959397533545862e-1
		1.480000000000000e+2	3.925893074434441e-1
		1.490000000000000e+2	3.892637566219522e-1
		1.500000000000000e+2	3.859629159101093e-1
		1.510000000000000e+2	3.826866017023858e-1
		1.520000000000000e+2	3.794346317575115e-1
		1.530000000000000e+2	3.762068251883384e-1
		1.540000000000000e+2	3.730030024517786e-1
		1.550000000000000e+2	3.698229853388178e-1
		1.560000000000000e+2	3.666665969646029e-1
		1.570000000000000e+2	3.635336617586020e-1
		1.580000000000000e+2	3.604240054548399e-1
		1.590000000000000e+2	3.573374550822035e-1
		1.600000000000000e+2	3.542738389548210e-1
		1.610000000000000e+2	3.512329866625122e-1
		1.620000000000000e+2	3.482147290613094e-1
		1.630000000000000e+2	3.452188982640492e-1
		1.640000000000000e+2	3.422453276310334e-1
		1.650000000000000e+2	3.392938517607606e-1
		1.660000000000000e+2	3.363643064807255e-1
		1.670000000000000e+2	3.334565288382869e-1
		1.680000000000000e+2	3.305703570916039e-1
		1.690000000000000e+2	3.277056307006392e-1
		1.700000000000000e+2	3.248621903182290e-1
		1.710000000000000e+2	3.220398777812197e-1
		1.720000000000000e+2	3.192385361016704e-1
		1.730000000000000e+2	3.164580094581199e-1
		1.740000000000000e+2	3.136981431869204e-1
		1.750000000000000e+2	3.109587837736335e-1
		1.760000000000000e+2	3.082397788444917e-1
		1.770000000000000e+2	3.055409771579229e-1
		1.780000000000000e+2	3.028622285961371e-1
		1.790000000000000e+2	3.002033841567769e-1
		1.800000000000000e+2	2.975642959446291e-1
		1.810000000000000e+2	2.949448171633984e-1
		1.820000000000000e+2	2.923448021075418e-1
		1.830000000000000e+2	2.897641061541640e-1
		1.840000000000000e+2	2.872025857549732e-1
		1.850000000000000e+2	2.846600984282954e-1
		1.860000000000000e+2	2.821365027511505e-1
		1.870000000000000e+2	2.796316583513846e-1
		1.880000000000000e+2	2.771454258998625e-1
		1.890000000000000e+2	2.746776671027174e-1
		1.900000000000000e+2	2.722282446936589e-1
		1.910000000000000e+2	2.697970224263373e-1
		1.920000000000000e+2	2.673838650667651e-1
		1.930000000000000e+2	2.649886383857951e-1
		1.940000000000000e+2	2.626112091516534e-1
		1.950000000000000e+2	2.602514451225294e-1
		1.960000000000000e+2	2.579092150392192e-1
		1.970000000000000e+2	2.555843886178249e-1
		1.980000000000000e+2	2.532768365425077e-1
		1.990000000000000e+2	2.509864304582946e-1
		2.000000000000000e+2	2.487130429639390e-1
		2.010000000000000e+2	2.464565476048344e-1
		2.020000000000000e+2	2.442168188659795e-1
		2.030000000000000e+2	2.419937321649980e-1
		2.040000000000000e+2	2.397871638452076e-1
		2.050000000000000e+2	2.375969911687428e-1
		2.060000000000000e+2	2.354230923097266e-1
		2.070000000000000e+2	2.332653463474952e-1
		2.080000000000000e+2	2.311236332598711e-1
		2.090000000000000e+2	2.289978339164874e-1
		2.100000000000000e+2	2.268878300721613e-1
		2.110000000000000e+2	2.247935043603165e-1
		2.120000000000000e+2	2.227147402864553e-1
		2.130000000000000e+2	2.206514222216784e-1
		2.140000000000000e+2	2.186034353962535e-1
		2.150000000000000e+2	2.165706658932308e-1
		2.160000000000000e+2	2.145530006421071e-1
		2.170000000000000e+2	2.125503274125359e-1
		2.180000000000000e+2	2.105625348080854e-1
		2.190000000000000e+2	2.085895122600408e-1
		2.200000000000000e+2	2.066311500212562e-1
		2.210000000000000e+2	2.046873391600477e-1
		2.220000000000000e+2	2.027579715541360e-1
		2.230000000000000e+2	2.008429398846312e-1
		2.240000000000000e+2	1.989421376300640e-1
		2.250000000000000e+2	1.970554590604597e-1
		2.260000000000000e+2	1.951827992314580e-1
		2.270000000000000e+2	1.933240539784750e-1
		2.280000000000000e+2	1.914791199109095e-1
		2.290000000000000e+2	1.896478944063915e-1
		2.300000000000000e+2	1.878302756050747e-1
		2.310000000000000e+2	1.860261624039701e-1
		2.320000000000000e+2	1.842354544513225e-1
		2.330000000000000e+2	1.824580521410283e-1
		2.340000000000000e+2	1.806938566070955e-1
		2.350000000000000e+2	1.789427697181438e-1
		2.360000000000000e+2	1.772046940719465e-1
		2.370000000000000e+2	1.754795329900126e-1
		2.380000000000000e+2	1.737671905122093e-1
		2.390000000000000e+2	1.720675713914240e-1
		2.400000000000000e+2	1.703805810882661e-1
		2.410000000000000e+2	1.687061257658093e-1
		2.420000000000000e+2	1.670441122843711e-1
		2.430000000000000e+2	1.653944481963323e-1
		2.440000000000000e+2	1.637570417409947e-1
		2.450000000000000e+2	1.621318018394773e-1
		2.460000000000000e+2	1.605186380896496e-1
		2.470000000000000e+2	1.589174607611035e-1
		2.480000000000000e+2	1.573281807901620e-1
		2.490000000000000e+2	1.557507097749253e-1
		2.500000000000000e+2	1.541849599703531e-1
		2.510000000000000e+2	1.526308442833845e-1
		2.520000000000000e+2	1.510882762680930e-1
		2.530000000000000e+2	1.495571701208782e-1
		2.540000000000000e+2	1.480374406756935e-1
		2.550000000000000e+2	1.465290033993082e-1
		2.560000000000000e+2	1.450317743866057e-1
		2.570000000000000e+2	1.435456703559164e-1
		2.580000000000000e+2	1.420706086443855e-1
		2.590000000000000e+2	1.406065072033744e-1
		2.600000000000000e+2	1.391532845938971e-1
		2.610000000000000e+2	1.377108599820907e-1
		2.620000000000000e+2	1.362791531347182e-1
		2.630000000000000e+2	1.348580844147064e-1
		2.640000000000000e+2	1.334475747767160e-1
		2.650000000000000e+2	1.320475457627444e-1
		2.660000000000000e+2	1.306579194977619e-1
		2.670000000000000e+2	1.292786186853803e-1
		2.680000000000000e+2	1.279095666035525e-1
		2.690000000000000e+2	1.265506871003058e-1
		2.700000000000000e+2	1.252019045895056e-1
		2.710000000000000e+2	1.238631440466509e-1
		2.720000000000000e+2	1.225343310047016e-1
		2.730000000000000e+2	1.212153915499359e-1
		2.740000000000000e+2	1.199062523178391e-1
		2.750000000000000e+2	1.186068404890230e-1
		2.760000000000000e+2	1.173170837851748e-1
		2.770000000000000e+2	1.160369104650376e-1
		2.780000000000000e+2	1.147662493204190e-1
		2.790000000000000e+2	1.135050296722308e-1
		2.800000000000000e+2	1.122531813665572e-1
		2.810000000000000e+2	1.110106347707529e-1
		2.820000000000000e+2	1.097773207695696e-1
		2.830000000000000e+2	1.085531707613115e-1
		2.840000000000000e+2	1.073381166540197e-1
		2.850000000000000e+2	1.061320908616845e-1
		2.860000000000000e+2	1.049350263004859e-1
		2.870000000000000e+2	1.037468563850623e-1
		2.880000000000000e+2	1.025675150248068e-1
		2.890000000000000e+2	1.013969366201907e-1
		2.900000000000000e+2	1.002350560591150e-1
		2.910000000000000e+2	9.908180871328814e-2
		2.920000000000000e+2	9.793713043463157e-2
		2.930000000000000e+2	9.680095755171142e-2
		2.940000000000000e+2	9.567322686619675e-2
		2.950000000000000e+2	9.455387564934442e-2
		2.960000000000000e+2	9.344284163850952e-2
		2.970000000000000e+2	9.234006303368259e-2
		2.980000000000000e+2	9.124547849405157e-2
		2.990000000000000e+2	9.015902713459014e-2
		3.000000000000000e+2	8.908064852267091e-2
		3.010000000000000e+2	8.801028267470376e-2
		3.020000000000000e+2	8.694787005279981e-2
		3.030000000000000e+2	8.589335156145902e-2
		3.040000000000000e+2	8.484666854428379e-2
		3.050000000000000e+2	8.380776278071562e-2
		3.060000000000000e+2	8.277657648279712e-2
		3.070000000000000e+2	8.175305229195731e-2
		3.080000000000000e+2	8.073713327582141e-2
		3.090000000000000e+2	7.972876292504370e-2
		3.100000000000000e+2	7.872788515016443e-2
		3.110000000000000e+2	7.773444427849011e-2
		3.120000000000000e+2	7.674838505099635e-2
		3.130000000000000e+2	7.576965261925459e-2
		3.140000000000000e+2	7.479819254238066e-2
		3.150000000000000e+2	7.383395078400731e-2
		3.160000000000000e+2	7.287687370927779e-2
		3.170000000000000e+2	7.192690808186278e-2
		3.180000000000000e+2	7.098400106099939e-2
		3.190000000000000e+2	7.004810019855146e-2
		3.200000000000000e+2	6.911915343609270e-2
		3.210000000000000e+2	6.819710910201060e-2
		3.220000000000000e+2	6.728191590863250e-2
		3.230000000000000e+2	6.637352294937266e-2
		3.240000000000000e+2	6.547187969590066e-2
		3.250000000000000e+2	6.457693599533087e-2
		3.260000000000000e+2	6.368864206743258e-2
		3.270000000000000e+2	6.280694850186138e-2
		3.280000000000000e+2	6.193180625541032e-2
		3.290000000000000e+2	6.106316664928236e-2
		3.300000000000000e+2	6.020098136638228e-2
		3.310000000000000e+2	5.934520244862946e-2
		3.320000000000000e+2	5.849578229428993e-2
		3.330000000000000e+2	5.765267365532893e-2
		3.340000000000000e+2	5.681582963478240e-2
		3.350000000000000e+2	5.598520368414867e-2
		3.360000000000000e+2	5.516074960079927e-2
		3.370000000000000e+2	5.434242152540868e-2
		3.380000000000000e+2	5.353017393940382e-2
		3.390000000000000e+2	5.272396166243181e-2
		3.400000000000000e+2	5.192373984984711e-2
		3.410000000000000e+2	5.112946399021689e-2
		3.420000000000000e+2	5.034108990284534e-2
		3.430000000000000e+2	4.955857373531594e-2
		3.440000000000000e+2	4.878187196105232e-2
		3.450000000000000e+2	4.801094137689733e-2
		3.460000000000000e+2	4.724573910070951e-2
		3.470000000000000e+2	4.648622256897826e-2
		3.480000000000000e+2	4.573234953445590e-2
		3.490000000000000e+2	4.498407806380805e-2
		3.500000000000000e+2	4.424136653528086e-2
		3.510000000000000e+2	4.350417363638602e-2
		3.520000000000000e+2	4.277245836160275e-2
		3.530000000000000e+2	4.204618001009692e-2
		3.540000000000000e+2	4.132529818345710e-2
		3.550000000000000e+2	4.060977278344742e-2
		3.560000000000000e+2	3.989956400977724e-2
		3.570000000000000e+2	3.919463235788715e-2
		3.580000000000000e+2	3.849493861675178e-2
		3.590000000000000e+2	3.780044386669857e-2
		3.600000000000000e+2	3.711110947724286e-2
		3.610000000000000e+2	3.642689710493938e-2
		3.620000000000000e+2	3.574776869124912e-2
		3.630000000000000e+2	3.507368646042267e-2
		3.640000000000000e+2	3.440461291739864e-2
		3.650000000000000e+2	3.374051084571842e-2
		3.660000000000000e+2	3.308134330545572e-2
		3.670000000000000e+2	3.242707363116208e-2
		3.680000000000000e+2	3.177766542982720e-2
		3.690000000000000e+2	3.113308257885478e-2
		3.700000000000000e+2	3.049328922405318e-2
		3.710000000000000e+2	2.985824977764098e-2
		3.720000000000000e+2	2.922792891626767e-2
		3.730000000000000e+2	2.860229157904853e-2
		3.740000000000000e+2	2.798130296561475e-2
		3.750000000000000e+2	2.736492853417732e-2
		3.760000000000000e+2	2.675313399960610e-2
		3.770000000000000e+2	2.614588533152235e-2
		3.780000000000000e+2	2.554314875240606e-2
		3.790000000000000e+2	2.494489073571717e-2
		3.800000000000000e+2	2.435107800403039e-2
		3.810000000000000e+2	2.376167752718459e-2
		3.820000000000000e+2	2.317665652044513e-2
		3.830000000000000e+2	2.259598244268060e-2
		3.840000000000000e+2	2.201962299455245e-2
		3.850000000000000e+2	2.144754611671868e-2
		3.860000000000000e+2	2.087971998805029e-2
		3.870000000000000e+2	2.031611302386139e-2
		3.880000000000000e+2	1.975669387415246e-2
		3.890000000000000e+2	1.920143142186626e-2
		3.900000000000000e+2	1.865029478115730e-2
		3.910000000000000e+2	1.810325329567355e-2
		3.920000000000000e+2	1.756027653685150e-2
		3.930000000000000e+2	1.702133430222332e-2
		3.940000000000000e+2	1.648639661373707e-2
		3.950000000000000e+2	1.595543371608921e-2
		3.960000000000000e+2	1.542841607506937e-2
		3.970000000000000e+2	1.490531437591771e-2
		3.980000000000000e+2	1.438609952169408e-2
		3.990000000000000e+2	1.387074263165985e-2
		4.000000000000000e+2	1.335921503967111e-2
		4.010000000000000e+2	1.285148829258449e-2
		4.020000000000000e+2	1.234753414867418e-2
		4.030000000000000e+2	1.184732457606121e-2
		4.040000000000000e+2	1.135083175115418e-2
		4.050000000000000e+2	1.085802805710149e-2
		4.060000000000000e+2	1.036888608225537e-2
		4.070000000000000e+2	9.883378618646958e-3
		4.080000000000000e+2	9.401478660473035e-3
		4.090000000000000e+2	8.923159402593688e-3
		4.100000000000000e+2	8.448394239041555e-3
		4.110000000000000e+2	7.977156761541614e-3
		4.120000000000000e+2	7.509420758042410e-3
		4.130000000000000e+2	7.045160211258110e-3
		4.140000000000000e+2	6.584349297221105e-3
		4.150000000000000e+2	6.126962383845809e-3
		4.160000000000000e+2	5.672974029502710e-3
		4.170000000000000e+2	5.222358981603371e-3
		4.180000000000000e+2	4.775092175195644e-3
		4.190000000000000e+2	4.331148731569590e-3
		4.200000000000000e+2	3.890503956873522e-3
		4.210000000000000e+2	3.453133340740440e-3
		4.220000000000000e+2	3.019012554924816e-3
		4.230000000000000e+2	2.588117451949153e-3
		4.240000000000000e+2	2.160424063760998e-3
		4.250000000000000e+2	1.735908600399572e-3
		4.260000000000000e+2	1.314547448672654e-3
		4.270000000000000e+2	8.963171708429794e-4
		4.280000000000000e+2	4.811945033245876e-4
		4.290000000000000e+2	6.915635538891351e-5
		4.300000000000000e+2	-3.398201921198107e-4
		4.310000000000000e+2	-7.457578880591814e-4
		4.320000000000000e+2	-1.148679312254215e-3
		4.330000000000000e+2	-1.548606876753143e-3
		4.340000000000000e+2	-1.945562827074226e-3
		4.350000000000000e+2	-2.339569243442939e-3
		4.360000000000000e+2	-2.730648042020376e-3
		4.370000000000000e+2	-3.118820976122157e-3
		4.380000000000000e+2	-3.504109637428442e-3
		4.390000000000000e+2	-3.886535457185064e-3
		4.400000000000000e+2	-4.266119707395446e-3
		4.410000000000000e+2	-4.642883502004002e-3
		4.420000000000000e+2	-5.016847798070427e-3
		4.430000000000000e+2	-5.388033396935534e-3
		4.440000000000000e+2	-5.756460945378183e-3
		4.450000000000000e+2	-6.122150936763861e-3
		4.460000000000000e+2	-6.485123712184550e-3
		4.470000000000000e+2	-6.845399461590066e-3
		4.480000000000000e+2	-7.202998224911349e-3
		4.490000000000000e+2	-7.557939893174894e-3
		4.500000000000000e+2	-7.910244209609382e-3
		4.510000000000000e+2	-8.259930770743696e-3
		4.520000000000000e+2	-8.607019027497130e-3
		4.530000000000000e+2	-8.951528286261174e-3
		4.540000000000000e+2	-9.293477709973491e-3
		4.550000000000000e+2	-9.632886319183853e-3
		4.560000000000000e+2	-9.969772993112026e-3
		4.570000000000000e+2	-1.030415647069807e-2
		4.580000000000000e+2	-1.063605535164447e-2
		4.590000000000000e+2	-1.096548809745095e-2
		4.600000000000000e+2	-1.129247303244118e-2
		4.610000000000000e+2	-1.161702834478215e-2
		4.620000000000000e+2	-1.193917208749586e-2
		4.630000000000000e+2	-1.225892217946342e-2
		4.640000000000000e+2	-1.257629640642190e-2
		4.650000000000000e+2	-1.289131242195349e-2
		4.660000000000000e+2	-1.320398774846762e-2
		4.670000000000000e+2	-1.351433977817546e-2
		4.680000000000000e+2	-1.382238577405750e-2
		4.690000000000000e+2	-1.412814287082364e-2
		4.700000000000000e+2	-1.443162807586639e-2
		4.710000000000000e+2	-1.473285827020689e-2
		4.720000000000000e+2	-1.503185020943378e-2
		4.730000000000000e+2	-1.532862052463537e-2
		4.740000000000000e+2	-1.562318572332459e-2
		4.750000000000000e+2	-1.591556219035729e-2
		4.760000000000000e+2	-1.620576618884359e-2
		4.770000000000000e+2	-1.649381386105253e-2
		4.780000000000000e+2	-1.677972122930987e-2
		4.790000000000000e+2	-1.706350419688948e-2
		4.800000000000000e+2	-1.734517854889778e-2
		4.810000000000000e+2	-1.762475995315185e-2
		4.820000000000000e+2	-1.790226396105093e-2
		4.830000000000000e+2	-1.817770600844142e-2
		4.840000000000000e+2	-1.845110141647553e-2
		4.850000000000000e+2	-1.872246539246344e-2
		4.860000000000000e+2	-1.899181303071925e-2
		4.870000000000000e+2	-1.925915931340051e-2
		4.880000000000000e+2	-1.952451911134170e-2
		4.890000000000000e+2	-1.978790718488128e-2
		4.900000000000000e+2	-2.004933818468278e-2
		4.910000000000000e+2	-2.030882665254973e-2
		4.920000000000000e+2	-2.056638702223451e-2
		4.930000000000000e+2	-2.082203362024124e-2
		4.940000000000000e+2	-2.107578066662263e-2
		4.950000000000000e+2	-2.132764227577098e-2
		4.960000000000000e+2	-2.157763245720331e-2
		4.970000000000000e+2	-2.182576511634056e-2
		4.980000000000000e+2	-2.207205405528111e-2
		4.990000000000000e+2	-2.231651297356846e-2
		5.000000000000000e+2	-2.255915546895335e-2
