# Supplementary material for: Ubiquitin transfer by a RING E3 ligase occurs from a closed E2~ubiquitin conformation
Source: Nat Commun. 2020 Jun 5;11:2846. doi: 10.1038/s41467-020-16666-y (PMC7275055; doi:10.1038/s41467-020-16666-y)
Supplement: Supplementary file 4 — Source Data [file 41467_2020_16666_MOESM4_ESM.zip › Source_Data/Figures/Figure_4/Figure_4c/3_A647_with RNF4.CSV]

VAR1	VAR2	VAR3	VAR4
2.500000000000000e+1	1.000000000000000e+0	0.0000000000000000	1.185891767195998e+0
7.500000000000000e+1	6.444444444444445e-1	1.000000000000000e+0	1.177171436253954e+0
1.250000000000000e+2	4.444444444444444e-1	2.000000000000000e+0	1.168512199396311e+0
1.750000000000000e+2	3.333333333333333e-1	3.000000000000000e+0	1.159913628601794e+0
2.250000000000000e+2	2.444444444444444e-1	4.000000000000000e+0	1.151375298847823e+0
2.750000000000000e+2	1.111111111111111e-1	5.000000000000000e+0	1.142896788089494e+0
3.250000000000000e+2	2.222222222222222e-2	6.000000000000000e+0	1.134477677238725e+0
3.750000000000000e+2	0.0000000000000000	7.000000000000000e+0	1.126117550143540e+0
4.250000000000000e+2	4.444444444444445e-2	8.000000000000000e+0	1.117815993567495e+0
		9.000000000000000e+0	1.109572597169255e+0
		1.000000000000000e+1	1.101386953482311e+0
		1.100000000000000e+1	1.093258657894837e+0
		1.200000000000000e+1	1.085187308629693e+0
		1.300000000000000e+1	1.077172506724564e+0
		1.400000000000000e+1	1.069213856012239e+0
		1.500000000000000e+1	1.061310963101030e+0
		1.600000000000000e+1	1.053463437355325e+0
		1.700000000000000e+1	1.045670890876282e+0
		1.800000000000000e+1	1.037932938482652e+0
		1.900000000000000e+1	1.030249197691743e+0
		2.000000000000000e+1	1.022619288700510e+0
		2.100000000000000e+1	1.015042834366787e+0
		2.200000000000000e+1	1.007519460190640e+0
		2.300000000000000e+1	1.000048794295858e+0
		2.400000000000000e+1	9.926304674115712e-1
		2.500000000000000e+1	9.852641128539990e-1
		2.600000000000000e+1	9.779493665083230e-1
		2.700000000000000e+1	9.706858668106904e-1
		2.800000000000000e+1	9.634732547303416e-1
		2.900000000000000e+1	9.563111737518638e-1
		3.000000000000000e+1	9.491992698575688e-1
		3.100000000000000e+1	9.421371915099933e-1
		3.200000000000000e+1	9.351245896345235e-1
		3.300000000000000e+1	9.281611176021403e-1
		3.400000000000000e+1	9.212464312122850e-1
		3.500000000000000e+1	9.143801886758462e-1
		3.600000000000000e+1	9.075620505982661e-1
		3.700000000000000e+1	9.007916799627627e-1
		3.800000000000000e+1	8.940687421136722e-1
		3.900000000000000e+1	8.873929047399075e-1
		4.000000000000000e+1	8.807638378585318e-1
		4.100000000000000e+1	8.741812137984478e-1
		4.200000000000000e+1	8.676447071842008e-1
		4.300000000000000e+1	8.611539949198962e-1
		4.400000000000000e+1	8.547087561732283e-1
		4.500000000000000e+1	8.483086723596226e-1
		4.600000000000000e+1	8.419534271264875e-1
		4.700000000000000e+1	8.356427063375781e-1
		4.800000000000000e+1	8.293761980574672e-1
		4.900000000000000e+1	8.231535925361285e-1
		5.000000000000000e+1	8.169745821936234e-1
		5.100000000000000e+1	8.108388616048997e-1
		5.200000000000000e+1	8.047461274846936e-1
		5.300000000000000e+1	7.986960786725387e-1
		5.400000000000000e+1	7.926884161178790e-1
		5.500000000000000e+1	7.867228428652883e-1
		5.600000000000000e+1	7.807990640397912e-1
		5.700000000000000e+1	7.749167868322875e-1
		5.800000000000000e+1	7.690757204850790e-1
		5.900000000000000e+1	7.632755762774973e-1
		6.000000000000000e+1	7.575160675116330e-1
		6.100000000000000e+1	7.517969094981635e-1
		6.200000000000000e+1	7.461178195422822e-1
		6.300000000000000e+1	7.404785169297238e-1
		6.400000000000000e+1	7.348787229128893e-1
		6.500000000000000e+1	7.293181606970682e-1
		6.600000000000000e+1	7.237965554267555e-1
		6.700000000000000e+1	7.183136341720668e-1
		6.800000000000000e+1	7.128691259152471e-1
		6.900000000000000e+1	7.074627615372745e-1
		7.000000000000000e+1	7.020942738045577e-1
		7.100000000000000e+1	6.967633973557271e-1
		7.200000000000000e+1	6.914698686885181e-1
		7.300000000000000e+1	6.862134261467461e-1
		7.400000000000000e+1	6.809938099073734e-1
		7.500000000000000e+1	6.758107619676651e-1
		7.600000000000000e+1	6.706640261324382e-1
		7.700000000000000e+1	6.655533480013960e-1
		7.800000000000000e+1	6.604784749565546e-1
		7.900000000000000e+1	6.554391561497558e-1
		8.000000000000000e+1	6.504351424902669e-1
		8.100000000000000e+1	6.454661866324698e-1
		8.200000000000000e+1	6.405320429636337e-1
		8.300000000000000e+1	6.356324675917748e-1
		8.400000000000000e+1	6.307672183336018e-1
		8.500000000000000e+1	6.259360547025432e-1
		8.600000000000000e+1	6.211387378968619e-1
		8.700000000000000e+1	6.163750307878502e-1
		8.800000000000000e+1	6.116446979081090e-1
		8.900000000000000e+1	6.069475054399092e-1
		9.000000000000000e+1	6.022832212036334e-1
		9.100000000000000e+1	5.976516146463002e-1
		9.200000000000000e+1	5.930524568301677e-1
		9.300000000000000e+1	5.884855204214170e-1
		9.400000000000000e+1	5.839505796789158e-1
		9.500000000000000e+1	5.794474104430594e-1
		9.600000000000000e+1	5.749757901246917e-1
		9.700000000000000e+1	5.705354976941014e-1
		9.800000000000000e+1	5.661263136700979e-1
		9.900000000000000e+1	5.617480201091616e-1
		1.000000000000000e+2	5.574004005946710e-1
		1.010000000000000e+2	5.530832402262065e-1
		1.020000000000000e+2	5.487963256089264e-1
		1.030000000000000e+2	5.445394448430203e-1
		1.040000000000000e+2	5.403123875132338e-1
		1.050000000000000e+2	5.361149446784691e-1
		1.060000000000000e+2	5.319469088614558e-1
		1.070000000000000e+2	5.278080740384965e-1
		1.080000000000000e+2	5.236982356292826e-1
		1.090000000000000e+2	5.196171904867820e-1
		1.100000000000000e+2	5.155647368871982e-1
		1.110000000000000e+2	5.115406745199981e-1
		1.120000000000000e+2	5.075448044780123e-1
		1.130000000000000e+2	5.035769292476018e-1
		1.140000000000000e+2	4.996368526988958e-1
		1.150000000000000e+2	4.957243800760970e-1
		1.160000000000000e+2	4.918393179878543e-1
		1.170000000000000e+2	4.879814743977052e-1
		1.180000000000000e+2	4.841506586145812e-1
		1.190000000000000e+2	4.803466812833845e-1
		1.200000000000000e+2	4.765693543756259e-1
		1.210000000000000e+2	4.728184911801329e-1
		1.220000000000000e+2	4.690939062938188e-1
		1.230000000000000e+2	4.653954156125198e-1
		1.240000000000000e+2	4.617228363218935e-1
		1.250000000000000e+2	4.580759868883840e-1
		1.260000000000000e+2	4.544546870502469e-1
		1.270000000000000e+2	4.508587578086412e-1
		1.280000000000000e+2	4.472880214187797e-1
		1.290000000000000e+2	4.437423013811441e-1
		1.300000000000000e+2	4.402214224327606e-1
		1.310000000000000e+2	4.367252105385362e-1
		1.320000000000000e+2	4.332534928826576e-1
		1.330000000000000e+2	4.298060978600473e-1
		1.340000000000000e+2	4.263828550678822e-1
		1.350000000000000e+2	4.229835952971709e-1
		1.360000000000000e+2	4.196081505243892e-1
		1.370000000000000e+2	4.162563539031749e-1
		1.380000000000000e+2	4.129280397560812e-1
		1.390000000000000e+2	4.096230435663865e-1
		1.400000000000000e+2	4.063412019699631e-1
		1.410000000000000e+2	4.030823527472023e-1
		1.420000000000000e+2	3.998463348149952e-1
		1.430000000000000e+2	3.966329882187712e-1
		1.440000000000000e+2	3.934421541245911e-1
		1.450000000000000e+2	3.902736748112962e-1
		1.460000000000000e+2	3.871273936627126e-1
		1.470000000000000e+2	3.840031551599086e-1
		1.480000000000000e+2	3.809008048735089e-1
		1.490000000000000e+2	3.778201894560603e-1
		1.500000000000000e+2	3.747611566344523e-1
		1.510000000000000e+2	3.717235552023901e-1
		1.520000000000000e+2	3.687072350129201e-1
		1.530000000000000e+2	3.657120469710096e-1
		1.540000000000000e+2	3.627378430261755e-1
		1.550000000000000e+2	3.597844761651673e-1
		1.560000000000000e+2	3.568518004046998e-1
		1.570000000000000e+2	3.539396707842378e-1
		1.580000000000000e+2	3.510479433588299e-1
		1.590000000000000e+2	3.481764751919942e-1
		1.600000000000000e+2	3.453251243486525e-1
		1.610000000000000e+2	3.424937498881152e-1
		1.620000000000000e+2	3.396822118571136e-1
		1.630000000000000e+2	3.368903712828829e-1
		1.640000000000000e+2	3.341180901662930e-1
		1.650000000000000e+2	3.313652314750266e-1
		1.660000000000000e+2	3.286316591368061e-1
		1.670000000000000e+2	3.259172380326677e-1
		1.680000000000000e+2	3.232218339902827e-1
		1.690000000000000e+2	3.205453137773248e-1
		1.700000000000000e+2	3.178875450948851e-1
		1.710000000000000e+2	3.152483965709325e-1
		1.720000000000000e+2	3.126277377538200e-1
		1.730000000000000e+2	3.100254391058366e-1
		1.740000000000000e+2	3.074413719968038e-1
		1.750000000000000e+2	3.048754086977188e-1
		1.760000000000000e+2	3.023274223744393e-1
		1.770000000000000e+2	2.997972870814154e-1
		1.780000000000000e+2	2.972848777554634e-1
		1.790000000000000e+2	2.947900702095846e-1
		1.800000000000000e+2	2.923127411268265e-1
		1.810000000000000e+2	2.898527680541871e-1
		1.820000000000000e+2	2.874100293965625e-1
		1.830000000000000e+2	2.849844044107364e-1
		1.840000000000000e+2	2.825757731994118e-1
		1.850000000000000e+2	2.801840167052844e-1
		1.860000000000000e+2	2.778090167051580e-1
		1.870000000000000e+2	2.754506558041004e-1
		1.880000000000000e+2	2.731088174296410e-1
		1.890000000000000e+2	2.707833858260085e-1
		1.900000000000000e+2	2.684742460484091e-1
		1.910000000000000e+2	2.661812839573451e-1
		1.920000000000000e+2	2.639043862129726e-1
		1.930000000000000e+2	2.616434402694994e-1
		1.940000000000000e+2	2.593983343696224e-1
		1.950000000000000e+2	2.571689575390028e-1
		1.960000000000000e+2	2.549551995807808e-1
		1.970000000000000e+2	2.527569510701292e-1
		1.980000000000000e+2	2.505741033488438e-1
		1.990000000000000e+2	2.484065485199730e-1
		2.000000000000000e+2	2.462541794424844e-1
		2.010000000000000e+2	2.441168897259690e-1
		2.020000000000000e+2	2.419945737253821e-1
		2.030000000000000e+2	2.398871265358213e-1
		2.040000000000000e+2	2.377944439873417e-1
		2.050000000000000e+2	2.357164226398061e-1
		2.060000000000000e+2	2.336529597777724e-1
		2.070000000000000e+2	2.316039534054164e-1
		2.080000000000000e+2	2.295693022414901e-1
		2.090000000000000e+2	2.275489057143155e-1
		2.100000000000000e+2	2.255426639568135e-1
		2.110000000000000e+2	2.235504778015671e-1
		2.120000000000000e+2	2.215722487759204e-1
		2.130000000000000e+2	2.196078790971103e-1
		2.140000000000000e+2	2.176572716674335e-1
		2.150000000000000e+2	2.157203300694474e-1
		2.160000000000000e+2	2.137969585612034e-1
		2.170000000000000e+2	2.118870620715154e-1
		2.180000000000000e+2	2.099905461952596e-1
		2.190000000000000e+2	2.081073171887086e-1
		2.200000000000000e+2	2.062372819648977e-1
		2.210000000000000e+2	2.043803480890236e-1
		2.220000000000000e+2	2.025364237738749e-1
		2.230000000000000e+2	2.007054178752962e-1
		2.240000000000000e+2	1.988872398876820e-1
		2.250000000000000e+2	1.970817999395032e-1
		2.260000000000000e+2	1.952890087888651e-1
		2.270000000000000e+2	1.935087778190958e-1
		2.280000000000000e+2	1.917410190343666e-1
		2.290000000000000e+2	1.899856450553414e-1
		2.300000000000000e+2	1.882425691148587e-1
		2.310000000000000e+2	1.865117050536421e-1
		2.320000000000000e+2	1.847929673160413e-1
		2.330000000000000e+2	1.830862709458038e-1
		2.340000000000000e+2	1.813915315818752e-1
		2.350000000000000e+2	1.797086654542289e-1
		2.360000000000000e+2	1.780375893797262e-1
		2.370000000000000e+2	1.763782207580041e-1
		2.380000000000000e+2	1.747304775673924e-1
		2.390000000000000e+2	1.730942783608595e-1
		2.400000000000000e+2	1.714695422619865e-1
		2.410000000000000e+2	1.698561889609698e-1
		2.420000000000000e+2	1.682541387106509e-1
		2.430000000000000e+2	1.666633123225749e-1
		2.440000000000000e+2	1.650836311630762e-1
		2.450000000000000e+2	1.635150171493917e-1
		2.460000000000000e+2	1.619573927458011e-1
		2.470000000000000e+2	1.604106809597946e-1
		2.480000000000000e+2	1.588748053382668e-1
		2.490000000000000e+2	1.573496899637380e-1
		2.500000000000000e+2	1.558352594506017e-1
		2.510000000000000e+2	1.543314389413977e-1
		2.520000000000000e+2	1.528381541031130e-1
		2.530000000000000e+2	1.513553311235066e-1
		2.540000000000000e+2	1.498828967074615e-1
		2.550000000000000e+2	1.484207780733614e-1
		2.560000000000000e+2	1.469689029494937e-1
		2.570000000000000e+2	1.455271995704768e-1
		2.580000000000000e+2	1.440955966737125e-1
		2.590000000000000e+2	1.426740234958641e-1
		2.600000000000000e+2	1.412624097693583e-1
		2.610000000000000e+2	1.398606857189119e-1
		2.620000000000000e+2	1.384687820580828e-1
		2.630000000000000e+2	1.370866299858456e-1
		2.640000000000000e+2	1.357141611831903e-1
		2.650000000000000e+2	1.343513078097456e-1
		2.660000000000000e+2	1.329980025004254e-1
		2.670000000000000e+2	1.316541783620994e-1
		2.680000000000000e+2	1.303197689702860e-1
		2.690000000000000e+2	1.289947083658695e-1
		2.700000000000000e+2	1.276789310518395e-1
		2.710000000000000e+2	1.263723719900536e-1
		2.720000000000000e+2	1.250749665980223e-1
		2.730000000000000e+2	1.237866507457169e-1
		2.740000000000000e+2	1.225073607524000e-1
		2.750000000000000e+2	1.212370333834769e-1
		2.760000000000000e+2	1.199756058473708e-1
		2.770000000000000e+2	1.187230157924185e-1
		2.780000000000000e+2	1.174792013037888e-1
		2.790000000000000e+2	1.162441009004215e-1
		2.800000000000000e+2	1.150176535319892e-1
		2.810000000000000e+2	1.137997985758790e-1
		2.820000000000000e+2	1.125904758341963e-1
		2.830000000000000e+2	1.113896255307889e-1
		2.840000000000000e+2	1.101971883082928e-1
		2.850000000000000e+2	1.090131052251978e-1
		2.860000000000000e+2	1.078373177529340e-1
		2.870000000000000e+2	1.066697677729792e-1
		2.880000000000000e+2	1.055103975739858e-1
		2.890000000000000e+2	1.043591498489282e-1
		2.900000000000000e+2	1.032159676922702e-1
		2.910000000000000e+2	1.020807945971521e-1
		2.920000000000000e+2	1.009535744525978e-1
		2.930000000000000e+2	9.983425154074106e-2
		2.940000000000000e+2	9.872277053407150e-2
		2.950000000000000e+2	9.761907649269958e-2
		2.960000000000000e+2	9.652311486164154e-2
		2.970000000000000e+2	9.543483146812186e-2
		2.980000000000000e+2	9.435417251889645e-2
		2.990000000000000e+2	9.328108459759314e-2
		3.000000000000000e+2	9.221551466207133e-2
		3.010000000000000e+2	9.115741004180046e-2
		3.020000000000000e+2	9.010671843525637e-2
		3.030000000000000e+2	8.906338790733590e-2
		3.040000000000000e+2	8.802736688679003e-2
		3.050000000000000e+2	8.699860416367470e-2
		3.060000000000000e+2	8.597704888681926e-2
		3.070000000000000e+2	8.496265056131338e-2
		3.080000000000000e+2	8.395535904601054e-2
		3.090000000000000e+2	8.295512455105027e-2
		3.100000000000000e+2	8.196189763539648e-2
		3.110000000000000e+2	8.097562920439381e-2
		3.120000000000000e+2	7.999627050734109e-2
		3.130000000000000e+2	7.902377313508142e-2
		3.140000000000000e+2	7.805808901760920e-2
		3.150000000000000e+2	7.709917042169443e-2
		3.160000000000000e+2	7.614696994852314e-2
		3.170000000000000e+2	7.520144053135421e-2
		3.180000000000000e+2	7.426253543319330e-2
		3.190000000000000e+2	7.333020824448232e-2
		3.200000000000000e+2	7.240441288080574e-2
		3.210000000000000e+2	7.148510358061257e-2
		3.220000000000000e+2	7.057223490295404e-2
		3.230000000000000e+2	6.966576172523815e-2
		3.240000000000000e+2	6.876563924099870e-2
		3.250000000000000e+2	6.787182295768070e-2
		3.260000000000000e+2	6.698426869444131e-2
		3.270000000000000e+2	6.610293257996587e-2
		3.280000000000000e+2	6.522777105029920e-2
		3.290000000000000e+2	6.435874084669263e-2
		3.300000000000000e+2	6.349579901346532e-2
		3.310000000000000e+2	6.263890289588137e-2
		3.320000000000000e+2	6.178801013804125e-2
		3.330000000000000e+2	6.094307868078798e-2
		3.340000000000000e+2	6.010406675962857e-2
		3.350000000000000e+2	5.927093290266937e-2
		3.360000000000000e+2	5.844363592856605e-2
		3.370000000000000e+2	5.762213494448831e-2
		3.380000000000000e+2	5.680638934409840e-2
		3.390000000000000e+2	5.599635880554390e-2
		3.400000000000000e+2	5.519200328946483e-2
		3.410000000000000e+2	5.439328303701432e-2
		3.420000000000000e+2	5.360015856789356e-2
		3.430000000000000e+2	5.281259067840018e-2
		3.440000000000000e+2	5.203054043949036e-2
		3.450000000000000e+2	5.125396919485478e-2
		3.460000000000000e+2	5.048283855900783e-2
		3.470000000000000e+2	4.971711041538995e-2
		3.480000000000000e+2	4.895674691448401e-2
		3.490000000000000e+2	4.820171047194409e-2
		3.500000000000000e+2	4.745196376673777e-2
		3.510000000000000e+2	4.670746973930153e-2
		3.520000000000000e+2	4.596819158970861e-2
		3.530000000000000e+2	4.523409277585038e-2
		3.540000000000000e+2	4.450513701162985e-2
		3.550000000000000e+2	4.378128826516806e-2
		3.560000000000000e+2	4.306251075702314e-2
		3.570000000000000e+2	4.234876895842178e-2
		3.580000000000000e+2	4.164002758950287e-2
		3.590000000000000e+2	4.093625161757386e-2
		3.600000000000000e+2	4.023740625537902e-2
		3.610000000000000e+2	3.954345695937985e-2
		3.620000000000000e+2	3.885436942804776e-2
		3.630000000000000e+2	3.817010960016845e-2
		3.640000000000000e+2	3.749064365315830e-2
		3.650000000000000e+2	3.681593800139267e-2
		3.660000000000000e+2	3.614595929454549e-2
		3.670000000000000e+2	3.548067441594113e-2
		3.680000000000000e+2	3.482005048091726e-2
		3.690000000000000e+2	3.416405483519923e-2
		3.700000000000000e+2	3.351265505328638e-2
		3.710000000000000e+2	3.286581893684898e-2
		3.720000000000000e+2	3.222351451313668e-2
		3.730000000000000e+2	3.158571003339826e-2
		3.740000000000000e+2	3.095237397131218e-2
		3.750000000000000e+2	3.032347502142838e-2
		3.760000000000000e+2	2.969898209762074e-2
		3.770000000000000e+2	2.907886433155056e-2
		3.780000000000000e+2	2.846309107114077e-2
		3.790000000000000e+2	2.785163187906085e-2
		3.800000000000000e+2	2.724445653122219e-2
		3.810000000000000e+2	2.664153501528430e-2
		3.820000000000000e+2	2.604283752917125e-2
		3.830000000000000e+2	2.544833447959845e-2
		3.840000000000000e+2	2.485799648061012e-2
		3.850000000000000e+2	2.427179435212651e-2
		3.860000000000000e+2	2.368969911850169e-2
		3.870000000000000e+2	2.311168200709136e-2
		3.880000000000000e+2	2.253771444683039e-2
		3.890000000000000e+2	2.196776806682076e-2
		3.900000000000000e+2	2.140181469492923e-2
		3.910000000000000e+2	2.083982635639462e-2
		3.920000000000000e+2	2.028177527244525e-2
		3.930000000000000e+2	1.972763385892572e-2
		3.940000000000000e+2	1.917737472493343e-2
		3.950000000000000e+2	1.863097067146473e-2
		3.960000000000000e+2	1.808839469007051e-2
		3.970000000000000e+2	1.754961996152103e-2
		3.980000000000000e+2	1.701461985448049e-2
		3.990000000000000e+2	1.648336792419042e-2
		4.000000000000000e+2	1.595583791116273e-2
		4.010000000000000e+2	1.543200373988163e-2
		4.020000000000000e+2	1.491183951751467e-2
		4.030000000000000e+2	1.439531953263300e-2
		4.040000000000000e+2	1.388241825394045e-2
		4.050000000000000e+2	1.337311032901133e-2
		4.060000000000000e+2	1.286737058303758e-2
		4.070000000000000e+2	1.236517401758423e-2
		4.080000000000000e+2	1.186649580935366e-2
		4.090000000000000e+2	1.137131130895883e-2
		4.100000000000000e+2	1.087959603970459e-2
		4.110000000000000e+2	1.039132569637809e-2
		4.120000000000000e+2	9.906476144047230e-3
		4.130000000000000e+2	9.425023416867614e-3
		4.140000000000000e+2	8.946943716898150e-3
		4.150000000000000e+2	8.472213412924576e-3
		4.160000000000000e+2	8.000809039291346e-3
		4.170000000000000e+2	7.532707294741883e-3
		4.180000000000000e+2	7.067885041266764e-3
		4.190000000000000e+2	6.606319302959851e-3
		4.200000000000000e+2	6.147987264882887e-3
		4.210000000000000e+2	5.692866271937519e-3
		4.220000000000000e+2	5.240933827745639e-3
		4.230000000000000e+2	4.792167593537330e-3
		4.240000000000000e+2	4.346545387046638e-3
		4.250000000000000e+2	3.904045181415170e-3
		4.260000000000000e+2	3.464645104103353e-3
		4.270000000000000e+2	3.028323435809145e-3
		4.280000000000000e+2	2.595058609394616e-3
		4.290000000000000e+2	2.164829208819857e-3
		4.300000000000000e+2	1.737613968084278e-3
		4.310000000000000e+2	1.313391770175663e-3
		4.320000000000000e+2	8.921416460260997e-4
		4.330000000000000e+2	4.738427734757508e-4
		4.340000000000000e+2	5.847447624348495e-5
		4.350000000000000e+2	-3.539837770951890e-4
		4.360000000000000e+2	-7.635523741228237e-4
		4.370000000000000e+2	-1.170251559587873e-3
		4.380000000000000e+2	-1.574101436405455e-3
		4.390000000000000e+2	-1.975121966650825e-3
		4.400000000000000e+2	-2.373332972546264e-3
		4.410000000000000e+2	-2.768754137440870e-3
		4.420000000000000e+2	-3.161405006783337e-3
		4.430000000000000e+2	-3.551304989088310e-3
		4.440000000000000e+2	-3.938473356895511e-3
		4.450000000000000e+2	-4.322929247722519e-3
		4.460000000000000e+2	-4.704691665010710e-3
		4.470000000000000e+2	-5.083779479064500e-3
		4.480000000000000e+2	-5.460211427984169e-3
		4.490000000000000e+2	-5.834006118592090e-3
		4.500000000000000e+2	-6.205182027352394e-3
		4.510000000000000e+2	-6.573757501284250e-3
		4.520000000000000e+2	-6.939750758868844e-3
		4.530000000000000e+2	-7.303179890949773e-3
		4.540000000000000e+2	-7.664062861627408e-3
		4.550000000000000e+2	-8.022417509146694e-3
		4.560000000000000e+2	-8.378261546779002e-3
		4.570000000000000e+2	-8.731612563697678e-3
		4.580000000000000e+2	-9.082488025847408e-3
		4.590000000000000e+2	-9.430905276807525e-3
		4.600000000000000e+2	-9.776881538649474e-3
		4.610000000000000e+2	-1.012043391278786e-2
		4.620000000000000e+2	-1.046157938082588e-2
		4.630000000000000e+2	-1.080033480539475e-2
		4.640000000000000e+2	-1.113671693098708e-2
		4.650000000000000e+2	-1.147074238478473e-2
		4.660000000000000e+2	-1.180242767748051e-2
		4.670000000000000e+2	-1.213178920409434e-2
		4.680000000000000e+2	-1.245884324478376e-2
		4.690000000000000e+2	-1.278360596564850e-2
		4.700000000000000e+2	-1.310609341952963e-2
		4.710000000000000e+2	-1.342632154680306e-2
		4.720000000000000e+2	-1.374430617616742e-2
		4.730000000000000e+2	-1.406006302542645e-2
		4.740000000000000e+2	-1.437360770226605e-2
		4.750000000000000e+2	-1.468495570502555e-2
		4.760000000000000e+2	-1.499412242346401e-2
		4.770000000000000e+2	-1.530112313952074e-2
		4.780000000000000e+2	-1.560597302807074e-2
		4.790000000000000e+2	-1.590868715767489e-2
		4.800000000000000e+2	-1.620928049132462e-2
		4.810000000000000e+2	-1.650776788718158e-2
		4.820000000000000e+2	-1.680416409931216e-2
		4.830000000000000e+2	-1.709848377841663e-2
		4.840000000000000e+2	-1.739074147255337e-2
		4.850000000000000e+2	-1.768095162785810e-2
		4.860000000000000e+2	-1.796912858925769e-2
		4.870000000000000e+2	-1.825528660117946e-2
		4.880000000000000e+2	-1.853943980825514e-2
		4.890000000000000e+2	-1.882160225602007e-2
		4.900000000000000e+2	-1.910178789160748e-2
		4.910000000000000e+2	-1.938001056443787e-2
		4.920000000000000e+2	-1.965628402690352e-2
		4.930000000000000e+2	-1.993062193504842e-2
		4.940000000000000e+2	-2.020303784924313e-2
		4.950000000000000e+2	-2.047354523485509e-2
		4.960000000000000e+2	-2.074215746291430e-2
		4.970000000000000e+2	-2.100888781077410e-2
		4.980000000000000e+2	-2.127374946276762e-2
		4.990000000000000e+2	-2.153675551085931e-2
		5.000000000000000e+2	-2.179791895529218e-2
