# Supplementary material for: Ubiquitin transfer by a RING E3 ligase occurs from a closed E2~ubiquitin conformation
Source: Nat Commun. 2020 Jun 5;11:2846. doi: 10.1038/s41467-020-16666-y (PMC7275055; doi:10.1038/s41467-020-16666-y)
Supplement: Supplementary file 4 — Source Data [file 41467_2020_16666_MOESM4_ESM.zip › Source_Data/Figures/Figure_4/Figure_4c/4_Cy3B_no RNF4.CSV]

VAR1	VAR2	VAR3	VAR4
3.000000000000000e+1	1.000000000000000e+0	0.0000000000000000	1.141793522623868e+0
9.000000000000000e+1	7.702702702702702e-1	1.000000000000000e+0	1.137096971540895e+0
1.500000000000000e+2	6.351351351351351e-1	2.000000000000000e+0	1.132416643943829e+0
2.100000000000000e+2	4.459459459459459e-1	3.000000000000000e+0	1.127752483791227e+0
2.700000000000000e+2	2.702702702702703e-1	4.000000000000000e+0	1.123104435235234e+0
3.300000000000000e+2	2.027027027027027e-1	5.000000000000000e+0	1.118472442620911e+0
3.900000000000000e+2	1.351351351351351e-1	6.000000000000000e+0	1.113856450485571e+0
4.500000000000000e+2	1.081081081081081e-1	7.000000000000000e+0	1.109256403558115e+0
5.100000000000000e+2	0.0000000000000000	8.000000000000000e+0	1.104672246758366e+0
		9.000000000000000e+0	1.100103925196416e+0
		1.000000000000000e+1	1.095551384171965e+0
		1.100000000000000e+1	1.091014569173664e+0
		1.200000000000000e+1	1.086493425878466e+0
		1.300000000000000e+1	1.081987900150977e+0
		1.400000000000000e+1	1.077497938042800e+0
		1.500000000000000e+1	1.073023485791899e+0
		1.600000000000000e+1	1.068564489821947e+0
		1.700000000000000e+1	1.064120896741689e+0
		1.800000000000000e+1	1.059692653344302e+0
		1.900000000000000e+1	1.055279706606757e+0
		2.000000000000000e+1	1.050882003689185e+0
		2.100000000000000e+1	1.046499491934244e+0
		2.200000000000000e+1	1.042132118866487e+0
		2.300000000000000e+1	1.037779832191737e+0
		2.400000000000000e+1	1.033442579796456e+0
		2.500000000000000e+1	1.029120309747128e+0
		2.600000000000000e+1	1.024812970289630e+0
		2.700000000000000e+1	1.020520509848616e+0
		2.800000000000000e+1	1.016242877026900e+0
		2.900000000000000e+1	1.011980020604837e+0
		3.000000000000000e+1	1.007731889539714e+0
		3.100000000000000e+1	1.003498432965136e+0
		3.200000000000000e+1	9.992796001904197e-1
		3.300000000000000e+1	9.950753406999816e-1
		3.400000000000000e+1	9.908856041527384e-1
		3.500000000000000e+1	9.867103403815013e-1
		3.600000000000000e+1	9.825494993923763e-1
		3.700000000000000e+1	9.784030313641651e-1
		3.800000000000000e+1	9.742708866477691e-1
		3.900000000000000e+1	9.701530157655942e-1
		4.000000000000000e+1	9.660493694109590e-1
		4.100000000000000e+1	9.619598984475038e-1
		4.200000000000000e+1	9.578845539086035e-1
		4.300000000000000e+1	9.538232869967792e-1
		4.400000000000000e+1	9.497760490831158e-1
		4.500000000000000e+1	9.457427917066789e-1
		4.600000000000000e+1	9.417234665739347e-1
		4.700000000000000e+1	9.377180255581720e-1
		4.800000000000000e+1	9.337264206989248e-1
		4.900000000000000e+1	9.297486042013992e-1
		5.000000000000000e+1	9.257845284359018e-1
		5.100000000000000e+1	9.218341459372669e-1
		5.200000000000000e+1	9.178974094042904e-1
		5.300000000000000e+1	9.139742716991624e-1
		5.400000000000000e+1	9.100646858469035e-1
		5.500000000000000e+1	9.061686050348013e-1
		5.600000000000000e+1	9.022859826118509e-1
		5.700000000000000e+1	8.984167720881952e-1
		5.800000000000000e+1	8.945609271345694e-1
		5.900000000000000e+1	8.907184015817461e-1
		6.000000000000000e+1	8.868891494199814e-1
		6.100000000000000e+1	8.830731247984650e-1
		6.200000000000000e+1	8.792702820247707e-1
		6.300000000000000e+1	8.754805755643101e-1
		6.400000000000000e+1	8.717039600397861e-1
		6.500000000000000e+1	8.679403902306507e-1
		6.600000000000000e+1	8.641898210725626e-1
		6.700000000000000e+1	8.604522076568483e-1
		6.800000000000000e+1	8.567275052299642e-1
		6.900000000000000e+1	8.530156691929610e-1
		7.000000000000000e+1	8.493166551009486e-1
		7.100000000000000e+1	8.456304186625653e-1
		7.200000000000000e+1	8.419569157394466e-1
		7.300000000000000e+1	8.382961023456966e-1
		7.400000000000000e+1	8.346479346473622e-1
		7.500000000000000e+1	8.310123689619078e-1
		7.600000000000000e+1	8.273893617576912e-1
		7.700000000000000e+1	8.237788696534446e-1
		7.800000000000000e+1	8.201808494177528e-1
		7.900000000000000e+1	8.165952579685371e-1
		8.000000000000000e+1	8.130220523725390e-1
		8.100000000000000e+1	8.094611898448058e-1
		8.200000000000000e+1	8.059126277481789e-1
		8.300000000000000e+1	8.023763235927827e-1
		8.400000000000000e+1	7.988522350355163e-1
		8.500000000000000e+1	7.953403198795462e-1
		8.600000000000000e+1	7.918405360738011e-1
		8.700000000000000e+1	7.883528417124685e-1
		8.800000000000000e+1	7.848771950344926e-1
		8.900000000000000e+1	7.814135544230749e-1
		9.000000000000000e+1	7.779618784051749e-1
		9.100000000000000e+1	7.745221256510149e-1
		9.200000000000000e+1	7.710942549735837e-1
		9.300000000000000e+1	7.676782253281442e-1
		9.400000000000000e+1	7.642739958117416e-1
		9.500000000000000e+1	7.608815256627142e-1
		9.600000000000000e+1	7.575007742602050e-1
		9.700000000000000e+1	7.541317011236749e-1
		9.800000000000000e+1	7.507742659124184e-1
		9.900000000000000e+1	7.474284284250811e-1
		1.000000000000000e+2	7.440941485991768e-1
		1.010000000000000e+2	7.407713865106094e-1
		1.020000000000000e+2	7.374601023731942e-1
		1.030000000000000e+2	7.341602565381816e-1
		1.040000000000000e+2	7.308718094937818e-1
		1.050000000000000e+2	7.275947218646923e-1
		1.060000000000000e+2	7.243289544116267e-1
		1.070000000000000e+2	7.210744680308445e-1
		1.080000000000000e+2	7.178312237536819e-1
		1.090000000000000e+2	7.145991827460871e-1
		1.100000000000000e+2	7.113783063081539e-1
		1.110000000000000e+2	7.081685558736592e-1
		1.120000000000000e+2	7.049698930095999e-1
		1.130000000000000e+2	7.017822794157343e-1
		1.140000000000000e+2	6.986056769241225e-1
		1.150000000000000e+2	6.954400474986698e-1
		1.160000000000000e+2	6.922853532346710e-1
		1.170000000000000e+2	6.891415563583565e-1
		1.180000000000000e+2	6.860086192264405e-1
		1.190000000000000e+2	6.828865043256697e-1
		1.200000000000000e+2	6.797751742723743e-1
		1.210000000000000e+2	6.766745918120206e-1
		1.220000000000000e+2	6.735847198187646e-1
		1.230000000000000e+2	6.705055212950078e-1
		1.240000000000000e+2	6.674369593709536e-1
		1.250000000000000e+2	6.643789973041666e-1
		1.260000000000000e+2	6.613315984791322e-1
		1.270000000000000e+2	6.582947264068183e-1
		1.280000000000000e+2	6.552683447242380e-1
		1.290000000000000e+2	6.522524171940147e-1
		1.300000000000000e+2	6.492469077039484e-1
		1.310000000000000e+2	6.462517802665825e-1
		1.320000000000000e+2	6.432669990187733e-1
		1.330000000000000e+2	6.402925282212610e-1
		1.340000000000000e+2	6.373283322582410e-1
		1.350000000000000e+2	6.343743756369379e-1
		1.360000000000000e+2	6.314306229871805e-1
		1.370000000000000e+2	6.284970390609783e-1
		1.380000000000000e+2	6.255735887320990e-1
		1.390000000000000e+2	6.226602369956486e-1
		1.400000000000000e+2	6.197569489676520e-1
		1.410000000000000e+2	6.168636898846346e-1
		1.420000000000000e+2	6.139804251032074e-1
		1.430000000000000e+2	6.111071200996512e-1
		1.440000000000000e+2	6.082437404695034e-1
		1.450000000000000e+2	6.053902519271458e-1
		1.460000000000000e+2	6.025466203053953e-1
		1.470000000000000e+2	5.997128115550930e-1
		1.480000000000000e+2	5.968887917446977e-1
		1.490000000000000e+2	5.940745270598795e-1
		1.500000000000000e+2	5.912699838031143e-1
		1.510000000000000e+2	5.884751283932811e-1
		1.520000000000000e+2	5.856899273652594e-1
		1.530000000000000e+2	5.829143473695283e-1
		1.540000000000000e+2	5.801483551717679e-1
		1.550000000000000e+2	5.773919176524609e-1
		1.560000000000000e+2	5.746450018064959e-1
		1.570000000000000e+2	5.719075747427726e-1
		1.580000000000000e+2	5.691796036838074e-1
		1.590000000000000e+2	5.664610559653416e-1
		1.600000000000000e+2	5.637518990359502e-1
		1.610000000000000e+2	5.610521004566512e-1
		1.620000000000000e+2	5.583616279005186e-1
		1.630000000000000e+2	5.556804491522940e-1
		1.640000000000000e+2	5.530085321080018e-1
		1.650000000000000e+2	5.503458447745645e-1
		1.660000000000000e+2	5.476923552694195e-1
		1.670000000000000e+2	5.450480318201374e-1
		1.680000000000000e+2	5.424128427640415e-1
		1.690000000000000e+2	5.397867565478290e-1
		1.700000000000000e+2	5.371697417271926e-1
		1.710000000000000e+2	5.345617669664449e-1
		1.720000000000000e+2	5.319628010381418e-1
		1.730000000000000e+2	5.293728128227102e-1
		1.740000000000000e+2	5.267917713080742e-1
		1.750000000000000e+2	5.242196455892843e-1
		1.760000000000000e+2	5.216564048681471e-1
		1.770000000000000e+2	5.191020184528566e-1
		1.780000000000000e+2	5.165564557576272e-1
		1.790000000000000e+2	5.140196863023264e-1
		1.800000000000000e+2	5.114916797121106e-1
		1.810000000000000e+2	5.089724057170616e-1
		1.820000000000000e+2	5.064618341518237e-1
		1.830000000000000e+2	5.039599349552422e-1
		1.840000000000000e+2	5.014666781700040e-1
		1.850000000000000e+2	4.989820339422793e-1
		1.860000000000000e+2	4.965059725213630e-1
		1.870000000000000e+2	4.940384642593189e-1
		1.880000000000000e+2	4.915794796106258e-1
		1.890000000000000e+2	4.891289891318218e-1
		1.900000000000000e+2	4.866869634811531e-1
		1.910000000000000e+2	4.842533734182225e-1
		1.920000000000000e+2	4.818281898036388e-1
		1.930000000000000e+2	4.794113835986684e-1
		1.940000000000000e+2	4.770029258648871e-1
		1.950000000000000e+2	4.746027877638342e-1
		1.960000000000000e+2	4.722109405566665e-1
		1.970000000000000e+2	4.698273556038147e-1
		1.980000000000000e+2	4.674520043646407e-1
		1.990000000000000e+2	4.650848583970948e-1
		2.000000000000000e+2	4.627258893573760e-1
		2.010000000000000e+2	4.603750689995929e-1
		2.020000000000000e+2	4.580323691754246e-1
		2.030000000000000e+2	4.556977618337842e-1
		2.040000000000000e+2	4.533712190204827e-1
		2.050000000000000e+2	4.510527128778946e-1
		2.060000000000000e+2	4.487422156446238e-1
		2.070000000000000e+2	4.464396996551717e-1
		2.080000000000000e+2	4.441451373396060e-1
		2.090000000000000e+2	4.418585012232298e-1
		2.100000000000000e+2	4.395797639262537e-1
		2.110000000000000e+2	4.373088981634669e-1
		2.120000000000000e+2	4.350458767439111e-1
		2.130000000000000e+2	4.327906725705554e-1
		2.140000000000000e+2	4.305432586399706e-1
		2.150000000000000e+2	4.283036080420066e-1
		2.160000000000000e+2	4.260716939594707e-1
		2.170000000000000e+2	4.238474896678052e-1
		2.180000000000000e+2	4.216309685347685e-1
		2.190000000000000e+2	4.194221040201156e-1
		2.200000000000000e+2	4.172208696752808e-1
		2.210000000000000e+2	4.150272391430608e-1
		2.220000000000000e+2	4.128411861572987e-1
		2.230000000000000e+2	4.106626845425699e-1
		2.240000000000000e+2	4.084917082138690e-1
		2.250000000000000e+2	4.063282311762967e-1
		2.260000000000000e+2	4.041722275247490e-1
		2.270000000000000e+2	4.020236714436073e-1
		2.280000000000000e+2	3.998825372064283e-1
		2.290000000000000e+2	3.977487991756371e-1
		2.300000000000000e+2	3.956224318022196e-1
		2.310000000000000e+2	3.935034096254166e-1
		2.320000000000000e+2	3.913917072724189e-1
		2.330000000000000e+2	3.892872994580639e-1
		2.340000000000000e+2	3.871901609845326e-1
		2.350000000000000e+2	3.851002667410474e-1
		2.360000000000000e+2	3.830175917035726e-1
		2.370000000000000e+2	3.809421109345130e-1
		2.380000000000000e+2	3.788737995824173e-1
		2.390000000000000e+2	3.768126328816791e-1
		2.400000000000000e+2	3.747585861522410e-1
		2.410000000000000e+2	3.727116347992987e-1
		2.420000000000000e+2	3.706717543130071e-1
		2.430000000000000e+2	3.686389202681862e-1
		2.440000000000000e+2	3.666131083240288e-1
		2.450000000000000e+2	3.645942942238093e-1
		2.460000000000000e+2	3.625824537945929e-1
		2.470000000000000e+2	3.605775629469466e-1
		2.480000000000000e+2	3.585795976746505e-1
		2.490000000000000e+2	3.565885340544099e-1
		2.500000000000000e+2	3.546043482455700e-1
		2.510000000000000e+2	3.526270164898291e-1
		2.520000000000000e+2	3.506565151109551e-1
		2.530000000000000e+2	3.486928205145016e-1
		2.540000000000000e+2	3.467359091875256e-1
		2.550000000000000e+2	3.447857576983053e-1
		2.560000000000000e+2	3.428423426960606e-1
		2.570000000000000e+2	3.409056409106728e-1
		2.580000000000000e+2	3.389756291524059e-1
		2.590000000000000e+2	3.370522843116294e-1
		2.600000000000000e+2	3.351355833585410e-1
		2.610000000000000e+2	3.332255033428917e-1
		2.620000000000000e+2	3.313220213937098e-1
		2.630000000000000e+2	3.294251147190285e-1
		2.640000000000000e+2	3.275347606056114e-1
		2.650000000000000e+2	3.256509364186819e-1
		2.660000000000000e+2	3.237736196016514e-1
		2.670000000000000e+2	3.219027876758497e-1
		2.680000000000000e+2	3.200384182402550e-1
		2.690000000000000e+2	3.181804889712270e-1
		2.700000000000000e+2	3.163289776222383e-1
		2.710000000000000e+2	3.144838620236087e-1
		2.720000000000000e+2	3.126451200822396e-1
		2.730000000000000e+2	3.108127297813500e-1
		2.740000000000000e+2	3.089866691802114e-1
		2.750000000000000e+2	3.071669164138867e-1
		2.760000000000000e+2	3.053534496929678e-1
		2.770000000000000e+2	3.035462473033142e-1
		2.780000000000000e+2	3.017452876057938e-1
		2.790000000000000e+2	2.999505490360231e-1
		2.800000000000000e+2	2.981620101041096e-1
		2.810000000000000e+2	2.963796493943941e-1
		2.820000000000000e+2	2.946034455651945e-1
		2.830000000000000e+2	2.928333773485496e-1
		2.840000000000000e+2	2.910694235499659e-1
		2.850000000000000e+2	2.893115630481621e-1
		2.860000000000000e+2	2.875597747948173e-1
		2.870000000000000e+2	2.858140378143187e-1
		2.880000000000000e+2	2.840743312035102e-1
		2.890000000000000e+2	2.823406341314428e-1
		2.900000000000000e+2	2.806129258391240e-1
		2.910000000000000e+2	2.788911856392704e-1
		2.920000000000000e+2	2.771753929160593e-1
		2.930000000000000e+2	2.754655271248824e-1
		2.940000000000000e+2	2.737615677920989e-1
		2.950000000000000e+2	2.720634945147916e-1
		2.960000000000000e+2	2.703712869605213e-1
		2.970000000000000e+2	2.686849248670844e-1
		2.980000000000000e+2	2.670043880422696e-1
		2.990000000000000e+2	2.653296563636164e-1
		3.000000000000000e+2	2.636607097781745e-1
		3.010000000000000e+2	2.619975283022626e-1
		3.020000000000000e+2	2.603400920212304e-1
		3.030000000000000e+2	2.586883810892194e-1
		3.040000000000000e+2	2.570423757289255e-1
		3.050000000000000e+2	2.554020562313622e-1
		3.060000000000000e+2	2.537674029556242e-1
		3.070000000000000e+2	2.521383963286530e-1
		3.080000000000000e+2	2.505150168450019e-1
		3.090000000000000e+2	2.488972450666026e-1
		3.100000000000000e+2	2.472850616225328e-1
		3.110000000000000e+2	2.456784472087835e-1
		3.120000000000000e+2	2.440773825880287e-1
		3.130000000000000e+2	2.424818485893944e-1
		3.140000000000000e+2	2.408918261082296e-1
		3.150000000000000e+2	2.393072961058770e-1
		3.160000000000000e+2	2.377282396094456e-1
		3.170000000000000e+2	2.361546377115828e-1
		3.180000000000000e+2	2.345864715702490e-1
		3.190000000000000e+2	2.330237224084908e-1
		3.200000000000000e+2	2.314663715142171e-1
		3.210000000000000e+2	2.299144002399749e-1
		3.220000000000000e+2	2.283677900027256e-1
		3.230000000000000e+2	2.268265222836227e-1
		3.240000000000000e+2	2.252905786277904e-1
		3.250000000000000e+2	2.237599406441019e-1
		3.260000000000000e+2	2.222345900049599e-1
		3.270000000000000e+2	2.207145084460768e-1
		3.280000000000000e+2	2.191996777662562e-1
		3.290000000000000e+2	2.176900798271746e-1
		3.300000000000000e+2	2.161856965531644e-1
		3.310000000000000e+2	2.146865099309978e-1
		3.320000000000000e+2	2.131925020096706e-1
		3.330000000000000e+2	2.117036549001875e-1
		3.340000000000000e+2	2.102199507753480e-1
		3.350000000000000e+2	2.087413718695327e-1
		3.360000000000000e+2	2.072679004784907e-1
		3.370000000000000e+2	2.057995189591277e-1
		3.380000000000000e+2	2.043362097292944e-1
		3.390000000000000e+2	2.028779552675766e-1
		3.400000000000000e+2	2.014247381130849e-1
		3.410000000000000e+2	1.999765408652456e-1
		3.420000000000000e+2	1.985333461835925e-1
		3.430000000000000e+2	1.970951367875595e-1
		3.440000000000000e+2	1.956618954562734e-1
		3.450000000000000e+2	1.942336050283475e-1
		3.460000000000000e+2	1.928102484016767e-1
		3.470000000000000e+2	1.913918085332322e-1
		3.480000000000000e+2	1.899782684388576e-1
		3.490000000000000e+2	1.885696111930658e-1
		3.500000000000000e+2	1.871658199288358e-1
		3.510000000000000e+2	1.857668778374113e-1
		3.520000000000000e+2	1.843727681680988e-1
		3.530000000000000e+2	1.829834742280677e-1
		3.540000000000000e+2	1.815989793821501e-1
		3.550000000000000e+2	1.802192670526416e-1
		3.560000000000000e+2	1.788443207191028e-1
		3.570000000000000e+2	1.774741239181612e-1
		3.580000000000000e+2	1.761086602433151e-1
		3.590000000000000e+2	1.747479133447359e-1
		3.600000000000000e+2	1.733918669290730e-1
		3.610000000000000e+2	1.720405047592586e-1
		3.620000000000000e+2	1.706938106543133e-1
		3.630000000000000e+2	1.693517684891523e-1
		3.640000000000000e+2	1.680143621943923e-1
		3.650000000000000e+2	1.666815757561591e-1
		3.660000000000000e+2	1.653533932158960e-1
		3.670000000000000e+2	1.640297986701721e-1
		3.680000000000000e+2	1.627107762704931e-1
		3.690000000000000e+2	1.613963102231104e-1
		3.700000000000000e+2	1.600863847888324e-1
		3.710000000000000e+2	1.587809842828360e-1
		3.720000000000000e+2	1.574800930744787e-1
		3.730000000000000e+2	1.561836955871121e-1
		3.740000000000000e+2	1.548917762978941e-1
		3.750000000000000e+2	1.536043197376044e-1
		3.760000000000000e+2	1.523213104904584e-1
		3.770000000000000e+2	1.510427331939226e-1
		3.780000000000000e+2	1.497685725385313e-1
		3.790000000000000e+2	1.484988132677030e-1
		3.800000000000000e+2	1.472334401775572e-1
		3.810000000000000e+2	1.459724381167329e-1
		3.820000000000000e+2	1.447157919862075e-1
		3.830000000000000e+2	1.434634867391148e-1
		3.840000000000000e+2	1.422155073805663e-1
		3.850000000000000e+2	1.409718389674705e-1
		3.860000000000000e+2	1.397324666083547e-1
		3.870000000000000e+2	1.384973754631864e-1
		3.880000000000000e+2	1.372665507431952e-1
		3.890000000000000e+2	1.360399777106966e-1
		3.900000000000000e+2	1.348176416789150e-1
		3.910000000000000e+2	1.335995280118078e-1
		3.920000000000000e+2	1.323856221238904e-1
		3.930000000000000e+2	1.311759094800613e-1
		3.940000000000000e+2	1.299703755954284e-1
		3.950000000000000e+2	1.287690060351350e-1
		3.960000000000000e+2	1.275717864141877e-1
		3.970000000000000e+2	1.263787023972833e-1
		3.980000000000000e+2	1.251897396986383e-1
		3.990000000000000e+2	1.240048840818163e-1
		4.000000000000000e+2	1.228241213595591e-1
		4.010000000000000e+2	1.216474373936158e-1
		4.020000000000000e+2	1.204748180945739e-1
		4.030000000000000e+2	1.193062494216906e-1
		4.040000000000000e+2	1.181417173827243e-1
		4.050000000000000e+2	1.169812080337679e-1
		4.060000000000000e+2	1.158247074790807e-1
		4.070000000000000e+2	1.146722018709230e-1
		4.080000000000000e+2	1.135236774093899e-1
		4.090000000000000e+2	1.123791203422459e-1
		4.100000000000000e+2	1.112385169647605e-1
		4.110000000000000e+2	1.101018536195440e-1
		4.120000000000000e+2	1.089691166963839e-1
		4.130000000000000e+2	1.078402926320821e-1
		4.140000000000000e+2	1.067153679102924e-1
		4.150000000000000e+2	1.055943290613585e-1
		4.160000000000000e+2	1.044771626621532e-1
		4.170000000000000e+2	1.033638553359170e-1
		4.180000000000000e+2	1.022543937520986e-1
		4.190000000000000e+2	1.011487646261945e-1
		4.200000000000000e+2	1.000469547195910e-1
		4.210000000000000e+2	9.894895083940467e-2
		4.220000000000000e+2	9.785473983832480e-2
		4.230000000000000e+2	9.676430861445610e-2
		4.240000000000000e+2	9.567764411116166e-2
		4.250000000000000e+2	9.459473331690662e-2
		4.260000000000000e+2	9.351556326510238e-2
		4.270000000000000e+2	9.244012103395136e-2
		4.280000000000000e+2	9.136839374629221e-2
		4.290000000000000e+2	9.030036856944581e-2
		4.300000000000000e+2	8.923603271506139e-2
		4.310000000000000e+2	8.817537343896357e-2
		4.320000000000000e+2	8.711837804099950e-2
		4.330000000000000e+2	8.606503386488715e-2
		4.340000000000000e+2	8.501532829806355e-2
		4.350000000000000e+2	8.396924877153386e-2
		4.360000000000000e+2	8.292678275972074e-2
		4.370000000000000e+2	8.188791778031454e-2
		4.380000000000000e+2	8.085264139412376e-2
		4.390000000000000e+2	7.982094120492592e-2
		4.400000000000000e+2	7.879280485931963e-2
		4.410000000000000e+2	7.776822004657605e-2
		4.420000000000000e+2	7.674717449849197e-2
		4.430000000000000e+2	7.572965598924267e-2
		4.440000000000000e+2	7.471565233523550e-2
		4.450000000000000e+2	7.370515139496429e-2
		4.460000000000000e+2	7.269814106886355e-2
		4.470000000000000e+2	7.169460929916396e-2
		4.480000000000000e+2	7.069454406974787e-2
		4.490000000000000e+2	6.969793340600519e-2
		4.500000000000000e+2	6.870476537469036e-2
		4.510000000000000e+2	6.771502808377930e-2
		4.520000000000000e+2	6.672870968232700e-2
		4.530000000000000e+2	6.574579836032576e-2
		4.540000000000000e+2	6.476628234856333e-2
		4.550000000000000e+2	6.379014991848267e-2
		4.560000000000000e+2	6.281738938204104e-2
		4.570000000000000e+2	6.184798909157022e-2
		4.580000000000000e+2	6.088193743963702e-2
		4.590000000000000e+2	5.991922285890414e-2
		4.600000000000000e+2	5.895983382199186e-2
		4.610000000000000e+2	5.800375884134004e-2
		4.620000000000000e+2	5.705098646907045e-2
		4.630000000000000e+2	5.610150529684974e-2
		4.640000000000000e+2	5.515530395575255e-2
		4.650000000000000e+2	5.421237111612612e-2
		4.660000000000000e+2	5.327269548745381e-2
		4.670000000000000e+2	5.233626581822051e-2
		4.680000000000000e+2	5.140307089577747e-2
		4.690000000000000e+2	5.047309954620835e-2
		4.700000000000000e+2	4.954634063419536e-2
		4.710000000000000e+2	4.862278306288578e-2
		4.720000000000000e+2	4.770241577375925e-2
		4.730000000000000e+2	4.678522774649532e-2
		4.740000000000000e+2	4.587120799884150e-2
		4.750000000000000e+2	4.496034558648162e-2
		4.760000000000000e+2	4.405262960290493e-2
		4.770000000000000e+2	4.314804917927564e-2
		4.780000000000000e+2	4.224659348430251e-2
		4.790000000000000e+2	4.134825172410914e-2
		4.800000000000000e+2	4.045301314210511e-2
		4.810000000000000e+2	3.956086701885678e-2
		4.820000000000000e+2	3.867180267195899e-2
		4.830000000000000e+2	3.778580945590751e-2
		4.840000000000000e+2	3.690287676197093e-2
		4.850000000000000e+2	3.602299401806444e-2
		4.860000000000000e+2	3.514615068862240e-2
		4.870000000000000e+2	3.427233627447293e-2
		4.880000000000000e+2	3.340154031271161e-2
		4.890000000000000e+2	3.253375237657660e-2
		4.900000000000000e+2	3.166896207532366e-2
		4.910000000000000e+2	3.080715905410164e-2
		4.920000000000000e+2	2.994833299382857e-2
		4.930000000000000e+2	2.909247361106818e-2
		4.940000000000000e+2	2.823957065790653e-2
		4.950000000000000e+2	2.738961392182970e-2
		4.960000000000000e+2	2.654259322560110e-2
		4.970000000000000e+2	2.569849842713973e-2
		4.980000000000000e+2	2.485731941939895e-2
		4.990000000000000e+2	2.401904613024522e-2
		5.000000000000000e+2	2.318366852233755e-2
