# Supplementary material for: Ubiquitin transfer by a RING E3 ligase occurs from a closed E2~ubiquitin conformation
Source: Nat Commun. 2020 Jun 5;11:2846. doi: 10.1038/s41467-020-16666-y (PMC7275055; doi:10.1038/s41467-020-16666-y)
Supplement: Supplementary file 4 — Source Data [file 41467_2020_16666_MOESM4_ESM.zip › Source_Data/Figures/Figure_4/Figure_4c/5_both Cy3B A647.CSV]

VAR1	VAR2	VAR3	VAR4
5.000000000000000e+0	1.000000000000000e+0	0.0000000000000000	1.292220862528463e+0
1.500000000000000e+1	8.269230769230768e-1	1.000000000000000e+0	1.244892642828197e+0
2.500000000000000e+1	5.961538461538462e-1	2.000000000000000e+0	1.199294927951317e+0
3.500000000000000e+1	3.269230769230769e-1	3.000000000000000e+0	1.155364443873091e+0
4.500000000000000e+1	1.923076923076923e-1	4.000000000000000e+0	1.113040230114613e+0
5.500000000000000e+1	1.730769230769231e-1	5.000000000000000e+0	1.072263555150514e+0
6.500000000000000e+1	0.0000000000000000	6.000000000000000e+0	1.032977834909704e+0
7.500000000000000e+1	5.769230769230770e-2	7.000000000000000e+0	9.951285542560462e-1
8.500000000000000e+1	5.769230769230770e-2	8.000000000000000e+0	9.586631913400011e-1
9.500000000000000e+1	1.923076923076923e-2	9.000000000000000e+0	9.235311447162728e-1
1.050000000000000e+2	0.0000000000000000	1.000000000000000e+1	8.896836631263190e-1
1.150000000000000e+2	0.0000000000000000	1.100000000000000e+1	8.570737778482870e-1
1.250000000000000e+2	3.846153846153846e-2	1.200000000000000e+1	8.256562375204998e-1
1.350000000000000e+2	0.0000000000000000	1.300000000000000e+1	7.953874453480509e-1
1.450000000000000e+2	5.769230769230770e-2	1.400000000000000e+1	7.662253986053733e-1
1.550000000000000e+2	0.0000000000000000	1.500000000000000e+1	7.381296303508278e-1
1.650000000000000e+2	0.0000000000000000	1.600000000000000e+1	7.110611532724378e-1
1.750000000000000e+2	0.0000000000000000	1.700000000000000e+1	6.849824055868391e-1
1.850000000000000e+2	0.0000000000000000	1.800000000000000e+1	6.598571989163808e-1
1.950000000000000e+2	0.0000000000000000	1.900000000000000e+1	6.356506680720395e-1
2.050000000000000e+2	0.0000000000000000	2.000000000000000e+1	6.123292226724678e-1
2.150000000000000e+2	0.0000000000000000	2.100000000000000e+1	5.898605005320397e-1
2.250000000000000e+2	0.0000000000000000	2.200000000000000e+1	5.682133227532117e-1
2.350000000000000e+2	0.0000000000000000	2.300000000000000e+1	5.473576504608816e-1
2.450000000000000e+2	0.0000000000000000	2.400000000000000e+1	5.272645431187100e-1
2.550000000000000e+2	0.0000000000000000	2.500000000000000e+1	5.079061183695588e-1
2.650000000000000e+2	0.0000000000000000	2.600000000000000e+1	4.892555133443210e-1
2.750000000000000e+2	0.0000000000000000	2.700000000000000e+1	4.712868473854505e-1
2.850000000000000e+2	0.0000000000000000	2.800000000000000e+1	4.539751861334663e-1
2.950000000000000e+2	0.0000000000000000	2.900000000000000e+1	4.372965069265939e-1
3.050000000000000e+2	0.0000000000000000	3.000000000000000e+1	4.212276654655311e-1
3.150000000000000e+2	0.0000000000000000	3.100000000000000e+1	4.057463636970807e-1
3.250000000000000e+2	0.0000000000000000	3.200000000000000e+1	3.908311188720830e-1
3.350000000000000e+2	0.0000000000000000	3.300000000000000e+1	3.764612337347114e-1
3.450000000000000e+2	0.0000000000000000	3.400000000000000e+1	3.626167678017636e-1
3.550000000000000e+2	0.0000000000000000	3.500000000000000e+1	3.492785096920954e-1
3.650000000000000e+2	0.0000000000000000	3.600000000000000e+1	3.364279504677965e-1
3.750000000000000e+2	0.0000000000000000	3.700000000000000e+1	3.240472579501197e-1
3.850000000000000e+2	0.0000000000000000	3.800000000000000e+1	3.121192519745181e-1
3.950000000000000e+2	0.0000000000000000	3.900000000000000e+1	3.006273805504564e-1
4.050000000000000e+2	0.0000000000000000	4.000000000000000e+1	2.895556968929112e-1
4.150000000000000e+2	0.0000000000000000	4.100000000000000e+1	2.788888372936915e-1
4.250000000000000e+2	0.0000000000000000	4.200000000000000e+1	2.686119998018683e-1
4.350000000000000e+2	0.0000000000000000	4.300000000000000e+1	2.587109236837326e-1
4.450000000000000e+2	0.0000000000000000	4.400000000000000e+1	2.491718696337761e-1
4.550000000000000e+2	0.0000000000000000	4.500000000000000e+1	2.399816007092381e-1
4.650000000000000e+2	0.0000000000000000	4.600000000000000e+1	2.311273639617572e-1
4.750000000000000e+2	0.0000000000000000	4.700000000000000e+1	2.225968727406442e-1
4.850000000000000e+2	0.0000000000000000	4.800000000000000e+1	2.143782896432146e-1
4.950000000000000e+2	0.0000000000000000	4.900000000000000e+1	2.064602100885246e-1
	1.000000000000000e+0	5.000000000000000e+1	1.988316464917160e-1
	6.444444444444445e-1	5.100000000000000e+1	1.914820130170076e-1
	4.444444444444444e-1	5.200000000000000e+1	1.844011108881780e-1
	3.333333333333333e-1	5.300000000000000e+1	1.775791142361540e-1
	2.444444444444444e-1	5.400000000000000e+1	1.710065564640670e-1
	1.111111111111111e-1	5.500000000000000e+1	1.646743171108558e-1
	2.222222222222222e-2	5.600000000000000e+1	1.585736091951878e-1
	0.0000000000000000	5.700000000000000e+1	1.526959670221358e-1
	4.444444444444445e-2	5.800000000000000e+1	1.470332344356902e-1
		5.900000000000000e+1	1.415775535008056e-1
		6.000000000000000e+1	1.363213535992762e-1
		6.100000000000000e+1	1.312573409243080e-1
		6.200000000000000e+1	1.263784883592112e-1
		6.300000000000000e+1	1.216780257261667e-1
		6.400000000000000e+1	1.171494303915361e-1
		6.500000000000000e+1	1.127864182146785e-1
		6.600000000000000e+1	1.085829348277131e-1
		6.700000000000000e+1	1.045331472341293e-1
		6.800000000000000e+1	1.006314357145825e-1
		6.900000000000000e+1	9.687238602864787e-2
		7.000000000000000e+1	9.325078190170637e-2
		7.100000000000000e+1	8.976159778654130e-2
		7.200000000000000e+1	8.639999188959805e-2
		7.300000000000000e+1	8.316129945223186e-2
		7.400000000000000e+1	8.004102627761877e-2
		7.500000000000000e+1	7.703484249434867e-2
		7.600000000000000e+1	7.413857654804510e-2
		7.700000000000000e+1	7.134820941267566e-2
		7.800000000000000e+1	6.865986901351881e-2
		7.900000000000000e+1	6.606982485404957e-2
		8.000000000000000e+1	6.357448283928652e-2
		8.100000000000000e+1	6.117038028841823e-2
		8.200000000000000e+1	5.885418112978689e-2
		8.300000000000000e+1	5.662267127156276e-2
		8.400000000000000e+1	5.447275414168430e-2
		8.500000000000000e+1	5.240144639087601e-2
		8.600000000000000e+1	5.040587375278036e-2
		8.700000000000000e+1	4.848326705545984e-2
		8.800000000000000e+1	4.663095837873371e-2
		8.900000000000000e+1	4.484637735201796e-2
		9.000000000000000e+1	4.312704758753036e-2
		9.100000000000000e+1	4.147058324391174e-2
		9.200000000000000e+1	3.987468571549450e-2
		9.300000000000000e+1	3.833714044262472e-2
		9.400000000000000e+1	3.685581383861095e-2
		9.500000000000000e+1	3.542865032903620e-2
		9.600000000000000e+1	3.405366949932390e-2
		9.700000000000000e+1	3.272896334660025e-2
		9.800000000000000e+1	3.145269363203918e-2
		9.900000000000000e+1	3.022308933001583e-2
		1.000000000000000e+2	2.903844417052906e-2
		1.010000000000000e+2	2.789711427148258e-2
		1.020000000000000e+2	2.679751585753912e-2
		1.030000000000000e+2	2.573812306238222e-2
		1.040000000000000e+2	2.471746581133600e-2
		1.050000000000000e+2	2.373412778140445e-2
		1.060000000000000e+2	2.278674443589992e-2
		1.070000000000000e+2	2.187400113093300e-2
		1.080000000000000e+2	2.099463129113679e-2
		1.090000000000000e+2	2.014741465209362e-2
		1.100000000000000e+2	1.933117556702567e-2
		1.110000000000000e+2	1.854478137539958e-2
		1.120000000000000e+2	1.778714083118107e-2
		1.130000000000000e+2	1.705720258855907e-2
		1.140000000000000e+2	1.635395374303738e-2
		1.150000000000000e+2	1.567641842586987e-2
		1.160000000000000e+2	1.502365644988860e-2
		1.170000000000000e+2	1.439476200484579e-2
		1.180000000000000e+2	1.378886240045913e-2
		1.190000000000000e+2	1.320511685541633e-2
		1.200000000000000e+2	1.264271533065833e-2
		1.210000000000000e+2	1.210087740532233e-2
		1.220000000000000e+2	1.157885119378468e-2
		1.230000000000000e+2	1.107591230230093e-2
		1.240000000000000e+2	1.059136282379515e-2
		1.250000000000000e+2	1.012453036940381e-2
		1.260000000000000e+2	9.674767135430085e-3
		1.270000000000000e+2	9.241449004414016e-3
		1.280000000000000e+2	8.823974679071010e-3
		1.290000000000000e+2	8.421764847897046e-3
		1.300000000000000e+2	8.034261381282490e-3
		1.310000000000000e+2	7.660926557019189e-3
		1.320000000000000e+2	7.301242314126093e-3
		1.330000000000000e+2	6.954709533957862e-3
		1.340000000000000e+2	6.620847347598998e-3
		1.350000000000000e+2	6.299192468582323e-3
		1.360000000000000e+2	5.989298550005930e-3
		1.370000000000000e+2	5.690735565156401e-3
		1.380000000000000e+2	5.403089210778902e-3
		1.390000000000000e+2	5.125960332166002e-3
		1.400000000000000e+2	4.858964369267578e-3
		1.410000000000000e+2	4.601730823053034e-3
		1.420000000000000e+2	4.353902741385441e-3
		1.430000000000000e+2	4.115136223694093e-3
		1.440000000000000e+2	3.885099943758245e-3
		1.450000000000000e+2	3.663474689939662e-3
		1.460000000000000e+2	3.449952922226119e-3
		1.470000000000000e+2	3.244238345471076e-3
		1.480000000000000e+2	3.046045498237444e-3
		1.490000000000000e+2	2.855099356674770e-3
		1.500000000000000e+2	2.671134952880260e-3
		1.510000000000000e+2	2.493897007213976e-3
		1.520000000000000e+2	2.323139574058092e-3
		1.530000000000000e+2	2.158625700528506e-3
		1.540000000000000e+2	2.000127097665340e-3
		1.550000000000000e+2	1.847423823645971e-3
		1.560000000000000e+2	1.700303978581055e-3
		1.570000000000000e+2	1.558563410469992e-3
		1.580000000000000e+2	1.422005431907812e-3
		1.590000000000000e+2	1.290440547150343e-3
		1.600000000000000e+2	1.163686189158995e-3
		1.610000000000000e+2	1.041566466260165e-3
		1.620000000000000e+2	9.239119180677827e-4
		1.630000000000000e+2	8.105592803302947e-4
		1.640000000000000e+2	7.013512583757473e-4
		1.650000000000000e+2	5.961363088406090e-4
		1.660000000000000e+2	4.947684293794305e-4
		1.670000000000000e+2	3.971069560635677e-4
		1.680000000000000e+2	3.030163681877730e-4
		1.690000000000000e+2	2.123661002138371e-4
		1.700000000000000e+2	1.250303605902898e-4
		1.710000000000000e+2	4.088795719678958e-5
		1.720000000000000e+2	-4.017787082907917e-5
		1.730000000000000e+2	-1.182796151159224e-4
		1.740000000000000e+2	-1.935256541584296e-4
		1.750000000000000e+2	-2.660204037096281e-4
		1.760000000000000e+2	-3.358644616742218e-4
		1.770000000000000e+2	-4.031547477040573e-4
		1.780000000000000e+2	-4.679846376894398e-4
		1.790000000000000e+2	-5.304440933329060e-4
		1.800000000000000e+2	-5.906197869852904e-4
		1.810000000000000e+2	-6.485952219172839e-4
		1.820000000000000e+2	-7.044508481934058e-4
		1.830000000000000e+2	-7.582641743091542e-4
		1.840000000000000e+2	-8.101098747462805e-4
		1.850000000000000e+2	-8.600598935954133e-4
		1.860000000000000e+2	-9.081835443898421e-4
		1.870000000000000e+2	-9.545476062889763e-4
		1.880000000000000e+2	-9.992164167449686e-4
		1.890000000000000e+2	-1.042251960781084e-3
		1.900000000000000e+2	-1.083713957005700e-3
		1.910000000000000e+2	-1.123659940481300e-3
		1.920000000000000e+2	-1.162145342563447e-3
		1.930000000000000e+2	-1.199223567820544e-3
		1.940000000000000e+2	-1.234946068141096e-3
		1.950000000000000e+2	-1.269362414131323e-3
		1.960000000000000e+2	-1.302520363902198e-3
		1.970000000000000e+2	-1.334465929341369e-3
		1.980000000000000e+2	-1.365243439961907e-3
		1.990000000000000e+2	-1.394895604416501e-3
		2.000000000000000e+2	-1.423463569762455e-3
		2.010000000000000e+2	-1.450986978559725e-3
		2.020000000000000e+2	-1.477504023881224e-3
		2.030000000000000e+2	-1.503051502311734e-3
		2.040000000000000e+2	-1.527664865008981e-3
		2.050000000000000e+2	-1.551378266897707e-3
		2.060000000000000e+2	-1.574224614065017e-3
		2.070000000000000e+2	-1.596235609422770e-3
		2.080000000000000e+2	-1.617441796700367e-3
		2.090000000000000e+2	-1.637872602829004e-3
		2.100000000000000e+2	-1.657556378776172e-3
		2.110000000000000e+2	-1.676520438887107e-3
		2.120000000000000e+2	-1.694791098787748e-3
		2.130000000000000e+2	-1.712393711901828e-3
		2.140000000000000e+2	-1.729352704632740e-3
		2.150000000000000e+2	-1.745691610259035e-3
		2.160000000000000e+2	-1.761433101590556e-3
		2.170000000000000e+2	-1.776599022430541e-3
		2.180000000000000e+2	-1.791210417887341e-3
		2.190000000000000e+2	-1.805287563577839e-3
		2.200000000000000e+2	-1.818849993763060e-3
		2.210000000000000e+2	-1.831916528455042e-3
		2.220000000000000e+2	-1.844505299532576e-3
		2.230000000000000e+2	-1.856633775902045e-3
		2.240000000000000e+2	-1.868318787738290e-3
		2.250000000000000e+2	-1.879576549839134e-3
		2.260000000000000e+2	-1.890422684125972e-3
		2.270000000000000e+2	-1.900872241321651e-3
		2.280000000000000e+2	-1.910939721835725e-3
		2.290000000000000e+2	-1.920639095886059e-3
		2.300000000000000e+2	-1.929983822884714e-3
		2.310000000000000e+2	-1.938986870115003e-3
		2.320000000000000e+2	-1.947660730725641e-3
		2.330000000000000e+2	-1.956017441066966e-3
		2.340000000000000e+2	-1.964068597393268e-3
		2.350000000000000e+2	-1.971825371954426e-3
		2.360000000000000e+2	-1.979298528499166e-3
		2.370000000000000e+2	-1.986498437211460e-3
		2.380000000000000e+2	-1.993435089100795e-3
		2.390000000000000e+2	-2.000118109866277e-3
		2.400000000000000e+2	-2.006556773253798e-3
		2.410000000000000e+2	-2.012760013924834e-3
		2.420000000000000e+2	-2.018736439854689e-3
		2.430000000000000e+2	-2.024494344277424e-3
		2.440000000000000e+2	-2.030041717194026e-3
		2.450000000000000e+2	-2.035386256459792e-3
		2.460000000000000e+2	-2.040535378466326e-3
		2.470000000000000e+2	-2.045496228432946e-3
		2.480000000000000e+2	-2.050275690321804e-3
		2.490000000000000e+2	-2.054880396390471e-3
		2.500000000000000e+2	-2.059316736395243e-3
		2.510000000000000e+2	-2.063590866457933e-3
		2.520000000000000e+2	-2.067708717608462e-3
		2.530000000000000e+2	-2.071676004015101e-3
		2.540000000000000e+2	-2.075498230913778e-3
		2.550000000000000e+2	-2.079180702247463e-3
		2.560000000000000e+2	-2.082728528026228e-3
		2.570000000000000e+2	-2.086146631418190e-3
		2.580000000000000e+2	-2.089439755581182e-3
		2.590000000000000e+2	-2.092612470244638e-3
		2.600000000000000e+2	-2.095669178050809e-3
		2.610000000000000e+2	-2.098614120664126e-3
		2.620000000000000e+2	-2.101451384657177e-3
		2.630000000000000e+2	-2.104184907181474e-3
		2.640000000000000e+2	-2.106818481430872e-3
		2.650000000000000e+2	-2.109355761905219e-3
		2.660000000000000e+2	-2.111800269481559e-3
		2.670000000000000e+2	-2.114155396299898e-3
		2.680000000000000e+2	-2.116424410470336e-3
		2.690000000000000e+2	-2.118610460608086e-3
		2.700000000000000e+2	-2.120716580202674e-3
		2.710000000000000e+2	-2.122745691827384e-3
		2.720000000000000e+2	-2.124700611194790e-3
		2.730000000000000e+2	-2.126584051064000e-3
		2.740000000000000e+2	-2.128398625005043e-3
		2.750000000000000e+2	-2.130146851025600e-3
		2.760000000000000e+2	-2.131831155065147e-3
		2.770000000000000e+2	-2.133453874361322e-3
		2.780000000000000e+2	-2.135017260693215e-3
		2.790000000000000e+2	-2.136523483506064e-3
		2.800000000000000e+2	-2.137974632921704e-3
		2.810000000000000e+2	-2.139372722638942e-3
		2.820000000000000e+2	-2.140719692727879e-3
		2.830000000000000e+2	-2.142017412322066e-3
		2.840000000000000e+2	-2.143267682212222e-3
		2.850000000000000e+2	-2.144472237345111e-3
		2.860000000000000e+2	-2.145632749231059e-3
		2.870000000000000e+2	-2.146750828263439e-3
		2.880000000000000e+2	-2.147828025953340e-3
		2.890000000000000e+2	-2.148865837082540e-3
		2.900000000000000e+2	-2.149865701777747e-3
		2.910000000000000e+2	-2.150829007509006e-3
		2.920000000000000e+2	-2.151757091015027e-3
		2.930000000000000e+2	-2.152651240158128e-3
		2.940000000000000e+2	-2.153512695711343e-3
		2.950000000000000e+2	-2.154342653080188e-3
		2.960000000000000e+2	-2.155142263961482e-3
		2.970000000000000e+2	-2.155912637941500e-3
		2.980000000000000e+2	-2.156654844035706e-3
		2.990000000000000e+2	-2.157369912172175e-3
		3.000000000000000e+2	-2.158058834620785e-3
		3.010000000000000e+2	-2.158722567370145e-3
		3.020000000000000e+2	-2.159362031454184e-3
		3.030000000000000e+2	-2.159978114230224e-3
		3.040000000000000e+2	-2.160571670610336e-3
		3.050000000000000e+2	-2.161143524247661e-3
		3.060000000000000e+2	-2.161694468679359e-3
		3.070000000000000e+2	-2.162225268427769e-3
		3.080000000000000e+2	-2.162736660061301e-3
		3.090000000000000e+2	-2.163229353216546e-3
		3.100000000000000e+2	-2.163704031583003e-3
		3.110000000000000e+2	-2.164161353851810e-3
		3.120000000000000e+2	-2.164601954629781e-3
		3.130000000000000e+2	-2.165026445320022e-3
		3.140000000000000e+2	-2.165435414970350e-3
		3.150000000000000e+2	-2.165829431090692e-3
		3.160000000000000e+2	-2.166209040440591e-3
		3.170000000000000e+2	-2.166574769787920e-3
		3.180000000000000e+2	-2.166927126639862e-3
		3.190000000000000e+2	-2.167266599947153e-3
		3.200000000000000e+2	-2.167593660782573e-3
		3.210000000000000e+2	-2.167908762994643e-3
		3.220000000000000e+2	-2.168212343837405e-3
		3.230000000000000e+2	-2.168504824577184e-3
		3.240000000000000e+2	-2.168786611077160e-3
		3.250000000000000e+2	-2.169058094360567e-3
		3.260000000000000e+2	-2.169319651153302e-3
		3.270000000000000e+2	-2.169571644406687e-3
		3.280000000000000e+2	-2.169814423801128e-3
		3.290000000000000e+2	-2.170048326231344e-3
		3.300000000000000e+2	-2.170273676273867e-3
		3.310000000000000e+2	-2.170490786637441e-3
		3.320000000000000e+2	-2.170699958596957e-3
		3.330000000000000e+2	-2.170901482411515e-3
		3.340000000000000e+2	-2.171095637727208e-3
		3.350000000000000e+2	-2.171282693965175e-3
		3.360000000000000e+2	-2.171462910695463e-3
		3.370000000000000e+2	-2.171636537997225e-3
		3.380000000000000e+2	-2.171803816805740e-3
		3.390000000000000e+2	-2.171964979246751e-3
		3.400000000000000e+2	-2.172120248958576e-3
		3.410000000000000e+2	-2.172269841402443e-3
		3.420000000000000e+2	-2.172413964161473e-3
		3.430000000000000e+2	-2.172552817228737e-3
		3.440000000000000e+2	-2.172686593284777e-3
		3.450000000000000e+2	-2.172815477964980e-3
		3.460000000000000e+2	-2.172939650117178e-3
		3.470000000000000e+2	-2.173059282049827e-3
		3.480000000000000e+2	-2.173174539771112e-3
		3.490000000000000e+2	-2.173285583219308e-3
		3.500000000000000e+2	-2.173392566484722e-3
		3.510000000000000e+2	-2.173495638023517e-3
		3.520000000000000e+2	-2.173594940863719e-3
		3.530000000000000e+2	-2.173690612803687e-3
		3.540000000000000e+2	-2.173782786603337e-3
		3.550000000000000e+2	-2.173871590168358e-3
		3.560000000000000e+2	-2.173957146727713e-3
		3.570000000000000e+2	-2.174039575004626e-3
		3.580000000000000e+2	-2.174118989381340e-3
		3.590000000000000e+2	-2.174195500057835e-3
		3.600000000000000e+2	-2.174269213204746e-3
		3.610000000000000e+2	-2.174340231110698e-3
		3.620000000000000e+2	-2.174408652324242e-3
		3.630000000000000e+2	-2.174474571790608e-3
		3.640000000000000e+2	-2.174538080983458e-3
		3.650000000000000e+2	-2.174599268031820e-3
		3.660000000000000e+2	-2.174658217842376e-3
		3.670000000000000e+2	-2.174715012217293e-3
		3.680000000000000e+2	-2.174769729967728e-3
		3.690000000000000e+2	-2.174822447023194e-3
		3.700000000000000e+2	-2.174873236536924e-3
		3.710000000000000e+2	-2.174922168987382e-3
		3.720000000000000e+2	-2.174969312276067e-3
		3.730000000000000e+2	-2.175014731821729e-3
		3.740000000000000e+2	-2.175058490651156e-3
		3.750000000000000e+2	-2.175100649486628e-3
		3.760000000000000e+2	-2.175141266830184e-3
		3.770000000000000e+2	-2.175180399044795e-3
		3.780000000000000e+2	-2.175218100432585e-3
		3.790000000000000e+2	-2.175254423310180e-3
		3.800000000000000e+2	-2.175289418081302e-3
		3.810000000000000e+2	-2.175323133306720e-3
		3.820000000000000e+2	-2.175355615771629e-3
		3.830000000000000e+2	-2.175386910550576e-3
		3.840000000000000e+2	-2.175417061070002e-3
		3.850000000000000e+2	-2.175446109168513e-3
		3.860000000000000e+2	-2.175474095154930e-3
		3.870000000000000e+2	-2.175501057864223e-3
		3.880000000000000e+2	-2.175527034711407e-3
		3.890000000000000e+2	-2.175552061743458e-3
		3.900000000000000e+2	-2.175576173689330e-3
		3.910000000000000e+2	-2.175599404008154e-3
		3.920000000000000e+2	-2.175621784935663e-3
		3.930000000000000e+2	-2.175643347528925e-3
		3.940000000000000e+2	-2.175664121709442e-3
		3.950000000000000e+2	-2.175684136304666e-3
		3.960000000000000e+2	-2.175703419088008e-3
		3.970000000000000e+2	-2.175721996817371e-3
		3.980000000000000e+2	-2.175739895272288e-3
		3.990000000000000e+2	-2.175757139289687e-3
		4.000000000000000e+2	-2.175773752798366e-3
		4.010000000000000e+2	-2.175789758852188e-3
		4.020000000000000e+2	-2.175805179662078e-3
		4.030000000000000e+2	-2.175820036626846e-3
		4.040000000000000e+2	-2.175834350362872e-3
		4.050000000000000e+2	-2.175848140732726e-3
		4.060000000000000e+2	-2.175861426872720e-3
		4.070000000000000e+2	-2.175874227219471e-3
		4.080000000000000e+2	-2.175886559535479e-3
		4.090000000000000e+2	-2.175898440933780e-3
		4.100000000000000e+2	-2.175909887901688e-3
		4.110000000000000e+2	-2.175920916323678e-3
		4.120000000000000e+2	-2.175931541503426e-3
		4.130000000000000e+2	-2.175941778185044e-3
		4.140000000000000e+2	-2.175951640573545e-3
		4.150000000000000e+2	-2.175961142354548e-3
		4.160000000000000e+2	-2.175970296713274e-3
		4.170000000000000e+2	-2.175979116352840e-3
		4.180000000000000e+2	-2.175987613511888e-3
		4.190000000000000e+2	-2.175995799981567e-3
		4.200000000000000e+2	-2.176003687121896e-3
		4.210000000000000e+2	-2.176011285877526e-3
		4.220000000000000e+2	-2.176018606792929e-3
		4.230000000000000e+2	-2.176025660027031e-3
		4.240000000000000e+2	-2.176032455367308e-3
		4.250000000000000e+2	-2.176039002243367e-3
		4.260000000000000e+2	-2.176045309740030e-3
		4.270000000000000e+2	-2.176051386609946e-3
		4.280000000000000e+2	-2.176057241285729e-3
		4.290000000000000e+2	-2.176062881891667e-3
		4.300000000000000e+2	-2.176068316254990e-3
		4.310000000000000e+2	-2.176073551916735e-3
		4.320000000000000e+2	-2.176078596142209e-3
		4.330000000000000e+2	-2.176083455931070e-3
		4.340000000000000e+2	-2.176088138027042e-3
		4.350000000000000e+2	-2.176092648927274e-3
		4.360000000000000e+2	-2.176096994891350e-3
		4.370000000000000e+2	-2.176101181949981e-3
		4.380000000000000e+2	-2.176105215913372e-3
		4.390000000000000e+2	-2.176109102379284e-3
		4.400000000000000e+2	-2.176112846740801e-3
		4.410000000000000e+2	-2.176116454193816e-3
		4.420000000000000e+2	-2.176119929744239e-3
		4.430000000000000e+2	-2.176123278214945e-3
		4.440000000000000e+2	-2.176126504252466e-3
		4.450000000000000e+2	-2.176129612333437e-3
		4.460000000000000e+2	-2.176132606770812e-3
		4.470000000000000e+2	-2.176135491719843e-3
		4.480000000000000e+2	-2.176138271183855e-3
		4.490000000000000e+2	-2.176140949019792e-3
		4.500000000000000e+2	-2.176143528943573e-3
		4.510000000000000e+2	-2.176146014535250e-3
		4.520000000000000e+2	-2.176148409243973e-3
		4.530000000000000e+2	-2.176150716392779e-3
		4.540000000000000e+2	-2.176152939183202e-3
		4.550000000000000e+2	-2.176155080699712e-3
		4.560000000000000e+2	-2.176157143914003e-3
		4.570000000000000e+2	-2.176159131689110e-3
		4.580000000000000e+2	-2.176161046783384e-3
		4.590000000000000e+2	-2.176162891854321e-3
		4.600000000000000e+2	-2.176164669462248e-3
		4.610000000000000e+2	-2.176166382073877e-3
		4.620000000000000e+2	-2.176168032065726e-3
		4.630000000000000e+2	-2.176169621727420e-3
		4.640000000000000e+2	-2.176171153264865e-3
		4.650000000000000e+2	-2.176172628803311e-3
		4.660000000000000e+2	-2.176174050390300e-3
		4.670000000000000e+2	-2.176175419998508e-3
		4.680000000000000e+2	-2.176176739528483e-3
		4.690000000000000e+2	-2.176178010811282e-3
		4.700000000000000e+2	-2.176179235611009e-3
		4.710000000000000e+2	-2.176180415627268e-3
		4.720000000000000e+2	-2.176181552497517e-3
		4.730000000000000e+2	-2.176182647799343e-3
		4.740000000000000e+2	-2.176183703052650e-3
		4.750000000000000e+2	-2.176184719721770e-3
		4.760000000000000e+2	-2.176185699217489e-3
		4.770000000000000e+2	-2.176186642899014e-3
		4.780000000000000e+2	-2.176187552075852e-3
		4.790000000000000e+2	-2.176188428009628e-3
		4.800000000000000e+2	-2.176189271915840e-3
		4.810000000000000e+2	-2.176190084965540e-3
		4.820000000000000e+2	-2.176190868286963e-3
		4.830000000000000e+2	-2.176191622967091e-3
		4.840000000000000e+2	-2.176192350053161e-3
		4.850000000000000e+2	-2.176193050554122e-3
		4.860000000000000e+2	-2.176193725442027e-3
		4.870000000000000e+2	-2.176194375653390e-3
		4.880000000000000e+2	-2.176195002090484e-3
		4.890000000000000e+2	-2.176195605622587e-3
		4.900000000000000e+2	-2.176196187087196e-3
		4.910000000000000e+2	-2.176196747291184e-3
		4.920000000000000e+2	-2.176197287011923e-3
		4.930000000000000e+2	-2.176197806998362e-3
		4.940000000000000e+2	-2.176198307972062e-3
		4.950000000000000e+2	-2.176198790628204e-3
		4.960000000000000e+2	-2.176199255636550e-3
		4.970000000000000e+2	-2.176199703642372e-3
		4.980000000000000e+2	-2.176200135267350e-3
		4.990000000000000e+2	-2.176200551110429e-3
		5.000000000000000e+2	-2.176200951748660e-3
