# Supplementary material for: Ubiquitin transfer by a RING E3 ligase occurs from a closed E2~ubiquitin conformation
Source: Nat Commun. 2020 Jun 5;11:2846. doi: 10.1038/s41467-020-16666-y (PMC7275055; doi:10.1038/s41467-020-16666-y)
Supplement: Supplementary file 4 — Source Data [file 41467_2020_16666_MOESM4_ESM.zip › Source_Data/Figures/Figure_4/Figure_4c/Figure 4c.CSV]

VAR1	VAR2	VAR3	VAR4	VAR5	VAR6	VAR7	VAR8
0.0000000000000000	2.307935000000000e+2	1.572510000000000e+2	3.880445000000000e+2		2.045703000000000e+2	1.537148000000000e+2	3.842851000000000e+2
1.000000000000000e+0	2.335182000000000e+2	1.573522000000000e+2	3.908704000000000e+2		2.096563000000000e+2	1.512188000000000e+2	3.868751000000000e+2
2.000000000000000e+0	2.423158000000000e+2	1.556964000000000e+2	3.980122000000000e+2		2.123945000000000e+2	1.526094000000000e+2	3.910039000000000e+2
3.000000000000000e+0	2.512834000000000e+2	1.535223000000000e+2	4.048057000000000e+2		2.210195000000000e+2	1.522305000000000e+2	3.992500000000000e+2
4.000000000000000e+0	2.512348000000000e+2	1.521012000000000e+2	4.033360000000000e+2		2.141602000000000e+2	1.508438000000000e+2	3.910040000000000e+2
5.000000000000000e+0	2.489717000000000e+2	1.512348000000000e+2	4.002065000000000e+2		2.118555000000000e+2	1.477461000000000e+2	3.856016000000000e+2
6.000000000000000e+0	2.506923000000000e+2	1.519919000000000e+2	4.026842000000000e+2		2.156523000000000e+2	1.434414000000000e+2	3.850937000000000e+2
7.000000000000000e+0	2.520081000000000e+2	1.448583000000000e+2	3.968664000000000e+2		2.195664000000000e+2	1.390234000000000e+2	3.845898000000000e+2
8.000000000000000e+0	2.548097000000000e+2	1.420243000000000e+2	3.968340000000000e+2		2.255000000000000e+2	1.364688000000000e+2	3.879688000000000e+2
9.000000000000000e+0	2.581215000000000e+2	1.477611000000000e+2	4.058826000000000e+2		2.228477000000000e+2	1.347773000000000e+2	3.836250000000000e+2
1.000000000000000e+1	2.577206000000000e+2	1.466235000000000e+2	4.043441000000000e+2		2.339141000000000e+2	1.320234000000000e+2	3.919375000000000e+2
1.100000000000000e+1	2.644291000000000e+2	1.413522000000000e+2	4.057813000000000e+2		2.220313000000000e+2	1.230938000000000e+2	3.711251000000000e+2
1.200000000000000e+1	2.570769000000000e+2	1.404656000000000e+2	3.975425000000000e+2		2.254531000000000e+2	1.207227000000000e+2	3.721758000000000e+2
1.300000000000000e+1	2.591862000000000e+2	1.354615000000000e+2	3.946477000000000e+2		2.216250000000000e+2	1.199648000000000e+2	3.675898000000000e+2
1.400000000000000e+1	2.624130000000000e+2	1.349109000000000e+2	3.973239000000000e+2		2.233828000000000e+2	1.126680000000000e+2	3.620508000000000e+2
1.500000000000000e+1	2.600729000000000e+2	1.344413000000000e+2	3.945142000000000e+2		2.226484000000000e+2	1.129961000000000e+2	3.616445000000000e+2
1.600000000000000e+1	2.645425000000000e+2	1.322389000000000e+2	3.967814000000000e+2		2.142148000000000e+2	1.159688000000000e+2	3.561836000000000e+2
1.700000000000000e+1	2.609676000000000e+2	1.350486000000000e+2	3.960162000000000e+2		2.206992000000000e+2	1.184844000000000e+2	3.651835999999999e+2
1.800000000000000e+1	2.596316000000000e+2	1.315709000000000e+2	3.912025000000000e+2		2.194414000000000e+2	1.161250000000000e+2	3.615664000000000e+2
1.900000000000000e+1	2.580729000000000e+2	1.274089000000000e+2	3.854818000000000e+2		2.259766000000000e+2	1.136758000000000e+2	3.656524000000000e+2
2.000000000000000e+1	2.555547000000000e+2	1.293279000000000e+2	3.848826000000000e+2		2.199766000000000e+2	1.069414000000000e+2	3.529180000000000e+2
2.100000000000000e+1	2.565911000000000e+2	1.300040000000000e+2	3.865951000000000e+2		2.161094000000000e+2	1.038320000000000e+2	3.459414000000000e+2
2.200000000000000e+1	2.518462000000000e+2	1.291700000000000e+2	3.810162000000000e+2		2.095938000000000e+2	9.257030000000000e+1	3.281641000000000e+2
2.300000000000000e+1	2.510931000000000e+2	1.248502000000000e+2	3.759433000000000e+2		2.068281000000000e+2	9.219920000000000e+1	3.250273000000000e+2
2.400000000000000e+1	2.572146000000000e+2	1.246478000000000e+2	3.818624000000000e+2		1.949922000000000e+2	8.314840000000000e+1	3.041406000000000e+2
2.500000000000000e+1	2.566275000000000e+2	1.246194000000000e+2	3.812469000000000e+2		1.967031000000000e+2	8.567970000000000e+1	3.083828000000000e+2
2.600000000000000e+1	2.577045000000000e+2	1.240445000000000e+2	3.817490000000000e+2		1.959102000000000e+2	8.578910000000000e+1	3.076993000000000e+2
2.700000000000000e+1	2.605587000000000e+2	1.178300000000000e+2	3.783887000000000e+2		1.977266000000000e+2	8.043360000000000e+1	3.041602000000000e+2
2.800000000000000e+1	2.546194000000000e+2	1.202753000000000e+2	3.748947000000000e+2		1.790898000000000e+2	7.326170000000000e+1	2.783515000000000e+2
2.900000000000000e+1	2.529028000000000e+2	1.175668000000000e+2	3.704696000000000e+2		1.772266000000000e+2	7.492580000000000e+1	2.781524000000000e+2
3.000000000000000e+1	2.532267000000000e+2	1.144372000000000e+2	3.676639000000000e+2		1.796602000000000e+2	7.606640000000000e+1	2.817266000000000e+2
3.100000000000000e+1	2.488988000000000e+2	1.155870000000000e+2	3.644858000000000e+2		1.807656000000000e+2	7.264840000000000e+1	2.794140000000000e+2
3.200000000000000e+1	2.524211000000000e+2	1.196194000000000e+2	3.720405000000000e+2		1.801289000000000e+2	7.271880000000000e+1	2.788477000000000e+2
3.300000000000000e+1	2.426518000000000e+2	1.159474000000000e+2	3.585992000000000e+2		1.728086000000000e+2	6.974220000000000e+1	2.685508000000000e+2
3.400000000000000e+1	2.433198000000000e+2	1.123765000000000e+2	3.556963000000000e+2		1.728359000000000e+2	7.166020000000000e+1	2.704961000000000e+2
3.500000000000000e+1	2.487247000000000e+2	1.085101000000000e+2	3.572348000000000e+2		1.639609000000000e+2	6.957030000000000e+1	2.595312000000000e+2
3.600000000000000e+1	2.444858000000000e+2	1.144656000000000e+2	3.589514000000000e+2		1.550625000000000e+2	6.601560000000001e+1	2.470781000000000e+2
3.700000000000000e+1	2.453725000000000e+2	1.095263000000000e+2	3.548988000000000e+2		1.521172000000000e+2	6.302339999999999e+1	2.411406000000000e+2
3.800000000000000e+1	2.538462000000000e+2	1.089474000000000e+2	3.627936000000000e+2		1.566680000000000e+2	5.996880000000000e+1	2.426368000000000e+2
3.900000000000000e+1	2.495628000000000e+2	1.060486000000000e+2	3.556114000000000e+2		1.559492000000000e+2	5.816410000000001e+1	2.401133000000000e+2
4.000000000000000e+1	2.526397000000000e+2	1.093441000000000e+2	3.619838000000000e+2		1.538633000000000e+2	5.740630000000000e+1	2.372696000000000e+2
4.100000000000000e+1	2.474211000000000e+2	1.098502000000000e+2	3.572713000000000e+2		1.475352000000000e+2	5.673050000000001e+1	2.302657000000000e+2
4.200000000000000e+1	2.483887000000000e+2	1.091174000000000e+2	3.575061000000000e+2		1.478164000000000e+2	5.022270000000000e+1	2.240391000000000e+2
4.300000000000000e+1	2.539919000000000e+2	1.075749000000000e+2	3.615668000000000e+2		1.467305000000000e+2	5.416020000000000e+1	2.268907000000000e+2
4.400000000000000e+1	2.501215000000000e+2	1.036640000000000e+2	3.537855000000000e+2		1.473750000000000e+2	4.906250000000000e+1	2.224375000000000e+2
4.500000000000000e+1	2.490891000000000e+2	1.044130000000000e+2	3.535021000000000e+2		1.428555000000000e+2	5.385160000000001e+1	2.227071000000000e+2
4.600000000000000e+1	2.464818000000000e+2	1.024494000000000e+2	3.489312000000000e+2		1.384961000000000e+2	5.046089999999999e+1	2.149570000000000e+2
4.700000000000000e+1	2.460729000000000e+2	1.003968000000000e+2	3.464697000000000e+2		1.406836000000000e+2	5.185550000000001e+1	2.185391000000000e+2
4.800000000000000e+1	2.518988000000000e+2	1.008300000000000e+2	3.527288000000000e+2		1.341055000000000e+2	4.849610000000000e+1	2.086016000000000e+2
4.900000000000000e+1	2.487976000000000e+2	1.001174000000000e+2	3.489150000000000e+2		1.358164000000000e+2	4.919140000000000e+1	2.110078000000000e+2
5.000000000000000e+1	2.439717000000000e+2	1.013522000000000e+2	3.453239000000000e+2		1.351016000000000e+2	5.041020000000000e+1	2.115118000000000e+2
5.100000000000000e+1	2.455870000000000e+2	1.034291000000000e+2	3.490161000000000e+2		1.268945000000000e+2	4.488280000000000e+1	1.977773000000000e+2
5.200000000000000e+1	2.514413000000000e+2	1.046194000000000e+2	3.560607000000000e+2		1.243828000000000e+2	4.458200000000000e+1	1.949648000000000e+2
5.300000000000000e+1	2.423806000000000e+2	1.001457000000000e+2	3.425263000000000e+2		1.280117000000000e+2	4.338280000000000e+1	1.973945000000000e+2
5.400000000000000e+1	2.423522000000000e+2	9.902020000000000e+1	3.413724000000000e+2		1.223242000000000e+2	4.358200000000000e+1	1.919062000000000e+2
5.500000000000000e+1	2.440769000000000e+2	9.578950000000000e+1	3.398664000000000e+2		1.227305000000000e+2	4.798830000000000e+1	1.967188000000000e+2
5.600000000000000e+1	2.472996000000000e+2	9.746560000000000e+1	3.447652000000000e+2		1.252500000000000e+2	4.311720000000000e+1	1.943672000000000e+2
5.700000000000000e+1	2.481538000000000e+2	9.359920000000000e+1	3.417530000000000e+2		1.212852000000000e+2	4.281250000000000e+1	1.900977000000000e+2
5.800000000000000e+1	2.372308000000000e+2	9.200810000000000e+1	3.292389000000000e+2		1.241836000000000e+2	3.935160000000000e+1	1.895352000000000e+2
5.900000000000000e+1	2.387530000000000e+2	9.383810000000000e+1	3.325911000000000e+2		1.210938000000000e+2	4.003910000000000e+1	1.871329000000000e+2
6.000000000000000e+1	2.402429000000000e+2	9.421050000000000e+1	3.344534000000000e+2		1.181406000000000e+2	3.653520000000000e+1	1.806758000000000e+2
6.100000000000000e+1	2.454372000000000e+2	9.508500000000000e+1	3.405222000000000e+2		1.168203000000000e+2	3.482420000000000e+1	1.776445000000000e+2
6.200000000000000e+1	2.423158000000000e+2	9.269640000000000e+1	3.350122000000000e+2		1.161367000000000e+2	3.436720000000000e+1	1.765039000000000e+2
6.300000000000000e+1	2.438016000000000e+2	9.202020000000000e+1	3.358218000000000e+2		1.112109000000000e+2	3.369530000000000e+1	1.709062000000000e+2
6.400000000000000e+1	2.418866000000000e+2	9.236440000000000e+1	3.342510000000000e+2		1.149844000000000e+2	3.404690000000000e+1	1.750313000000000e+2
6.500000000000000e+1	2.525951000000000e+2	9.243720000000000e+1	3.450323000000000e+2		1.071680000000000e+2	3.151560000000000e+1	1.646836000000000e+2
6.600000000000000e+1	2.490445000000000e+2	9.058700000000000e+1	3.396315000000000e+2		1.085859000000000e+2	3.005080000000000e+1	1.646367000000000e+2
6.700000000000000e+1	2.459514000000000e+2	8.843320000000000e+1	3.343846000000000e+2		1.083438000000000e+2	3.244920000000000e+1	1.667930000000000e+2
6.800000000000000e+1	2.511093000000000e+2	8.992310000000000e+1	3.410324000000000e+2		1.071289000000000e+2	3.022270000000000e+1	1.633516000000000e+2
6.900000000000000e+1	2.508057000000000e+2	8.637650000000000e+1	3.371822000000000e+2		1.081836000000000e+2	3.027340000000000e+1	1.644570000000000e+2
7.000000000000000e+1	2.414939000000000e+2	8.786640000000000e+1	3.293603000000000e+2		1.047461000000000e+2	3.305470000000000e+1	1.638008000000000e+2
7.100000000000000e+1	2.511862000000000e+2	8.525510000000000e+1	3.364413000000000e+2		1.066797000000000e+2	3.333980000000000e+1	1.660195000000000e+2
7.200000000000000e+1	2.484737000000000e+2	8.851820000000000e+1	3.369919000000000e+2		1.091836000000000e+2	3.649610000000000e+1	1.716797000000000e+2
7.300000000000000e+1	2.466883000000000e+2	8.368830000000000e+1	3.303766000000000e+2		1.096602000000000e+2	3.268360000000000e+1	1.683438000000000e+2
7.400000000000000e+1	2.470648000000000e+2	8.405670000000000e+1	3.311215000000000e+2		1.213945000000000e+2	3.187500000000000e+1	1.792695000000000e+2
7.500000000000000e+1	2.434899000000000e+2	8.140490000000000e+1	3.248948000000000e+2		1.188828000000000e+2	2.790630000000000e+1	1.727891000000000e+2
7.600000000000000e+1	2.480243000000000e+2	8.416190000000000e+1	3.321862000000000e+2		1.194961000000000e+2	2.865630000000000e+1	1.741524000000000e+2
7.700000000000000e+1	2.495830000000000e+2	8.398790000000000e+1	3.335709000000000e+2		1.168398000000000e+2	2.762110000000000e+1	1.704609000000000e+2
7.800000000000000e+1	2.460972000000000e+2	8.676520000000000e+1	3.328624000000000e+2		1.230664000000000e+2	2.846090000000000e+1	1.775273000000000e+2
7.900000000000000e+1	2.484737000000000e+2	8.385830000000000e+1	3.323320000000000e+2		1.223672000000000e+2	2.468360000000000e+1	1.730508000000000e+2
8.000000000000000e+1	2.487814000000000e+2	8.446560000000000e+1	3.332470000000000e+2		1.203867000000000e+2	2.378130000000000e+1	1.701680000000000e+2
8.100000000000000e+1	2.439352000000000e+2	8.366400000000000e+1	3.275992000000000e+2		1.168203000000000e+2	2.600390000000000e+1	1.688242000000000e+2
8.200000000000000e+1	2.527166000000000e+2	8.284620000000000e+1	3.355628000000000e+2		1.170586000000000e+2	2.348050000000000e+1	1.665391000000000e+2
8.300000000000000e+1	2.379231000000000e+2	7.959110000000000e+1	3.175142000000000e+2		1.133398000000000e+2	2.161330000000000e+1	1.609531000000000e+2
8.400000000000000e+1	2.419798000000000e+2	7.919430000000000e+1	3.211741000000000e+2		1.191406000000000e+2	2.293360000000000e+1	1.680742000000000e+2
8.500000000000000e+1	2.441579000000000e+2	7.432790000000000e+1	3.184858000000000e+2		1.131094000000000e+2	2.322660000000000e+1	1.623360000000000e+2
8.600000000000000e+1	2.446073000000000e+2	7.751420000000000e+1	3.221215000000000e+2		1.173594000000000e+2	2.121090000000000e+1	1.645703000000000e+2
8.700000000000000e+1	2.408381000000000e+2	7.369640000000000e+1	3.145345000000000e+2		1.210156000000000e+2	1.933980000000000e+1	1.663554000000000e+2
8.800000000000000e+1	2.462186000000000e+2	7.642110000000000e+1	3.226397000000000e+2		1.199375000000000e+2	2.408590000000000e+1	1.700234000000000e+2
8.900000000000000e+1	2.403563000000000e+2	7.330360000000000e+1	3.136599000000000e+2		1.128320000000000e+2	2.164450000000000e+1	1.604765000000000e+2
9.000000000000000e+1	2.434251000000000e+2	7.189470000000000e+1	3.153198000000000e+2		1.172813000000000e+2	2.152340000000000e+1	1.648047000000000e+2
9.100000000000000e+1	2.344696000000000e+2	7.314170000000000e+1	3.076113000000000e+2		1.216875000000000e+2	2.314840000000000e+1	1.708359000000000e+2
9.200000000000000e+1	2.392024000000000e+2	7.506880000000000e+1	3.142712000000000e+2		1.152227000000000e+2	2.092970000000000e+1	1.621524000000000e+2
9.300000000000000e+1	2.403725000000000e+2	7.546960000000000e+1	3.158421000000000e+2		1.226836000000000e+2	1.770310000000000e+1	1.663867000000000e+2
9.400000000000000e+1	2.390000000000000e+2	7.226320000000000e+1	3.112632000000000e+2		1.128047000000000e+2	2.091410000000000e+1	1.597188000000000e+2
9.500000000000000e+1	2.368300000000000e+2	7.359920000000000e+1	3.104292000000000e+2		1.137695000000000e+2	2.107810000000000e+1	1.608476000000000e+2
9.600000000000000e+1	2.361781000000000e+2	7.117000000000000e+1	3.073481000000000e+2		1.127383000000000e+2	2.048830000000000e+1	1.592266000000000e+2
9.700000000000000e+1	2.336883000000000e+2	6.917000000000000e+1	3.028583000000000e+2		1.118828000000000e+2	1.542190000000000e+1	1.533047000000000e+2
9.800000000000000e+1	2.223360000000000e+2	6.970040000000000e+1	2.920364000000000e+2		1.143516000000000e+2	1.898440000000000e+1	1.593360000000000e+2
9.900000000000000e+1	2.291660000000000e+2	6.465590000000000e+1	2.938219000000000e+2		1.177969000000000e+2	1.781250000000000e+1	1.616094000000000e+2
1.000000000000000e+2	2.309474000000000e+2	6.935220000000000e+1	3.002996000000000e+2		1.147266000000000e+2	1.339060000000000e+1	1.541172000000000e+2
1.010000000000000e+2	2.317328000000000e+2	6.669230000000000e+1	2.984251000000000e+2		1.150625000000000e+2	1.539450000000000e+1	1.564570000000000e+2
1.020000000000000e+2	2.316275000000000e+2	6.820240000000000e+1	2.998299000000000e+2		1.192148000000000e+2	1.617580000000000e+1	1.613906000000000e+2
1.030000000000000e+2	2.254251000000000e+2	6.765989999999999e+1	2.930850000000000e+2		1.152188000000000e+2	1.298050000000000e+1	1.541993000000000e+2
1.040000000000000e+2	2.277490000000000e+2	6.556279999999999e+1	2.933118000000000e+2		1.142930000000000e+2	1.802730000000000e+1	1.583203000000000e+2
1.050000000000000e+2	2.342753000000000e+2	6.163560000000000e+1	2.959109000000000e+2		1.173516000000000e+2	1.987110000000000e+1	1.632227000000000e+2
1.060000000000000e+2	2.355951000000000e+2	6.261940000000000e+1	2.982145000000000e+2		1.169297000000000e+2	1.458200000000000e+1	1.575117000000000e+2
1.070000000000000e+2	2.384372000000000e+2	5.609310000000000e+1	2.945303000000000e+2		1.202891000000000e+2	1.900390000000000e+1	1.652930000000000e+2
1.080000000000000e+2	2.325587000000000e+2	6.217410000000000e+1	2.947328000000000e+2		1.125039000000000e+2	1.548830000000000e+1	1.539922000000000e+2
1.090000000000000e+2	2.339595000000000e+2	5.580570000000000e+1	2.897652000000000e+2		1.138867000000000e+2	1.578910000000000e+1	1.556758000000000e+2
1.100000000000000e+2	2.257814000000000e+2	6.102830000000000e+1	2.868097000000000e+2		1.199141000000000e+2	1.907030000000000e+1	1.649844000000000e+2
1.110000000000000e+2	2.258543000000000e+2	6.060730000000000e+1	2.864616000000000e+2		1.143672000000000e+2	1.640630000000000e+1	1.567735000000000e+2
1.120000000000000e+2	2.272267000000000e+2	5.877330000000000e+1	2.860000000000000e+2		1.145938000000000e+2	1.629690000000000e+1	1.568907000000000e+2
1.130000000000000e+2	2.269393000000000e+2	5.825910000000000e+1	2.851984000000000e+2		1.152305000000000e+2	1.722660000000000e+1	1.584571000000000e+2
1.140000000000000e+2	2.274737000000000e+2	5.742110000000000e+1	2.848948000000000e+2		1.159648000000000e+2	1.858980000000000e+1	1.605546000000000e+2
1.150000000000000e+2	2.246113000000000e+2	6.022670000000000e+1	2.848380000000000e+2		1.124492000000000e+2	1.651170000000000e+1	1.549609000000000e+2
1.160000000000000e+2	2.170324000000000e+2	5.791900000000000e+1	2.749514000000000e+2		1.184258000000000e+2	1.571480000000000e+1	1.601406000000000e+2
1.170000000000000e+2	2.235830000000000e+2	5.551420000000000e+1	2.790972000000000e+2		1.173125000000000e+2	1.444140000000000e+1	1.577539000000000e+2
1.180000000000000e+2	2.258988000000000e+2	5.765590000000000e+1	2.835547000000000e+2		1.138711000000000e+2	1.446880000000000e+1	1.543399000000000e+2
1.190000000000000e+2	2.251336000000000e+2	5.633600000000000e+1	2.814696000000000e+2		1.101758000000000e+2	1.386330000000000e+1	1.500391000000000e+2
1.200000000000000e+2	2.294777000000000e+2	5.898790000000000e+1	2.884656000000000e+2		1.150703000000000e+2	1.354300000000000e+1	1.546133000000000e+2
1.210000000000000e+2	2.274899000000000e+2	6.060320000000000e+1	2.880931000000000e+2		1.121016000000000e+2	1.143750000000000e+1	1.495391000000000e+2
1.220000000000000e+2	2.280445000000000e+2	5.614170000000000e+1	2.841862000000000e+2		1.109844000000000e+2	1.060940000000000e+1	1.475938000000000e+2
1.230000000000000e+2	2.199919000000000e+2	5.662750000000000e+1	2.766194000000000e+2		1.154492000000000e+2	1.159380000000000e+1	1.530430000000000e+2
1.240000000000000e+2	2.230486000000000e+2	6.044530000000000e+1	2.834939000000000e+2		1.183164000000000e+2	1.047270000000000e+1	1.547891000000000e+2
1.250000000000000e+2	2.177611000000000e+2	5.370450000000000e+1	2.714656000000000e+2		1.235469000000000e+2	1.267580000000000e+1	1.622227000000000e+2
1.260000000000000e+2	2.138259000000000e+2	5.351820000000000e+1	2.673441000000000e+2		1.210781000000000e+2	1.048440000000000e+1	1.575625000000000e+2
1.270000000000000e+2	2.145830000000000e+2	5.208500000000000e+1	2.666680000000000e+2		1.209219000000000e+2	1.289840000000000e+1	1.598203000000000e+2
1.280000000000000e+2	2.179919000000000e+2	5.010120000000000e+1	2.680931000000000e+2		1.255547000000000e+2	9.472700000000000e+0	1.610274000000000e+2
1.290000000000000e+2	2.231984000000000e+2	5.282590000000000e+1	2.760243000000000e+2		1.266953000000000e+2	1.032810000000000e+1	1.630234000000000e+2
1.300000000000000e+2	2.160486000000000e+2	5.287040000000000e+1	2.689190000000000e+2		1.238438000000000e+2	9.273399999999998e+0	1.591172000000000e+2
1.310000000000000e+2	2.171053000000000e+2	5.514570000000000e+1	2.722510000000000e+2		1.151328000000000e+2	7.210899999999998e+0	1.483437000000000e+2
1.320000000000000e+2	2.184211000000000e+2	5.295950000000000e+1	2.713806000000000e+2		1.169883000000000e+2	1.022660000000000e+1	1.532149000000000e+2
1.330000000000000e+2	2.122753000000000e+2	5.183810000000000e+1	2.641134000000000e+2		1.228320000000000e+2	9.121099999999998e+0	1.579531000000000e+2
1.340000000000000e+2	2.236113000000000e+2	5.472870000000000e+1	2.783400000000000e+2		1.201914000000000e+2	7.324200000000002e+0	1.535156000000000e+2
1.350000000000000e+2	2.183644000000000e+2	5.175300000000000e+1	2.701174000000000e+2		1.228242000000000e+2	6.265599999999999e+0	1.550898000000000e+2
1.360000000000000e+2	2.186356000000000e+2	5.475710000000000e+1	2.733927000000000e+2		1.147266000000000e+2	8.976600000000002e+0	1.497032000000000e+2
1.370000000000000e+2	2.231781000000000e+2	5.478540000000000e+1	2.779635000000000e+2		1.160117000000000e+2	7.578099999999998e+0	1.495898000000000e+2
1.380000000000000e+2	2.169757000000000e+2	5.214980000000000e+1	2.691255000000000e+2		1.198281000000000e+2	4.218800000000002e+0	1.500469000000000e+2
1.390000000000000e+2	2.151012000000000e+2	4.953040000000000e+1	2.646316000000000e+2		1.188359000000000e+2	5.375000000000000e+0	1.502109000000000e+2
1.400000000000000e+2	2.166437000000000e+2	5.013360000000000e+1	2.667773000000000e+2		1.140938000000000e+2	3.523399999999999e+0	1.436172000000000e+2
1.410000000000000e+2	2.189676000000000e+2	5.119430000000000e+1	2.701619000000000e+2		1.125195000000000e+2	3.363299999999999e+0	1.418828000000000e+2
1.420000000000000e+2	2.131174000000000e+2	4.820650000000000e+1	2.613239000000000e+2		1.151133000000000e+2	4.265599999999999e+0	1.453789000000000e+2
1.430000000000000e+2	2.141984000000000e+2	4.864780000000000e+1	2.628462000000000e+2		1.152422000000000e+2	5.718800000000002e+0	1.469610000000000e+2
1.440000000000000e+2	2.121781000000000e+2	4.811340000000000e+1	2.602915000000000e+2		1.172734000000000e+2	5.707000000000001e+0	1.489804000000000e+2
1.450000000000000e+2	2.056235000000000e+2	5.027130000000000e+1	2.558948000000000e+2		1.151602000000000e+2	5.898399999999998e+0	1.470586000000000e+2
1.460000000000000e+2	2.124534000000000e+2	4.666800000000000e+1	2.591214000000000e+2		1.189766000000000e+2	5.238299999999999e+0	1.502149000000000e+2
1.470000000000000e+2	2.095182000000000e+2	4.571260000000000e+1	2.552308000000000e+2		1.123008000000000e+2	5.265599999999999e+0	1.435664000000000e+2
1.480000000000000e+2	2.103522000000000e+2	4.775710000000000e+1	2.581093000000000e+2		1.095547000000000e+2	5.828099999999999e+0	1.413828000000000e+2
1.490000000000000e+2	2.059595000000000e+2	5.035220000000000e+1	2.563117000000000e+2		1.071758000000000e+2	7.843800000000002e+0	1.410196000000000e+2
1.500000000000000e+2	2.029028000000000e+2	4.722670000000000e+1	2.501295000000000e+2		1.104570000000000e+2	6.773399999999998e+0	1.432304000000000e+2
1.510000000000000e+2	2.060324000000000e+2	4.631170000000000e+1	2.523441000000000e+2		1.062773000000000e+2	4.761700000000001e+0	1.370390000000000e+2
1.520000000000000e+2	2.028381000000000e+2	4.683000000000000e+1	2.496681000000000e+2		1.061211000000000e+2	5.074200000000001e+0	1.371953000000000e+2
1.530000000000000e+2	2.067976000000000e+2	4.472470000000000e+1	2.515223000000000e+2		1.023906000000000e+2	5.363299999999999e+0	1.337539000000000e+2
1.540000000000000e+2	2.132713000000000e+2	4.287450000000000e+1	2.561458000000000e+2		9.845310000000000e+1	4.593800000000002e+0	1.290469000000000e+2
1.550000000000000e+2	2.025668000000000e+2	4.195550000000000e+1	2.445223000000000e+2		9.962110000000000e+1	5.667999999999999e+0	1.312891000000000e+2
1.560000000000000e+2	2.137935000000000e+2	4.622270000000000e+1	2.600162000000000e+2		9.516020000000000e+1	3.472700000000000e+0	1.246329000000000e+2
1.570000000000000e+2	2.036194000000000e+2	4.444530000000000e+1	2.480647000000000e+2		1.002344000000000e+2	2.328099999999999e+0	1.285625000000000e+2
1.580000000000000e+2	2.092915000000000e+2	4.376110000000000e+1	2.530526000000000e+2		9.122660000000000e+1	-1.132800000000000e+0	1.160938000000000e+2
1.590000000000000e+2	2.016964000000000e+2	4.157090000000000e+1	2.432673000000000e+2		8.694920000000000e+1	2.347700000000000e+0	1.152969000000000e+2
1.600000000000000e+2	2.018138000000000e+2	4.255870000000000e+1	2.443725000000000e+2		8.994140000000000e+1	1.011700000000001e+0	1.169531000000000e+2
1.610000000000000e+2	1.964777000000000e+2	4.606070000000000e+1	2.425384000000000e+2		9.528520000000000e+1	-8.437000000000002e-1	1.204415000000000e+2
1.620000000000000e+2	2.023927000000000e+2	4.316600000000000e+1	2.455587000000000e+2		8.851560000000000e+1	1.707000000000001e+0	1.162226000000000e+2
1.630000000000000e+2	2.048907000000000e+2	4.359510000000000e+1	2.484858000000000e+2		8.962890000000000e+1	1.265599999999999e+0	1.168945000000000e+2
1.640000000000000e+2	1.936113000000000e+2	4.204860000000000e+1	2.356599000000000e+2		9.051170000000000e+1	1.003900000000002e+0	1.175156000000000e+2
1.650000000000000e+2	2.006397000000000e+2	4.198790000000000e+1	2.426276000000000e+2		9.121880000000000e+1	1.175799999999999e+0	1.183946000000000e+2
1.660000000000000e+2	1.982672000000000e+2	3.919840000000000e+1	2.374656000000000e+2		9.128520000000000e+1	7.070000000000007e-1	1.179922000000000e+2
1.670000000000000e+2	1.945223000000000e+2	3.672870000000000e+1	2.312510000000000e+2		9.317190000000000e+1	1.281300000000002e+0	1.204532000000000e+2
1.680000000000000e+2	1.960243000000000e+2	3.850610000000000e+1	2.345304000000000e+2		9.124610000000000e+1	6.836000000000002e-1	1.179297000000000e+2
1.690000000000000e+2	2.028623000000000e+2	3.767610000000000e+1	2.405384000000000e+2		8.887500000000000e+1	1.800799999999999e+0	1.166758000000000e+2
1.700000000000000e+2	1.987206000000000e+2	3.707690000000000e+1	2.357975000000000e+2		8.771880000000000e+1	-2.296900000000001e+0	1.114219000000000e+2
1.710000000000000e+2	1.995304000000000e+2	3.818220000000000e+1	2.377126000000000e+2		9.226560000000000e+1	-1.375000000000000e+0	1.168906000000000e+2
1.720000000000000e+2	1.952146000000000e+2	3.740080000000000e+1	2.326154000000000e+2		9.032810000000000e+1	-2.019500000000001e+0	1.143086000000000e+2
1.730000000000000e+2	1.975385000000000e+2	3.817000000000000e+1	2.357085000000000e+2		8.883980000000000e+1	1.437500000000000e+0	1.162773000000000e+2
1.740000000000000e+2	1.996761000000000e+2	4.042110000000000e+1	2.400972000000000e+2		9.072660000000000e+1	5.586000000000002e-1	1.172852000000000e+2
1.750000000000000e+2	1.965789000000000e+2	3.654250000000000e+1	2.331214000000000e+2		9.341800000000000e+1	-1.664099999999999e+0	1.177539000000000e+2
1.760000000000000e+2	1.958664000000000e+2	3.931580000000000e+1	2.351822000000000e+2		8.970700000000000e+1	-7.187000000000001e-1	1.149883000000000e+2
1.770000000000000e+2	1.934372000000000e+2	3.474490000000000e+1	2.281821000000000e+2		9.027730000000000e+1	6.562999999999999e-1	1.169336000000000e+2
1.780000000000000e+2	1.965385000000000e+2	3.771260000000000e+1	2.342511000000000e+2		9.330860000000000e+1	-9.648000000000003e-1	1.183438000000000e+2
1.790000000000000e+2	1.943198000000000e+2	3.502830000000000e+1	2.293481000000000e+2		9.228130000000000e+1	9.101999999999997e-1	1.191915000000000e+2
1.800000000000000e+2	1.941822000000000e+2	3.341300000000000e+1	2.275952000000000e+2		9.394530000000000e+1	3.761700000000001e+0	1.237070000000000e+2
1.810000000000000e+2	1.950364000000000e+2	3.434410000000000e+1	2.293805000000000e+2		9.383980000000000e+1	1.183599999999998e+0	1.210234000000000e+2
1.820000000000000e+2	1.857490000000000e+2	3.624290000000000e+1	2.219919000000000e+2		9.416800000000000e+1	-1.617200000000000e+0	1.185508000000000e+2
1.830000000000000e+2	1.853198000000000e+2	3.480970000000000e+1	2.201295000000000e+2		9.611330000000000e+1	3.554999999999993e-1	1.224688000000000e+2
1.840000000000000e+2	1.914453000000000e+2	3.421860000000000e+1	2.256639000000000e+2		9.632030000000000e+1	7.734000000000005e-1	1.230937000000000e+2
1.850000000000000e+2	1.916235000000000e+2	3.549800000000000e+1	2.271215000000000e+2		9.381640000000000e+1	-5.234000000000006e-1	1.192930000000000e+2
1.860000000000000e+2	1.895304000000000e+2	3.386640000000000e+1	2.233968000000000e+2		9.475780000000000e+1	1.273399999999999e+0	1.220312000000000e+2
1.870000000000000e+2	1.856680000000000e+2	3.275710000000000e+1	2.184251000000000e+2		1.034883000000000e+2	-1.601999999999997e-1	1.293281000000000e+2
1.880000000000000e+2	1.820243000000000e+2	3.257890000000000e+1	2.146032000000000e+2		9.732420000000000e+1	-1.062500000000000e+0	1.222617000000000e+2
1.890000000000000e+2	1.881377000000000e+2	3.367210000000000e+1	2.218098000000000e+2		9.860160000000000e+1	1.328099999999999e+0	1.259297000000000e+2
1.900000000000000e+2	1.859595000000000e+2	3.383000000000000e+1	2.197895000000000e+2		9.613280000000000e+1	5.508000000000006e-1	1.226836000000000e+2
1.910000000000000e+2	1.857652000000000e+2	3.150610000000000e+1	2.172713000000000e+2		9.553520000000000e+1	2.378900000000002e+0	1.239141000000000e+2
1.920000000000000e+2	1.896842000000000e+2	3.387450000000000e+1	2.235587000000000e+2		1.002383000000000e+2	-6.640999999999994e-1	1.255742000000000e+2
1.930000000000000e+2	1.893360000000000e+2	3.397170000000000e+1	2.233077000000000e+2		9.537890000000000e+1	1.601999999999997e-1	1.215391000000000e+2
1.940000000000000e+2	1.882105000000000e+2	3.171660000000000e+1	2.199271000000000e+2		9.673050000000000e+1	-3.148400000000000e+0	1.195821000000000e+2
1.950000000000000e+2	1.853522000000000e+2	3.103640000000000e+1	2.163886000000000e+2		9.429300000000000e+1	-2.265999999999995e-1	1.200664000000000e+2
1.960000000000000e+2	1.899271000000000e+2	3.323890000000000e+1	2.231660000000000e+2		9.151560000000000e+1	-1.593700000000000e+0	1.159219000000000e+2
1.970000000000000e+2	1.840850000000000e+2	3.027530000000000e+1	2.143603000000000e+2		9.676950000000000e+1	-3.574199999999999e+0	1.191953000000000e+2
1.980000000000000e+2	1.811215000000000e+2	2.924700000000000e+1	2.103685000000000e+2		9.733200000000000e+1	-2.339800000000000e+0	1.209922000000000e+2
1.990000000000000e+2	1.837206000000000e+2	2.885020000000000e+1	2.125708000000000e+2		9.571880000000000e+1	8.750000000000000e-1	1.225938000000000e+2
2.000000000000000e+2	1.803320000000000e+2	2.727130000000000e+1	2.076033000000000e+2		9.122270000000000e+1	-2.039100000000000e+0	1.151836000000000e+2
2.010000000000000e+2	1.838704000000000e+2	2.968020000000000e+1	2.135506000000000e+2		9.234380000000000e+1	-3.417999999999999e+0	1.149258000000000e+2
2.020000000000000e+2	1.859150000000000e+2	2.926720000000000e+1	2.151822000000000e+2		8.947270000000000e+1	-4.297000000000004e-1	1.150430000000000e+2
2.030000000000000e+2	1.832834000000000e+2	2.854250000000000e+1	2.118259000000000e+2		9.753520000000000e+1	-4.375000000000000e+0	1.191602000000000e+2
2.040000000000000e+2	1.831822000000000e+2	2.867610000000000e+1	2.118583000000000e+2		9.690630000000000e+1	-3.343700000000000e+0	1.195626000000000e+2
2.050000000000000e+2	1.879474000000000e+2	2.827940000000000e+1	2.162268000000000e+2		9.630080000000000e+1	-5.921900000000001e+0	1.163789000000000e+2
2.060000000000000e+2	1.824494000000000e+2	2.941700000000000e+1	2.118664000000000e+2		9.403130000000000e+1	-4.414099999999999e+0	1.156172000000000e+2
2.070000000000000e+2	1.824534000000000e+2	2.864780000000000e+1	2.111012000000000e+2		9.992970000000000e+1	-3.457000000000001e+0	1.224727000000000e+2
2.080000000000000e+2	1.878016000000000e+2	2.318620000000000e+1	2.109878000000000e+2		9.581250000000000e+1	-3.308600000000000e+0	1.185039000000000e+2
2.090000000000000e+2	1.836518000000000e+2	2.730770000000000e+1	2.109595000000000e+2		9.718360000000000e+1	-4.285200000000000e+0	1.188984000000000e+2
2.100000000000000e+2	1.887611000000000e+2	2.545340000000000e+1	2.142145000000000e+2		9.628910000000000e+1	-4.699199999999999e+0	1.175899000000000e+2
2.110000000000000e+2	1.859879000000000e+2	2.420650000000000e+1	2.101944000000000e+2		1.003906000000000e+2	-3.289100000000000e+0	1.231015000000000e+2
2.120000000000000e+2	1.895020000000000e+2	2.830770000000000e+1	2.178097000000000e+2		1.011055000000000e+2	-4.671900000000001e+0	1.224336000000000e+2
2.130000000000000e+2	1.852915000000000e+2	2.428340000000000e+1	2.095749000000000e+2		9.907420000000000e+1	-4.421900000000001e+0	1.206523000000000e+2
2.140000000000000e+2	1.849798000000000e+2	2.571260000000000e+1	2.106924000000000e+2		9.133200000000000e+1	-5.066400000000000e+0	1.122656000000000e+2
2.150000000000000e+2	1.874332000000000e+2	2.520650000000000e+1	2.126397000000000e+2		9.210160000000000e+1	-4.625000000000000e+0	1.134766000000000e+2
2.160000000000000e+2	1.849393000000000e+2	2.538060000000000e+1	2.103199000000000e+2		9.310550000000000e+1	-4.359400000000001e+0	1.147461000000000e+2
2.170000000000000e+2	1.796761000000000e+2	2.616600000000000e+1	2.058421000000000e+2		8.954300000000000e+1	-6.898400000000001e+0	1.086446000000000e+2
2.180000000000000e+2	1.845304000000000e+2	2.470850000000000e+1	2.092389000000000e+2		9.474610000000000e+1	-4.308600000000000e+0	1.164375000000000e+2
2.190000000000000e+2	1.864332000000000e+2	2.310530000000000e+1	2.095385000000000e+2		9.355080000000000e+1	-6.843700000000000e+0	1.127071000000000e+2
2.200000000000000e+2	1.807490000000000e+2	2.273280000000000e+1	2.034818000000000e+2		9.681250000000000e+1	-7.683600000000000e+0	1.151289000000000e+2
2.210000000000000e+2	1.766842000000000e+2	2.318220000000000e+1	1.998664000000000e+2		9.138670000000000e+1	-6.839800000000000e+0	1.105469000000000e+2
2.220000000000000e+2	1.830891000000000e+2	2.056280000000000e+1	2.036519000000000e+2		9.358590000000000e+1	-6.722700000000000e+0	1.128632000000000e+2
2.230000000000000e+2	1.827611000000000e+2	2.191090000000000e+1	2.046720000000000e+2		9.450000000000000e+1	-8.773399999999998e+0	1.117266000000000e+2
2.240000000000000e+2	1.793117000000000e+2	2.320240000000000e+1	2.025141000000000e+2		9.201950000000000e+1	-7.496100000000000e+0	1.105234000000000e+2
2.250000000000000e+2	1.811417000000000e+2	2.121460000000000e+1	2.023563000000000e+2		9.310550000000000e+1	-7.890600000000000e+0	1.112149000000000e+2
2.260000000000000e+2	1.861538000000000e+2	2.410930000000000e+1	2.102631000000000e+2		9.247270000000000e+1	-5.937500000000000e+0	1.125352000000000e+2
2.270000000000000e+2	1.750648000000000e+2	2.329960000000000e+1	1.983644000000000e+2		9.188670000000000e+1	-7.757800000000000e+0	1.101289000000000e+2
2.280000000000000e+2	1.799514000000000e+2	2.302430000000000e+1	2.029757000000000e+2		9.129690000000000e+1	-9.121100000000000e+0	1.081758000000000e+2
2.290000000000000e+2	1.809798000000000e+2	2.117000000000000e+1	2.021498000000000e+2		9.131640000000000e+1	-7.679700000000000e+0	1.096367000000000e+2
2.300000000000000e+2	1.810607000000000e+2	2.553040000000000e+1	2.065911000000000e+2		8.409380000000000e+1	-1.032810000000000e+1	9.976570000000000e+1
2.310000000000000e+2	1.802146000000000e+2	2.244130000000000e+1	2.026559000000000e+2		8.199220000000000e+1	-9.839800000000000e+0	9.815240000000000e+1
2.320000000000000e+2	1.811174000000000e+2	2.303240000000000e+1	2.041498000000000e+2		8.090230000000000e+1	-1.241800000000000e+1	9.448429999999998e+1
2.330000000000000e+2	1.828704000000000e+2	2.389070000000000e+1	2.067611000000000e+2		8.296090000000000e+1	-9.382800000000000e+0	9.957810000000000e+1
2.340000000000000e+2	1.790405000000000e+2	2.222270000000000e+1	2.012632000000000e+2		8.682810000000000e+1	-9.503900000000000e+0	1.033242000000000e+2
2.350000000000000e+2	1.791134000000000e+2	1.943720000000000e+1	1.985506000000000e+2		8.832030000000000e+1	-7.335900000000000e+0	1.069844000000000e+2
2.360000000000000e+2	1.783198000000000e+2	2.120650000000000e+1	1.995263000000000e+2		8.808980000000000e+1	-8.332000000000000e+0	1.057578000000000e+2
2.370000000000000e+2	1.765547000000000e+2	2.114570000000000e+1	1.977004000000000e+2		9.003910000000000e+1	-7.703100000000000e+0	1.083360000000000e+2
2.380000000000000e+2	1.767895000000000e+2	1.831170000000000e+1	1.951012000000000e+2		8.914840000000000e+1	-7.195299999999999e+0	1.079531000000000e+2
2.390000000000000e+2	1.764089000000000e+2	2.024290000000000e+1	1.966518000000000e+2		8.984380000000000e+1	-8.761700000000002e+0	1.070821000000000e+2
2.400000000000000e+2	1.732024000000000e+2	1.779350000000000e+1	1.909959000000000e+2		9.087890000000000e+1	-9.820300000000000e+0	1.070586000000000e+2
2.410000000000000e+2	1.732389000000000e+2	2.104860000000000e+1	1.942875000000000e+2		9.322270000000000e+1	-1.113280000000000e+1	1.080899000000000e+2
2.420000000000000e+2	1.654372000000000e+2	2.106070000000000e+1	1.864979000000000e+2		9.008200000000000e+1	-6.578099999999999e+0	1.095039000000000e+2
2.430000000000000e+2	1.740607000000000e+2	2.276520000000000e+1	1.968259000000000e+2		9.259380000000000e+1	-7.777300000000000e+0	1.108165000000000e+2
2.440000000000000e+2	1.695425000000000e+2	2.318620000000000e+1	1.927287000000000e+2		9.652340000000000e+1	-8.492200000000000e+0	1.140312000000000e+2
2.450000000000000e+2	1.721215000000000e+2	2.141700000000000e+1	1.935385000000000e+2		8.830080000000000e+1	-1.117970000000000e+1	1.031211000000000e+2
2.460000000000000e+2	1.706599000000000e+2	1.941700000000000e+1	1.900769000000000e+2		9.323440000000000e+1	-8.847700000000000e+0	1.103867000000000e+2
2.470000000000000e+2	1.728947000000000e+2	2.170850000000000e+1	1.946032000000000e+2		9.126560000000000e+1	-9.375000000000000e+0	1.078906000000000e+2
2.480000000000000e+2	1.745587000000000e+2	1.805670000000000e+1	1.926154000000000e+2		9.236720000000000e+1	-8.418000000000000e+0	1.099492000000000e+2
2.490000000000000e+2	1.672470000000000e+2	2.010530000000000e+1	1.873523000000000e+2		8.629690000000000e+1	-6.558600000000000e+0	1.057383000000000e+2
					8.148440000000000e+1	-7.144500000000000e+0	1.003399000000000e+2
					8.137500000000000e+1	-1.121480000000000e+1	9.616020000000000e+1
					8.526950000000000e+1	-1.019530000000000e+1	1.010742000000000e+2
					8.242190000000000e+1	-8.558600000000000e+0	9.986330000000000e+1
					8.383590000000000e+1	-1.056640000000000e+1	9.926950000000000e+1
					8.132030000000000e+1	-1.092970000000000e+1	9.639060000000000e+1
					8.163670000000000e+1	-1.239450000000000e+1	9.524220000000002e+1
					8.093360000000000e+1	-1.212110000000000e+1	9.481250000000000e+1
					8.038280000000000e+1	-1.008200000000000e+1	9.630080000000002e+1
					7.635550000000000e+1	-1.162500000000000e+1	9.073050000000000e+1
					8.040230000000000e+1	-8.308600000000000e+0	9.809370000000000e+1
					8.120700000000000e+1	-1.019530000000000e+1	9.701169999999998e+1
					8.043360000000000e+1	-9.816400000000000e+0	9.661720000000000e+1
					8.162110000000000e+1	-9.328099999999998e+0	9.829300000000000e+1
					7.930080000000000e+1	-8.832000000000000e+0	9.646880000000000e+1
					8.583980000000000e+1	-9.148399999999998e+0	1.026914000000000e+2
					8.210940000000000e+1	-1.212110000000000e+1	9.598830000000000e+1
					8.312500000000000e+1	-1.386720000000000e+1	9.525780000000000e+1
					8.276560000000000e+1	-1.364840000000000e+1	9.511720000000002e+1
					8.248050000000000e+1	-1.305470000000000e+1	9.542580000000002e+1
					8.189060000000000e+1	-1.437110000000000e+1	9.351950000000000e+1
					8.232030000000000e+1	-1.138280000000000e+1	9.693750000000000e+1
					8.279690000000000e+1	-9.910200000000000e+0	9.888669999999998e+1
					7.875780000000000e+1	-1.462500000000000e+1	9.013280000000000e+1
					8.118750000000000e+1	-1.101950000000000e+1	9.616800000000000e+1
					7.980470000000000e+1	-1.493360000000000e+1	9.087110000000000e+1
					7.405860000000000e+1	-1.003120000000000e+1	9.002740000000000e+1
					7.989840000000000e+1	-1.239450000000000e+1	9.350390000000000e+1
					7.376950000000000e+1	-1.293750000000000e+1	8.683200000000000e+1
					7.864450000000000e+1	-1.225390000000000e+1	9.239060000000000e+1
					7.742580000000000e+1	-1.199610000000000e+1	9.142970000000000e+1
					7.642190000000000e+1	-1.368750000000000e+1	8.873440000000000e+1
					7.709380000000000e+1	-1.627340000000000e+1	8.682040000000000e+1
					7.790630000000000e+1	-1.187500000000000e+1	9.203130000000000e+1
					7.894920000000000e+1	-1.253910000000000e+1	9.241010000000000e+1
					7.733980000000000e+1	-1.446870000000000e+1	8.887110000000000e+1
					7.836720000000000e+1	-1.214060000000000e+1	9.222659999999998e+1
					7.496880000000000e+1	-1.444140000000000e+1	8.652740000000000e+1
					7.871090000000000e+1	-1.345700000000000e+1	9.125390000000000e+1
					7.747660000000000e+1	-1.269530000000000e+1	9.078130000000000e+1
					7.450780000000000e+1	-1.278520000000000e+1	8.772260000000000e+1
					7.778520000000000e+1	-1.319530000000000e+1	9.058990000000000e+1
					7.490630000000000e+1	-1.351560000000000e+1	8.739070000000000e+1
					7.631640000000000e+1	-1.422660000000000e+1	8.808980000000000e+1
					7.535550000000000e+1	-1.282030000000000e+1	8.853520000000000e+1
					7.672660000000000e+1	-1.467190000000000e+1	8.805470000000002e+1
					7.514840000000000e+1	-1.430860000000000e+1	8.683980000000000e+1
					7.601170000000000e+1	-1.465620000000000e+1	8.735550000000000e+1
					7.653130000000000e+1	-1.362890000000000e+1	8.890240000000000e+1
					7.230470000000000e+1	-1.396480000000000e+1	8.433990000000000e+1
					7.369140000000000e+1	-1.260550000000000e+1	8.708590000000000e+1
					6.969140000000000e+1	-1.334370000000000e+1	8.234770000000000e+1
					7.410940000000000e+1	-1.366410000000000e+1	8.644529999999998e+1
					7.378520000000000e+1	-1.409370000000000e+1	8.569150000000000e+1
					7.267580000000000e+1	-1.576170000000000e+1	8.291409999999998e+1
					7.579300000000000e+1	-1.395310000000000e+1	8.783990000000000e+1
					7.746090000000000e+1	-1.278910000000000e+1	9.067179999999998e+1
					7.548830000000000e+1	-1.632420000000000e+1	8.516409999999998e+1
					7.659380000000000e+1	-1.512890000000000e+1	8.746490000000000e+1
					7.058589999999999e+1	-1.592580000000000e+1	8.066010000000000e+1
					7.387890000000000e+1	-1.491410000000000e+1	8.496480000000000e+1
					7.291020000000000e+1	-1.565230000000000e+1	8.325790000000000e+1
					7.307030000000000e+1	-1.677340000000000e+1	8.229690000000000e+1
					6.987110000000000e+1	-1.500780000000000e+1	8.086330000000000e+1
					7.220700000000000e+1	-1.529300000000000e+1	8.291399999999998e+1
					7.020310000000001e+1	-1.718360000000000e+1	7.901950000000000e+1
					6.292580000000000e+1	-1.911720000000000e+1	6.980860000000000e+1
					6.939449999999999e+1	-2.001950000000000e+1	7.537500000000000e+1
					6.700780000000000e+1	-1.692190000000000e+1	7.608590000000002e+1
					6.724220000000000e+1	-1.966800000000000e+1	7.357419999999998e+1
					6.803130000000000e+1	-1.879690000000000e+1	7.523440000000000e+1
					6.784380000000000e+1	-1.769530000000000e+1	7.614850000000000e+1
					7.133199999999999e+1	-1.722270000000000e+1	8.010929999999998e+1
					6.555079999999999e+1	-1.866800000000000e+1	7.288280000000000e+1
					6.541410000000001e+1	-1.684770000000000e+1	7.456640000000000e+1
					7.177730000000000e+1	-1.272660000000000e+1	8.505069999999998e+1
					6.485550000000001e+1	-1.627340000000000e+1	7.458210000000000e+1
					6.887110000000000e+1	-1.681640000000000e+1	7.805470000000000e+1
					6.085550000000000e+1	-1.676560000000000e+1	7.008990000000000e+1
					6.262110000000000e+1	-1.667190000000000e+1	7.194919999999999e+1
					6.300000000000000e+1	-1.642190000000000e+1	7.257810000000000e+1
					6.473439999999999e+1	-1.878520000000000e+1	7.194919999999999e+1
					6.353910000000000e+1	-1.851950000000000e+1	7.101960000000000e+1
					6.325780000000000e+1	-1.932030000000000e+1	6.993750000000000e+1
					6.241020000000000e+1	-1.822270000000000e+1	7.018750000000000e+1
					6.244140000000000e+1	-1.601560000000000e+1	7.242580000000002e+1
					6.074610000000000e+1	-1.629300000000000e+1	7.045310000000001e+1
					5.971880000000000e+1	-2.041800000000000e+1	6.530080000000001e+1
					6.101950000000000e+1	-1.905080000000000e+1	6.796870000000000e+1
					5.753130000000000e+1	-1.859770000000000e+1	6.493360000000000e+1
					6.060940000000000e+1	-1.928520000000000e+1	6.732420000000001e+1
					6.021090000000000e+1	-1.893750000000000e+1	6.727340000000001e+1
					5.316800000000000e+1	-2.062890000000000e+1	5.853910000000000e+1
					5.646880000000000e+1	-1.878130000000000e+1	6.368750000000000e+1
					5.619920000000000e+1	-2.047660000000000e+1	6.172260000000000e+1
					5.835940000000000e+1	-1.738280000000000e+1	6.697659999999999e+1
					5.857420000000000e+1	-2.073050000000000e+1	6.384370000000000e+1
					5.509380000000000e+1	-2.018750000000000e+1	6.090630000000000e+1
					5.275780000000000e+1	-2.073050000000000e+1	5.802730000000000e+1
					5.146480000000000e+1	-2.083980000000000e+1	5.662500000000000e+1
					5.479690000000000e+1	-1.932420000000000e+1	6.147270000000000e+1
					5.294530000000000e+1	-1.939060000000000e+1	5.955470000000000e+1
					5.494140000000000e+1	-2.185550000000000e+1	5.908590000000000e+1
					5.616800000000000e+1	-2.039450000000000e+1	6.177350000000000e+1
					5.598440000000000e+1	-2.120700000000000e+1	6.077740000000000e+1
					4.884380000000000e+1	-1.976170000000000e+1	5.508210000000001e+1
					5.505470000000000e+1	-1.855470000000000e+1	6.250000000000000e+1
					5.467190000000000e+1	-2.087110000000000e+1	5.980080000000000e+1
					5.182810000000000e+1	-2.096090000000000e+1	5.686720000000000e+1
					5.426170000000000e+1	-2.073440000000000e+1	5.952730000000000e+1
					4.881250000000000e+1	-1.919920000000000e+1	5.561330000000000e+1
					5.095700000000000e+1	-2.298830000000000e+1	5.396870000000000e+1
					4.458980000000000e+1	-2.304690000000000e+1	4.754289999999999e+1
					5.021090000000000e+1	-2.285550000000000e+1	5.335540000000000e+1
					4.959380000000000e+1	-2.012500000000000e+1	5.546880000000000e+1
					4.751950000000000e+1	-2.163670000000000e+1	5.188280000000000e+1
					4.936330000000000e+1	-2.124220000000000e+1	5.412110000000000e+1
					5.236330000000000e+1	-2.086330000000000e+1	5.750000000000000e+1
					5.256640000000000e+1	-2.173050000000000e+1	5.683590000000000e+1
					4.787890000000000e+1	-2.016800000000000e+1	5.371090000000000e+1
					4.977340000000000e+1	-2.405860000000000e+1	5.171480000000000e+1
					4.558590000000000e+1	-2.161720000000000e+1	4.996870000000000e+1
					4.800390000000000e+1	-2.277730000000000e+1	5.122660000000001e+1
					4.776170000000000e+1	-2.342190000000000e+1	5.033980000000000e+1
					4.695310000000000e+1	-2.122660000000000e+1	5.172650000000000e+1
					4.875780000000000e+1	-2.224610000000000e+1	5.251170000000001e+1
					4.239450000000000e+1	-2.377340000000000e+1	4.462110000000000e+1
					4.150780000000000e+1	-2.215630000000000e+1	4.535150000000000e+1
					4.039060000000000e+1	-2.321090000000000e+1	4.317970000000000e+1
					4.189450000000000e+1	-2.409770000000000e+1	4.379680000000001e+1
					4.064840000000000e+1	-2.698440000000000e+1	3.966400000000000e+1
					3.698830000000000e+1	-2.529300000000000e+1	3.769530000000000e+1
					3.885940000000000e+1	-2.501170000000000e+1	3.984770000000000e+1
					4.080470000000000e+1	-2.371090000000000e+1	4.309379999999999e+1
					3.791410000000000e+1	-2.526170000000000e+1	3.865240000000000e+1
					3.588670000000000e+1	-2.440230000000000e+1	3.748439999999999e+1
					3.925000000000000e+1	-2.451560000000000e+1	4.073440000000000e+1
					4.050780000000000e+1	-2.232420000000000e+1	4.418360000000001e+1
					4.274220000000000e+1	-2.241800000000000e+1	4.632420000000000e+1
					3.848440000000000e+1	-2.148830000000000e+1	4.299610000000000e+1
					4.162890000000000e+1	-2.310160000000000e+1	4.452730000000000e+1
					4.217970000000000e+1	-2.362500000000000e+1	4.455470000000000e+1
					4.163280000000000e+1	-2.319530000000000e+1	4.443750000000000e+1
					4.267970000000000e+1	-2.114840000000000e+1	4.753129999999999e+1
					4.376170000000000e+1	-2.070700000000000e+1	4.905470000000000e+1
					4.183200000000000e+1	-2.200390000000000e+1	4.582810000000000e+1
					4.304300000000000e+1	-2.302340000000000e+1	4.601960000000000e+1
					4.078130000000000e+1	-2.415230000000000e+1	4.262900000000001e+1
					3.393360000000000e+1	-2.568750000000000e+1	3.424610000000000e+1
					3.300780000000000e+1	-2.275780000000000e+1	3.625000000000000e+1
					3.386330000000000e+1	-2.407030000000000e+1	3.579300000000001e+1
					3.566410000000000e+1	-2.357420000000000e+1	3.808990000000000e+1
					3.396090000000000e+1	-2.495310000000000e+1	3.500780000000000e+1
					3.012890000000000e+1	-2.376950000000000e+1	3.235940000000000e+1
					3.416800000000000e+1	-2.529300000000000e+1	3.487500000000000e+1
					3.346880000000000e+1	-2.479300000000000e+1	3.467580000000000e+1
					3.787110000000000e+1	-2.394530000000000e+1	3.992579999999999e+1
					3.668360000000000e+1	-2.346480000000000e+1	3.921880000000000e+1
					3.458590000000000e+1	-2.210160000000000e+1	3.848430000000001e+1
					3.024220000000000e+1	-2.277340000000000e+1	3.346880000000000e+1
					3.638280000000000e+1	-2.554300000000000e+1	3.683980000000000e+1
					3.242190000000000e+1	-2.485550000000000e+1	3.356640000000000e+1
					3.300390000000000e+1	-2.701560000000000e+1	3.198830000000000e+1
					3.628520000000000e+1	-2.376560000000000e+1	3.851960000000001e+1
					3.562110000000000e+1	-2.510160000000000e+1	3.651950000000000e+1
					3.252340000000000e+1	-2.757030000000000e+1	3.095310000000000e+1
					3.221090000000000e+1	-2.355470000000000e+1	3.465620000000000e+1
					2.405080000000000e+1	-2.819140000000000e+1	2.185940000000000e+1
					2.385550000000000e+1	-2.897660000000000e+1	2.087890000000000e+1
					3.118750000000000e+1	-3.038670000000000e+1	2.680080000000000e+1
					3.668750000000000e+1	-2.587500000000000e+1	3.681250000000000e+1
					3.475000000000000e+1	-2.628910000000000e+1	3.446090000000000e+1
					3.436330000000000e+1	-2.419920000000000e+1	3.616410000000001e+1
					3.383590000000000e+1	-2.328910000000000e+1	3.654680000000001e+1
					3.645310000000000e+1	-2.307810000000000e+1	3.937500000000000e+1
					3.565230000000000e+1	-2.422270000000000e+1	3.742959999999999e+1
					3.432420000000000e+1	-2.610940000000000e+1	3.421480000000000e+1
					3.972270000000000e+1	-2.399610000000000e+1	4.172660000000001e+1
					3.567190000000000e+1	-2.554300000000000e+1	3.612890000000000e+1
					3.857420000000000e+1	-2.692970000000000e+1	3.764449999999999e+1
					3.869140000000000e+1	-2.422660000000000e+1	4.046480000000000e+1
					3.750780000000000e+1	-2.736720000000000e+1	3.614060000000001e+1
					3.691410000000000e+1	-2.848830000000000e+1	3.442580000000000e+1
					3.763670000000000e+1	-2.816410000000000e+1	3.547260000000000e+1
					3.738280000000000e+1	-2.962500000000000e+1	3.375780000000000e+1
					4.059770000000000e+1	-2.676950000000000e+1	3.982820000000000e+1
					3.344140000000000e+1	-2.443360000000000e+1	3.500780000000000e+1
					3.494530000000000e+1	-2.593360000000000e+1	3.501170000000000e+1
					3.797270000000000e+1	-2.486720000000000e+1	3.910550000000001e+1
					3.295700000000000e+1	-2.394140000000000e+1	3.501560000000000e+1
					3.159770000000000e+1	-2.633200000000000e+1	3.126570000000000e+1
					3.141020000000000e+1	-2.773830000000000e+1	2.967190000000000e+1
					2.976560000000000e+1	-2.381250000000000e+1	3.195310000000000e+1
					3.123440000000000e+1	-2.526560000000000e+1	3.196880000000000e+1
					3.167580000000000e+1	-2.483200000000000e+1	3.284380000000000e+1
					3.327730000000000e+1	-2.506640000000000e+1	3.421090000000000e+1
					3.383590000000000e+1	-2.332810000000000e+1	3.650780000000000e+1
					3.685940000000000e+1	-2.689450000000000e+1	3.596490000000000e+1
					3.107030000000000e+1	-2.559380000000000e+1	3.147650000000000e+1
					3.360940000000000e+1	-2.289060000000000e+1	3.671880000000000e+1
					3.392580000000000e+1	-2.507810000000000e+1	3.484770000000000e+1
					3.196880000000000e+1	-2.645700000000000e+1	3.151180000000000e+1
					2.711330000000000e+1	-2.686330000000000e+1	2.625000000000000e+1
					2.895310000000000e+1	-2.583200000000000e+1	2.912110000000000e+1
					2.806640000000000e+1	-2.703910000000000e+1	2.702730000000000e+1
					2.903520000000000e+1	-2.708200000000000e+1	2.795320000000000e+1
					2.894920000000000e+1	-2.792970000000000e+1	2.701950000000000e+1
					2.875390000000000e+1	-2.802730000000000e+1	2.672660000000000e+1
					2.887110000000000e+1	-2.838670000000000e+1	2.648440000000000e+1
					2.319530000000000e+1	-2.639060000000000e+1	2.280470000000000e+1
					2.481250000000000e+1	-2.712500000000000e+1	2.368750000000000e+1
					2.635550000000000e+1	-2.795700000000000e+1	2.439850000000000e+1
					2.433980000000000e+1	-2.616410000000000e+1	2.417570000000000e+1
					2.336720000000000e+1	-2.573830000000000e+1	2.362890000000000e+1
					2.912890000000000e+1	-2.628520000000000e+1	2.884370000000000e+1
					2.644530000000000e+1	-2.482420000000000e+1	2.762110000000000e+1
					2.983200000000000e+1	-2.412500000000000e+1	3.170700000000000e+1
					2.616800000000000e+1	-2.472660000000000e+1	2.744140000000000e+1
					2.948440000000000e+1	-2.508980000000000e+1	3.039460000000000e+1
					3.130470000000000e+1	-2.585550000000000e+1	3.144920000000000e+1
					2.620310000000000e+1	-2.447660000000000e+1	2.772650000000000e+1
					2.744140000000000e+1	-2.588670000000000e+1	2.755470000000000e+1
					2.942970000000000e+1	-2.606640000000000e+1	2.936330000000000e+1
					2.866800000000000e+1	-2.452340000000000e+1	3.014460000000000e+1
					2.823830000000000e+1	-2.411330000000000e+1	3.012500000000000e+1
					3.327340000000000e+1	-2.515230000000000e+1	3.412110000000000e+1
					3.288280000000000e+1	-2.531640000000000e+1	3.356640000000000e+1
					3.490230000000000e+1	-2.458200000000000e+1	3.632030000000000e+1
					3.094920000000000e+1	-2.631640000000000e+1	3.063280000000000e+1
					3.063670000000000e+1	-2.364060000000000e+1	3.299610000000000e+1
					3.065230000000000e+1	-2.388280000000000e+1	3.276950000000000e+1
					2.962110000000000e+1	-2.479300000000000e+1	3.082810000000000e+1
					3.240630000000000e+1	-2.502730000000000e+1	3.337900000000000e+1
					2.889450000000000e+1	-2.538670000000000e+1	2.950780000000000e+1
					2.848050000000000e+1	-2.717190000000000e+1	2.730860000000000e+1
					2.762110000000000e+1	-2.545700000000000e+1	2.816410000000000e+1
					2.916020000000000e+1	-2.667970000000000e+1	2.848050000000000e+1
					2.773050000000000e+1	-2.580860000000000e+1	2.792190000000000e+1
					2.875000000000000e+1	-2.493750000000000e+1	2.981250000000000e+1
					2.664840000000000e+1	-2.746090000000000e+1	2.518750000000000e+1
					3.027730000000000e+1	-2.389840000000000e+1	3.237890000000000e+1
					2.859380000000000e+1	-2.670700000000000e+1	2.788680000000000e+1
					2.817190000000000e+1	-2.651950000000000e+1	2.765240000000000e+1
					2.197270000000000e+1	-2.948050000000000e+1	1.849220000000000e+1
					2.512890000000000e+1	-2.696480000000000e+1	2.416410000000000e+1
					2.660160000000000e+1	-2.827340000000000e+1	2.432820000000000e+1
					2.328520000000000e+1	-2.567190000000000e+1	2.361330000000000e+1
					1.911720000000000e+1	-2.833980000000000e+1	1.677740000000000e+1
					2.342580000000000e+1	-2.872660000000000e+1	2.069920000000000e+1
					1.927340000000000e+1	-2.821090000000000e+1	1.706250000000000e+1
					2.178130000000000e+1	-2.756640000000000e+1	2.021490000000000e+1
					2.170310000000000e+1	-2.821090000000000e+1	1.949220000000000e+1
					2.669530000000000e+1	-2.681640000000000e+1	2.587890000000000e+1
							3.732851000000000e+2
							3.758751000000000e+2
							3.800039000000000e+2
							3.882500000000000e+2
							3.800040000000000e+2
							3.746016000000000e+2
							3.740937000000000e+2
							3.735898000000000e+2
							3.769688000000000e+2
							3.726250000000000e+2
							3.809375000000000e+2
							3.601251000000000e+2
							3.611758000000000e+2
							3.565898000000000e+2
							3.510508000000000e+2
							3.506445000000000e+2
							3.451836000000000e+2
							3.541836000000000e+2
							3.505664000000000e+2
							3.546524000000000e+2
							3.419180000000000e+2
							3.349414000000000e+2
							3.171641000000000e+2
							3.140273000000000e+2
							2.931406000000000e+2
							2.973828000000000e+2
							2.966993000000000e+2
							2.931602000000000e+2
							2.673515000000000e+2
							2.671524000000000e+2
							2.707266000000000e+2
							2.684140000000000e+2
							2.678477000000000e+2
							2.575508000000000e+2
							2.594961000000000e+2
							2.485312000000000e+2
							2.360781000000000e+2
							2.301406000000000e+2
							2.316368000000000e+2
							2.291133000000000e+2
							2.262696000000000e+2
							2.192657000000000e+2
							2.130391000000000e+2
							2.158907000000000e+2
							2.114375000000000e+2
							2.117071000000000e+2
							2.039570000000000e+2
							2.075391000000000e+2
							1.976016000000000e+2
							2.000078000000000e+2
							2.005118000000000e+2
							1.867773000000000e+2
							1.839648000000000e+2
							1.863945000000000e+2
							1.809062000000000e+2
							1.857188000000000e+2
							1.833672000000000e+2
							1.790977000000000e+2
							1.785352000000000e+2
							1.761329000000000e+2
							1.696758000000000e+2
							1.666445000000000e+2
							1.655039000000000e+2
							1.599062000000000e+2
							1.640313000000000e+2
							1.536836000000000e+2
							1.536367000000000e+2
							1.557930000000000e+2
							1.523516000000000e+2
							1.534570000000000e+2
							1.528008000000000e+2
							1.550195000000000e+2
							1.606797000000000e+2
							1.573438000000000e+2
							1.682695000000000e+2
							1.617891000000000e+2
							1.631524000000000e+2
							1.594609000000000e+2
							1.665273000000000e+2
							1.620508000000000e+2
							1.591680000000000e+2
							1.578242000000000e+2
							1.555391000000000e+2
							1.499531000000000e+2
							1.570742000000000e+2
							1.513360000000000e+2
							1.535703000000000e+2
							1.553554000000000e+2
							1.590234000000000e+2
							1.494765000000000e+2
							1.538047000000000e+2
							1.598359000000000e+2
							1.511524000000000e+2
							1.553867000000000e+2
							1.487188000000000e+2
							1.498476000000000e+2
							1.482266000000000e+2
							1.423047000000000e+2
							1.483360000000000e+2
							1.506094000000000e+2
							1.431172000000000e+2
							1.454570000000000e+2
							1.503906000000000e+2
							1.431993000000000e+2
							1.473203000000000e+2
							1.522227000000000e+2
							1.465117000000000e+2
							1.542930000000000e+2
							1.429922000000000e+2
							1.446758000000000e+2
							1.539844000000000e+2
							1.457735000000000e+2
							1.458907000000000e+2
							1.474571000000000e+2
							1.495546000000000e+2
							1.439609000000000e+2
							1.491406000000000e+2
							1.467539000000000e+2
							1.433399000000000e+2
							1.390391000000000e+2
							1.436133000000000e+2
							1.385391000000000e+2
							1.365938000000000e+2
							1.420430000000000e+2
							1.437891000000000e+2
							1.512227000000000e+2
							1.465625000000000e+2
							1.488203000000000e+2
							1.500274000000000e+2
							1.520234000000000e+2
							1.481172000000000e+2
							1.373437000000000e+2
							1.422149000000000e+2
							1.469531000000000e+2
							1.425156000000000e+2
							1.440898000000000e+2
							1.387032000000000e+2
							1.385898000000000e+2
							1.390469000000000e+2
							1.392109000000000e+2
							1.326172000000000e+2
							1.308828000000000e+2
							1.343789000000000e+2
							1.359610000000000e+2
							1.379804000000000e+2
							1.360586000000000e+2
							1.392149000000000e+2
							1.325664000000000e+2
							1.303828000000000e+2
							1.300196000000000e+2
							1.322304000000000e+2
							1.260390000000000e+2
							1.261953000000000e+2
							1.227539000000000e+2
							1.180469000000000e+2
							1.202891000000000e+2
							1.136329000000000e+2
							1.175625000000000e+2
							1.050938000000000e+2
							1.042969000000000e+2
							1.059531000000000e+2
							1.094415000000000e+2
							1.052226000000000e+2
							1.058945000000000e+2
							1.065156000000000e+2
							1.073946000000000e+2
							1.069922000000000e+2
							1.094532000000000e+2
							1.069297000000000e+2
							1.056758000000000e+2
							1.004219000000000e+2
							1.058906000000000e+2
							1.033086000000000e+2
							1.052773000000000e+2
							1.062852000000000e+2
							1.067539000000000e+2
							1.039883000000000e+2
							1.059336000000000e+2
							1.073438000000000e+2
							1.081915000000000e+2
							1.127070000000000e+2
							1.100234000000000e+2
							1.075508000000000e+2
							1.114688000000000e+2
							1.120937000000000e+2
							1.082930000000000e+2
							1.110312000000000e+2
							1.183281000000000e+2
							1.112617000000000e+2
							1.149297000000000e+2
							1.116836000000000e+2
							1.129141000000000e+2
							1.145742000000000e+2
							1.105391000000000e+2
							1.085821000000000e+2
							1.090664000000000e+2
							1.049219000000000e+2
							1.081953000000000e+2
							1.099922000000000e+2
							1.115938000000000e+2
							1.041836000000000e+2
							1.039258000000000e+2
							1.040430000000000e+2
							1.081602000000000e+2
							1.085626000000000e+2
							1.053789000000000e+2
							1.046172000000000e+2
							1.114727000000000e+2
							1.075039000000000e+2
							1.078984000000000e+2
							1.065899000000000e+2
							1.121015000000000e+2
							1.114336000000000e+2
							1.096523000000000e+2
							1.012656000000000e+2
							1.024766000000000e+2
							1.037461000000000e+2
							9.764460000000002e+1
							1.054375000000000e+2
							1.017071000000000e+2
							1.041289000000000e+2
							9.954690000000000e+1
							1.018632000000000e+2
							1.007266000000000e+2
							9.952340000000000e+1
							1.002149000000000e+2
							1.015352000000000e+2
							9.912890000000000e+1
							9.717580000000000e+1
							9.863670000000000e+1
							8.876570000000000e+1
							8.715240000000000e+1
							8.348429999999998e+1
							8.857810000000000e+1
							9.232420000000000e+1
							9.598440000000000e+1
							9.475780000000000e+1
							9.733600000000000e+1
							9.695310000000000e+1
							9.608210000000000e+1
							9.605860000000000e+1
							9.708990000000000e+1
							9.850389999999998e+1
							9.981650000000000e+1
							1.030312000000000e+2
							9.212110000000000e+1
							9.938669999999998e+1
							9.689060000000000e+1
							9.894919999999998e+1
							9.473830000000000e+1
							8.933990000000000e+1
							8.516020000000000e+1
							9.007419999999998e+1
							8.886330000000000e+1
							8.826950000000000e+1
							8.539060000000000e+1
							8.424220000000002e+1
							8.381250000000000e+1
							8.530080000000002e+1
							7.973050000000000e+1
							8.709370000000000e+1
							8.601169999999998e+1
							8.561720000000000e+1
							8.729300000000000e+1
							8.546880000000000e+1
							9.169140000000000e+1
							8.498830000000000e+1
							8.425780000000000e+1
							8.411720000000002e+1
							8.442580000000002e+1
							8.251950000000000e+1
							8.593750000000000e+1
							8.788669999999998e+1
							7.913280000000000e+1
							8.516800000000000e+1
							7.987110000000000e+1
							7.902740000000000e+1
							8.250390000000000e+1
							7.583200000000000e+1
							8.139060000000000e+1
							8.042970000000000e+1
							7.773440000000000e+1
							7.582040000000000e+1
							8.103130000000000e+1
							8.141010000000000e+1
							7.787110000000000e+1
							8.122659999999998e+1
							7.552740000000000e+1
							8.025390000000000e+1
							7.978130000000000e+1
							7.672260000000000e+1
							7.958990000000000e+1
							7.639070000000000e+1
							7.708980000000000e+1
							7.753520000000000e+1
							7.705470000000002e+1
							7.583980000000000e+1
							7.635550000000000e+1
							7.790240000000000e+1
							7.333990000000000e+1
							7.608590000000000e+1
							7.134770000000000e+1
							7.544529999999998e+1
							7.469150000000000e+1
							7.191409999999999e+1
							7.683990000000000e+1
							7.967179999999998e+1
							7.416409999999998e+1
							7.646490000000000e+1
							6.966010000000000e+1
							7.396480000000000e+1
							7.225790000000000e+1
							7.129690000000001e+1
							6.986329999999999e+1
							7.191399999999998e+1
							6.801950000000001e+1
							5.880860000000000e+1
							6.437500000000000e+1
							6.508590000000001e+1
							6.257420000000000e+1
							6.423440000000001e+1
							6.514850000000000e+1
							6.910929999999999e+1
							6.188280000000000e+1
							6.356640000000000e+1
							7.405069999999998e+1
							6.358210000000001e+1
							6.705470000000000e+1
							5.908990000000000e+1
							6.094920000000000e+1
							6.157810000000000e+1
							6.094919999999999e+1
							6.001960000000000e+1
							5.893750000000000e+1
							5.918750000000000e+1
							6.142580000000000e+1
							5.945310000000000e+1
							5.430080000000000e+1
							5.696870000000000e+1
							5.393360000000000e+1
							5.632420000000001e+1
							5.627340000000000e+1
							4.753910000000000e+1
							5.268750000000000e+1
							5.072260000000000e+1
							5.597660000000000e+1
							5.284370000000000e+1
							4.990630000000000e+1
							4.702730000000000e+1
							4.562500000000000e+1
							5.047270000000000e+1
							4.855470000000000e+1
							4.808590000000000e+1
							5.077350000000000e+1
							4.977740000000000e+1
							4.408210000000001e+1
							5.150000000000000e+1
							4.880080000000000e+1
							4.586720000000000e+1
							4.852730000000000e+1
							4.461330000000000e+1
							4.296870000000000e+1
							3.654289999999999e+1
							4.235540000000000e+1
							4.446880000000000e+1
							4.088280000000000e+1
							4.312110000000000e+1
							4.650000000000000e+1
							4.583590000000000e+1
							4.271090000000000e+1
							4.071480000000000e+1
							3.896870000000000e+1
							4.022660000000001e+1
							3.933980000000000e+1
							4.072650000000000e+1
							4.151170000000001e+1
							3.362110000000000e+1
							3.435150000000000e+1
							3.217970000000000e+1
							3.279680000000000e+1
							2.866400000000000e+1
							2.669530000000000e+1
							2.884770000000000e+1
							3.209380000000000e+1
							2.765240000000000e+1
							2.648440000000000e+1
							2.973440000000000e+1
							3.318360000000000e+1
							3.532420000000000e+1
							3.199610000000000e+1
							3.352730000000000e+1
							3.355470000000000e+1
							3.343750000000000e+1
							3.653129999999999e+1
							3.805470000000000e+1
							3.482810000000000e+1
							3.501960000000000e+1
							3.162900000000000e+1
							2.324610000000000e+1
							2.525000000000000e+1
							2.479300000000000e+1
							2.708990000000000e+1
							2.400780000000000e+1
							2.135940000000000e+1
							2.387500000000000e+1
							2.367580000000000e+1
							2.892580000000000e+1
							2.821880000000000e+1
							2.748430000000000e+1
							2.246880000000000e+1
							2.583980000000000e+1
							2.256640000000000e+1
							2.098830000000000e+1
							2.751960000000000e+1
							2.551950000000000e+1
							1.995310000000000e+1
							2.365620000000000e+1
							1.085940000000000e+1
							9.878900000000000e+0
							1.580080000000000e+1
							2.581250000000000e+1
							2.346090000000000e+1
							2.516410000000000e+1
							2.554680000000000e+1
							2.837500000000000e+1
							2.642960000000000e+1
							2.321480000000000e+1
							3.072660000000000e+1
							2.512890000000000e+1
							2.664450000000000e+1
							2.946480000000000e+1
							2.514060000000000e+1
							2.342580000000000e+1
							2.447260000000000e+1
							2.275780000000000e+1
							2.882820000000000e+1
							2.400780000000000e+1
							2.401170000000000e+1
							2.810550000000000e+1
							2.401560000000000e+1
							2.026570000000000e+1
							1.867190000000000e+1
							2.095310000000000e+1
							2.096880000000000e+1
							2.184380000000000e+1
							2.321090000000000e+1
							2.550780000000000e+1
							2.496490000000000e+1
							2.047650000000000e+1
							2.571880000000000e+1
							2.384770000000000e+1
							2.051180000000000e+1
							1.525000000000000e+1
							1.812110000000000e+1
							1.602730000000000e+1
							1.695320000000000e+1
							1.601950000000000e+1
							1.572660000000000e+1
							1.548440000000000e+1
							1.180470000000000e+1
							1.268750000000000e+1
							1.339850000000000e+1
							1.317570000000000e+1
							1.262890000000000e+1
							1.784370000000000e+1
							1.662110000000000e+1
							2.070700000000000e+1
							1.644140000000000e+1
							1.939460000000000e+1
							2.044920000000000e+1
							1.672650000000000e+1
							1.655470000000000e+1
							1.836330000000000e+1
							1.914460000000000e+1
							1.912500000000000e+1
							2.312110000000000e+1
							2.256640000000000e+1
							2.532030000000000e+1
							1.963280000000000e+1
							2.199610000000000e+1
							2.176950000000000e+1
							1.982810000000000e+1
							2.237900000000000e+1
							1.850780000000000e+1
							1.630860000000000e+1
							1.716410000000000e+1
							1.748050000000000e+1
							1.692190000000000e+1
							1.881250000000000e+1
							1.418750000000000e+1
							2.137890000000000e+1
							1.688680000000000e+1
							1.665240000000000e+1
							7.492200000000000e+0
							1.316410000000000e+1
							1.332820000000000e+1
							1.261330000000000e+1
							5.777400000000000e+0
							9.699200000000000e+0
							6.062499999999998e+0
							9.214900000000002e+0
							8.492199999999998e+0
							1.487890000000000e+1
