# Supplementary material for: Ubiquitin transfer by a RING E3 ligase occurs from a closed E2~ubiquitin conformation
Source: Nat Commun. 2020 Jun 5;11:2846. doi: 10.1038/s41467-020-16666-y (PMC7275055; doi:10.1038/s41467-020-16666-y)
Supplement: Supplementary file 4 — Source Data [file 41467_2020_16666_MOESM4_ESM.zip › Source_Data/Figures/Figure_4/Figure_4d/Figure 4d.CSV]

VAR1	VAR2	VAR3	VAR4	VAR5	VAR6	VAR7	VAR8	VAR9	VAR10
0.0000000000000000	1.320000000000000e+2	2.440000000000000e+2	6.489359999999999e-1	4.817000000000000e-1	0.0000000000000000	4.900000000000000e+1	2.160000000000000e+2	0.0000000000000000	8.150940000000000e-1
1.000000000000000e+0	8.100000000000000e+1	2.250000000000000e+2	7.352940000000000e-1	4.817000000000000e-1	1.000000000000000e+0	3.400000000000000e+1	1.870000000000000e+2	1.000000000000000e+0	8.461540000000000e-1
2.000000000000000e+0	7.000000000000000e+1	2.490000000000000e+2	7.805640000000000e-1	4.817000000000000e-1	2.000000000000000e+0	5.800000000000000e+1	2.030000000000000e+2	2.000000000000000e+0	7.777780000000000e-1
3.000000000000000e+0	7.800000000000000e+1	2.200000000000000e+2	7.382550000000000e-1	4.817000000000000e-1	3.000000000000000e+0	3.300000000000000e+1	1.950000000000000e+2	3.000000000000000e+0	8.552630000000000e-1
4.000000000000000e+0	1.180000000000000e+2	2.170000000000000e+2	6.477610000000000e-1	4.817000000000000e-1	4.000000000000000e+0	5.900000000000000e+1	1.620000000000000e+2	4.000000000000000e+0	7.330320000000000e-1
5.000000000000000e+0	9.300000000000000e+1	1.740000000000000e+2	6.516849999999999e-1	4.817000000000000e-1	5.000000000000000e+0	1.220000000000000e+2	1.870000000000000e+2	5.000000000000000e+0	6.051780000000000e-1
6.000000000000000e+0	1.120000000000000e+2	1.980000000000000e+2	6.387100000000000e-1	4.817000000000000e-1	6.000000000000000e+0	3.900000000000000e+1	2.310000000000000e+2	6.000000000000000e+0	8.555560000000000e-1
7.000000000000000e+0	4.700000000000000e+1	2.260000000000000e+2	8.278390000000000e-1	4.817000000000000e-1	7.000000000000000e+0	6.500000000000000e+1	2.250000000000000e+2	7.000000000000000e+0	7.758620000000000e-1
8.000000000000000e+0	8.200000000000000e+1	1.910000000000000e+2	6.996340000000000e-1	4.817000000000000e-1	8.000000000000000e+0	6.700000000000000e+1	1.790000000000000e+2	8.000000000000000e+0	7.276420000000000e-1
9.000000000000000e+0	1.130000000000000e+2	1.880000000000000e+2	6.245849999999999e-1	4.817000000000000e-1	9.000000000000000e+0	9.000000000000000e+1	2.490000000000000e+2	9.000000000000000e+0	7.345130000000000e-1
1.000000000000000e+1	8.300000000000000e+1	2.570000000000000e+2	7.558820000000000e-1	4.817000000000000e-1	1.000000000000000e+1	8.500000000000000e+1	2.470000000000000e+2	1.000000000000000e+1	7.439760000000000e-1
1.100000000000000e+1	1.120000000000000e+2	1.710000000000000e+2	6.042400000000000e-1	4.817000000000000e-1	1.100000000000000e+1	3.100000000000000e+1	2.100000000000000e+2	1.100000000000000e+1	8.713690000000000e-1
1.200000000000000e+1	1.140000000000000e+2	2.280000000000000e+2	6.666670000000000e-1	4.817000000000000e-1	1.200000000000000e+1	6.800000000000000e+1	2.320000000000000e+2	1.200000000000000e+1	7.733330000000000e-1
1.300000000000000e+1	9.100000000000000e+1	1.540000000000000e+2	6.285710000000000e-1	4.817000000000000e-1	1.300000000000000e+1	5.200000000000000e+1	2.380000000000000e+2	1.300000000000000e+1	8.206900000000000e-1
1.400000000000000e+1	1.000000000000000e+2	2.020000000000000e+2	6.688740000000000e-1	4.817000000000000e-1	1.400000000000000e+1	8.600000000000000e+1	2.340000000000000e+2	1.400000000000000e+1	7.312500000000000e-1
1.500000000000000e+1	1.380000000000000e+2	1.980000000000000e+2	5.892860000000000e-1	4.817000000000000e-1	1.500000000000000e+1	8.300000000000000e+1	2.100000000000000e+2	1.500000000000000e+1	7.167240000000000e-1
1.600000000000000e+1	1.550000000000000e+2	1.790000000000000e+2	5.359279999999999e-1	4.817000000000000e-1	1.600000000000000e+1	5.500000000000000e+1	2.180000000000000e+2	1.600000000000000e+1	7.985350000000000e-1
1.700000000000000e+1	7.400000000000000e+1	1.780000000000000e+2	7.063490000000000e-1	4.817000000000000e-1	1.700000000000000e+1	8.300000000000000e+1	2.160000000000000e+2	1.700000000000000e+1	7.224080000000000e-1
1.800000000000000e+1	1.230000000000000e+2	2.150000000000000e+2	6.360950000000000e-1	4.817000000000000e-1	1.800000000000000e+1	4.900000000000000e+1	2.410000000000000e+2	1.800000000000000e+1	8.310340000000000e-1
1.900000000000000e+1	1.350000000000000e+2	1.990000000000000e+2	5.958080000000000e-1	4.817000000000000e-1	1.900000000000000e+1	4.300000000000000e+1	2.800000000000000e+2	1.900000000000000e+1	8.668730000000000e-1
2.000000000000000e+1	6.500000000000000e+1	2.130000000000000e+2	7.661870000000000e-1	4.817000000000000e-1	2.000000000000000e+1	7.400000000000000e+1	3.070000000000000e+2	2.000000000000000e+1	8.057740000000000e-1
2.100000000000000e+1	6.200000000000000e+1	1.940000000000000e+2	7.578130000000000e-1	4.817000000000000e-1	2.100000000000000e+1	5.000000000000000e+0	2.260000000000000e+2	2.100000000000000e+1	9.783550000000000e-1
2.200000000000000e+1	1.410000000000000e+2	1.740000000000000e+2	5.523810000000000e-1	4.817000000000000e-1	2.200000000000000e+1	9.800000000000000e+1	1.980000000000000e+2	2.200000000000000e+1	6.689190000000001e-1
2.300000000000000e+1	6.200000000000000e+1	1.830000000000000e+2	7.469390000000000e-1	4.817000000000000e-1	2.300000000000000e+1	4.000000000000000e+1	2.460000000000000e+2	2.300000000000000e+1	8.601400000000000e-1
2.400000000000000e+1	6.800000000000000e+1	2.020000000000000e+2	7.481480000000000e-1	4.817000000000000e-1	2.400000000000000e+1	5.600000000000000e+1	2.420000000000000e+2	2.400000000000000e+1	8.120810000000000e-1
2.500000000000000e+1	8.900000000000000e+1	1.980000000000000e+2	6.898950000000000e-1	4.817000000000000e-1	2.500000000000000e+1	7.500000000000000e+1	2.370000000000000e+2	2.500000000000000e+1	7.596150000000000e-1
2.600000000000000e+1	9.000000000000000e+1	2.300000000000000e+2	7.187500000000000e-1	4.817000000000000e-1	2.600000000000000e+1	4.300000000000000e+1	1.880000000000000e+2	2.600000000000000e+1	8.138530000000000e-1
2.700000000000000e+1	2.600000000000000e+1	2.300000000000000e+1	4.693880000000000e-1	4.817000000000000e-1	2.700000000000000e+1	6.500000000000000e+1	2.800000000000000e+2	2.700000000000000e+1	8.115940000000000e-1
2.800000000000000e+1	-9.000000000000000e+0	4.000000000000000e+0	1.500000000000000e-1		2.800000000000000e+1	8.300000000000000e+1	2.060000000000000e+2	2.800000000000000e+1	7.128030000000000e-1
2.900000000000000e+1	-5.000000000000000e+0	0.0000000000000000	0.0000000000000000		2.900000000000000e+1	9.300000000000000e+1	2.300000000000000e+2	2.900000000000000e+1	7.120740000000000e-1
3.000000000000000e+1	-3.400000000000000e+1	-6.000000000000000e+0	1.500000000000000e-1		3.000000000000000e+1	1.160000000000000e+2	2.220000000000000e+2	3.000000000000000e+1	6.568050000000000e-1
3.100000000000000e+1	6.000000000000000e+0	2.300000000000000e+1			3.100000000000000e+1	4.800000000000000e+1	2.350000000000000e+2	3.100000000000000e+1	8.303890000000000e-1
3.200000000000000e+1	2.000000000000000e+0	3.000000000000000e+0			3.200000000000000e+1	1.250000000000000e+2	2.860000000000000e+2	3.200000000000000e+1	6.958640000000000e-1
3.300000000000000e+1	-1.100000000000000e+1	-3.000000000000000e+0			3.300000000000000e+1	4.700000000000000e+1	3.110000000000000e+2	3.300000000000000e+1	8.687150000000000e-1
3.400000000000000e+1	1.300000000000000e+1	3.800000000000000e+1			3.400000000000000e+1	9.000000000000000e+1	2.110000000000000e+2	3.400000000000000e+1	7.009970000000000e-1
3.500000000000000e+1	8.000000000000000e+0	-7.000000000000000e+0			3.500000000000000e+1	3.800000000000000e+1	2.110000000000000e+2	3.500000000000000e+1	8.473900000000000e-1
3.600000000000000e+1	2.800000000000000e+1	1.800000000000000e+1			3.600000000000000e+1	8.700000000000000e+1	2.520000000000000e+2	3.600000000000000e+1	7.433630000000000e-1
3.700000000000000e+1	-3.000000000000000e+0	-7.000000000000000e+0			3.700000000000000e+1	7.900000000000000e+1	1.510000000000000e+2	3.700000000000000e+1	6.565220000000001e-1
3.800000000000000e+1	1.800000000000000e+1	7.000000000000000e+0			3.800000000000000e+1	4.300000000000000e+1	2.500000000000000e+2	3.800000000000000e+1	8.532420000000000e-1
3.900000000000000e+1	1.200000000000000e+1	2.200000000000000e+1			3.900000000000000e+1	1.000000000000000e+0	2.150000000000000e+2	3.900000000000000e+1	9.953700000000000e-1
4.000000000000000e+1	1.100000000000000e+1	5.300000000000000e+1			4.000000000000000e+1	4.100000000000000e+1	1.560000000000000e+2	4.000000000000000e+1	7.918780000000000e-1
4.100000000000000e+1	1.200000000000000e+1	1.400000000000000e+1			4.100000000000000e+1	2.000000000000000e+1	2.310000000000000e+2	4.100000000000000e+1	9.203190000000000e-1
4.200000000000000e+1	-2.000000000000000e+0	3.600000000000000e+1			4.200000000000000e+1	9.800000000000000e+1	2.150000000000000e+2	4.200000000000000e+1	6.869010000000000e-1
4.300000000000000e+1	6.300000000000000e+1	3.100000000000000e+1			4.300000000000000e+1	7.400000000000000e+1	1.780000000000000e+2	4.300000000000000e+1	7.063490000000000e-1
4.400000000000000e+1	1.500000000000000e+1	2.100000000000000e+1			4.400000000000000e+1	8.100000000000000e+1	1.790000000000000e+2	4.400000000000000e+1	6.884620000000000e-1
4.500000000000000e+1	1.300000000000000e+1	9.000000000000000e+0			4.500000000000000e+1	8.900000000000000e+1	1.990000000000000e+2	4.500000000000000e+1	6.909720000000000e-1
4.600000000000000e+1	-9.000000000000000e+0	2.800000000000000e+1			4.600000000000000e+1	4.600000000000000e+1	2.060000000000000e+2	4.600000000000000e+1	8.174600000000000e-1
4.700000000000000e+1	-1.400000000000000e+1	1.800000000000000e+1			4.700000000000000e+1	1.070000000000000e+2	2.200000000000000e+2	4.700000000000000e+1	6.727830000000000e-1
4.800000000000000e+1	7.000000000000000e+0	2.000000000000000e+0			4.800000000000000e+1	9.400000000000000e+1	2.190000000000000e+2	4.800000000000000e+1	6.996810000000000e-1
4.900000000000000e+1	3.200000000000000e+1	2.800000000000000e+1			4.900000000000000e+1	5.700000000000000e+1	2.730000000000000e+2	4.900000000000000e+1	8.272730000000000e-1
5.000000000000000e+1	1.600000000000000e+1	1.200000000000000e+1			5.000000000000000e+1	2.600000000000000e+1	2.180000000000000e+2	5.000000000000000e+1	8.934430000000000e-1
5.100000000000000e+1	0.0000000000000000	2.000000000000000e+0			5.100000000000000e+1	9.100000000000000e+1	2.090000000000000e+2	5.100000000000000e+1	6.966670000000000e-1
5.200000000000000e+1	1.900000000000000e+1	-7.000000000000000e+0			5.200000000000000e+1	4.100000000000000e+1	2.300000000000000e+2	5.200000000000000e+1	8.487080000000000e-1
5.300000000000000e+1	6.500000000000000e+1	1.300000000000000e+1			5.300000000000000e+1	6.400000000000000e+1	1.910000000000000e+2	5.300000000000000e+1	7.490200000000000e-1
5.400000000000000e+1	2.500000000000000e+1	-1.100000000000000e+1			5.400000000000000e+1	5.800000000000000e+1	2.510000000000000e+2	5.400000000000000e+1	8.122980000000000e-1
5.500000000000000e+1	2.100000000000000e+1	1.500000000000000e+1			5.500000000000000e+1	4.400000000000000e+1	1.800000000000000e+2	5.500000000000000e+1	8.035710000000000e-1
5.600000000000000e+1	3.400000000000000e+1	3.100000000000000e+1			5.600000000000000e+1	7.900000000000000e+1	2.030000000000000e+2	5.600000000000000e+1	7.198580000000000e-1
5.700000000000000e+1	3.800000000000000e+1	2.700000000000000e+1			5.700000000000000e+1	5.800000000000000e+1	1.950000000000000e+2	5.700000000000000e+1	7.707510000000000e-1
5.800000000000000e+1	-1.800000000000000e+1	-3.000000000000000e+0			5.800000000000000e+1	5.300000000000000e+1	2.360000000000000e+2	5.800000000000000e+1	8.166090000000000e-1
5.900000000000000e+1	1.900000000000000e+1	3.700000000000000e+1			5.900000000000000e+1	2.600000000000000e+1	1.850000000000000e+2	5.900000000000000e+1	8.767770000000000e-1
6.000000000000000e+1	-2.900000000000000e+1	-3.000000000000000e+0			6.000000000000000e+1	7.100000000000000e+1	1.590000000000000e+2	6.000000000000000e+1	6.913040000000000e-1
6.100000000000000e+1	-4.000000000000000e+0	4.000000000000000e+0			6.100000000000000e+1	5.500000000000000e+1	2.560000000000000e+2	6.100000000000000e+1	8.231510000000000e-1
6.200000000000000e+1	-4.900000000000000e+1	3.700000000000000e+1			6.200000000000000e+1	3.800000000000000e+1	2.840000000000000e+2	6.200000000000000e+1	8.819880000000000e-1
6.300000000000000e+1	-2.100000000000000e+1	3.500000000000000e+1			6.300000000000000e+1	5.700000000000000e+1	2.370000000000000e+2	6.300000000000000e+1	8.061220000000000e-1
6.400000000000000e+1	-2.200000000000000e+1	-1.900000000000000e+1			6.400000000000000e+1	8.000000000000000e+1	2.160000000000000e+2	6.400000000000000e+1	7.297300000000000e-1
6.500000000000000e+1	2.000000000000000e+1	-1.600000000000000e+1			6.500000000000000e+1	5.200000000000000e+1	2.230000000000000e+2	6.500000000000000e+1	8.109090000000000e-1
6.600000000000000e+1	-6.400000000000000e+1	1.300000000000000e+1			6.600000000000000e+1	6.000000000000000e+1	1.800000000000000e+2	6.600000000000000e+1	7.500000000000000e-1
6.700000000000000e+1	-6.000000000000000e+0	4.600000000000000e+1			6.700000000000000e+1	4.200000000000000e+1	1.590000000000000e+2	6.700000000000000e+1	7.910450000000000e-1
6.800000000000000e+1	-1.000000000000000e+0	2.400000000000000e+1			6.800000000000000e+1	2.800000000000000e+1	2.150000000000000e+2	6.800000000000000e+1	8.847740000000000e-1
6.900000000000000e+1	-3.100000000000000e+1	-2.000000000000000e+1			6.900000000000000e+1	4.600000000000000e+1	2.110000000000000e+2	6.900000000000000e+1	8.210120000000000e-1
7.000000000000000e+1	1.100000000000000e+1	-3.000000000000000e+0			7.000000000000000e+1	2.500000000000000e+1	2.410000000000000e+2	7.000000000000000e+1	9.060150000000000e-1
7.100000000000000e+1	2.300000000000000e+1	5.800000000000000e+1			7.100000000000000e+1	8.200000000000000e+1	2.580000000000000e+2	7.100000000000000e+1	7.588240000000000e-1
7.200000000000000e+1	-1.000000000000000e+1	-1.400000000000000e+1			7.200000000000000e+1	1.800000000000000e+1	2.570000000000000e+2	7.200000000000000e+1	9.345450000000000e-1
7.300000000000000e+1	1.400000000000000e+1	3.500000000000000e+1			7.300000000000000e+1	5.900000000000000e+1	2.640000000000000e+2	7.300000000000000e+1	8.173370000000000e-1
7.400000000000000e+1	-4.900000000000000e+1	5.300000000000000e+1			7.400000000000000e+1	6.900000000000000e+1	2.540000000000000e+2	7.400000000000000e+1	7.863780000000000e-1
7.500000000000000e+1	0.0000000000000000	9.000000000000000e+0			7.500000000000000e+1	8.500000000000000e+1	2.070000000000000e+2	7.500000000000000e+1	7.089040000000000e-1
7.600000000000000e+1	-2.300000000000000e+1	4.100000000000000e+1			7.600000000000000e+1	4.800000000000000e+1	2.200000000000000e+2	7.600000000000000e+1	8.208960000000000e-1
7.700000000000000e+1	-3.200000000000000e+1	3.600000000000000e+1			7.700000000000000e+1	6.100000000000000e+1	2.360000000000000e+2	7.700000000000000e+1	7.946130000000000e-1
7.800000000000000e+1	-3.100000000000000e+1	-1.600000000000000e+1			7.800000000000000e+1	6.300000000000000e+1	2.190000000000000e+2	7.800000000000000e+1	7.765960000000000e-1
7.900000000000000e+1	4.000000000000000e+0	-4.000000000000000e+0			7.900000000000000e+1	3.700000000000000e+1	1.800000000000000e+2	7.900000000000000e+1	8.294930000000000e-1
8.000000000000000e+1	-1.200000000000000e+1	2.000000000000000e+1			8.000000000000000e+1	5.600000000000000e+1	3.070000000000000e+2	8.000000000000000e+1	8.457300000000000e-1
8.100000000000000e+1	1.300000000000000e+1	2.000000000000000e+1			8.100000000000000e+1	3.000000000000000e+1	2.430000000000000e+2	8.100000000000000e+1	8.901100000000000e-1
8.200000000000000e+1	1.400000000000000e+1	-1.100000000000000e+1			8.200000000000000e+1	9.900000000000000e+1	1.470000000000000e+2	8.200000000000000e+1	5.975610000000000e-1
8.300000000000000e+1	-1.100000000000000e+1	1.800000000000000e+1			8.300000000000000e+1	4.300000000000000e+1	2.340000000000000e+2	8.300000000000000e+1	8.447650000000000e-1
8.400000000000000e+1	-1.300000000000000e+1	1.700000000000000e+1			8.400000000000000e+1	6.100000000000000e+1	1.330000000000000e+2	8.400000000000000e+1	6.855670000000000e-1
8.500000000000000e+1	3.700000000000000e+1	6.000000000000000e+0			8.500000000000000e+1	5.700000000000000e+1	3.010000000000000e+2	8.500000000000000e+1	8.407820000000000e-1
8.600000000000000e+1	5.000000000000000e+0	5.800000000000000e+1			8.600000000000000e+1	4.600000000000000e+1	1.860000000000000e+2	8.600000000000000e+1	8.017240000000000e-1
8.700000000000000e+1	-8.000000000000000e+0	-5.000000000000000e+0			8.700000000000000e+1	1.800000000000000e+1	2.270000000000000e+2	8.700000000000000e+1	9.265310000000000e-1
8.800000000000000e+1	-3.000000000000000e+0	3.500000000000000e+1			8.800000000000000e+1	5.500000000000000e+1	1.880000000000000e+2	8.800000000000000e+1	7.736630000000000e-1
8.900000000000000e+1	-5.000000000000000e+0	7.000000000000000e+0			8.900000000000000e+1	4.700000000000000e+1	2.190000000000000e+2	8.900000000000000e+1	8.233080000000000e-1
9.000000000000000e+1	-2.900000000000000e+1	1.000000000000000e+0			9.000000000000000e+1	5.300000000000000e+1	2.410000000000000e+2	9.000000000000000e+1	8.197280000000000e-1
9.100000000000000e+1	-4.500000000000000e+1	-1.400000000000000e+1			9.100000000000000e+1	2.400000000000000e+1	2.150000000000000e+2	9.100000000000000e+1	8.995820000000000e-1
9.200000000000000e+1	2.400000000000000e+1	2.800000000000000e+1			9.200000000000000e+1	3.200000000000000e+1	2.220000000000000e+2	9.200000000000000e+1	8.740160000000000e-1
9.300000000000000e+1	3.000000000000000e+0	-8.000000000000000e+0			9.300000000000000e+1	1.060000000000000e+2	2.160000000000000e+2	9.300000000000000e+1	6.708070000000001e-1
9.400000000000000e+1	-1.000000000000000e+0	9.000000000000000e+0			9.400000000000000e+1	7.600000000000000e+1	1.910000000000000e+2	9.400000000000000e+1	7.153560000000000e-1
9.500000000000000e+1	2.800000000000000e+1	8.000000000000000e+0			9.500000000000000e+1	3.200000000000000e+1	2.470000000000000e+2	9.500000000000000e+1	8.853050000000000e-1
9.600000000000000e+1	-3.000000000000000e+0	5.800000000000000e+1			9.600000000000000e+1	3.800000000000000e+1	2.500000000000000e+2	9.600000000000000e+1	8.680560000000000e-1
9.700000000000000e+1	7.000000000000000e+0	2.300000000000000e+1			9.700000000000000e+1	2.900000000000000e+1	2.030000000000000e+2	9.700000000000000e+1	8.750000000000000e-1
9.800000000000000e+1	1.000000000000000e+0	2.300000000000000e+1			9.800000000000000e+1	9.200000000000000e+1	2.980000000000000e+2	9.800000000000000e+1	7.641030000000000e-1
9.900000000000000e+1	5.400000000000000e+1	-1.900000000000000e+1			9.900000000000000e+1	8.400000000000000e+1	1.520000000000000e+2	9.900000000000000e+1	6.440680000000000e-1
1.000000000000000e+2	2.600000000000000e+1	9.000000000000000e+0			1.000000000000000e+2	5.800000000000000e+1	2.440000000000000e+2	1.000000000000000e+2	8.079470000000000e-1
1.010000000000000e+2	4.000000000000000e+0	2.200000000000000e+1			1.010000000000000e+2	1.400000000000000e+1	1.660000000000000e+2	1.010000000000000e+2	9.222220000000000e-1
1.020000000000000e+2	2.900000000000000e+1	2.100000000000000e+1			1.020000000000000e+2	4.800000000000000e+1	2.050000000000000e+2	1.020000000000000e+2	8.102770000000000e-1
1.030000000000000e+2	2.900000000000000e+1	3.000000000000000e+1			1.030000000000000e+2	2.300000000000000e+1	1.900000000000000e+2	1.030000000000000e+2	8.920190000000000e-1
1.040000000000000e+2	2.200000000000000e+1	2.700000000000000e+1			1.040000000000000e+2	3.500000000000000e+1	2.450000000000000e+2	1.040000000000000e+2	8.750000000000000e-1
1.050000000000000e+2	4.400000000000000e+1	3.300000000000000e+1			1.050000000000000e+2	7.600000000000000e+1	1.820000000000000e+2	1.050000000000000e+2	7.054260000000000e-1
1.060000000000000e+2	-2.000000000000000e+1	1.300000000000000e+1			1.060000000000000e+2	2.000000000000000e+1	2.780000000000000e+2	1.060000000000000e+2	9.328860000000000e-1
1.070000000000000e+2	5.000000000000000e+0	2.600000000000000e+1			1.070000000000000e+2	7.000000000000000e+1	2.460000000000000e+2	1.070000000000000e+2	7.784810000000000e-1
1.080000000000000e+2	-2.000000000000000e+0	1.500000000000000e+1			1.080000000000000e+2	4.800000000000000e+1	2.900000000000000e+2	1.080000000000000e+2	8.579880000000000e-1
1.090000000000000e+2	-3.000000000000000e+0	8.000000000000000e+0			1.090000000000000e+2	4.000000000000000e+1	2.750000000000000e+2	1.090000000000000e+2	8.730160000000000e-1
1.100000000000000e+2	3.000000000000000e+0	2.200000000000000e+1			1.100000000000000e+2	3.500000000000000e+1	2.310000000000000e+2	1.100000000000000e+2	8.684210000000000e-1
1.110000000000000e+2	-5.000000000000000e+0	4.000000000000000e+0			1.110000000000000e+2	4.200000000000000e+1	2.310000000000000e+2	1.110000000000000e+2	8.461540000000000e-1
1.120000000000000e+2	-4.000000000000000e+0	-1.300000000000000e+1			1.120000000000000e+2	1.500000000000000e+1	2.580000000000000e+2	1.120000000000000e+2	9.450550000000000e-1
1.130000000000000e+2	-1.000000000000000e+1	0.0000000000000000			1.130000000000000e+2	8.200000000000000e+1	2.490000000000000e+2	1.130000000000000e+2	7.522660000000000e-1
1.140000000000000e+2	-4.000000000000000e+0	1.600000000000000e+1			1.140000000000000e+2	2.400000000000000e+1	2.180000000000000e+2	1.140000000000000e+2	9.008260000000000e-1
1.150000000000000e+2	-5.000000000000000e+0	1.800000000000000e+1			1.150000000000000e+2	6.000000000000000e+1	2.410000000000000e+2	1.150000000000000e+2	8.006640000000000e-1
1.160000000000000e+2	-1.400000000000000e+1	2.800000000000000e+1			1.160000000000000e+2	3.300000000000000e+1	2.740000000000000e+2	1.160000000000000e+2	8.925080000000000e-1
1.170000000000000e+2	-1.600000000000000e+1	1.600000000000000e+1			1.170000000000000e+2	7.000000000000000e+1	1.880000000000000e+2	1.170000000000000e+2	7.286820000000000e-1
1.180000000000000e+2	7.000000000000000e+0	-1.200000000000000e+1			1.180000000000000e+2	9.000000000000000e+1	1.930000000000000e+2	1.180000000000000e+2	6.819790000000000e-1
1.190000000000000e+2	0.0000000000000000	-1.900000000000000e+1			1.190000000000000e+2	4.100000000000000e+1	2.190000000000000e+2	1.190000000000000e+2	8.423080000000000e-1
1.200000000000000e+2	6.000000000000000e+0	1.000000000000000e+1			1.200000000000000e+2	7.700000000000000e+1	2.300000000000000e+2	1.200000000000000e+2	7.491860000000000e-1
1.210000000000000e+2	-3.000000000000000e+0	-7.000000000000000e+0			1.210000000000000e+2	9.100000000000000e+1	2.610000000000000e+2	1.210000000000000e+2	7.414770000000000e-1
1.220000000000000e+2	3.000000000000000e+1	7.000000000000000e+0			1.220000000000000e+2	2.300000000000000e+1	1.910000000000000e+2	1.220000000000000e+2	8.925230000000000e-1
1.230000000000000e+2	2.000000000000000e+1	-6.000000000000000e+0			1.230000000000000e+2	1.050000000000000e+2	2.610000000000000e+2	1.230000000000000e+2	7.131150000000001e-1
1.240000000000000e+2	1.000000000000000e+1	-1.100000000000000e+1			1.240000000000000e+2	6.000000000000000e+1	2.100000000000000e+2	1.240000000000000e+2	7.777780000000000e-1
1.250000000000000e+2	-1.000000000000000e+1	-3.700000000000000e+1			1.250000000000000e+2	2.800000000000000e+1	2.660000000000000e+2	1.250000000000000e+2	9.047620000000000e-1
1.260000000000000e+2	5.000000000000000e+1	7.000000000000000e+0			1.260000000000000e+2	8.800000000000000e+1	2.480000000000000e+2	1.260000000000000e+2	7.380950000000000e-1
1.270000000000000e+2	-2.300000000000000e+1	-1.100000000000000e+1			1.270000000000000e+2	1.100000000000000e+1	1.920000000000000e+2	1.270000000000000e+2	9.458130000000000e-1
1.280000000000000e+2	-2.200000000000000e+1	-9.000000000000000e+0			1.280000000000000e+2	3.600000000000000e+1	2.970000000000000e+2	1.280000000000000e+2	8.918920000000000e-1
1.290000000000000e+2	-3.000000000000000e+0	-2.000000000000000e+0			1.290000000000000e+2	5.800000000000000e+1	1.650000000000000e+2	1.290000000000000e+2	7.399100000000000e-1
1.300000000000000e+2	1.500000000000000e+1	-5.000000000000000e+0			1.300000000000000e+2	0.0000000000000000	1.730000000000000e+2	1.300000000000000e+2	1.000000000000000e+0
1.310000000000000e+2	-1.300000000000000e+1	8.000000000000000e+0			1.310000000000000e+2	1.800000000000000e+1	2.180000000000000e+2	1.310000000000000e+2	9.237290000000000e-1
1.320000000000000e+2	-1.200000000000000e+1	5.000000000000000e+0			1.320000000000000e+2	2.300000000000000e+1	2.310000000000000e+2	1.320000000000000e+2	9.094490000000000e-1
1.330000000000000e+2	1.600000000000000e+1	3.000000000000000e+0			1.330000000000000e+2	-1.200000000000000e+1	2.360000000000000e+2	1.330000000000000e+2	1.053570000000000e+0
1.340000000000000e+2	-2.900000000000000e+1	-5.000000000000000e+0			1.340000000000000e+2	5.900000000000000e+1	2.240000000000000e+2	1.340000000000000e+2	7.915190000000000e-1
1.350000000000000e+2	5.000000000000000e+0	5.000000000000000e+0			1.350000000000000e+2	2.500000000000000e+1	2.270000000000000e+2	1.350000000000000e+2	9.007940000000000e-1
1.360000000000000e+2	1.500000000000000e+1	-1.700000000000000e+1			1.360000000000000e+2	4.100000000000000e+1	1.740000000000000e+2	1.360000000000000e+2	8.093020000000000e-1
1.370000000000000e+2	1.300000000000000e+1	-1.000000000000000e+0			1.370000000000000e+2	-1.000000000000000e+1	2.210000000000000e+2	1.370000000000000e+2	1.047390000000000e+0
1.380000000000000e+2	-3.400000000000000e+1	-8.000000000000000e+0			1.380000000000000e+2	6.100000000000000e+1	2.800000000000000e+2	1.380000000000000e+2	8.211140000000000e-1
1.390000000000000e+2	-4.000000000000000e+0	-1.000000000000000e+1			1.390000000000000e+2	5.800000000000000e+1	1.960000000000000e+2	1.390000000000000e+2	7.716540000000000e-1
1.400000000000000e+2	1.100000000000000e+1	-2.900000000000000e+1			1.400000000000000e+2	6.900000000000000e+1	2.560000000000000e+2	1.400000000000000e+2	7.876920000000000e-1
1.410000000000000e+2	1.700000000000000e+1	1.000000000000000e+0			1.410000000000000e+2	-4.000000000000000e+0	2.190000000000000e+2	1.410000000000000e+2	1.018600000000000e+0
1.420000000000000e+2	-4.000000000000000e+0	-1.900000000000000e+1			1.420000000000000e+2	4.600000000000000e+1	1.730000000000000e+2	1.420000000000000e+2	7.899540000000000e-1
1.430000000000000e+2	-3.000000000000000e+0	-8.000000000000000e+0			1.430000000000000e+2	4.600000000000000e+1	1.950000000000000e+2	1.430000000000000e+2	8.091290000000000e-1
1.440000000000000e+2	2.700000000000000e+1	-3.000000000000000e+0			1.440000000000000e+2	3.000000000000000e+1	2.040000000000000e+2	1.440000000000000e+2	8.717950000000000e-1
1.450000000000000e+2	6.000000000000000e+0	7.000000000000000e+0			1.450000000000000e+2	5.400000000000000e+1	1.630000000000000e+2	1.450000000000000e+2	7.511520000000000e-1
1.460000000000000e+2	-1.000000000000000e+1	1.000000000000000e+1			1.460000000000000e+2	7.300000000000000e+1	1.760000000000000e+2	1.460000000000000e+2	7.068270000000000e-1
1.470000000000000e+2	-4.300000000000000e+1	-2.900000000000000e+1			1.470000000000000e+2	2.300000000000000e+1	2.370000000000000e+2	1.470000000000000e+2	9.115380000000000e-1
1.480000000000000e+2	-8.000000000000000e+0	-2.300000000000000e+1			1.480000000000000e+2	6.000000000000000e+1	2.130000000000000e+2	1.480000000000000e+2	7.802200000000000e-1
1.490000000000000e+2	8.000000000000000e+0	-1.300000000000000e+1			1.490000000000000e+2	2.400000000000000e+1	2.100000000000000e+2	1.490000000000000e+2	8.974360000000000e-1
1.500000000000000e+2	1.700000000000000e+1	-1.000000000000000e+0			1.500000000000000e+2	4.200000000000000e+1	1.780000000000000e+2	1.500000000000000e+2	8.090910000000000e-1
1.510000000000000e+2	3.600000000000000e+1	-9.000000000000000e+0			1.510000000000000e+2	4.100000000000000e+1	2.050000000000000e+2	1.510000000000000e+2	8.333330000000000e-1
1.520000000000000e+2	2.700000000000000e+1	-1.800000000000000e+1			1.520000000000000e+2	4.400000000000000e+1	1.550000000000000e+2	1.520000000000000e+2	7.788940000000000e-1
1.530000000000000e+2	2.700000000000000e+1	-1.400000000000000e+1			1.530000000000000e+2	2.300000000000000e+1	1.900000000000000e+2	1.530000000000000e+2	8.920190000000000e-1
1.540000000000000e+2	2.100000000000000e+1	-1.100000000000000e+1			1.540000000000000e+2	1.060000000000000e+2	2.460000000000000e+2	1.540000000000000e+2	6.988640000000001e-1
1.550000000000000e+2	1.900000000000000e+1	-4.000000000000000e+0			1.550000000000000e+2	1.200000000000000e+2	2.220000000000000e+2	1.550000000000000e+2	6.491230000000000e-1
1.560000000000000e+2	-1.800000000000000e+1	-1.700000000000000e+1			1.560000000000000e+2	8.300000000000000e+1	2.380000000000000e+2	1.560000000000000e+2	7.414330000000000e-1
1.570000000000000e+2	1.800000000000000e+1	9.000000000000000e+0			1.570000000000000e+2	4.900000000000000e+1	2.350000000000000e+2	1.570000000000000e+2	8.274650000000000e-1
1.580000000000000e+2	-1.300000000000000e+1	7.000000000000000e+0			1.580000000000000e+2	2.300000000000000e+1	2.770000000000000e+2	1.580000000000000e+2	9.233330000000000e-1
1.590000000000000e+2	1.000000000000000e+1	-2.500000000000000e+1			1.590000000000000e+2	9.500000000000000e+1	1.870000000000000e+2	1.590000000000000e+2	6.631210000000000e-1
1.600000000000000e+2	-6.000000000000000e+0	9.000000000000000e+0			1.600000000000000e+2	7.100000000000000e+1	2.010000000000000e+2	1.600000000000000e+2	7.389710000000000e-1
1.610000000000000e+2	-8.000000000000000e+0	1.000000000000000e+0			1.610000000000000e+2	4.600000000000000e+1	1.970000000000000e+2	1.610000000000000e+2	8.107000000000000e-1
1.620000000000000e+2	2.800000000000000e+1	-6.000000000000000e+0			1.620000000000000e+2	2.800000000000000e+1	1.610000000000000e+2	1.620000000000000e+2	8.518520000000000e-1
1.630000000000000e+2	2.000000000000000e+0	4.000000000000000e+0			1.630000000000000e+2	9.800000000000000e+1	2.420000000000000e+2	1.630000000000000e+2	7.117650000000000e-1
1.640000000000000e+2	2.200000000000000e+1	4.000000000000000e+0			1.640000000000000e+2	2.800000000000000e+1	1.630000000000000e+2	1.640000000000000e+2	8.534030000000000e-1
1.650000000000000e+2	-1.200000000000000e+1	-1.100000000000000e+1			1.650000000000000e+2	8.000000000000000e+1	2.410000000000000e+2	1.650000000000000e+2	7.507790000000000e-1
1.660000000000000e+2	-3.000000000000000e+0	-3.000000000000000e+0			1.660000000000000e+2	1.060000000000000e+2	1.880000000000000e+2	1.660000000000000e+2	6.394560000000000e-1
1.670000000000000e+2	-4.000000000000000e+0	-1.300000000000000e+1			1.670000000000000e+2	8.800000000000000e+1	2.300000000000000e+2	1.670000000000000e+2	7.232700000000000e-1
1.680000000000000e+2	-2.100000000000000e+1	-9.000000000000000e+0			1.680000000000000e+2	6.200000000000000e+1	2.120000000000000e+2	1.680000000000000e+2	7.737230000000000e-1
1.690000000000000e+2	-1.300000000000000e+1	2.000000000000000e+1			1.690000000000000e+2	6.500000000000000e+1	1.170000000000000e+2	1.690000000000000e+2	6.428570000000000e-1
1.700000000000000e+2	9.000000000000000e+0	3.200000000000000e+1			1.700000000000000e+2	7.100000000000000e+1	1.380000000000000e+2	1.700000000000000e+2	6.602869999999999e-1
1.710000000000000e+2	5.000000000000000e+0	8.000000000000000e+0			1.710000000000000e+2	9.900000000000000e+1	2.020000000000000e+2	1.710000000000000e+2	6.710960000000000e-1
1.720000000000000e+2	-1.400000000000000e+1	1.700000000000000e+1			1.720000000000000e+2	6.400000000000000e+1	2.070000000000000e+2	1.720000000000000e+2	7.638380000000000e-1
1.730000000000000e+2	-3.000000000000000e+1	-1.300000000000000e+1			1.730000000000000e+2	3.400000000000000e+1	2.020000000000000e+2	1.730000000000000e+2	8.559320000000000e-1
1.740000000000000e+2	-1.800000000000000e+1	-2.000000000000000e+0			1.740000000000000e+2	5.000000000000000e+1	1.350000000000000e+2	1.740000000000000e+2	7.297300000000000e-1
1.750000000000000e+2	0.0000000000000000	3.300000000000000e+1			1.750000000000000e+2	2.800000000000000e+1	1.540000000000000e+2	1.750000000000000e+2	8.461540000000000e-1
1.760000000000000e+2	-1.500000000000000e+1	-5.000000000000000e+0			1.760000000000000e+2	3.500000000000000e+1	1.920000000000000e+2	1.760000000000000e+2	8.458150000000000e-1
1.770000000000000e+2	-1.500000000000000e+1	-2.500000000000000e+1			1.770000000000000e+2	8.900000000000000e+1	1.890000000000000e+2	1.770000000000000e+2	6.798560000000000e-1
1.780000000000000e+2	3.300000000000000e+1	-2.600000000000000e+1			1.780000000000000e+2	6.700000000000000e+1	2.480000000000000e+2	1.780000000000000e+2	7.873020000000000e-1
1.790000000000000e+2	4.000000000000000e+0	4.000000000000000e+0			1.790000000000000e+2	2.200000000000000e+1	2.280000000000000e+2	1.790000000000000e+2	9.120000000000000e-1
1.800000000000000e+2	-1.000000000000000e+0	2.000000000000000e+1			1.800000000000000e+2	5.000000000000000e+1	2.960000000000000e+2	1.800000000000000e+2	8.554910000000000e-1
1.810000000000000e+2	-4.800000000000000e+1	-1.500000000000000e+1			1.810000000000000e+2	4.500000000000000e+1	2.560000000000000e+2	1.810000000000000e+2	8.504980000000000e-1
1.820000000000000e+2	-2.500000000000000e+1	3.000000000000000e+0			1.820000000000000e+2	3.300000000000000e+1	2.000000000000000e+2	1.820000000000000e+2	8.583690000000000e-1
1.830000000000000e+2	-1.200000000000000e+1	4.000000000000000e+0			1.830000000000000e+2	5.700000000000000e+1	2.660000000000000e+2	1.830000000000000e+2	8.235290000000000e-1
1.840000000000000e+2	9.000000000000000e+0	0.0000000000000000			1.840000000000000e+2	5.800000000000000e+1	1.920000000000000e+2	1.840000000000000e+2	7.680000000000000e-1
1.850000000000000e+2	1.300000000000000e+1	1.000000000000000e+0			1.850000000000000e+2	5.200000000000000e+1	2.760000000000000e+2	1.850000000000000e+2	8.414630000000000e-1
1.860000000000000e+2	0.0000000000000000	6.000000000000000e+0			1.860000000000000e+2	3.100000000000000e+1	1.270000000000000e+2	1.860000000000000e+2	8.037970000000000e-1
1.870000000000000e+2	-9.000000000000000e+0	-3.000000000000000e+0			1.870000000000000e+2	7.000000000000000e+1	2.180000000000000e+2	1.870000000000000e+2	7.569440000000000e-1
1.880000000000000e+2	1.600000000000000e+1	6.000000000000000e+0			1.880000000000000e+2	2.800000000000000e+1	2.500000000000000e+2	1.880000000000000e+2	8.992810000000000e-1
1.890000000000000e+2	-4.000000000000000e+0	-1.100000000000000e+1			1.890000000000000e+2	8.300000000000000e+1	2.550000000000000e+2	1.890000000000000e+2	7.544380000000000e-1
1.900000000000000e+2	4.100000000000000e+1	-6.000000000000000e+0			1.900000000000000e+2	2.400000000000000e+1	2.340000000000000e+2	1.900000000000000e+2	9.069770000000000e-1
1.910000000000000e+2	-1.100000000000000e+1	-1.000000000000000e+1			1.910000000000000e+2	1.100000000000000e+1	2.600000000000000e+2	1.910000000000000e+2	9.594100000000000e-1
1.920000000000000e+2	-7.000000000000000e+0	-2.000000000000000e+1			1.920000000000000e+2	3.500000000000000e+1	1.850000000000000e+2	1.920000000000000e+2	8.409090000000000e-1
1.930000000000000e+2	2.500000000000000e+1	-8.000000000000000e+0			1.930000000000000e+2	1.020000000000000e+2	2.090000000000000e+2	1.930000000000000e+2	6.720260000000000e-1
1.940000000000000e+2	-1.400000000000000e+1	1.000000000000000e+0			1.940000000000000e+2	6.000000000000000e+1	2.090000000000000e+2	1.940000000000000e+2	7.769520000000000e-1
1.950000000000000e+2	-8.000000000000000e+0	-2.700000000000000e+1			1.950000000000000e+2	2.000000000000000e+1	2.250000000000000e+2	1.950000000000000e+2	9.183670000000000e-1
1.960000000000000e+2	-8.000000000000000e+0	-2.600000000000000e+1			1.960000000000000e+2	6.000000000000000e+0	1.910000000000000e+2	1.960000000000000e+2	9.695430000000000e-1
1.970000000000000e+2	-2.100000000000000e+1	1.100000000000000e+1			1.970000000000000e+2	6.800000000000000e+1	2.450000000000000e+2	1.970000000000000e+2	7.827480000000000e-1
1.980000000000000e+2	-7.000000000000000e+0	0.0000000000000000			1.980000000000000e+2	7.200000000000000e+1	2.170000000000000e+2	1.980000000000000e+2	7.508650000000000e-1
1.990000000000000e+2	-2.500000000000000e+1	-1.400000000000000e+1			1.990000000000000e+2	7.100000000000000e+1	2.550000000000000e+2	1.990000000000000e+2	7.822090000000000e-1
2.000000000000000e+2	-1.100000000000000e+1	-9.000000000000000e+0			2.000000000000000e+2	6.100000000000000e+1	2.180000000000000e+2	2.000000000000000e+2	7.813620000000000e-1
2.010000000000000e+2	4.000000000000000e+0	-2.800000000000000e+1			2.010000000000000e+2	2.200000000000000e+1	2.180000000000000e+2	2.010000000000000e+2	9.083330000000000e-1
2.020000000000000e+2	1.000000000000000e+0	-2.100000000000000e+1			2.020000000000000e+2	6.200000000000000e+1	1.810000000000000e+2	2.020000000000000e+2	7.448560000000000e-1
2.030000000000000e+2	6.300000000000000e+1	1.500000000000000e+1			2.030000000000000e+2	5.300000000000000e+1	1.680000000000000e+2	2.030000000000000e+2	7.601810000000000e-1
2.040000000000000e+2	2.000000000000000e+0	-8.000000000000000e+0			2.040000000000000e+2	5.000000000000000e+1	2.120000000000000e+2	2.040000000000000e+2	8.091600000000000e-1
2.050000000000000e+2	2.700000000000000e+1	-5.000000000000000e+0			2.050000000000000e+2	1.500000000000000e+1	2.000000000000000e+2	2.050000000000000e+2	9.302330000000000e-1
2.060000000000000e+2	-2.400000000000000e+1	-1.000000000000000e+1			2.060000000000000e+2	5.000000000000000e+0	2.160000000000000e+2	2.060000000000000e+2	9.773760000000000e-1
2.070000000000000e+2	-3.000000000000000e+1	-9.000000000000000e+0			2.070000000000000e+2	7.200000000000000e+1	1.920000000000000e+2	2.070000000000000e+2	7.272730000000000e-1
2.080000000000000e+2	-2.600000000000000e+1	-3.000000000000000e+0			2.080000000000000e+2	1.060000000000000e+2	1.310000000000000e+2	2.080000000000000e+2	5.527430000000000e-1
2.090000000000000e+2	-8.000000000000000e+0	1.000000000000000e+0			2.090000000000000e+2	4.400000000000000e+1	2.420000000000000e+2	2.090000000000000e+2	8.461540000000000e-1
2.100000000000000e+2	-2.900000000000000e+1	-5.000000000000000e+0			2.100000000000000e+2	2.200000000000000e+1	1.960000000000000e+2	2.100000000000000e+2	8.990830000000000e-1
2.110000000000000e+2	3.500000000000000e+1	-8.000000000000000e+0			2.110000000000000e+2	1.020000000000000e+2	2.120000000000000e+2	2.110000000000000e+2	6.751589999999999e-1
2.120000000000000e+2	2.700000000000000e+1	2.100000000000000e+1			2.120000000000000e+2	4.000000000000000e+1	2.080000000000000e+2	2.120000000000000e+2	8.387100000000000e-1
2.130000000000000e+2	-2.600000000000000e+1	-1.000000000000000e+0			2.130000000000000e+2	4.400000000000000e+1	2.470000000000000e+2	2.130000000000000e+2	8.487970000000000e-1
2.140000000000000e+2	-3.400000000000000e+1	4.000000000000000e+0			2.140000000000000e+2	2.600000000000000e+1	1.750000000000000e+2	2.140000000000000e+2	8.706470000000000e-1
2.150000000000000e+2	5.000000000000000e+0	-1.000000000000000e+1			2.150000000000000e+2	6.900000000000000e+1	2.320000000000000e+2	2.150000000000000e+2	7.707640000000000e-1
2.160000000000000e+2	-6.000000000000000e+0	4.000000000000000e+0			2.160000000000000e+2	7.000000000000000e+1	1.580000000000000e+2	2.160000000000000e+2	6.929820000000000e-1
2.170000000000000e+2	3.600000000000000e+1	-2.700000000000000e+1			2.170000000000000e+2	3.200000000000000e+1	1.980000000000000e+2	2.170000000000000e+2	8.608700000000000e-1
2.180000000000000e+2	-1.900000000000000e+1	-1.800000000000000e+1			2.180000000000000e+2	-8.000000000000000e+0	2.000000000000000e+2	2.180000000000000e+2	1.041670000000000e+0
2.190000000000000e+2	4.300000000000000e+1	-1.000000000000000e+0			2.190000000000000e+2	4.800000000000000e+1	2.020000000000000e+2	2.190000000000000e+2	8.080000000000000e-1
2.200000000000000e+2	-5.000000000000000e+0	-2.600000000000000e+1			2.200000000000000e+2	7.000000000000000e+0	2.200000000000000e+2	2.200000000000000e+2	9.691630000000000e-1
2.210000000000000e+2	1.100000000000000e+1	2.500000000000000e+1			2.210000000000000e+2	6.700000000000000e+1	2.240000000000000e+2	2.210000000000000e+2	7.697590000000000e-1
2.220000000000000e+2	4.000000000000000e+0	-2.400000000000000e+1			2.220000000000000e+2	6.900000000000000e+1	2.430000000000000e+2	2.220000000000000e+2	7.788460000000000e-1
2.230000000000000e+2	6.000000000000000e+0	-3.000000000000000e+1			2.230000000000000e+2	1.090000000000000e+2	2.120000000000000e+2	2.230000000000000e+2	6.604360000000000e-1
2.240000000000000e+2	-2.000000000000000e+0	3.000000000000000e+0			2.240000000000000e+2	8.000000000000000e+1	2.100000000000000e+2	2.240000000000000e+2	7.241380000000000e-1
2.250000000000000e+2	1.500000000000000e+1	1.500000000000000e+1			2.250000000000000e+2	6.600000000000000e+1	1.940000000000000e+2	2.250000000000000e+2	7.461540000000000e-1
2.260000000000000e+2	6.000000000000000e+0	-6.000000000000000e+0			2.260000000000000e+2	6.500000000000000e+1	1.920000000000000e+2	2.260000000000000e+2	7.470820000000000e-1
2.270000000000000e+2	-3.000000000000000e+0	5.000000000000000e+0			2.270000000000000e+2	7.600000000000000e+1	2.290000000000000e+2	2.270000000000000e+2	7.508200000000000e-1
2.280000000000000e+2	4.000000000000000e+0	-1.200000000000000e+1			2.280000000000000e+2	2.400000000000000e+1	1.390000000000000e+2	2.280000000000000e+2	8.527610000000000e-1
2.290000000000000e+2	-3.200000000000000e+1	9.000000000000000e+0			2.290000000000000e+2	1.010000000000000e+2	1.760000000000000e+2	2.290000000000000e+2	6.353790000000000e-1
2.300000000000000e+2	-4.400000000000000e+1	-6.000000000000000e+0			2.300000000000000e+2	7.100000000000000e+1	1.970000000000000e+2	2.300000000000000e+2	7.350750000000000e-1
2.310000000000000e+2	0.0000000000000000	-1.900000000000000e+1			2.310000000000000e+2	3.800000000000000e+1	2.710000000000000e+2	2.310000000000000e+2	8.770230000000000e-1
2.320000000000000e+2	4.400000000000000e+1	9.000000000000000e+0			2.320000000000000e+2	4.300000000000000e+1	2.750000000000000e+2	2.320000000000000e+2	8.647800000000000e-1
2.330000000000000e+2	6.900000000000000e+1	1.900000000000000e+1			2.330000000000000e+2	-2.500000000000000e+1	1.570000000000000e+2	2.330000000000000e+2	1.189390000000000e+0
2.340000000000000e+2	-1.900000000000000e+1	4.000000000000000e+0			2.340000000000000e+2	5.600000000000000e+1	1.650000000000000e+2	2.340000000000000e+2	7.466060000000000e-1
2.350000000000000e+2	-1.300000000000000e+1	7.000000000000000e+0			2.350000000000000e+2	6.000000000000000e+1	2.040000000000000e+2	2.350000000000000e+2	7.727270000000000e-1
2.360000000000000e+2	-2.700000000000000e+1	-4.000000000000000e+0			2.360000000000000e+2	6.200000000000000e+1	2.280000000000000e+2	2.360000000000000e+2	7.862070000000000e-1
2.370000000000000e+2	1.800000000000000e+1	3.000000000000000e+0			2.370000000000000e+2	9.600000000000000e+1	2.390000000000000e+2	2.370000000000000e+2	7.134330000000000e-1
2.380000000000000e+2	-1.000000000000000e+1	1.300000000000000e+1			2.380000000000000e+2	2.500000000000000e+1	1.490000000000000e+2	2.380000000000000e+2	8.563220000000000e-1
2.390000000000000e+2	1.200000000000000e+1	5.000000000000000e+0			2.390000000000000e+2	5.900000000000000e+1	2.340000000000000e+2	2.390000000000000e+2	7.986350000000000e-1
2.400000000000000e+2	5.000000000000000e+1	-1.700000000000000e+1			2.400000000000000e+2	4.200000000000000e+1	1.990000000000000e+2	2.400000000000000e+2	8.257260000000000e-1
2.410000000000000e+2	-1.300000000000000e+1	9.000000000000000e+0			2.410000000000000e+2	5.700000000000000e+1	2.060000000000000e+2	2.410000000000000e+2	7.832700000000000e-1
2.420000000000000e+2	4.500000000000000e+1	7.000000000000000e+0			2.420000000000000e+2	9.700000000000000e+1	1.210000000000000e+2	2.420000000000000e+2	5.550460000000000e-1
2.430000000000000e+2	-1.700000000000000e+1	-8.000000000000000e+0			2.430000000000000e+2	4.100000000000000e+1	2.340000000000000e+2	2.430000000000000e+2	8.509090000000000e-1
2.440000000000000e+2	4.500000000000000e+1	-1.800000000000000e+1			2.440000000000000e+2	3.500000000000000e+1	1.820000000000000e+2	2.440000000000000e+2	8.387100000000000e-1
2.450000000000000e+2	4.600000000000000e+1	1.300000000000000e+1			2.450000000000000e+2	3.000000000000000e+1	2.180000000000000e+2	2.450000000000000e+2	8.790320000000000e-1
2.460000000000000e+2	-3.700000000000000e+1	-3.100000000000000e+1			2.460000000000000e+2	4.500000000000000e+1	1.890000000000000e+2	2.460000000000000e+2	8.076920000000000e-1
2.470000000000000e+2	7.000000000000000e+0	-1.900000000000000e+1			2.470000000000000e+2	-1.600000000000000e+1	1.640000000000000e+2	2.470000000000000e+2	1.108110000000000e+0
2.480000000000000e+2	1.000000000000000e+1	-1.500000000000000e+1			2.480000000000000e+2	5.200000000000000e+1	1.560000000000000e+2	2.480000000000000e+2	7.500000000000000e-1
2.490000000000000e+2	2.400000000000000e+1	-1.300000000000000e+1			2.490000000000000e+2	1.200000000000000e+1	1.630000000000000e+2	2.490000000000000e+2	9.314290000000000e-1
2.500000000000000e+2	4.200000000000000e+1	-1.800000000000000e+1			2.500000000000000e+2	4.600000000000000e+1	2.660000000000000e+2	2.500000000000000e+2	8.525640000000000e-1
2.510000000000000e+2	-1.200000000000000e+1	6.000000000000000e+0			2.510000000000000e+2	0.0000000000000000	2.450000000000000e+2	2.510000000000000e+2	1.000000000000000e+0
2.520000000000000e+2	1.500000000000000e+1	-2.500000000000000e+1			2.520000000000000e+2	3.200000000000000e+1	2.180000000000000e+2	2.520000000000000e+2	8.720000000000000e-1
2.530000000000000e+2	3.000000000000000e+0	-1.800000000000000e+1			2.530000000000000e+2	7.200000000000000e+1	2.610000000000000e+2	2.530000000000000e+2	7.837840000000000e-1
2.540000000000000e+2	-2.000000000000000e+0	-2.000000000000000e+0			2.540000000000000e+2	3.200000000000000e+1	2.050000000000000e+2	2.540000000000000e+2	8.649790000000000e-1
2.550000000000000e+2	1.300000000000000e+1	-1.000000000000000e+1			2.550000000000000e+2	8.100000000000000e+1	2.250000000000000e+2	2.550000000000000e+2	7.352940000000000e-1
2.560000000000000e+2	1.500000000000000e+1	7.000000000000000e+0			2.560000000000000e+2	5.900000000000000e+1	2.810000000000000e+2	2.560000000000000e+2	8.264710000000000e-1
2.570000000000000e+2	2.600000000000000e+1	2.500000000000000e+1			2.570000000000000e+2	4.200000000000000e+1	1.460000000000000e+2	2.570000000000000e+2	7.765960000000000e-1
2.580000000000000e+2	-1.400000000000000e+1	-1.500000000000000e+1			2.580000000000000e+2	8.600000000000000e+1	2.300000000000000e+2	2.580000000000000e+2	7.278480000000000e-1
2.590000000000000e+2	-6.000000000000000e+0	1.400000000000000e+1			2.590000000000000e+2	8.700000000000000e+1	2.000000000000000e+2	2.590000000000000e+2	6.968640000000000e-1
2.600000000000000e+2	2.800000000000000e+1	1.000000000000000e+0			2.600000000000000e+2	2.600000000000000e+1	2.120000000000000e+2	2.600000000000000e+2	8.907560000000000e-1
2.610000000000000e+2	2.900000000000000e+1	-1.200000000000000e+1			2.610000000000000e+2	1.130000000000000e+2	2.110000000000000e+2	2.610000000000000e+2	6.512350000000000e-1
2.620000000000000e+2	7.000000000000000e+0	-2.600000000000000e+1			2.620000000000000e+2	2.300000000000000e+1	2.340000000000000e+2	2.620000000000000e+2	9.105060000000000e-1
2.630000000000000e+2	-2.000000000000000e+0	-1.600000000000000e+1			2.630000000000000e+2	1.030000000000000e+2	2.270000000000000e+2	2.630000000000000e+2	6.878790000000000e-1
2.640000000000000e+2	2.400000000000000e+1	2.800000000000000e+1			2.640000000000000e+2	3.000000000000000e+1	1.940000000000000e+2	2.640000000000000e+2	8.660710000000000e-1
2.650000000000000e+2	-2.300000000000000e+1	-8.000000000000000e+0			2.650000000000000e+2	6.200000000000000e+1	2.250000000000000e+2	2.650000000000000e+2	7.839720000000000e-1
2.660000000000000e+2	1.900000000000000e+1	-1.700000000000000e+1			2.660000000000000e+2	8.200000000000000e+1	1.840000000000000e+2	2.660000000000000e+2	6.917290000000000e-1
2.670000000000000e+2	-2.200000000000000e+1	-3.400000000000000e+1			2.670000000000000e+2	5.500000000000000e+1	2.000000000000000e+2	2.670000000000000e+2	7.843140000000000e-1
2.680000000000000e+2	-1.100000000000000e+1	-1.400000000000000e+1			2.680000000000000e+2	6.300000000000000e+1	2.420000000000000e+2	2.680000000000000e+2	7.934430000000000e-1
2.690000000000000e+2	-1.300000000000000e+1	-8.000000000000000e+0			2.690000000000000e+2	1.400000000000000e+1	1.850000000000000e+2	2.690000000000000e+2	9.296480000000000e-1
2.700000000000000e+2	1.200000000000000e+1	5.000000000000000e+0			2.700000000000000e+2	1.200000000000000e+1	1.580000000000000e+2	2.700000000000000e+2	9.294120000000000e-1
2.710000000000000e+2	-2.000000000000000e+0	3.000000000000000e+0			2.710000000000000e+2	7.400000000000000e+1	2.480000000000000e+2	2.710000000000000e+2	7.701860000000000e-1
2.720000000000000e+2	-1.800000000000000e+1	-8.000000000000000e+0			2.720000000000000e+2	8.000000000000000e+1	1.810000000000000e+2	2.720000000000000e+2	6.934870000000000e-1
2.730000000000000e+2	0.0000000000000000	-6.000000000000000e+0			2.730000000000000e+2	1.700000000000000e+1	1.500000000000000e+2	2.730000000000000e+2	8.982040000000000e-1
2.740000000000000e+2	1.900000000000000e+1	-1.600000000000000e+1			2.740000000000000e+2	7.200000000000000e+1	1.360000000000000e+2	2.740000000000000e+2	6.538460000000000e-1
2.750000000000000e+2	4.000000000000000e+1	-2.000000000000000e+0			2.750000000000000e+2	-8.000000000000000e+0	1.770000000000000e+2	2.750000000000000e+2	1.047340000000000e+0
2.760000000000000e+2	2.400000000000000e+1	-1.700000000000000e+1			2.760000000000000e+2	-3.000000000000000e+0	2.120000000000000e+2	2.760000000000000e+2	1.014350000000000e+0
2.770000000000000e+2	-1.000000000000000e+0	-1.700000000000000e+1			2.770000000000000e+2	-2.000000000000000e+0	1.100000000000000e+2	2.770000000000000e+2	1.018520000000000e+0
2.780000000000000e+2	2.100000000000000e+1	-5.000000000000000e+0			2.780000000000000e+2	8.000000000000000e+0	1.770000000000000e+2	2.780000000000000e+2	9.567570000000000e-1
2.790000000000000e+2	-3.600000000000000e+1	-9.000000000000000e+0			2.790000000000000e+2	4.400000000000000e+1	2.290000000000000e+2	2.790000000000000e+2	8.388280000000000e-1
2.800000000000000e+2	3.200000000000000e+1	-1.800000000000000e+1			2.800000000000000e+2	6.100000000000000e+1	2.190000000000000e+2	2.800000000000000e+2	7.821430000000000e-1
2.810000000000000e+2	3.500000000000000e+1	-1.500000000000000e+1			2.810000000000000e+2	3.200000000000000e+1	2.060000000000000e+2	2.810000000000000e+2	8.655460000000000e-1
2.820000000000000e+2	5.600000000000000e+1	-1.400000000000000e+1			2.820000000000000e+2	8.500000000000000e+1	1.970000000000000e+2	2.820000000000000e+2	6.985820000000000e-1
2.830000000000000e+2	1.100000000000000e+1	-4.100000000000000e+1			2.830000000000000e+2	2.600000000000000e+1	1.390000000000000e+2	2.830000000000000e+2	8.424240000000000e-1
2.840000000000000e+2	-1.200000000000000e+1	-3.000000000000000e+0			2.840000000000000e+2	3.100000000000000e+1	2.190000000000000e+2	2.840000000000000e+2	8.760000000000000e-1
2.850000000000000e+2	1.400000000000000e+1	-3.600000000000000e+1			2.850000000000000e+2	7.800000000000000e+1	2.050000000000000e+2	2.850000000000000e+2	7.243820000000000e-1
2.860000000000000e+2	1.000000000000000e+0	-4.000000000000000e+0			2.860000000000000e+2	2.530000000000000e+2	-8.000000000000000e+0	2.860000000000000e+2	-3.265310000000000e-2
2.870000000000000e+2	0.0000000000000000	-2.000000000000000e+1			2.870000000000000e+2	2.920000000000000e+2	6.400000000000000e+1	2.870000000000000e+2	1.797750000000000e-1
2.880000000000000e+2	-1.000000000000000e+0	-1.000000000000000e+0			2.880000000000000e+2	3.230000000000000e+2	2.000000000000000e+0	2.880000000000000e+2	6.153850000000000e-3
2.890000000000000e+2	1.800000000000000e+1	-6.000000000000000e+0			2.890000000000000e+2	4.110000000000000e+2	2.100000000000000e+1	2.890000000000000e+2	4.861110000000000e-2
2.900000000000000e+2	3.000000000000000e+0	0.0000000000000000			2.900000000000000e+2	4.030000000000000e+2	5.000000000000000e+0	2.900000000000000e+2	1.225490000000000e-2
2.910000000000000e+2	-1.000000000000000e+1	1.000000000000000e+1			2.910000000000000e+2	3.010000000000000e+2	4.800000000000000e+1	2.910000000000000e+2	1.375360000000000e-1
2.920000000000000e+2	1.700000000000000e+1	-3.900000000000000e+1			2.920000000000000e+2	3.720000000000000e+2	1.200000000000000e+1	2.920000000000000e+2	3.125000000000000e-2
2.930000000000000e+2	-4.000000000000000e+0	-5.000000000000000e+0			2.930000000000000e+2	3.220000000000000e+2	9.600000000000000e+1	2.930000000000000e+2	2.296650000000000e-1
2.940000000000000e+2	-6.000000000000000e+0	-6.000000000000000e+0			2.940000000000000e+2	2.800000000000000e+2	8.400000000000000e+1	2.940000000000000e+2	2.307690000000000e-1
2.950000000000000e+2	-2.300000000000000e+1	6.000000000000000e+0			2.950000000000000e+2	2.940000000000000e+2	-5.000000000000000e+0	2.950000000000000e+2	-1.730100000000000e-2
2.960000000000000e+2	2.000000000000000e+0	-2.100000000000000e+1			2.960000000000000e+2	3.070000000000000e+2	1.900000000000000e+1	2.960000000000000e+2	5.828220000000000e-2
2.970000000000000e+2	-9.000000000000000e+0	-1.000000000000000e+1			2.970000000000000e+2	3.610000000000000e+2	5.900000000000000e+1	2.970000000000000e+2	1.404760000000000e-1
2.980000000000000e+2	-3.000000000000000e+0	-1.300000000000000e+1			2.980000000000000e+2	4.010000000000000e+2	4.400000000000000e+1	2.980000000000000e+2	9.887640000000000e-2
2.990000000000000e+2	-1.900000000000000e+1	-7.000000000000000e+0			2.990000000000000e+2	3.990000000000000e+2	3.900000000000000e+1	2.990000000000000e+2	8.904110000000000e-2
3.000000000000000e+2	-2.900000000000000e+1	-1.500000000000000e+1			3.000000000000000e+2	3.670000000000000e+2	3.400000000000000e+1	3.000000000000000e+2	8.478800000000000e-2
3.010000000000000e+2	1.500000000000000e+1	-8.000000000000000e+0			3.010000000000000e+2	3.950000000000000e+2	2.400000000000000e+1	3.010000000000000e+2	5.727920000000000e-2
3.020000000000000e+2	-4.000000000000000e+0	4.000000000000000e+0			3.020000000000000e+2	3.230000000000000e+2	6.400000000000000e+1	3.020000000000000e+2	1.653750000000000e-1
3.030000000000000e+2	-4.000000000000000e+0	-3.800000000000000e+1			3.030000000000000e+2	3.750000000000000e+2	5.900000000000000e+1	3.030000000000000e+2	1.359450000000000e-1
3.040000000000000e+2	-9.000000000000000e+0	1.600000000000000e+1			3.040000000000000e+2	3.170000000000000e+2	5.100000000000000e+1	3.040000000000000e+2	1.385870000000000e-1
3.050000000000000e+2	1.600000000000000e+1	6.000000000000000e+0			3.050000000000000e+2	2.650000000000000e+2	6.800000000000000e+1	3.050000000000000e+2	2.042040000000000e-1
3.060000000000000e+2	6.000000000000000e+0	2.700000000000000e+1			3.060000000000000e+2	3.870000000000000e+2	3.500000000000000e+1	3.060000000000000e+2	8.293840000000000e-2
3.070000000000000e+2	4.300000000000000e+1	-1.200000000000000e+1			3.070000000000000e+2	3.400000000000000e+2	5.900000000000000e+1	3.070000000000000e+2	1.478700000000000e-1
3.080000000000000e+2	4.000000000000000e+0	4.600000000000000e+1			3.080000000000000e+2	2.170000000000000e+2	1.400000000000000e+1	3.080000000000000e+2	6.060610000000000e-2
3.090000000000000e+2	0.0000000000000000	3.500000000000000e+1			3.090000000000000e+2	3.560000000000000e+2	4.000000000000000e+0	3.090000000000000e+2	1.111110000000000e-2
3.100000000000000e+2	1.500000000000000e+1	5.000000000000000e+0			3.100000000000000e+2	4.020000000000000e+2	1.800000000000000e+1	3.100000000000000e+2	4.285710000000000e-2
3.110000000000000e+2	-3.800000000000000e+1	-3.600000000000000e+1			3.110000000000000e+2	3.390000000000000e+2	4.100000000000000e+1	3.110000000000000e+2	1.078950000000000e-1
3.120000000000000e+2	-2.100000000000000e+1	-4.000000000000000e+0			3.120000000000000e+2	3.250000000000000e+2	1.600000000000000e+1	3.120000000000000e+2	4.692080000000000e-2
3.130000000000000e+2	4.000000000000000e+0	5.000000000000000e+0			3.130000000000000e+2	3.710000000000000e+2	6.000000000000000e+0	3.130000000000000e+2	1.591510000000000e-2
3.140000000000000e+2	-2.300000000000000e+1	-3.800000000000000e+1			3.140000000000000e+2	2.580000000000000e+2	1.500000000000000e+1	3.140000000000000e+2	5.494510000000000e-2
3.150000000000000e+2	-1.500000000000000e+1	3.500000000000000e+1			3.150000000000000e+2	3.780000000000000e+2	2.600000000000000e+1	3.150000000000000e+2	6.435639999999999e-2
3.160000000000000e+2	-7.000000000000000e+0	2.800000000000000e+1			3.160000000000000e+2	3.080000000000000e+2	3.400000000000000e+1	3.160000000000000e+2	9.941520000000000e-2
3.170000000000000e+2	-1.600000000000000e+1	6.000000000000000e+0			3.170000000000000e+2	4.050000000000000e+2	7.700000000000000e+1	3.170000000000000e+2	1.597510000000000e-1
3.180000000000000e+2	1.200000000000000e+1	-2.700000000000000e+1			3.180000000000000e+2	3.510000000000000e+2	1.600000000000000e+1	3.180000000000000e+2	4.359670000000000e-2
3.190000000000000e+2	0.0000000000000000	-1.800000000000000e+1			3.190000000000000e+2	3.520000000000000e+2	2.500000000000000e+1	3.190000000000000e+2	6.631300000000000e-2
3.200000000000000e+2	-1.500000000000000e+1	1.000000000000000e+1			3.200000000000000e+2	3.080000000000000e+2	1.200000000000000e+1	3.200000000000000e+2	3.750000000000000e-2
3.210000000000000e+2	-3.400000000000000e+1	2.000000000000000e+1			3.210000000000000e+2	3.500000000000000e+2	4.500000000000000e+1	3.210000000000000e+2	1.139240000000000e-1
3.220000000000000e+2	-1.200000000000000e+1	-2.000000000000000e+1			3.220000000000000e+2	3.340000000000000e+2	3.000000000000000e+0	3.220000000000000e+2	8.902080000000000e-3
3.230000000000000e+2	-2.900000000000000e+1	-5.000000000000000e+0			3.230000000000000e+2	3.500000000000000e+2	3.000000000000000e+0	3.230000000000000e+2	8.498580000000000e-3
3.240000000000000e+2	6.000000000000000e+0	-1.000000000000000e+1			3.240000000000000e+2	3.560000000000000e+2	2.000000000000000e+0	3.240000000000000e+2	5.586590000000000e-3
3.250000000000000e+2	4.000000000000000e+0	1.600000000000000e+1			3.250000000000000e+2	3.410000000000000e+2	4.300000000000000e+1	3.250000000000000e+2	1.119790000000000e-1
3.260000000000000e+2	0.0000000000000000	-9.000000000000000e+0			3.260000000000000e+2	3.130000000000000e+2	2.800000000000000e+1	3.260000000000000e+2	8.211140000000000e-2
3.270000000000000e+2	8.000000000000000e+0	4.000000000000000e+0			3.270000000000000e+2	4.170000000000000e+2	1.000000000000000e+1	3.270000000000000e+2	2.341920000000000e-2
3.280000000000000e+2	3.300000000000000e+1	-2.000000000000000e+0			3.280000000000000e+2	3.170000000000000e+2	6.600000000000000e+1	3.280000000000000e+2	1.723240000000000e-1
3.290000000000000e+2	-1.300000000000000e+1	-2.400000000000000e+1			3.290000000000000e+2	3.390000000000000e+2	9.000000000000000e+1	3.290000000000000e+2	2.097900000000000e-1
3.300000000000000e+2	-1.500000000000000e+1	-6.000000000000000e+0			3.300000000000000e+2	3.210000000000000e+2	2.300000000000000e+1	3.300000000000000e+2	6.686050000000000e-2
3.310000000000000e+2	5.000000000000000e+0	-3.200000000000000e+1			3.310000000000000e+2	3.600000000000000e+2	1.800000000000000e+1	3.310000000000000e+2	4.761900000000000e-2
3.320000000000000e+2	-3.000000000000000e+0	-1.400000000000000e+1			3.320000000000000e+2	3.550000000000000e+2	1.400000000000000e+1	3.320000000000000e+2	3.794040000000000e-2
3.330000000000000e+2	2.500000000000000e+1	8.000000000000000e+0			3.330000000000000e+2	3.390000000000000e+2	8.500000000000000e+1	3.330000000000000e+2	2.004720000000000e-1
3.340000000000000e+2	-3.400000000000000e+1	1.900000000000000e+1			3.340000000000000e+2	3.710000000000000e+2	5.900000000000000e+1	3.340000000000000e+2	1.372090000000000e-1
3.350000000000000e+2	3.200000000000000e+1	-1.600000000000000e+1			3.350000000000000e+2	4.090000000000000e+2	3.400000000000000e+1	3.350000000000000e+2	7.674940000000000e-2
3.360000000000000e+2	4.000000000000000e+0	5.100000000000000e+1			3.360000000000000e+2	3.170000000000000e+2	2.400000000000000e+1	3.360000000000000e+2	7.038120000000001e-2
3.370000000000000e+2	4.000000000000000e+1	-7.000000000000000e+0			3.370000000000000e+2	2.880000000000000e+2	7.000000000000000e+1	3.370000000000000e+2	1.955310000000000e-1
3.380000000000000e+2	-1.100000000000000e+1	-2.000000000000000e+0			3.380000000000000e+2	3.930000000000000e+2	9.000000000000000e+0	3.380000000000000e+2	2.238810000000000e-2
3.390000000000000e+2	5.000000000000000e+0	-8.000000000000000e+0			3.390000000000000e+2	2.940000000000000e+2	1.500000000000000e+1	3.390000000000000e+2	4.854370000000000e-2
3.400000000000000e+2	7.000000000000000e+0	1.000000000000000e+0			3.400000000000000e+2	3.530000000000000e+2	4.500000000000000e+1	3.400000000000000e+2	1.130650000000000e-1
3.410000000000000e+2	0.0000000000000000	-2.000000000000000e+1			3.410000000000000e+2	2.890000000000000e+2	5.300000000000000e+1	3.410000000000000e+2	1.549710000000000e-1
3.420000000000000e+2	7.000000000000000e+0	3.000000000000000e+0			3.420000000000000e+2	2.850000000000000e+2	2.000000000000000e+1	3.420000000000000e+2	6.557380000000000e-2
3.430000000000000e+2	-2.000000000000000e+0	-7.000000000000000e+0			3.430000000000000e+2	3.840000000000000e+2	4.000000000000000e+0	3.430000000000000e+2	1.030930000000000e-2
3.440000000000000e+2	-4.400000000000000e+1	1.000000000000000e+1			3.440000000000000e+2	4.210000000000000e+2	-1.300000000000000e+1	3.440000000000000e+2	-3.186270000000000e-2
3.450000000000000e+2	2.000000000000000e+1	-9.000000000000000e+0			3.450000000000000e+2	3.390000000000000e+2	3.300000000000000e+1	3.450000000000000e+2	8.870970000000000e-2
3.460000000000000e+2	-8.000000000000000e+0	-2.700000000000000e+1			3.460000000000000e+2	3.620000000000000e+2	3.400000000000000e+1	3.460000000000000e+2	8.585860000000000e-2
3.470000000000000e+2	3.500000000000000e+1	-1.600000000000000e+1			3.470000000000000e+2	3.360000000000000e+2	4.000000000000000e+1	3.470000000000000e+2	1.063830000000000e-1
3.480000000000000e+2	-3.500000000000000e+1	-6.000000000000000e+0			3.480000000000000e+2	3.280000000000000e+2	1.100000000000000e+1	3.480000000000000e+2	3.244840000000000e-2
3.490000000000000e+2	3.000000000000000e+0	7.000000000000000e+0			3.490000000000000e+2	3.090000000000000e+2	2.300000000000000e+1	3.490000000000000e+2	6.927709999999999e-2
3.500000000000000e+2	-9.000000000000000e+0	2.000000000000000e+0			3.500000000000000e+2	4.550000000000000e+2	3.400000000000000e+1	3.500000000000000e+2	6.952970000000000e-2
3.510000000000000e+2	-5.000000000000000e+0	2.100000000000000e+1			3.510000000000000e+2	4.440000000000000e+2	2.700000000000000e+1	3.510000000000000e+2	5.732480000000000e-2
3.520000000000000e+2	-4.000000000000000e+1	-1.800000000000000e+1			3.520000000000000e+2	3.450000000000000e+2	5.400000000000000e+1	3.520000000000000e+2	1.353380000000000e-1
3.530000000000000e+2	1.400000000000000e+1	-1.200000000000000e+1			3.530000000000000e+2	3.490000000000000e+2	5.100000000000000e+1	3.530000000000000e+2	1.275000000000000e-1
3.540000000000000e+2	1.500000000000000e+1	-6.000000000000000e+0			3.540000000000000e+2	3.340000000000000e+2	4.600000000000000e+1	3.540000000000000e+2	1.210530000000000e-1
3.550000000000000e+2	8.000000000000000e+0	-1.500000000000000e+1			3.550000000000000e+2	2.810000000000000e+2	2.200000000000000e+1	3.550000000000000e+2	7.260730000000000e-2
3.560000000000000e+2	1.200000000000000e+1	2.000000000000000e+0			3.560000000000000e+2	4.210000000000000e+2	2.100000000000000e+1	3.560000000000000e+2	4.751130000000000e-2
3.570000000000000e+2	2.500000000000000e+1	-2.400000000000000e+1			3.570000000000000e+2	3.480000000000000e+2	-2.000000000000000e+0	3.570000000000000e+2	-5.780350000000000e-3
3.580000000000000e+2	-1.300000000000000e+1	-1.800000000000000e+1			3.580000000000000e+2	2.920000000000000e+2	5.200000000000000e+1	3.580000000000000e+2	1.511630000000000e-1
3.590000000000000e+2	-1.100000000000000e+1	4.000000000000000e+0			3.590000000000000e+2	4.070000000000000e+2	3.500000000000000e+1	3.590000000000000e+2	7.918550000000000e-2
3.600000000000000e+2	3.600000000000000e+1	-9.000000000000000e+0			3.600000000000000e+2	3.410000000000000e+2	1.000000000000000e+1	3.600000000000000e+2	2.849000000000000e-2
3.610000000000000e+2	-3.000000000000000e+1	-2.800000000000000e+1			3.610000000000000e+2	3.780000000000000e+2	4.000000000000000e+1	3.610000000000000e+2	9.569380000000000e-2
3.620000000000000e+2	1.000000000000000e+1	-1.400000000000000e+1			3.620000000000000e+2	3.740000000000000e+2	4.400000000000000e+1	3.620000000000000e+2	1.052630000000000e-1
3.630000000000000e+2	-2.900000000000000e+1	1.400000000000000e+1			3.630000000000000e+2	3.370000000000000e+2	1.400000000000000e+1	3.630000000000000e+2	3.988600000000000e-2
3.640000000000000e+2	-3.000000000000000e+0	-9.000000000000000e+0			3.640000000000000e+2	3.750000000000000e+2	0.0000000000000000	3.640000000000000e+2	0.0000000000000000
3.650000000000000e+2	1.700000000000000e+1	2.500000000000000e+1			3.650000000000000e+2	3.150000000000000e+2	3.800000000000000e+1	3.650000000000000e+2	1.076490000000000e-1
3.660000000000000e+2	-1.000000000000000e+0	-2.200000000000000e+1			3.660000000000000e+2	2.970000000000000e+2	4.700000000000000e+1	3.660000000000000e+2	1.366280000000000e-1
3.670000000000000e+2	-2.200000000000000e+1	-2.900000000000000e+1			3.670000000000000e+2	4.090000000000000e+2	7.200000000000000e+1	3.670000000000000e+2	1.496880000000000e-1
3.680000000000000e+2	4.100000000000000e+1	0.0000000000000000			3.680000000000000e+2	3.410000000000000e+2	-7.000000000000000e+0	3.680000000000000e+2	-2.095810000000000e-2
3.690000000000000e+2	1.100000000000000e+1	-1.200000000000000e+1			3.690000000000000e+2	3.900000000000000e+2	4.000000000000000e+0	3.690000000000000e+2	1.015230000000000e-2
3.700000000000000e+2	-7.000000000000000e+0	-5.000000000000000e+0			3.700000000000000e+2	3.290000000000000e+2	1.300000000000000e+1	3.700000000000000e+2	3.801170000000000e-2
3.710000000000000e+2	-1.700000000000000e+1	3.000000000000000e+0			3.710000000000000e+2	4.150000000000000e+2	1.700000000000000e+1	3.710000000000000e+2	3.935190000000000e-2
3.720000000000000e+2	0.0000000000000000	-1.800000000000000e+1			3.720000000000000e+2	3.680000000000000e+2	4.900000000000000e+1	3.720000000000000e+2	1.175060000000000e-1
3.730000000000000e+2	-2.400000000000000e+1	-8.000000000000000e+0			3.730000000000000e+2	3.020000000000000e+2	-1.100000000000000e+1	3.730000000000000e+2	-3.780070000000000e-2
3.740000000000000e+2	1.300000000000000e+1	-2.100000000000000e+1			3.740000000000000e+2	3.820000000000000e+2	5.600000000000000e+1	3.740000000000000e+2	1.278540000000000e-1
3.750000000000000e+2	2.100000000000000e+1	-1.000000000000000e+1			3.750000000000000e+2	3.320000000000000e+2	5.600000000000000e+1	3.750000000000000e+2	1.443300000000000e-1
3.760000000000000e+2	6.000000000000000e+0	-9.000000000000000e+0			3.760000000000000e+2	3.380000000000000e+2	1.200000000000000e+1	3.760000000000000e+2	3.428570000000000e-2
3.770000000000000e+2	-1.000000000000000e+0	-9.000000000000000e+0			3.770000000000000e+2	3.620000000000000e+2	-3.000000000000000e+0	3.770000000000000e+2	-8.356550000000000e-3
3.780000000000000e+2	4.500000000000000e+1	3.100000000000000e+1			3.780000000000000e+2	3.060000000000000e+2	-1.000000000000000e+1	3.780000000000000e+2	-3.378380000000000e-2
3.790000000000000e+2	1.000000000000000e+1	2.200000000000000e+1			3.790000000000000e+2	3.830000000000000e+2	4.500000000000000e+1	3.790000000000000e+2	1.051400000000000e-1
3.800000000000000e+2	-4.200000000000000e+1	-1.000000000000000e+0			3.800000000000000e+2	2.680000000000000e+2	1.600000000000000e+1	3.800000000000000e+2	5.633800000000000e-2
3.810000000000000e+2	-4.100000000000000e+1	-1.600000000000000e+1			3.810000000000000e+2	2.630000000000000e+2	5.800000000000000e+1	3.810000000000000e+2	1.806850000000000e-1
3.820000000000000e+2	-2.000000000000000e+1	-4.000000000000000e+0			3.820000000000000e+2	3.600000000000000e+2	2.600000000000000e+1	3.820000000000000e+2	6.735750000000000e-2
3.830000000000000e+2	1.900000000000000e+1	-1.600000000000000e+1			3.830000000000000e+2	3.500000000000000e+2	6.000000000000000e+1	3.830000000000000e+2	1.463410000000000e-1
3.840000000000000e+2	-1.700000000000000e+1	-1.000000000000000e+1			3.840000000000000e+2	3.010000000000000e+2	9.000000000000000e+0	3.840000000000000e+2	2.903230000000000e-2
3.850000000000000e+2	-2.700000000000000e+1	-1.700000000000000e+1			3.850000000000000e+2	2.890000000000000e+2	2.100000000000000e+1	3.850000000000000e+2	6.774189999999999e-2
3.860000000000000e+2	-1.900000000000000e+1	-7.000000000000000e+0			3.860000000000000e+2	3.330000000000000e+2	2.800000000000000e+1	3.860000000000000e+2	7.756230000000000e-2
3.870000000000000e+2	-1.000000000000000e+1	2.000000000000000e+1			3.870000000000000e+2	3.250000000000000e+2	2.300000000000000e+1	3.870000000000000e+2	6.609200000000000e-2
3.880000000000000e+2	2.800000000000000e+1	-4.000000000000000e+0			3.880000000000000e+2	3.150000000000000e+2	5.200000000000000e+1	3.880000000000000e+2	1.416890000000000e-1
3.890000000000000e+2	-2.700000000000000e+1	-1.500000000000000e+1			3.890000000000000e+2	3.460000000000000e+2	1.900000000000000e+1	3.890000000000000e+2	5.205480000000000e-2
3.900000000000000e+2	4.200000000000000e+1	-4.000000000000000e+0			3.900000000000000e+2	3.820000000000000e+2	3.000000000000000e+0	3.900000000000000e+2	7.792210000000000e-3
3.910000000000000e+2	-1.800000000000000e+1	-3.000000000000000e+0			3.910000000000000e+2	4.430000000000000e+2	4.200000000000000e+1	3.910000000000000e+2	8.659790000000000e-2
3.920000000000000e+2	2.000000000000000e+0	-8.000000000000000e+0			3.920000000000000e+2	3.300000000000000e+2	5.100000000000000e+1	3.920000000000000e+2	1.338580000000000e-1
3.930000000000000e+2	-4.000000000000000e+0	-3.200000000000000e+1			3.930000000000000e+2	3.620000000000000e+2	-5.000000000000000e+0	3.930000000000000e+2	-1.400560000000000e-2
3.940000000000000e+2	-3.000000000000000e+0	-6.000000000000000e+0			3.940000000000000e+2	4.250000000000000e+2	3.000000000000000e+0	3.940000000000000e+2	7.009350000000000e-3
3.950000000000000e+2	1.900000000000000e+1	-2.600000000000000e+1			3.950000000000000e+2	3.660000000000000e+2	3.700000000000000e+1	3.950000000000000e+2	9.181140000000000e-2
3.960000000000000e+2	3.400000000000000e+1	-1.100000000000000e+1			3.960000000000000e+2	2.640000000000000e+2	3.000000000000000e+1	3.960000000000000e+2	1.020410000000000e-1
3.970000000000000e+2	-1.900000000000000e+1	1.100000000000000e+1			3.970000000000000e+2	3.890000000000000e+2	4.000000000000000e+1	3.970000000000000e+2	9.324010000000000e-2
3.980000000000000e+2	-3.500000000000000e+1	-5.000000000000000e+0			3.980000000000000e+2	4.120000000000000e+2	2.400000000000000e+1	3.980000000000000e+2	5.504590000000000e-2
3.990000000000000e+2	-2.000000000000000e+0	-5.200000000000000e+1			3.990000000000000e+2	3.220000000000000e+2	3.000000000000000e+1	3.990000000000000e+2	8.522730000000000e-2
4.000000000000000e+2	2.000000000000000e+1	-3.000000000000000e+0			4.000000000000000e+2	3.490000000000000e+2	1.500000000000000e+1	4.000000000000000e+2	4.120880000000000e-2
4.010000000000000e+2	3.300000000000000e+1	-1.800000000000000e+1			4.010000000000000e+2	3.410000000000000e+2	4.200000000000000e+1	4.010000000000000e+2	1.096610000000000e-1
4.020000000000000e+2	-2.400000000000000e+1	-2.900000000000000e+1			4.020000000000000e+2	3.190000000000000e+2	3.400000000000000e+1	4.020000000000000e+2	9.631730000000000e-2
4.030000000000000e+2	3.000000000000000e+1	-1.300000000000000e+1			4.030000000000000e+2	3.700000000000000e+2	1.800000000000000e+1	4.030000000000000e+2	4.639180000000000e-2
4.040000000000000e+2	-5.000000000000000e+0	-2.000000000000000e+0			4.040000000000000e+2	3.150000000000000e+2	3.100000000000000e+1	4.040000000000000e+2	8.959540000000000e-2
4.050000000000000e+2	-2.500000000000000e+1	1.400000000000000e+1			4.050000000000000e+2	3.730000000000000e+2	8.800000000000000e+1	4.050000000000000e+2	1.908890000000000e-1
4.060000000000000e+2	-4.000000000000000e+0	-1.300000000000000e+1			4.060000000000000e+2	3.130000000000000e+2	2.000000000000000e+0	4.060000000000000e+2	6.349210000000000e-3
4.070000000000000e+2	-1.100000000000000e+1	9.000000000000000e+0			4.070000000000000e+2	3.930000000000000e+2	2.100000000000000e+1	4.070000000000000e+2	5.072460000000000e-2
4.080000000000000e+2	-7.000000000000000e+0	1.600000000000000e+1			4.080000000000000e+2	3.500000000000000e+2	4.000000000000000e+1	4.080000000000000e+2	1.025640000000000e-1
4.090000000000000e+2	2.500000000000000e+1	5.100000000000000e+1			4.090000000000000e+2	3.530000000000000e+2	2.100000000000000e+1	4.090000000000000e+2	5.614970000000000e-2
4.100000000000000e+2	2.600000000000000e+1	-1.800000000000000e+1			4.100000000000000e+2	4.290000000000000e+2	3.700000000000000e+1	4.100000000000000e+2	7.939910000000000e-2
4.110000000000000e+2	1.000000000000000e+0	-9.000000000000000e+0			4.110000000000000e+2	2.930000000000000e+2	3.900000000000000e+1	4.110000000000000e+2	1.174700000000000e-1
4.120000000000000e+2	-2.300000000000000e+1	-1.500000000000000e+1			4.120000000000000e+2	3.080000000000000e+2	2.000000000000000e+0	4.120000000000000e+2	6.451610000000000e-3
4.130000000000000e+2	3.900000000000000e+1	1.100000000000000e+1			4.130000000000000e+2	3.020000000000000e+2	1.900000000000000e+1	4.130000000000000e+2	5.919000000000000e-2
4.140000000000000e+2	-4.000000000000000e+1	-1.300000000000000e+1			4.140000000000000e+2	4.070000000000000e+2	6.400000000000000e+1	4.140000000000000e+2	1.358810000000000e-1
4.150000000000000e+2	-1.900000000000000e+1	1.500000000000000e+1			4.150000000000000e+2	3.960000000000000e+2	-1.000000000000000e+0	4.150000000000000e+2	-2.531650000000000e-3
4.160000000000000e+2	7.000000000000000e+0	1.800000000000000e+1			4.160000000000000e+2	3.320000000000000e+2	2.800000000000000e+1	4.160000000000000e+2	7.777780000000000e-2
4.170000000000000e+2	1.900000000000000e+1	3.000000000000000e+1			4.170000000000000e+2	3.410000000000000e+2	9.000000000000000e+0	4.170000000000000e+2	2.571430000000000e-2
4.180000000000000e+2	-2.700000000000000e+1	9.000000000000000e+0			4.180000000000000e+2	3.240000000000000e+2	4.700000000000000e+1	4.180000000000000e+2	1.266850000000000e-1
4.190000000000000e+2	1.900000000000000e+1	1.000000000000000e+0			4.190000000000000e+2	2.860000000000000e+2	3.000000000000000e+1	4.190000000000000e+2	9.493670000000000e-2
4.200000000000000e+2	-2.000000000000000e+0	-2.200000000000000e+1			4.200000000000000e+2	2.270000000000000e+2	1.800000000000000e+1	4.200000000000000e+2	7.346940000000000e-2
4.210000000000000e+2	8.000000000000000e+0	-1.200000000000000e+1			4.210000000000000e+2	3.660000000000000e+2	3.600000000000000e+1	4.210000000000000e+2	8.955220000000000e-2
4.220000000000000e+2	-1.300000000000000e+1	-7.000000000000000e+0			4.220000000000000e+2	3.510000000000000e+2	5.300000000000000e+1	4.220000000000000e+2	1.311880000000000e-1
4.230000000000000e+2	-7.000000000000000e+0	-3.700000000000000e+1			4.230000000000000e+2	3.030000000000000e+2	2.400000000000000e+1	4.230000000000000e+2	7.339450000000000e-2
4.240000000000000e+2	1.600000000000000e+1	-9.000000000000000e+0			4.240000000000000e+2	2.150000000000000e+2	2.700000000000000e+1	4.240000000000000e+2	1.115700000000000e-1
4.250000000000000e+2	-3.000000000000000e+0	-2.700000000000000e+1			4.250000000000000e+2	3.330000000000000e+2	4.800000000000000e+1	4.250000000000000e+2	1.259840000000000e-1
4.260000000000000e+2	5.000000000000000e+0	-2.700000000000000e+1			4.260000000000000e+2	3.630000000000000e+2	3.100000000000000e+1	4.260000000000000e+2	7.868020000000000e-2
4.270000000000000e+2	-6.000000000000000e+0	-2.100000000000000e+1			4.270000000000000e+2	4.240000000000000e+2	4.100000000000000e+1	4.270000000000000e+2	8.817200000000000e-2
4.280000000000000e+2	3.600000000000000e+1	-1.300000000000000e+1			4.280000000000000e+2	2.590000000000000e+2	5.800000000000000e+1	4.280000000000000e+2	1.829650000000000e-1
4.290000000000000e+2	-1.000000000000000e+0	-9.000000000000000e+0			4.290000000000000e+2	3.610000000000000e+2	1.200000000000000e+1	4.290000000000000e+2	3.217160000000000e-2
4.300000000000000e+2	1.400000000000000e+1	-1.300000000000000e+1			4.300000000000000e+2	3.660000000000000e+2	2.000000000000000e+1	4.300000000000000e+2	5.181350000000000e-2
4.310000000000000e+2	1.600000000000000e+1	-7.000000000000000e+0			4.310000000000000e+2	3.050000000000000e+2	2.500000000000000e+1	4.310000000000000e+2	7.575760000000000e-2
4.320000000000000e+2	-1.500000000000000e+1	-1.300000000000000e+1			4.320000000000000e+2	2.810000000000000e+2	5.100000000000000e+1	4.320000000000000e+2	1.536140000000000e-1
4.330000000000000e+2	2.800000000000000e+1	4.000000000000000e+0			4.330000000000000e+2	3.080000000000000e+2	6.000000000000000e+0	4.330000000000000e+2	1.910830000000000e-2
4.340000000000000e+2	-1.000000000000000e+1	1.800000000000000e+1			4.340000000000000e+2	3.020000000000000e+2	2.100000000000000e+1	4.340000000000000e+2	6.501550000000000e-2
4.350000000000000e+2	2.000000000000000e+1	1.000000000000000e+1			4.350000000000000e+2	2.860000000000000e+2	4.300000000000000e+1	4.350000000000000e+2	1.306990000000000e-1
4.360000000000000e+2	4.000000000000000e+0	-1.000000000000000e+1			4.360000000000000e+2	3.800000000000000e+2	-3.000000000000000e+0	4.360000000000000e+2	-7.957560000000000e-3
4.370000000000000e+2	1.200000000000000e+1	-2.300000000000000e+1			4.370000000000000e+2	2.880000000000000e+2	3.300000000000000e+1	4.370000000000000e+2	1.028040000000000e-1
4.380000000000000e+2	8.000000000000000e+0	-4.000000000000000e+0			4.380000000000000e+2	3.090000000000000e+2	2.000000000000000e+1	4.380000000000000e+2	6.079030000000000e-2
4.390000000000000e+2	2.300000000000000e+1	-2.400000000000000e+1			4.390000000000000e+2	3.260000000000000e+2	3.900000000000000e+1	4.390000000000000e+2	1.068490000000000e-1
4.400000000000000e+2	-4.000000000000000e+1	6.000000000000000e+0			4.400000000000000e+2	3.150000000000000e+2	5.600000000000000e+1	4.400000000000000e+2	1.509430000000000e-1
4.410000000000000e+2	-8.000000000000000e+0	-1.700000000000000e+1			4.410000000000000e+2	2.450000000000000e+2	3.100000000000000e+1	4.410000000000000e+2	1.123190000000000e-1
4.420000000000000e+2	5.000000000000000e+0	-2.700000000000000e+1			4.420000000000000e+2	3.450000000000000e+2	-4.000000000000000e+0	4.420000000000000e+2	-1.173020000000000e-2
4.430000000000000e+2	-2.900000000000000e+1	-3.000000000000000e+0			4.430000000000000e+2	3.400000000000000e+2	4.600000000000000e+1	4.430000000000000e+2	1.191710000000000e-1
4.440000000000000e+2	-2.000000000000000e+0	-1.000000000000000e+1			4.440000000000000e+2	3.770000000000000e+2	1.700000000000000e+1	4.440000000000000e+2	4.314720000000000e-2
4.450000000000000e+2	-1.700000000000000e+1	-2.000000000000000e+0			4.450000000000000e+2	2.980000000000000e+2	-1.100000000000000e+1	4.450000000000000e+2	-3.832750000000000e-2
4.460000000000000e+2	3.200000000000000e+1	1.800000000000000e+1			4.460000000000000e+2	3.100000000000000e+2	2.700000000000000e+1	4.460000000000000e+2	8.011870000000000e-2
4.470000000000000e+2	1.000000000000000e+1	0.0000000000000000			4.470000000000000e+2	3.390000000000000e+2	-3.000000000000000e+0	4.470000000000000e+2	-8.928570000000000e-3
4.480000000000000e+2	-1.000000000000000e+0	-9.000000000000000e+0			4.480000000000000e+2	3.710000000000000e+2	1.600000000000000e+1	4.480000000000000e+2	4.134370000000000e-2
4.490000000000000e+2	-2.000000000000000e+0	-1.200000000000000e+1			4.490000000000000e+2	3.380000000000000e+2	1.200000000000000e+1	4.490000000000000e+2	3.428570000000000e-2
4.500000000000000e+2	-1.000000000000000e+0	-7.000000000000000e+0			4.500000000000000e+2	3.000000000000000e+2	4.200000000000000e+1	4.500000000000000e+2	1.228070000000000e-1
					4.510000000000000e+2	3.070000000000000e+2	2.000000000000000e+0	4.510000000000000e+2	6.472490000000000e-3
					4.520000000000000e+2	3.490000000000000e+2	7.000000000000000e+0	4.520000000000000e+2	1.966290000000000e-2
					4.530000000000000e+2	3.400000000000000e+2	5.500000000000000e+1	4.530000000000000e+2	1.392410000000000e-1
					4.540000000000000e+2	3.870000000000000e+2	3.600000000000000e+1	4.540000000000000e+2	8.510640000000000e-2
					4.550000000000000e+2	3.100000000000000e+2	5.700000000000000e+1	4.550000000000000e+2	1.553130000000000e-1
					4.560000000000000e+2	3.470000000000000e+2	2.300000000000000e+1	4.560000000000000e+2	6.216220000000000e-2
					4.570000000000000e+2	2.630000000000000e+2	3.400000000000000e+1	4.570000000000000e+2	1.144780000000000e-1
					4.580000000000000e+2	3.600000000000000e+2	4.400000000000000e+1	4.580000000000000e+2	1.089110000000000e-1
					4.590000000000000e+2	2.860000000000000e+2	2.800000000000000e+1	4.590000000000000e+2	8.917200000000000e-2
					4.600000000000000e+2	3.220000000000000e+2	1.800000000000000e+1	4.600000000000000e+2	5.294120000000000e-2
					4.610000000000000e+2	3.370000000000000e+2	3.500000000000000e+1	4.610000000000000e+2	9.408600000000000e-2
					4.620000000000000e+2	3.210000000000000e+2	2.800000000000000e+1	4.620000000000000e+2	8.022920000000000e-2
					4.630000000000000e+2	3.650000000000000e+2	6.000000000000000e+0	4.630000000000000e+2	1.617250000000000e-2
					4.640000000000000e+2	3.500000000000000e+2	-2.700000000000000e+1	4.640000000000000e+2	-8.359130000000000e-2
					4.650000000000000e+2	3.260000000000000e+2	2.100000000000000e+1	4.650000000000000e+2	6.051870000000000e-2
					4.660000000000000e+2	2.750000000000000e+2	2.400000000000000e+1	4.660000000000000e+2	8.026760000000000e-2
					4.670000000000000e+2	3.880000000000000e+2	1.100000000000000e+1	4.670000000000000e+2	2.756890000000000e-2
					4.680000000000000e+2	3.270000000000000e+2	1.400000000000000e+1	4.680000000000000e+2	4.105570000000000e-2
					4.690000000000000e+2	3.470000000000000e+2	7.200000000000000e+1	4.690000000000000e+2	1.718380000000000e-1
					4.700000000000000e+2	3.270000000000000e+2	4.100000000000000e+1	4.700000000000000e+2	1.114130000000000e-1
					4.710000000000000e+2	2.800000000000000e+2	4.600000000000000e+1	4.710000000000000e+2	1.411040000000000e-1
					4.720000000000000e+2	2.950000000000000e+2	7.000000000000000e+1	4.720000000000000e+2	1.917810000000000e-1
					4.730000000000000e+2	3.050000000000000e+2	2.300000000000000e+1	4.730000000000000e+2	7.012200000000000e-2
					4.740000000000000e+2	4.400000000000000e+2	0.0000000000000000	4.740000000000000e+2	0.0000000000000000
					4.750000000000000e+2	2.330000000000000e+2	1.200000000000000e+1	4.750000000000000e+2	4.897960000000000e-2
					4.760000000000000e+2	3.350000000000000e+2	-5.000000000000000e+0	4.760000000000000e+2	-1.515150000000000e-2
					4.770000000000000e+2	2.760000000000000e+2	2.700000000000000e+1	4.770000000000000e+2	8.910890000000000e-2
					4.780000000000000e+2	3.480000000000000e+2	3.900000000000000e+1	4.780000000000000e+2	1.007750000000000e-1
					4.790000000000000e+2	2.830000000000000e+2	1.100000000000000e+1	4.790000000000000e+2	3.741500000000000e-2
					4.800000000000000e+2	3.120000000000000e+2	9.000000000000000e+0	4.800000000000000e+2	2.803740000000000e-2
					4.810000000000000e+2	2.930000000000000e+2	3.800000000000000e+1	4.810000000000000e+2	1.148040000000000e-1
					4.820000000000000e+2	3.230000000000000e+2	-5.000000000000000e+0	4.820000000000000e+2	-1.572330000000000e-2
					4.830000000000000e+2	3.100000000000000e+2	2.200000000000000e+1	4.830000000000000e+2	6.626509999999999e-2
					4.840000000000000e+2	2.910000000000000e+2	2.100000000000000e+1	4.840000000000000e+2	6.730770000000000e-2
					4.850000000000000e+2	3.220000000000000e+2	3.300000000000000e+1	4.850000000000000e+2	9.295770000000000e-2
					4.860000000000000e+2	3.350000000000000e+2	5.800000000000000e+1	4.860000000000000e+2	1.475830000000000e-1
					4.870000000000000e+2	3.060000000000000e+2	5.000000000000000e+1	4.870000000000000e+2	1.404490000000000e-1
					4.880000000000000e+2	3.080000000000000e+2	-1.400000000000000e+1	4.880000000000000e+2	-4.761900000000000e-2
					4.890000000000000e+2	3.260000000000000e+2	5.300000000000000e+1	4.890000000000000e+2	1.398420000000000e-1
					4.900000000000000e+2	2.910000000000000e+2	-3.000000000000000e+0	4.900000000000000e+2	-1.041670000000000e-2
					4.910000000000000e+2	3.360000000000000e+2	8.000000000000000e+0	4.910000000000000e+2	2.325580000000000e-2
					4.920000000000000e+2	3.210000000000000e+2	2.600000000000000e+1	4.920000000000000e+2	7.492800000000000e-2
					4.930000000000000e+2	3.330000000000000e+2	1.100000000000000e+1	4.930000000000000e+2	3.197670000000000e-2
					4.940000000000000e+2	3.420000000000000e+2	2.500000000000000e+1	4.940000000000000e+2	6.811990000000000e-2
					4.950000000000000e+2	3.270000000000000e+2	1.300000000000000e+1	4.950000000000000e+2	3.823530000000000e-2
					4.960000000000000e+2	2.880000000000000e+2	1.000000000000000e+0	4.960000000000000e+2	3.460210000000000e-3
					4.970000000000000e+2	3.390000000000000e+2	3.100000000000000e+1	4.970000000000000e+2	8.378380000000000e-2
					4.980000000000000e+2	2.700000000000000e+2	1.400000000000000e+1	4.980000000000000e+2	4.929580000000000e-2
					4.990000000000000e+2	2.660000000000000e+2	2.800000000000000e+1	4.990000000000000e+2	9.523810000000000e-2
					5.000000000000000e+2	3.030000000000000e+2	1.000000000000000e+1	5.000000000000000e+2	3.194890000000000e-2
