# Supplementary material for: Ubiquitin transfer by a RING E3 ligase occurs from a closed E2~ubiquitin conformation
Source: Nat Commun. 2020 Jun 5;11:2846. doi: 10.1038/s41467-020-16666-y (PMC7275055; doi:10.1038/s41467-020-16666-y)
Supplement: Supplementary file 4 — Source Data [file 41467_2020_16666_MOESM4_ESM.zip › Source_Data/Figures/Figure_5/Figure_5a/ASCII_22RNF4/17_122with_fret.dat]

  0.00000000  91.00000000 168.00000000   0.64864865
  1.00000000  45.00000000 197.00000000   0.81404959
  2.00000000  58.00000000 265.00000000   0.82043344
  3.00000000  92.00000000 158.00000000   0.63200000
  4.00000000  45.00000000 193.00000000   0.81092437
  5.00000000  94.00000000 145.00000000   0.60669456
  6.00000000  86.00000000 234.00000000   0.73125000
  7.00000000 165.00000000 185.00000000   0.52857143
  8.00000000  67.00000000 290.00000000   0.81232493
  9.00000000  21.00000000 152.00000000   0.87861272
 10.00000000  64.00000000 136.00000000   0.68000000
 11.00000000 126.00000000 140.00000000   0.52631579
 12.00000000 116.00000000 178.00000000   0.60544218
 13.00000000  93.00000000 251.00000000   0.72965116
 14.00000000  95.00000000 184.00000000   0.65949821
 15.00000000  59.00000000 177.00000000   0.75000000
 16.00000000  86.00000000 138.00000000   0.61607143
 17.00000000  86.00000000 200.00000000   0.69930070
 18.00000000  51.00000000 158.00000000   0.75598086
 19.00000000  88.00000000 128.00000000   0.59259259
 20.00000000 110.00000000 171.00000000   0.60854093
 21.00000000  37.00000000 108.00000000   0.74482759
 22.00000000  83.00000000 174.00000000   0.67704280
 23.00000000  39.00000000 165.00000000   0.80882353
 24.00000000  97.00000000 219.00000000   0.69303797
 25.00000000  10.00000000 185.00000000   0.94871795
 26.00000000 -12.00000000 190.00000000   1.06741573
 27.00000000 124.00000000 121.00000000   0.49387755
 28.00000000  57.00000000 186.00000000   0.76543210
 29.00000000  79.00000000  79.00000000   0.50000000
 30.00000000  79.00000000 193.00000000   0.70955882
 31.00000000  81.00000000 199.00000000   0.71071429
 32.00000000 119.00000000 208.00000000   0.63608563
 33.00000000  77.00000000 204.00000000   0.72597865
 34.00000000 111.00000000 198.00000000   0.64077670
 35.00000000  63.00000000 197.00000000   0.75769231
 36.00000000  93.00000000 196.00000000   0.67820069
 37.00000000  50.00000000 101.00000000   0.66887417
 38.00000000  48.00000000 131.00000000   0.73184358
 39.00000000   8.00000000 147.00000000   0.94838710
 40.00000000  71.00000000 176.00000000   0.71255061
 41.00000000 123.00000000 213.00000000   0.63392857
 42.00000000  76.00000000 108.00000000   0.58695652
 43.00000000 102.00000000 125.00000000   0.55066079
 44.00000000  55.00000000 194.00000000   0.77911647
 45.00000000  90.00000000 183.00000000   0.67032967
 46.00000000  80.00000000 202.00000000   0.71631206
 47.00000000  81.00000000 156.00000000   0.65822785
 48.00000000  85.00000000 171.00000000   0.66796875
 49.00000000  58.00000000 159.00000000   0.73271889
 50.00000000  68.00000000 157.00000000   0.69777778
 51.00000000  94.00000000 184.00000000   0.66187050
 52.00000000  85.00000000 106.00000000   0.55497382
 53.00000000  39.00000000 155.00000000   0.79896907
 54.00000000  10.00000000 140.00000000   0.93333333
 55.00000000  69.00000000 147.00000000   0.68055556
 56.00000000  63.00000000 162.00000000   0.72000000
 57.00000000  61.00000000 154.00000000   0.71627907
 58.00000000  54.00000000 175.00000000   0.76419214
 59.00000000  96.00000000 171.00000000   0.64044944
 60.00000000   6.00000000 176.00000000   0.96703297
 61.00000000  12.00000000 122.00000000   0.91044776
 62.00000000  60.00000000 128.00000000   0.68085106
 63.00000000  73.00000000 127.00000000   0.63500000
 64.00000000  95.00000000 167.00000000   0.63740458
 65.00000000 120.00000000 160.00000000   0.57142857
 66.00000000  48.00000000 139.00000000   0.74331551
 67.00000000  72.00000000 116.00000000   0.61702128
 68.00000000 111.00000000 161.00000000   0.59191176
 69.00000000 112.00000000 105.00000000   0.48387097
 70.00000000  63.00000000 167.00000000   0.72608696
 71.00000000  34.00000000 136.00000000   0.80000000
 72.00000000  69.00000000 118.00000000   0.63101604
 73.00000000  15.00000000 194.00000000   0.92822967
 74.00000000  84.00000000 145.00000000   0.63318777
 75.00000000  77.00000000 165.00000000   0.68181818
 76.00000000  17.00000000 132.00000000   0.88590604
 77.00000000  43.00000000 139.00000000   0.76373626
 78.00000000  46.00000000 152.00000000   0.76767677
 79.00000000  80.00000000 140.00000000   0.63636364
 80.00000000  35.00000000 166.00000000   0.82587065
 81.00000000  30.00000000 120.00000000   0.80000000
 82.00000000  48.00000000 141.00000000   0.74603175
 83.00000000  28.00000000 148.00000000   0.84090909
 84.00000000 112.00000000  91.00000000   0.44827586
 85.00000000  21.00000000 126.00000000   0.85714286
 86.00000000  55.00000000 155.00000000   0.73809524
 87.00000000  37.00000000 105.00000000   0.73943662
 88.00000000  62.00000000 154.00000000   0.71296296
 89.00000000  65.00000000 137.00000000   0.67821782
 90.00000000 110.00000000 151.00000000   0.57854406
 91.00000000  39.00000000 135.00000000   0.77586207
 92.00000000  50.00000000 170.00000000   0.77272727
 93.00000000  66.00000000 193.00000000   0.74517375
 94.00000000  62.00000000 103.00000000   0.62424242
 95.00000000   9.00000000  79.00000000   0.89772727
 96.00000000  78.00000000 159.00000000   0.67088608
 97.00000000  51.00000000 135.00000000   0.72580645
 98.00000000  28.00000000 152.00000000   0.84444444
 99.00000000  96.00000000 106.00000000   0.52475248
100.00000000  40.00000000 114.00000000   0.74025974
101.00000000  81.00000000 181.00000000   0.69083969
102.00000000 141.00000000 136.00000000   0.49097473
103.00000000  64.00000000 187.00000000   0.74501992
104.00000000  39.00000000 157.00000000   0.80102041
105.00000000  67.00000000 124.00000000   0.64921466
106.00000000 -39.00000000  27.00000000  -2.25000000
107.00000000   8.00000000  -2.00000000  -0.33333333
108.00000000   1.00000000 -22.00000000   1.04761905
109.00000000 -20.00000000 -13.00000000   0.39393939
110.00000000 -38.00000000 -15.00000000   0.28301887
111.00000000 -21.00000000  52.00000000   1.67741935
112.00000000 -66.00000000   0.00000000  -0.00000000
113.00000000  -6.00000000   3.00000000  -1.00000000
114.00000000 -41.00000000  -5.00000000   0.10869565
115.00000000  37.00000000   0.00000000   0.00000000
116.00000000 -11.00000000 -10.00000000   0.47619048
117.00000000 -24.00000000  -5.00000000   0.17241379
118.00000000  17.00000000 -18.00000000  18.00000000
119.00000000 -35.00000000  12.00000000  -0.52173913
120.00000000  10.00000000  19.00000000   0.65517241
121.00000000  15.00000000 -26.00000000   2.36363636
122.00000000 -20.00000000  26.00000000   4.33333333
123.00000000 -11.00000000 -14.00000000   0.56000000
124.00000000 -24.00000000  -2.00000000   0.07692308
125.00000000  -2.00000000  -7.00000000   0.77777778
126.00000000  -6.00000000 -18.00000000   0.75000000
127.00000000 -37.00000000  41.00000000  10.25000000
128.00000000 -54.00000000   0.00000000  -0.00000000
129.00000000 -22.00000000 -17.00000000   0.43589744
130.00000000 -16.00000000 -21.00000000   0.56756757
131.00000000 -19.00000000  19.00000000   0.50000000
132.00000000 -19.00000000  -9.00000000   0.32142857
133.00000000 -28.00000000  -2.00000000   0.06666667
134.00000000 -49.00000000  33.00000000  -2.06250000
135.00000000 -13.00000000   1.00000000  -0.08333333
136.00000000  14.00000000  -4.00000000  -0.40000000
137.00000000  18.00000000   0.00000000   0.00000000
138.00000000 -11.00000000 -30.00000000   0.73170732
139.00000000 -12.00000000 -37.00000000   0.75510204
140.00000000  12.00000000  -3.00000000  -0.33333333
141.00000000 -28.00000000 -32.00000000   0.53333333
142.00000000   1.00000000  -4.00000000   1.33333333
143.00000000 -18.00000000  22.00000000   5.50000000
144.00000000 -36.00000000  45.00000000   5.00000000
145.00000000  -4.00000000  -7.00000000   0.63636364
146.00000000 -53.00000000   4.00000000  -0.08163265
147.00000000  14.00000000  14.00000000   0.50000000
148.00000000  37.00000000  25.00000000   0.40322581
149.00000000  -3.00000000 -17.00000000   0.85000000
150.00000000 -12.00000000  25.00000000   1.92307692
151.00000000 -12.00000000  -9.00000000   0.42857143
152.00000000   7.00000000  20.00000000   0.74074074
153.00000000  -9.00000000 -27.00000000   0.75000000
154.00000000  -2.00000000  29.00000000   1.07407407
155.00000000 -18.00000000  35.00000000   2.05882353
156.00000000  67.00000000  16.00000000   0.19277108
157.00000000  62.00000000 -28.00000000  -0.82352941
158.00000000  -1.00000000   2.00000000   2.00000000
159.00000000 -43.00000000   3.00000000  -0.07500000
160.00000000 -31.00000000 -19.00000000   0.38000000
161.00000000 -24.00000000 -17.00000000   0.41463415
162.00000000   3.00000000  12.00000000   0.80000000
163.00000000  20.00000000  24.00000000   0.54545455
164.00000000  24.00000000  -1.00000000  -0.04347826
165.00000000 -15.00000000   9.00000000  -1.50000000
166.00000000  19.00000000  37.00000000   0.66071429
167.00000000 -55.00000000 -17.00000000   0.23611111
168.00000000  12.00000000  -2.00000000  -0.20000000
169.00000000  -4.00000000  34.00000000   1.13333333
170.00000000  -8.00000000  20.00000000   1.66666667
171.00000000  36.00000000 -27.00000000  -3.00000000
172.00000000   9.00000000  38.00000000   0.80851064
173.00000000  -1.00000000  30.00000000   1.03448276
174.00000000 -16.00000000   9.00000000  -1.28571429
175.00000000  50.00000000  34.00000000   0.40476190
176.00000000  26.00000000  -1.00000000  -0.04000000
177.00000000  15.00000000  -4.00000000  -0.36363636
178.00000000  -4.00000000  10.00000000   1.66666667
179.00000000  -2.00000000 -21.00000000   0.91304348
180.00000000  27.00000000  62.00000000   0.69662921
181.00000000  22.00000000 -24.00000000  12.00000000
182.00000000 -26.00000000 -26.00000000   0.50000000
183.00000000  27.00000000  -3.00000000  -0.12500000
184.00000000  -1.00000000  -2.00000000   0.66666667
185.00000000   6.00000000  14.00000000   0.70000000
186.00000000  49.00000000  11.00000000   0.18333333
187.00000000 -16.00000000  -6.00000000   0.27272727
188.00000000  -4.00000000 -24.00000000   0.85714286
189.00000000  11.00000000  24.00000000   0.68571429
190.00000000 -37.00000000  32.00000000  -6.40000000
191.00000000  15.00000000  -2.00000000  -0.15384615
192.00000000 -15.00000000 -32.00000000   0.68085106
193.00000000  43.00000000 -39.00000000  -9.75000000
194.00000000  27.00000000  28.00000000   0.50909091
195.00000000 -29.00000000  -8.00000000   0.21621622
196.00000000  14.00000000   2.00000000   0.12500000
197.00000000  32.00000000  -9.00000000  -0.39130435
198.00000000 -26.00000000  14.00000000  -1.16666667
199.00000000  25.00000000  -7.00000000  -0.38888889
200.00000000 -24.00000000  -7.00000000   0.22580645
201.00000000 -44.00000000  -2.00000000   0.04347826
202.00000000  -4.00000000  -8.00000000   0.66666667
203.00000000  30.00000000 -46.00000000   2.87500000
204.00000000  -8.00000000   7.00000000  -7.00000000
205.00000000 -37.00000000 -15.00000000   0.28846154
206.00000000   1.00000000  11.00000000   0.91666667
207.00000000   0.00000000  13.00000000   1.00000000
208.00000000 -21.00000000   5.00000000  -0.31250000
209.00000000 -12.00000000 -21.00000000   0.63636364
210.00000000  25.00000000  -9.00000000  -0.56250000
211.00000000  14.00000000  23.00000000   0.62162162
212.00000000   4.00000000  -8.00000000   2.00000000
213.00000000 -38.00000000  27.00000000  -2.45454545
214.00000000 -36.00000000 -10.00000000   0.21739130
215.00000000 -40.00000000  -2.00000000   0.04761905
216.00000000  28.00000000 -10.00000000  -0.55555556
217.00000000  -9.00000000  13.00000000   3.25000000
218.00000000   7.00000000   6.00000000   0.46153846
219.00000000 -14.00000000  28.00000000   2.00000000
220.00000000 -38.00000000 -10.00000000   0.20833333
221.00000000 -12.00000000  14.00000000   7.00000000
222.00000000 -12.00000000  13.00000000  13.00000000
223.00000000 -42.00000000   3.00000000  -0.07692308
224.00000000  25.00000000  27.00000000   0.51923077
225.00000000  -3.00000000  -1.00000000   0.25000000
226.00000000  10.00000000  61.00000000   0.85915493
227.00000000 -25.00000000  -3.00000000   0.10714286
228.00000000 -16.00000000  28.00000000   2.33333333
229.00000000 -40.00000000  28.00000000  -2.33333333
230.00000000 -10.00000000   0.00000000  -0.00000000
231.00000000 -11.00000000 -27.00000000   0.71052632
232.00000000  12.00000000 -21.00000000   2.33333333
233.00000000 -14.00000000 -20.00000000   0.58823529
234.00000000 -24.00000000  -8.00000000   0.25000000
235.00000000  -5.00000000   4.00000000  -4.00000000
236.00000000  -5.00000000  33.00000000   1.17857143
237.00000000 -25.00000000  -1.00000000   0.03846154
238.00000000   7.00000000   0.00000000   0.00000000
239.00000000 -35.00000000 -27.00000000   0.43548387
240.00000000  18.00000000  -1.00000000  -0.05882353
241.00000000 -30.00000000   8.00000000  -0.36363636
242.00000000 -11.00000000  21.00000000   2.10000000
243.00000000 -12.00000000   3.00000000  -0.33333333
244.00000000 -37.00000000 -16.00000000   0.30188679
245.00000000   8.00000000  -6.00000000  -3.00000000
246.00000000   0.00000000  25.00000000   1.00000000
247.00000000 -31.00000000  -5.00000000   0.13888889
248.00000000 -17.00000000   8.00000000  -0.88888889
249.00000000  44.00000000 -11.00000000  -0.33333333
250.00000000 -16.00000000  -6.00000000   0.27272727
251.00000000 -14.00000000   3.00000000  -0.27272727
252.00000000  14.00000000 -16.00000000   8.00000000
253.00000000   9.00000000   5.00000000   0.35714286
254.00000000 -48.00000000  -9.00000000   0.15789474
255.00000000 -28.00000000   7.00000000  -0.33333333
256.00000000 -16.00000000  -7.00000000   0.30434783
257.00000000   4.00000000   7.00000000   0.63636364
258.00000000 -40.00000000 -23.00000000   0.36507937
259.00000000 -20.00000000 -33.00000000   0.62264151
260.00000000  -4.00000000  23.00000000   1.21052632
261.00000000 -12.00000000 -16.00000000   0.57142857
262.00000000 -21.00000000   2.00000000  -0.10526316
263.00000000   3.00000000  18.00000000   0.85714286
264.00000000 -37.00000000 -17.00000000   0.31481481
265.00000000   2.00000000  -7.00000000   1.40000000
266.00000000 -58.00000000 -38.00000000   0.39583333
267.00000000  29.00000000  10.00000000   0.25641026
268.00000000 -27.00000000  15.00000000  -1.25000000
269.00000000   4.00000000   0.00000000   0.00000000
270.00000000 -18.00000000 -22.00000000   0.55000000
271.00000000  -5.00000000  15.00000000   1.50000000
272.00000000   5.00000000 -28.00000000   1.21739130
273.00000000  -9.00000000 -23.00000000   0.71875000
274.00000000 -31.00000000 -19.00000000   0.38000000
275.00000000 -32.00000000  -5.00000000   0.13513514
276.00000000  -5.00000000 -13.00000000   0.72222222
277.00000000 -26.00000000  -2.00000000   0.07142857
278.00000000 -35.00000000   4.00000000  -0.12903226
279.00000000 -30.00000000  -1.00000000   0.03225806
280.00000000 -18.00000000   7.00000000  -0.63636364
281.00000000 -24.00000000 -25.00000000   0.51020408
282.00000000 -36.00000000  -2.00000000   0.05263158
283.00000000 -34.00000000  -8.00000000   0.19047619
284.00000000 -28.00000000 -27.00000000   0.49090909
285.00000000 -46.00000000  57.00000000   5.18181818
286.00000000 -22.00000000 -38.00000000   0.63333333
287.00000000  -8.00000000 -55.00000000   0.87301587
288.00000000  20.00000000  11.00000000   0.35483871
289.00000000 -13.00000000 -13.00000000   0.50000000
290.00000000  30.00000000 -16.00000000  -1.14285714
291.00000000 -25.00000000 -12.00000000   0.32432432
292.00000000  16.00000000   6.00000000   0.27272727
293.00000000 -19.00000000  17.00000000  -8.50000000
294.00000000 -27.00000000 -13.00000000   0.32500000
295.00000000 -31.00000000  29.00000000 -14.50000000
296.00000000 -48.00000000  51.00000000  17.00000000
297.00000000  31.00000000 -24.00000000  -3.42857143
298.00000000  32.00000000  19.00000000   0.37254902
299.00000000 -20.00000000   8.00000000  -0.66666667
300.00000000 -26.00000000   5.00000000  -0.23809524
301.00000000  -2.00000000 -26.00000000   0.92857143
302.00000000  -2.00000000 -19.00000000   0.90476190
303.00000000 -20.00000000  47.00000000   1.74074074
304.00000000   0.00000000 -29.00000000   1.00000000
305.00000000 -26.00000000   5.00000000  -0.23809524
306.00000000 -14.00000000  37.00000000   1.60869565
307.00000000 -12.00000000   0.00000000  -0.00000000
308.00000000  12.00000000  -9.00000000  -3.00000000
309.00000000 -22.00000000 -21.00000000   0.48837209
310.00000000  16.00000000  22.00000000   0.57894737
311.00000000 -19.00000000  -4.00000000   0.17391304
312.00000000 -31.00000000  12.00000000  -0.63157895
313.00000000  18.00000000  14.00000000   0.43750000
314.00000000 -29.00000000 -13.00000000   0.30952381
315.00000000  40.00000000  10.00000000   0.20000000
316.00000000  -4.00000000 -20.00000000   0.83333333
317.00000000  15.00000000 -11.00000000  -2.75000000
318.00000000 -13.00000000   7.00000000  -1.16666667
319.00000000  12.00000000  22.00000000   0.64705882
320.00000000 -45.00000000   8.00000000  -0.21621622
321.00000000 -22.00000000   3.00000000  -0.15789474
322.00000000 -36.00000000 -11.00000000   0.23404255
323.00000000  -8.00000000 -27.00000000   0.77142857
324.00000000  22.00000000   7.00000000   0.24137931
325.00000000 -26.00000000   8.00000000  -0.44444444
326.00000000 -10.00000000 -10.00000000   0.50000000
327.00000000 -10.00000000 -53.00000000   0.84126984
328.00000000   1.00000000 -15.00000000   1.07142857
329.00000000 -32.00000000  -5.00000000   0.13513514
330.00000000  27.00000000  22.00000000   0.44897959
331.00000000  -8.00000000  -9.00000000   0.52941176
332.00000000 -14.00000000  19.00000000   3.80000000
333.00000000 -29.00000000 -29.00000000   0.50000000
334.00000000  34.00000000  10.00000000   0.22727273
335.00000000 -32.00000000   5.00000000  -0.18518519
336.00000000  -5.00000000   4.00000000  -4.00000000
337.00000000 -42.00000000  39.00000000 -13.00000000
338.00000000  50.00000000   2.00000000   0.03846154
339.00000000  25.00000000 -26.00000000  26.00000000
340.00000000  21.00000000  10.00000000   0.32258065
341.00000000  -6.00000000 -12.00000000   0.66666667
342.00000000  24.00000000   9.00000000   0.27272727
343.00000000   5.00000000 -31.00000000   1.19230769
344.00000000   9.00000000  21.00000000   0.70000000
345.00000000  29.00000000 -17.00000000  -1.41666667
346.00000000  26.00000000  -5.00000000  -0.23809524
347.00000000  -7.00000000  -8.00000000   0.53333333
348.00000000 -19.00000000 -13.00000000   0.40625000
349.00000000  10.00000000  30.00000000   0.75000000
350.00000000  -3.00000000 -20.00000000   0.86956522
351.00000000   1.00000000   0.00000000   0.00000000
352.00000000 -38.00000000  -9.00000000   0.19148936
353.00000000 -32.00000000 -17.00000000   0.34693878
354.00000000  20.00000000 -15.00000000  -3.00000000
355.00000000  34.00000000  12.00000000   0.26086957
356.00000000 -17.00000000 -53.00000000   0.75714286
357.00000000  13.00000000  -5.00000000  -0.62500000
358.00000000  28.00000000 -35.00000000   5.00000000
359.00000000 -24.00000000 -21.00000000   0.46666667
360.00000000 -16.00000000 -32.00000000   0.66666667
361.00000000  20.00000000 -23.00000000   7.66666667
362.00000000 -16.00000000  -1.00000000   0.05882353
363.00000000 -13.00000000 -30.00000000   0.69767442
364.00000000  21.00000000  -6.00000000  -0.40000000
365.00000000  -3.00000000 -32.00000000   0.91428571
366.00000000  25.00000000 -19.00000000  -3.16666667
367.00000000 -24.00000000 -36.00000000   0.60000000
368.00000000   3.00000000 -14.00000000   1.27272727
369.00000000  46.00000000 -25.00000000  -1.19047619
370.00000000 -21.00000000 -12.00000000   0.36363636
371.00000000 -20.00000000 -29.00000000   0.59183673
372.00000000 -49.00000000 -21.00000000   0.30000000
373.00000000   5.00000000 -43.00000000   1.13157895
374.00000000 -34.00000000 -44.00000000   0.56410256
375.00000000 -38.00000000   0.00000000  -0.00000000
376.00000000   2.00000000   9.00000000   0.81818182
377.00000000  -1.00000000  33.00000000   1.03125000
378.00000000 -42.00000000 -24.00000000   0.36363636
379.00000000  -1.00000000  -8.00000000   0.88888889
380.00000000 -27.00000000   2.00000000  -0.08000000
381.00000000  25.00000000 -17.00000000  -2.12500000
382.00000000 -10.00000000  40.00000000   1.33333333
383.00000000 -40.00000000  -5.00000000   0.11111111
384.00000000 -38.00000000  -5.00000000   0.11627907
385.00000000  11.00000000  22.00000000   0.66666667
386.00000000 -14.00000000  -4.00000000   0.22222222
387.00000000 -22.00000000  16.00000000  -2.66666667
388.00000000 -20.00000000 -18.00000000   0.47368421
389.00000000 -15.00000000 -30.00000000   0.66666667
390.00000000  12.00000000 -21.00000000   2.33333333
391.00000000 -55.00000000 -18.00000000   0.24657534
392.00000000 -16.00000000   4.00000000  -0.33333333
393.00000000 -18.00000000 -54.00000000   0.75000000
394.00000000 -34.00000000 -33.00000000   0.49253731
395.00000000  -9.00000000  22.00000000   1.69230769
396.00000000 -15.00000000 -10.00000000   0.40000000
397.00000000  -4.00000000 -15.00000000   0.78947368
398.00000000  -6.00000000  22.00000000   1.37500000
399.00000000 -50.00000000  -1.00000000   0.01960784
400.00000000 -12.00000000 -29.00000000   0.70731707
401.00000000  23.00000000 -36.00000000   2.76923077
402.00000000 -26.00000000 -53.00000000   0.67088608
403.00000000 -44.00000000  -5.00000000   0.10204082
404.00000000 -17.00000000 -33.00000000   0.66000000
405.00000000 -27.00000000 -41.00000000   0.60294118
406.00000000  -8.00000000 -22.00000000   0.73333333
407.00000000 -59.00000000  -6.00000000   0.09230769
408.00000000 -34.00000000  -5.00000000   0.12820513
409.00000000 -12.00000000  18.00000000   3.00000000
410.00000000 -24.00000000 -12.00000000   0.33333333
411.00000000 -22.00000000  55.00000000   1.66666667
412.00000000 -44.00000000 -23.00000000   0.34328358
413.00000000  14.00000000 -37.00000000   1.60869565
414.00000000  -9.00000000  11.00000000   5.50000000
415.00000000  59.00000000   9.00000000   0.13235294
416.00000000  25.00000000  15.00000000   0.37500000
417.00000000   6.00000000 -30.00000000   1.25000000
418.00000000  12.00000000  18.00000000   0.60000000
419.00000000  52.00000000  -3.00000000  -0.06122449
420.00000000 -42.00000000 -15.00000000   0.26315789
421.00000000   2.00000000 -50.00000000   1.04166667
422.00000000  19.00000000   8.00000000   0.29629630
423.00000000   2.00000000 -45.00000000   1.04651163
424.00000000  -8.00000000 -24.00000000   0.75000000
425.00000000  24.00000000   0.00000000   0.00000000
426.00000000 136.00000000  12.00000000   0.08108108
427.00000000  17.00000000   8.00000000   0.32000000
428.00000000   1.00000000 -17.00000000   1.06250000
429.00000000 -16.00000000 -38.00000000   0.70370370
430.00000000 -18.00000000 -14.00000000   0.43750000
431.00000000  16.00000000 -30.00000000   2.14285714
432.00000000  -3.00000000 -16.00000000   0.84210526
433.00000000  31.00000000 -12.00000000  -0.63157895
434.00000000  52.00000000 -42.00000000  -4.20000000
435.00000000 -17.00000000 -45.00000000   0.72580645
436.00000000 -16.00000000 -18.00000000   0.52941176
437.00000000  26.00000000 -30.00000000   7.50000000
438.00000000 -29.00000000  -6.00000000   0.17142857
439.00000000 -14.00000000 -33.00000000   0.70212766
440.00000000  23.00000000 -43.00000000   2.15000000
441.00000000  19.00000000  -3.00000000  -0.18750000
442.00000000 -38.00000000  -3.00000000   0.07317073
443.00000000  -7.00000000 -27.00000000   0.79411765
444.00000000   3.00000000  -5.00000000   2.50000000
445.00000000  18.00000000 -30.00000000   2.50000000
446.00000000 -20.00000000  -9.00000000   0.31034483
447.00000000  15.00000000 -27.00000000   2.25000000
448.00000000   4.00000000 -34.00000000   1.13333333
449.00000000   2.00000000  -4.00000000   2.00000000
450.00000000   5.00000000  -6.00000000   6.00000000
451.00000000  67.00000000 -28.00000000  -0.71794872
452.00000000  32.00000000 -22.00000000  -2.20000000
453.00000000  -9.00000000   9.00000000   0.50000000
454.00000000 -34.00000000  -5.00000000   0.12820513
455.00000000 -29.00000000  -9.00000000   0.23684211
456.00000000  18.00000000 -13.00000000  -2.60000000
457.00000000  15.00000000 -35.00000000   1.75000000
458.00000000   0.00000000 -22.00000000   1.00000000
459.00000000  26.00000000  -3.00000000  -0.13043478
460.00000000 -14.00000000  -2.00000000   0.12500000
461.00000000 -17.00000000 -10.00000000   0.37037037
462.00000000  65.00000000  -9.00000000  -0.16071429
463.00000000  16.00000000  -7.00000000  -0.77777778
464.00000000 -51.00000000 -19.00000000   0.27142857
465.00000000  -5.00000000 -21.00000000   0.80769231
466.00000000  40.00000000  -7.00000000  -0.21212121
467.00000000  -6.00000000  -1.00000000   0.14285714
468.00000000 -10.00000000 -22.00000000   0.68750000
469.00000000 -29.00000000 -32.00000000   0.52459016
470.00000000  13.00000000 -23.00000000   2.30000000
471.00000000  -6.00000000 -10.00000000   0.62500000
472.00000000   7.00000000 -31.00000000   1.29166667
473.00000000   4.00000000  -6.00000000   3.00000000
474.00000000  22.00000000 -44.00000000   2.00000000
475.00000000  26.00000000   9.00000000   0.25714286
476.00000000 -20.00000000 -19.00000000   0.48717949
477.00000000 -23.00000000 -36.00000000   0.61016949
478.00000000  16.00000000  19.00000000   0.54285714
479.00000000 -21.00000000 -12.00000000   0.36363636
480.00000000 -28.00000000  -5.00000000   0.15151515
481.00000000  -2.00000000 -54.00000000   0.96428571
482.00000000 -22.00000000 -31.00000000   0.58490566
483.00000000 -42.00000000  -9.00000000   0.17647059
484.00000000  16.00000000 -26.00000000   2.60000000
485.00000000   7.00000000 -38.00000000   1.22580645
486.00000000  12.00000000   0.00000000   0.00000000
487.00000000  -1.00000000 -24.00000000   0.96000000
488.00000000 -20.00000000 -20.00000000   0.50000000
489.00000000 -49.00000000 -19.00000000   0.27941176
490.00000000 -10.00000000 -33.00000000   0.76744186
491.00000000 -10.00000000 -22.00000000   0.68750000
492.00000000  58.00000000 -15.00000000  -0.34883721
493.00000000  24.00000000 -33.00000000   3.66666667
494.00000000   5.00000000 -32.00000000   1.18518519
495.00000000  34.00000000 -18.00000000  -1.12500000
496.00000000 -21.00000000 -36.00000000   0.63157895
497.00000000   8.00000000 -17.00000000   1.88888889
498.00000000  -9.00000000  -9.00000000   0.50000000
499.00000000  -7.00000000  -3.00000000   0.30000000
500.00000000 -10.00000000  -8.00000000   0.44444444
