# Supplementary material for: Ubiquitin transfer by a RING E3 ligase occurs from a closed E2~ubiquitin conformation
Source: Nat Commun. 2020 Jun 5;11:2846. doi: 10.1038/s41467-020-16666-y (PMC7275055; doi:10.1038/s41467-020-16666-y)
Supplement: Supplementary file 4 — Source Data [file 41467_2020_16666_MOESM4_ESM.zip › Source_Data/Figures/Figure_5/Figure_5a/ASCII_22RNF4/17_134with_fret.dat]

  0.00000000 135.00000000 194.00000000   0.58966565
  1.00000000  74.00000000 160.00000000   0.68376068
  2.00000000 116.00000000 190.00000000   0.62091503
  3.00000000  54.00000000 206.00000000   0.79230769
  4.00000000  35.00000000 139.00000000   0.79885057
  5.00000000  95.00000000 215.00000000   0.69354839
  6.00000000  55.00000000 198.00000000   0.78260870
  7.00000000  37.00000000 202.00000000   0.84518828
  8.00000000  37.00000000 195.00000000   0.84051724
  9.00000000  90.00000000 198.00000000   0.68750000
 10.00000000  43.00000000 183.00000000   0.80973451
 11.00000000  76.00000000 144.00000000   0.65454545
 12.00000000  76.00000000 174.00000000   0.69600000
 13.00000000  85.00000000 142.00000000   0.62555066
 14.00000000  68.00000000 163.00000000   0.70562771
 15.00000000  76.00000000 142.00000000   0.65137615
 16.00000000 106.00000000 175.00000000   0.62277580
 17.00000000  61.00000000 197.00000000   0.76356589
 18.00000000  72.00000000 143.00000000   0.66511628
 19.00000000 130.00000000 160.00000000   0.55172414
 20.00000000 100.00000000 199.00000000   0.66555184
 21.00000000  69.00000000 154.00000000   0.69058296
 22.00000000 117.00000000 164.00000000   0.58362989
 23.00000000  15.00000000 200.00000000   0.93023256
 24.00000000  43.00000000 216.00000000   0.83397683
 25.00000000  86.00000000 162.00000000   0.65322581
 26.00000000  81.00000000 146.00000000   0.64317181
 27.00000000 122.00000000 211.00000000   0.63363363
 28.00000000  49.00000000 200.00000000   0.80321285
 29.00000000  44.00000000 234.00000000   0.84172662
 30.00000000 100.00000000 125.00000000   0.55555556
 31.00000000 125.00000000 106.00000000   0.45887446
 32.00000000 115.00000000 148.00000000   0.56273764
 33.00000000  60.00000000 149.00000000   0.71291866
 34.00000000  75.00000000 175.00000000   0.70000000
 35.00000000  59.00000000 208.00000000   0.77902622
 36.00000000  53.00000000 142.00000000   0.72820513
 37.00000000  62.00000000 130.00000000   0.67708333
 38.00000000 115.00000000 138.00000000   0.54545455
 39.00000000 101.00000000 181.00000000   0.64184397
 40.00000000  60.00000000 125.00000000   0.67567568
 41.00000000 131.00000000 100.00000000   0.43290043
 42.00000000  60.00000000  74.00000000   0.55223881
 43.00000000  50.00000000 112.00000000   0.69135802
 44.00000000  42.00000000 103.00000000   0.71034483
 45.00000000  83.00000000 106.00000000   0.56084656
 46.00000000 104.00000000 177.00000000   0.62989324
 47.00000000  39.00000000 128.00000000   0.76646707
 48.00000000 141.00000000 124.00000000   0.46792453
 49.00000000  20.00000000 146.00000000   0.87951807
 50.00000000  43.00000000 111.00000000   0.72077922
 51.00000000  46.00000000 134.00000000   0.74444444
 52.00000000  31.00000000 110.00000000   0.78014184
 53.00000000 118.00000000 177.00000000   0.60000000
 54.00000000  55.00000000 136.00000000   0.71204188
 55.00000000  20.00000000 107.00000000   0.84251969
 56.00000000  44.00000000 249.00000000   0.84982935
 57.00000000  57.00000000 134.00000000   0.70157068
 58.00000000  89.00000000 131.00000000   0.59545455
 59.00000000 122.00000000 146.00000000   0.54477612
 60.00000000  13.00000000 108.00000000   0.89256198
 61.00000000  42.00000000 116.00000000   0.73417722
 62.00000000  88.00000000 138.00000000   0.61061947
 63.00000000  61.00000000 154.00000000   0.71627907
 64.00000000  75.00000000 136.00000000   0.64454976
 65.00000000  34.00000000 120.00000000   0.77922078
 66.00000000  35.00000000 120.00000000   0.77419355
 67.00000000  17.00000000 123.00000000   0.87857143
 68.00000000  57.00000000 111.00000000   0.66071429
 69.00000000   5.00000000  95.00000000   0.95000000
 70.00000000 127.00000000 111.00000000   0.46638655
 71.00000000  72.00000000 118.00000000   0.62105263
 72.00000000  36.00000000 135.00000000   0.78947368
 73.00000000 110.00000000 188.00000000   0.63087248
 74.00000000  89.00000000 126.00000000   0.58604651
 75.00000000 -14.00000000 110.00000000   1.14583333
 76.00000000  39.00000000  93.00000000   0.70454545
 77.00000000  24.00000000 135.00000000   0.84905660
 78.00000000  95.00000000 103.00000000   0.52020202
 79.00000000  12.00000000 166.00000000   0.93258427
 80.00000000  47.00000000 130.00000000   0.73446328
 81.00000000 178.00000000  70.00000000   0.28225806
 82.00000000 240.00000000  38.00000000   0.13669065
 83.00000000 208.00000000  12.00000000   0.05454545
 84.00000000 156.00000000  34.00000000   0.17894737
 85.00000000 100.00000000  13.00000000   0.11504425
 86.00000000 204.00000000  57.00000000   0.21839080
 87.00000000 131.00000000  -5.00000000  -0.03968254
 88.00000000 165.00000000  13.00000000   0.07303371
 89.00000000 238.00000000  11.00000000   0.04417671
 90.00000000 169.00000000  42.00000000   0.19905213
 91.00000000 198.00000000  16.00000000   0.07476636
 92.00000000 243.00000000  67.00000000   0.21612903
 93.00000000 258.00000000  41.00000000   0.13712375
 94.00000000 222.00000000   5.00000000   0.02202643
 95.00000000 189.00000000  18.00000000   0.08695652
 96.00000000 149.00000000  71.00000000   0.32272727
 97.00000000 217.00000000  58.00000000   0.21090909
 98.00000000 211.00000000  12.00000000   0.05381166
 99.00000000 231.00000000 -23.00000000  -0.11057692
100.00000000 184.00000000   8.00000000   0.04166667
101.00000000 199.00000000   5.00000000   0.02450980
102.00000000 175.00000000  34.00000000   0.16267943
103.00000000 213.00000000  48.00000000   0.18390805
104.00000000 187.00000000  31.00000000   0.14220183
105.00000000 225.00000000  34.00000000   0.13127413
106.00000000 175.00000000  18.00000000   0.09326425
107.00000000 184.00000000  81.00000000   0.30566038
108.00000000 145.00000000  47.00000000   0.24479167
109.00000000 223.00000000   4.00000000   0.01762115
110.00000000 186.00000000   7.00000000   0.03626943
111.00000000 246.00000000  44.00000000   0.15172414
112.00000000 222.00000000  48.00000000   0.17777778
113.00000000 173.00000000  28.00000000   0.13930348
114.00000000 141.00000000  -4.00000000  -0.02919708
115.00000000 201.00000000  22.00000000   0.09865471
116.00000000 230.00000000  43.00000000   0.15750916
117.00000000 281.00000000  11.00000000   0.03767123
118.00000000 192.00000000  64.00000000   0.25000000
119.00000000 195.00000000  35.00000000   0.15217391
120.00000000 189.00000000  51.00000000   0.21250000
121.00000000 283.00000000   8.00000000   0.02749141
122.00000000 139.00000000  45.00000000   0.24456522
123.00000000 178.00000000  -6.00000000  -0.03488372
124.00000000 206.00000000  26.00000000   0.11206897
125.00000000 214.00000000  47.00000000   0.18007663
126.00000000 119.00000000  32.00000000   0.21192053
127.00000000 245.00000000  49.00000000   0.16666667
128.00000000 206.00000000   0.00000000   0.00000000
129.00000000 175.00000000  41.00000000   0.18981481
130.00000000 205.00000000  16.00000000   0.07239819
131.00000000 169.00000000  20.00000000   0.10582011
132.00000000 170.00000000  33.00000000   0.16256158
133.00000000 209.00000000  -8.00000000  -0.03980100
134.00000000 237.00000000  62.00000000   0.20735786
135.00000000 181.00000000  79.00000000   0.30384615
136.00000000 164.00000000  70.00000000   0.29914530
137.00000000 151.00000000  -1.00000000  -0.00666667
138.00000000 141.00000000  35.00000000   0.19886364
139.00000000 128.00000000  -7.00000000  -0.05785124
140.00000000 168.00000000  59.00000000   0.25991189
141.00000000  78.00000000  14.00000000   0.15217391
142.00000000 169.00000000  39.00000000   0.18750000
143.00000000 161.00000000  53.00000000   0.24766355
144.00000000 185.00000000  30.00000000   0.13953488
145.00000000 252.00000000  64.00000000   0.20253165
146.00000000 254.00000000 -31.00000000  -0.13901345
147.00000000 194.00000000  40.00000000   0.17094017
148.00000000 164.00000000  29.00000000   0.15025907
149.00000000 199.00000000  29.00000000   0.12719298
150.00000000 159.00000000  45.00000000   0.22058824
151.00000000 293.00000000  12.00000000   0.03934426
152.00000000 164.00000000  -2.00000000  -0.01234568
153.00000000 134.00000000  50.00000000   0.27173913
154.00000000 147.00000000  -1.00000000  -0.00684932
155.00000000 183.00000000   9.00000000   0.04687500
156.00000000 180.00000000  32.00000000   0.15094340
157.00000000 252.00000000  14.00000000   0.05263158
158.00000000 209.00000000  -7.00000000  -0.03465347
159.00000000 129.00000000  -2.00000000  -0.01574803
160.00000000 188.00000000  10.00000000   0.05050505
161.00000000 154.00000000  33.00000000   0.17647059
162.00000000 210.00000000  75.00000000   0.26315789
163.00000000 139.00000000   3.00000000   0.02112676
164.00000000 193.00000000  46.00000000   0.19246862
165.00000000 212.00000000  23.00000000   0.09787234
166.00000000 284.00000000  34.00000000   0.10691824
167.00000000 186.00000000  37.00000000   0.16591928
168.00000000 156.00000000  24.00000000   0.13333333
169.00000000 155.00000000   3.00000000   0.01898734
170.00000000 211.00000000   6.00000000   0.02764977
171.00000000 142.00000000  28.00000000   0.16470588
172.00000000 199.00000000  38.00000000   0.16033755
173.00000000 129.00000000  22.00000000   0.14569536
174.00000000 206.00000000  52.00000000   0.20155039
175.00000000 203.00000000  31.00000000   0.13247863
176.00000000 189.00000000  61.00000000   0.24400000
177.00000000 172.00000000  28.00000000   0.14000000
178.00000000 131.00000000  70.00000000   0.34825871
179.00000000 243.00000000  12.00000000   0.04705882
180.00000000 180.00000000  26.00000000   0.12621359
181.00000000 191.00000000  51.00000000   0.21074380
182.00000000 221.00000000   6.00000000   0.02643172
183.00000000 247.00000000  35.00000000   0.12411348
184.00000000 175.00000000  42.00000000   0.19354839
185.00000000 215.00000000  20.00000000   0.08510638
186.00000000 245.00000000  38.00000000   0.13427562
187.00000000 182.00000000  12.00000000   0.06185567
188.00000000 230.00000000  32.00000000   0.12213740
189.00000000 199.00000000  10.00000000   0.04784689
190.00000000 181.00000000  19.00000000   0.09500000
191.00000000 139.00000000  40.00000000   0.22346369
192.00000000 207.00000000  10.00000000   0.04608295
193.00000000 221.00000000  36.00000000   0.14007782
194.00000000 188.00000000  25.00000000   0.11737089
195.00000000 147.00000000  12.00000000   0.07547170
196.00000000 179.00000000   1.00000000   0.00555556
197.00000000 196.00000000  18.00000000   0.08411215
198.00000000 184.00000000   6.00000000   0.03157895
199.00000000 136.00000000   7.00000000   0.04895105
200.00000000 230.00000000  27.00000000   0.10505837
201.00000000 229.00000000  37.00000000   0.13909774
202.00000000 178.00000000  10.00000000   0.05319149
203.00000000  93.00000000  48.00000000   0.34042553
204.00000000 260.00000000  -1.00000000  -0.00386100
205.00000000 176.00000000  30.00000000   0.14563107
206.00000000 155.00000000  45.00000000   0.22500000
207.00000000 139.00000000  39.00000000   0.21910112
208.00000000 218.00000000  17.00000000   0.07234043
209.00000000 114.00000000  -3.00000000  -0.02702703
210.00000000 205.00000000   9.00000000   0.04205607
211.00000000 239.00000000  34.00000000   0.12454212
212.00000000 214.00000000  40.00000000   0.15748031
213.00000000 173.00000000  73.00000000   0.29674797
214.00000000 131.00000000  21.00000000   0.13815789
215.00000000 185.00000000 -18.00000000  -0.10778443
216.00000000 188.00000000  46.00000000   0.19658120
217.00000000 244.00000000  23.00000000   0.08614232
218.00000000 187.00000000   2.00000000   0.01058201
219.00000000 121.00000000  18.00000000   0.12949640
220.00000000 206.00000000  12.00000000   0.05504587
221.00000000 202.00000000   7.00000000   0.03349282
222.00000000 168.00000000  13.00000000   0.07182320
223.00000000 125.00000000  28.00000000   0.18300654
224.00000000 213.00000000 -20.00000000  -0.10362694
225.00000000 275.00000000  21.00000000   0.07094595
226.00000000 182.00000000  -6.00000000  -0.03409091
227.00000000 217.00000000  85.00000000   0.28145695
228.00000000 227.00000000  32.00000000   0.12355212
229.00000000 233.00000000   5.00000000   0.02100840
230.00000000 150.00000000  16.00000000   0.09638554
231.00000000  26.25000000   0.52500000   0.06666667
232.00000000  26.25000000   0.52500000  -3.33333333
233.00000000  26.25000000   0.52500000   0.43750000
234.00000000  26.25000000   0.52500000   0.66666667
235.00000000  26.25000000   0.52500000   0.04444444
236.00000000  26.25000000   0.52500000   0.42857143
237.00000000  26.25000000   0.52500000   0.40677966
238.00000000  26.25000000   0.52500000  -2.53333333
239.00000000  26.25000000   0.52500000   0.93103448
240.00000000  26.25000000   0.52500000   0.27142857
241.00000000  26.25000000   0.52500000   0.75409836
242.00000000  26.25000000   0.52500000   4.50000000
243.00000000  26.25000000   0.52500000   8.50000000
244.00000000  26.25000000   0.52500000   0.31914894
245.00000000  26.25000000   0.52500000   0.25000000
246.00000000  26.25000000   0.52500000  -0.55555556
247.00000000  26.25000000   0.52500000   0.31914894
248.00000000  26.25000000   0.52500000   0.00000000
249.00000000  26.25000000   0.52500000   1.04347826
250.00000000  26.25000000   0.52500000   0.26666667
251.00000000  26.25000000   0.52500000   5.00000000
252.00000000  26.25000000   0.52500000   0.38888889
253.00000000  26.25000000   0.52500000 -10.00000000
254.00000000  26.25000000   0.52500000   0.12962963
255.00000000  26.25000000   0.52500000  -0.36666667
256.00000000  26.25000000   0.52500000  21.00000000
257.00000000  26.25000000   0.52500000   0.05952381
258.00000000  26.25000000   0.52500000   1.04545455
259.00000000  26.25000000   0.52500000   0.50980392
260.00000000  26.25000000   0.52500000   0.50000000
261.00000000  26.25000000   0.52500000   0.00000000
262.00000000  26.25000000   0.52500000   1.21739130
263.00000000  26.25000000   0.52500000   0.60000000
264.00000000  26.25000000   0.52500000  -0.29545455
265.00000000  26.25000000   0.52500000   0.47368421
266.00000000  26.25000000   0.52500000   0.53448276
267.00000000  26.25000000   0.52500000   0.47368421
268.00000000  26.25000000   0.52500000   0.44000000
269.00000000  26.25000000   0.52500000   0.15094340
270.00000000  26.25000000   0.52500000   5.10000000
271.00000000  26.25000000   0.52500000   0.39285714
272.00000000  26.25000000   0.52500000  -0.62962963
273.00000000  26.25000000   0.52500000   0.29787234
274.00000000  26.25000000   0.52500000   0.65822785
275.00000000  26.25000000   0.52500000   1.22222222
276.00000000  26.25000000   0.52500000   1.09677419
277.00000000  26.25000000   0.52500000   0.50000000
278.00000000  26.25000000   0.52500000  -2.25000000
279.00000000  26.25000000   0.52500000   0.23684211
280.00000000  26.25000000   0.52500000   0.25714286
281.00000000  26.25000000   0.52500000   0.71875000
282.00000000  26.25000000   0.52500000  -6.00000000
283.00000000  26.25000000   0.52500000  -0.10000000
284.00000000  26.25000000   0.52500000   4.00000000
285.00000000  26.25000000   0.52500000   0.59574468
286.00000000  26.25000000   0.52500000   0.77777778
287.00000000  26.25000000   0.52500000   0.70588235
288.00000000  26.25000000   0.52500000   5.00000000
289.00000000  26.25000000   0.52500000   2.22222222
290.00000000  26.25000000   0.52500000  -0.47826087
291.00000000  26.25000000   0.52500000   1.65625000
292.00000000  26.25000000   0.52500000   1.22222222
293.00000000  26.25000000   0.52500000   0.51282051
294.00000000  26.25000000   0.52500000   0.72222222
295.00000000  26.25000000   0.52500000   0.32500000
296.00000000  26.25000000   0.52500000   0.64285714
297.00000000  26.25000000   0.52500000   0.62162162
298.00000000  26.25000000   0.52500000   0.47500000
299.00000000  26.25000000   0.52500000  -0.94444444
300.00000000  26.25000000   0.52500000   0.35714286
301.00000000  26.25000000   0.52500000   0.37837838
302.00000000  26.25000000   0.52500000   0.25842697
303.00000000  26.25000000   0.52500000  -0.20000000
304.00000000  26.25000000   0.52500000   0.31818182
305.00000000  26.25000000   0.52500000  -0.44444444
306.00000000  26.25000000   0.52500000  -2.00000000
307.00000000  26.25000000   0.52500000  -0.50000000
308.00000000  26.25000000   0.52500000   0.40425532
309.00000000  26.25000000   0.52500000  -4.33333333
310.00000000  26.25000000   0.52500000  -0.43750000
311.00000000  26.25000000   0.52500000  -0.70588235
312.00000000  26.25000000   0.52500000   0.13157895
313.00000000  26.25000000   0.52500000   0.58064516
314.00000000  26.25000000   0.52500000  -1.00000000
315.00000000  26.25000000   0.52500000   0.57142857
316.00000000  26.25000000   0.52500000   0.64367816
317.00000000  26.25000000   0.52500000   0.22413793
318.00000000  26.25000000   0.52500000   1.94736842
319.00000000  26.25000000   0.52500000   0.08571429
320.00000000  26.25000000   0.52500000  -7.00000000
321.00000000  26.25000000   0.52500000   0.52631579
322.00000000  26.25000000   0.52500000   0.65714286
323.00000000  26.25000000   0.52500000  -1.30000000
324.00000000  26.25000000   0.52500000  -0.93750000
325.00000000  26.25000000   0.52500000   0.33333333
326.00000000  26.25000000   0.52500000   1.65000000
327.00000000  26.25000000   0.52500000   0.37634409
328.00000000  26.25000000   0.52500000   0.92857143
329.00000000  26.25000000   0.52500000  -3.00000000
330.00000000  26.25000000   0.52500000   0.67796610
331.00000000  26.25000000   0.52500000   1.08928571
332.00000000  26.25000000   0.52500000   0.70370370
333.00000000  26.25000000   0.52500000   0.38636364
334.00000000  26.25000000   0.52500000   0.69473684
335.00000000  26.25000000   0.52500000  -0.11764706
336.00000000  26.25000000   0.52500000   0.25000000
337.00000000  26.25000000   0.52500000   1.31250000
338.00000000  26.25000000   0.52500000   0.75471698
339.00000000  26.25000000   0.52500000   2.18750000
340.00000000  26.25000000   0.52500000   0.60759494
341.00000000  26.25000000   0.52500000  -1.69230769
342.00000000  26.25000000   0.52500000  -0.27272727
343.00000000  26.25000000   0.52500000   0.57692308
344.00000000  26.25000000   0.52500000   0.06976744
345.00000000  26.25000000   0.52500000   0.28947368
346.00000000  26.25000000   0.52500000  -0.83333333
347.00000000  26.25000000   0.52500000   0.59375000
348.00000000  26.25000000   0.52500000   1.66666667
349.00000000  26.25000000   0.52500000  -0.20000000
350.00000000  26.25000000   0.52500000   1.13888889
351.00000000  26.25000000   0.52500000   1.20833333
352.00000000  26.25000000   0.52500000   0.90909091
353.00000000  26.25000000   0.52500000   4.50000000
354.00000000  26.25000000   0.52500000   1.40000000
355.00000000  26.25000000   0.52500000   9.16666667
356.00000000  26.25000000   0.52500000   0.46153846
357.00000000  26.25000000   0.52500000   2.26315789
358.00000000  26.25000000   0.52500000   0.96875000
359.00000000  26.25000000   0.52500000  -0.20000000
360.00000000  26.25000000   0.52500000   0.69565217
361.00000000  26.25000000   0.52500000   0.96875000
362.00000000  26.25000000   0.52500000   0.25000000
363.00000000  26.25000000   0.52500000   0.79545455
364.00000000  26.25000000   0.52500000   1.13513514
365.00000000  26.25000000   0.52500000   0.53061224
366.00000000  26.25000000   0.52500000   0.55737705
367.00000000  26.25000000   0.52500000  -0.71428571
368.00000000  26.25000000   0.52500000   1.72000000
369.00000000  26.25000000   0.52500000   0.54166667
370.00000000  26.25000000   0.52500000   0.81250000
371.00000000  26.25000000   0.52500000   0.66666667
372.00000000  26.25000000   0.52500000   0.31250000
373.00000000  26.25000000   0.52500000   1.00000000
374.00000000  26.25000000   0.52500000   0.23809524
375.00000000  26.25000000   0.52500000   0.28205128
376.00000000  26.25000000   0.52500000   0.30000000
377.00000000  26.25000000   0.52500000   0.43478261
378.00000000  26.25000000   0.52500000  -2.50000000
379.00000000  26.25000000   0.52500000   0.40909091
380.00000000  26.25000000   0.52500000   0.39655172
381.00000000  26.25000000   0.52500000   0.92857143
382.00000000  26.25000000   0.52500000   0.36538462
383.00000000  26.25000000   0.52500000   0.59183673
384.00000000  26.25000000   0.52500000   0.52830189
385.00000000  26.25000000   0.52500000   0.26153846
386.00000000  26.25000000   0.52500000  -1.80000000
387.00000000  26.25000000   0.52500000   0.40217391
388.00000000  26.25000000   0.52500000  -5.50000000
389.00000000  26.25000000   0.52500000   0.45161290
390.00000000  26.25000000   0.52500000  -0.47058824
391.00000000  26.25000000   0.52500000   0.53571429
392.00000000  26.25000000   0.52500000   0.83673469
393.00000000  26.25000000   0.52500000   0.21052632
394.00000000  26.25000000   0.52500000   0.45945946
395.00000000  26.25000000   0.52500000  -0.07692308
396.00000000  26.25000000   0.52500000   0.44000000
397.00000000  26.25000000   0.52500000  -1.75000000
398.00000000  26.25000000   0.52500000   0.57894737
399.00000000  26.25000000   0.52500000  21.00000000
400.00000000  26.25000000   0.52500000   0.80952381
401.00000000  26.25000000   0.52500000   0.26666667
402.00000000  26.25000000   0.52500000   0.12903226
403.00000000  26.25000000   0.52500000   1.34375000
404.00000000  26.25000000   0.52500000   0.32954545
405.00000000  26.25000000   0.52500000   0.16666667
406.00000000  26.25000000   0.52500000   0.22641509
407.00000000  26.25000000   0.52500000   0.14285714
408.00000000  26.25000000   0.52500000   0.74545455
409.00000000  26.25000000   0.52500000   0.66176471
410.00000000  26.25000000   0.52500000   0.74626866
411.00000000  26.25000000   0.52500000   0.67032967
412.00000000  26.25000000   0.52500000   1.00000000
413.00000000  26.25000000   0.52500000  -0.91666667
414.00000000  26.25000000   0.52500000   0.30882353
415.00000000  26.25000000   0.52500000   0.60294118
416.00000000  26.25000000   0.52500000   0.16666667
417.00000000  26.25000000   0.52500000   0.56140351
418.00000000  26.25000000   0.52500000   0.74000000
419.00000000  26.25000000   0.52500000  -1.46153846
420.00000000  30.00000000  40.00000000   0.57142857
421.00000000  26.25000000   0.52500000   0.50980392
422.00000000  26.25000000   0.52500000   1.56666667
423.00000000  26.25000000   0.52500000  -0.09090909
424.00000000  26.25000000   0.52500000   1.48148148
425.00000000  26.25000000   0.52500000   0.25000000
426.00000000  26.25000000   0.52500000  -0.03030303
427.00000000  26.25000000   0.52500000   1.41176471
428.00000000  26.25000000   0.52500000   0.34285714
429.00000000  26.25000000   0.52500000   0.85714286
430.00000000  26.25000000   0.52500000   0.15789474
431.00000000  26.25000000   0.52500000  -0.11111111
432.00000000  26.25000000   0.52500000   0.54000000
433.00000000  26.25000000   0.52500000 -36.00000000
434.00000000  26.25000000   0.52500000  -2.28571429
435.00000000  26.25000000   0.52500000   0.23076923
436.00000000  26.25000000   0.52500000   1.91666667
437.00000000  13.00000000  49.00000000   0.79032258
438.00000000  26.25000000   0.52500000   0.79411765
439.00000000  26.25000000   0.52500000  -3.66666667
440.00000000  26.25000000   0.52500000   0.00000000
441.00000000  26.25000000   0.52500000  -0.33333333
442.00000000  26.25000000   0.52500000   1.02272727
443.00000000  26.25000000   0.52500000   0.02857143
444.00000000  26.25000000   0.52500000   0.29032258
445.00000000  26.25000000   0.52500000  -2.42857143
446.00000000  26.25000000   0.52500000   0.88636364
447.00000000  26.25000000   0.52500000   0.74666667
448.00000000  26.25000000   0.52500000   1.44444444
449.00000000  26.25000000   0.52500000  -2.42857143
450.00000000  26.25000000   0.52500000   0.35897436
451.00000000  26.25000000   0.52500000   1.06666667
452.00000000  26.25000000   0.52500000   0.38709677
453.00000000  26.25000000   0.52500000   0.43283582
454.00000000  26.25000000   0.52500000   0.31250000
455.00000000  26.25000000   0.52500000   0.87500000
456.00000000  26.25000000   0.52500000   0.65000000
457.00000000  26.25000000   0.52500000   0.26666667
458.00000000  26.25000000   0.52500000  -0.82352941
459.00000000  26.25000000   0.52500000  -0.67346939
460.00000000  26.25000000   0.52500000   0.13461538
461.00000000  26.25000000   0.52500000   0.78723404
462.00000000  26.25000000   0.52500000   0.40000000
463.00000000  26.25000000   0.52500000   0.53846154
464.00000000  26.25000000   0.52500000   0.36363636
465.00000000  26.25000000   0.52500000   0.50526316
466.00000000  26.25000000   0.52500000   3.88888889
467.00000000  26.25000000   0.52500000   0.43750000
468.00000000  26.25000000   0.52500000   9.00000000
469.00000000  26.25000000   0.52500000   1.83333333
470.00000000  26.25000000   0.52500000   0.36842105
471.00000000  26.25000000   0.52500000   0.88235294
472.00000000  26.25000000   0.52500000   1.77777778
473.00000000  26.25000000   0.52500000   0.26582278
474.00000000  26.25000000   0.52500000  -9.00000000
475.00000000  26.25000000   0.52500000  -0.90909091
476.00000000  26.25000000   0.52500000   0.45901639
477.00000000  26.25000000   0.52500000   0.10416667
478.00000000  26.25000000   0.52500000   0.73076923
479.00000000  26.25000000   0.52500000   2.14285714
480.00000000  26.25000000   0.52500000   0.90476190
481.00000000  26.25000000   0.52500000  -3.26666667
482.00000000  26.25000000   0.52500000  -0.86363636
483.00000000  26.25000000   0.52500000   0.63461538
484.00000000  26.25000000   0.52500000   1.00000000
485.00000000  26.25000000   0.52500000   0.61764706
486.00000000  26.25000000   0.52500000   0.15555556
487.00000000  26.25000000   0.52500000   0.47368421
488.00000000  26.25000000   0.52500000   0.77777778
489.00000000  26.25000000   0.52500000   0.23437500
490.00000000  26.25000000   0.52500000   5.66666667
491.00000000  26.25000000   0.52500000  -2.00000000
492.00000000  26.25000000   0.52500000   1.60869565
493.00000000  26.25000000   0.52500000   0.03846154
494.00000000  26.25000000   0.52500000   0.27659574
495.00000000  26.25000000   0.52500000   0.55172414
496.00000000  26.25000000   0.52500000   0.62222222
497.00000000  26.25000000   0.52500000   0.35135135
498.00000000  26.25000000   0.52500000   0.64634146
499.00000000  26.25000000   0.52500000   1.00000000
500.00000000  26.25000000   0.52500000   0.56451613
