# Supplementary material for: Ubiquitin transfer by a RING E3 ligase occurs from a closed E2~ubiquitin conformation
Source: Nat Commun. 2020 Jun 5;11:2846. doi: 10.1038/s41467-020-16666-y (PMC7275055; doi:10.1038/s41467-020-16666-y)
Supplement: Supplementary file 4 — Source Data [file 41467_2020_16666_MOESM4_ESM.zip › Source_Data/Figures/Figure_5/Figure_5a/ASCII_22RNF4/17_137with_fret.dat]

  0.00000000  36.00000000 203.00000000   0.84937238
  1.00000000  72.00000000 149.00000000   0.67420814
  2.00000000  91.00000000 171.00000000   0.65267176
  3.00000000  74.00000000 194.00000000   0.72388060
  4.00000000  25.00000000 177.00000000   0.87623762
  5.00000000  17.00000000 135.00000000   0.88815789
  6.00000000  61.00000000  91.00000000   0.59868421
  7.00000000  73.00000000 168.00000000   0.69709544
  8.00000000 112.00000000 215.00000000   0.65749235
  9.00000000 140.00000000 178.00000000   0.55974843
 10.00000000  63.00000000 143.00000000   0.69417476
 11.00000000  51.00000000 139.00000000   0.73157895
 12.00000000  15.00000000 160.00000000   0.91428571
 13.00000000  91.00000000 155.00000000   0.63008130
 14.00000000  77.00000000 221.00000000   0.74161074
 15.00000000  46.00000000 108.00000000   0.70129870
 16.00000000  78.00000000 172.00000000   0.68800000
 17.00000000  56.00000000 179.00000000   0.76170213
 18.00000000  73.00000000 149.00000000   0.67117117
 19.00000000  34.00000000 145.00000000   0.81005587
 20.00000000 131.00000000 152.00000000   0.53710247
 21.00000000 106.00000000 151.00000000   0.58754864
 22.00000000  52.00000000 125.00000000   0.70621469
 23.00000000  31.00000000 164.00000000   0.84102564
 24.00000000 138.00000000 163.00000000   0.54152824
 25.00000000  36.00000000 136.00000000   0.79069767
 26.00000000  39.00000000 137.00000000   0.77840909
 27.00000000  55.00000000  96.00000000   0.63576159
 28.00000000  47.00000000 145.00000000   0.75520833
 29.00000000  50.00000000 117.00000000   0.70059880
 30.00000000  72.00000000 164.00000000   0.69491525
 31.00000000  46.00000000 127.00000000   0.73410405
 32.00000000  60.00000000 167.00000000   0.73568282
 33.00000000 108.00000000 168.00000000   0.60869565
 34.00000000  77.00000000 210.00000000   0.73170732
 35.00000000  64.00000000 176.00000000   0.73333333
 36.00000000 145.00000000 167.00000000   0.53525641
 37.00000000  44.00000000 124.00000000   0.73809524
 38.00000000  52.00000000 155.00000000   0.74879227
 39.00000000  72.00000000 162.00000000   0.69230769
 40.00000000  96.00000000 147.00000000   0.60493827
 41.00000000 108.00000000 168.00000000   0.60869565
 42.00000000  30.00000000 271.00000000   0.90033223
 43.00000000  68.00000000 139.00000000   0.67149758
 44.00000000  77.00000000 202.00000000   0.72401434
 45.00000000  94.00000000 222.00000000   0.70253165
 46.00000000   1.00000000 156.00000000   0.99363057
 47.00000000  22.00000000 167.00000000   0.88359788
 48.00000000  87.00000000 138.00000000   0.61333333
 49.00000000  39.00000000 202.00000000   0.83817427
 50.00000000  64.00000000 140.00000000   0.68627451
 51.00000000  46.00000000 160.00000000   0.77669903
 52.00000000 104.00000000  75.00000000   0.41899441
 53.00000000  37.00000000 170.00000000   0.82125604
 54.00000000  83.00000000 199.00000000   0.70567376
 55.00000000  61.00000000 184.00000000   0.75102041
 56.00000000  37.00000000 190.00000000   0.83700441
 57.00000000  75.00000000 180.00000000   0.70588235
 58.00000000 127.00000000 147.00000000   0.53649635
 59.00000000  42.00000000 135.00000000   0.76271186
 60.00000000  90.00000000 162.00000000   0.64285714
 61.00000000  94.00000000 150.00000000   0.61475410
 62.00000000  95.00000000 132.00000000   0.58149780
 63.00000000  94.00000000 213.00000000   0.69381107
 64.00000000  80.00000000 199.00000000   0.71326165
 65.00000000  65.00000000 143.00000000   0.68750000
 66.00000000  35.00000000 167.00000000   0.82673267
 67.00000000  60.00000000 189.00000000   0.75903614
 68.00000000  75.00000000 148.00000000   0.66367713
 69.00000000  68.00000000 163.00000000   0.70562771
 70.00000000  96.00000000 144.00000000   0.60000000
 71.00000000  50.00000000 199.00000000   0.79919679
 72.00000000  72.00000000 236.00000000   0.76623377
 73.00000000 134.00000000 185.00000000   0.57993730
 74.00000000  60.00000000 106.00000000   0.63855422
 75.00000000  28.00000000 153.00000000   0.84530387
 76.00000000 -11.00000000 172.00000000   1.06832298
 77.00000000  89.00000000 175.00000000   0.66287879
 78.00000000  48.00000000 206.00000000   0.81102362
 79.00000000  53.00000000 131.00000000   0.71195652
 80.00000000  43.00000000  73.00000000   0.62931034
 81.00000000  39.00000000 142.00000000   0.78453039
 82.00000000  50.00000000 141.00000000   0.73821990
 83.00000000  47.00000000 161.00000000   0.77403846
 84.00000000  51.00000000 156.00000000   0.75362319
 85.00000000   8.00000000 126.00000000   0.94029851
 86.00000000   2.00000000 166.00000000   0.98809524
 87.00000000  52.00000000 178.00000000   0.77391304
 88.00000000  72.00000000 206.00000000   0.74100719
 89.00000000  91.00000000 169.00000000   0.65000000
 90.00000000  40.00000000 185.00000000   0.82222222
 91.00000000  36.00000000 197.00000000   0.84549356
 92.00000000  82.00000000 139.00000000   0.62895928
 93.00000000 122.00000000 176.00000000   0.59060403
 94.00000000  48.00000000 136.00000000   0.73913043
 95.00000000  -6.00000000 153.00000000   1.04081633
 96.00000000  81.00000000 117.00000000   0.59090909
 97.00000000 108.00000000 190.00000000   0.63758389
 98.00000000  53.00000000 121.00000000   0.69540230
 99.00000000  19.00000000 119.00000000   0.86231884
100.00000000  97.00000000 169.00000000   0.63533835
101.00000000  30.00000000 155.00000000   0.83783784
102.00000000  48.00000000 131.00000000   0.73184358
103.00000000  96.00000000 207.00000000   0.68316832
104.00000000  42.00000000 144.00000000   0.77419355
105.00000000  76.00000000 117.00000000   0.60621762
106.00000000   8.00000000 147.00000000   0.94838710
107.00000000  57.00000000 167.00000000   0.74553571
108.00000000   0.00000000 121.00000000   1.00000000
109.00000000 144.00000000 143.00000000   0.49825784
110.00000000  77.00000000 196.00000000   0.71794872
111.00000000 100.00000000 123.00000000   0.55156951
112.00000000 131.00000000 140.00000000   0.51660517
113.00000000 103.00000000 110.00000000   0.51643192
114.00000000 140.00000000  68.00000000   0.32692308
115.00000000 213.00000000  54.00000000   0.20224719
116.00000000 146.00000000  49.00000000   0.25128205
117.00000000  80.00000000  67.00000000   0.45578231
118.00000000  98.00000000  96.00000000   0.49484536
119.00000000 149.00000000  59.00000000   0.28365385
120.00000000 155.00000000  86.00000000   0.35684647
121.00000000 202.00000000  14.00000000   0.06481481
122.00000000 197.00000000 120.00000000   0.37854890
123.00000000 169.00000000  55.00000000   0.24553571
124.00000000 208.00000000  76.00000000   0.26760563
125.00000000 263.00000000  73.00000000   0.21726190
126.00000000 145.00000000 105.00000000   0.42000000
127.00000000  74.00000000 182.00000000   0.71093750
128.00000000  91.00000000 140.00000000   0.60606061
129.00000000 127.00000000 135.00000000   0.51526718
130.00000000  80.00000000 118.00000000   0.59595960
131.00000000  38.00000000 208.00000000   0.84552846
132.00000000  73.00000000 153.00000000   0.67699115
133.00000000  50.00000000 183.00000000   0.78540773
134.00000000  71.00000000 101.00000000   0.58720930
135.00000000 326.00000000  90.00000000   0.21634615
136.00000000 398.00000000   9.00000000   0.02211302
137.00000000 297.00000000 -19.00000000  -0.06834532
138.00000000 334.00000000  47.00000000   0.12335958
139.00000000 337.00000000  19.00000000   0.05337079
140.00000000 318.00000000   4.00000000   0.01242236
141.00000000 410.00000000  34.00000000   0.07657658
142.00000000 349.00000000  36.00000000   0.09350649
143.00000000 328.00000000   6.00000000   0.01796407
144.00000000 325.00000000  -7.00000000  -0.02201258
145.00000000 341.00000000  17.00000000   0.04748603
146.00000000 321.00000000  -9.00000000  -0.02884615
147.00000000 391.00000000  27.00000000   0.06459330
148.00000000 407.00000000  60.00000000   0.12847966
149.00000000 404.00000000  23.00000000   0.05386417
150.00000000 346.00000000  82.00000000   0.19158879
151.00000000 343.00000000  63.00000000   0.15517241
152.00000000 294.00000000  15.00000000   0.04854369
153.00000000 239.00000000  -1.00000000  -0.00420168
154.00000000 279.00000000  46.00000000   0.14153846
155.00000000 401.00000000  31.00000000   0.07175926
156.00000000 306.00000000   4.00000000   0.01290323
157.00000000 273.00000000   2.00000000   0.00727273
158.00000000 344.00000000  15.00000000   0.04178273
159.00000000 317.00000000  -7.00000000  -0.02258065
160.00000000 333.00000000  39.00000000   0.10483871
161.00000000 376.00000000   3.00000000   0.00791557
162.00000000 364.00000000  42.00000000   0.10344828
163.00000000 309.00000000  33.00000000   0.09649123
164.00000000 322.00000000  45.00000000   0.12261580
165.00000000 421.00000000  36.00000000   0.07877462
166.00000000 329.00000000   3.00000000   0.00903614
167.00000000 241.00000000  24.00000000   0.09056604
168.00000000 287.00000000  63.00000000   0.18000000
169.00000000 337.00000000  36.00000000   0.09651475
170.00000000 332.00000000  11.00000000   0.03206997
171.00000000 363.00000000  14.00000000   0.03713528
172.00000000 298.00000000  12.00000000   0.03870968
173.00000000 301.00000000  -4.00000000  -0.01346801
174.00000000 316.00000000  10.00000000   0.03067485
175.00000000 285.00000000  42.00000000   0.12844037
176.00000000 315.00000000  29.00000000   0.08430233
177.00000000 318.00000000  24.00000000   0.07017544
178.00000000 312.00000000  -9.00000000  -0.02970297
179.00000000 258.00000000  11.00000000   0.04089219
180.00000000 424.00000000  22.00000000   0.04932735
181.00000000 287.00000000  28.00000000   0.08888889
182.00000000 294.00000000  31.00000000   0.09538462
183.00000000 230.00000000   0.00000000   0.00000000
184.00000000 275.00000000  12.00000000   0.04181185
185.00000000 401.00000000   9.00000000   0.02195122
186.00000000 306.00000000 -32.00000000  -0.11678832
187.00000000 367.00000000  40.00000000   0.09828010
188.00000000 254.00000000  29.00000000   0.10247350
189.00000000 300.00000000  23.00000000   0.07120743
190.00000000 305.00000000 -38.00000000  -0.14232210
191.00000000 413.00000000  21.00000000   0.04838710
192.00000000 218.00000000   1.00000000   0.00456621
193.00000000 348.00000000  86.00000000   0.19815668
194.00000000 306.00000000 -11.00000000  -0.03728814
195.00000000 372.00000000   4.00000000   0.01063830
196.00000000 444.00000000   7.00000000   0.01552106
197.00000000 438.00000000  20.00000000   0.04366812
198.00000000 535.00000000  31.00000000   0.05477032
199.00000000 331.00000000   2.00000000   0.00600601
200.00000000 271.00000000  27.00000000   0.09060403
201.00000000 356.00000000   7.00000000   0.01928375
202.00000000 342.00000000  44.00000000   0.11398964
203.00000000 277.00000000  81.00000000   0.22625698
204.00000000 348.00000000  61.00000000   0.14914425
205.00000000 313.00000000  43.00000000   0.12078652
206.00000000 377.00000000  21.00000000   0.05276382
207.00000000 330.00000000  15.00000000   0.04347826
208.00000000 332.00000000  15.00000000   0.04322767
209.00000000 296.00000000  -2.00000000  -0.00680272
210.00000000 356.00000000  22.00000000   0.05820106
211.00000000 366.00000000  14.00000000   0.03684211
212.00000000 271.00000000   5.00000000   0.01811594
213.00000000 332.00000000  22.00000000   0.06214689
214.00000000 393.00000000  53.00000000   0.11883408
215.00000000 308.00000000 -22.00000000  -0.07692308
216.00000000 318.00000000  58.00000000   0.15425532
217.00000000 317.00000000  27.00000000   0.07848837
218.00000000 327.00000000  75.00000000   0.18656716
219.00000000 320.00000000  44.00000000   0.12087912
220.00000000 386.00000000  32.00000000   0.07655502
221.00000000 409.00000000   7.00000000   0.01682692
222.00000000 425.00000000  28.00000000   0.06181015
223.00000000 351.00000000   9.00000000   0.02500000
224.00000000 301.00000000 -11.00000000  -0.03793103
225.00000000 360.00000000  -3.00000000  -0.00840336
226.00000000 332.00000000  10.00000000   0.02923977
227.00000000 344.00000000   4.00000000   0.01149425
228.00000000 308.00000000 -22.00000000  -0.07692308
229.00000000 289.00000000  19.00000000   0.06168831
230.00000000 414.00000000  42.00000000   0.09210526
231.00000000 376.00000000 -18.00000000  -0.05027933
232.00000000 320.00000000   8.00000000   0.02439024
233.00000000 270.00000000  45.00000000   0.14285714
234.00000000 387.00000000  15.00000000   0.03731343
235.00000000 335.00000000   0.00000000   0.00000000
236.00000000 388.00000000  17.00000000   0.04197531
237.00000000 277.00000000  -1.00000000  -0.00362319
238.00000000 379.00000000  21.00000000   0.05250000
239.00000000 378.00000000  24.00000000   0.05970149
240.00000000 402.00000000  36.00000000   0.08219178
241.00000000 331.00000000  36.00000000   0.09809264
242.00000000 335.00000000  19.00000000   0.05367232
243.00000000 307.00000000  20.00000000   0.06116208
244.00000000 314.00000000  77.00000000   0.19693095
245.00000000 319.00000000  -8.00000000  -0.02572347
246.00000000 376.00000000  -2.00000000  -0.00534759
247.00000000 427.00000000  30.00000000   0.06564551
248.00000000 334.00000000  -5.00000000  -0.01519757
249.00000000 447.00000000   3.00000000   0.00666667
250.00000000 289.00000000 -17.00000000  -0.06250000
251.00000000 307.00000000 -19.00000000  -0.06597222
252.00000000 273.00000000  69.00000000   0.20175439
253.00000000 352.00000000   4.00000000   0.01123596
254.00000000 293.00000000  18.00000000   0.05787781
255.00000000 302.00000000   0.00000000   0.00000000
256.00000000 234.00000000  71.00000000   0.23278689
257.00000000 341.00000000  70.00000000   0.17031630
258.00000000 431.00000000 -11.00000000  -0.02619048
259.00000000 243.00000000   9.00000000   0.03571429
260.00000000 252.00000000  12.00000000   0.04545455
261.00000000 410.00000000 -20.00000000  -0.05128205
262.00000000 396.00000000   6.00000000   0.01492537
263.00000000 297.00000000  24.00000000   0.07476636
264.00000000 373.00000000 -34.00000000  -0.10029499
265.00000000 341.00000000   3.00000000   0.00872093
266.00000000 297.00000000  -7.00000000  -0.02413793
267.00000000 228.00000000  34.00000000   0.12977099
268.00000000 384.00000000   0.00000000   0.00000000
269.00000000 414.00000000   3.00000000   0.00719424
270.00000000 391.00000000   7.00000000   0.01758794
271.00000000 341.00000000  14.00000000   0.03943662
272.00000000 300.00000000  10.00000000   0.03225806
273.00000000 285.00000000  -8.00000000  -0.02888087
274.00000000 315.00000000  14.00000000   0.04255319
275.00000000 338.00000000  49.00000000   0.12661499
276.00000000 300.00000000  28.00000000   0.08536585
277.00000000 423.00000000   7.00000000   0.01627907
278.00000000 308.00000000  24.00000000   0.07228916
279.00000000 359.00000000   5.00000000   0.01373626
280.00000000 346.00000000  12.00000000   0.03351955
281.00000000 276.00000000 -13.00000000  -0.04942966
282.00000000 365.00000000   3.00000000   0.00815217
283.00000000 283.00000000 -13.00000000  -0.04814815
284.00000000 383.00000000  -8.00000000  -0.02133333
285.00000000 362.00000000  -5.00000000  -0.01400560
286.00000000 353.00000000 -10.00000000  -0.02915452
287.00000000 279.00000000   5.00000000   0.01760563
288.00000000 288.00000000  22.00000000   0.07096774
289.00000000 300.00000000  22.00000000   0.06832298
290.00000000 279.00000000  32.00000000   0.10289389
291.00000000 396.00000000  33.00000000   0.07692308
292.00000000 306.00000000   9.00000000   0.02857143
293.00000000 297.00000000 -12.00000000  -0.04210526
294.00000000 403.00000000  36.00000000   0.08200456
295.00000000 357.00000000  40.00000000   0.10075567
296.00000000 275.00000000  -1.00000000  -0.00364964
297.00000000 360.00000000  -7.00000000  -0.01983003
298.00000000 316.00000000  37.00000000   0.10481586
299.00000000 329.00000000 -10.00000000  -0.03134796
300.00000000 238.00000000  25.00000000   0.09505703
301.00000000 298.00000000  13.00000000   0.04180064
302.00000000 246.00000000  19.00000000   0.07169811
303.00000000 300.00000000  11.00000000   0.03536977
304.00000000 229.00000000  14.00000000   0.05761317
305.00000000 316.00000000  17.00000000   0.05105105
306.00000000 319.00000000 -16.00000000  -0.05280528
307.00000000 339.00000000 -36.00000000  -0.11881188
308.00000000 305.00000000  11.00000000   0.03481013
309.00000000 305.00000000  18.00000000   0.05572755
310.00000000 312.00000000  27.00000000   0.07964602
311.00000000 374.00000000  44.00000000   0.10526316
312.00000000 348.00000000   6.00000000   0.01694915
313.00000000 365.00000000  31.00000000   0.07828283
314.00000000 336.00000000 -42.00000000  -0.14285714
315.00000000 308.00000000   1.00000000   0.00323625
316.00000000 348.00000000  21.00000000   0.05691057
317.00000000 359.00000000  21.00000000   0.05526316
318.00000000 288.00000000   0.00000000   0.00000000
319.00000000 349.00000000   4.00000000   0.01133144
320.00000000 311.00000000  14.00000000   0.04307692
321.00000000 242.00000000   6.00000000   0.02419355
322.00000000 354.00000000  -1.00000000  -0.00283286
323.00000000 363.00000000 -14.00000000  -0.04011461
324.00000000 294.00000000  23.00000000   0.07255521
325.00000000 332.00000000  34.00000000   0.09289617
326.00000000 314.00000000 -31.00000000  -0.10954064
327.00000000 356.00000000 -13.00000000  -0.03790087
328.00000000 305.00000000 -36.00000000  -0.13382900
329.00000000 310.00000000   6.00000000   0.01898734
330.00000000 318.00000000 -13.00000000  -0.04262295
331.00000000 400.00000000  26.00000000   0.06103286
332.00000000 383.00000000  24.00000000   0.05896806
333.00000000 341.00000000  26.00000000   0.07084469
334.00000000 265.00000000   3.00000000   0.01119403
335.00000000 264.00000000   3.00000000   0.01123596
336.00000000 339.00000000  42.00000000   0.11023622
337.00000000 299.00000000  49.00000000   0.14080460
338.00000000 322.00000000  33.00000000   0.09295775
339.00000000 282.00000000  16.00000000   0.05369128
340.00000000 361.00000000  25.00000000   0.06476684
341.00000000 331.00000000 -34.00000000  -0.11447811
342.00000000 301.00000000 -11.00000000  -0.03793103
343.00000000 451.00000000 -11.00000000  -0.02500000
344.00000000 370.00000000 -19.00000000  -0.05413105
345.00000000 322.00000000  71.00000000   0.18066158
346.00000000 252.00000000  72.00000000   0.22222222
347.00000000 380.00000000  -4.00000000  -0.01063830
348.00000000 342.00000000  21.00000000   0.05785124
349.00000000 347.00000000  65.00000000   0.15776699
350.00000000 258.00000000  13.00000000   0.04797048
351.00000000 329.00000000  27.00000000   0.07584270
352.00000000 310.00000000  44.00000000   0.12429379
353.00000000 250.00000000 -16.00000000  -0.06837607
354.00000000 305.00000000  38.00000000   0.11078717
355.00000000 284.00000000   8.00000000   0.02739726
356.00000000 318.00000000  37.00000000   0.10422535
357.00000000 367.00000000  11.00000000   0.02910053
358.00000000 406.00000000   0.00000000   0.00000000
359.00000000 348.00000000  18.00000000   0.04918033
360.00000000 387.00000000  -1.00000000  -0.00259067
361.00000000 301.00000000   6.00000000   0.01954397
362.00000000 342.00000000 -21.00000000  -0.06542056
363.00000000 348.00000000  44.00000000   0.11224490
364.00000000 311.00000000 -17.00000000  -0.05782313
365.00000000 306.00000000   4.00000000   0.01290323
366.00000000 347.00000000  13.00000000   0.03611111
367.00000000 257.00000000  34.00000000   0.11683849
368.00000000 394.00000000  10.00000000   0.02475248
369.00000000 392.00000000  23.00000000   0.05542169
370.00000000 375.00000000  39.00000000   0.09420290
371.00000000 310.00000000  13.00000000   0.04024768
372.00000000 410.00000000   1.00000000   0.00243309
373.00000000 356.00000000  -4.00000000  -0.01136364
374.00000000 328.00000000  11.00000000   0.03244838
375.00000000 300.00000000  15.00000000   0.04761905
376.00000000 395.00000000  -4.00000000  -0.01023018
377.00000000 335.00000000  18.00000000   0.05099150
378.00000000 292.00000000  41.00000000   0.12312312
379.00000000 366.00000000  30.00000000   0.07575758
380.00000000 315.00000000  10.00000000   0.03076923
381.00000000 277.00000000  13.00000000   0.04482759
382.00000000 301.00000000  38.00000000   0.11209440
383.00000000 326.00000000  15.00000000   0.04398827
384.00000000 333.00000000 -16.00000000  -0.05047319
385.00000000 386.00000000  17.00000000   0.04218362
386.00000000 425.00000000 -24.00000000  -0.05985037
387.00000000 335.00000000 -21.00000000  -0.06687898
388.00000000 281.00000000   1.00000000   0.00354610
389.00000000 277.00000000  -5.00000000  -0.01838235
390.00000000 245.00000000  29.00000000   0.10583942
391.00000000 323.00000000  11.00000000   0.03293413
392.00000000 308.00000000   8.00000000   0.02531646
393.00000000 171.00000000 -14.00000000  -0.08917197
394.00000000 326.00000000   4.00000000   0.01212121
395.00000000 280.00000000   1.00000000   0.00355872
396.00000000 300.00000000   6.00000000   0.01960784
397.00000000 204.00000000 -17.00000000  -0.09090909
398.00000000 310.00000000  12.00000000   0.03726708
399.00000000 295.00000000  11.00000000   0.03594771
400.00000000 339.00000000  24.00000000   0.06611570
401.00000000 302.00000000  32.00000000   0.09580838
402.00000000 333.00000000   2.00000000   0.00597015
403.00000000 401.00000000  20.00000000   0.04750594
404.00000000 327.00000000  25.00000000   0.07102273
405.00000000 335.00000000  13.00000000   0.03735632
406.00000000 346.00000000  10.00000000   0.02808989
407.00000000 298.00000000 -20.00000000  -0.07194245
408.00000000 371.00000000   3.00000000   0.00802139
409.00000000 321.00000000   8.00000000   0.02431611
410.00000000 185.00000000   2.00000000   0.01069519
411.00000000 340.00000000  41.00000000   0.10761155
412.00000000 304.00000000 -15.00000000  -0.05190311
413.00000000 315.00000000  20.00000000   0.05970149
414.00000000 383.00000000  -5.00000000  -0.01322751
415.00000000 382.00000000 -14.00000000  -0.03804348
416.00000000 324.00000000   5.00000000   0.01519757
417.00000000 304.00000000  18.00000000   0.05590062
418.00000000 311.00000000  19.00000000   0.05757576
419.00000000 269.00000000  23.00000000   0.07876712
420.00000000 307.00000000   1.00000000   0.00324675
421.00000000 305.00000000  23.00000000   0.07012195
422.00000000 363.00000000 -28.00000000  -0.08358209
423.00000000 283.00000000  22.00000000   0.07213115
424.00000000 314.00000000  16.00000000   0.04848485
425.00000000 294.00000000  17.00000000   0.05466238
426.00000000 275.00000000   9.00000000   0.03169014
427.00000000 343.00000000 -25.00000000  -0.07861635
428.00000000 278.00000000  11.00000000   0.03806228
429.00000000 436.00000000  -7.00000000  -0.01631702
430.00000000 293.00000000   1.00000000   0.00340136
431.00000000 337.00000000 -18.00000000  -0.05642633
432.00000000 313.00000000  -2.00000000  -0.00643087
433.00000000 318.00000000  -7.00000000  -0.02250804
434.00000000 407.00000000  41.00000000   0.09151786
435.00000000 273.00000000  -3.00000000  -0.01111111
436.00000000 266.00000000 -22.00000000  -0.09016393
437.00000000 297.00000000  57.00000000   0.16101695
438.00000000 352.00000000   7.00000000   0.01949861
439.00000000 376.00000000  -1.00000000  -0.00266667
440.00000000 281.00000000 -15.00000000  -0.05639098
441.00000000 311.00000000  24.00000000   0.07164179
442.00000000 286.00000000  -7.00000000  -0.02508961
443.00000000 366.00000000  27.00000000   0.06870229
444.00000000 304.00000000  50.00000000   0.14124294
445.00000000 271.00000000  35.00000000   0.11437908
446.00000000 325.00000000   2.00000000   0.00611621
447.00000000 284.00000000   8.00000000   0.02739726
448.00000000 282.00000000  -5.00000000  -0.01805054
449.00000000 321.00000000  -8.00000000  -0.02555911
450.00000000 324.00000000 -29.00000000  -0.09830508
451.00000000 269.00000000   6.00000000   0.02181818
452.00000000 119.00000000  10.00000000   0.07751938
453.00000000 201.00000000   7.00000000   0.03365385
454.00000000 310.00000000   1.00000000   0.00321543
455.00000000 197.00000000 -18.00000000  -0.10055866
456.00000000 137.00000000 -18.00000000  -0.15126050
457.00000000 218.00000000  -8.00000000  -0.03809524
458.00000000 286.00000000  27.00000000   0.08626198
459.00000000  67.00000000   0.00000000   0.00000000
460.00000000 218.00000000   4.00000000   0.01801802
461.00000000 190.00000000 -30.00000000  -0.18750000
462.00000000 229.00000000 -31.00000000  -0.15656566
463.00000000 104.00000000 -20.00000000  -0.23809524
464.00000000 159.00000000 -12.00000000  -0.08163265
465.00000000 175.00000000 -21.00000000  -0.13636364
466.00000000 187.00000000 -27.00000000  -0.16875000
467.00000000 176.00000000 -22.00000000  -0.14285714
468.00000000 154.00000000 -20.00000000  -0.14925373
469.00000000 133.00000000 -20.00000000  -0.17699115
470.00000000 238.00000000   1.00000000   0.00418410
471.00000000 309.00000000  34.00000000   0.09912536
472.00000000  94.00000000 -20.00000000  -0.27027027
473.00000000 228.00000000 -22.00000000  -0.10679612
474.00000000 236.00000000  -8.00000000  -0.03508772
475.00000000 331.00000000  -3.00000000  -0.00914634
476.00000000 379.00000000  27.00000000   0.06650246
477.00000000 436.00000000 -16.00000000  -0.03809524
478.00000000 276.00000000  -5.00000000  -0.01845018
479.00000000 258.00000000   3.00000000   0.01149425
480.00000000 309.00000000  20.00000000   0.06079027
481.00000000 269.00000000 -12.00000000  -0.04669261
482.00000000 210.00000000 -37.00000000  -0.21387283
483.00000000 324.00000000  16.00000000   0.04705882
484.00000000 290.00000000 -22.00000000  -0.08208955
485.00000000 258.00000000  38.00000000   0.12837838
486.00000000 335.00000000   8.00000000   0.02332362
487.00000000 290.00000000  34.00000000   0.10493827
488.00000000 352.00000000   1.00000000   0.00283286
489.00000000 306.00000000 -24.00000000  -0.08510638
490.00000000 245.00000000   1.00000000   0.00406504
491.00000000 357.00000000  31.00000000   0.07989691
492.00000000 287.00000000 -10.00000000  -0.03610108
493.00000000 284.00000000   8.00000000   0.02739726
494.00000000 286.00000000 -19.00000000  -0.07116105
495.00000000 305.00000000  24.00000000   0.07294833
496.00000000 370.00000000   3.00000000   0.00804290
497.00000000 476.00000000   0.00000000   0.00000000
498.00000000 345.00000000  17.00000000   0.04696133
499.00000000 363.00000000 -12.00000000  -0.03418803
500.00000000 359.00000000  25.00000000   0.06510417
