# Supplementary material for: Ubiquitin transfer by a RING E3 ligase occurs from a closed E2~ubiquitin conformation
Source: Nat Commun. 2020 Jun 5;11:2846. doi: 10.1038/s41467-020-16666-y (PMC7275055; doi:10.1038/s41467-020-16666-y)
Supplement: Supplementary file 4 — Source Data [file 41467_2020_16666_MOESM4_ESM.zip › Source_Data/Figures/Figure_5/Figure_5a/ASCII_22RNF4/17_138with_fret.dat]

  0.00000000  80.00000000 195.00000000   0.70909091
  1.00000000  75.00000000 220.00000000   0.74576271
  2.00000000  47.00000000 218.00000000   0.82264151
  3.00000000  62.00000000 201.00000000   0.76425856
  4.00000000  45.00000000 182.00000000   0.80176211
  5.00000000  45.00000000 275.00000000   0.85937500
  6.00000000  82.00000000 218.00000000   0.72666667
  7.00000000  34.00000000 193.00000000   0.85022026
  8.00000000  61.00000000 277.00000000   0.81952663
  9.00000000  90.00000000 189.00000000   0.67741935
 10.00000000  56.00000000 177.00000000   0.75965665
 11.00000000  92.00000000 188.00000000   0.67142857
 12.00000000  92.00000000 270.00000000   0.74585635
 13.00000000  24.00000000 263.00000000   0.91637631
 14.00000000 114.00000000 152.00000000   0.57142857
 15.00000000  61.00000000 210.00000000   0.77490775
 16.00000000  57.00000000 173.00000000   0.75217391
 17.00000000 102.00000000 186.00000000   0.64583333
 18.00000000 111.00000000 242.00000000   0.68555241
 19.00000000  90.00000000 160.00000000   0.64000000
 20.00000000  83.00000000 214.00000000   0.72053872
 21.00000000  74.00000000 215.00000000   0.74394464
 22.00000000 112.00000000 185.00000000   0.62289562
 23.00000000 102.00000000 215.00000000   0.67823344
 24.00000000 142.00000000 200.00000000   0.58479532
 25.00000000  82.00000000 276.00000000   0.77094972
 26.00000000  58.00000000 288.00000000   0.83236994
 27.00000000  82.00000000 207.00000000   0.71626298
 28.00000000  86.00000000 134.00000000   0.60909091
 29.00000000  63.00000000 251.00000000   0.79936306
 30.00000000  62.00000000 174.00000000   0.73728814
 31.00000000  77.00000000 153.00000000   0.66521739
 32.00000000  77.00000000 221.00000000   0.74161074
 33.00000000  82.00000000 212.00000000   0.72108844
 34.00000000 143.00000000 140.00000000   0.49469965
 35.00000000 108.00000000 189.00000000   0.63636364
 36.00000000  40.00000000 239.00000000   0.85663082
 37.00000000  70.00000000 197.00000000   0.73782772
 38.00000000 111.00000000 224.00000000   0.66865672
 39.00000000  86.00000000 233.00000000   0.73040752
 40.00000000 122.00000000 211.00000000   0.63363363
 41.00000000  48.00000000 235.00000000   0.83038869
 42.00000000  14.00000000 154.00000000   0.91666667
 43.00000000  60.00000000 227.00000000   0.79094077
 44.00000000  46.00000000 252.00000000   0.84563758
 45.00000000  88.00000000 167.00000000   0.65490196
 46.00000000  72.00000000 166.00000000   0.69747899
 47.00000000  33.00000000 183.00000000   0.84722222
 48.00000000 121.00000000 165.00000000   0.57692308
 49.00000000  30.00000000 324.00000000   0.91525424
 50.00000000  74.00000000 138.00000000   0.65094340
 51.00000000  27.00000000 222.00000000   0.89156627
 52.00000000  39.00000000 184.00000000   0.82511211
 53.00000000  57.00000000 209.00000000   0.78571429
 54.00000000  74.00000000 157.00000000   0.67965368
 55.00000000  40.00000000 211.00000000   0.84063745
 56.00000000  42.00000000 175.00000000   0.80645161
 57.00000000 103.00000000 182.00000000   0.63859649
 58.00000000  60.00000000 145.00000000   0.70731707
 59.00000000 124.00000000 228.00000000   0.64772727
 60.00000000  74.00000000 247.00000000   0.76947040
 61.00000000  91.00000000 232.00000000   0.71826625
 62.00000000  72.00000000 206.00000000   0.74100719
 63.00000000  54.00000000 154.00000000   0.74038462
 64.00000000  66.00000000 181.00000000   0.73279352
 65.00000000 123.00000000 219.00000000   0.64035088
 66.00000000  64.00000000 190.00000000   0.74803150
 67.00000000  54.00000000 271.00000000   0.83384615
 68.00000000  53.00000000 188.00000000   0.78008299
 69.00000000  48.00000000 214.00000000   0.81679389
 70.00000000  94.00000000 213.00000000   0.69381107
 71.00000000  81.00000000 133.00000000   0.62149533
 72.00000000  84.00000000 203.00000000   0.70731707
 73.00000000  55.00000000 163.00000000   0.74770642
 74.00000000 113.00000000 166.00000000   0.59498208
 75.00000000  62.00000000 164.00000000   0.72566372
 76.00000000  81.00000000 187.00000000   0.69776119
 77.00000000  74.00000000 175.00000000   0.70281124
 78.00000000  69.00000000 252.00000000   0.78504673
 79.00000000 110.00000000 196.00000000   0.64052288
 80.00000000  22.00000000 135.00000000   0.85987261
 81.00000000  60.00000000 130.00000000   0.68421053
 82.00000000  45.00000000 226.00000000   0.83394834
 83.00000000  70.00000000 160.00000000   0.69565217
 84.00000000  45.00000000 183.00000000   0.80263158
 85.00000000  72.00000000 224.00000000   0.75675676
 86.00000000   8.00000000  96.00000000   0.92307692
 87.00000000  43.00000000 177.00000000   0.80454545
 88.00000000  50.00000000 201.00000000   0.80079681
 89.00000000  45.00000000 249.00000000   0.84693878
 90.00000000  84.00000000 144.00000000   0.63157895
 91.00000000  29.00000000 141.00000000   0.82941176
 92.00000000  53.00000000 149.00000000   0.73762376
 93.00000000  35.00000000 189.00000000   0.84375000
 94.00000000  74.00000000 201.00000000   0.73090909
 95.00000000  64.00000000 147.00000000   0.69668246
 96.00000000  86.00000000 212.00000000   0.71140940
 97.00000000  42.00000000 187.00000000   0.81659389
 98.00000000  18.00000000 178.00000000   0.90816327
 99.00000000  57.00000000 201.00000000   0.77906977
100.00000000  89.00000000 116.00000000   0.56585366
101.00000000  29.00000000 226.00000000   0.88627451
102.00000000  65.00000000 218.00000000   0.77031802
103.00000000 132.00000000 186.00000000   0.58490566
104.00000000  38.00000000 145.00000000   0.79234973
105.00000000  40.00000000 157.00000000   0.79695431
106.00000000  73.00000000 156.00000000   0.68122271
107.00000000  66.00000000 177.00000000   0.72839506
108.00000000  11.00000000 173.00000000   0.94021739
109.00000000  85.00000000 189.00000000   0.68978102
110.00000000  52.00000000 171.00000000   0.76681614
111.00000000  23.00000000 221.00000000   0.90573770
112.00000000  13.00000000 235.00000000   0.94758065
113.00000000  51.00000000 198.00000000   0.79518072
114.00000000 143.00000000 225.00000000   0.61141304
115.00000000  47.00000000 250.00000000   0.84175084
116.00000000  95.00000000 134.00000000   0.58515284
117.00000000  30.00000000 244.00000000   0.89051095
118.00000000  53.00000000 230.00000000   0.81272085
119.00000000  19.00000000 177.00000000   0.90306122
120.00000000  42.00000000 257.00000000   0.85953177
121.00000000  39.00000000 163.00000000   0.80693069
122.00000000  82.00000000 183.00000000   0.69056604
123.00000000  88.00000000 177.00000000   0.66792453
124.00000000  88.00000000  99.00000000   0.52941176
125.00000000  -6.00000000 118.00000000   1.05357143
126.00000000  47.00000000 207.00000000   0.81496063
127.00000000 134.00000000 138.00000000   0.50735294
128.00000000   6.00000000 211.00000000   0.97235023
129.00000000  50.00000000  54.00000000   0.51923077
130.00000000  85.00000000 152.00000000   0.64135021
131.00000000  37.00000000 185.00000000   0.83333333
132.00000000  30.00000000 219.00000000   0.87951807
133.00000000  29.00000000 184.00000000   0.86384977
134.00000000  58.00000000 222.00000000   0.79285714
135.00000000  47.00000000 101.00000000   0.68243243
136.00000000  67.00000000 238.00000000   0.78032787
137.00000000  51.00000000 129.00000000   0.71666667
138.00000000  78.00000000 143.00000000   0.64705882
139.00000000  80.00000000 177.00000000   0.68871595
140.00000000  63.00000000 160.00000000   0.71748879
141.00000000   7.00000000 177.00000000   0.96195652
142.00000000  63.00000000 196.00000000   0.75675676
143.00000000  41.00000000 180.00000000   0.81447964
144.00000000  67.00000000 220.00000000   0.76655052
145.00000000  37.00000000 225.00000000   0.85877863
146.00000000  62.00000000 226.00000000   0.78472222
147.00000000  81.00000000 202.00000000   0.71378092
148.00000000  61.00000000 243.00000000   0.79934211
149.00000000 128.00000000 177.00000000   0.58032787
150.00000000  43.00000000 199.00000000   0.82231405
151.00000000  42.00000000 157.00000000   0.78894472
152.00000000  64.00000000 148.00000000   0.69811321
153.00000000  34.00000000 191.00000000   0.84888889
154.00000000  71.00000000 175.00000000   0.71138211
155.00000000  38.00000000 184.00000000   0.82882883
156.00000000  96.00000000 167.00000000   0.63498099
157.00000000  52.00000000 173.00000000   0.76888889
158.00000000  17.00000000 173.00000000   0.91052632
159.00000000  45.00000000 139.00000000   0.75543478
160.00000000  51.00000000 241.00000000   0.82534247
161.00000000  36.00000000 184.00000000   0.83636364
162.00000000  62.00000000 134.00000000   0.68367347
163.00000000  83.00000000 218.00000000   0.72425249
164.00000000 111.00000000 124.00000000   0.52765957
165.00000000   7.00000000 190.00000000   0.96446701
166.00000000  15.00000000 163.00000000   0.91573034
167.00000000  29.00000000 196.00000000   0.87111111
168.00000000  48.00000000 151.00000000   0.75879397
169.00000000  44.00000000 126.00000000   0.74117647
170.00000000 104.00000000 270.00000000   0.72192513
171.00000000  68.00000000 213.00000000   0.75800712
172.00000000  69.00000000 170.00000000   0.71129707
173.00000000  14.00000000 205.00000000   0.93607306
174.00000000  79.00000000 207.00000000   0.72377622
175.00000000 109.00000000 178.00000000   0.62020906
176.00000000  35.00000000 200.00000000   0.85106383
177.00000000  12.00000000 172.00000000   0.93478261
178.00000000  89.00000000 162.00000000   0.64541833
179.00000000  66.00000000 193.00000000   0.74517375
180.00000000  30.00000000 122.00000000   0.80263158
181.00000000  72.00000000 218.00000000   0.75172414
182.00000000  56.00000000  99.00000000   0.63870968
183.00000000 104.00000000 197.00000000   0.65448505
184.00000000  76.00000000 153.00000000   0.66812227
185.00000000  79.00000000 211.00000000   0.72758621
186.00000000  66.00000000 167.00000000   0.71673820
187.00000000   9.00000000 205.00000000   0.95794393
188.00000000  56.00000000 189.00000000   0.77142857
189.00000000  58.00000000 119.00000000   0.67231638
190.00000000  60.00000000 190.00000000   0.76000000
191.00000000  68.00000000 168.00000000   0.71186441
192.00000000  55.00000000 196.00000000   0.78087649
193.00000000  63.00000000 162.00000000   0.72000000
194.00000000  49.00000000 192.00000000   0.79668050
195.00000000  57.00000000 171.00000000   0.75000000
196.00000000  34.00000000 129.00000000   0.79141104
197.00000000  61.00000000 167.00000000   0.73245614
198.00000000  57.00000000 175.00000000   0.75431034
199.00000000  36.00000000 159.00000000   0.81538462
200.00000000  84.00000000 167.00000000   0.66533865
201.00000000  54.00000000 165.00000000   0.75342466
202.00000000  89.00000000 218.00000000   0.71009772
203.00000000 113.00000000 175.00000000   0.60763889
204.00000000 111.00000000 163.00000000   0.59489051
205.00000000  43.00000000 164.00000000   0.79227053
206.00000000  75.00000000 132.00000000   0.63768116
207.00000000  17.00000000 180.00000000   0.91370558
208.00000000  68.00000000 159.00000000   0.70044053
209.00000000  70.00000000 211.00000000   0.75088968
210.00000000  24.00000000 227.00000000   0.90438247
211.00000000  91.00000000 160.00000000   0.63745020
212.00000000  38.00000000 208.00000000   0.84552846
213.00000000  32.00000000 226.00000000   0.87596899
214.00000000  48.00000000 191.00000000   0.79916318
215.00000000  94.00000000 184.00000000   0.66187050
216.00000000  38.00000000 112.00000000   0.74666667
217.00000000  52.00000000 168.00000000   0.76363636
218.00000000  70.00000000 212.00000000   0.75177305
219.00000000  80.00000000 198.00000000   0.71223022
220.00000000  38.00000000 171.00000000   0.81818182
221.00000000  63.00000000 186.00000000   0.74698795
222.00000000  16.00000000 192.00000000   0.92307692
223.00000000  84.00000000 167.00000000   0.66533865
224.00000000  54.00000000 181.00000000   0.77021277
225.00000000  82.00000000 155.00000000   0.65400844
226.00000000  61.00000000 101.00000000   0.62345679
227.00000000   9.00000000 165.00000000   0.94827586
228.00000000 101.00000000 188.00000000   0.65051903
229.00000000  87.00000000 162.00000000   0.65060241
230.00000000  39.00000000 146.00000000   0.78918919
231.00000000  78.00000000 170.00000000   0.68548387
232.00000000  69.00000000 150.00000000   0.68493151
233.00000000 119.00000000 136.00000000   0.53333333
234.00000000  59.00000000 132.00000000   0.69109948
235.00000000  83.00000000 144.00000000   0.63436123
236.00000000  98.00000000 157.00000000   0.61568627
237.00000000  75.00000000 178.00000000   0.70355731
238.00000000  45.00000000 172.00000000   0.79262673
239.00000000  69.00000000 171.00000000   0.71250000
240.00000000  49.00000000 134.00000000   0.73224044
241.00000000 103.00000000 155.00000000   0.60077519
242.00000000  65.00000000 221.00000000   0.77272727
243.00000000  34.00000000 236.00000000   0.87407407
244.00000000  27.00000000 144.00000000   0.84210526
245.00000000  68.00000000 167.00000000   0.71063830
246.00000000  91.00000000 147.00000000   0.61764706
247.00000000  43.00000000 201.00000000   0.82377049
248.00000000  59.00000000 138.00000000   0.70050761
249.00000000  41.00000000 195.00000000   0.82627119
250.00000000 115.00000000 186.00000000   0.61794020
251.00000000  37.00000000 160.00000000   0.81218274
252.00000000  83.00000000 221.00000000   0.72697368
253.00000000  85.00000000 119.00000000   0.58333333
254.00000000  54.00000000 205.00000000   0.79150579
255.00000000 119.00000000 199.00000000   0.62578616
256.00000000  75.00000000 163.00000000   0.68487395
257.00000000  45.00000000 205.00000000   0.82000000
258.00000000 105.00000000 101.00000000   0.49029126
259.00000000  45.00000000 157.00000000   0.77722772
260.00000000  50.00000000 247.00000000   0.83164983
261.00000000  50.00000000 114.00000000   0.69512195
262.00000000  32.00000000 140.00000000   0.81395349
263.00000000  94.00000000 129.00000000   0.57847534
264.00000000  51.00000000 201.00000000   0.79761905
265.00000000 116.00000000 250.00000000   0.68306011
266.00000000  94.00000000  90.00000000   0.48913043
267.00000000 100.00000000 179.00000000   0.64157706
268.00000000 127.00000000 144.00000000   0.53136531
269.00000000  45.00000000 118.00000000   0.72392638
270.00000000  33.00000000  75.00000000   0.69444444
271.00000000  32.00000000 111.00000000   0.77622378
272.00000000  39.00000000 199.00000000   0.83613445
273.00000000  80.00000000 164.00000000   0.67213115
274.00000000  62.00000000 205.00000000   0.76779026
275.00000000  90.00000000 114.00000000   0.55882353
276.00000000  91.00000000 139.00000000   0.60434783
277.00000000  83.00000000 171.00000000   0.67322835
278.00000000  31.00000000 147.00000000   0.82584270
279.00000000  51.00000000 143.00000000   0.73711340
280.00000000  25.00000000 160.00000000   0.86486486
281.00000000  44.00000000 150.00000000   0.77319588
282.00000000  66.00000000 142.00000000   0.68269231
283.00000000  51.00000000 131.00000000   0.71978022
284.00000000  66.00000000 253.00000000   0.79310345
285.00000000  40.00000000  95.00000000   0.70370370
286.00000000  33.00000000 112.00000000   0.77241379
287.00000000  69.00000000 106.00000000   0.60571429
288.00000000  96.00000000 139.00000000   0.59148936
289.00000000  12.00000000 124.00000000   0.91176471
290.00000000  29.00000000 204.00000000   0.87553648
291.00000000 138.00000000 132.00000000   0.48888889
292.00000000  37.00000000 139.00000000   0.78977273
293.00000000  54.00000000 102.00000000   0.65384615
294.00000000  17.00000000 116.00000000   0.87218045
295.00000000  48.00000000 137.00000000   0.74054054
296.00000000  24.00000000 110.00000000   0.82089552
297.00000000 102.00000000 175.00000000   0.63176895
298.00000000  81.00000000 130.00000000   0.61611374
299.00000000  31.00000000 170.00000000   0.84577114
300.00000000  38.00000000 127.00000000   0.76969697
301.00000000  61.00000000 134.00000000   0.68717949
302.00000000  10.00000000 114.00000000   0.91935484
303.00000000 131.00000000 167.00000000   0.56040268
304.00000000  46.00000000 104.00000000   0.69333333
305.00000000   8.00000000 190.00000000   0.95959596
306.00000000  30.00000000 137.00000000   0.82035928
307.00000000  95.00000000 108.00000000   0.53201970
308.00000000  41.00000000 125.00000000   0.75301205
309.00000000  25.00000000  84.00000000   0.77064220
310.00000000  30.00000000 157.00000000   0.83957219
311.00000000 113.00000000 135.00000000   0.54435484
312.00000000  51.00000000 153.00000000   0.75000000
313.00000000  70.00000000 192.00000000   0.73282443
314.00000000  58.00000000 192.00000000   0.76800000
315.00000000  54.00000000 141.00000000   0.72307692
316.00000000  17.00000000 117.00000000   0.87313433
317.00000000 101.00000000 151.00000000   0.59920635
318.00000000  57.00000000 163.00000000   0.74090909
319.00000000  10.00000000 186.00000000   0.94897959
320.00000000 109.00000000 135.00000000   0.55327869
321.00000000  12.00000000 149.00000000   0.92546584
322.00000000  45.00000000 167.00000000   0.78773585
323.00000000  67.00000000 125.00000000   0.65104167
324.00000000  65.00000000 113.00000000   0.63483146
325.00000000 101.00000000 170.00000000   0.62730627
326.00000000 110.00000000 159.00000000   0.59107807
327.00000000  61.00000000 139.00000000   0.69500000
328.00000000  10.00000000 161.00000000   0.94152047
329.00000000  21.00000000 128.00000000   0.85906040
330.00000000 161.00000000 137.00000000   0.45973154
331.00000000  44.00000000 136.00000000   0.75555556
332.00000000  69.00000000 155.00000000   0.69196429
333.00000000  39.00000000 126.00000000   0.76363636
334.00000000  15.00000000 144.00000000   0.90566038
335.00000000  68.00000000  52.00000000   0.43333333
336.00000000  63.00000000 166.00000000   0.72489083
337.00000000  75.00000000 135.00000000   0.64285714
338.00000000 140.00000000 168.00000000   0.54545455
339.00000000  52.00000000 119.00000000   0.69590643
340.00000000  66.00000000 122.00000000   0.64893617
341.00000000  90.00000000 161.00000000   0.64143426
342.00000000  52.00000000  80.00000000   0.60606061
343.00000000  70.00000000 148.00000000   0.67889908
344.00000000  73.00000000 125.00000000   0.63131313
345.00000000  -9.00000000 145.00000000   1.06617647
346.00000000  62.00000000 165.00000000   0.72687225
347.00000000  68.00000000  99.00000000   0.59281437
348.00000000  74.00000000 193.00000000   0.72284644
349.00000000  65.00000000 143.00000000   0.68750000
350.00000000  64.00000000 155.00000000   0.70776256
351.00000000  29.00000000 190.00000000   0.86757991
352.00000000  15.00000000 141.00000000   0.90384615
353.00000000  38.00000000  85.00000000   0.69105691
354.00000000  56.00000000 177.00000000   0.75965665
355.00000000 118.00000000 182.00000000   0.60666667
356.00000000  49.00000000 126.00000000   0.72000000
357.00000000  32.00000000 167.00000000   0.83919598
358.00000000  45.00000000 130.00000000   0.74285714
359.00000000  73.00000000 142.00000000   0.66046512
360.00000000  50.00000000 165.00000000   0.76744186
361.00000000  29.00000000 156.00000000   0.84324324
362.00000000  73.00000000 135.00000000   0.64903846
363.00000000  86.00000000 191.00000000   0.68953069
364.00000000  71.00000000 207.00000000   0.74460432
365.00000000 125.00000000 113.00000000   0.47478992
366.00000000  51.00000000 196.00000000   0.79352227
367.00000000  78.00000000 126.00000000   0.61764706
368.00000000 112.00000000 160.00000000   0.58823529
369.00000000  69.00000000 130.00000000   0.65326633
370.00000000  76.00000000 125.00000000   0.62189055
371.00000000  62.00000000 144.00000000   0.69902913
372.00000000  12.00000000 104.00000000   0.89655172
373.00000000  76.00000000 119.00000000   0.61025641
374.00000000  87.00000000 104.00000000   0.54450262
375.00000000  14.00000000 105.00000000   0.88235294
376.00000000  43.00000000 145.00000000   0.77127660
377.00000000  39.00000000 105.00000000   0.72916667
378.00000000  48.00000000 158.00000000   0.76699029
379.00000000  92.00000000 139.00000000   0.60173160
380.00000000  33.00000000  85.00000000   0.72033898
381.00000000  79.00000000 149.00000000   0.65350877
382.00000000  75.00000000 160.00000000   0.68085106
383.00000000  60.00000000 108.00000000   0.64285714
384.00000000  19.00000000 128.00000000   0.87074830
385.00000000  48.00000000 153.00000000   0.76119403
386.00000000  22.00000000 145.00000000   0.86826347
387.00000000  49.00000000 130.00000000   0.72625698
388.00000000  14.00000000 174.00000000   0.92553191
389.00000000  68.00000000 199.00000000   0.74531835
390.00000000   8.00000000  78.00000000   0.90697674
391.00000000  17.00000000 154.00000000   0.90058480
392.00000000  35.00000000 162.00000000   0.82233503
393.00000000  48.00000000 125.00000000   0.72254335
394.00000000  25.00000000 146.00000000   0.85380117
395.00000000  54.00000000 193.00000000   0.78137652
396.00000000 -10.00000000 208.00000000   1.05050505
397.00000000  20.00000000 165.00000000   0.89189189
398.00000000  38.00000000 128.00000000   0.77108434
399.00000000  80.00000000 152.00000000   0.65517241
400.00000000  51.00000000 120.00000000   0.70175439
401.00000000  58.00000000 237.00000000   0.80338983
402.00000000  55.00000000 124.00000000   0.69273743
403.00000000  64.00000000 104.00000000   0.61904762
404.00000000  76.00000000 176.00000000   0.69841270
405.00000000   9.00000000 108.00000000   0.92307692
406.00000000  32.00000000 137.00000000   0.81065089
407.00000000  72.00000000 161.00000000   0.69098712
408.00000000 -10.00000000 123.00000000   1.08849558
409.00000000  47.00000000 155.00000000   0.76732673
410.00000000  62.00000000 112.00000000   0.64367816
411.00000000  20.00000000 114.00000000   0.85074627
412.00000000  54.00000000 118.00000000   0.68604651
413.00000000  47.00000000 168.00000000   0.78139535
414.00000000  38.00000000 142.00000000   0.78888889
415.00000000  64.00000000 160.00000000   0.71428571
416.00000000  70.00000000 113.00000000   0.61748634
417.00000000 111.00000000 175.00000000   0.61188811
418.00000000  39.00000000 165.00000000   0.80882353
419.00000000  72.00000000 102.00000000   0.58620690
420.00000000  49.00000000 113.00000000   0.69753086
421.00000000  98.00000000 156.00000000   0.61417323
422.00000000  63.00000000 191.00000000   0.75196850
423.00000000  27.00000000 175.00000000   0.86633663
424.00000000  48.00000000 196.00000000   0.80327869
425.00000000  43.00000000 132.00000000   0.75428571
426.00000000  67.00000000 145.00000000   0.68396226
427.00000000  91.00000000 181.00000000   0.66544118
428.00000000  57.00000000 156.00000000   0.73239437
429.00000000  23.00000000 125.00000000   0.84459459
430.00000000  43.00000000 129.00000000   0.75000000
431.00000000  20.00000000 231.00000000   0.92031873
432.00000000   3.00000000 172.00000000   0.98285714
433.00000000  34.00000000 120.00000000   0.77922078
434.00000000  49.00000000 112.00000000   0.69565217
435.00000000  24.00000000 161.00000000   0.87027027
436.00000000  34.00000000 124.00000000   0.78481013
437.00000000  24.00000000 122.00000000   0.83561644
438.00000000  42.00000000 143.00000000   0.77297297
439.00000000  72.00000000 220.00000000   0.75342466
440.00000000  78.00000000 135.00000000   0.63380282
441.00000000 102.00000000 147.00000000   0.59036145
442.00000000  45.00000000 116.00000000   0.72049689
443.00000000  25.00000000 143.00000000   0.85119048
444.00000000  13.00000000 113.00000000   0.89682540
445.00000000  65.00000000 112.00000000   0.63276836
446.00000000  35.00000000 140.00000000   0.80000000
447.00000000  53.00000000 154.00000000   0.74396135
448.00000000  10.00000000 136.00000000   0.93150685
449.00000000  28.00000000 144.00000000   0.83720930
450.00000000  47.00000000 134.00000000   0.74033149
451.00000000  57.00000000 142.00000000   0.71356784
452.00000000  29.00000000 157.00000000   0.84408602
453.00000000  22.00000000 136.00000000   0.86075949
454.00000000  67.00000000 136.00000000   0.66995074
455.00000000  36.00000000 184.00000000   0.83636364
456.00000000  40.00000000 173.00000000   0.81220657
457.00000000  46.00000000 212.00000000   0.82170543
458.00000000  50.00000000 186.00000000   0.78813559
459.00000000  94.00000000 159.00000000   0.62845850
460.00000000  21.00000000 115.00000000   0.84558824
461.00000000 -12.00000000 192.00000000   1.06666667
462.00000000  34.00000000 128.00000000   0.79012346
463.00000000 -17.00000000 147.00000000   1.13076923
464.00000000  73.00000000 114.00000000   0.60962567
465.00000000  69.00000000 201.00000000   0.74444444
466.00000000  36.00000000 148.00000000   0.80434783
467.00000000  20.00000000 146.00000000   0.87951807
468.00000000  56.00000000 189.00000000   0.77142857
469.00000000  56.00000000 136.00000000   0.70833333
470.00000000  39.00000000 163.00000000   0.80693069
471.00000000  41.00000000 121.00000000   0.74691358
472.00000000  63.00000000 150.00000000   0.70422535
473.00000000  20.00000000 113.00000000   0.84962406
474.00000000  24.00000000  71.00000000   0.74736842
475.00000000  44.00000000 161.00000000   0.78536585
476.00000000  62.00000000 144.00000000   0.69902913
477.00000000 110.00000000 148.00000000   0.57364341
478.00000000  63.00000000 132.00000000   0.67692308
479.00000000  24.00000000 119.00000000   0.83216783
480.00000000  87.00000000 107.00000000   0.55154639
481.00000000  52.00000000  85.00000000   0.62043796
482.00000000  35.00000000 169.00000000   0.82843137
483.00000000  49.00000000 172.00000000   0.77828054
484.00000000  63.00000000 142.00000000   0.69268293
485.00000000  59.00000000 105.00000000   0.64024390
486.00000000  10.00000000 161.00000000   0.94152047
487.00000000  41.00000000 132.00000000   0.76300578
488.00000000  35.00000000 115.00000000   0.76666667
489.00000000 108.00000000 178.00000000   0.62237762
490.00000000  75.00000000 142.00000000   0.65437788
491.00000000  26.00000000 170.00000000   0.86734694
492.00000000  19.00000000 147.00000000   0.88554217
493.00000000  21.00000000 125.00000000   0.85616438
494.00000000  59.00000000 154.00000000   0.72300469
495.00000000  57.00000000 173.00000000   0.75217391
496.00000000  58.00000000 122.00000000   0.67777778
497.00000000  18.00000000 173.00000000   0.90575916
498.00000000  37.00000000 145.00000000   0.79670330
499.00000000  41.00000000 130.00000000   0.76023392
500.00000000  55.00000000 140.00000000   0.71794872
