# Supplementary material for: Ubiquitin transfer by a RING E3 ligase occurs from a closed E2~ubiquitin conformation
Source: Nat Commun. 2020 Jun 5;11:2846. doi: 10.1038/s41467-020-16666-y (PMC7275055; doi:10.1038/s41467-020-16666-y)
Supplement: Supplementary file 4 — Source Data [file 41467_2020_16666_MOESM4_ESM.zip › Source_Data/Figures/Figure_5/Figure_5a/ASCII_22RNF4/17_144with_fret.dat]

  0.00000000  59.00000000 178.00000000   0.75105485
  1.00000000  61.00000000 182.00000000   0.74897119
  2.00000000 105.00000000 202.00000000   0.65798046
  3.00000000 101.00000000 192.00000000   0.65529010
  4.00000000  99.00000000 166.00000000   0.62641509
  5.00000000  79.00000000 150.00000000   0.65502183
  6.00000000 137.00000000 211.00000000   0.60632184
  7.00000000  41.00000000 122.00000000   0.74846626
  8.00000000  78.00000000 156.00000000   0.66666667
  9.00000000  68.00000000 164.00000000   0.70689655
 10.00000000  69.00000000 159.00000000   0.69736842
 11.00000000 172.00000000 150.00000000   0.46583851
 12.00000000 116.00000000 204.00000000   0.63750000
 13.00000000  50.00000000 217.00000000   0.81273408
 14.00000000 117.00000000 168.00000000   0.58947368
 15.00000000  25.00000000 191.00000000   0.88425926
 16.00000000 158.00000000 169.00000000   0.51681957
 17.00000000  79.00000000 149.00000000   0.65350877
 18.00000000  68.00000000 155.00000000   0.69506726
 19.00000000  58.00000000 195.00000000   0.77075099
 20.00000000 137.00000000 167.00000000   0.54934211
 21.00000000 104.00000000 208.00000000   0.66666667
 22.00000000 129.00000000 225.00000000   0.63559322
 23.00000000 135.00000000 167.00000000   0.55298013
 24.00000000  51.00000000 161.00000000   0.75943396
 25.00000000 120.00000000 206.00000000   0.63190184
 26.00000000 104.00000000 211.00000000   0.66984127
 27.00000000  83.00000000 165.00000000   0.66532258
 28.00000000 145.00000000 140.00000000   0.49122807
 29.00000000  47.00000000 187.00000000   0.79914530
 30.00000000 106.00000000 133.00000000   0.55648536
 31.00000000 126.00000000 239.00000000   0.65479452
 32.00000000  83.00000000 167.00000000   0.66800000
 33.00000000  53.00000000 231.00000000   0.81338028
 34.00000000  65.00000000 173.00000000   0.72689076
 35.00000000  94.00000000 139.00000000   0.59656652
 36.00000000 124.00000000 165.00000000   0.57093426
 37.00000000  62.00000000 166.00000000   0.72807018
 38.00000000 113.00000000 208.00000000   0.64797508
 39.00000000  88.00000000 222.00000000   0.71612903
 40.00000000 114.00000000 171.00000000   0.60000000
 41.00000000  84.00000000 204.00000000   0.70833333
 42.00000000 105.00000000 165.00000000   0.61111111
 43.00000000  61.00000000 185.00000000   0.75203252
 44.00000000  87.00000000 197.00000000   0.69366197
 45.00000000  43.00000000 190.00000000   0.81545064
 46.00000000  68.00000000 200.00000000   0.74626866
 47.00000000  50.00000000 144.00000000   0.74226804
 48.00000000  82.00000000 149.00000000   0.64502165
 49.00000000  82.00000000 172.00000000   0.67716535
 50.00000000  99.00000000 208.00000000   0.67752443
 51.00000000  88.00000000 178.00000000   0.66917293
 52.00000000  92.00000000 162.00000000   0.63779528
 53.00000000  91.00000000 186.00000000   0.67148014
 54.00000000  48.00000000 142.00000000   0.74736842
 55.00000000  69.00000000 161.00000000   0.70000000
 56.00000000  74.00000000 230.00000000   0.75657895
 57.00000000  88.00000000 193.00000000   0.68683274
 58.00000000  63.00000000 147.00000000   0.70000000
 59.00000000 103.00000000 211.00000000   0.67197452
 60.00000000 109.00000000 190.00000000   0.63545151
 61.00000000 116.00000000 180.00000000   0.60810811
 62.00000000  87.00000000 178.00000000   0.67169811
 63.00000000  78.00000000 185.00000000   0.70342205
 64.00000000  89.00000000 200.00000000   0.69204152
 65.00000000  73.00000000 205.00000000   0.73741007
 66.00000000 106.00000000 250.00000000   0.70224719
 67.00000000 100.00000000 236.00000000   0.70238095
 68.00000000  85.00000000 183.00000000   0.68283582
 69.00000000 104.00000000 200.00000000   0.65789474
 70.00000000  66.00000000 188.00000000   0.74015748
 71.00000000 124.00000000 159.00000000   0.56183746
 72.00000000 133.00000000 181.00000000   0.57643312
 73.00000000 137.00000000 240.00000000   0.63660477
 74.00000000 106.00000000 162.00000000   0.60447761
 75.00000000   3.00000000 205.00000000   0.98557692
 76.00000000 122.00000000 185.00000000   0.60260586
 77.00000000  87.00000000 133.00000000   0.60454545
 78.00000000  42.00000000 223.00000000   0.84150943
 79.00000000  64.00000000 169.00000000   0.72532189
 80.00000000  27.00000000 143.00000000   0.84117647
 81.00000000 102.00000000 220.00000000   0.68322981
 82.00000000  29.00000000 127.00000000   0.81410256
 83.00000000 119.00000000 163.00000000   0.57801418
 84.00000000  64.00000000 134.00000000   0.67676768
 85.00000000  80.00000000 170.00000000   0.68000000
 86.00000000  47.00000000 150.00000000   0.76142132
 87.00000000 111.00000000 125.00000000   0.52966102
 88.00000000 115.00000000 186.00000000   0.61794020
 89.00000000  55.00000000 146.00000000   0.72636816
 90.00000000  70.00000000 117.00000000   0.62566845
 91.00000000  35.00000000 177.00000000   0.83490566
 92.00000000  69.00000000 181.00000000   0.72400000
 93.00000000  74.00000000 216.00000000   0.74482759
 94.00000000 117.00000000 165.00000000   0.58510638
 95.00000000  66.00000000 157.00000000   0.70403587
 96.00000000  50.00000000 100.00000000   0.66666667
 97.00000000 123.00000000 187.00000000   0.60322581
 98.00000000 117.00000000 211.00000000   0.64329268
 99.00000000  71.00000000 218.00000000   0.75432526
100.00000000  72.00000000 163.00000000   0.69361702
101.00000000  43.00000000 188.00000000   0.81385281
102.00000000  15.00000000 130.00000000   0.89655172
103.00000000  84.00000000 204.00000000   0.70833333
104.00000000  55.00000000 144.00000000   0.72361809
105.00000000  79.00000000 200.00000000   0.71684588
106.00000000 150.00000000 143.00000000   0.48805461
107.00000000  74.00000000 162.00000000   0.68644068
108.00000000 105.00000000 213.00000000   0.66981132
109.00000000  54.00000000 175.00000000   0.76419214
110.00000000  96.00000000 176.00000000   0.64705882
111.00000000  40.00000000 169.00000000   0.80861244
112.00000000  48.00000000 191.00000000   0.79916318
113.00000000  34.00000000 194.00000000   0.85087719
114.00000000   5.00000000 151.00000000   0.96794872
115.00000000  58.00000000 145.00000000   0.71428571
116.00000000  51.00000000 137.00000000   0.72872340
117.00000000  82.00000000 182.00000000   0.68939394
118.00000000 107.00000000 164.00000000   0.60516605
119.00000000  82.00000000 198.00000000   0.70714286
120.00000000  39.00000000 171.00000000   0.81428571
121.00000000 122.00000000 171.00000000   0.58361775
122.00000000  58.00000000 103.00000000   0.63975155
123.00000000  46.00000000 127.00000000   0.73410405
124.00000000  49.00000000 154.00000000   0.75862069
125.00000000 142.00000000 180.00000000   0.55900621
126.00000000 113.00000000 115.00000000   0.50438596
127.00000000  60.00000000 107.00000000   0.64071856
128.00000000  82.00000000 156.00000000   0.65546218
129.00000000  75.00000000 118.00000000   0.61139896
130.00000000 141.00000000 114.00000000   0.44705882
131.00000000  67.00000000 127.00000000   0.65463918
132.00000000  54.00000000 169.00000000   0.75784753
133.00000000  72.00000000 172.00000000   0.70491803
134.00000000 139.00000000 167.00000000   0.54575163
135.00000000  51.00000000  97.00000000   0.65540541
136.00000000  97.00000000 182.00000000   0.65232975
137.00000000  42.00000000 136.00000000   0.76404494
138.00000000  51.00000000 129.00000000   0.71666667
139.00000000 147.00000000 157.00000000   0.51644737
140.00000000  92.00000000 192.00000000   0.67605634
141.00000000  69.00000000 133.00000000   0.65841584
142.00000000 124.00000000 159.00000000   0.56183746
143.00000000 112.00000000 214.00000000   0.65644172
144.00000000  88.00000000 269.00000000   0.75350140
145.00000000 108.00000000 133.00000000   0.55186722
146.00000000  63.00000000 164.00000000   0.72246696
147.00000000  11.00000000 155.00000000   0.93373494
148.00000000  58.00000000 195.00000000   0.77075099
149.00000000 152.00000000 178.00000000   0.53939394
150.00000000  81.00000000 144.00000000   0.64000000
151.00000000  24.00000000 193.00000000   0.88940092
152.00000000 159.00000000 103.00000000   0.39312977
153.00000000  74.00000000 122.00000000   0.62244898
154.00000000 138.00000000 158.00000000   0.53378378
155.00000000  75.00000000 185.00000000   0.71153846
156.00000000 104.00000000 143.00000000   0.57894737
157.00000000 111.00000000 156.00000000   0.58426966
158.00000000 135.00000000 158.00000000   0.53924915
159.00000000 130.00000000 168.00000000   0.56375839
160.00000000 110.00000000 163.00000000   0.59706960
161.00000000  42.00000000 169.00000000   0.80094787
162.00000000 124.00000000 156.00000000   0.55714286
163.00000000 124.00000000 128.00000000   0.50793651
164.00000000  73.00000000 154.00000000   0.67841410
165.00000000  94.00000000 117.00000000   0.55450237
166.00000000  58.00000000 196.00000000   0.77165354
167.00000000  89.00000000 194.00000000   0.68551237
168.00000000  91.00000000 145.00000000   0.61440678
169.00000000  57.00000000 130.00000000   0.69518717
170.00000000 102.00000000 141.00000000   0.58024691
171.00000000  20.00000000 197.00000000   0.90783410
172.00000000  56.00000000 135.00000000   0.70680628
173.00000000  30.00000000 134.00000000   0.81707317
174.00000000  75.00000000 165.00000000   0.68750000
175.00000000  57.00000000 149.00000000   0.72330097
176.00000000  84.00000000  86.00000000   0.50588235
177.00000000  97.00000000 117.00000000   0.54672897
178.00000000 186.00000000 127.00000000   0.40575080
179.00000000  45.00000000 183.00000000   0.80263158
180.00000000  99.00000000 110.00000000   0.52631579
181.00000000 115.00000000 115.00000000   0.50000000
182.00000000  90.00000000 125.00000000   0.58139535
183.00000000 122.00000000 176.00000000   0.59060403
184.00000000 110.00000000  85.00000000   0.43589744
185.00000000  60.00000000 155.00000000   0.72093023
186.00000000  98.00000000 217.00000000   0.68888889
187.00000000  53.00000000 213.00000000   0.80075188
188.00000000  36.00000000 184.00000000   0.83636364
189.00000000  30.00000000 164.00000000   0.84536082
190.00000000  65.00000000 201.00000000   0.75563910
191.00000000 119.00000000 140.00000000   0.54054054
192.00000000  96.00000000 162.00000000   0.62790698
193.00000000 138.00000000 130.00000000   0.48507463
194.00000000 109.00000000 127.00000000   0.53813559
195.00000000  75.00000000 143.00000000   0.65596330
196.00000000  63.00000000 152.00000000   0.70697674
197.00000000  92.00000000 104.00000000   0.53061224
198.00000000  48.00000000 166.00000000   0.77570093
199.00000000 156.00000000 177.00000000   0.53153153
200.00000000  63.00000000 217.00000000   0.77500000
201.00000000  72.00000000 116.00000000   0.61702128
202.00000000  90.00000000 185.00000000   0.67272727
203.00000000   3.00000000 238.00000000   0.98755187
204.00000000 134.00000000 181.00000000   0.57460317
205.00000000 129.00000000 139.00000000   0.51865672
206.00000000  65.00000000 113.00000000   0.63483146
207.00000000 119.00000000 131.00000000   0.52400000
208.00000000 113.00000000 158.00000000   0.58302583
209.00000000 163.00000000 109.00000000   0.40073529
210.00000000  54.00000000  96.00000000   0.64000000
211.00000000  87.00000000 139.00000000   0.61504425
212.00000000  81.00000000 147.00000000   0.64473684
213.00000000  70.00000000 164.00000000   0.70085470
214.00000000  99.00000000 192.00000000   0.65979381
215.00000000 137.00000000 152.00000000   0.52595156
216.00000000  94.00000000 186.00000000   0.66428571
217.00000000  84.00000000 160.00000000   0.65573770
218.00000000  85.00000000 132.00000000   0.60829493
219.00000000  52.00000000 146.00000000   0.73737374
220.00000000 141.00000000 107.00000000   0.43145161
221.00000000 122.00000000 202.00000000   0.62345679
222.00000000  83.00000000 132.00000000   0.61395349
223.00000000  63.00000000 131.00000000   0.67525773
224.00000000 108.00000000 153.00000000   0.58620690
225.00000000  76.00000000 146.00000000   0.65765766
226.00000000 115.00000000  92.00000000   0.44444444
227.00000000  97.00000000 145.00000000   0.59917355
228.00000000 117.00000000 211.00000000   0.64329268
229.00000000  67.00000000 115.00000000   0.63186813
230.00000000 134.00000000 124.00000000   0.48062016
231.00000000 132.00000000 164.00000000   0.55405405
232.00000000  51.00000000 100.00000000   0.66225166
233.00000000 107.00000000 241.00000000   0.69252874
234.00000000  78.00000000 159.00000000   0.67088608
235.00000000 108.00000000 147.00000000   0.57647059
236.00000000 133.00000000  96.00000000   0.41921397
237.00000000  56.00000000 144.00000000   0.72000000
238.00000000 121.00000000 204.00000000   0.62769231
239.00000000  83.00000000 167.00000000   0.66800000
240.00000000 106.00000000 145.00000000   0.57768924
241.00000000 205.00000000 127.00000000   0.38253012
242.00000000  79.00000000 171.00000000   0.68400000
243.00000000 103.00000000 194.00000000   0.65319865
244.00000000  60.00000000  97.00000000   0.61783439
245.00000000  78.00000000 126.00000000   0.61764706
246.00000000 150.00000000 157.00000000   0.51140065
247.00000000 101.00000000 103.00000000   0.50490196
248.00000000 105.00000000 118.00000000   0.52914798
249.00000000  34.00000000 139.00000000   0.80346821
250.00000000 113.00000000 141.00000000   0.55511811
251.00000000 102.00000000 158.00000000   0.60769231
252.00000000 114.00000000 235.00000000   0.67335244
253.00000000  92.00000000 146.00000000   0.61344538
254.00000000  82.00000000 110.00000000   0.57291667
255.00000000 112.00000000 140.00000000   0.55555556
256.00000000  29.00000000 151.00000000   0.83888889
257.00000000  76.00000000 165.00000000   0.68464730
258.00000000  46.00000000  87.00000000   0.65413534
259.00000000 154.00000000 154.00000000   0.50000000
260.00000000 103.00000000 154.00000000   0.59922179
261.00000000  20.00000000  -1.00000000  -0.05263158
262.00000000 -34.00000000  49.00000000   3.26666667
263.00000000   2.00000000  29.00000000   0.93548387
264.00000000  16.00000000  33.00000000   0.67346939
265.00000000   1.00000000  22.00000000   0.95652174
266.00000000  30.00000000  -4.00000000  -0.15384615
267.00000000   8.00000000   8.00000000   0.50000000
268.00000000  35.00000000  16.00000000   0.31372549
269.00000000  23.00000000  34.00000000   0.59649123
270.00000000  17.00000000 -13.00000000  -3.25000000
271.00000000  20.00000000  58.00000000   0.74358974
272.00000000  17.00000000  52.00000000   0.75362319
273.00000000  14.00000000  53.00000000   0.79104478
274.00000000   8.00000000  86.00000000   0.91489362
275.00000000  45.00000000  11.00000000   0.19642857
276.00000000  -6.00000000  37.00000000   1.19354839
277.00000000  25.00000000  64.00000000   0.71910112
278.00000000  15.00000000  59.00000000   0.79729730
279.00000000 -21.00000000   5.00000000  -0.31250000
280.00000000   7.00000000  10.00000000   0.58823529
281.00000000  68.00000000  60.00000000   0.46875000
282.00000000  18.00000000  20.00000000   0.52631579
283.00000000 -19.00000000   7.00000000  -0.58333333
284.00000000  41.00000000  54.00000000   0.56842105
285.00000000  65.00000000   5.00000000   0.07142857
286.00000000  22.00000000  -5.00000000  -0.29411765
287.00000000  61.00000000   5.00000000   0.07575758
288.00000000  51.00000000  15.00000000   0.22727273
289.00000000  38.00000000  30.00000000   0.44117647
290.00000000  17.00000000  24.00000000   0.58536585
291.00000000  14.00000000  16.00000000   0.53333333
292.00000000  -5.00000000  28.00000000   1.21739130
293.00000000  42.00000000  51.00000000   0.54838710
294.00000000  52.00000000  66.00000000   0.55932203
295.00000000   3.00000000 -13.00000000   1.30000000
296.00000000  43.00000000  15.00000000   0.25862069
297.00000000  64.00000000  37.00000000   0.36633663
298.00000000  39.00000000  41.00000000   0.51250000
299.00000000  38.00000000  64.00000000   0.62745098
300.00000000  11.00000000 -17.00000000   2.83333333
301.00000000 -23.00000000  26.00000000   8.66666667
302.00000000  67.00000000  45.00000000   0.40178571
303.00000000  37.00000000  41.00000000   0.52564103
304.00000000  -8.00000000  32.00000000   1.33333333
305.00000000  57.00000000  63.00000000   0.52500000
306.00000000  24.00000000  37.00000000   0.60655738
307.00000000  12.00000000  11.00000000   0.47826087
308.00000000  20.00000000  10.00000000   0.33333333
309.00000000   6.00000000  18.00000000   0.75000000
310.00000000 -20.00000000  32.00000000   2.66666667
311.00000000  17.00000000  17.00000000   0.50000000
312.00000000  73.00000000  16.00000000   0.17977528
313.00000000  13.00000000  37.00000000   0.74000000
314.00000000 -14.00000000  73.00000000   1.23728814
315.00000000  31.00000000  -3.00000000  -0.10714286
316.00000000  82.00000000  16.00000000   0.16326531
317.00000000  -6.00000000  58.00000000   1.11538462
318.00000000 -20.00000000  55.00000000   1.57142857
319.00000000  45.00000000  71.00000000   0.61206897
320.00000000   7.00000000   6.00000000   0.46153846
321.00000000 -33.00000000 -19.00000000   0.36538462
322.00000000  23.00000000  53.00000000   0.69736842
323.00000000 -20.00000000  59.00000000   1.51282051
324.00000000  24.00000000  10.00000000   0.29411765
325.00000000  44.00000000  60.00000000   0.57692308
326.00000000  77.00000000  48.00000000   0.38400000
327.00000000  17.00000000  34.00000000   0.66666667
328.00000000  -4.00000000   3.00000000  -3.00000000
329.00000000   7.00000000  24.00000000   0.77419355
330.00000000   0.00000000  35.00000000   1.00000000
331.00000000  -6.00000000 -19.00000000   0.76000000
332.00000000  64.00000000  63.00000000   0.49606299
333.00000000  28.00000000  14.00000000   0.33333333
334.00000000   5.00000000  26.00000000   0.83870968
335.00000000  68.00000000 -25.00000000  -0.58139535
336.00000000  33.00000000  -5.00000000  -0.17857143
337.00000000  31.00000000  -6.00000000  -0.24000000
338.00000000  61.00000000  20.00000000   0.24691358
339.00000000  18.00000000  49.00000000   0.73134328
340.00000000   7.00000000   0.00000000   0.00000000
341.00000000  38.00000000  15.00000000   0.28301887
342.00000000  33.00000000  11.00000000   0.25000000
343.00000000  44.00000000   2.00000000   0.04347826
344.00000000  75.00000000  -1.00000000  -0.01351351
345.00000000  30.00000000   1.00000000   0.03225806
346.00000000  -1.00000000  44.00000000   1.02325581
347.00000000  -2.00000000  11.00000000   1.22222222
348.00000000 -21.00000000  24.00000000   8.00000000
349.00000000   5.00000000   4.00000000   0.44444444
350.00000000  87.00000000   3.00000000   0.03333333
351.00000000  11.00000000  15.00000000   0.57692308
352.00000000  -1.00000000  19.00000000   1.05555556
353.00000000 -14.00000000  44.00000000   1.46666667
354.00000000  14.00000000  -3.00000000  -0.27272727
355.00000000  74.00000000  45.00000000   0.37815126
356.00000000 -15.00000000  24.00000000   2.66666667
357.00000000  40.00000000  -2.00000000  -0.05263158
358.00000000  15.00000000  -7.00000000  -0.87500000
359.00000000  55.00000000  -5.00000000  -0.10000000
360.00000000  10.00000000  18.00000000   0.64285714
361.00000000  35.00000000  47.00000000   0.57317073
362.00000000 -14.00000000  61.00000000   1.29787234
363.00000000  49.00000000  41.00000000   0.45555556
364.00000000  10.00000000  39.00000000   0.79591837
365.00000000  52.00000000  11.00000000   0.17460317
366.00000000  -3.00000000  65.00000000   1.04838710
367.00000000  54.00000000  44.00000000   0.44897959
368.00000000  -7.00000000  32.00000000   1.28000000
369.00000000  -3.00000000  13.00000000   1.30000000
370.00000000  -3.00000000  -4.00000000   0.57142857
371.00000000  28.00000000  45.00000000   0.61643836
372.00000000   5.00000000  35.00000000   0.87500000
373.00000000  88.00000000   4.00000000   0.04347826
374.00000000  73.00000000   4.00000000   0.05194805
375.00000000  -9.00000000   6.00000000  -2.00000000
376.00000000  22.00000000  55.00000000   0.71428571
377.00000000  48.00000000  10.00000000   0.17241379
378.00000000  -1.00000000  19.00000000   1.05555556
379.00000000  13.00000000  35.00000000   0.72916667
380.00000000  40.00000000  33.00000000   0.45205479
381.00000000  53.00000000 -10.00000000  -0.23255814
382.00000000 -10.00000000   4.00000000  -0.66666667
383.00000000  49.00000000  44.00000000   0.47311828
384.00000000  49.00000000 -19.00000000  -0.63333333
385.00000000  18.00000000  17.00000000   0.48571429
386.00000000 -12.00000000   6.00000000  -1.00000000
387.00000000  40.00000000  44.00000000   0.52380952
388.00000000   4.00000000  -6.00000000   3.00000000
389.00000000  32.00000000   0.00000000   0.00000000
390.00000000  12.00000000  33.00000000   0.73333333
391.00000000  53.00000000   2.00000000   0.03636364
392.00000000  60.00000000 -17.00000000  -0.39534884
393.00000000  10.00000000 -19.00000000   2.11111111
394.00000000   8.00000000  13.00000000   0.61904762
395.00000000  15.00000000   4.00000000   0.21052632
396.00000000  22.00000000  26.00000000   0.54166667
397.00000000  66.00000000  21.00000000   0.24137931
398.00000000  24.00000000  -2.00000000  -0.09090909
399.00000000  69.00000000  12.00000000   0.14814815
400.00000000  43.00000000  18.00000000   0.29508197
401.00000000  13.00000000  39.00000000   0.75000000
402.00000000 -14.00000000 -22.00000000   0.61111111
403.00000000  41.00000000  67.00000000   0.62037037
404.00000000   4.00000000  17.00000000   0.80952381
405.00000000  20.00000000  21.00000000   0.51219512
406.00000000 -12.00000000  24.00000000   2.00000000
407.00000000  16.00000000  46.00000000   0.74193548
408.00000000  31.00000000  35.00000000   0.53030303
409.00000000   3.00000000  38.00000000   0.92682927
410.00000000 -26.00000000  46.00000000   2.30000000
411.00000000  22.00000000  13.00000000   0.37142857
412.00000000  20.00000000  -5.00000000  -0.33333333
413.00000000  13.00000000  22.00000000   0.62857143
414.00000000  18.00000000   4.00000000   0.18181818
415.00000000  41.00000000  24.00000000   0.36923077
416.00000000   5.00000000  -3.00000000  -1.50000000
417.00000000 -11.00000000  13.00000000   6.50000000
418.00000000 -11.00000000  30.00000000   1.57894737
419.00000000  34.00000000  -3.00000000  -0.09677419
420.00000000   1.00000000  -2.00000000   2.00000000
421.00000000   2.00000000   4.00000000   0.66666667
422.00000000 -38.00000000  -4.00000000   0.09523810
423.00000000  26.00000000  -6.00000000  -0.30000000
424.00000000  47.00000000  35.00000000   0.42682927
425.00000000  -3.00000000  15.00000000   1.25000000
426.00000000  32.00000000  12.00000000   0.27272727
427.00000000  13.00000000   8.00000000   0.38095238
428.00000000  34.00000000 -30.00000000  -7.50000000
429.00000000  -1.00000000  24.00000000   1.04347826
430.00000000 -12.00000000 -15.00000000   0.55555556
431.00000000 -42.00000000  12.00000000  -0.40000000
432.00000000  30.00000000   6.00000000   0.16666667
433.00000000  44.00000000  -7.00000000  -0.18918919
434.00000000   0.00000000   1.00000000   1.00000000
435.00000000  -3.00000000  10.00000000   1.42857143
436.00000000   9.00000000 -11.00000000   5.50000000
437.00000000 -24.00000000  -7.00000000   0.22580645
438.00000000  23.00000000  -8.00000000  -0.53333333
439.00000000  64.00000000   7.00000000   0.09859155
440.00000000  33.00000000 -20.00000000  -1.53846154
441.00000000  40.00000000  32.00000000   0.44444444
442.00000000  72.00000000  10.00000000   0.12195122
443.00000000   9.00000000  22.00000000   0.70967742
444.00000000 -25.00000000 -13.00000000   0.34210526
445.00000000  55.00000000  37.00000000   0.40217391
446.00000000  19.00000000  23.00000000   0.54761905
447.00000000 -24.00000000  42.00000000   2.33333333
448.00000000 -47.00000000  25.00000000  -1.13636364
449.00000000   3.00000000  67.00000000   0.95714286
450.00000000   1.00000000  12.00000000   0.92307692
451.00000000   9.00000000 -21.00000000   1.75000000
452.00000000  13.00000000   8.00000000   0.38095238
453.00000000   4.00000000  28.00000000   0.87500000
454.00000000  25.00000000  29.00000000   0.53703704
455.00000000  33.00000000  17.00000000   0.34000000
456.00000000  11.00000000  -1.00000000  -0.10000000
457.00000000  14.00000000  15.00000000   0.51724138
458.00000000  40.00000000 -15.00000000  -0.60000000
459.00000000  31.00000000  18.00000000   0.36734694
460.00000000   6.00000000  39.00000000   0.86666667
461.00000000  26.00000000  21.00000000   0.44680851
462.00000000 -30.00000000   6.00000000  -0.25000000
463.00000000   2.00000000  36.00000000   0.94736842
464.00000000  67.00000000   5.00000000   0.06944444
465.00000000  13.00000000 -20.00000000   2.85714286
466.00000000  29.00000000  18.00000000   0.38297872
467.00000000   3.00000000   9.00000000   0.75000000
468.00000000 -13.00000000  70.00000000   1.22807018
469.00000000  53.00000000  24.00000000   0.31168831
470.00000000   3.00000000  52.00000000   0.94545455
471.00000000  55.00000000  86.00000000   0.60992908
472.00000000   3.00000000  -3.00000000   0.50000000
473.00000000  24.00000000 -18.00000000  -3.00000000
474.00000000  25.00000000  28.00000000   0.52830189
475.00000000  46.00000000  22.00000000   0.32352941
476.00000000   4.00000000  11.00000000   0.73333333
477.00000000  13.00000000  28.00000000   0.68292683
478.00000000  -5.00000000  22.00000000   1.29411765
479.00000000  18.00000000  -2.00000000  -0.12500000
480.00000000  13.00000000   7.00000000   0.35000000
481.00000000  34.00000000   5.00000000   0.12820513
482.00000000  33.00000000  15.00000000   0.31250000
483.00000000  25.00000000  25.00000000   0.50000000
484.00000000  18.00000000  22.00000000   0.55000000
485.00000000  40.00000000   4.00000000   0.09090909
486.00000000 -34.00000000  29.00000000  -5.80000000
487.00000000   9.00000000  39.00000000   0.81250000
488.00000000  37.00000000  -1.00000000  -0.02777778
489.00000000  63.00000000  37.00000000   0.37000000
490.00000000  13.00000000 -39.00000000   1.50000000
491.00000000   3.00000000  21.00000000   0.87500000
492.00000000  -8.00000000   2.00000000  -0.33333333
493.00000000 -19.00000000  28.00000000   3.11111111
494.00000000   1.00000000  31.00000000   0.96875000
495.00000000  16.00000000  32.00000000   0.66666667
496.00000000 107.00000000  28.00000000   0.20740741
497.00000000   8.00000000  59.00000000   0.88059701
498.00000000  21.00000000  -4.00000000  -0.23529412
499.00000000  39.00000000  29.00000000   0.42647059
500.00000000  19.00000000  21.00000000   0.52500000
