# Supplementary material for: Ubiquitin transfer by a RING E3 ligase occurs from a closed E2~ubiquitin conformation
Source: Nat Commun. 2020 Jun 5;11:2846. doi: 10.1038/s41467-020-16666-y (PMC7275055; doi:10.1038/s41467-020-16666-y)
Supplement: Supplementary file 4 — Source Data [file 41467_2020_16666_MOESM4_ESM.zip › Source_Data/Figures/Figure_5/Figure_5a/ASCII_22RNF4/17_187with_fret.dat]

  0.00000000 103.00000000 127.00000000   0.55217391
  1.00000000  86.00000000 147.00000000   0.63090129
  2.00000000  80.00000000 135.00000000   0.62790698
  3.00000000 113.00000000 201.00000000   0.64012739
  4.00000000  73.00000000 152.00000000   0.67555556
  5.00000000  62.00000000 168.00000000   0.73043478
  6.00000000  41.00000000 173.00000000   0.80841121
  7.00000000 109.00000000 188.00000000   0.63299663
  8.00000000 180.00000000 161.00000000   0.47214076
  9.00000000 132.00000000 170.00000000   0.56291391
 10.00000000 114.00000000 109.00000000   0.48878924
 11.00000000  66.00000000 132.00000000   0.66666667
 12.00000000  56.00000000 134.00000000   0.70526316
 13.00000000 110.00000000 151.00000000   0.57854406
 14.00000000  99.00000000 126.00000000   0.56000000
 15.00000000 120.00000000 138.00000000   0.53488372
 16.00000000  48.00000000 155.00000000   0.76354680
 17.00000000 122.00000000 184.00000000   0.60130719
 18.00000000 119.00000000 130.00000000   0.52208835
 19.00000000  95.00000000 174.00000000   0.64684015
 20.00000000  78.00000000 170.00000000   0.68548387
 21.00000000  44.00000000 125.00000000   0.73964497
 22.00000000  72.00000000 185.00000000   0.71984436
 23.00000000 123.00000000 176.00000000   0.58862876
 24.00000000 110.00000000 193.00000000   0.63696370
 25.00000000  34.00000000 103.00000000   0.75182482
 26.00000000 128.00000000 155.00000000   0.54770318
 27.00000000  91.00000000 142.00000000   0.60944206
 28.00000000 133.00000000 126.00000000   0.48648649
 29.00000000 147.00000000 182.00000000   0.55319149
 30.00000000 166.00000000 204.00000000   0.55135135
 31.00000000  86.00000000 155.00000000   0.64315353
 32.00000000 140.00000000 120.00000000   0.46153846
 33.00000000  83.00000000 137.00000000   0.62272727
 34.00000000 119.00000000 183.00000000   0.60596026
 35.00000000 164.00000000 151.00000000   0.47936508
 36.00000000 120.00000000 153.00000000   0.56043956
 37.00000000 165.00000000 155.00000000   0.48437500
 38.00000000  66.00000000 173.00000000   0.72384937
 39.00000000  90.00000000 158.00000000   0.63709677
 40.00000000 105.00000000 126.00000000   0.54545455
 41.00000000 169.00000000 123.00000000   0.42123288
 42.00000000 122.00000000  97.00000000   0.44292237
 43.00000000  93.00000000 156.00000000   0.62650602
 44.00000000  76.00000000 178.00000000   0.70078740
 45.00000000  38.00000000 127.00000000   0.76969697
 46.00000000 138.00000000 153.00000000   0.52577320
 47.00000000  62.00000000 123.00000000   0.66486486
 48.00000000 121.00000000 116.00000000   0.48945148
 49.00000000  55.00000000  99.00000000   0.64285714
 50.00000000 120.00000000  89.00000000   0.42583732
 51.00000000  86.00000000 144.00000000   0.62608696
 52.00000000 130.00000000 141.00000000   0.52029520
 53.00000000  83.00000000 121.00000000   0.59313725
 54.00000000  94.00000000 192.00000000   0.67132867
 55.00000000 163.00000000 194.00000000   0.54341737
 56.00000000 121.00000000 173.00000000   0.58843537
 57.00000000  62.00000000 121.00000000   0.66120219
 58.00000000  63.00000000  96.00000000   0.60377358
 59.00000000 122.00000000 111.00000000   0.47639485
 60.00000000  96.00000000 154.00000000   0.61600000
 61.00000000  40.00000000 160.00000000   0.80000000
 62.00000000 118.00000000 108.00000000   0.47787611
 63.00000000  62.00000000 127.00000000   0.67195767
 64.00000000  39.00000000 159.00000000   0.80303030
 65.00000000  83.00000000 126.00000000   0.60287081
 66.00000000 101.00000000 133.00000000   0.56837607
 67.00000000  53.00000000 161.00000000   0.75233645
 68.00000000  44.00000000 157.00000000   0.78109453
 69.00000000  57.00000000  90.00000000   0.61224490
 70.00000000 102.00000000 108.00000000   0.51428571
 71.00000000 111.00000000 115.00000000   0.50884956
 72.00000000  77.00000000 127.00000000   0.62254902
 73.00000000 116.00000000  99.00000000   0.46046512
 74.00000000  69.00000000 137.00000000   0.66504854
 75.00000000  81.00000000 145.00000000   0.64159292
 76.00000000  59.00000000  91.00000000   0.60666667
 77.00000000  84.00000000 229.00000000   0.73162939
 78.00000000  61.00000000 125.00000000   0.67204301
 79.00000000 100.00000000 167.00000000   0.62546816
 80.00000000 116.00000000 172.00000000   0.59722222
 81.00000000  80.00000000  86.00000000   0.51807229
 82.00000000  24.00000000 162.00000000   0.87096774
 83.00000000  76.00000000 128.00000000   0.62745098
 84.00000000  24.00000000 139.00000000   0.85276074
 85.00000000  54.00000000 155.00000000   0.74162679
 86.00000000  78.00000000 226.00000000   0.74342105
 87.00000000  86.00000000  83.00000000   0.49112426
 88.00000000  87.00000000 115.00000000   0.56930693
 89.00000000 148.00000000 168.00000000   0.53164557
 90.00000000  39.00000000  87.00000000   0.69047619
 91.00000000  68.00000000 136.00000000   0.66666667
 92.00000000  45.00000000 167.00000000   0.78773585
 93.00000000 -38.00000000   6.00000000  -0.18750000
 94.00000000 -22.00000000   7.00000000  -0.46666667
 95.00000000  16.00000000   3.00000000   0.15789474
 96.00000000 -41.00000000  40.00000000 -40.00000000
 97.00000000 -48.00000000   2.00000000  -0.04347826
 98.00000000 -75.00000000 -38.00000000   0.33628319
 99.00000000 -27.00000000   3.00000000  -0.12500000
100.00000000 -24.00000000 -33.00000000   0.57894737
101.00000000 -14.00000000   4.00000000  -0.40000000
102.00000000 -46.00000000   2.00000000  -0.04545455
103.00000000 -38.00000000  44.00000000   7.33333333
104.00000000 -30.00000000  -9.00000000   0.23076923
105.00000000  16.00000000  12.00000000   0.42857143
106.00000000 -64.00000000 -10.00000000   0.13513514
107.00000000   3.00000000  40.00000000   0.93023256
108.00000000 -21.00000000   8.00000000  -0.61538462
109.00000000 -15.00000000   9.00000000  -1.50000000
110.00000000  19.00000000  18.00000000   0.48648649
111.00000000 -59.00000000 -15.00000000   0.20270270
112.00000000 -57.00000000  -3.00000000   0.05000000
113.00000000 -21.00000000 -25.00000000   0.54347826
114.00000000 -50.00000000 -17.00000000   0.25373134
115.00000000   0.00000000  11.00000000   1.00000000
116.00000000 -86.00000000  21.00000000  -0.32307692
117.00000000 -38.00000000 -12.00000000   0.24000000
118.00000000  -6.00000000  25.00000000   1.31578947
119.00000000 -18.00000000  -5.00000000   0.21739130
120.00000000 -11.00000000  -4.00000000   0.26666667
121.00000000 -10.00000000   9.00000000  -9.00000000
122.00000000 -50.00000000 -17.00000000   0.25373134
123.00000000 -20.00000000  17.00000000  -5.66666667
124.00000000 -32.00000000   8.00000000  -0.33333333
125.00000000 -51.00000000  -6.00000000   0.10526316
126.00000000 -15.00000000  -3.00000000   0.16666667
127.00000000 -109.00000000  -4.00000000   0.03539823
128.00000000 -61.00000000  13.00000000  -0.27083333
129.00000000 -15.00000000  -1.00000000   0.06250000
130.00000000 -25.00000000  20.00000000  -4.00000000
131.00000000 -38.00000000  37.00000000 -37.00000000
132.00000000  -8.00000000   8.00000000   0.50000000
133.00000000 -54.00000000   0.00000000  -0.00000000
134.00000000 -44.00000000 -26.00000000   0.37142857
135.00000000 -44.00000000 -18.00000000   0.29032258
136.00000000 -51.00000000 -25.00000000   0.32894737
137.00000000   4.00000000  -7.00000000   2.33333333
138.00000000 -13.00000000  71.00000000   1.22413793
139.00000000 -48.00000000  -7.00000000   0.12727273
140.00000000  17.00000000  -6.00000000  -0.54545455
141.00000000 -20.00000000  18.00000000  -9.00000000
142.00000000 -27.00000000 -12.00000000   0.30769231
143.00000000 -45.00000000  14.00000000  -0.45161290
144.00000000 -44.00000000  -9.00000000   0.16981132
145.00000000 -28.00000000  51.00000000   2.21739130
146.00000000 -21.00000000  15.00000000  -2.50000000
147.00000000 -48.00000000   1.00000000  -0.02127660
148.00000000 -19.00000000   4.00000000  -0.26666667
149.00000000 -21.00000000 -17.00000000   0.44736842
150.00000000 -30.00000000   9.00000000  -0.42857143
151.00000000 -43.00000000  -5.00000000   0.10416667
152.00000000 -42.00000000 -15.00000000   0.26315789
153.00000000 -60.00000000 -32.00000000   0.34782609
154.00000000 -28.00000000  10.00000000  -0.55555556
155.00000000 -21.00000000 -23.00000000   0.52272727
156.00000000   8.00000000  -2.00000000  -0.33333333
157.00000000 -55.00000000  12.00000000  -0.27906977
158.00000000  -9.00000000  17.00000000   2.12500000
159.00000000 -53.00000000  -7.00000000   0.11666667
160.00000000 -78.00000000 -23.00000000   0.22772277
161.00000000 -19.00000000 -15.00000000   0.44117647
162.00000000 -35.00000000  -9.00000000   0.20454545
163.00000000 -49.00000000 -15.00000000   0.23437500
164.00000000 -60.00000000  -1.00000000   0.01639344
165.00000000 -38.00000000 -24.00000000   0.38709677
166.00000000 -31.00000000 -25.00000000   0.44642857
167.00000000 -26.00000000 -27.00000000   0.50943396
168.00000000 -38.00000000  -7.00000000   0.15555556
169.00000000 -10.00000000  28.00000000   1.55555556
170.00000000 -23.00000000 -13.00000000   0.36111111
171.00000000 -37.00000000  -7.00000000   0.15909091
172.00000000 -52.00000000 -12.00000000   0.18750000
173.00000000 -47.00000000  15.00000000  -0.46875000
174.00000000 -53.00000000 -12.00000000   0.18461538
175.00000000 -51.00000000   1.00000000  -0.02000000
176.00000000 -35.00000000 -20.00000000   0.36363636
177.00000000 -35.00000000  -5.00000000   0.12500000
178.00000000 -29.00000000 -25.00000000   0.46296296
179.00000000 -44.00000000 -20.00000000   0.31250000
180.00000000  -6.00000000 -24.00000000   0.80000000
181.00000000 -37.00000000  -3.00000000   0.07500000
182.00000000 -50.00000000   6.00000000  -0.13636364
183.00000000 -18.00000000  29.00000000   2.63636364
184.00000000 -53.00000000  44.00000000  -4.88888889
185.00000000 -66.00000000 -12.00000000   0.15384615
186.00000000  -6.00000000  12.00000000   2.00000000
187.00000000 -42.00000000   6.00000000  -0.16666667
188.00000000 -51.00000000  17.00000000  -0.50000000
189.00000000   3.00000000 -24.00000000   1.14285714
190.00000000 -32.00000000   3.00000000  -0.10344828
191.00000000 -60.00000000 -44.00000000   0.42307692
192.00000000 -21.00000000  -4.00000000   0.16000000
193.00000000 -38.00000000 -18.00000000   0.32142857
194.00000000   4.00000000  19.00000000   0.82608696
195.00000000 -22.00000000 -19.00000000   0.46341463
196.00000000 -20.00000000   3.00000000  -0.17647059
197.00000000 -60.00000000  23.00000000  -0.62162162
198.00000000 -61.00000000   2.00000000  -0.03389831
199.00000000 -38.00000000   3.00000000  -0.08571429
200.00000000 -39.00000000 -24.00000000   0.38095238
201.00000000 -22.00000000  -6.00000000   0.21428571
202.00000000 -19.00000000 -16.00000000   0.45714286
203.00000000 -71.00000000  24.00000000  -0.51063830
204.00000000 -39.00000000 -30.00000000   0.43478261
205.00000000  -4.00000000  13.00000000   1.44444444
206.00000000 -58.00000000  -6.00000000   0.09375000
207.00000000 -26.00000000  40.00000000   2.85714286
208.00000000 -41.00000000  -8.00000000   0.16326531
209.00000000 -30.00000000  -5.00000000   0.14285714
210.00000000  -5.00000000  12.00000000   1.71428571
211.00000000 -43.00000000 -21.00000000   0.32812500
212.00000000 -14.00000000 -37.00000000   0.72549020
213.00000000 -40.00000000   8.00000000  -0.25000000
214.00000000 -32.00000000 -27.00000000   0.45762712
215.00000000 -27.00000000  31.00000000   7.75000000
216.00000000 -36.00000000   3.00000000  -0.09090909
217.00000000 -45.00000000  12.00000000  -0.36363636
218.00000000 -83.00000000 -29.00000000   0.25892857
219.00000000 -52.00000000 -35.00000000   0.40229885
220.00000000 -81.00000000 -17.00000000   0.17346939
221.00000000   7.00000000  -9.00000000   4.50000000
222.00000000 -32.00000000  -7.00000000   0.17948718
223.00000000 -102.00000000 -11.00000000   0.09734513
224.00000000 -46.00000000   4.00000000  -0.09523810
225.00000000 -36.00000000  -2.00000000   0.05263158
226.00000000  -5.00000000  42.00000000   1.13513514
227.00000000 -19.00000000 -24.00000000   0.55813953
228.00000000 -20.00000000 -23.00000000   0.53488372
229.00000000 -54.00000000  -4.00000000   0.06896552
230.00000000 -55.00000000 -19.00000000   0.25675676
231.00000000 -76.00000000   1.00000000  -0.01333333
232.00000000 -56.00000000   4.00000000  -0.07692308
233.00000000 -49.00000000   7.00000000  -0.16666667
234.00000000   3.00000000  -6.00000000   2.00000000
235.00000000 -29.00000000  25.00000000  -6.25000000
236.00000000 -50.00000000 -47.00000000   0.48453608
237.00000000 -31.00000000  -5.00000000   0.13888889
238.00000000 -51.00000000 -22.00000000   0.30136986
239.00000000  24.00000000 -25.00000000  25.00000000
240.00000000 -21.00000000 -33.00000000   0.61111111
241.00000000  -8.00000000  -4.00000000   0.33333333
242.00000000 -36.00000000 -17.00000000   0.32075472
243.00000000 -29.00000000 -41.00000000   0.58571429
244.00000000 -15.00000000   2.00000000  -0.15384615
245.00000000 -12.00000000 -22.00000000   0.64705882
246.00000000 -44.00000000 -34.00000000   0.43589744
247.00000000 -47.00000000  28.00000000  -1.47368421
248.00000000 -90.00000000 -45.00000000   0.33333333
249.00000000 -15.00000000 -10.00000000   0.40000000
250.00000000 -19.00000000 -25.00000000   0.56818182
251.00000000 -35.00000000 -35.00000000   0.50000000
252.00000000 -30.00000000 -19.00000000   0.38775510
253.00000000 -43.00000000 -55.00000000   0.56122449
254.00000000 -55.00000000 -32.00000000   0.36781609
255.00000000 -76.00000000 -28.00000000   0.26923077
256.00000000 -67.00000000 -41.00000000   0.37962963
257.00000000 -65.00000000  -8.00000000   0.10958904
258.00000000 -52.00000000  18.00000000  -0.52941176
259.00000000 -82.00000000  -5.00000000   0.05747126
260.00000000 -61.00000000  -1.00000000   0.01612903
261.00000000 -82.00000000  -6.00000000   0.06818182
262.00000000 -32.00000000 -22.00000000   0.40740741
263.00000000 -35.00000000   3.00000000  -0.09375000
264.00000000 -10.00000000 -40.00000000   0.80000000
265.00000000 -58.00000000 -27.00000000   0.31764706
266.00000000 -49.00000000   9.00000000  -0.22500000
267.00000000  -3.00000000 -43.00000000   0.93478261
268.00000000 -48.00000000 -10.00000000   0.17241379
269.00000000 -48.00000000 -18.00000000   0.27272727
270.00000000 -54.00000000 -42.00000000   0.43750000
271.00000000  31.00000000   3.00000000   0.08823529
272.00000000  -9.00000000  46.00000000   1.24324324
273.00000000 -19.00000000 -25.00000000   0.56818182
274.00000000 -20.00000000 -13.00000000   0.39393939
275.00000000 -50.00000000  23.00000000  -0.85185185
276.00000000 -18.00000000  -1.00000000   0.05263158
277.00000000 -61.00000000 -25.00000000   0.29069767
278.00000000  -9.00000000 -36.00000000   0.80000000
279.00000000 -13.00000000 -42.00000000   0.76363636
280.00000000 -55.00000000 -31.00000000   0.36046512
281.00000000 -37.00000000 -17.00000000   0.31481481
282.00000000 -67.00000000 -20.00000000   0.22988506
283.00000000 -57.00000000   3.00000000  -0.05555556
284.00000000  -8.00000000  -4.00000000   0.33333333
285.00000000 -42.00000000  13.00000000  -0.44827586
286.00000000 -41.00000000 -17.00000000   0.29310345
287.00000000  -9.00000000 -14.00000000   0.60869565
288.00000000   4.00000000 -11.00000000   1.57142857
289.00000000 -15.00000000  -9.00000000   0.37500000
290.00000000 -23.00000000   5.00000000  -0.27777778
291.00000000   9.00000000 -25.00000000   1.56250000
292.00000000   3.00000000 -44.00000000   1.07317073
293.00000000 -61.00000000 -16.00000000   0.20779221
294.00000000 -20.00000000 -11.00000000   0.35483871
295.00000000 -26.00000000 -42.00000000   0.61764706
296.00000000 -46.00000000 -27.00000000   0.36986301
297.00000000  -8.00000000 -33.00000000   0.80487805
298.00000000 -37.00000000 -29.00000000   0.43939394
299.00000000 -16.00000000 -30.00000000   0.65217391
300.00000000 -40.00000000 -23.00000000   0.36507937
301.00000000 -46.00000000 -34.00000000   0.42500000
302.00000000 -62.00000000   9.00000000  -0.16981132
303.00000000   8.00000000   2.00000000   0.20000000
304.00000000  -5.00000000 -26.00000000   0.83870968
305.00000000 -26.00000000 -32.00000000   0.55172414
306.00000000 -23.00000000 -31.00000000   0.57407407
307.00000000 -34.00000000 -24.00000000   0.41379310
308.00000000 -70.00000000 -48.00000000   0.40677966
309.00000000 -44.00000000  16.00000000  -0.57142857
310.00000000 -48.00000000 -10.00000000   0.17241379
311.00000000 -11.00000000  15.00000000   3.75000000
312.00000000 -30.00000000 -26.00000000   0.46428571
313.00000000 -20.00000000 -26.00000000   0.56521739
314.00000000 -62.00000000 -12.00000000   0.16216216
315.00000000 -32.00000000 -13.00000000   0.28888889
316.00000000 -21.00000000 -20.00000000   0.48780488
317.00000000 -51.00000000 -28.00000000   0.35443038
318.00000000 -30.00000000 -11.00000000   0.26829268
319.00000000   2.00000000 -40.00000000   1.05263158
320.00000000 -75.00000000 -42.00000000   0.35897436
321.00000000 -44.00000000 -12.00000000   0.21428571
322.00000000   5.00000000  22.00000000   0.81481481
323.00000000 -24.00000000 -24.00000000   0.50000000
324.00000000 -47.00000000 -18.00000000   0.27692308
325.00000000 -87.00000000 -18.00000000   0.17142857
326.00000000 -30.00000000  -7.00000000   0.18918919
327.00000000  49.00000000   1.00000000   0.02000000
328.00000000   0.00000000 -36.00000000   1.00000000
329.00000000 -26.00000000   7.00000000  -0.36842105
330.00000000 -15.00000000 -38.00000000   0.71698113
331.00000000 -32.00000000  -3.00000000   0.08571429
332.00000000 -10.00000000  13.00000000   4.33333333
333.00000000 -52.00000000  -8.00000000   0.13333333
334.00000000  -1.00000000 -24.00000000   0.96000000
335.00000000 -37.00000000   8.00000000  -0.27586207
336.00000000 -40.00000000  21.00000000  -1.10526316
337.00000000 -37.00000000 -30.00000000   0.44776119
338.00000000 -57.00000000  18.00000000  -0.46153846
339.00000000 -13.00000000 -31.00000000   0.70454545
340.00000000 -24.00000000 -24.00000000   0.50000000
341.00000000 -47.00000000 -37.00000000   0.44047619
342.00000000 -56.00000000 -18.00000000   0.24324324
343.00000000 -25.00000000 -23.00000000   0.47916667
344.00000000 -14.00000000  -2.00000000   0.12500000
345.00000000 -60.00000000 -53.00000000   0.46902655
346.00000000  20.00000000 -43.00000000   1.86956522
347.00000000 -44.00000000 -12.00000000   0.21428571
348.00000000  14.00000000 -25.00000000   2.27272727
349.00000000 -25.00000000 -41.00000000   0.62121212
350.00000000 -52.00000000  -3.00000000   0.05454545
351.00000000   6.00000000  21.00000000   0.77777778
352.00000000 -50.00000000  22.00000000  -0.78571429
353.00000000 -74.00000000 -31.00000000   0.29523810
354.00000000 -15.00000000  -6.00000000   0.28571429
355.00000000 -12.00000000 -13.00000000   0.52000000
356.00000000 -42.00000000 -32.00000000   0.43243243
357.00000000 -18.00000000  -8.00000000   0.30769231
358.00000000 -36.00000000  -9.00000000   0.20000000
359.00000000 -63.00000000  -4.00000000   0.05970149
360.00000000 -15.00000000 -35.00000000   0.70000000
361.00000000 -38.00000000 -29.00000000   0.43283582
362.00000000 -23.00000000 -38.00000000   0.62295082
363.00000000 -31.00000000 -27.00000000   0.46551724
364.00000000 -72.00000000 -12.00000000   0.14285714
365.00000000 -40.00000000   6.00000000  -0.17647059
366.00000000 -50.00000000  -5.00000000   0.09090909
367.00000000 -52.00000000 -11.00000000   0.17460317
368.00000000 -15.00000000  -8.00000000   0.34782609
369.00000000 -16.00000000 -14.00000000   0.46666667
370.00000000 -13.00000000 -23.00000000   0.63888889
371.00000000 -27.00000000 -22.00000000   0.44897959
372.00000000 -52.00000000 -27.00000000   0.34177215
373.00000000 -44.00000000  -3.00000000   0.06382979
374.00000000 -42.00000000  -2.00000000   0.04545455
375.00000000  23.00000000 -27.00000000   6.75000000
376.00000000 -31.00000000 -28.00000000   0.47457627
377.00000000   7.00000000  -2.00000000  -0.40000000
378.00000000 -42.00000000 -42.00000000   0.50000000
379.00000000   6.00000000  -7.00000000   7.00000000
380.00000000  39.00000000 -11.00000000  -0.39285714
381.00000000  20.00000000   2.00000000   0.09090909
382.00000000 -76.00000000  11.00000000  -0.16923077
383.00000000 -64.00000000 -36.00000000   0.36000000
384.00000000 -14.00000000 -32.00000000   0.69565217
385.00000000 -58.00000000   8.00000000  -0.16000000
386.00000000 -40.00000000 -30.00000000   0.42857143
387.00000000  -6.00000000 -11.00000000   0.64705882
388.00000000 -61.00000000   9.00000000  -0.17307692
389.00000000  27.00000000 -30.00000000  10.00000000
390.00000000 -45.00000000 -47.00000000   0.51086957
391.00000000 -55.00000000  -6.00000000   0.09836066
392.00000000  10.00000000 -48.00000000   1.26315789
393.00000000 -52.00000000 -21.00000000   0.28767123
394.00000000 -74.00000000  -2.00000000   0.02631579
395.00000000 -19.00000000  -4.00000000   0.17391304
396.00000000 -51.00000000 -21.00000000   0.29166667
397.00000000 -39.00000000 -48.00000000   0.55172414
398.00000000 -18.00000000 -10.00000000   0.35714286
399.00000000 -20.00000000  15.00000000  -3.00000000
400.00000000   8.00000000 -17.00000000   1.88888889
401.00000000 -62.00000000 -37.00000000   0.37373737
402.00000000 -43.00000000 -23.00000000   0.34848485
403.00000000 -18.00000000 -21.00000000   0.53846154
404.00000000 -35.00000000  -3.00000000   0.07894737
405.00000000 -25.00000000 -32.00000000   0.56140351
406.00000000 -68.00000000 -27.00000000   0.28421053
407.00000000 -19.00000000 -27.00000000   0.58695652
408.00000000  -7.00000000  -4.00000000   0.36363636
409.00000000 -28.00000000 -10.00000000   0.26315789
410.00000000  23.00000000 -15.00000000  -1.87500000
411.00000000 -28.00000000 -15.00000000   0.34883721
412.00000000 -45.00000000 -21.00000000   0.31818182
413.00000000 -27.00000000  -8.00000000   0.22857143
414.00000000 -45.00000000 -22.00000000   0.32835821
415.00000000 -49.00000000 -33.00000000   0.40243902
416.00000000 -65.00000000 -30.00000000   0.31578947
417.00000000 -28.00000000 -22.00000000   0.44000000
418.00000000   2.00000000   8.00000000   0.80000000
419.00000000 -39.00000000   7.00000000  -0.21875000
420.00000000  -5.00000000 -23.00000000   0.82142857
421.00000000 -55.00000000 -24.00000000   0.30379747
422.00000000 -26.00000000  -9.00000000   0.25714286
423.00000000 -40.00000000 -23.00000000   0.36507937
424.00000000 -31.00000000 -40.00000000   0.56338028
425.00000000 -24.00000000 -28.00000000   0.53846154
426.00000000 -44.00000000 -19.00000000   0.30158730
427.00000000 -53.00000000 -31.00000000   0.36904762
428.00000000 -22.00000000   1.00000000  -0.04761905
429.00000000 -42.00000000 -46.00000000   0.52272727
430.00000000 -77.00000000  -5.00000000   0.06097561
431.00000000 -43.00000000 -45.00000000   0.51136364
432.00000000 -71.00000000 -41.00000000   0.36607143
433.00000000 -23.00000000 -29.00000000   0.55769231
434.00000000   2.00000000  -2.00000000   0.50000000
435.00000000  19.00000000   4.00000000   0.17391304
436.00000000 -33.00000000 -16.00000000   0.32653061
437.00000000 -20.00000000 -37.00000000   0.64912281
438.00000000  -6.00000000 -15.00000000   0.71428571
439.00000000 -50.00000000   5.00000000  -0.11111111
440.00000000 -63.00000000 -13.00000000   0.17105263
441.00000000 -18.00000000 -19.00000000   0.51351351
442.00000000 -30.00000000 -17.00000000   0.36170213
443.00000000 -13.00000000 -39.00000000   0.75000000
444.00000000 -21.00000000 -20.00000000   0.48780488
445.00000000 -45.00000000  30.00000000  -2.00000000
446.00000000 -24.00000000 -22.00000000   0.47826087
447.00000000 -58.00000000 -43.00000000   0.42574257
448.00000000 -58.00000000 -25.00000000   0.30120482
449.00000000 -31.00000000 -25.00000000   0.44642857
450.00000000 -21.00000000 -31.00000000   0.59615385
451.00000000 -17.00000000  15.00000000  -7.50000000
452.00000000 -65.00000000  -1.00000000   0.01515152
453.00000000 -12.00000000 -11.00000000   0.47826087
454.00000000 -34.00000000  -2.00000000   0.05555556
455.00000000 -70.00000000 -18.00000000   0.20454545
456.00000000 -74.00000000 -31.00000000   0.29523810
457.00000000 -81.00000000  -4.00000000   0.04705882
458.00000000   9.00000000 -22.00000000   1.69230769
459.00000000  -3.00000000 -31.00000000   0.91176471
460.00000000 -47.00000000  -9.00000000   0.16071429
461.00000000 -52.00000000 -22.00000000   0.29729730
462.00000000 -53.00000000 -16.00000000   0.23188406
463.00000000 -41.00000000 -43.00000000   0.51190476
464.00000000 -26.00000000 -15.00000000   0.36585366
465.00000000 -53.00000000  -9.00000000   0.14516129
466.00000000 -32.00000000 -19.00000000   0.37254902
467.00000000 -39.00000000 -38.00000000   0.49350649
468.00000000 -50.00000000 -27.00000000   0.35064935
469.00000000 -48.00000000 -36.00000000   0.42857143
470.00000000 -55.00000000 -21.00000000   0.27631579
471.00000000 -22.00000000 -28.00000000   0.56000000
472.00000000 -59.00000000  -9.00000000   0.13235294
473.00000000 -38.00000000 -10.00000000   0.20833333
474.00000000 -40.00000000  23.00000000  -1.35294118
475.00000000 -13.00000000   9.00000000  -2.25000000
476.00000000 -59.00000000  -1.00000000   0.01666667
477.00000000 -45.00000000 -27.00000000   0.37500000
478.00000000  -6.00000000  -3.00000000   0.33333333
479.00000000 -56.00000000 -16.00000000   0.22222222
480.00000000 -34.00000000 -22.00000000   0.39285714
481.00000000 -43.00000000 -29.00000000   0.40277778
482.00000000   5.00000000 -26.00000000   1.23809524
483.00000000  -4.00000000 -45.00000000   0.91836735
484.00000000 -47.00000000  -5.00000000   0.09615385
485.00000000 -41.00000000 -14.00000000   0.25454545
486.00000000 -19.00000000 -19.00000000   0.50000000
487.00000000 -75.00000000  -3.00000000   0.03846154
488.00000000 -23.00000000   6.00000000  -0.35294118
489.00000000 -23.00000000 -40.00000000   0.63492063
490.00000000 -36.00000000 -17.00000000   0.32075472
491.00000000 -22.00000000 -12.00000000   0.35294118
492.00000000 -50.00000000 -17.00000000   0.25373134
493.00000000 -12.00000000 -19.00000000   0.61290323
494.00000000 -21.00000000   2.00000000  -0.10526316
495.00000000 -40.00000000 -34.00000000   0.45945946
496.00000000 -32.00000000 -26.00000000   0.44827586
497.00000000  18.00000000 -35.00000000   2.05882353
498.00000000 -54.00000000 -35.00000000   0.39325843
499.00000000  -6.00000000 -11.00000000   0.64705882
500.00000000 -59.00000000  -3.00000000   0.04838710
