# Supplementary material for: Ubiquitin transfer by a RING E3 ligase occurs from a closed E2~ubiquitin conformation
Source: Nat Commun. 2020 Jun 5;11:2846. doi: 10.1038/s41467-020-16666-y (PMC7275055; doi:10.1038/s41467-020-16666-y)
Supplement: Supplementary file 4 — Source Data [file 41467_2020_16666_MOESM4_ESM.zip › Source_Data/Figures/Figure_5/Figure_5a/ASCII_22RNF4/17_196with_fret.dat]

  0.00000000  94.00000000 168.00000000   0.64122137
  1.00000000  44.00000000 169.00000000   0.79342723
  2.00000000  55.00000000 133.00000000   0.70744681
  3.00000000  94.00000000 132.00000000   0.58407080
  4.00000000 107.00000000 195.00000000   0.64569536
  5.00000000  78.00000000 155.00000000   0.66523605
  6.00000000  40.00000000 163.00000000   0.80295567
  7.00000000  82.00000000 129.00000000   0.61137441
  8.00000000 104.00000000 147.00000000   0.58565737
  9.00000000  78.00000000 162.00000000   0.67500000
 10.00000000  75.00000000 124.00000000   0.62311558
 11.00000000 141.00000000 165.00000000   0.53921569
 12.00000000  28.00000000 116.00000000   0.80555556
 13.00000000 129.00000000 208.00000000   0.61721068
 14.00000000 135.00000000 125.00000000   0.48076923
 15.00000000  81.00000000 224.00000000   0.73442623
 16.00000000  57.00000000 104.00000000   0.64596273
 17.00000000  90.00000000 187.00000000   0.67509025
 18.00000000 103.00000000 169.00000000   0.62132353
 19.00000000  79.00000000 225.00000000   0.74013158
 20.00000000  43.00000000 123.00000000   0.74096386
 21.00000000 124.00000000 143.00000000   0.53558052
 22.00000000 149.00000000 149.00000000   0.50000000
 23.00000000  99.00000000 185.00000000   0.65140845
 24.00000000 126.00000000 131.00000000   0.50972763
 25.00000000 112.00000000 165.00000000   0.59566787
 26.00000000  88.00000000 141.00000000   0.61572052
 27.00000000  92.00000000 109.00000000   0.54228856
 28.00000000  84.00000000 130.00000000   0.60747664
 29.00000000 116.00000000 152.00000000   0.56716418
 30.00000000 107.00000000 148.00000000   0.58039216
 31.00000000  44.00000000 143.00000000   0.76470588
 32.00000000 113.00000000  94.00000000   0.45410628
 33.00000000 138.00000000 133.00000000   0.49077491
 34.00000000  44.00000000 152.00000000   0.77551020
 35.00000000  39.00000000 141.00000000   0.78333333
 36.00000000 119.00000000 121.00000000   0.50416667
 37.00000000 117.00000000 174.00000000   0.59793814
 38.00000000  17.00000000 116.00000000   0.87218045
 39.00000000   7.00000000 139.00000000   0.95205479
 40.00000000  29.00000000 152.00000000   0.83977901
 41.00000000  44.00000000  98.00000000   0.69014085
 42.00000000  82.00000000  92.00000000   0.52873563
 43.00000000  93.00000000  95.00000000   0.50531915
 44.00000000  40.00000000 130.00000000   0.76470588
 45.00000000 136.00000000 100.00000000   0.42372881
 46.00000000  71.00000000 172.00000000   0.70781893
 47.00000000  46.00000000 166.00000000   0.78301887
 48.00000000  80.00000000  91.00000000   0.53216374
 49.00000000  46.00000000 173.00000000   0.78995434
 50.00000000  47.00000000 177.00000000   0.79017857
 51.00000000  48.00000000 131.00000000   0.73184358
 52.00000000  66.00000000 136.00000000   0.67326733
 53.00000000  47.00000000 129.00000000   0.73295455
 54.00000000 106.00000000 148.00000000   0.58267717
 55.00000000  45.00000000 139.00000000   0.75543478
 56.00000000  47.00000000 115.00000000   0.70987654
 57.00000000  17.00000000 104.00000000   0.85950413
 58.00000000  69.00000000 135.00000000   0.66176471
 59.00000000  12.00000000 147.00000000   0.92452830
 60.00000000 116.00000000 120.00000000   0.50847458
 61.00000000  85.00000000 114.00000000   0.57286432
 62.00000000  25.00000000 127.00000000   0.83552632
 63.00000000  46.00000000  72.00000000   0.61016949
 64.00000000  92.00000000 155.00000000   0.62753036
 65.00000000  23.00000000 147.00000000   0.86470588
 66.00000000  30.00000000 120.00000000   0.80000000
 67.00000000 101.00000000 154.00000000   0.60392157
 68.00000000  40.00000000 104.00000000   0.72222222
 69.00000000   4.00000000 158.00000000   0.97530864
 70.00000000  39.00000000 123.00000000   0.75925926
 71.00000000 -24.00000000 124.00000000   1.24000000
 72.00000000  57.00000000 123.00000000   0.68333333
 73.00000000  42.00000000 209.00000000   0.83266932
 74.00000000  84.00000000  51.00000000   0.37777778
 75.00000000  37.00000000 119.00000000   0.76282051
 76.00000000 124.00000000 148.00000000   0.54411765
 77.00000000  66.00000000 145.00000000   0.68720379
 78.00000000 118.00000000 143.00000000   0.54789272
 79.00000000 -48.00000000 109.00000000   1.78688525
 80.00000000  77.00000000 109.00000000   0.58602151
 81.00000000  80.00000000 112.00000000   0.58333333
 82.00000000  77.00000000 185.00000000   0.70610687
 83.00000000 101.00000000  84.00000000   0.45405405
 84.00000000  70.00000000 129.00000000   0.64824121
 85.00000000  59.00000000  93.00000000   0.61184211
 86.00000000  66.00000000 177.00000000   0.72839506
 87.00000000  51.00000000 118.00000000   0.69822485
 88.00000000  38.00000000  99.00000000   0.72262774
 89.00000000 168.00000000 148.00000000   0.46835443
 90.00000000  73.00000000  90.00000000   0.55214724
 91.00000000  23.00000000 123.00000000   0.84246575
 92.00000000  47.00000000 188.00000000   0.80000000
 93.00000000  93.00000000 157.00000000   0.62800000
 94.00000000  82.00000000 103.00000000   0.55675676
 95.00000000  40.00000000 128.00000000   0.76190476
 96.00000000  59.00000000 135.00000000   0.69587629
 97.00000000  59.00000000 124.00000000   0.67759563
 98.00000000  28.00000000 129.00000000   0.82165605
 99.00000000  65.00000000  83.00000000   0.56081081
100.00000000  88.00000000 150.00000000   0.63025210
101.00000000  96.00000000 151.00000000   0.61133603
102.00000000  71.00000000 135.00000000   0.65533981
103.00000000  72.00000000 133.00000000   0.64878049
104.00000000  50.00000000  98.00000000   0.66216216
105.00000000  23.00000000 110.00000000   0.82706767
106.00000000  30.00000000 162.00000000   0.84375000
107.00000000  35.00000000 110.00000000   0.75862069
108.00000000 122.00000000 144.00000000   0.54135338
109.00000000  93.00000000 163.00000000   0.63671875
110.00000000  10.00000000 191.00000000   0.95024876
111.00000000  73.00000000 115.00000000   0.61170213
112.00000000  18.00000000 140.00000000   0.88607595
113.00000000  89.00000000 160.00000000   0.64257028
114.00000000  47.00000000 127.00000000   0.72988506
115.00000000  84.00000000  95.00000000   0.53072626
116.00000000  42.00000000 109.00000000   0.72185430
117.00000000  38.00000000 154.00000000   0.80208333
118.00000000  78.00000000  90.00000000   0.53571429
119.00000000  26.00000000 113.00000000   0.81294964
120.00000000  30.00000000 119.00000000   0.79865772
121.00000000 100.00000000 156.00000000   0.60937500
122.00000000  46.00000000 130.00000000   0.73863636
123.00000000  23.00000000 155.00000000   0.87078652
124.00000000  82.00000000 133.00000000   0.61860465
125.00000000  28.00000000 107.00000000   0.79259259
126.00000000  77.00000000 117.00000000   0.60309278
127.00000000  26.00000000  90.00000000   0.77586207
128.00000000  56.00000000  93.00000000   0.62416107
129.00000000  83.00000000 159.00000000   0.65702479
130.00000000  61.00000000 111.00000000   0.64534884
131.00000000  45.00000000  96.00000000   0.68085106
132.00000000  49.00000000  81.00000000   0.62307692
133.00000000  55.00000000 140.00000000   0.71794872
134.00000000 110.00000000 133.00000000   0.54732510
135.00000000  29.00000000 133.00000000   0.82098765
136.00000000  28.00000000  82.00000000   0.74545455
137.00000000  56.00000000  96.00000000   0.63157895
138.00000000  12.00000000  63.00000000   0.84000000
139.00000000  24.00000000  92.00000000   0.79310345
140.00000000  79.00000000  77.00000000   0.49358974
141.00000000  16.00000000  83.00000000   0.83838384
142.00000000  42.00000000 112.00000000   0.72727273
143.00000000  18.00000000 120.00000000   0.86956522
144.00000000  59.00000000 115.00000000   0.66091954
145.00000000  39.00000000  77.00000000   0.66379310
146.00000000  -2.00000000  74.00000000   1.02777778
147.00000000  49.00000000 132.00000000   0.72928177
148.00000000  88.00000000 157.00000000   0.64081633
149.00000000  10.00000000 108.00000000   0.91525424
150.00000000  67.00000000 130.00000000   0.65989848
151.00000000  -1.00000000 132.00000000   1.00763359
152.00000000  38.00000000 142.00000000   0.78888889
153.00000000 123.00000000 134.00000000   0.52140078
154.00000000  54.00000000 117.00000000   0.68421053
155.00000000  54.00000000 105.00000000   0.66037736
156.00000000  77.00000000  75.00000000   0.49342105
157.00000000  68.00000000  72.00000000   0.51428571
158.00000000  25.00000000 116.00000000   0.82269504
159.00000000  46.00000000  79.00000000   0.63200000
160.00000000 -22.00000000 158.00000000   1.16176471
161.00000000  66.00000000 109.00000000   0.62285714
162.00000000  77.00000000  97.00000000   0.55747126
163.00000000  31.00000000 106.00000000   0.77372263
164.00000000  59.00000000  87.00000000   0.59589041
165.00000000  28.00000000 120.00000000   0.81081081
166.00000000 -14.00000000 102.00000000   1.15909091
167.00000000 -16.00000000 100.00000000   1.19047619
168.00000000  10.00000000 108.00000000   0.91525424
169.00000000 -39.00000000  88.00000000   1.79591837
170.00000000  11.00000000 139.00000000   0.92666667
171.00000000  23.00000000 108.00000000   0.82442748
172.00000000  24.00000000 108.00000000   0.81818182
173.00000000  11.00000000 145.00000000   0.92948718
174.00000000   1.00000000 172.00000000   0.99421965
175.00000000  22.00000000 172.00000000   0.88659794
176.00000000 -28.00000000 156.00000000   1.21875000
177.00000000  36.00000000 110.00000000   0.75342466
178.00000000  37.00000000 122.00000000   0.76729560
179.00000000  50.00000000 100.00000000   0.66666667
180.00000000  18.00000000 110.00000000   0.85937500
181.00000000  68.00000000  92.00000000   0.57500000
182.00000000  82.00000000 162.00000000   0.66393443
183.00000000  68.00000000 135.00000000   0.66502463
184.00000000 118.00000000  82.00000000   0.41000000
185.00000000  17.00000000 116.00000000   0.87218045
186.00000000 -22.00000000  90.00000000   1.32352941
187.00000000  38.00000000  78.00000000   0.67241379
188.00000000  23.00000000 125.00000000   0.84459459
189.00000000  24.00000000  87.00000000   0.78378378
190.00000000  95.00000000 121.00000000   0.56018519
191.00000000  50.00000000 136.00000000   0.73118280
192.00000000 104.00000000 157.00000000   0.60153257
193.00000000  39.00000000 108.00000000   0.73469388
194.00000000 -14.00000000  87.00000000   1.19178082
195.00000000  32.00000000  89.00000000   0.73553719
196.00000000  10.00000000 129.00000000   0.92805755
197.00000000  59.00000000  79.00000000   0.57246377
198.00000000  62.00000000 116.00000000   0.65168539
199.00000000  97.00000000  95.00000000   0.49479167
200.00000000  42.00000000 126.00000000   0.75000000
201.00000000  45.00000000 156.00000000   0.77611940
202.00000000  59.00000000 133.00000000   0.69270833
203.00000000  54.00000000 114.00000000   0.67857143
204.00000000  14.00000000 118.00000000   0.89393939
205.00000000  78.00000000  92.00000000   0.54117647
206.00000000  54.00000000 133.00000000   0.71122995
207.00000000 -13.00000000 110.00000000   1.13402062
208.00000000  52.00000000 192.00000000   0.78688525
209.00000000 -17.00000000  96.00000000   1.21518987
210.00000000  52.00000000  85.00000000   0.62043796
211.00000000  61.00000000 109.00000000   0.64117647
212.00000000  50.00000000  81.00000000   0.61832061
213.00000000 -14.00000000 134.00000000   1.11666667
214.00000000 -24.00000000 127.00000000   1.23300971
215.00000000  94.00000000  36.00000000   0.27692308
216.00000000  23.00000000  93.00000000   0.80172414
217.00000000  36.00000000 133.00000000   0.78698225
218.00000000  37.00000000 112.00000000   0.75167785
219.00000000  27.00000000  78.00000000   0.74285714
220.00000000  77.00000000 108.00000000   0.58378378
221.00000000  43.00000000 108.00000000   0.71523179
222.00000000  90.00000000 118.00000000   0.56730769
223.00000000  32.00000000 103.00000000   0.76296296
224.00000000  78.00000000 153.00000000   0.66233766
225.00000000  16.00000000 134.00000000   0.89333333
226.00000000  24.00000000  80.00000000   0.76923077
227.00000000  63.00000000 140.00000000   0.68965517
228.00000000  71.00000000 100.00000000   0.58479532
229.00000000  29.00000000 121.00000000   0.80666667
230.00000000  14.00000000  61.00000000   0.81333333
231.00000000  56.00000000 109.00000000   0.66060606
232.00000000  46.00000000 111.00000000   0.70700637
233.00000000  34.00000000 142.00000000   0.80681818
234.00000000  46.00000000 137.00000000   0.74863388
235.00000000 121.00000000 163.00000000   0.57394366
236.00000000  71.00000000  37.00000000   0.34259259
237.00000000  57.00000000  96.00000000   0.62745098
238.00000000  82.00000000 109.00000000   0.57068063
239.00000000  48.00000000  88.00000000   0.64705882
240.00000000  40.00000000 129.00000000   0.76331361
241.00000000  29.00000000 108.00000000   0.78832117
242.00000000  84.00000000 136.00000000   0.61818182
243.00000000  37.00000000 114.00000000   0.75496689
244.00000000 102.00000000  75.00000000   0.42372881
245.00000000  44.00000000 141.00000000   0.76216216
246.00000000  23.00000000 140.00000000   0.85889571
247.00000000  44.00000000 131.00000000   0.74857143
248.00000000  28.00000000 105.00000000   0.78947368
249.00000000   8.00000000 132.00000000   0.94285714
250.00000000  18.00000000  65.00000000   0.78313253
251.00000000  92.00000000 158.00000000   0.63200000
252.00000000  54.00000000  64.00000000   0.54237288
253.00000000  32.00000000  74.00000000   0.69811321
254.00000000  42.00000000 112.00000000   0.72727273
255.00000000   6.00000000 109.00000000   0.94782609
256.00000000  29.00000000 112.00000000   0.79432624
257.00000000  74.00000000  98.00000000   0.56976744
258.00000000  61.00000000 120.00000000   0.66298343
259.00000000  23.29000000   0.46580000   1.70588235
260.00000000  48.00000000 124.00000000   0.72093023
261.00000000  58.00000000 158.00000000   0.73148148
262.00000000 101.00000000 128.00000000   0.55895197
263.00000000  26.00000000 166.00000000   0.86458333
264.00000000  66.00000000 101.00000000   0.60479042
265.00000000  48.00000000  59.00000000   0.55140187
266.00000000  58.00000000 104.00000000   0.64197531
267.00000000  59.00000000 158.00000000   0.72811060
268.00000000  67.00000000 146.00000000   0.68544601
269.00000000  92.00000000 162.00000000   0.63779528
270.00000000  38.00000000 115.00000000   0.75163399
271.00000000  44.00000000 146.00000000   0.76842105
272.00000000  42.00000000 100.00000000   0.70422535
273.00000000  -8.00000000 110.00000000   1.07843137
274.00000000  64.00000000 136.00000000   0.68000000
275.00000000  25.00000000 124.00000000   0.83221477
276.00000000  48.00000000  88.00000000   0.64705882
277.00000000  21.00000000  65.00000000   0.75581395
278.00000000   9.00000000 157.00000000   0.94578313
279.00000000  82.00000000  71.00000000   0.46405229
280.00000000  19.00000000  99.00000000   0.83898305
281.00000000  56.00000000 148.00000000   0.72549020
282.00000000  26.00000000  74.00000000   0.74000000
283.00000000   6.00000000  46.00000000   0.88461538
284.00000000  55.00000000 100.00000000   0.64516129
285.00000000  68.00000000 127.00000000   0.65128205
286.00000000  15.00000000  47.00000000   0.75806452
287.00000000 -12.00000000  90.00000000   1.15384615
288.00000000 -19.00000000 112.00000000   1.20430108
289.00000000  57.00000000 145.00000000   0.71782178
290.00000000  30.00000000  77.00000000   0.71962617
291.00000000  89.00000000  92.00000000   0.50828729
292.00000000  54.00000000  93.00000000   0.63265306
293.00000000  30.00000000 119.00000000   0.79865772
294.00000000  35.00000000 127.00000000   0.78395062
295.00000000  21.00000000  57.00000000   0.73076923
296.00000000  38.00000000 139.00000000   0.78531073
297.00000000  64.00000000 109.00000000   0.63005780
298.00000000  31.00000000 130.00000000   0.80745342
299.00000000  15.00000000  76.00000000   0.83516484
300.00000000  42.00000000  76.00000000   0.64406780
301.00000000  26.00000000  74.00000000   0.74000000
302.00000000  36.00000000  97.00000000   0.72932331
303.00000000  16.00000000 137.00000000   0.89542484
304.00000000  31.00000000  90.00000000   0.74380165
305.00000000  64.00000000 120.00000000   0.65217391
306.00000000  38.00000000 108.00000000   0.73972603
307.00000000  42.00000000 127.00000000   0.75147929
308.00000000  64.00000000  68.00000000   0.51515152
309.00000000  48.00000000 117.00000000   0.70909091
310.00000000  33.00000000 112.00000000   0.77241379
311.00000000  41.00000000  95.00000000   0.69852941
312.00000000  19.00000000  78.00000000   0.80412371
313.00000000  -2.00000000  64.00000000   1.03225806
314.00000000  84.00000000 111.00000000   0.56923077
315.00000000  10.00000000 102.00000000   0.91071429
316.00000000 -21.00000000 123.00000000   1.20588235
317.00000000  58.00000000  75.00000000   0.56390977
318.00000000  44.00000000 118.00000000   0.72839506
319.00000000  41.00000000  53.00000000   0.56382979
320.00000000  72.00000000 158.00000000   0.68695652
321.00000000  13.00000000 121.00000000   0.90298507
322.00000000  69.00000000 126.00000000   0.64615385
323.00000000  67.00000000 113.00000000   0.62777778
324.00000000 -20.00000000 100.00000000   1.25000000
325.00000000  59.00000000 114.00000000   0.65895954
326.00000000  22.00000000  96.00000000   0.81355932
327.00000000  12.00000000 112.00000000   0.90322581
328.00000000 -13.00000000 116.00000000   1.12621359
329.00000000  20.00000000  79.00000000   0.79797980
330.00000000  41.00000000 126.00000000   0.75449102
331.00000000  67.00000000 138.00000000   0.67317073
332.00000000  74.00000000  96.00000000   0.56470588
333.00000000 -26.00000000  75.00000000   1.53061224
334.00000000 -55.00000000 135.00000000   1.68750000
335.00000000  12.00000000 158.00000000   0.92941176
336.00000000  85.00000000  98.00000000   0.53551913
337.00000000  55.00000000  89.00000000   0.61805556
338.00000000  -9.00000000 134.00000000   1.07200000
339.00000000  43.00000000 132.00000000   0.75428571
340.00000000  56.00000000  86.00000000   0.60563380
341.00000000 -14.00000000 115.00000000   1.13861386
342.00000000  20.00000000  90.00000000   0.81818182
343.00000000  23.00000000 108.00000000   0.82442748
344.00000000  35.00000000  77.00000000   0.68750000
345.00000000  64.00000000  85.00000000   0.57046980
346.00000000  23.00000000  64.00000000   0.73563218
347.00000000  94.00000000  96.00000000   0.50526316
348.00000000  26.00000000  62.00000000   0.70454545
349.00000000  61.00000000 117.00000000   0.65730337
350.00000000  78.00000000  52.00000000   0.40000000
351.00000000  83.00000000 125.00000000   0.60096154
352.00000000  22.00000000  82.00000000   0.78846154
353.00000000  48.00000000 114.00000000   0.70370370
354.00000000 134.00000000  70.00000000   0.34313725
355.00000000  48.00000000  85.00000000   0.63909774
356.00000000  23.00000000  91.00000000   0.79824561
357.00000000  49.00000000  80.00000000   0.62015504
358.00000000  43.00000000  76.00000000   0.63865546
359.00000000  64.00000000  57.00000000   0.47107438
360.00000000   1.00000000  59.00000000   0.98333333
361.00000000  24.00000000 116.00000000   0.82857143
362.00000000  46.00000000  92.00000000   0.66666667
363.00000000  71.00000000  68.00000000   0.48920863
364.00000000 148.00000000  56.00000000   0.27450980
365.00000000  98.00000000  78.00000000   0.44318182
366.00000000  68.00000000  75.00000000   0.52447552
367.00000000  91.00000000  54.00000000   0.37241379
368.00000000  54.00000000  59.00000000   0.52212389
369.00000000  43.00000000  74.00000000   0.63247863
370.00000000  66.00000000 121.00000000   0.64705882
371.00000000 111.00000000 107.00000000   0.49082569
372.00000000  52.00000000  59.00000000   0.53153153
373.00000000 123.00000000  72.00000000   0.36923077
374.00000000  71.00000000  13.00000000   0.15476190
375.00000000  58.00000000 125.00000000   0.68306011
376.00000000 -29.00000000 106.00000000   1.37662338
377.00000000  40.00000000 104.00000000   0.72222222
378.00000000  50.00000000 111.00000000   0.68944099
379.00000000  60.00000000 114.00000000   0.65517241
380.00000000  19.00000000  53.00000000   0.73611111
381.00000000  42.00000000 138.00000000   0.76666667
382.00000000  29.00000000  79.00000000   0.73148148
383.00000000  11.00000000  51.00000000   0.82258065
384.00000000  36.00000000 149.00000000   0.80540541
385.00000000  89.00000000 127.00000000   0.58796296
386.00000000  22.00000000 105.00000000   0.82677165
387.00000000  35.00000000 171.00000000   0.83009709
388.00000000  14.00000000  65.00000000   0.82278481
389.00000000  70.00000000 113.00000000   0.61748634
390.00000000   0.00000000 114.00000000   1.00000000
391.00000000  94.00000000  81.00000000   0.46285714
392.00000000  54.00000000  65.00000000   0.54621849
393.00000000  36.00000000  67.00000000   0.65048544
394.00000000  31.00000000 121.00000000   0.79605263
395.00000000  50.00000000 111.00000000   0.68944099
396.00000000  42.00000000 104.00000000   0.71232877
397.00000000  39.00000000  46.00000000   0.54117647
398.00000000  71.00000000 120.00000000   0.62827225
399.00000000   6.00000000 116.00000000   0.95081967
400.00000000  19.00000000  72.00000000   0.79120879
401.00000000  53.00000000  88.00000000   0.62411348
402.00000000  -1.00000000 101.00000000   1.01000000
403.00000000  38.00000000  81.00000000   0.68067227
404.00000000  54.00000000 176.00000000   0.76521739
405.00000000  27.00000000 128.00000000   0.82580645
406.00000000  89.00000000  50.00000000   0.35971223
407.00000000   4.00000000 103.00000000   0.96261682
408.00000000  25.00000000  59.00000000   0.70238095
409.00000000  26.00000000  88.00000000   0.77192982
410.00000000  23.29000000   0.46580000   1.31818182
411.00000000  15.00000000  95.00000000   0.86363636
412.00000000  21.00000000  97.00000000   0.82203390
413.00000000  59.00000000  37.00000000   0.38541667
414.00000000  53.00000000  83.00000000   0.61029412
415.00000000  -1.00000000  91.00000000   1.01111111
416.00000000  60.00000000 102.00000000   0.62962963
417.00000000  39.00000000  97.00000000   0.71323529
418.00000000  -4.00000000 112.00000000   1.03703704
419.00000000  12.00000000 109.00000000   0.90082645
420.00000000  56.00000000  95.00000000   0.62913907
421.00000000   4.00000000  86.00000000   0.95555556
422.00000000  -6.00000000 161.00000000   1.03870968
423.00000000 121.00000000  78.00000000   0.39195980
424.00000000  33.00000000  88.00000000   0.72727273
425.00000000  23.29000000   0.46580000   1.13333333
426.00000000  26.00000000 102.00000000   0.79687500
427.00000000  28.00000000  94.00000000   0.77049180
428.00000000   6.00000000 108.00000000   0.94736842
429.00000000  46.00000000 133.00000000   0.74301676
430.00000000  43.00000000  90.00000000   0.67669173
431.00000000  40.00000000 115.00000000   0.74193548
432.00000000  -5.00000000 116.00000000   1.04504505
433.00000000 121.00000000  66.00000000   0.35294118
434.00000000  21.00000000 134.00000000   0.86451613
435.00000000  10.00000000 125.00000000   0.92592593
436.00000000  11.00000000  93.00000000   0.89423077
437.00000000   4.00000000  58.00000000   0.93548387
438.00000000  61.00000000 104.00000000   0.63030303
439.00000000  57.00000000  90.00000000   0.61224490
440.00000000  37.00000000  97.00000000   0.72388060
441.00000000  -4.00000000  87.00000000   1.04819277
442.00000000  38.00000000  83.00000000   0.68595041
443.00000000  23.00000000  51.00000000   0.68918919
444.00000000   8.00000000 124.00000000   0.93939394
445.00000000  52.00000000  94.00000000   0.64383562
446.00000000  18.00000000  99.00000000   0.84615385
447.00000000  53.00000000 130.00000000   0.71038251
448.00000000  48.00000000 102.00000000   0.68000000
449.00000000  46.00000000  94.00000000   0.67142857
450.00000000  38.00000000 104.00000000   0.73239437
451.00000000  35.00000000 130.00000000   0.78787879
452.00000000 113.00000000  61.00000000   0.35057471
453.00000000  58.00000000 102.00000000   0.63750000
454.00000000  26.00000000 124.00000000   0.82666667
455.00000000  11.00000000 105.00000000   0.90517241
456.00000000  92.00000000 118.00000000   0.56190476
457.00000000  23.29000000   0.46580000   2.19230769
458.00000000  27.00000000  84.00000000   0.75675676
459.00000000  71.00000000 106.00000000   0.59887006
460.00000000 -23.00000000 118.00000000   1.24210526
461.00000000  42.00000000  95.00000000   0.69343066
462.00000000  10.00000000  83.00000000   0.89247312
463.00000000  44.00000000  56.00000000   0.56000000
464.00000000 -38.00000000 113.00000000   1.50666667
465.00000000 -29.00000000 110.00000000   1.35802469
466.00000000 -21.00000000  68.00000000   1.44680851
467.00000000 -56.00000000 108.00000000   2.07692308
468.00000000  22.00000000 125.00000000   0.85034014
469.00000000   9.00000000  84.00000000   0.90322581
470.00000000  74.00000000  94.00000000   0.55952381
471.00000000  22.00000000  60.00000000   0.73170732
472.00000000  52.00000000  85.00000000   0.62043796
473.00000000  12.00000000 108.00000000   0.90000000
474.00000000   3.00000000  50.00000000   0.94339623
475.00000000  13.00000000  82.00000000   0.86315789
476.00000000 -14.00000000 134.00000000   1.11666667
477.00000000  23.00000000  45.00000000   0.66176471
478.00000000  70.00000000  35.00000000   0.33333333
479.00000000  83.00000000  72.00000000   0.46451613
480.00000000  -2.00000000 114.00000000   1.01785714
481.00000000  12.00000000  63.00000000   0.84000000
482.00000000  31.00000000 105.00000000   0.77205882
483.00000000  23.29000000   0.46580000   2.22222222
484.00000000  17.00000000  94.00000000   0.84684685
485.00000000  47.00000000  87.00000000   0.64925373
486.00000000  36.00000000  94.00000000   0.72307692
487.00000000  81.00000000  76.00000000   0.48407643
488.00000000  38.00000000 133.00000000   0.77777778
489.00000000  35.00000000  95.00000000   0.73076923
490.00000000   0.00000000  88.00000000   1.00000000
491.00000000  40.00000000  44.00000000   0.52380952
492.00000000  44.00000000  99.00000000   0.69230769
493.00000000  60.00000000  38.00000000   0.38775510
494.00000000  19.00000000  46.00000000   0.70769231
495.00000000  13.00000000 152.00000000   0.92121212
496.00000000  45.00000000 117.00000000   0.72222222
497.00000000  27.00000000  76.00000000   0.73786408
498.00000000  39.00000000 117.00000000   0.75000000
499.00000000  49.00000000  97.00000000   0.66438356
500.00000000  11.00000000 120.00000000   0.91603053
