# Supplementary material for: Ubiquitin transfer by a RING E3 ligase occurs from a closed E2~ubiquitin conformation
Source: Nat Commun. 2020 Jun 5;11:2846. doi: 10.1038/s41467-020-16666-y (PMC7275055; doi:10.1038/s41467-020-16666-y)
Supplement: Supplementary file 4 — Source Data [file 41467_2020_16666_MOESM4_ESM.zip › Source_Data/Figures/Figure_5/Figure_5a/ASCII_22RNF4/17_21with_fret.dat]

  0.00000000 106.00000000 230.00000000   0.68452381
  1.00000000  38.00000000 198.00000000   0.83898305
  2.00000000  49.00000000 123.00000000   0.71511628
  3.00000000 101.00000000 201.00000000   0.66556291
  4.00000000  91.00000000 168.00000000   0.64864865
  5.00000000 127.00000000 170.00000000   0.57239057
  6.00000000  49.00000000 164.00000000   0.76995305
  7.00000000  35.00000000 155.00000000   0.81578947
  8.00000000  38.00000000 180.00000000   0.82568807
  9.00000000  72.00000000  89.00000000   0.55279503
 10.00000000  85.00000000 143.00000000   0.62719298
 11.00000000  62.00000000 136.00000000   0.68686869
 12.00000000  71.00000000 147.00000000   0.67431193
 13.00000000  84.00000000 135.00000000   0.61643836
 14.00000000  61.00000000 203.00000000   0.76893939
 15.00000000  71.00000000 197.00000000   0.73507463
 16.00000000  68.00000000 197.00000000   0.74339623
 17.00000000  53.00000000 161.00000000   0.75233645
 18.00000000  78.00000000 147.00000000   0.65333333
 19.00000000 136.00000000 137.00000000   0.50183150
 20.00000000  38.00000000 120.00000000   0.75949367
 21.00000000  63.00000000 259.00000000   0.80434783
 22.00000000  94.00000000 137.00000000   0.59307359
 23.00000000  62.00000000 133.00000000   0.68205128
 24.00000000 102.00000000 205.00000000   0.66775244
 25.00000000 134.00000000 169.00000000   0.55775578
 26.00000000 129.00000000 201.00000000   0.60909091
 27.00000000 128.00000000 169.00000000   0.56902357
 28.00000000 109.00000000  97.00000000   0.47087379
 29.00000000  23.00000000 194.00000000   0.89400922
 30.00000000  95.00000000 135.00000000   0.58695652
 31.00000000  74.00000000 180.00000000   0.70866142
 32.00000000  40.00000000 192.00000000   0.82758621
 33.00000000  78.00000000  75.00000000   0.49019608
 34.00000000  42.00000000 117.00000000   0.73584906
 35.00000000  89.00000000 194.00000000   0.68551237
 36.00000000 104.00000000 184.00000000   0.63888889
 37.00000000 104.00000000 166.00000000   0.61481481
 38.00000000 102.00000000 169.00000000   0.62361624
 39.00000000  68.00000000 114.00000000   0.62637363
 40.00000000  74.00000000 157.00000000   0.67965368
 41.00000000 170.00000000  95.00000000   0.35849057
 42.00000000  -1.00000000 149.00000000   1.00675676
 43.00000000  32.00000000 153.00000000   0.82702703
 44.00000000  39.00000000 191.00000000   0.83043478
 45.00000000 141.00000000 137.00000000   0.49280576
 46.00000000 133.00000000 184.00000000   0.58044164
 47.00000000  61.00000000 110.00000000   0.64327485
 48.00000000  92.00000000 170.00000000   0.64885496
 49.00000000  72.00000000  90.00000000   0.55555556
 50.00000000  98.00000000 151.00000000   0.60642570
 51.00000000  74.00000000 192.00000000   0.72180451
 52.00000000 113.00000000 187.00000000   0.62333333
 53.00000000  53.00000000 181.00000000   0.77350427
 54.00000000  45.00000000 126.00000000   0.73684211
 55.00000000  42.00000000 182.00000000   0.81250000
 56.00000000  59.00000000  86.00000000   0.59310345
 57.00000000 113.00000000 150.00000000   0.57034221
 58.00000000  81.00000000 156.00000000   0.65822785
 59.00000000  79.00000000 203.00000000   0.71985816
 60.00000000 110.00000000 234.00000000   0.68023256
 61.00000000  74.00000000 122.00000000   0.62244898
 62.00000000  18.00000000 145.00000000   0.88957055
 63.00000000 102.00000000 107.00000000   0.51196172
 64.00000000  97.00000000 150.00000000   0.60728745
 65.00000000  33.00000000 140.00000000   0.80924855
 66.00000000  77.00000000  94.00000000   0.54970760
 67.00000000  24.00000000 124.00000000   0.83783784
 68.00000000 103.00000000 146.00000000   0.58634538
 69.00000000  54.00000000 239.00000000   0.81569966
 70.00000000  35.00000000 122.00000000   0.77707006
 71.00000000  51.00000000 195.00000000   0.79268293
 72.00000000  77.00000000 140.00000000   0.64516129
 73.00000000  76.00000000 130.00000000   0.63106796
 74.00000000 100.00000000 136.00000000   0.57627119
 75.00000000  68.00000000 180.00000000   0.72580645
 76.00000000  62.00000000 104.00000000   0.62650602
 77.00000000  61.00000000 125.00000000   0.67204301
 78.00000000  48.00000000 106.00000000   0.68831169
 79.00000000  52.00000000 137.00000000   0.72486772
 80.00000000  47.00000000  75.00000000   0.61475410
 81.00000000  82.00000000  79.00000000   0.49068323
 82.00000000 108.00000000 143.00000000   0.56972112
 83.00000000  67.00000000 140.00000000   0.67632850
 84.00000000  78.00000000 129.00000000   0.62318841
 85.00000000  73.00000000 109.00000000   0.59890110
 86.00000000  79.00000000 162.00000000   0.67219917
 87.00000000  90.00000000 155.00000000   0.63265306
 88.00000000  76.00000000 119.00000000   0.61025641
 89.00000000  55.00000000  85.00000000   0.60714286
 90.00000000 146.00000000 165.00000000   0.53054662
 91.00000000  40.00000000 132.00000000   0.76744186
 92.00000000 -28.00000000  65.00000000   1.75675676
 93.00000000  25.00000000  10.00000000   0.28571429
 94.00000000  17.00000000  49.00000000   0.74242424
 95.00000000  -1.00000000  24.00000000   1.04347826
 96.00000000  -6.00000000  19.00000000   1.46153846
 97.00000000 -12.00000000   7.00000000  -1.40000000
 98.00000000   5.00000000   8.00000000   0.61538462
 99.00000000 -29.00000000  17.00000000  -1.41666667
100.00000000 -43.00000000 -12.00000000   0.21818182
101.00000000  12.00000000   7.00000000   0.36842105
102.00000000  -6.00000000  13.00000000   1.85714286
103.00000000   9.00000000 -25.00000000   1.56250000
104.00000000  17.00000000  36.00000000   0.67924528
105.00000000 -23.00000000  11.00000000  -0.91666667
106.00000000 -16.00000000  16.00000000   0.50000000
107.00000000   5.00000000  56.00000000   0.91803279
108.00000000  25.00000000  -9.00000000  -0.56250000
109.00000000  -7.00000000 -20.00000000   0.74074074
110.00000000   3.00000000  41.00000000   0.93181818
111.00000000  47.00000000  -8.00000000  -0.20512821
112.00000000  -2.00000000  33.00000000   1.06451613
113.00000000   7.00000000  31.00000000   0.81578947
114.00000000  -4.00000000 -55.00000000   0.93220339
115.00000000 -27.00000000 -12.00000000   0.30769231
116.00000000  20.00000000   9.00000000   0.31034483
117.00000000 -17.00000000   2.00000000  -0.13333333
118.00000000 -64.00000000  21.00000000  -0.48837209
119.00000000   3.00000000 -16.00000000   1.23076923
120.00000000  -2.00000000  27.00000000   1.08000000
121.00000000  11.00000000   9.00000000   0.45000000
122.00000000  34.00000000   9.00000000   0.20930233
123.00000000   5.00000000  25.00000000   0.83333333
124.00000000 -14.00000000  -8.00000000   0.36363636
125.00000000   3.00000000  30.00000000   0.90909091
126.00000000 -12.00000000 -10.00000000   0.45454545
127.00000000  -3.00000000  13.00000000   1.30000000
128.00000000  -6.00000000  21.00000000   1.40000000
129.00000000 -22.00000000  31.00000000   3.44444444
130.00000000 -31.00000000  56.00000000   2.24000000
131.00000000  11.00000000  22.00000000   0.66666667
132.00000000  -7.00000000 -14.00000000   0.66666667
133.00000000 -17.00000000  18.00000000  18.00000000
134.00000000 -36.00000000   6.00000000  -0.20000000
135.00000000  23.00000000  -5.00000000  -0.27777778
136.00000000 -12.00000000  14.00000000   7.00000000
137.00000000  45.00000000  34.00000000   0.43037975
138.00000000  31.00000000  -8.00000000  -0.34782609
139.00000000 -10.00000000   2.00000000  -0.25000000
140.00000000  43.00000000  22.00000000   0.33846154
141.00000000  -6.00000000 -17.00000000   0.73913043
142.00000000 -41.00000000  33.00000000  -4.12500000
143.00000000  16.00000000  12.00000000   0.42857143
144.00000000  31.00000000 -12.00000000  -0.63157895
145.00000000 -23.00000000   5.00000000  -0.27777778
146.00000000  -7.00000000  21.00000000   1.50000000
147.00000000  13.00000000 -17.00000000   4.25000000
148.00000000 -20.00000000  10.00000000  -1.00000000
149.00000000  45.00000000  -4.00000000  -0.09756098
150.00000000 -40.00000000  17.00000000  -0.73913043
151.00000000 -22.00000000 -11.00000000   0.33333333
152.00000000   7.00000000  38.00000000   0.84444444
153.00000000   2.00000000  13.00000000   0.86666667
154.00000000 -18.00000000 -20.00000000   0.52631579
155.00000000  28.00000000   4.00000000   0.12500000
156.00000000 -13.00000000  32.00000000   1.68421053
157.00000000 -37.00000000 -15.00000000   0.28846154
158.00000000  24.00000000  43.00000000   0.64179104
159.00000000  -8.00000000  78.00000000   1.11428571
160.00000000 -45.00000000  25.00000000  -1.25000000
161.00000000  10.00000000  22.00000000   0.68750000
162.00000000  -5.00000000 -28.00000000   0.84848485
163.00000000 -27.00000000 -10.00000000   0.27027027
164.00000000  22.00000000  21.00000000   0.48837209
165.00000000  29.00000000 -24.00000000  -4.80000000
166.00000000 -29.00000000  -3.00000000   0.09375000
167.00000000 -15.00000000  33.00000000   1.83333333
168.00000000 -13.00000000   5.00000000  -0.62500000
169.00000000 -27.00000000  31.00000000   7.75000000
170.00000000 -29.00000000 -16.00000000   0.35555556
171.00000000 -28.00000000  16.00000000  -1.33333333
172.00000000   5.00000000   9.00000000   0.64285714
173.00000000 -35.00000000 -11.00000000   0.23913043
174.00000000 -27.00000000 -14.00000000   0.34146341
175.00000000   2.00000000  24.00000000   0.92307692
176.00000000  24.00000000  36.00000000   0.60000000
177.00000000 -24.00000000  32.00000000   4.00000000
178.00000000   7.00000000  37.00000000   0.84090909
179.00000000 -12.00000000  -6.00000000   0.33333333
180.00000000   0.00000000  -6.00000000   1.00000000
181.00000000 -41.00000000   3.00000000  -0.07894737
182.00000000 -14.00000000  57.00000000   1.32558140
183.00000000   1.00000000 -19.00000000   1.05555556
184.00000000  17.00000000  35.00000000   0.67307692
185.00000000 -36.00000000  37.00000000  37.00000000
186.00000000  10.00000000  75.00000000   0.88235294
187.00000000 -44.00000000 -14.00000000   0.24137931
188.00000000  23.00000000 -19.00000000  -4.75000000
189.00000000  -5.00000000  -4.00000000   0.44444444
190.00000000  -5.00000000  24.00000000   1.26315789
191.00000000 -30.00000000   5.00000000  -0.20000000
192.00000000  -3.00000000 -39.00000000   0.92857143
193.00000000  11.00000000   2.00000000   0.15384615
194.00000000   7.00000000  11.00000000   0.61111111
195.00000000  55.00000000  42.00000000   0.43298969
196.00000000 -13.00000000  -4.00000000   0.23529412
197.00000000  -7.00000000  17.00000000   1.70000000
198.00000000  24.00000000 -22.00000000 -11.00000000
199.00000000   2.00000000  61.00000000   0.96825397
200.00000000 -14.00000000  51.00000000   1.37837838
201.00000000 -11.00000000  47.00000000   1.30555556
202.00000000 -21.00000000  -9.00000000   0.30000000
203.00000000 -39.00000000  -3.00000000   0.07142857
204.00000000  28.00000000  30.00000000   0.51724138
205.00000000 -38.00000000  31.00000000  -4.42857143
206.00000000 -23.00000000  -8.00000000   0.25806452
207.00000000 -56.00000000  33.00000000  -1.43478261
208.00000000 -17.00000000  43.00000000   1.65384615
209.00000000  11.00000000  19.00000000   0.63333333
210.00000000 -30.00000000  23.00000000  -3.28571429
211.00000000  -9.00000000   7.00000000  -3.50000000
212.00000000  37.00000000 -14.00000000  -0.60869565
213.00000000  27.00000000  14.00000000   0.34146341
214.00000000  -4.00000000  26.00000000   1.18181818
215.00000000 -10.00000000 -20.00000000   0.66666667
216.00000000  -7.00000000  33.00000000   1.26923077
217.00000000  49.00000000   3.00000000   0.05769231
218.00000000   8.00000000 -21.00000000   1.61538462
219.00000000  25.00000000  10.00000000   0.28571429
220.00000000 -14.00000000  -7.00000000   0.33333333
221.00000000  22.00000000  57.00000000   0.72151899
222.00000000 -21.00000000 -38.00000000   0.64406780
223.00000000 -42.00000000   3.00000000  -0.07692308
224.00000000   9.00000000  38.00000000   0.80851064
225.00000000  -8.00000000  21.00000000   1.61538462
226.00000000  28.00000000 -28.00000000   0.50000000
227.00000000  16.00000000  14.00000000   0.46666667
228.00000000   8.00000000   4.00000000   0.33333333
229.00000000  24.00000000  14.00000000   0.36842105
230.00000000 -12.00000000 -17.00000000   0.58620690
231.00000000 -39.00000000  -8.00000000   0.17021277
232.00000000  -1.00000000  11.00000000   1.10000000
233.00000000 -19.00000000   5.00000000  -0.35714286
234.00000000  -9.00000000  -6.00000000   0.40000000
235.00000000   1.00000000  16.00000000   0.94117647
236.00000000 -30.00000000   9.00000000  -0.42857143
237.00000000  19.00000000 -14.00000000  -2.80000000
238.00000000  19.00000000 -20.00000000  20.00000000
239.00000000  21.00000000   3.00000000   0.12500000
240.00000000 -38.00000000   7.00000000  -0.22580645
241.00000000  29.00000000 -26.00000000  -8.66666667
242.00000000  -5.00000000  -8.00000000   0.61538462
243.00000000 -10.00000000 -11.00000000   0.52380952
244.00000000 -22.00000000  -5.00000000   0.18518519
245.00000000   3.00000000 -15.00000000   1.25000000
246.00000000  -3.00000000  41.00000000   1.07894737
247.00000000  22.00000000  14.00000000   0.38888889
248.00000000  19.00000000  -2.00000000  -0.11764706
249.00000000 -16.00000000  47.00000000   1.51612903
250.00000000 -23.00000000 -23.00000000   0.50000000
251.00000000 -12.00000000   9.00000000  -3.00000000
252.00000000 -12.00000000   7.00000000  -1.40000000
253.00000000  -8.00000000  -9.00000000   0.52941176
254.00000000  25.00000000 -15.00000000  -1.50000000
255.00000000  29.00000000 -32.00000000  10.66666667
256.00000000  11.00000000  -3.00000000  -0.37500000
257.00000000  29.00000000 -15.00000000  -1.07142857
258.00000000  -8.00000000   6.00000000  -3.00000000
259.00000000  37.00000000 -40.00000000  13.33333333
260.00000000  12.00000000  66.00000000   0.84615385
261.00000000 -13.00000000 -12.00000000   0.48000000
262.00000000  17.00000000  42.00000000   0.71186441
263.00000000 -55.00000000   8.00000000  -0.17021277
264.00000000  -8.00000000  10.00000000   5.00000000
265.00000000 -13.00000000   1.00000000  -0.08333333
266.00000000 -11.00000000  31.00000000   1.55000000
267.00000000   9.00000000  -9.00000000   0.50000000
268.00000000 -22.00000000  -9.00000000   0.29032258
269.00000000 -39.00000000 -24.00000000   0.38095238
270.00000000  -8.00000000 -22.00000000   0.73333333
271.00000000 -10.00000000  -3.00000000   0.23076923
272.00000000   4.00000000   0.00000000   0.00000000
273.00000000 -23.00000000 -43.00000000   0.65151515
274.00000000 -58.00000000  -7.00000000   0.10769231
275.00000000 -23.00000000  37.00000000   2.64285714
276.00000000  -6.00000000  24.00000000   1.33333333
277.00000000  22.00000000  40.00000000   0.64516129
278.00000000   4.00000000  -1.00000000  -0.33333333
279.00000000  40.00000000 -31.00000000  -3.44444444
280.00000000 -39.00000000  -6.00000000   0.13333333
281.00000000 -35.00000000   3.00000000  -0.09375000
282.00000000  10.00000000   8.00000000   0.44444444
283.00000000  11.00000000  33.00000000   0.75000000
284.00000000  20.00000000  18.00000000   0.47368421
285.00000000  -8.00000000  13.00000000   2.60000000
286.00000000 -28.00000000 -15.00000000   0.34883721
287.00000000  12.00000000  -8.00000000  -2.00000000
288.00000000  17.00000000 -43.00000000   1.65384615
289.00000000  -1.00000000 -27.00000000   0.96428571
290.00000000 -41.00000000 -18.00000000   0.30508475
291.00000000  46.00000000   3.00000000   0.06122449
292.00000000   3.00000000  42.00000000   0.93333333
293.00000000 -17.00000000  22.00000000   4.40000000
294.00000000  29.00000000  16.00000000   0.35555556
295.00000000   4.00000000 -19.00000000   1.26666667
296.00000000  -5.00000000  32.00000000   1.18518519
297.00000000 -22.00000000 -18.00000000   0.45000000
298.00000000  29.00000000   9.00000000   0.23684211
299.00000000   5.00000000  13.00000000   0.72222222
300.00000000   7.00000000  17.00000000   0.70833333
301.00000000  15.00000000 -21.00000000   3.50000000
302.00000000 -32.00000000  59.00000000   2.18518519
303.00000000  -5.00000000 -16.00000000   0.76190476
304.00000000  25.00000000   0.00000000   0.00000000
305.00000000 -10.00000000   6.00000000  -1.50000000
306.00000000 -24.00000000  21.00000000  -7.00000000
307.00000000  -8.00000000  -6.00000000   0.42857143
308.00000000  20.00000000  71.00000000   0.78021978
309.00000000 -21.00000000  14.00000000  -2.00000000
310.00000000  74.00000000  32.00000000   0.30188679
311.00000000 -12.00000000  -6.00000000   0.33333333
312.00000000  -9.00000000   2.00000000  -0.28571429
313.00000000 -20.00000000 -37.00000000   0.64912281
314.00000000  23.00000000  -8.00000000  -0.53333333
315.00000000 -31.00000000  27.00000000  -6.75000000
316.00000000 -22.00000000  48.00000000   1.84615385
317.00000000  26.00000000  20.00000000   0.43478261
318.00000000  -9.00000000  31.00000000   1.40909091
319.00000000   7.00000000  17.00000000   0.70833333
320.00000000  30.00000000  24.00000000   0.44444444
321.00000000  52.00000000   1.00000000   0.01886792
322.00000000 -14.00000000  21.00000000   3.00000000
323.00000000  52.00000000 -10.00000000  -0.23809524
324.00000000 -13.00000000  27.00000000   1.92857143
325.00000000 -15.00000000  -3.00000000   0.16666667
326.00000000  10.00000000 -36.00000000   1.38461538
327.00000000  12.00000000 -33.00000000   1.57142857
328.00000000 -15.00000000  27.00000000   2.25000000
329.00000000 -12.00000000   2.00000000  -0.20000000
330.00000000  11.00000000   3.00000000   0.21428571
331.00000000 -15.00000000  38.00000000   1.65217391
332.00000000   6.00000000  22.00000000   0.78571429
333.00000000 -17.00000000 -22.00000000   0.56410256
334.00000000  -8.00000000  21.00000000   1.61538462
335.00000000 -16.00000000   4.00000000  -0.33333333
336.00000000  34.00000000   3.00000000   0.08108108
337.00000000 -44.00000000  17.00000000  -0.62962963
338.00000000 -25.00000000  16.00000000  -1.77777778
339.00000000  13.00000000 -22.00000000   2.44444444
340.00000000  27.00000000   6.00000000   0.18181818
341.00000000 -54.00000000   5.00000000  -0.10204082
342.00000000  -7.00000000   1.00000000  -0.16666667
343.00000000  44.00000000   9.00000000   0.16981132
344.00000000  10.00000000  -1.00000000  -0.11111111
345.00000000 -16.00000000 -19.00000000   0.54285714
346.00000000 -23.00000000   4.00000000  -0.21052632
347.00000000 -17.00000000  -4.00000000   0.19047619
348.00000000 -22.00000000  37.00000000   2.46666667
349.00000000 -17.00000000 -13.00000000   0.43333333
350.00000000  12.00000000  40.00000000   0.76923077
351.00000000  12.00000000   4.00000000   0.25000000
352.00000000 -12.00000000  12.00000000   0.50000000
353.00000000  21.00000000  -3.00000000  -0.16666667
354.00000000 -28.00000000  10.00000000  -0.55555556
355.00000000   9.00000000 -27.00000000   1.50000000
356.00000000 -12.00000000  -1.00000000   0.07692308
357.00000000  26.00000000  -5.00000000  -0.23809524
358.00000000 -40.00000000  13.00000000  -0.48148148
359.00000000  10.00000000  36.00000000   0.78260870
360.00000000 -50.00000000  16.00000000  -0.47058824
361.00000000 -20.00000000 -27.00000000   0.57446809
362.00000000  31.00000000 -16.00000000  -1.06666667
363.00000000  -1.00000000 -12.00000000   0.92307692
364.00000000 -24.00000000  21.00000000  -7.00000000
365.00000000  16.00000000   5.00000000   0.23809524
366.00000000 -25.00000000 -28.00000000   0.52830189
367.00000000 -40.00000000  58.00000000   3.22222222
368.00000000 -18.00000000  23.00000000   4.60000000
369.00000000 -46.00000000  30.00000000  -1.87500000
370.00000000  51.00000000  -7.00000000  -0.15909091
371.00000000 -13.00000000 -43.00000000   0.76785714
372.00000000 -15.00000000 -17.00000000   0.53125000
373.00000000  31.00000000 -21.00000000  -2.10000000
374.00000000  69.00000000  -4.00000000  -0.06153846
375.00000000  48.00000000  -8.00000000  -0.20000000
376.00000000  17.00000000 -21.00000000   5.25000000
377.00000000  22.00000000 -31.00000000   3.44444444
378.00000000   0.00000000 -10.00000000   1.00000000
379.00000000 -16.00000000   1.00000000  -0.06666667
380.00000000 -22.00000000  -8.00000000   0.26666667
381.00000000  -8.00000000 -26.00000000   0.76470588
382.00000000 -32.00000000  13.00000000  -0.68421053
383.00000000  -5.00000000 -30.00000000   0.85714286
384.00000000  17.00000000  53.00000000   0.75714286
385.00000000 -24.00000000 -31.00000000   0.56363636
386.00000000 -29.00000000  15.00000000  -1.07142857
387.00000000 -19.00000000  21.00000000  10.50000000
388.00000000  32.00000000  60.00000000   0.65217391
389.00000000   4.00000000  23.00000000   0.85185185
390.00000000  33.00000000   8.00000000   0.19512195
391.00000000  13.00000000 -19.00000000   3.16666667
392.00000000  -5.00000000  -6.00000000   0.54545455
393.00000000  50.00000000 -32.00000000  -1.77777778
394.00000000   0.00000000 -47.00000000   1.00000000
395.00000000   6.00000000   9.00000000   0.60000000
396.00000000  -4.00000000  21.00000000   1.23529412
397.00000000  56.00000000  20.00000000   0.26315789
398.00000000  12.00000000  21.00000000   0.63636364
399.00000000   2.00000000  -7.00000000   1.40000000
400.00000000 -45.00000000   2.00000000  -0.04651163
401.00000000  -9.00000000   1.00000000  -0.12500000
402.00000000 -25.00000000   1.00000000  -0.04166667
403.00000000  -2.00000000 -22.00000000   0.91666667
404.00000000  11.00000000  -6.00000000  -1.20000000
405.00000000  19.00000000  26.00000000   0.57777778
406.00000000 -36.00000000 -18.00000000   0.33333333
407.00000000 -16.00000000 -17.00000000   0.51515152
408.00000000 -13.00000000  62.00000000   1.26530612
409.00000000 -12.00000000  36.00000000   1.50000000
410.00000000  19.00000000   5.00000000   0.20833333
411.00000000  13.00000000  -2.00000000  -0.18181818
412.00000000 -11.00000000  13.00000000   6.50000000
413.00000000 -27.00000000  14.00000000  -1.07692308
414.00000000   9.00000000 -21.00000000   1.75000000
415.00000000  15.00000000  13.00000000   0.46428571
416.00000000  48.00000000  50.00000000   0.51020408
417.00000000  21.00000000  29.00000000   0.58000000
418.00000000  -2.00000000   8.00000000   1.33333333
419.00000000   0.00000000   9.00000000   1.00000000
420.00000000 -58.00000000   6.00000000  -0.11538462
421.00000000  39.00000000  48.00000000   0.55172414
422.00000000  62.00000000 -22.00000000  -0.55000000
423.00000000 -15.00000000 -31.00000000   0.67391304
424.00000000  29.00000000 -21.00000000  -2.62500000
425.00000000  -4.00000000  -3.00000000   0.42857143
426.00000000 -26.00000000  -2.00000000   0.07142857
427.00000000  16.00000000  26.00000000   0.61904762
428.00000000 -29.00000000 -16.00000000   0.35555556
429.00000000 -33.00000000   6.00000000  -0.22222222
430.00000000  70.00000000  21.00000000   0.23076923
431.00000000 -10.00000000  -9.00000000   0.47368421
432.00000000  28.00000000  -5.00000000  -0.21739130
433.00000000 -29.00000000  -2.00000000   0.06451613
434.00000000   5.00000000 -21.00000000   1.31250000
435.00000000   7.00000000  11.00000000   0.61111111
436.00000000  -8.00000000  25.00000000   1.47058824
437.00000000 -28.00000000   1.00000000  -0.03703704
438.00000000  21.00000000  10.00000000   0.32258065
439.00000000  37.00000000   9.00000000   0.19565217
440.00000000  29.00000000  39.00000000   0.57352941
441.00000000 -10.00000000 -18.00000000   0.64285714
442.00000000 -46.00000000 -34.00000000   0.42500000
443.00000000 -30.00000000 -16.00000000   0.34782609
444.00000000  -5.00000000 -41.00000000   0.89130435
445.00000000 -26.00000000  45.00000000   2.36842105
446.00000000  38.00000000  -3.00000000  -0.08571429
447.00000000 -15.00000000  34.00000000   1.78947368
448.00000000  -8.00000000  43.00000000   1.22857143
449.00000000 -18.00000000 -31.00000000   0.63265306
450.00000000  32.00000000   1.00000000   0.03030303
451.00000000 -44.00000000 -48.00000000   0.52173913
452.00000000  50.00000000 -18.00000000  -0.56250000
453.00000000  13.00000000 -44.00000000   1.41935484
454.00000000  11.00000000 -42.00000000   1.35483871
455.00000000  55.00000000 -62.00000000   8.85714286
456.00000000  70.00000000   2.00000000   0.02777778
457.00000000  -3.00000000  -7.00000000   0.70000000
458.00000000  30.00000000 -11.00000000  -0.57894737
459.00000000  47.00000000  24.00000000   0.33802817
460.00000000  13.00000000 -21.00000000   2.62500000
461.00000000 -43.00000000 -27.00000000   0.38571429
462.00000000  13.00000000  11.00000000   0.45833333
463.00000000   4.00000000  10.00000000   0.71428571
464.00000000  -2.00000000 -51.00000000   0.96226415
465.00000000   7.00000000 -33.00000000   1.26923077
466.00000000  17.00000000 -27.00000000   2.70000000
467.00000000  -2.00000000   7.00000000   1.40000000
468.00000000  13.00000000 -21.00000000   2.62500000
469.00000000  23.00000000 -50.00000000   1.85185185
470.00000000  13.00000000   3.00000000   0.18750000
471.00000000   6.00000000 -59.00000000   1.11320755
472.00000000 -19.00000000 -20.00000000   0.51282051
473.00000000  -9.00000000 -25.00000000   0.73529412
474.00000000  -5.00000000 -41.00000000   0.89130435
475.00000000  41.00000000 -25.00000000  -1.56250000
476.00000000 -27.00000000 -26.00000000   0.49056604
477.00000000  64.00000000 -31.00000000  -0.93939394
478.00000000  -7.00000000 -33.00000000   0.82500000
479.00000000  35.00000000 -21.00000000  -1.50000000
480.00000000   1.00000000 -41.00000000   1.02500000
481.00000000  -8.00000000 -44.00000000   0.84615385
482.00000000   7.00000000  -4.00000000  -1.33333333
483.00000000 -13.00000000 -61.00000000   0.82432432
484.00000000   3.00000000   4.00000000   0.57142857
485.00000000  53.00000000 -28.00000000  -1.12000000
486.00000000  15.00000000 -25.00000000   2.50000000
487.00000000  45.00000000 -61.00000000   3.81250000
488.00000000  23.00000000 -35.00000000   2.91666667
489.00000000  39.00000000 -29.00000000  -2.90000000
490.00000000  -2.00000000  -8.00000000   0.80000000
491.00000000 -11.00000000  19.00000000   2.37500000
492.00000000  51.00000000 -70.00000000   3.68421053
493.00000000  -5.00000000 -70.00000000   0.93333333
494.00000000   3.00000000 -11.00000000   1.37500000
495.00000000 -33.00000000 -15.00000000   0.31250000
496.00000000 -22.00000000  31.00000000   3.44444444
497.00000000 -21.00000000 -15.00000000   0.41666667
498.00000000  -9.00000000  17.00000000   2.12500000
499.00000000  28.00000000 -20.00000000  -2.50000000
500.00000000  -8.00000000 -46.00000000   0.85185185
