# Supplementary material for: Ubiquitin transfer by a RING E3 ligase occurs from a closed E2~ubiquitin conformation
Source: Nat Commun. 2020 Jun 5;11:2846. doi: 10.1038/s41467-020-16666-y (PMC7275055; doi:10.1038/s41467-020-16666-y)
Supplement: Supplementary file 4 — Source Data [file 41467_2020_16666_MOESM4_ESM.zip › Source_Data/Figures/Figure_5/Figure_5a/ASCII_22RNF4/17_220with_fret.dat]

  0.00000000  67.00000000 182.00000000   0.73092369
  1.00000000  94.00000000 148.00000000   0.61157025
  2.00000000  49.00000000 165.00000000   0.77102804
  3.00000000 -22.00000000 218.00000000   1.11224490
  4.00000000  68.00000000 198.00000000   0.74436090
  5.00000000  46.00000000 144.00000000   0.75789474
  6.00000000 117.00000000 229.00000000   0.66184971
  7.00000000  93.00000000 182.00000000   0.66181818
  8.00000000  53.00000000 251.00000000   0.82565789
  9.00000000  73.00000000 218.00000000   0.74914089
 10.00000000  66.00000000 200.00000000   0.75187970
 11.00000000  48.00000000 193.00000000   0.80082988
 12.00000000 115.00000000 162.00000000   0.58483755
 13.00000000  77.00000000 156.00000000   0.66952790
 14.00000000  92.00000000 207.00000000   0.69230769
 15.00000000 100.00000000 251.00000000   0.71509972
 16.00000000  33.00000000 193.00000000   0.85398230
 17.00000000  55.00000000 176.00000000   0.76190476
 18.00000000  92.00000000 156.00000000   0.62903226
 19.00000000  60.00000000 165.00000000   0.73333333
 20.00000000  53.00000000 151.00000000   0.74019608
 21.00000000  65.00000000 175.00000000   0.72916667
 22.00000000  28.00000000 113.00000000   0.80141844
 23.00000000  51.00000000 151.00000000   0.74752475
 24.00000000  55.00000000 214.00000000   0.79553903
 25.00000000  69.00000000 179.00000000   0.72177419
 26.00000000  70.00000000 216.00000000   0.75524476
 27.00000000  86.00000000 249.00000000   0.74328358
 28.00000000 134.00000000 101.00000000   0.42978723
 29.00000000  82.00000000 161.00000000   0.66255144
 30.00000000  79.00000000 147.00000000   0.65044248
 31.00000000 126.00000000 130.00000000   0.50781250
 32.00000000 107.00000000 167.00000000   0.60948905
 33.00000000  55.00000000 171.00000000   0.75663717
 34.00000000  86.00000000 164.00000000   0.65600000
 35.00000000 109.00000000 214.00000000   0.66253870
 36.00000000  74.00000000 167.00000000   0.69294606
 37.00000000 101.00000000 137.00000000   0.57563025
 38.00000000  87.00000000 180.00000000   0.67415730
 39.00000000 123.00000000 187.00000000   0.60322581
 40.00000000  49.00000000 145.00000000   0.74742268
 41.00000000  90.00000000 194.00000000   0.68309859
 42.00000000 147.00000000 194.00000000   0.56891496
 43.00000000  64.00000000 166.00000000   0.72173913
 44.00000000 116.00000000 129.00000000   0.52653061
 45.00000000 135.00000000 239.00000000   0.63903743
 46.00000000 129.00000000 193.00000000   0.59937888
 47.00000000  60.00000000 191.00000000   0.76095618
 48.00000000 132.00000000 148.00000000   0.52857143
 49.00000000 107.00000000 151.00000000   0.58527132
 50.00000000  61.00000000 238.00000000   0.79598662
 51.00000000  67.00000000 189.00000000   0.73828125
 52.00000000  86.00000000 215.00000000   0.71428571
 53.00000000  29.00000000 111.00000000   0.79285714
 54.00000000  78.00000000 180.00000000   0.69767442
 55.00000000  95.00000000 197.00000000   0.67465753
 56.00000000  85.00000000 202.00000000   0.70383275
 57.00000000 -21.00000000  40.00000000   2.10526316
 58.00000000 -25.00000000   7.00000000  -0.38888889
 59.00000000   7.00000000  -3.00000000  -0.75000000
 60.00000000  12.00000000   9.00000000   0.42857143
 61.00000000  53.00000000 -31.00000000  -1.40909091
 62.00000000  13.00000000  21.00000000   0.61764706
 63.00000000  20.00000000   5.00000000   0.20000000
 64.00000000  -1.00000000  40.00000000   1.02564103
 65.00000000  -3.00000000  76.00000000   1.04109589
 66.00000000   8.00000000  23.00000000   0.74193548
 67.00000000  19.00000000  58.00000000   0.75324675
 68.00000000  -6.00000000  -6.00000000   0.50000000
 69.00000000  -1.00000000  49.00000000   1.02083333
 70.00000000  21.00000000  18.00000000   0.46153846
 71.00000000  -1.00000000   5.00000000   1.25000000
 72.00000000 -16.00000000   6.00000000  -0.60000000
 73.00000000 -15.00000000  -8.00000000   0.34782609
 74.00000000 -37.00000000  27.00000000  -2.70000000
 75.00000000  34.00000000  46.00000000   0.57500000
 76.00000000  38.00000000   7.00000000   0.15555556
 77.00000000  10.00000000  49.00000000   0.83050847
 78.00000000 -17.00000000   0.00000000  -0.00000000
 79.00000000  40.00000000  18.00000000   0.31034483
 80.00000000 -26.00000000  19.00000000  -2.71428571
 81.00000000 -56.00000000  19.00000000  -0.51351351
 82.00000000  30.00000000  19.00000000   0.38775510
 83.00000000 -78.00000000   3.00000000  -0.04000000
 84.00000000 -14.00000000   1.00000000  -0.07692308
 85.00000000  14.00000000   7.00000000   0.33333333
 86.00000000  19.00000000  30.00000000   0.61224490
 87.00000000 -27.00000000  40.00000000   3.07692308
 88.00000000 -29.00000000  12.00000000  -0.70588235
 89.00000000  24.00000000  10.00000000   0.29411765
 90.00000000  13.00000000  45.00000000   0.77586207
 91.00000000 -15.00000000  14.00000000 -14.00000000
 92.00000000 -48.00000000  25.00000000  -1.08695652
 93.00000000   3.00000000  21.00000000   0.87500000
 94.00000000 -30.00000000 -12.00000000   0.28571429
 95.00000000  48.00000000  27.00000000   0.36000000
 96.00000000  18.00000000   7.00000000   0.28000000
 97.00000000  -7.00000000  39.00000000   1.21875000
 98.00000000 -56.00000000  40.00000000  -2.50000000
 99.00000000 -31.00000000  11.00000000  -0.55000000
100.00000000  26.00000000  -5.00000000  -0.23809524
101.00000000 -19.00000000   3.00000000  -0.18750000
102.00000000  -9.00000000  57.00000000   1.18750000
103.00000000 -18.00000000  15.00000000  -5.00000000
104.00000000 -26.00000000  29.00000000   9.66666667
105.00000000   2.00000000  18.00000000   0.90000000
106.00000000  -2.00000000  11.00000000   1.22222222
107.00000000   0.00000000  37.00000000   1.00000000
108.00000000   6.00000000  22.00000000   0.78571429
109.00000000 -15.00000000  18.00000000   6.00000000
110.00000000 -30.00000000  56.00000000   2.15384615
111.00000000  18.00000000  44.00000000   0.70967742
112.00000000  -7.00000000  12.00000000   2.40000000
113.00000000 -20.00000000  28.00000000   3.50000000
114.00000000  31.00000000  26.00000000   0.45614035
115.00000000 -30.00000000  -6.00000000   0.16666667
116.00000000 -45.00000000  14.00000000  -0.45161290
117.00000000 -35.00000000  20.00000000  -1.33333333
118.00000000  -8.00000000 -13.00000000   0.61904762
119.00000000 -15.00000000   0.00000000  -0.00000000
120.00000000 -24.00000000  36.00000000   3.00000000
121.00000000  24.00000000 -23.00000000 -23.00000000
122.00000000 -26.00000000 -19.00000000   0.42222222
123.00000000  -9.00000000 -13.00000000   0.59090909
124.00000000 -71.00000000  67.00000000 -16.75000000
125.00000000  16.00000000  50.00000000   0.75757576
126.00000000 -20.00000000  20.00000000   0.50000000
127.00000000  19.00000000  15.00000000   0.44117647
128.00000000 -25.00000000   4.00000000  -0.19047619
129.00000000  -3.00000000  48.00000000   1.06666667
130.00000000 -34.00000000  28.00000000  -4.66666667
131.00000000 -12.00000000  40.00000000   1.42857143
132.00000000 -14.00000000   9.00000000  -1.80000000
133.00000000  11.00000000  60.00000000   0.84507042
134.00000000   5.00000000  -5.00000000   0.50000000
135.00000000 -22.00000000   0.00000000  -0.00000000
136.00000000  55.00000000  24.00000000   0.30379747
137.00000000 -58.00000000   8.00000000  -0.16000000
138.00000000   5.00000000  30.00000000   0.85714286
139.00000000 -14.00000000  24.00000000   2.40000000
140.00000000 -50.00000000  10.00000000  -0.25000000
141.00000000  33.00000000  45.00000000   0.57692308
142.00000000 -51.00000000   3.00000000  -0.06250000
143.00000000   1.00000000  23.00000000   0.95833333
144.00000000 -30.00000000   0.00000000  -0.00000000
145.00000000 -14.00000000   5.00000000  -0.55555556
146.00000000 -29.00000000  -1.00000000   0.03333333
147.00000000 -42.00000000   8.00000000  -0.23529412
148.00000000 -13.00000000 -10.00000000   0.43478261
149.00000000 -35.00000000  26.00000000  -2.88888889
150.00000000 -26.00000000 -13.00000000   0.33333333
151.00000000   7.00000000  17.00000000   0.70833333
152.00000000  41.00000000   4.00000000   0.08888889
153.00000000 -12.00000000   9.00000000  -3.00000000
154.00000000 -31.00000000  14.00000000  -0.82352941
155.00000000  -9.00000000  53.00000000   1.20454545
156.00000000 -59.00000000  -6.00000000   0.09230769
157.00000000 -10.00000000  -9.00000000   0.47368421
158.00000000  -1.00000000  15.00000000   1.07142857
159.00000000 -15.00000000  -2.00000000   0.11764706
160.00000000 -42.00000000   8.00000000  -0.23529412
161.00000000 -55.00000000  12.00000000  -0.27906977
162.00000000  -9.00000000  82.00000000   1.12328767
163.00000000  -1.00000000  18.00000000   1.05882353
164.00000000 -39.00000000 -24.00000000   0.38095238
165.00000000 -29.00000000  12.00000000  -0.70588235
166.00000000  -9.00000000  49.00000000   1.22500000
167.00000000 -23.00000000 -10.00000000   0.30303030
168.00000000 -29.00000000 -25.00000000   0.46296296
169.00000000 -38.00000000 -16.00000000   0.29629630
170.00000000 -10.00000000  -6.00000000   0.37500000
171.00000000  -1.00000000   4.00000000   1.33333333
172.00000000 -24.00000000  15.00000000  -1.66666667
173.00000000 -51.00000000  11.00000000  -0.27500000
174.00000000 -49.00000000   9.00000000  -0.22500000
175.00000000 -21.00000000  61.00000000   1.52500000
176.00000000  -9.00000000   9.00000000   0.50000000
177.00000000 -45.00000000  17.00000000  -0.60714286
178.00000000 -21.00000000   6.00000000  -0.40000000
179.00000000 -22.00000000  24.00000000  12.00000000
180.00000000 -17.00000000   5.00000000  -0.41666667
181.00000000 -16.00000000   5.00000000  -0.45454545
182.00000000 -46.00000000  -6.00000000   0.11538462
183.00000000  -7.00000000  30.00000000   1.30434783
184.00000000 -85.00000000   7.00000000  -0.08974359
185.00000000 -38.00000000 -14.00000000   0.26923077
186.00000000 -67.00000000  21.00000000  -0.45652174
187.00000000   0.00000000   9.00000000   1.00000000
188.00000000 -26.00000000   7.00000000  -0.36842105
189.00000000 -72.00000000  20.00000000  -0.38461538
190.00000000 -19.00000000   2.00000000  -0.11764706
191.00000000 -50.00000000  21.00000000  -0.72413793
192.00000000 -24.00000000 -29.00000000   0.54716981
193.00000000   8.00000000  58.00000000   0.87878788
194.00000000 -33.00000000  -3.00000000   0.08333333
195.00000000 -37.00000000  -4.00000000   0.09756098
196.00000000  -3.00000000  27.00000000   1.12500000
197.00000000   8.00000000  42.00000000   0.84000000
198.00000000 -28.00000000  37.00000000   4.11111111
199.00000000 -21.00000000 -23.00000000   0.52272727
200.00000000 -39.00000000  11.00000000  -0.39285714
201.00000000  35.00000000  37.00000000   0.51388889
202.00000000 -39.00000000  24.00000000  -1.60000000
203.00000000 -19.00000000 -39.00000000   0.67241379
204.00000000  -9.00000000  51.00000000   1.21428571
205.00000000  21.00000000  -1.00000000  -0.05000000
206.00000000 -33.00000000  42.00000000   4.66666667
207.00000000 -22.00000000 -21.00000000   0.48837209
208.00000000 -31.00000000  55.00000000   2.29166667
209.00000000 -40.00000000  31.00000000  -3.44444444
210.00000000 -43.00000000  19.00000000  -0.79166667
211.00000000 -26.00000000   6.00000000  -0.30000000
212.00000000 -14.00000000  34.00000000   1.70000000
213.00000000 -15.00000000 -12.00000000   0.44444444
214.00000000  22.00000000 -29.00000000   4.14285714
215.00000000 -19.00000000  31.00000000   2.58333333
216.00000000 -41.00000000   4.00000000  -0.10810811
217.00000000   2.00000000  44.00000000   0.95652174
218.00000000 -19.00000000   9.00000000  -0.90000000
219.00000000 -33.00000000 -43.00000000   0.56578947
220.00000000 -68.00000000  29.00000000  -0.74358974
221.00000000  -4.00000000 -11.00000000   0.73333333
222.00000000 -24.00000000  26.00000000  13.00000000
223.00000000  -7.00000000  -5.00000000   0.41666667
224.00000000 -14.00000000  42.00000000   1.50000000
225.00000000 -10.00000000 -11.00000000   0.52380952
226.00000000   1.00000000 -15.00000000   1.07142857
227.00000000 -19.00000000   5.00000000  -0.35714286
228.00000000 -84.00000000 -13.00000000   0.13402062
229.00000000 -18.00000000 -32.00000000   0.64000000
230.00000000  16.00000000  39.00000000   0.70909091
231.00000000 -11.00000000  -9.00000000   0.45000000
232.00000000 -10.00000000  15.00000000   3.00000000
233.00000000  -5.00000000  12.00000000   1.71428571
234.00000000  10.00000000  25.00000000   0.71428571
235.00000000  -3.00000000   0.00000000  -0.00000000
236.00000000 -34.00000000 -29.00000000   0.46031746
237.00000000 -41.00000000   5.00000000  -0.13888889
238.00000000  -6.00000000 -11.00000000   0.64705882
239.00000000 -46.00000000  48.00000000  24.00000000
240.00000000  -8.00000000  10.00000000   5.00000000
241.00000000 -63.00000000 -10.00000000   0.13698630
242.00000000  -6.00000000  13.00000000   1.85714286
243.00000000  -5.00000000 -23.00000000   0.82142857
244.00000000 -12.00000000  33.00000000   1.57142857
245.00000000 -27.00000000   2.00000000  -0.08000000
246.00000000 -28.00000000   7.00000000  -0.33333333
247.00000000 -35.00000000 -13.00000000   0.27083333
248.00000000  -7.00000000  16.00000000   1.77777778
249.00000000  18.00000000 -12.00000000  -2.00000000
250.00000000 -21.00000000  23.00000000  11.50000000
251.00000000 -33.00000000 -15.00000000   0.31250000
252.00000000 -24.00000000  47.00000000   2.04347826
253.00000000  44.00000000  30.00000000   0.40540541
254.00000000  18.00000000   3.00000000   0.14285714
255.00000000 -18.00000000  23.00000000   4.60000000
256.00000000  16.00000000  14.00000000   0.46666667
257.00000000 -34.00000000  19.00000000  -1.26666667
258.00000000 -16.00000000  45.00000000   1.55172414
259.00000000 -29.00000000  10.00000000  -0.52631579
260.00000000 -66.00000000 -11.00000000   0.14285714
261.00000000 -30.00000000  23.00000000  -3.28571429
262.00000000 -50.00000000  -9.00000000   0.15254237
263.00000000 -29.00000000  35.00000000   5.83333333
264.00000000 -16.00000000 -28.00000000   0.63636364
265.00000000 -42.00000000  30.00000000  -2.50000000
266.00000000 -61.00000000  14.00000000  -0.29787234
267.00000000   1.00000000 -10.00000000   1.11111111
268.00000000 -27.00000000  26.00000000 -26.00000000
269.00000000  28.00000000   3.00000000   0.09677419
270.00000000 -55.00000000 -25.00000000   0.31250000
271.00000000  14.00000000  29.00000000   0.67441860
272.00000000 -32.00000000   8.00000000  -0.33333333
273.00000000   3.00000000  14.00000000   0.82352941
274.00000000 -14.00000000  40.00000000   1.53846154
275.00000000 -36.00000000  11.00000000  -0.44000000
276.00000000 -42.00000000 -24.00000000   0.36363636
277.00000000 -73.00000000 -27.00000000   0.27000000
278.00000000 -47.00000000  13.00000000  -0.38235294
279.00000000  -7.00000000  23.00000000   1.43750000
280.00000000 -23.00000000 -18.00000000   0.43902439
281.00000000 -44.00000000   5.00000000  -0.12820513
282.00000000  -4.00000000 -19.00000000   0.82608696
283.00000000 -28.00000000 -10.00000000   0.26315789
284.00000000  -1.00000000  -7.00000000   0.87500000
285.00000000   8.00000000   9.00000000   0.52941176
286.00000000 -10.00000000  25.00000000   1.66666667
287.00000000 -35.00000000 -13.00000000   0.27083333
288.00000000   2.00000000 -19.00000000   1.11764706
289.00000000 -76.00000000 -30.00000000   0.28301887
290.00000000 -21.00000000  -9.00000000   0.30000000
291.00000000 -25.00000000  -1.00000000   0.03846154
292.00000000 -13.00000000  30.00000000   1.76470588
293.00000000 -47.00000000   6.00000000  -0.14634146
294.00000000 -41.00000000   3.00000000  -0.07894737
295.00000000 -36.00000000   4.00000000  -0.12500000
296.00000000 -14.00000000  29.00000000   1.93333333
297.00000000 -11.00000000  22.00000000   2.00000000
298.00000000  31.00000000 -26.00000000  -5.20000000
299.00000000 -74.00000000  -6.00000000   0.07500000
300.00000000 -17.00000000  36.00000000   1.89473684
301.00000000  -8.00000000 -32.00000000   0.80000000
302.00000000 -75.00000000 -14.00000000   0.15730337
303.00000000   1.00000000  -1.00000000   0.50000000
304.00000000  10.00000000  14.00000000   0.58333333
305.00000000 -15.00000000  27.00000000   2.25000000
306.00000000 -21.00000000  -9.00000000   0.30000000
307.00000000 -31.00000000  -4.00000000   0.11428571
308.00000000 -21.00000000   0.00000000  -0.00000000
309.00000000 -50.00000000 -14.00000000   0.21875000
310.00000000 -16.00000000  -6.00000000   0.27272727
311.00000000 -52.00000000 -15.00000000   0.22388060
312.00000000 -34.00000000 -19.00000000   0.35849057
313.00000000   9.00000000 -30.00000000   1.42857143
314.00000000 -16.00000000  -4.00000000   0.20000000
315.00000000 -38.00000000 -12.00000000   0.24000000
316.00000000 -27.00000000  -7.00000000   0.20588235
317.00000000  -5.00000000 -22.00000000   0.81481481
318.00000000 -34.00000000  -6.00000000   0.15000000
319.00000000 -27.00000000 -25.00000000   0.48076923
320.00000000 -45.00000000 -24.00000000   0.34782609
321.00000000 -46.00000000  12.00000000  -0.35294118
322.00000000 -67.00000000  -8.00000000   0.10666667
323.00000000   3.00000000   7.00000000   0.70000000
324.00000000 -83.00000000  -3.00000000   0.03488372
325.00000000 -33.00000000  -9.00000000   0.21428571
326.00000000 -38.00000000  11.00000000  -0.40740741
327.00000000 -30.00000000   0.00000000  -0.00000000
328.00000000  -4.00000000 -26.00000000   0.86666667
329.00000000 -62.00000000   8.00000000  -0.14814815
330.00000000  -1.00000000 -14.00000000   0.93333333
331.00000000  15.00000000 -18.00000000   6.00000000
332.00000000  23.00000000  18.00000000   0.43902439
333.00000000 -40.00000000  -9.00000000   0.18367347
334.00000000  19.00000000 -22.00000000   7.33333333
335.00000000 -40.00000000   5.00000000  -0.14285714
336.00000000 -16.00000000   4.00000000  -0.33333333
337.00000000  30.00000000  20.00000000   0.40000000
338.00000000 -56.00000000  -8.00000000   0.12500000
339.00000000 -43.00000000 -14.00000000   0.24561404
340.00000000 -40.00000000 -10.00000000   0.20000000
341.00000000 -56.00000000  -2.00000000   0.03448276
342.00000000 -38.00000000   4.00000000  -0.11764706
343.00000000  18.00000000   0.00000000   0.00000000
344.00000000 -14.00000000   2.00000000  -0.16666667
345.00000000 -56.00000000  35.00000000  -1.66666667
346.00000000 -32.00000000   3.00000000  -0.10344828
347.00000000 -34.00000000  25.00000000  -2.77777778
348.00000000 -56.00000000 -18.00000000   0.24324324
349.00000000 -57.00000000  15.00000000  -0.35714286
350.00000000 -13.00000000  -4.00000000   0.23529412
351.00000000 -15.00000000  45.00000000   1.50000000
352.00000000   5.00000000 -11.00000000   1.83333333
353.00000000  41.00000000 -20.00000000  -0.95238095
354.00000000 -29.00000000   0.00000000  -0.00000000
355.00000000 -38.00000000   8.00000000  -0.26666667
356.00000000 -26.00000000  -7.00000000   0.21212121
357.00000000   8.00000000 -30.00000000   1.36363636
358.00000000 -10.00000000   8.00000000  -4.00000000
359.00000000 -32.00000000 -13.00000000   0.28888889
360.00000000 -13.00000000 -13.00000000   0.50000000
361.00000000  -5.00000000   1.00000000  -0.25000000
362.00000000 -53.00000000   1.00000000  -0.01923077
363.00000000   5.00000000 -26.00000000   1.23809524
364.00000000  13.00000000  34.00000000   0.72340426
365.00000000 -12.00000000  -5.00000000   0.29411765
366.00000000 -48.00000000  -1.00000000   0.02040816
367.00000000 -55.00000000 -14.00000000   0.20289855
368.00000000   4.00000000 -31.00000000   1.14814815
369.00000000 -36.00000000 -37.00000000   0.50684932
370.00000000 -46.00000000   5.00000000  -0.12195122
371.00000000 -27.00000000 -21.00000000   0.43750000
372.00000000 -30.00000000 -11.00000000   0.26829268
373.00000000 -43.00000000 -24.00000000   0.35820896
374.00000000  41.00000000 -22.00000000  -1.15789474
375.00000000 -37.00000000  40.00000000  13.33333333
376.00000000 -35.00000000  27.00000000  -3.37500000
377.00000000 -21.00000000  -8.00000000   0.27586207
378.00000000 -30.00000000  48.00000000   2.66666667
379.00000000  -2.00000000  15.00000000   1.15384615
380.00000000 -26.00000000  -5.00000000   0.16129032
381.00000000 -18.00000000 -18.00000000   0.50000000
382.00000000 -29.00000000  11.00000000  -0.61111111
383.00000000 -19.00000000 -20.00000000   0.51282051
384.00000000 -28.00000000  27.00000000 -27.00000000
385.00000000 -21.00000000   5.00000000  -0.31250000
386.00000000 -58.00000000 -14.00000000   0.19444444
387.00000000 -17.00000000 -18.00000000   0.51428571
388.00000000 -39.00000000   0.00000000  -0.00000000
389.00000000 -41.00000000   5.00000000  -0.13888889
390.00000000 -11.00000000 -33.00000000   0.75000000
391.00000000 -43.00000000  -8.00000000   0.15686275
392.00000000 -35.00000000  -2.00000000   0.05405405
393.00000000   8.00000000 -31.00000000   1.34782609
394.00000000   8.00000000 -24.00000000   1.50000000
395.00000000 -15.00000000 -19.00000000   0.55882353
396.00000000 -35.00000000 -16.00000000   0.31372549
397.00000000 -49.00000000   3.00000000  -0.06521739
398.00000000 -45.00000000 -25.00000000   0.35714286
399.00000000   5.00000000   2.00000000   0.28571429
400.00000000  34.00000000   2.00000000   0.05555556
401.00000000 -27.00000000  21.00000000  -3.50000000
402.00000000  -8.00000000 -35.00000000   0.81395349
403.00000000   8.00000000  -7.00000000  -7.00000000
404.00000000  -6.00000000  18.00000000   1.50000000
405.00000000 -11.00000000 -46.00000000   0.80701754
406.00000000  25.00000000 -18.00000000  -2.57142857
407.00000000 -50.00000000   2.00000000  -0.04166667
408.00000000 -43.00000000 -28.00000000   0.39436620
409.00000000  20.00000000 -18.00000000  -9.00000000
410.00000000  17.00000000 -43.00000000   1.65384615
411.00000000 -32.00000000   1.00000000  -0.03225806
412.00000000   3.00000000 -10.00000000   1.42857143
413.00000000  -3.00000000   9.00000000   1.50000000
414.00000000 -11.00000000  -8.00000000   0.42105263
415.00000000 -49.00000000  -2.00000000   0.03921569
416.00000000 -30.00000000  39.00000000   4.33333333
417.00000000  -1.00000000  59.00000000   1.01724138
418.00000000 -74.00000000 -32.00000000   0.30188679
419.00000000 -10.00000000  31.00000000   1.47619048
420.00000000  -3.00000000 -29.00000000   0.90625000
421.00000000  -9.00000000 -21.00000000   0.70000000
422.00000000 -14.00000000 -14.00000000   0.50000000
423.00000000 -44.00000000 -12.00000000   0.21428571
424.00000000 -42.00000000  -6.00000000   0.12500000
425.00000000 -36.00000000 -21.00000000   0.36842105
426.00000000 -17.00000000   5.00000000  -0.41666667
427.00000000 -18.00000000  49.00000000   1.58064516
428.00000000 -80.00000000 -27.00000000   0.25233645
429.00000000 -21.00000000   1.00000000  -0.05000000
430.00000000 -44.00000000 -19.00000000   0.30158730
431.00000000 -30.00000000  19.00000000  -1.72727273
432.00000000 -48.00000000 -23.00000000   0.32394366
433.00000000 -43.00000000  -6.00000000   0.12244898
434.00000000 -16.00000000 -26.00000000   0.61904762
435.00000000 -35.00000000 -22.00000000   0.38596491
436.00000000 -14.00000000 -10.00000000   0.41666667
437.00000000 -21.00000000 -30.00000000   0.58823529
438.00000000   0.00000000 -19.00000000   1.00000000
439.00000000   7.00000000 -20.00000000   1.53846154
440.00000000  -4.00000000 -11.00000000   0.73333333
441.00000000 -17.00000000  -5.00000000   0.22727273
442.00000000 -62.00000000 -34.00000000   0.35416667
443.00000000 -50.00000000 -25.00000000   0.33333333
444.00000000 -57.00000000 -23.00000000   0.28750000
445.00000000   3.00000000 -12.00000000   1.33333333
446.00000000 -54.00000000 -23.00000000   0.29870130
447.00000000 -43.00000000 -17.00000000   0.28333333
448.00000000 -15.00000000 -21.00000000   0.58333333
449.00000000 -39.00000000  -3.00000000   0.07142857
450.00000000 -13.00000000 -29.00000000   0.69047619
451.00000000   0.00000000 -29.00000000   1.00000000
452.00000000 -44.00000000 -44.00000000   0.50000000
453.00000000 -49.00000000 -24.00000000   0.32876712
454.00000000 -21.00000000  23.00000000  11.50000000
455.00000000 -14.00000000 -16.00000000   0.53333333
456.00000000 -36.00000000  -2.00000000   0.05263158
457.00000000   7.00000000  -5.00000000  -2.50000000
458.00000000  -5.00000000  11.00000000   1.83333333
459.00000000  13.00000000   8.00000000   0.38095238
460.00000000 -13.00000000 -41.00000000   0.75925926
461.00000000 -36.00000000   5.00000000  -0.16129032
462.00000000  29.00000000   1.00000000   0.03333333
463.00000000 -28.00000000 -14.00000000   0.33333333
464.00000000  -1.00000000   3.00000000   1.50000000
465.00000000 -33.00000000   9.00000000  -0.37500000
466.00000000 -63.00000000 -10.00000000   0.13698630
467.00000000  -3.00000000  -5.00000000   0.62500000
468.00000000 -32.00000000   9.00000000  -0.39130435
469.00000000   1.00000000  -8.00000000   1.14285714
470.00000000  -2.00000000  -6.00000000   0.75000000
471.00000000 -43.00000000   0.00000000  -0.00000000
472.00000000 -46.00000000 -29.00000000   0.38666667
473.00000000  -8.00000000  13.00000000   2.60000000
474.00000000 -47.00000000 -25.00000000   0.34722222
475.00000000 -30.00000000 -28.00000000   0.48275862
476.00000000 -41.00000000 -26.00000000   0.38805970
477.00000000 -32.00000000 -26.00000000   0.44827586
478.00000000 -55.00000000  -3.00000000   0.05172414
479.00000000  12.00000000  18.00000000   0.60000000
480.00000000  -5.00000000  -3.00000000   0.37500000
481.00000000 -37.00000000 -35.00000000   0.48611111
482.00000000 -12.00000000  -5.00000000   0.29411765
483.00000000 -68.00000000  26.00000000  -0.61904762
484.00000000 -26.00000000 -49.00000000   0.65333333
485.00000000 -77.00000000  -5.00000000   0.06097561
486.00000000   4.00000000  -2.00000000  -1.00000000
487.00000000 -26.00000000  -8.00000000   0.23529412
488.00000000 -28.00000000   1.00000000  -0.03703704
489.00000000 -37.00000000  -4.00000000   0.09756098
490.00000000 -17.00000000 -17.00000000   0.50000000
491.00000000 -36.00000000 -14.00000000   0.28000000
492.00000000 -22.00000000   6.00000000  -0.37500000
493.00000000  17.00000000   7.00000000   0.29166667
494.00000000  13.00000000 -19.00000000   3.16666667
495.00000000 -27.00000000 -20.00000000   0.42553191
496.00000000  43.00000000 -16.00000000  -0.59259259
497.00000000  -6.00000000  -4.00000000   0.40000000
498.00000000 -48.00000000 -14.00000000   0.22580645
499.00000000 -54.00000000  -6.00000000   0.10000000
500.00000000 -12.00000000 -19.00000000   0.61290323
