# Supplementary material for: Ubiquitin transfer by a RING E3 ligase occurs from a closed E2~ubiquitin conformation
Source: Nat Commun. 2020 Jun 5;11:2846. doi: 10.1038/s41467-020-16666-y (PMC7275055; doi:10.1038/s41467-020-16666-y)
Supplement: Supplementary file 4 — Source Data [file 41467_2020_16666_MOESM4_ESM.zip › Source_Data/Figures/Figure_5/Figure_5a/ASCII_22RNF4/17_278with_fret.dat]

  0.00000000  87.00000000 196.00000000   0.69257951
  1.00000000  72.00000000 223.00000000   0.75593220
  2.00000000  68.00000000 236.00000000   0.77631579
  3.00000000 115.00000000 202.00000000   0.63722397
  4.00000000 134.00000000 279.00000000   0.67554479
  5.00000000  63.00000000 297.00000000   0.82500000
  6.00000000  83.00000000 181.00000000   0.68560606
  7.00000000  48.00000000 227.00000000   0.82545455
  8.00000000  47.00000000 182.00000000   0.79475983
  9.00000000  66.00000000 200.00000000   0.75187970
 10.00000000 121.00000000 157.00000000   0.56474820
 11.00000000  80.00000000 243.00000000   0.75232198
 12.00000000  62.00000000 209.00000000   0.77121771
 13.00000000  37.00000000 180.00000000   0.82949309
 14.00000000  85.00000000 214.00000000   0.71571906
 15.00000000  58.00000000 164.00000000   0.73873874
 16.00000000  58.00000000 179.00000000   0.75527426
 17.00000000  45.00000000 245.00000000   0.84482759
 18.00000000  84.00000000 161.00000000   0.65714286
 19.00000000  76.00000000 200.00000000   0.72463768
 20.00000000  64.00000000 160.00000000   0.71428571
 21.00000000  55.00000000 136.00000000   0.71204188
 22.00000000  44.00000000 265.00000000   0.85760518
 23.00000000  79.00000000 240.00000000   0.75235110
 24.00000000  41.00000000 238.00000000   0.85304659
 25.00000000  79.00000000 200.00000000   0.71684588
 26.00000000  72.00000000 195.00000000   0.73033708
 27.00000000  53.00000000 194.00000000   0.78542510
 28.00000000 103.00000000 157.00000000   0.60384615
 29.00000000  75.00000000 257.00000000   0.77409639
 30.00000000 -10.00000000 212.00000000   1.04950495
 31.00000000 107.00000000 239.00000000   0.69075145
 32.00000000  48.00000000 297.00000000   0.86086957
 33.00000000  60.00000000 147.00000000   0.71014493
 34.00000000  43.00000000 175.00000000   0.80275229
 35.00000000 106.00000000 249.00000000   0.70140845
 36.00000000  41.00000000 235.00000000   0.85144928
 37.00000000  68.00000000 252.00000000   0.78750000
 38.00000000  93.00000000 278.00000000   0.74932615
 39.00000000  37.00000000 195.00000000   0.84051724
 40.00000000  64.00000000 237.00000000   0.78737542
 41.00000000  77.00000000 190.00000000   0.71161049
 42.00000000  59.00000000 148.00000000   0.71497585
 43.00000000  87.00000000 174.00000000   0.66666667
 44.00000000  60.00000000 214.00000000   0.78102190
 45.00000000 134.00000000 215.00000000   0.61604585
 46.00000000  27.00000000 238.00000000   0.89811321
 47.00000000  88.00000000 168.00000000   0.65625000
 48.00000000  51.00000000 155.00000000   0.75242718
 49.00000000  73.00000000 146.00000000   0.66666667
 50.00000000  54.00000000 141.00000000   0.72307692
 51.00000000  82.00000000 160.00000000   0.66115702
 52.00000000  56.00000000 249.00000000   0.81639344
 53.00000000  88.00000000 196.00000000   0.69014085
 54.00000000 118.00000000 182.00000000   0.60666667
 55.00000000  21.00000000 199.00000000   0.90454545
 56.00000000  33.00000000 180.00000000   0.84507042
 57.00000000  73.00000000 171.00000000   0.70081967
 58.00000000 135.00000000 186.00000000   0.57943925
 59.00000000  41.00000000 249.00000000   0.85862069
 60.00000000  42.00000000 243.00000000   0.85263158
 61.00000000  26.00000000 175.00000000   0.87064677
 62.00000000  79.00000000 215.00000000   0.73129252
 63.00000000   4.00000000 209.00000000   0.98122066
 64.00000000  12.00000000 137.00000000   0.91946309
 65.00000000  62.00000000 197.00000000   0.76061776
 66.00000000  90.00000000 192.00000000   0.68085106
 67.00000000  49.00000000 209.00000000   0.81007752
 68.00000000  84.00000000 189.00000000   0.69230769
 69.00000000  16.00000000 234.00000000   0.93600000
 70.00000000  78.00000000 257.00000000   0.76716418
 71.00000000  70.00000000 155.00000000   0.68888889
 72.00000000 126.00000000 206.00000000   0.62048193
 73.00000000  51.00000000 186.00000000   0.78481013
 74.00000000 117.00000000 196.00000000   0.62619808
 75.00000000  15.00000000 153.00000000   0.91071429
 76.00000000  82.00000000 183.00000000   0.69056604
 77.00000000  54.00000000 219.00000000   0.80219780
 78.00000000  93.00000000 202.00000000   0.68474576
 79.00000000  57.00000000 141.00000000   0.71212121
 80.00000000 106.00000000 141.00000000   0.57085020
 81.00000000  59.00000000 152.00000000   0.72037915
 82.00000000  42.00000000 209.00000000   0.83266932
 83.00000000  78.00000000 193.00000000   0.71217712
 84.00000000  83.00000000 242.00000000   0.74461538
 85.00000000  46.00000000 272.00000000   0.85534591
 86.00000000  79.00000000 189.00000000   0.70522388
 87.00000000  46.00000000 164.00000000   0.78095238
 88.00000000  50.00000000 155.00000000   0.75609756
 89.00000000 166.00000000 218.00000000   0.56770833
 90.00000000 105.00000000 175.00000000   0.62500000
 91.00000000  28.00000000 190.00000000   0.87155963
 92.00000000  46.00000000 243.00000000   0.84083045
 93.00000000  77.00000000 283.00000000   0.78611111
 94.00000000 109.00000000 200.00000000   0.64724919
 95.00000000  28.00000000 155.00000000   0.84699454
 96.00000000 110.00000000 241.00000000   0.68660969
 97.00000000  49.00000000 210.00000000   0.81081081
 98.00000000 121.00000000 201.00000000   0.62422360
 99.00000000  52.00000000 217.00000000   0.80669145
100.00000000 126.00000000 193.00000000   0.60501567
101.00000000   4.00000000 259.00000000   0.98479087
102.00000000  78.00000000 191.00000000   0.71003717
103.00000000  60.00000000 181.00000000   0.75103734
104.00000000  75.00000000 239.00000000   0.76114650
105.00000000  19.00000000 217.00000000   0.91949153
106.00000000  58.00000000 197.00000000   0.77254902
107.00000000  -3.00000000 149.00000000   1.02054795
108.00000000  22.00000000 218.00000000   0.90833333
109.00000000  63.00000000 203.00000000   0.76315789
110.00000000  27.00000000 179.00000000   0.86893204
111.00000000  44.00000000 197.00000000   0.81742739
112.00000000  32.00000000 217.00000000   0.87148594
113.00000000  37.00000000 148.00000000   0.80000000
114.00000000  22.00000000 132.00000000   0.85714286
115.00000000  40.00000000 190.00000000   0.82608696
116.00000000  45.00000000 178.00000000   0.79820628
117.00000000  67.00000000 177.00000000   0.72540984
118.00000000  10.00000000 142.00000000   0.93421053
119.00000000  31.00000000 269.00000000   0.89666667
120.00000000  -5.00000000 192.00000000   1.02673797
121.00000000  80.00000000 267.00000000   0.76945245
122.00000000  42.00000000 188.00000000   0.81739130
123.00000000   3.00000000 202.00000000   0.98536585
124.00000000  19.00000000 222.00000000   0.92116183
125.00000000  61.00000000 135.00000000   0.68877551
126.00000000  -2.00000000 182.00000000   1.01111111
127.00000000  39.00000000 179.00000000   0.82110092
128.00000000  41.00000000 154.00000000   0.78974359
129.00000000  49.00000000 177.00000000   0.78318584
130.00000000  65.00000000 161.00000000   0.71238938
131.00000000  -2.00000000 214.00000000   1.00943396
132.00000000  65.00000000 149.00000000   0.69626168
133.00000000  15.00000000 138.00000000   0.90196078
134.00000000  91.00000000 234.00000000   0.72000000
135.00000000  92.00000000 178.00000000   0.65925926
136.00000000  69.00000000 184.00000000   0.72727273
137.00000000  18.00000000 202.00000000   0.91818182
138.00000000  34.00000000 165.00000000   0.82914573
139.00000000  50.00000000 162.00000000   0.76415094
140.00000000 -14.00000000 251.00000000   1.05907173
141.00000000  45.00000000 175.00000000   0.79545455
142.00000000  64.00000000 165.00000000   0.72052402
143.00000000  31.00000000 137.00000000   0.81547619
144.00000000  34.00000000 168.00000000   0.83168317
145.00000000  47.00000000 211.00000000   0.81782946
146.00000000  42.00000000 244.00000000   0.85314685
147.00000000  25.00000000 131.00000000   0.83974359
148.00000000  26.00000000 138.00000000   0.84146341
149.00000000  45.00000000 112.00000000   0.71337580
150.00000000  43.00000000 141.00000000   0.76630435
151.00000000  44.00000000 168.00000000   0.79245283
152.00000000  61.00000000 266.00000000   0.81345566
153.00000000 249.00000000 101.00000000   0.28857143
154.00000000 332.00000000  56.00000000   0.14432990
155.00000000 328.00000000  34.00000000   0.09392265
156.00000000 297.00000000  34.00000000   0.10271903
157.00000000 382.00000000  45.00000000   0.10538642
158.00000000 311.00000000  55.00000000   0.15027322
159.00000000 277.00000000  38.00000000   0.12063492
160.00000000 276.00000000  45.00000000   0.14018692
161.00000000 362.00000000  72.00000000   0.16589862
162.00000000 225.00000000  12.00000000   0.05063291
163.00000000 300.00000000  14.00000000   0.04458599
164.00000000 306.00000000  24.00000000   0.07272727
165.00000000 270.00000000 102.00000000   0.27419355
166.00000000 376.00000000  61.00000000   0.13958810
167.00000000 352.00000000   9.00000000   0.02493075
168.00000000 247.00000000  49.00000000   0.16554054
169.00000000 302.00000000  34.00000000   0.10119048
170.00000000 306.00000000  63.00000000   0.17073171
171.00000000 252.00000000  47.00000000   0.15719064
172.00000000 286.00000000  36.00000000   0.11180124
173.00000000 359.00000000  74.00000000   0.17090069
174.00000000 387.00000000  44.00000000   0.10208817
175.00000000 225.00000000  15.00000000   0.06250000
176.00000000 316.00000000  42.00000000   0.11731844
177.00000000 273.00000000  39.00000000   0.12500000
178.00000000 332.00000000  49.00000000   0.12860892
179.00000000 223.00000000  59.00000000   0.20921986
180.00000000 336.00000000  43.00000000   0.11345646
181.00000000 328.00000000  72.00000000   0.18000000
182.00000000 274.00000000  42.00000000   0.13291139
183.00000000 324.00000000  48.00000000   0.12903226
184.00000000 237.00000000  36.00000000   0.13186813
185.00000000 322.00000000  53.00000000   0.14133333
186.00000000 329.00000000  57.00000000   0.14766839
187.00000000 228.00000000  83.00000000   0.26688103
188.00000000 259.00000000  48.00000000   0.15635179
189.00000000 324.00000000  24.00000000   0.06896552
190.00000000 304.00000000  77.00000000   0.20209974
191.00000000 326.00000000  81.00000000   0.19901720
192.00000000 316.00000000  63.00000000   0.16622691
193.00000000 328.00000000  56.00000000   0.14583333
194.00000000 275.00000000  16.00000000   0.05498282
195.00000000 314.00000000 120.00000000   0.27649770
196.00000000 278.00000000  39.00000000   0.12302839
197.00000000 303.00000000  28.00000000   0.08459215
198.00000000 302.00000000  66.00000000   0.17934783
199.00000000 320.00000000  40.00000000   0.11111111
200.00000000 294.00000000  42.00000000   0.12500000
201.00000000 363.00000000  85.00000000   0.18973214
202.00000000 267.00000000 101.00000000   0.27445652
203.00000000 303.00000000 106.00000000   0.25916870
204.00000000 322.00000000  76.00000000   0.19095477
205.00000000 349.00000000  28.00000000   0.07427056
206.00000000 296.00000000  59.00000000   0.16619718
207.00000000 396.00000000  87.00000000   0.18012422
208.00000000 243.00000000  92.00000000   0.27462687
209.00000000 309.00000000   3.00000000   0.00961538
210.00000000 311.00000000  48.00000000   0.13370474
211.00000000 264.00000000  83.00000000   0.23919308
212.00000000 214.00000000  32.00000000   0.13008130
213.00000000 227.00000000  23.00000000   0.09200000
214.00000000 280.00000000  54.00000000   0.16167665
215.00000000 284.00000000  43.00000000   0.13149847
216.00000000 274.00000000  53.00000000   0.16207951
217.00000000 250.00000000  41.00000000   0.14089347
218.00000000 211.00000000  64.00000000   0.23272727
219.00000000 250.00000000 101.00000000   0.28774929
220.00000000 357.00000000  43.00000000   0.10750000
221.00000000 337.00000000  82.00000000   0.19570406
222.00000000 379.00000000  49.00000000   0.11448598
223.00000000 348.00000000  64.00000000   0.15533981
224.00000000 369.00000000  38.00000000   0.09336609
225.00000000 308.00000000  -1.00000000  -0.00325733
226.00000000 249.00000000 111.00000000   0.30833333
227.00000000 342.00000000  64.00000000   0.15763547
228.00000000 363.00000000  21.00000000   0.05468750
229.00000000 340.00000000  82.00000000   0.19431280
230.00000000 305.00000000 104.00000000   0.25427873
231.00000000 305.00000000  30.00000000   0.08955224
232.00000000 318.00000000  24.00000000   0.07017544
233.00000000 339.00000000  47.00000000   0.12176166
234.00000000 328.00000000  54.00000000   0.14136126
235.00000000 228.00000000  52.00000000   0.18571429
236.00000000 267.00000000  50.00000000   0.15772871
237.00000000 298.00000000  41.00000000   0.12094395
238.00000000 324.00000000  48.00000000   0.12903226
239.00000000 312.00000000  25.00000000   0.07418398
240.00000000 394.00000000  57.00000000   0.12638581
241.00000000 351.00000000 100.00000000   0.22172949
242.00000000 255.00000000  17.00000000   0.06250000
243.00000000 288.00000000   6.00000000   0.02040816
244.00000000 292.00000000  52.00000000   0.15116279
245.00000000 303.00000000  42.00000000   0.12173913
246.00000000 260.00000000  36.00000000   0.12162162
247.00000000 329.00000000  44.00000000   0.11796247
248.00000000 351.00000000  38.00000000   0.09768638
249.00000000 221.00000000  43.00000000   0.16287879
250.00000000 383.00000000  38.00000000   0.09026128
251.00000000 317.00000000   0.00000000   0.00000000
252.00000000 297.00000000  45.00000000   0.13157895
253.00000000 328.00000000  28.00000000   0.07865169
254.00000000 314.00000000  76.00000000   0.19487179
255.00000000 345.00000000  36.00000000   0.09448819
256.00000000 309.00000000  38.00000000   0.10951009
257.00000000 262.00000000  39.00000000   0.12956811
258.00000000 216.00000000  68.00000000   0.23943662
259.00000000 330.00000000 119.00000000   0.26503341
260.00000000 324.00000000  17.00000000   0.04985337
261.00000000   6.00000000   0.00000000   0.00000000
262.00000000 -21.00000000  20.00000000 -20.00000000
263.00000000  36.00000000  14.00000000   0.28000000
264.00000000  27.00000000   5.00000000   0.15625000
265.00000000   0.00000000   3.00000000   1.00000000
266.00000000 -51.00000000  -7.00000000   0.12068966
267.00000000 -29.00000000 -15.00000000   0.34090909
268.00000000 -76.00000000  17.00000000  -0.28813559
269.00000000 -33.00000000  43.00000000   4.30000000
270.00000000 -61.00000000 -23.00000000   0.27380952
271.00000000 -55.00000000 -10.00000000   0.15384615
272.00000000 -22.00000000   6.00000000  -0.37500000
273.00000000  -3.00000000   5.00000000   2.50000000
274.00000000 -74.00000000   3.00000000  -0.04225352
275.00000000 -45.00000000  30.00000000  -2.00000000
276.00000000 -46.00000000   8.00000000  -0.21052632
277.00000000 -29.00000000 -42.00000000   0.59154930
278.00000000 -43.00000000  17.00000000  -0.65384615
279.00000000 -59.00000000  -5.00000000   0.07812500
280.00000000 -53.00000000  18.00000000  -0.51428571
281.00000000 -30.00000000 -17.00000000   0.36170213
282.00000000 -63.00000000  -8.00000000   0.11267606
283.00000000 -25.00000000  -9.00000000   0.26470588
284.00000000 -54.00000000 -14.00000000   0.20588235
285.00000000 -36.00000000  -4.00000000   0.10000000
286.00000000 -27.00000000   1.00000000  -0.03846154
287.00000000 -23.00000000  18.00000000  -3.60000000
288.00000000 -79.00000000 -26.00000000   0.24761905
289.00000000 -62.00000000  -7.00000000   0.10144928
290.00000000 -53.00000000  26.00000000  -0.96296296
291.00000000 -54.00000000   3.00000000  -0.05882353
292.00000000  19.00000000   1.00000000   0.05000000
293.00000000 -52.00000000  30.00000000  -1.36363636
294.00000000 -21.00000000   6.00000000  -0.40000000
295.00000000 -25.00000000  -6.00000000   0.19354839
296.00000000 -37.00000000 -30.00000000   0.44776119
297.00000000 -76.00000000  -5.00000000   0.06172840
298.00000000 -23.00000000  43.00000000   2.15000000
299.00000000 -81.00000000  16.00000000  -0.24615385
300.00000000   7.00000000  13.00000000   0.65000000
301.00000000 -29.00000000 -14.00000000   0.32558140
302.00000000 -36.00000000 -13.00000000   0.26530612
303.00000000 -31.00000000 -25.00000000   0.44642857
304.00000000 -53.00000000 -11.00000000   0.17187500
305.00000000 -42.00000000  25.00000000  -1.47058824
306.00000000 -29.00000000  30.00000000  30.00000000
307.00000000 -14.00000000  -8.00000000   0.36363636
308.00000000 -44.00000000 -10.00000000   0.18518519
309.00000000 -63.00000000   3.00000000  -0.05000000
310.00000000 -22.00000000  -1.00000000   0.04347826
311.00000000 -33.00000000 -21.00000000   0.38888889
312.00000000 -86.00000000  28.00000000  -0.48275862
313.00000000 -23.00000000  -5.00000000   0.17857143
314.00000000 -63.00000000 -12.00000000   0.16000000
315.00000000 -50.00000000  -5.00000000   0.09090909
316.00000000 -50.00000000  14.00000000  -0.38888889
317.00000000 -29.00000000 -19.00000000   0.39583333
318.00000000 -41.00000000 -30.00000000   0.42253521
319.00000000 214.00000000  53.00000000   0.19850187
320.00000000 235.00000000  46.00000000   0.16370107
321.00000000 348.00000000  49.00000000   0.12342569
322.00000000 264.00000000  45.00000000   0.14563107
323.00000000 256.00000000  45.00000000   0.14950166
324.00000000 267.00000000  26.00000000   0.08873720
325.00000000 286.00000000  16.00000000   0.05298013
326.00000000 374.00000000  52.00000000   0.12206573
327.00000000 313.00000000  74.00000000   0.19121447
328.00000000 307.00000000  63.00000000   0.17027027
329.00000000 356.00000000  47.00000000   0.11662531
330.00000000 275.00000000  25.00000000   0.08333333
331.00000000 367.00000000  45.00000000   0.10922330
332.00000000 254.00000000  63.00000000   0.19873817
333.00000000 315.00000000  72.00000000   0.18604651
334.00000000 265.00000000  39.00000000   0.12828947
335.00000000 313.00000000  28.00000000   0.08211144
336.00000000 295.00000000  66.00000000   0.18282548
337.00000000 251.00000000  13.00000000   0.04924242
338.00000000 252.00000000  75.00000000   0.22935780
339.00000000 244.00000000  59.00000000   0.19471947
340.00000000 405.00000000  61.00000000   0.13090129
341.00000000 373.00000000  69.00000000   0.15610860
342.00000000 326.00000000  36.00000000   0.09944751
343.00000000 359.00000000 -10.00000000  -0.02865330
344.00000000 325.00000000  65.00000000   0.16666667
345.00000000 289.00000000  23.00000000   0.07371795
346.00000000 261.00000000  77.00000000   0.22781065
347.00000000 287.00000000  46.00000000   0.13813814
348.00000000 206.00000000  65.00000000   0.23985240
349.00000000 286.00000000  34.00000000   0.10625000
350.00000000 273.00000000  29.00000000   0.09602649
351.00000000 278.00000000  48.00000000   0.14723926
352.00000000 218.00000000  23.00000000   0.09543568
353.00000000 362.00000000  60.00000000   0.14218009
354.00000000 317.00000000  83.00000000   0.20750000
355.00000000 290.00000000  55.00000000   0.15942029
356.00000000 223.00000000  50.00000000   0.18315018
357.00000000 339.00000000  53.00000000   0.13520408
358.00000000 370.00000000  44.00000000   0.10628019
359.00000000 273.00000000  42.00000000   0.13333333
360.00000000 233.00000000  27.00000000   0.10384615
361.00000000 252.00000000  32.00000000   0.11267606
362.00000000 365.00000000  57.00000000   0.13507109
363.00000000 280.00000000  48.00000000   0.14634146
364.00000000 279.00000000  83.00000000   0.22928177
365.00000000 316.00000000  49.00000000   0.13424658
366.00000000 296.00000000  68.00000000   0.18681319
367.00000000 277.00000000  51.00000000   0.15548780
368.00000000 389.00000000  45.00000000   0.10368664
369.00000000 360.00000000  16.00000000   0.04255319
370.00000000 323.00000000   4.00000000   0.01223242
371.00000000 361.00000000  48.00000000   0.11735941
372.00000000 275.00000000  64.00000000   0.18879056
373.00000000 288.00000000  11.00000000   0.03678930
374.00000000 285.00000000  52.00000000   0.15430267
375.00000000 266.00000000  77.00000000   0.22448980
376.00000000 231.00000000  17.00000000   0.06854839
377.00000000 299.00000000  -8.00000000  -0.02749141
378.00000000 277.00000000  34.00000000   0.10932476
379.00000000 279.00000000  63.00000000   0.18421053
380.00000000 306.00000000  59.00000000   0.16164384
381.00000000 360.00000000  55.00000000   0.13253012
382.00000000 305.00000000  77.00000000   0.20157068
383.00000000 256.00000000  80.00000000   0.23809524
384.00000000 272.00000000  44.00000000   0.13924051
385.00000000 340.00000000  63.00000000   0.15632754
386.00000000 239.00000000  13.00000000   0.05158730
387.00000000 290.00000000  31.00000000   0.09657321
388.00000000 300.00000000  48.00000000   0.13793103
389.00000000 304.00000000  47.00000000   0.13390313
390.00000000 236.00000000  75.00000000   0.24115756
391.00000000 249.00000000  69.00000000   0.21698113
392.00000000 245.00000000  64.00000000   0.20711974
393.00000000 267.00000000  55.00000000   0.17080745
394.00000000 313.00000000  49.00000000   0.13535912
395.00000000 277.00000000  51.00000000   0.15548780
396.00000000 307.00000000  37.00000000   0.10755814
397.00000000 285.00000000  42.00000000   0.12844037
398.00000000 230.00000000  62.00000000   0.21232877
399.00000000 294.00000000  31.00000000   0.09538462
400.00000000 280.00000000  29.00000000   0.09385113
401.00000000 269.00000000  56.00000000   0.17230769
402.00000000 258.00000000   5.00000000   0.01901141
403.00000000 262.00000000  36.00000000   0.12080537
404.00000000 333.00000000  67.00000000   0.16750000
405.00000000 298.00000000  17.00000000   0.05396825
406.00000000 330.00000000  17.00000000   0.04899135
407.00000000 239.00000000  87.00000000   0.26687117
408.00000000 218.00000000  71.00000000   0.24567474
409.00000000 245.00000000  27.00000000   0.09926471
410.00000000 323.00000000  76.00000000   0.19047619
411.00000000 313.00000000  54.00000000   0.14713896
412.00000000 325.00000000  53.00000000   0.14021164
413.00000000 282.00000000  55.00000000   0.16320475
414.00000000 358.00000000  49.00000000   0.12039312
415.00000000 289.00000000  34.00000000   0.10526316
416.00000000 301.00000000  22.00000000   0.06811146
417.00000000 259.00000000   3.00000000   0.01145038
418.00000000 281.00000000  40.00000000   0.12461059
419.00000000 323.00000000  72.00000000   0.18227848
420.00000000 303.00000000  47.00000000   0.13428571
421.00000000 294.00000000  45.00000000   0.13274336
422.00000000 270.00000000  22.00000000   0.07534247
423.00000000 242.00000000  36.00000000   0.12949640
424.00000000 283.00000000   6.00000000   0.02076125
425.00000000 250.00000000  30.00000000   0.10714286
426.00000000 213.00000000  35.00000000   0.14112903
427.00000000 274.00000000  21.00000000   0.07118644
428.00000000 286.00000000  38.00000000   0.11728395
429.00000000 299.00000000  56.00000000   0.15774648
430.00000000 280.00000000  59.00000000   0.17404130
431.00000000 302.00000000  47.00000000   0.13467049
432.00000000 312.00000000   8.00000000   0.02500000
433.00000000 297.00000000  43.00000000   0.12647059
434.00000000 316.00000000  30.00000000   0.08670520
435.00000000 290.00000000  47.00000000   0.13946588
436.00000000 341.00000000  46.00000000   0.11886305
437.00000000 316.00000000  47.00000000   0.12947658
438.00000000 314.00000000  49.00000000   0.13498623
439.00000000 317.00000000  -4.00000000  -0.01277955
440.00000000 342.00000000  46.00000000   0.11855670
441.00000000 210.00000000  51.00000000   0.19540230
442.00000000 263.00000000  67.00000000   0.20303030
443.00000000 314.00000000  60.00000000   0.16042781
444.00000000 328.00000000  65.00000000   0.16539440
445.00000000 322.00000000  51.00000000   0.13672922
446.00000000 289.00000000  82.00000000   0.22102426
447.00000000 340.00000000  32.00000000   0.08602151
448.00000000 269.00000000  61.00000000   0.18484848
449.00000000 298.00000000  24.00000000   0.07453416
450.00000000 318.00000000  19.00000000   0.05637982
451.00000000 300.00000000  49.00000000   0.14040115
452.00000000 378.00000000  18.00000000   0.04545455
453.00000000 338.00000000  47.00000000   0.12207792
454.00000000 293.00000000  70.00000000   0.19283747
455.00000000 264.00000000  75.00000000   0.22123894
456.00000000 301.00000000  31.00000000   0.09337349
457.00000000 379.00000000  16.00000000   0.04050633
458.00000000 320.00000000  19.00000000   0.05604720
459.00000000 268.00000000  55.00000000   0.17027864
460.00000000 297.00000000  68.00000000   0.18630137
461.00000000 332.00000000  12.00000000   0.03488372
462.00000000 273.00000000  35.00000000   0.11363636
463.00000000 293.00000000  29.00000000   0.09006211
464.00000000 240.00000000  49.00000000   0.16955017
465.00000000 261.00000000  32.00000000   0.10921502
466.00000000 219.00000000  26.00000000   0.10612245
467.00000000 232.00000000  30.00000000   0.11450382
468.00000000 270.00000000  42.00000000   0.13461538
469.00000000 390.00000000  31.00000000   0.07363420
470.00000000 357.00000000  33.00000000   0.08461538
471.00000000 272.00000000  50.00000000   0.15527950
472.00000000 338.00000000  40.00000000   0.10582011
473.00000000 265.00000000  74.00000000   0.21828909
474.00000000 244.00000000  32.00000000   0.11594203
475.00000000 317.00000000  62.00000000   0.16358839
476.00000000 265.00000000  31.00000000   0.10472973
477.00000000 320.00000000   8.00000000   0.02439024
478.00000000 278.00000000 -25.00000000  -0.09881423
479.00000000 225.00000000  37.00000000   0.14122137
480.00000000 336.00000000  32.00000000   0.08695652
481.00000000 230.00000000  40.00000000   0.14814815
482.00000000 275.00000000   6.00000000   0.02135231
483.00000000 309.00000000  55.00000000   0.15109890
484.00000000 326.00000000  34.00000000   0.09444444
485.00000000 328.00000000  -3.00000000  -0.00923077
486.00000000 354.00000000   6.00000000   0.01666667
487.00000000 206.00000000  35.00000000   0.14522822
488.00000000 319.00000000  23.00000000   0.06725146
489.00000000 305.00000000  35.00000000   0.10294118
490.00000000 250.00000000  18.00000000   0.06716418
491.00000000 251.00000000  46.00000000   0.15488215
492.00000000 276.00000000  45.00000000   0.14018692
493.00000000 257.00000000  73.00000000   0.22121212
494.00000000 247.00000000  37.00000000   0.13028169
495.00000000 283.00000000  36.00000000   0.11285266
496.00000000 318.00000000  41.00000000   0.11420613
497.00000000 261.00000000  63.00000000   0.19444444
498.00000000 219.00000000  57.00000000   0.20652174
499.00000000 283.00000000  25.00000000   0.08116883
500.00000000 255.00000000   6.00000000   0.02298851
