# Supplementary material for: Ubiquitin transfer by a RING E3 ligase occurs from a closed E2~ubiquitin conformation
Source: Nat Commun. 2020 Jun 5;11:2846. doi: 10.1038/s41467-020-16666-y (PMC7275055; doi:10.1038/s41467-020-16666-y)
Supplement: Supplementary file 4 — Source Data [file 41467_2020_16666_MOESM4_ESM.zip › Source_Data/Figures/Figure_5/Figure_5a/ASCII_22RNF4/17_283with_fret.dat]

  0.00000000  18.00000000 288.00000000   0.94117647
  1.00000000 101.00000000 211.00000000   0.67628205
  2.00000000  73.00000000 247.00000000   0.77187500
  3.00000000  91.00000000 230.00000000   0.71651090
  4.00000000  84.00000000 164.00000000   0.66129032
  5.00000000  47.00000000 258.00000000   0.84590164
  6.00000000  28.00000000 173.00000000   0.86069652
  7.00000000  57.00000000 217.00000000   0.79197080
  8.00000000  79.00000000 247.00000000   0.75766871
  9.00000000  88.00000000 182.00000000   0.67407407
 10.00000000  27.00000000 265.00000000   0.90753425
 11.00000000  39.00000000 226.00000000   0.85283019
 12.00000000  49.00000000 271.00000000   0.84687500
 13.00000000  83.00000000 266.00000000   0.76217765
 14.00000000  59.00000000 193.00000000   0.76587302
 15.00000000  83.00000000 290.00000000   0.77747989
 16.00000000  83.00000000 177.00000000   0.68076923
 17.00000000  21.00000000 215.00000000   0.91101695
 18.00000000  81.00000000 259.00000000   0.76176471
 19.00000000  52.00000000 192.00000000   0.78688525
 20.00000000 103.00000000 295.00000000   0.74120603
 21.00000000  74.00000000 177.00000000   0.70517928
 22.00000000 160.00000000 213.00000000   0.57104558
 23.00000000  65.00000000 185.00000000   0.74000000
 24.00000000  76.00000000 221.00000000   0.74410774
 25.00000000  68.00000000 217.00000000   0.76140351
 26.00000000  59.00000000 178.00000000   0.75105485
 27.00000000  52.00000000 214.00000000   0.80451128
 28.00000000 151.00000000 307.00000000   0.67030568
 29.00000000  52.00000000 260.00000000   0.83333333
 30.00000000  59.00000000 197.00000000   0.76953125
 31.00000000  80.00000000 196.00000000   0.71014493
 32.00000000  59.00000000 195.00000000   0.76771654
 33.00000000  66.00000000 199.00000000   0.75094340
 34.00000000  84.00000000 220.00000000   0.72368421
 35.00000000  64.00000000 228.00000000   0.78082192
 36.00000000 103.00000000 260.00000000   0.71625344
 37.00000000  65.00000000 225.00000000   0.77586207
 38.00000000  67.00000000 197.00000000   0.74621212
 39.00000000  55.00000000 204.00000000   0.78764479
 40.00000000  46.00000000 257.00000000   0.84818482
 41.00000000   1.00000000 208.00000000   0.99521531
 42.00000000  84.00000000 223.00000000   0.72638436
 43.00000000  68.00000000 165.00000000   0.70815451
 44.00000000  62.00000000 221.00000000   0.78091873
 45.00000000  54.00000000 215.00000000   0.79925651
 46.00000000  77.00000000 202.00000000   0.72401434
 47.00000000  47.00000000 213.00000000   0.81923077
 48.00000000  74.00000000 223.00000000   0.75084175
 49.00000000   9.00000000 210.00000000   0.95890411
 50.00000000 111.00000000 220.00000000   0.66465257
 51.00000000  74.00000000 240.00000000   0.76433121
 52.00000000  63.00000000 187.00000000   0.74800000
 53.00000000  65.00000000 171.00000000   0.72457627
 54.00000000  53.00000000 279.00000000   0.84036145
 55.00000000  50.00000000 269.00000000   0.84326019
 56.00000000  39.00000000 228.00000000   0.85393258
 57.00000000  36.00000000 267.00000000   0.88118812
 58.00000000  29.00000000 196.00000000   0.87111111
 59.00000000  62.00000000 192.00000000   0.75590551
 60.00000000  59.00000000 228.00000000   0.79442509
 61.00000000  18.00000000 211.00000000   0.92139738
 62.00000000  58.00000000 195.00000000   0.77075099
 63.00000000  74.00000000 173.00000000   0.70040486
 64.00000000  65.00000000 171.00000000   0.72457627
 65.00000000 101.00000000 198.00000000   0.66220736
 66.00000000   2.00000000 213.00000000   0.99069767
 67.00000000  83.00000000 240.00000000   0.74303406
 68.00000000  75.00000000 151.00000000   0.66814159
 69.00000000  41.00000000 194.00000000   0.82553191
 70.00000000 102.00000000 228.00000000   0.69090909
 71.00000000 144.00000000 212.00000000   0.59550562
 72.00000000 107.00000000 196.00000000   0.64686469
 73.00000000 106.00000000 157.00000000   0.59695817
 74.00000000  12.00000000 181.00000000   0.93782383
 75.00000000  57.00000000 236.00000000   0.80546075
 76.00000000  31.00000000 277.00000000   0.89935065
 77.00000000  43.00000000 155.00000000   0.78282828
 78.00000000  43.00000000 182.00000000   0.80888889
 79.00000000  56.00000000 249.00000000   0.81639344
 80.00000000  21.00000000 191.00000000   0.90094340
 81.00000000  -5.00000000 240.00000000   1.02127660
 82.00000000  94.00000000 226.00000000   0.70625000
 83.00000000 -21.00000000 178.00000000   1.13375796
 84.00000000  36.00000000 183.00000000   0.83561644
 85.00000000 -12.00000000 146.00000000   1.08955224
 86.00000000   2.00000000 212.00000000   0.99065421
 87.00000000  27.00000000 246.00000000   0.90109890
 88.00000000  14.00000000 233.00000000   0.94331984
 89.00000000  44.00000000 229.00000000   0.83882784
 90.00000000  20.00000000 212.00000000   0.91379310
 91.00000000  79.00000000 209.00000000   0.72569444
 92.00000000  63.00000000 206.00000000   0.76579926
 93.00000000  90.00000000 238.00000000   0.72560976
 94.00000000  59.00000000 202.00000000   0.77394636
 95.00000000   3.00000000 215.00000000   0.98623853
 96.00000000  91.00000000 169.00000000   0.65000000
 97.00000000  13.00000000 215.00000000   0.94298246
 98.00000000  64.00000000 191.00000000   0.74901961
 99.00000000  73.00000000 179.00000000   0.71031746
100.00000000  34.00000000 140.00000000   0.80459770
101.00000000 116.00000000 163.00000000   0.58422939
102.00000000  28.00000000 256.00000000   0.90140845
103.00000000 108.00000000 240.00000000   0.68965517
104.00000000  54.00000000 241.00000000   0.81694915
105.00000000  30.00000000 193.00000000   0.86547085
106.00000000  52.00000000 200.00000000   0.79365079
107.00000000  10.00000000 166.00000000   0.94318182
108.00000000  76.00000000 263.00000000   0.77581121
109.00000000  60.00000000 209.00000000   0.77695167
110.00000000  31.00000000 194.00000000   0.86222222
111.00000000  96.00000000 219.00000000   0.69523810
112.00000000  -4.00000000 263.00000000   1.01544402
113.00000000  23.00000000 263.00000000   0.91958042
114.00000000  46.00000000 204.00000000   0.81600000
115.00000000 -20.00000000 266.00000000   1.08130081
116.00000000  38.00000000 187.00000000   0.83111111
117.00000000  36.00000000 219.00000000   0.85882353
118.00000000 102.00000000 225.00000000   0.68807339
119.00000000  20.00000000 150.00000000   0.88235294
120.00000000  45.00000000 185.00000000   0.80434783
121.00000000  25.00000000 226.00000000   0.90039841
122.00000000   7.00000000 222.00000000   0.96943231
123.00000000  -1.00000000 208.00000000   1.00483092
124.00000000  35.00000000 202.00000000   0.85232068
125.00000000  55.00000000 207.00000000   0.79007634
126.00000000 -12.00000000 261.00000000   1.04819277
127.00000000  72.00000000 302.00000000   0.80748663
128.00000000  -6.00000000 171.00000000   1.03636364
129.00000000  -6.00000000 170.00000000   1.03658537
130.00000000  48.00000000 179.00000000   0.78854626
131.00000000  12.00000000 173.00000000   0.93513514
132.00000000  26.00000000 229.00000000   0.89803922
133.00000000  73.00000000 209.00000000   0.74113475
134.00000000  48.00000000 202.00000000   0.80800000
135.00000000   1.00000000 272.00000000   0.99633700
136.00000000  11.00000000 193.00000000   0.94607843
137.00000000  52.00000000 249.00000000   0.82724252
138.00000000   3.00000000 177.00000000   0.98333333
139.00000000  20.00000000 241.00000000   0.92337165
140.00000000  28.00000000 171.00000000   0.85929648
141.00000000  54.00000000 178.00000000   0.76724138
142.00000000  11.00000000 193.00000000   0.94607843
143.00000000  29.00000000 217.00000000   0.88211382
144.00000000  13.00000000 226.00000000   0.94560669
145.00000000 -22.00000000 175.00000000   1.14379085
146.00000000  41.00000000 195.00000000   0.82627119
147.00000000   9.00000000 221.00000000   0.96086957
148.00000000  22.00000000 129.00000000   0.85430464
149.00000000  73.00000000 260.00000000   0.78078078
150.00000000  47.00000000 233.00000000   0.83214286
151.00000000  14.00000000 283.00000000   0.95286195
152.00000000  15.00000000 203.00000000   0.93119266
153.00000000  32.00000000 277.00000000   0.89644013
154.00000000  32.00000000 182.00000000   0.85046729
155.00000000  24.00000000 143.00000000   0.85628743
156.00000000  13.00000000 175.00000000   0.93085106
157.00000000  -8.00000000 215.00000000   1.03864734
158.00000000  79.00000000 176.00000000   0.69019608
159.00000000   2.00000000 198.00000000   0.99000000
160.00000000  98.00000000 205.00000000   0.67656766
161.00000000  21.00000000 144.00000000   0.87272727
162.00000000  16.00000000 165.00000000   0.91160221
163.00000000  61.00000000 119.00000000   0.66111111
164.00000000  33.00000000 183.00000000   0.84722222
165.00000000  98.00000000 161.00000000   0.62162162
166.00000000 362.00000000  53.00000000   0.12771084
167.00000000 300.00000000  17.00000000   0.05362776
168.00000000 265.00000000  84.00000000   0.24068768
169.00000000 411.00000000  37.00000000   0.08258929
170.00000000 372.00000000  55.00000000   0.12880562
171.00000000 405.00000000  52.00000000   0.11378556
172.00000000 289.00000000  27.00000000   0.08544304
173.00000000 327.00000000  77.00000000   0.19059406
174.00000000 358.00000000   8.00000000   0.02185792
175.00000000 352.00000000  14.00000000   0.03825137
176.00000000 312.00000000  66.00000000   0.17460317
177.00000000 380.00000000  14.00000000   0.03553299
178.00000000 364.00000000   2.00000000   0.00546448
179.00000000 467.00000000  30.00000000   0.06036217
180.00000000 459.00000000  21.00000000   0.04375000
181.00000000 332.00000000  17.00000000   0.04871060
182.00000000 335.00000000  39.00000000   0.10427807
183.00000000 408.00000000 -32.00000000  -0.08510638
184.00000000 351.00000000  57.00000000   0.13970588
185.00000000 266.00000000 -12.00000000  -0.04724409
186.00000000 381.00000000  10.00000000   0.02557545
187.00000000 379.00000000  20.00000000   0.05012531
188.00000000 331.00000000  49.00000000   0.12894737
189.00000000 343.00000000  19.00000000   0.05248619
190.00000000 372.00000000  21.00000000   0.05343511
191.00000000 379.00000000  -3.00000000  -0.00797872
192.00000000 303.00000000  27.00000000   0.08181818
193.00000000 348.00000000  43.00000000   0.10997442
194.00000000 349.00000000  33.00000000   0.08638743
195.00000000 294.00000000  52.00000000   0.15028902
196.00000000 255.00000000   3.00000000   0.01162791
197.00000000 318.00000000  30.00000000   0.08620690
198.00000000 360.00000000  64.00000000   0.15094340
199.00000000 264.00000000  62.00000000   0.19018405
200.00000000 403.00000000  42.00000000   0.09438202
201.00000000 294.00000000 -25.00000000  -0.09293680
202.00000000 411.00000000  22.00000000   0.05080831
203.00000000 310.00000000   6.00000000   0.01898734
204.00000000 391.00000000  23.00000000   0.05555556
205.00000000 401.00000000  42.00000000   0.09480813
206.00000000 381.00000000  20.00000000   0.04987531
207.00000000 375.00000000  56.00000000   0.12993039
208.00000000 376.00000000  13.00000000   0.03341902
209.00000000 410.00000000  54.00000000   0.11637931
210.00000000 362.00000000  -1.00000000  -0.00277008
211.00000000 427.00000000   5.00000000   0.01157407
212.00000000 357.00000000  -1.00000000  -0.00280899
213.00000000 454.00000000  70.00000000   0.13358779
214.00000000 350.00000000  -1.00000000  -0.00286533
215.00000000 335.00000000  15.00000000   0.04285714
216.00000000 444.00000000  36.00000000   0.07500000
217.00000000 436.00000000  55.00000000   0.11201629
218.00000000 353.00000000 -17.00000000  -0.05059524
219.00000000 347.00000000  20.00000000   0.05449591
220.00000000 400.00000000   5.00000000   0.01234568
221.00000000 285.00000000  -7.00000000  -0.02517986
222.00000000 333.00000000  13.00000000   0.03757225
223.00000000 365.00000000  35.00000000   0.08750000
224.00000000 403.00000000  33.00000000   0.07568807
225.00000000 375.00000000 -10.00000000  -0.02739726
226.00000000 377.00000000  24.00000000   0.05985037
227.00000000 373.00000000  38.00000000   0.09245742
228.00000000 342.00000000  42.00000000   0.10937500
229.00000000 340.00000000  58.00000000   0.14572864
230.00000000 354.00000000  38.00000000   0.09693878
231.00000000 340.00000000  27.00000000   0.07356948
232.00000000 389.00000000  20.00000000   0.04889976
233.00000000 431.00000000  38.00000000   0.08102345
234.00000000 393.00000000  57.00000000   0.12666667
235.00000000 359.00000000  14.00000000   0.03753351
236.00000000 432.00000000  11.00000000   0.02483070
237.00000000 460.00000000  49.00000000   0.09626719
238.00000000 413.00000000  10.00000000   0.02364066
239.00000000 348.00000000  11.00000000   0.03064067
240.00000000 467.00000000  20.00000000   0.04106776
241.00000000 331.00000000  50.00000000   0.13123360
242.00000000 361.00000000  39.00000000   0.09750000
243.00000000 395.00000000  53.00000000   0.11830357
244.00000000 460.00000000   3.00000000   0.00647948
245.00000000 297.00000000  15.00000000   0.04807692
246.00000000 295.00000000  19.00000000   0.06050955
247.00000000 347.00000000 -19.00000000  -0.05792683
248.00000000 404.00000000  11.00000000   0.02650602
249.00000000 337.00000000 -10.00000000  -0.03058104
250.00000000 328.00000000   4.00000000   0.01204819
251.00000000 326.00000000  31.00000000   0.08683473
252.00000000 329.00000000   3.00000000   0.00903614
253.00000000 423.00000000  20.00000000   0.04514673
254.00000000 399.00000000  18.00000000   0.04316547
255.00000000 287.00000000   9.00000000   0.03040541
256.00000000 354.00000000  36.00000000   0.09230769
257.00000000 319.00000000  44.00000000   0.12121212
258.00000000 372.00000000  40.00000000   0.09708738
259.00000000 411.00000000  53.00000000   0.11422414
260.00000000 354.00000000  13.00000000   0.03542234
261.00000000 388.00000000  21.00000000   0.05134474
262.00000000 323.00000000  47.00000000   0.12702703
263.00000000 376.00000000  27.00000000   0.06699752
264.00000000 311.00000000  31.00000000   0.09064327
265.00000000 450.00000000  47.00000000   0.09456740
266.00000000 415.00000000  20.00000000   0.04597701
267.00000000 435.00000000  -1.00000000  -0.00230415
268.00000000 377.00000000  22.00000000   0.05513784
269.00000000 435.00000000 -14.00000000  -0.03325416
270.00000000 389.00000000  43.00000000   0.09953704
271.00000000 386.00000000 -16.00000000  -0.04324324
272.00000000 422.00000000  -4.00000000  -0.00956938
273.00000000 474.00000000  52.00000000   0.09885932
274.00000000 286.00000000  18.00000000   0.05921053
275.00000000 297.00000000  19.00000000   0.06012658
276.00000000 325.00000000 -15.00000000  -0.04838710
277.00000000 324.00000000  32.00000000   0.08988764
278.00000000 353.00000000  35.00000000   0.09020619
279.00000000 467.00000000 -27.00000000  -0.06136364
280.00000000 269.00000000  30.00000000   0.10033445
281.00000000 364.00000000  72.00000000   0.16513761
282.00000000 373.00000000  17.00000000   0.04358974
283.00000000 378.00000000  22.00000000   0.05500000
284.00000000 416.00000000  27.00000000   0.06094808
285.00000000 381.00000000  12.00000000   0.03053435
286.00000000 365.00000000   5.00000000   0.01351351
287.00000000 407.00000000  26.00000000   0.06004619
288.00000000 338.00000000  27.00000000   0.07397260
289.00000000 338.00000000  -2.00000000  -0.00595238
290.00000000 387.00000000  32.00000000   0.07637232
291.00000000 367.00000000   2.00000000   0.00542005
292.00000000 342.00000000   0.00000000   0.00000000
293.00000000 344.00000000  19.00000000   0.05234160
294.00000000 386.00000000  38.00000000   0.08962264
295.00000000 322.00000000  23.00000000   0.06666667
296.00000000 414.00000000   9.00000000   0.02127660
297.00000000 352.00000000  -1.00000000  -0.00284900
298.00000000 306.00000000  30.00000000   0.08928571
299.00000000 343.00000000   6.00000000   0.01719198
300.00000000 311.00000000  16.00000000   0.04892966
301.00000000 383.00000000   0.00000000   0.00000000
302.00000000 322.00000000  20.00000000   0.05847953
303.00000000 377.00000000  23.00000000   0.05750000
304.00000000 288.00000000  11.00000000   0.03678930
305.00000000 386.00000000  31.00000000   0.07434053
306.00000000 409.00000000  19.00000000   0.04439252
307.00000000 315.00000000  33.00000000   0.09482759
308.00000000 368.00000000  41.00000000   0.10024450
309.00000000 393.00000000  50.00000000   0.11286682
310.00000000 388.00000000  -8.00000000  -0.02105263
311.00000000 333.00000000  36.00000000   0.09756098
312.00000000 342.00000000  24.00000000   0.06557377
313.00000000 497.00000000   5.00000000   0.00996016
314.00000000 429.00000000   6.00000000   0.01379310
315.00000000 401.00000000  -1.00000000  -0.00250000
316.00000000 439.00000000  22.00000000   0.04772234
317.00000000 413.00000000  -5.00000000  -0.01225490
318.00000000 390.00000000  56.00000000   0.12556054
319.00000000 308.00000000   0.00000000   0.00000000
320.00000000 383.00000000  11.00000000   0.02791878
321.00000000 341.00000000  -6.00000000  -0.01791045
322.00000000 382.00000000  13.00000000   0.03291139
323.00000000 351.00000000  23.00000000   0.06149733
324.00000000 381.00000000  40.00000000   0.09501188
325.00000000 309.00000000  -4.00000000  -0.01311475
326.00000000 408.00000000  26.00000000   0.05990783
327.00000000 395.00000000  -5.00000000  -0.01282051
328.00000000 420.00000000  -7.00000000  -0.01694915
329.00000000 398.00000000   7.00000000   0.01728395
330.00000000 353.00000000  12.00000000   0.03287671
331.00000000 455.00000000  54.00000000   0.10609037
332.00000000 421.00000000  20.00000000   0.04535147
333.00000000 384.00000000  34.00000000   0.08133971
334.00000000 418.00000000  40.00000000   0.08733624
335.00000000 515.00000000   8.00000000   0.01529637
336.00000000 310.00000000  38.00000000   0.10919540
337.00000000 352.00000000 -14.00000000  -0.04142012
338.00000000 384.00000000  15.00000000   0.03759398
339.00000000 305.00000000  67.00000000   0.18010753
340.00000000 386.00000000  52.00000000   0.11872146
341.00000000 366.00000000   5.00000000   0.01347709
342.00000000 377.00000000  21.00000000   0.05276382
343.00000000 450.00000000   7.00000000   0.01531729
344.00000000 451.00000000  35.00000000   0.07201646
345.00000000 312.00000000  59.00000000   0.15902965
346.00000000 393.00000000   7.00000000   0.01750000
347.00000000 321.00000000  24.00000000   0.06956522
348.00000000 406.00000000  38.00000000   0.08558559
349.00000000 399.00000000  37.00000000   0.08486239
350.00000000 390.00000000  39.00000000   0.09090909
351.00000000 377.00000000   1.00000000   0.00264550
352.00000000 397.00000000  15.00000000   0.03640777
353.00000000 409.00000000   3.00000000   0.00728155
354.00000000 325.00000000  45.00000000   0.12162162
355.00000000 333.00000000  17.00000000   0.04857143
356.00000000 452.00000000 -30.00000000  -0.07109005
357.00000000 309.00000000  -3.00000000  -0.00980392
358.00000000 294.00000000  41.00000000   0.12238806
359.00000000 446.00000000  16.00000000   0.03463203
360.00000000 360.00000000  70.00000000   0.16279070
361.00000000 275.00000000  35.00000000   0.11290323
362.00000000 251.00000000  23.00000000   0.08394161
363.00000000 358.00000000  52.00000000   0.12682927
364.00000000 348.00000000  17.00000000   0.04657534
365.00000000 368.00000000   8.00000000   0.02127660
366.00000000 228.00000000   7.00000000   0.02978723
367.00000000 398.00000000  75.00000000   0.15856237
368.00000000 360.00000000  23.00000000   0.06005222
369.00000000 338.00000000  46.00000000   0.11979167
370.00000000 522.00000000  20.00000000   0.03690037
371.00000000 279.00000000  -2.00000000  -0.00722022
372.00000000 408.00000000  -7.00000000  -0.01745636
373.00000000 323.00000000  33.00000000   0.09269663
374.00000000 379.00000000  30.00000000   0.07334963
375.00000000 315.00000000  19.00000000   0.05688623
376.00000000 484.00000000  -2.00000000  -0.00414938
377.00000000 428.00000000  19.00000000   0.04250559
378.00000000 417.00000000  41.00000000   0.08951965
379.00000000 345.00000000  30.00000000   0.08000000
380.00000000 403.00000000  24.00000000   0.05620609
381.00000000 364.00000000   0.00000000   0.00000000
382.00000000 384.00000000  42.00000000   0.09859155
383.00000000 347.00000000  22.00000000   0.05962060
384.00000000 364.00000000  26.00000000   0.06666667
385.00000000 302.00000000  14.00000000   0.04430380
386.00000000 382.00000000   0.00000000   0.00000000
387.00000000 300.00000000  33.00000000   0.09909910
388.00000000 352.00000000  -9.00000000  -0.02623907
389.00000000 444.00000000   7.00000000   0.01552106
390.00000000 287.00000000   2.00000000   0.00692042
391.00000000 329.00000000  10.00000000   0.02949853
392.00000000 411.00000000  18.00000000   0.04195804
393.00000000 283.00000000  38.00000000   0.11838006
394.00000000 416.00000000  72.00000000   0.14754098
395.00000000 279.00000000  11.00000000   0.03793103
396.00000000 406.00000000   3.00000000   0.00733496
397.00000000 300.00000000 -14.00000000  -0.04895105
398.00000000 415.00000000 -17.00000000  -0.04271357
399.00000000 419.00000000  -9.00000000  -0.02195122
400.00000000 358.00000000  28.00000000   0.07253886
401.00000000 383.00000000 -12.00000000  -0.03234501
402.00000000 320.00000000  13.00000000   0.03903904
403.00000000 402.00000000  -2.00000000  -0.00500000
404.00000000 480.00000000  43.00000000   0.08221797
405.00000000 377.00000000  40.00000000   0.09592326
406.00000000 445.00000000  16.00000000   0.03470716
407.00000000 352.00000000  -2.00000000  -0.00571429
408.00000000 410.00000000  36.00000000   0.08071749
409.00000000 363.00000000  10.00000000   0.02680965
410.00000000 388.00000000   6.00000000   0.01522843
411.00000000 338.00000000  21.00000000   0.05849582
412.00000000 364.00000000  29.00000000   0.07379135
413.00000000 428.00000000  69.00000000   0.13883300
414.00000000 423.00000000  49.00000000   0.10381356
415.00000000 476.00000000   5.00000000   0.01039501
416.00000000 360.00000000  13.00000000   0.03485255
417.00000000 322.00000000 -30.00000000  -0.10273973
418.00000000 410.00000000   6.00000000   0.01442308
419.00000000 328.00000000  31.00000000   0.08635097
420.00000000 261.00000000   9.00000000   0.03333333
421.00000000 413.00000000  21.00000000   0.04838710
422.00000000 361.00000000  52.00000000   0.12590799
423.00000000 401.00000000 -24.00000000  -0.06366048
424.00000000 324.00000000  14.00000000   0.04142012
425.00000000 318.00000000  44.00000000   0.12154696
426.00000000 312.00000000  40.00000000   0.11363636
427.00000000 361.00000000  11.00000000   0.02956989
428.00000000 410.00000000  14.00000000   0.03301887
429.00000000 308.00000000  43.00000000   0.12250712
430.00000000 344.00000000  -6.00000000  -0.01775148
431.00000000 388.00000000  34.00000000   0.08056872
432.00000000 339.00000000  12.00000000   0.03418803
433.00000000 353.00000000   3.00000000   0.00842697
434.00000000 377.00000000  -4.00000000  -0.01072386
435.00000000 454.00000000  14.00000000   0.02991453
436.00000000 389.00000000  56.00000000   0.12584270
437.00000000 367.00000000  24.00000000   0.06138107
438.00000000 410.00000000   2.00000000   0.00485437
439.00000000 321.00000000  29.00000000   0.08285714
440.00000000 326.00000000  19.00000000   0.05507246
441.00000000 358.00000000   6.00000000   0.01648352
442.00000000 237.00000000   6.00000000   0.02469136
443.00000000 319.00000000  12.00000000   0.03625378
444.00000000 321.00000000  23.00000000   0.06686047
445.00000000 247.00000000  27.00000000   0.09854015
446.00000000 350.00000000  23.00000000   0.06166220
447.00000000 383.00000000  50.00000000   0.11547344
448.00000000 284.00000000  35.00000000   0.10971787
449.00000000 379.00000000  -4.00000000  -0.01066667
450.00000000 267.00000000  23.00000000   0.07931034
451.00000000 317.00000000  -8.00000000  -0.02588997
452.00000000 363.00000000  22.00000000   0.05714286
453.00000000 359.00000000 -11.00000000  -0.03160920
454.00000000 358.00000000  44.00000000   0.10945274
455.00000000 381.00000000  77.00000000   0.16812227
456.00000000 428.00000000  16.00000000   0.03603604
457.00000000 295.00000000  27.00000000   0.08385093
458.00000000 381.00000000  23.00000000   0.05693069
459.00000000 332.00000000   9.00000000   0.02639296
460.00000000 336.00000000  51.00000000   0.13178295
461.00000000 382.00000000  -4.00000000  -0.01058201
462.00000000 235.00000000  36.00000000   0.13284133
463.00000000 286.00000000   2.00000000   0.00694444
464.00000000 371.00000000  39.00000000   0.09512195
465.00000000 408.00000000 -10.00000000  -0.02512563
466.00000000 376.00000000  28.00000000   0.06930693
467.00000000 363.00000000 -18.00000000  -0.05217391
468.00000000 307.00000000  29.00000000   0.08630952
469.00000000 344.00000000  -5.00000000  -0.01474926
470.00000000 271.00000000  -8.00000000  -0.03041825
471.00000000 387.00000000  14.00000000   0.03491272
472.00000000 337.00000000   0.00000000   0.00000000
473.00000000 283.00000000  15.00000000   0.05033557
474.00000000 251.00000000   6.00000000   0.02334630
475.00000000 407.00000000  32.00000000   0.07289294
476.00000000 204.00000000  43.00000000   0.17408907
477.00000000 368.00000000  26.00000000   0.06598985
478.00000000 246.00000000  49.00000000   0.16610169
479.00000000 305.00000000  29.00000000   0.08682635
480.00000000 276.00000000  10.00000000   0.03496503
481.00000000 257.00000000  23.00000000   0.08214286
482.00000000 205.00000000 -14.00000000  -0.07329843
483.00000000 238.00000000  -9.00000000  -0.03930131
484.00000000 371.00000000  25.00000000   0.06313131
485.00000000 317.00000000  14.00000000   0.04229607
486.00000000 317.00000000  13.00000000   0.03939394
487.00000000 394.00000000  15.00000000   0.03667482
488.00000000 325.00000000  15.00000000   0.04411765
489.00000000 333.00000000  10.00000000   0.02915452
490.00000000 211.00000000  54.00000000   0.20377358
491.00000000 294.00000000  34.00000000   0.10365854
492.00000000 344.00000000   7.00000000   0.01994302
493.00000000 284.00000000  10.00000000   0.03401361
494.00000000 311.00000000  36.00000000   0.10374640
495.00000000 271.00000000   2.00000000   0.00732601
496.00000000 381.00000000 -11.00000000  -0.02972973
497.00000000 336.00000000 -14.00000000  -0.04347826
498.00000000 308.00000000  47.00000000   0.13239437
499.00000000 334.00000000 -12.00000000  -0.03726708
500.00000000 245.00000000  -6.00000000  -0.02510460
