# Supplementary material for: Ubiquitin transfer by a RING E3 ligase occurs from a closed E2~ubiquitin conformation
Source: Nat Commun. 2020 Jun 5;11:2846. doi: 10.1038/s41467-020-16666-y (PMC7275055; doi:10.1038/s41467-020-16666-y)
Supplement: Supplementary file 4 — Source Data [file 41467_2020_16666_MOESM4_ESM.zip › Source_Data/Figures/Figure_5/Figure_5a/ASCII_22RNF4/17_293with_fret.dat]

  0.00000000  47.00000000 180.00000000   0.79295154
  1.00000000 115.00000000 211.00000000   0.64723926
  2.00000000  73.00000000 193.00000000   0.72556391
  3.00000000 136.00000000 212.00000000   0.60919540
  4.00000000  92.00000000 242.00000000   0.72455090
  5.00000000 129.00000000 174.00000000   0.57425743
  6.00000000 175.00000000 227.00000000   0.56467662
  7.00000000  76.00000000 176.00000000   0.69841270
  8.00000000 115.00000000 187.00000000   0.61920530
  9.00000000  94.00000000 209.00000000   0.68976898
 10.00000000 129.00000000 153.00000000   0.54255319
 11.00000000  85.00000000 235.00000000   0.73437500
 12.00000000  81.00000000 235.00000000   0.74367089
 13.00000000 131.00000000 165.00000000   0.55743243
 14.00000000  94.00000000 209.00000000   0.68976898
 15.00000000  85.00000000 134.00000000   0.61187215
 16.00000000 144.00000000 137.00000000   0.48754448
 17.00000000  62.00000000 223.00000000   0.78245614
 18.00000000  81.00000000 152.00000000   0.65236052
 19.00000000  99.00000000 156.00000000   0.61176471
 20.00000000  44.00000000 181.00000000   0.80444444
 21.00000000  68.00000000 217.00000000   0.76140351
 22.00000000 112.00000000 228.00000000   0.67058824
 23.00000000 221.00000000 147.00000000   0.39945652
 24.00000000  76.00000000 228.00000000   0.75000000
 25.00000000 117.00000000 197.00000000   0.62738854
 26.00000000  64.00000000 167.00000000   0.72294372
 27.00000000  94.00000000 206.00000000   0.68666667
 28.00000000  37.00000000 197.00000000   0.84188034
 29.00000000  25.00000000 197.00000000   0.88738739
 30.00000000 153.00000000 185.00000000   0.54733728
 31.00000000 145.00000000 181.00000000   0.55521472
 32.00000000 106.00000000 178.00000000   0.62676056
 33.00000000 162.00000000 173.00000000   0.51641791
 34.00000000 119.00000000 169.00000000   0.58680556
 35.00000000  99.00000000 246.00000000   0.71304348
 36.00000000 119.00000000 222.00000000   0.65102639
 37.00000000  91.00000000 204.00000000   0.69152542
 38.00000000  95.00000000 208.00000000   0.68646865
 39.00000000  93.00000000 212.00000000   0.69508197
 40.00000000 139.00000000 180.00000000   0.56426332
 41.00000000  91.00000000 195.00000000   0.68181818
 42.00000000 125.00000000 263.00000000   0.67783505
 43.00000000  42.00000000 159.00000000   0.79104478
 44.00000000  73.00000000 157.00000000   0.68260870
 45.00000000 136.00000000 214.00000000   0.61142857
 46.00000000 121.00000000 237.00000000   0.66201117
 47.00000000  92.00000000 165.00000000   0.64202335
 48.00000000  78.00000000 186.00000000   0.70454545
 49.00000000 109.00000000 206.00000000   0.65396825
 50.00000000 121.00000000 190.00000000   0.61093248
 51.00000000  57.00000000 230.00000000   0.80139373
 52.00000000  80.00000000 102.00000000   0.56043956
 53.00000000  31.00000000 172.00000000   0.84729064
 54.00000000  75.00000000 175.00000000   0.70000000
 55.00000000  94.00000000 209.00000000   0.68976898
 56.00000000  89.00000000 233.00000000   0.72360248
 57.00000000  53.00000000 220.00000000   0.80586081
 58.00000000 115.00000000 244.00000000   0.67966574
 59.00000000  40.00000000 232.00000000   0.85294118
 60.00000000 159.00000000 196.00000000   0.55211268
 61.00000000 127.00000000 169.00000000   0.57094595
 62.00000000  65.00000000 190.00000000   0.74509804
 63.00000000  94.00000000 153.00000000   0.61943320
 64.00000000 153.00000000 148.00000000   0.49169435
 65.00000000 110.00000000 212.00000000   0.65838509
 66.00000000  59.00000000 182.00000000   0.75518672
 67.00000000 112.00000000 280.00000000   0.71428571
 68.00000000  92.00000000 219.00000000   0.70418006
 69.00000000  85.00000000 226.00000000   0.72668810
 70.00000000 106.00000000 165.00000000   0.60885609
 71.00000000 119.00000000 170.00000000   0.58823529
 72.00000000 105.00000000 234.00000000   0.69026549
 73.00000000  91.00000000 144.00000000   0.61276596
 74.00000000  86.00000000 141.00000000   0.62114537
 75.00000000  87.00000000 133.00000000   0.60454545
 76.00000000 155.00000000 223.00000000   0.58994709
 77.00000000  69.00000000 170.00000000   0.71129707
 78.00000000 121.00000000 204.00000000   0.62769231
 79.00000000 112.00000000 173.00000000   0.60701754
 80.00000000 130.00000000 116.00000000   0.47154472
 81.00000000  73.00000000 218.00000000   0.74914089
 82.00000000  61.00000000 140.00000000   0.69651741
 83.00000000 101.00000000 179.00000000   0.63928571
 84.00000000  92.00000000 207.00000000   0.69230769
 85.00000000 114.00000000 177.00000000   0.60824742
 86.00000000  93.00000000 226.00000000   0.70846395
 87.00000000  56.00000000 188.00000000   0.77049180
 88.00000000 142.00000000 255.00000000   0.64231738
 89.00000000 111.00000000 146.00000000   0.56809339
 90.00000000 119.00000000 211.00000000   0.63939394
 91.00000000 149.00000000 168.00000000   0.52996845
 92.00000000  57.00000000 191.00000000   0.77016129
 93.00000000  94.00000000 103.00000000   0.52284264
 94.00000000 104.00000000 237.00000000   0.69501466
 95.00000000 136.00000000 189.00000000   0.58153846
 96.00000000  73.00000000 194.00000000   0.72659176
 97.00000000 118.00000000 147.00000000   0.55471698
 98.00000000  54.00000000 196.00000000   0.78400000
 99.00000000 131.00000000 180.00000000   0.57877814
100.00000000 105.00000000 148.00000000   0.58498024
101.00000000 138.00000000 199.00000000   0.59050445
102.00000000  55.00000000 157.00000000   0.74056604
103.00000000  67.00000000 278.00000000   0.80579710
104.00000000  18.00000000 167.00000000   0.90270270
105.00000000  54.00000000 172.00000000   0.76106195
106.00000000  96.00000000 221.00000000   0.69716088
107.00000000  74.00000000 148.00000000   0.66666667
108.00000000  83.00000000 173.00000000   0.67578125
109.00000000  81.00000000 173.00000000   0.68110236
110.00000000  83.00000000 220.00000000   0.72607261
111.00000000 111.00000000 181.00000000   0.61986301
112.00000000 103.00000000 175.00000000   0.62949640
113.00000000  59.00000000 135.00000000   0.69587629
114.00000000  90.00000000 166.00000000   0.64843750
115.00000000 120.00000000 140.00000000   0.53846154
116.00000000  78.00000000 124.00000000   0.61386139
117.00000000  90.00000000 174.00000000   0.65909091
118.00000000  79.00000000 171.00000000   0.68400000
119.00000000 139.00000000  96.00000000   0.40851064
120.00000000 -13.00000000  10.00000000  -3.33333333
121.00000000   3.00000000 -10.00000000   1.42857143
122.00000000 -33.00000000  19.00000000  -1.35714286
123.00000000 -79.00000000 -19.00000000   0.19387755
124.00000000 -14.00000000   3.00000000  -0.27272727
125.00000000  32.00000000  23.00000000   0.41818182
126.00000000 -54.00000000  25.00000000  -0.86206897
127.00000000  33.00000000  19.00000000   0.36538462
128.00000000 -48.00000000   3.00000000  -0.06666667
129.00000000 -35.00000000   7.00000000  -0.25000000
130.00000000  11.00000000  30.00000000   0.73170732
131.00000000  -9.00000000  13.00000000   3.25000000
132.00000000   1.00000000   8.00000000   0.88888889
133.00000000 -14.00000000   5.00000000  -0.55555556
134.00000000  15.00000000  19.00000000   0.55882353
135.00000000   6.00000000  60.00000000   0.90909091
136.00000000  -3.00000000  61.00000000   1.05172414
137.00000000  -3.00000000   2.00000000  -2.00000000
138.00000000   5.00000000  53.00000000   0.91379310
139.00000000 -23.00000000  10.00000000  -0.76923077
140.00000000 -13.00000000  22.00000000   2.44444444
141.00000000 -40.00000000  -5.00000000   0.11111111
142.00000000 -26.00000000  24.00000000 -12.00000000
143.00000000 -34.00000000  -7.00000000   0.17073171
144.00000000 -23.00000000  -8.00000000   0.25806452
145.00000000 -45.00000000  33.00000000  -2.75000000
146.00000000 -39.00000000 -22.00000000   0.36065574
147.00000000  34.00000000  14.00000000   0.29166667
148.00000000 -31.00000000 -10.00000000   0.24390244
149.00000000 -30.00000000  47.00000000   2.76470588
150.00000000 -34.00000000  29.00000000  -5.80000000
151.00000000 -32.00000000  18.00000000  -1.28571429
152.00000000 -29.00000000  14.00000000  -0.93333333
153.00000000 -30.00000000  -2.00000000   0.06250000
154.00000000  34.00000000  16.00000000   0.32000000
155.00000000 -43.00000000  12.00000000  -0.38709677
156.00000000 -48.00000000  14.00000000  -0.41176471
157.00000000  22.00000000   7.00000000   0.24137931
158.00000000 -19.00000000   0.00000000  -0.00000000
159.00000000 -14.00000000  25.00000000   2.27272727
160.00000000 -34.00000000  15.00000000  -0.78947368
161.00000000  -3.00000000 -26.00000000   0.89655172
162.00000000 -38.00000000   9.00000000  -0.31034483
163.00000000 -33.00000000  22.00000000  -2.00000000
164.00000000   6.00000000   9.00000000   0.60000000
165.00000000  35.00000000  -5.00000000  -0.16666667
166.00000000  -4.00000000  36.00000000   1.12500000
167.00000000 -28.00000000 -21.00000000   0.42857143
168.00000000 -26.00000000  49.00000000   2.13043478
169.00000000  11.00000000   8.00000000   0.42105263
170.00000000 -21.00000000   4.00000000  -0.23529412
171.00000000 -23.00000000  -1.00000000   0.04166667
172.00000000 -39.00000000   1.00000000  -0.02631579
173.00000000  -5.00000000  13.00000000   1.62500000
174.00000000 -65.00000000 -11.00000000   0.14473684
175.00000000 -15.00000000 -14.00000000   0.48275862
176.00000000  57.00000000 -15.00000000  -0.35714286
177.00000000  -4.00000000  -4.00000000   0.50000000
178.00000000  -9.00000000  19.00000000   1.90000000
179.00000000 -10.00000000  -8.00000000   0.44444444
180.00000000 -39.00000000 -12.00000000   0.23529412
181.00000000 -33.00000000  -6.00000000   0.15384615
182.00000000 -41.00000000   4.00000000  -0.10810811
183.00000000   7.00000000   8.00000000   0.53333333
184.00000000 -30.00000000   2.00000000  -0.07142857
185.00000000 -28.00000000  20.00000000  -2.50000000
186.00000000  14.00000000  14.00000000   0.50000000
187.00000000 -25.00000000  10.00000000  -0.66666667
188.00000000   2.00000000   5.00000000   0.71428571
189.00000000  -4.00000000  46.00000000   1.09523810
190.00000000 -32.00000000   9.00000000  -0.39130435
191.00000000   2.00000000  21.00000000   0.91304348
192.00000000 -76.00000000  19.00000000  -0.33333333
193.00000000 -40.00000000 -12.00000000   0.23076923
194.00000000   0.00000000  21.00000000   1.00000000
195.00000000 -38.00000000 -27.00000000   0.41538462
196.00000000 -11.00000000  12.00000000  12.00000000
197.00000000 -17.00000000  64.00000000   1.36170213
198.00000000 -59.00000000 -17.00000000   0.22368421
199.00000000  20.00000000  15.00000000   0.42857143
200.00000000 -43.00000000   6.00000000  -0.16216216
201.00000000  12.00000000   1.00000000   0.07692308
202.00000000  37.00000000  13.00000000   0.26000000
203.00000000 -27.00000000 -19.00000000   0.41304348
204.00000000 -26.00000000   7.00000000  -0.36842105
205.00000000 -51.00000000  39.00000000  -3.25000000
206.00000000 -29.00000000  -3.00000000   0.09375000
207.00000000  11.00000000   7.00000000   0.38888889
208.00000000   4.00000000 -16.00000000   1.33333333
209.00000000 -27.00000000   9.00000000  -0.50000000
210.00000000 -35.00000000  35.00000000   0.50000000
211.00000000 -59.00000000  12.00000000  -0.25531915
212.00000000 -28.00000000 -16.00000000   0.36363636
213.00000000 -42.00000000  18.00000000  -0.75000000
214.00000000   7.00000000  14.00000000   0.66666667
215.00000000 -56.00000000  26.00000000  -0.86666667
216.00000000 -36.00000000  38.00000000  19.00000000
217.00000000  -5.00000000  27.00000000   1.22727273
218.00000000  15.00000000  20.00000000   0.57142857
219.00000000 -42.00000000  -4.00000000   0.08695652
220.00000000  17.00000000 -27.00000000   2.70000000
221.00000000  47.00000000  15.00000000   0.24193548
222.00000000 -13.00000000  28.00000000   1.86666667
223.00000000  24.00000000  30.00000000   0.55555556
224.00000000  -4.00000000 -25.00000000   0.86206897
225.00000000 -42.00000000 -30.00000000   0.41666667
226.00000000 -42.00000000  13.00000000  -0.44827586
227.00000000  -5.00000000 -30.00000000   0.85714286
228.00000000 -34.00000000  27.00000000  -3.85714286
229.00000000  38.00000000  68.00000000   0.64150943
230.00000000   2.00000000 -10.00000000   1.25000000
231.00000000 -15.00000000 -17.00000000   0.53125000
232.00000000   8.00000000 -14.00000000   2.33333333
233.00000000 -22.00000000  22.00000000   0.50000000
234.00000000 -68.00000000  11.00000000  -0.19298246
235.00000000   8.00000000 -38.00000000   1.26666667
236.00000000 -32.00000000 -32.00000000   0.50000000
237.00000000  16.00000000   0.00000000   0.00000000
238.00000000  20.00000000  22.00000000   0.52380952
239.00000000 -60.00000000   5.00000000  -0.09090909
240.00000000 -16.00000000   1.00000000  -0.06666667
241.00000000   6.00000000  39.00000000   0.86666667
242.00000000   7.00000000   3.00000000   0.30000000
243.00000000  -6.00000000  -5.00000000   0.45454545
244.00000000  -5.00000000 -12.00000000   0.70588235
245.00000000 -19.00000000 -15.00000000   0.44117647
246.00000000 -66.00000000   6.00000000  -0.10000000
247.00000000 -63.00000000  13.00000000  -0.26000000
248.00000000  34.00000000  -4.00000000  -0.13333333
249.00000000 -24.00000000  -2.00000000   0.07692308
250.00000000 -67.00000000  -1.00000000   0.01470588
251.00000000 -28.00000000   3.00000000  -0.12000000
252.00000000   2.00000000  12.00000000   0.85714286
253.00000000 -49.00000000  -4.00000000   0.07547170
254.00000000 -36.00000000  16.00000000  -0.80000000
255.00000000  -2.00000000  -2.00000000   0.50000000
256.00000000 -43.00000000   4.00000000  -0.10256410
257.00000000  -8.00000000  17.00000000   1.88888889
258.00000000 -35.00000000   0.00000000  -0.00000000
259.00000000 -20.00000000  30.00000000   3.00000000
260.00000000  -3.00000000  23.00000000   1.15000000
261.00000000  -5.00000000  47.00000000   1.11904762
262.00000000  38.00000000  60.00000000   0.61224490
263.00000000 -27.00000000  10.00000000  -0.58823529
264.00000000 -25.00000000  38.00000000   2.92307692
265.00000000  18.00000000  -5.00000000  -0.38461538
266.00000000  16.00000000 -12.00000000  -3.00000000
267.00000000  -2.00000000  17.00000000   1.13333333
268.00000000 -33.00000000   2.00000000  -0.06451613
269.00000000 -74.00000000  -8.00000000   0.09756098
270.00000000 -25.00000000 -12.00000000   0.32432432
271.00000000 -51.00000000  -2.00000000   0.03773585
272.00000000  -6.00000000 -12.00000000   0.66666667
273.00000000 -13.00000000 -14.00000000   0.51851852
274.00000000   6.00000000   5.00000000   0.45454545
275.00000000   7.00000000  13.00000000   0.65000000
276.00000000 -49.00000000  17.00000000  -0.53125000
277.00000000 -63.00000000 -11.00000000   0.14864865
278.00000000 -46.00000000  14.00000000  -0.43750000
279.00000000 -81.00000000  -5.00000000   0.05813953
280.00000000 -17.00000000 -11.00000000   0.39285714
281.00000000 -18.00000000 -11.00000000   0.37931034
282.00000000 -35.00000000  -6.00000000   0.14634146
283.00000000 -50.00000000  17.00000000  -0.51515152
284.00000000 -16.00000000   8.00000000  -1.00000000
285.00000000 -71.00000000  39.00000000  -1.21875000
286.00000000 -87.00000000  35.00000000  -0.67307692
287.00000000  18.00000000   1.00000000   0.05263158
288.00000000  -5.00000000  10.00000000   2.00000000
289.00000000 -47.00000000 -38.00000000   0.44705882
290.00000000 -24.00000000  15.00000000  -1.66666667
291.00000000 -55.00000000 -19.00000000   0.25675676
292.00000000 -31.00000000   1.00000000  -0.03333333
293.00000000 -16.00000000 -13.00000000   0.44827586
294.00000000 -15.00000000  28.00000000   2.15384615
295.00000000   0.00000000  -4.00000000   1.00000000
296.00000000 -38.00000000   6.00000000  -0.18750000
297.00000000 -54.00000000   7.00000000  -0.14893617
298.00000000  -8.00000000  19.00000000   1.72727273
299.00000000 -28.00000000  26.00000000 -13.00000000
300.00000000 -57.00000000  22.00000000  -0.62857143
301.00000000 -32.00000000   4.00000000  -0.14285714
302.00000000 -24.00000000  -4.00000000   0.14285714
303.00000000 -16.00000000 -17.00000000   0.51515152
304.00000000 -38.00000000   1.00000000  -0.02702703
305.00000000 -65.00000000  14.00000000  -0.27450980
306.00000000 -16.00000000  32.00000000   2.00000000
307.00000000 -24.00000000   9.00000000  -0.60000000
308.00000000 -45.00000000   6.00000000  -0.15384615
309.00000000 -21.00000000  19.00000000  -9.50000000
310.00000000 -41.00000000  29.00000000  -2.41666667
311.00000000 -12.00000000   8.00000000  -2.00000000
312.00000000  -2.00000000  26.00000000   1.08333333
313.00000000 -75.00000000  36.00000000  -0.92307692
314.00000000 -30.00000000  44.00000000   3.14285714
315.00000000 -56.00000000 -28.00000000   0.33333333
316.00000000 -47.00000000  29.00000000  -1.61111111
317.00000000 -16.00000000   7.00000000  -0.77777778
318.00000000  21.00000000 -15.00000000  -2.50000000
319.00000000 -28.00000000   1.00000000  -0.03703704
320.00000000  -4.00000000  -3.00000000   0.42857143
321.00000000   6.00000000  18.00000000   0.75000000
322.00000000 -16.00000000 -23.00000000   0.58974359
323.00000000 -12.00000000  -4.00000000   0.25000000
324.00000000 -28.00000000 -20.00000000   0.41666667
325.00000000 -18.00000000  13.00000000  -2.60000000
326.00000000 -55.00000000  -2.00000000   0.03508772
327.00000000  12.00000000   0.00000000   0.00000000
328.00000000 -63.00000000  -5.00000000   0.07352941
329.00000000 -42.00000000 -14.00000000   0.25000000
330.00000000 -13.00000000  23.00000000   2.30000000
331.00000000 -43.00000000  35.00000000  -4.37500000
332.00000000  -8.00000000 -21.00000000   0.72413793
333.00000000 -20.00000000  19.00000000 -19.00000000
334.00000000 -34.00000000   7.00000000  -0.25925926
335.00000000 -12.00000000   0.00000000  -0.00000000
336.00000000 -62.00000000  35.00000000  -1.29629630
337.00000000   5.00000000  29.00000000   0.85294118
338.00000000 -42.00000000  23.00000000  -1.21052632
339.00000000 -29.00000000   8.00000000  -0.38095238
340.00000000 -15.00000000  10.00000000  -2.00000000
341.00000000 -42.00000000  -5.00000000   0.10638298
342.00000000 -51.00000000  37.00000000  -2.64285714
343.00000000 -22.00000000  -9.00000000   0.29032258
344.00000000 -51.00000000  -7.00000000   0.12068966
345.00000000 -30.00000000 -19.00000000   0.38775510
346.00000000 -14.00000000   9.00000000  -1.80000000
347.00000000 -49.00000000  -4.00000000   0.07547170
348.00000000 -83.00000000  -9.00000000   0.09782609
349.00000000 -15.00000000  -4.00000000   0.21052632
350.00000000 -41.00000000  14.00000000  -0.51851852
351.00000000  -1.00000000 -16.00000000   0.94117647
352.00000000 -42.00000000  28.00000000  -2.00000000
353.00000000 -52.00000000  11.00000000  -0.26829268
354.00000000 -28.00000000  11.00000000  -0.64705882
355.00000000 -51.00000000  34.00000000  -2.00000000
356.00000000 -30.00000000  -4.00000000   0.11764706
357.00000000 -41.00000000  -1.00000000   0.02380952
358.00000000 -27.00000000   0.00000000  -0.00000000
359.00000000 -46.00000000  -1.00000000   0.02127660
360.00000000 -39.00000000  31.00000000  -3.87500000
361.00000000 -11.00000000  -8.00000000   0.42105263
362.00000000 -28.00000000 -18.00000000   0.39130435
363.00000000 -83.00000000  15.00000000  -0.22058824
364.00000000  -6.00000000   2.00000000  -0.50000000
365.00000000  13.00000000  -4.00000000  -0.44444444
366.00000000 -34.00000000   8.00000000  -0.30769231
367.00000000 -14.00000000  10.00000000  -2.50000000
368.00000000 -74.00000000 -11.00000000   0.12941176
369.00000000 -54.00000000  14.00000000  -0.35000000
370.00000000 -44.00000000  -7.00000000   0.13725490
371.00000000 -82.00000000 -24.00000000   0.22641509
372.00000000 -13.00000000 -24.00000000   0.64864865
373.00000000  -6.00000000 -27.00000000   0.81818182
374.00000000 -21.00000000 -21.00000000   0.50000000
375.00000000 -60.00000000 -28.00000000   0.31818182
376.00000000 -14.00000000  52.00000000   1.36842105
377.00000000 -14.00000000   3.00000000  -0.27272727
378.00000000 -29.00000000  23.00000000  -3.83333333
379.00000000 -49.00000000  43.00000000  -7.16666667
380.00000000  42.00000000  14.00000000   0.25000000
381.00000000 -34.00000000 -17.00000000   0.33333333
382.00000000 -48.00000000 -22.00000000   0.31428571
383.00000000  -5.00000000  -8.00000000   0.61538462
384.00000000 -16.00000000  50.00000000   1.47058824
385.00000000 -37.00000000  10.00000000  -0.37037037
386.00000000 -27.00000000   7.00000000  -0.35000000
387.00000000  -7.00000000   2.00000000  -0.40000000
388.00000000 -20.00000000  48.00000000   1.71428571
389.00000000 -31.00000000  -8.00000000   0.20512821
390.00000000 -64.00000000 -26.00000000   0.28888889
391.00000000 -57.00000000   4.00000000  -0.07547170
392.00000000 -23.00000000 -19.00000000   0.45238095
393.00000000 -21.00000000  37.00000000   2.31250000
394.00000000 -21.00000000 -13.00000000   0.38235294
395.00000000 -39.00000000 -49.00000000   0.55681818
396.00000000 -21.00000000   1.00000000  -0.05000000
397.00000000   4.00000000 -10.00000000   1.66666667
398.00000000 -17.00000000   9.00000000  -1.12500000
399.00000000 -71.00000000  -5.00000000   0.06578947
400.00000000 -24.00000000  52.00000000   1.85714286
401.00000000  17.00000000   6.00000000   0.26086957
402.00000000 -18.00000000   0.00000000  -0.00000000
403.00000000  -6.00000000   4.00000000  -2.00000000
404.00000000 -30.00000000  58.00000000   2.07142857
405.00000000 -11.00000000 -31.00000000   0.73809524
406.00000000  21.00000000 -18.00000000  -6.00000000
407.00000000 -50.00000000  -1.00000000   0.01960784
408.00000000  10.00000000  12.00000000   0.54545455
409.00000000 -15.00000000  -7.00000000   0.31818182
410.00000000 -22.00000000  -3.00000000   0.12000000
411.00000000 -27.00000000  12.00000000  -0.80000000
412.00000000 -61.00000000 -26.00000000   0.29885057
413.00000000 -57.00000000  39.00000000  -2.16666667
414.00000000 -46.00000000 -10.00000000   0.17857143
415.00000000 -17.00000000  34.00000000   2.00000000
416.00000000 -45.00000000   9.00000000  -0.25000000
417.00000000 -46.00000000 -12.00000000   0.20689655
418.00000000 -31.00000000  19.00000000  -1.58333333
419.00000000 -49.00000000   2.00000000  -0.04255319
420.00000000 -40.00000000  15.00000000  -0.60000000
421.00000000   3.00000000 -22.00000000   1.15789474
422.00000000  16.00000000 -11.00000000  -2.20000000
423.00000000 -23.00000000  15.00000000  -1.87500000
424.00000000 -23.00000000  -5.00000000   0.17857143
425.00000000 -36.00000000   1.00000000  -0.02857143
426.00000000 -44.00000000 -40.00000000   0.47619048
427.00000000 -32.00000000 -36.00000000   0.52941176
428.00000000 -57.00000000   7.00000000  -0.14000000
429.00000000 -70.00000000  -6.00000000   0.07894737
430.00000000 -14.00000000  -7.00000000   0.33333333
431.00000000 -45.00000000   0.00000000  -0.00000000
432.00000000 -35.00000000 -20.00000000   0.36363636
433.00000000 -55.00000000   6.00000000  -0.12244898
434.00000000 -25.00000000  -2.00000000   0.07407407
435.00000000  -3.00000000 -47.00000000   0.94000000
436.00000000 -40.00000000  13.00000000  -0.48148148
437.00000000 -29.00000000  17.00000000  -1.41666667
438.00000000 -36.00000000  35.00000000 -35.00000000
439.00000000  11.00000000  -7.00000000  -1.75000000
440.00000000 -44.00000000   5.00000000  -0.12820513
441.00000000  -4.00000000 -27.00000000   0.87096774
442.00000000 -50.00000000  22.00000000  -0.78571429
443.00000000 -45.00000000 -20.00000000   0.30769231
444.00000000 -29.00000000  11.00000000  -0.61111111
445.00000000   4.00000000  17.00000000   0.80952381
446.00000000 -41.00000000 -19.00000000   0.31666667
447.00000000 -36.00000000  18.00000000  -1.00000000
448.00000000  37.00000000 -31.00000000  -5.16666667
449.00000000 -18.00000000 -17.00000000   0.48571429
450.00000000 -112.00000000  -9.00000000   0.07438017
451.00000000 -110.00000000 -24.00000000   0.17910448
452.00000000 -57.00000000  -3.00000000   0.05000000
453.00000000 -32.00000000 -45.00000000   0.58441558
454.00000000 -20.00000000  19.00000000 -19.00000000
455.00000000  -3.00000000   8.00000000   1.60000000
456.00000000  -1.00000000   8.00000000   1.14285714
457.00000000 -37.00000000  10.00000000  -0.37037037
458.00000000 -46.00000000  -3.00000000   0.06122449
459.00000000 -30.00000000  28.00000000 -14.00000000
460.00000000 -49.00000000 -44.00000000   0.47311828
461.00000000 -42.00000000 -36.00000000   0.46153846
462.00000000 -25.00000000   2.00000000  -0.08695652
463.00000000  -2.00000000  -6.00000000   0.75000000
464.00000000 -42.00000000  13.00000000  -0.44827586
465.00000000 -18.00000000 -17.00000000   0.48571429
466.00000000 -26.00000000   2.00000000  -0.08333333
467.00000000 -63.00000000  -9.00000000   0.12500000
468.00000000 -35.00000000   9.00000000  -0.34615385
469.00000000 -30.00000000  16.00000000  -1.14285714
470.00000000 -48.00000000 -23.00000000   0.32394366
471.00000000 -56.00000000  -8.00000000   0.12500000
472.00000000 -66.00000000 -16.00000000   0.19512195
473.00000000 -27.00000000   5.00000000  -0.22727273
474.00000000 -14.00000000 -12.00000000   0.46153846
475.00000000 -24.00000000  38.00000000   2.71428571
476.00000000 -52.00000000  31.00000000  -1.47619048
477.00000000 -33.00000000   7.00000000  -0.26923077
478.00000000  -8.00000000  39.00000000   1.25806452
479.00000000 -60.00000000 -22.00000000   0.26829268
480.00000000 -50.00000000 -32.00000000   0.39024390
481.00000000 -24.00000000  19.00000000  -3.80000000
482.00000000 -79.00000000  10.00000000  -0.14492754
483.00000000 -47.00000000 -18.00000000   0.27692308
484.00000000 -24.00000000 -14.00000000   0.36842105
485.00000000  -7.00000000 -28.00000000   0.80000000
486.00000000 -25.00000000  -9.00000000   0.26470588
487.00000000 -46.00000000  -2.00000000   0.04166667
488.00000000 -34.00000000 -22.00000000   0.39285714
489.00000000 -33.00000000 -35.00000000   0.51470588
490.00000000 -18.00000000  11.00000000  -1.57142857
491.00000000   6.00000000  17.00000000   0.73913043
492.00000000 -24.00000000 -11.00000000   0.31428571
493.00000000 -52.00000000   0.00000000  -0.00000000
494.00000000 -24.00000000  -6.00000000   0.20000000
495.00000000 -39.00000000 -20.00000000   0.33898305
496.00000000 -39.00000000   3.00000000  -0.08333333
497.00000000 -38.00000000  -4.00000000   0.09523810
498.00000000  -8.00000000 -24.00000000   0.75000000
499.00000000 -67.00000000   5.00000000  -0.08064516
500.00000000 -87.00000000   3.00000000  -0.03571429
