# Supplementary material for: Ubiquitin transfer by a RING E3 ligase occurs from a closed E2~ubiquitin conformation
Source: Nat Commun. 2020 Jun 5;11:2846. doi: 10.1038/s41467-020-16666-y (PMC7275055; doi:10.1038/s41467-020-16666-y)
Supplement: Supplementary file 4 — Source Data [file 41467_2020_16666_MOESM4_ESM.zip › Source_Data/Figures/Figure_5/Figure_5a/ASCII_22RNF4/17_311with_fret.dat]

  0.00000000  37.00000000 243.00000000   0.86785714
  1.00000000  42.00000000 197.00000000   0.82426778
  2.00000000  12.00000000 220.00000000   0.94827586
  3.00000000  33.00000000 209.00000000   0.86363636
  4.00000000  27.00000000 165.00000000   0.85937500
  5.00000000  72.00000000 151.00000000   0.67713004
  6.00000000  69.00000000 227.00000000   0.76689189
  7.00000000  52.00000000 226.00000000   0.81294964
  8.00000000  48.00000000 284.00000000   0.85542169
  9.00000000  85.00000000 220.00000000   0.72131148
 10.00000000  41.00000000 179.00000000   0.81363636
 11.00000000  44.00000000 165.00000000   0.78947368
 12.00000000  63.00000000 205.00000000   0.76492537
 13.00000000  45.00000000 191.00000000   0.80932203
 14.00000000  79.00000000 193.00000000   0.70955882
 15.00000000 107.00000000 222.00000000   0.67477204
 16.00000000  87.00000000 238.00000000   0.73230769
 17.00000000  22.00000000 140.00000000   0.86419753
 18.00000000 -26.00000000 228.00000000   1.12871287
 19.00000000  86.00000000 213.00000000   0.71237458
 20.00000000  78.00000000 256.00000000   0.76646707
 21.00000000  91.00000000 225.00000000   0.71202532
 22.00000000  66.00000000 243.00000000   0.78640777
 23.00000000  81.00000000 252.00000000   0.75675676
 24.00000000  43.00000000 199.00000000   0.82231405
 25.00000000  72.00000000 150.00000000   0.67567568
 26.00000000 104.00000000 173.00000000   0.62454874
 27.00000000  56.00000000 196.00000000   0.77777778
 28.00000000  46.00000000 180.00000000   0.79646018
 29.00000000  78.00000000 216.00000000   0.73469388
 30.00000000  21.00000000 143.00000000   0.87195122
 31.00000000  60.00000000 260.00000000   0.81250000
 32.00000000  22.00000000 199.00000000   0.90045249
 33.00000000  26.00000000 206.00000000   0.88793103
 34.00000000  22.00000000 209.00000000   0.90476190
 35.00000000  51.00000000 194.00000000   0.79183673
 36.00000000  29.00000000 150.00000000   0.83798883
 37.00000000  65.00000000 225.00000000   0.77586207
 38.00000000   8.00000000 178.00000000   0.95698925
 39.00000000  49.00000000 128.00000000   0.72316384
 40.00000000  37.00000000 184.00000000   0.83257919
 41.00000000 159.00000000 246.00000000   0.60740741
 42.00000000  24.00000000 147.00000000   0.85964912
 43.00000000  86.00000000 244.00000000   0.73939394
 44.00000000  71.00000000 211.00000000   0.74822695
 45.00000000  42.00000000 204.00000000   0.82926829
 46.00000000 123.00000000 256.00000000   0.67546174
 47.00000000  64.00000000 188.00000000   0.74603175
 48.00000000  64.00000000 174.00000000   0.73109244
 49.00000000  94.00000000 256.00000000   0.73142857
 50.00000000  53.00000000 191.00000000   0.78278689
 51.00000000 108.00000000 182.00000000   0.62758621
 52.00000000  -3.00000000 159.00000000   1.01923077
 53.00000000  64.00000000 240.00000000   0.78947368
 54.00000000  46.00000000 176.00000000   0.79279279
 55.00000000  67.00000000 225.00000000   0.77054795
 56.00000000  49.00000000 177.00000000   0.78318584
 57.00000000  33.00000000 183.00000000   0.84722222
 58.00000000 140.00000000 195.00000000   0.58208955
 59.00000000  50.00000000 171.00000000   0.77375566
 60.00000000  36.00000000 203.00000000   0.84937238
 61.00000000  70.00000000 199.00000000   0.73977695
 62.00000000  57.00000000 214.00000000   0.78966790
 63.00000000  54.00000000 270.00000000   0.83333333
 64.00000000  42.00000000 133.00000000   0.76000000
 65.00000000  11.00000000 179.00000000   0.94210526
 66.00000000  48.00000000 198.00000000   0.80487805
 67.00000000  49.00000000 192.00000000   0.79668050
 68.00000000  74.00000000 190.00000000   0.71969697
 69.00000000  10.00000000 226.00000000   0.95762712
 70.00000000  54.00000000 164.00000000   0.75229358
 71.00000000  52.00000000 165.00000000   0.76036866
 72.00000000 118.00000000 139.00000000   0.54085603
 73.00000000  98.00000000 186.00000000   0.65492958
 74.00000000  31.00000000 118.00000000   0.79194631
 75.00000000  43.00000000 221.00000000   0.83712121
 76.00000000 386.00000000  85.00000000   0.18046709
 77.00000000 363.00000000  62.00000000   0.14588235
 78.00000000 371.00000000  54.00000000   0.12705882
 79.00000000 275.00000000  16.00000000   0.05498282
 80.00000000 387.00000000  72.00000000   0.15686275
 81.00000000 251.00000000  10.00000000   0.03831418
 82.00000000 292.00000000  39.00000000   0.11782477
 83.00000000 430.00000000  19.00000000   0.04231626
 84.00000000 293.00000000  32.00000000   0.09846154
 85.00000000 284.00000000  12.00000000   0.04054054
 86.00000000 242.00000000  10.00000000   0.03968254
 87.00000000 361.00000000   4.00000000   0.01095890
 88.00000000 299.00000000  56.00000000   0.15774648
 89.00000000 299.00000000  32.00000000   0.09667674
 90.00000000 308.00000000  64.00000000   0.17204301
 91.00000000 307.00000000  21.00000000   0.06402439
 92.00000000 282.00000000  24.00000000   0.07843137
 93.00000000 286.00000000  13.00000000   0.04347826
 94.00000000 389.00000000  56.00000000   0.12584270
 95.00000000 282.00000000  46.00000000   0.14024390
 96.00000000 300.00000000  75.00000000   0.20000000
 97.00000000 360.00000000  71.00000000   0.16473318
 98.00000000 214.00000000  26.00000000   0.10833333
 99.00000000 285.00000000  64.00000000   0.18338109
100.00000000 311.00000000  64.00000000   0.17066667
101.00000000 361.00000000  64.00000000   0.15058824
102.00000000 271.00000000  24.00000000   0.08135593
103.00000000 294.00000000  46.00000000   0.13529412
104.00000000 267.00000000   8.00000000   0.02909091
105.00000000 360.00000000  29.00000000   0.07455013
106.00000000 321.00000000  39.00000000   0.10833333
107.00000000 281.00000000  36.00000000   0.11356467
108.00000000 310.00000000  21.00000000   0.06344411
109.00000000 332.00000000  42.00000000   0.11229947
110.00000000 311.00000000   7.00000000   0.02201258
111.00000000 282.00000000 -15.00000000  -0.05617978
112.00000000 277.00000000  84.00000000   0.23268698
113.00000000 270.00000000  31.00000000   0.10299003
114.00000000 312.00000000  18.00000000   0.05454545
115.00000000 363.00000000  77.00000000   0.17500000
116.00000000 331.00000000 -20.00000000  -0.06430868
117.00000000 363.00000000  54.00000000   0.12949640
118.00000000 311.00000000  42.00000000   0.11898017
119.00000000 284.00000000  17.00000000   0.05647841
120.00000000 410.00000000  65.00000000   0.13684211
121.00000000 377.00000000  44.00000000   0.10451306
122.00000000 359.00000000  24.00000000   0.06266319
123.00000000 322.00000000  64.00000000   0.16580311
124.00000000 367.00000000  28.00000000   0.07088608
125.00000000 428.00000000  36.00000000   0.07758621
126.00000000 322.00000000  23.00000000   0.06666667
127.00000000 311.00000000  24.00000000   0.07164179
128.00000000 375.00000000  31.00000000   0.07635468
129.00000000 357.00000000  42.00000000   0.10526316
130.00000000 371.00000000  25.00000000   0.06313131
131.00000000 323.00000000  26.00000000   0.07449857
132.00000000 348.00000000  58.00000000   0.14285714
133.00000000 308.00000000  40.00000000   0.11494253
134.00000000 300.00000000  25.00000000   0.07692308
135.00000000 257.00000000  44.00000000   0.14617940
136.00000000 362.00000000  39.00000000   0.09725686
137.00000000 292.00000000  57.00000000   0.16332378
138.00000000 304.00000000  59.00000000   0.16253444
139.00000000 307.00000000  50.00000000   0.14005602
140.00000000 327.00000000  32.00000000   0.08913649
141.00000000 311.00000000  26.00000000   0.07715134
142.00000000 320.00000000  48.00000000   0.13043478
143.00000000 315.00000000  48.00000000   0.13223140
144.00000000 318.00000000  41.00000000   0.11420613
145.00000000 334.00000000  47.00000000   0.12335958
146.00000000 299.00000000  29.00000000   0.08841463
147.00000000 346.00000000  21.00000000   0.05722071
148.00000000 295.00000000  23.00000000   0.07232704
149.00000000 275.00000000   6.00000000   0.02135231
150.00000000 312.00000000  12.00000000   0.03703704
151.00000000 322.00000000   8.00000000   0.02424242
152.00000000 334.00000000  18.00000000   0.05113636
153.00000000 301.00000000   7.00000000   0.02272727
154.00000000 328.00000000  38.00000000   0.10382514
155.00000000 434.00000000  -2.00000000  -0.00462963
156.00000000 337.00000000  -3.00000000  -0.00898204
157.00000000 325.00000000  -6.00000000  -0.01880878
158.00000000 317.00000000  -9.00000000  -0.02922078
159.00000000 315.00000000  49.00000000   0.13461538
160.00000000 265.00000000  13.00000000   0.04676259
161.00000000 383.00000000  48.00000000   0.11136891
162.00000000 336.00000000  37.00000000   0.09919571
163.00000000 328.00000000  34.00000000   0.09392265
164.00000000 355.00000000 -10.00000000  -0.02898551
165.00000000 296.00000000 -12.00000000  -0.04225352
166.00000000 332.00000000  -7.00000000  -0.02153846
167.00000000 321.00000000  28.00000000   0.08022923
168.00000000 377.00000000  20.00000000   0.05037783
169.00000000 351.00000000  42.00000000   0.10687023
170.00000000 324.00000000  68.00000000   0.17346939
171.00000000 306.00000000  13.00000000   0.04075235
172.00000000 293.00000000  16.00000000   0.05177994
173.00000000 311.00000000  19.00000000   0.05757576
174.00000000 397.00000000  49.00000000   0.10986547
175.00000000 367.00000000  20.00000000   0.05167959
176.00000000 286.00000000  17.00000000   0.05610561
177.00000000 338.00000000  10.00000000   0.02873563
178.00000000 270.00000000  40.00000000   0.12903226
179.00000000 266.00000000  44.00000000   0.14193548
180.00000000 278.00000000  43.00000000   0.13395639
181.00000000 330.00000000  -2.00000000  -0.00609756
182.00000000 271.00000000  47.00000000   0.14779874
183.00000000 288.00000000   0.00000000   0.00000000
184.00000000 254.00000000  32.00000000   0.11188811
185.00000000 368.00000000  10.00000000   0.02645503
186.00000000 316.00000000   2.00000000   0.00628931
187.00000000 343.00000000  23.00000000   0.06284153
188.00000000 406.00000000  -1.00000000  -0.00246914
189.00000000 282.00000000  36.00000000   0.11320755
190.00000000 287.00000000  36.00000000   0.11145511
191.00000000 267.00000000  55.00000000   0.17080745
192.00000000 277.00000000  43.00000000   0.13437500
193.00000000 249.00000000  43.00000000   0.14726027
194.00000000 334.00000000   6.00000000   0.01764706
195.00000000 251.00000000  29.00000000   0.10357143
196.00000000 303.00000000  27.00000000   0.08181818
197.00000000 301.00000000 -17.00000000  -0.05985915
198.00000000 347.00000000  80.00000000   0.18735363
199.00000000 325.00000000  44.00000000   0.11924119
200.00000000 301.00000000  18.00000000   0.05642633
201.00000000 384.00000000  47.00000000   0.10904872
202.00000000 354.00000000   7.00000000   0.01939058
203.00000000 281.00000000  15.00000000   0.05067568
204.00000000 288.00000000  79.00000000   0.21525886
205.00000000 310.00000000  44.00000000   0.12429379
206.00000000 262.00000000  31.00000000   0.10580205
207.00000000 314.00000000  40.00000000   0.11299435
208.00000000 272.00000000  55.00000000   0.16819572
209.00000000 250.00000000 -24.00000000  -0.10619469
210.00000000 240.00000000  20.00000000   0.07692308
211.00000000 256.00000000  54.00000000   0.17419355
212.00000000 280.00000000  -2.00000000  -0.00719424
213.00000000 295.00000000  40.00000000   0.11940299
214.00000000 274.00000000  12.00000000   0.04195804
215.00000000 275.00000000  15.00000000   0.05172414
216.00000000 271.00000000  14.00000000   0.04912281
217.00000000 300.00000000   2.00000000   0.00662252
218.00000000 343.00000000  50.00000000   0.12722646
219.00000000 284.00000000  17.00000000   0.05647841
220.00000000 276.00000000  27.00000000   0.08910891
221.00000000 235.00000000  81.00000000   0.25632911
222.00000000 299.00000000  21.00000000   0.06562500
223.00000000 237.00000000  30.00000000   0.11235955
224.00000000 247.00000000  20.00000000   0.07490637
225.00000000 267.00000000  31.00000000   0.10402685
226.00000000 398.00000000   7.00000000   0.01728395
227.00000000 302.00000000  36.00000000   0.10650888
228.00000000 354.00000000   2.00000000   0.00561798
229.00000000 247.00000000  23.00000000   0.08518519
230.00000000 333.00000000  36.00000000   0.09756098
231.00000000 316.00000000  32.00000000   0.09195402
232.00000000 349.00000000   9.00000000   0.02513966
233.00000000 340.00000000 -10.00000000  -0.03030303
234.00000000 313.00000000 -21.00000000  -0.07191781
235.00000000 311.00000000  -3.00000000  -0.00974026
236.00000000 401.00000000  59.00000000   0.12826087
237.00000000 321.00000000  33.00000000   0.09322034
238.00000000 287.00000000  66.00000000   0.18696884
239.00000000 419.00000000   1.00000000   0.00238095
240.00000000 317.00000000  87.00000000   0.21534653
241.00000000 316.00000000  22.00000000   0.06508876
242.00000000 293.00000000  30.00000000   0.09287926
243.00000000 260.00000000  45.00000000   0.14754098
244.00000000 312.00000000  33.00000000   0.09565217
245.00000000 338.00000000  16.00000000   0.04519774
246.00000000 281.00000000   1.00000000   0.00354610
247.00000000 376.00000000  65.00000000   0.14739229
248.00000000 286.00000000  58.00000000   0.16860465
249.00000000 318.00000000 -26.00000000  -0.08904110
250.00000000 343.00000000  18.00000000   0.04986150
251.00000000 342.00000000  10.00000000   0.02840909
252.00000000 240.00000000   2.00000000   0.00826446
253.00000000 273.00000000  18.00000000   0.06185567
254.00000000 209.00000000  29.00000000   0.12184874
255.00000000 315.00000000  47.00000000   0.12983425
256.00000000 283.00000000  26.00000000   0.08414239
257.00000000 381.00000000  62.00000000   0.13995485
258.00000000 299.00000000  -4.00000000  -0.01355932
259.00000000 351.00000000  47.00000000   0.11809045
260.00000000 350.00000000  17.00000000   0.04632153
261.00000000 331.00000000  53.00000000   0.13802083
262.00000000 351.00000000  11.00000000   0.03038674
263.00000000 335.00000000  37.00000000   0.09946237
264.00000000 413.00000000  23.00000000   0.05275229
265.00000000 252.00000000  28.00000000   0.10000000
266.00000000 320.00000000  18.00000000   0.05325444
267.00000000 275.00000000 -16.00000000  -0.06177606
268.00000000 361.00000000  43.00000000   0.10643564
269.00000000 267.00000000  54.00000000   0.16822430
270.00000000 401.00000000   9.00000000   0.02195122
271.00000000 322.00000000  61.00000000   0.15926893
272.00000000 342.00000000  16.00000000   0.04469274
273.00000000 337.00000000  45.00000000   0.11780105
274.00000000 343.00000000  36.00000000   0.09498681
275.00000000 341.00000000  33.00000000   0.08823529
276.00000000 316.00000000  23.00000000   0.06784661
277.00000000 363.00000000  38.00000000   0.09476309
278.00000000 283.00000000  80.00000000   0.22038567
279.00000000 259.00000000  -5.00000000  -0.01968504
280.00000000 351.00000000   3.00000000   0.00847458
281.00000000 258.00000000  41.00000000   0.13712375
282.00000000 293.00000000  17.00000000   0.05483871
283.00000000 294.00000000  63.00000000   0.17647059
284.00000000 329.00000000  72.00000000   0.17955112
285.00000000 288.00000000  55.00000000   0.16034985
286.00000000 297.00000000  -6.00000000  -0.02061856
287.00000000 374.00000000  50.00000000   0.11792453
288.00000000 325.00000000  -2.00000000  -0.00619195
289.00000000 390.00000000  -2.00000000  -0.00515464
290.00000000 371.00000000   2.00000000   0.00536193
291.00000000 313.00000000  24.00000000   0.07121662
292.00000000 294.00000000  71.00000000   0.19452055
293.00000000 410.00000000   2.00000000   0.00485437
294.00000000 268.00000000  38.00000000   0.12418301
295.00000000 335.00000000 -25.00000000  -0.08064516
296.00000000 272.00000000  13.00000000   0.04561404
297.00000000 293.00000000  50.00000000   0.14577259
298.00000000 332.00000000  59.00000000   0.15089514
299.00000000 251.00000000   8.00000000   0.03088803
300.00000000 302.00000000  25.00000000   0.07645260
301.00000000 371.00000000  32.00000000   0.07940447
302.00000000 283.00000000  34.00000000   0.10725552
303.00000000 317.00000000  51.00000000   0.13858696
304.00000000 385.00000000   3.00000000   0.00773196
305.00000000 290.00000000  29.00000000   0.09090909
306.00000000 321.00000000  -7.00000000  -0.02229299
307.00000000 361.00000000  74.00000000   0.17011494
308.00000000 403.00000000  58.00000000   0.12581345
309.00000000 311.00000000  32.00000000   0.09329446
310.00000000 323.00000000   7.00000000   0.02121212
311.00000000 287.00000000  13.00000000   0.04333333
312.00000000 312.00000000  -6.00000000  -0.01960784
313.00000000 382.00000000  44.00000000   0.10328638
314.00000000 306.00000000  42.00000000   0.12068966
315.00000000 395.00000000  25.00000000   0.05952381
316.00000000 330.00000000  65.00000000   0.16455696
317.00000000 371.00000000   0.00000000   0.00000000
318.00000000 188.00000000  14.00000000   0.06930693
319.00000000 414.00000000  14.00000000   0.03271028
320.00000000 273.00000000  44.00000000   0.13880126
321.00000000 219.00000000  28.00000000   0.11336032
322.00000000 352.00000000  46.00000000   0.11557789
323.00000000 309.00000000  30.00000000   0.08849558
324.00000000 362.00000000  19.00000000   0.04986877
325.00000000 364.00000000  35.00000000   0.08771930
326.00000000 249.00000000  38.00000000   0.13240418
327.00000000 345.00000000  56.00000000   0.13965087
328.00000000 318.00000000  34.00000000   0.09659091
329.00000000 387.00000000  51.00000000   0.11643836
330.00000000 337.00000000  20.00000000   0.05602241
331.00000000 276.00000000   3.00000000   0.01075269
332.00000000 337.00000000   3.00000000   0.00882353
333.00000000 324.00000000  38.00000000   0.10497238
334.00000000 310.00000000  35.00000000   0.10144928
335.00000000 294.00000000  53.00000000   0.15273775
336.00000000 272.00000000 -13.00000000  -0.05019305
337.00000000 255.00000000  33.00000000   0.11458333
338.00000000 313.00000000  15.00000000   0.04573171
339.00000000 319.00000000  19.00000000   0.05621302
340.00000000 334.00000000   4.00000000   0.01183432
341.00000000 354.00000000  30.00000000   0.07812500
342.00000000 360.00000000  52.00000000   0.12621359
343.00000000 377.00000000   0.00000000   0.00000000
344.00000000 253.00000000  30.00000000   0.10600707
345.00000000 217.00000000  55.00000000   0.20220588
346.00000000 323.00000000  14.00000000   0.04154303
347.00000000 385.00000000  35.00000000   0.08333333
348.00000000 283.00000000  54.00000000   0.16023739
349.00000000 308.00000000  17.00000000   0.05230769
350.00000000 415.00000000 -10.00000000  -0.02469136
351.00000000 311.00000000  23.00000000   0.06886228
352.00000000 296.00000000  51.00000000   0.14697406
353.00000000 382.00000000  64.00000000   0.14349776
354.00000000 380.00000000  45.00000000   0.10588235
355.00000000 315.00000000 -14.00000000  -0.04651163
356.00000000 380.00000000  16.00000000   0.04040404
357.00000000 336.00000000   7.00000000   0.02040816
358.00000000 226.00000000  32.00000000   0.12403101
359.00000000 347.00000000   5.00000000   0.01420455
360.00000000 374.00000000  44.00000000   0.10526316
361.00000000 284.00000000  17.00000000   0.05647841
362.00000000 407.00000000  45.00000000   0.09955752
363.00000000 407.00000000  41.00000000   0.09151786
364.00000000 353.00000000  49.00000000   0.12189055
365.00000000 422.00000000  11.00000000   0.02540416
366.00000000 316.00000000  47.00000000   0.12947658
367.00000000 349.00000000   5.00000000   0.01412429
368.00000000 415.00000000  52.00000000   0.11134904
369.00000000 317.00000000  11.00000000   0.03353659
370.00000000 346.00000000  -3.00000000  -0.00874636
371.00000000 269.00000000  24.00000000   0.08191126
372.00000000 350.00000000  -4.00000000  -0.01156069
373.00000000 268.00000000  54.00000000   0.16770186
374.00000000 364.00000000  57.00000000   0.13539192
375.00000000 386.00000000  36.00000000   0.08530806
376.00000000 317.00000000  40.00000000   0.11204482
377.00000000 410.00000000  52.00000000   0.11255411
378.00000000 317.00000000 -27.00000000  -0.09310345
379.00000000 405.00000000 -14.00000000  -0.03580563
380.00000000 293.00000000  28.00000000   0.08722741
381.00000000 245.00000000  13.00000000   0.05038760
382.00000000 277.00000000  22.00000000   0.07357860
383.00000000 359.00000000 -10.00000000  -0.02865330
384.00000000 331.00000000 -14.00000000  -0.04416404
385.00000000 247.00000000  14.00000000   0.05363985
386.00000000 224.00000000   5.00000000   0.02183406
387.00000000 385.00000000  30.00000000   0.07228916
388.00000000 447.00000000  27.00000000   0.05696203
389.00000000 317.00000000  13.00000000   0.03939394
390.00000000 291.00000000  66.00000000   0.18487395
391.00000000 314.00000000  39.00000000   0.11048159
392.00000000 291.00000000   4.00000000   0.01355932
393.00000000 330.00000000  -8.00000000  -0.02484472
394.00000000 307.00000000  21.00000000   0.06402439
395.00000000 254.00000000   2.00000000   0.00781250
396.00000000 304.00000000  69.00000000   0.18498660
397.00000000 301.00000000  39.00000000   0.11470588
398.00000000 287.00000000  28.00000000   0.08888889
399.00000000 364.00000000 -13.00000000  -0.03703704
400.00000000 330.00000000  39.00000000   0.10569106
401.00000000 301.00000000  34.00000000   0.10149254
402.00000000 291.00000000  10.00000000   0.03322259
403.00000000 283.00000000  23.00000000   0.07516340
404.00000000 402.00000000  38.00000000   0.08636364
405.00000000 296.00000000  -3.00000000  -0.01023891
406.00000000 308.00000000  48.00000000   0.13483146
407.00000000 346.00000000  15.00000000   0.04155125
408.00000000 373.00000000  52.00000000   0.12235294
409.00000000 293.00000000  19.00000000   0.06089744
410.00000000 281.00000000  -3.00000000  -0.01079137
411.00000000 306.00000000  12.00000000   0.03773585
412.00000000 401.00000000  35.00000000   0.08027523
413.00000000 295.00000000   7.00000000   0.02317881
414.00000000 276.00000000  56.00000000   0.16867470
415.00000000 249.00000000  15.00000000   0.05681818
416.00000000 270.00000000  10.00000000   0.03571429
417.00000000 170.00000000  16.00000000   0.08602151
418.00000000 283.00000000  10.00000000   0.03412969
419.00000000 393.00000000  16.00000000   0.03911980
420.00000000 304.00000000 -11.00000000  -0.03754266
421.00000000 339.00000000 -27.00000000  -0.08653846
422.00000000 347.00000000  25.00000000   0.06720430
423.00000000 328.00000000  57.00000000   0.14805195
424.00000000 233.00000000 -15.00000000  -0.06880734
425.00000000 299.00000000  -4.00000000  -0.01355932
426.00000000 295.00000000   2.00000000   0.00673401
427.00000000 310.00000000  44.00000000   0.12429379
428.00000000 394.00000000  12.00000000   0.02955665
429.00000000 168.00000000 -27.00000000  -0.19148936
430.00000000 297.00000000  34.00000000   0.10271903
431.00000000 254.00000000  -7.00000000  -0.02834008
432.00000000 302.00000000  27.00000000   0.08206687
433.00000000 270.00000000  29.00000000   0.09698997
434.00000000 316.00000000  22.00000000   0.06508876
435.00000000 310.00000000  10.00000000   0.03125000
436.00000000 311.00000000  53.00000000   0.14560440
437.00000000 346.00000000   6.00000000   0.01704545
438.00000000 262.00000000  -8.00000000  -0.03149606
439.00000000 314.00000000  37.00000000   0.10541311
440.00000000 345.00000000  40.00000000   0.10389610
441.00000000 363.00000000  67.00000000   0.15581395
442.00000000 317.00000000  44.00000000   0.12188366
443.00000000 328.00000000   6.00000000   0.01796407
444.00000000 316.00000000 -25.00000000  -0.08591065
445.00000000 278.00000000 -17.00000000  -0.06513410
446.00000000 323.00000000 -17.00000000  -0.05555556
447.00000000 350.00000000  49.00000000   0.12280702
448.00000000 284.00000000 -11.00000000  -0.04029304
449.00000000 275.00000000  35.00000000   0.11290323
450.00000000 383.00000000 -27.00000000  -0.07584270
451.00000000 262.00000000  19.00000000   0.06761566
452.00000000 230.00000000 -22.00000000  -0.10576923
453.00000000 245.00000000  11.00000000   0.04296875
454.00000000 456.00000000  26.00000000   0.05394191
455.00000000 300.00000000   9.00000000   0.02912621
456.00000000 320.00000000  21.00000000   0.06158358
457.00000000 324.00000000   7.00000000   0.02114804
458.00000000 274.00000000  -5.00000000  -0.01858736
459.00000000 290.00000000  37.00000000   0.11314985
460.00000000 303.00000000  12.00000000   0.03809524
461.00000000 354.00000000  18.00000000   0.04838710
462.00000000 329.00000000  11.00000000   0.03235294
463.00000000 270.00000000 -10.00000000  -0.03846154
464.00000000 314.00000000 -10.00000000  -0.03289474
465.00000000 366.00000000 -20.00000000  -0.05780347
466.00000000 296.00000000  29.00000000   0.08923077
467.00000000 370.00000000  26.00000000   0.06565657
468.00000000 323.00000000  43.00000000   0.11748634
469.00000000 277.00000000  20.00000000   0.06734007
470.00000000 312.00000000   8.00000000   0.02500000
471.00000000 215.00000000  -1.00000000  -0.00467290
472.00000000 278.00000000   2.00000000   0.00714286
473.00000000 215.00000000  52.00000000   0.19475655
474.00000000 247.00000000  -7.00000000  -0.02916667
475.00000000 250.00000000  18.00000000   0.06716418
476.00000000 247.00000000  13.00000000   0.05000000
477.00000000 237.00000000  49.00000000   0.17132867
478.00000000 279.00000000   3.00000000   0.01063830
479.00000000 348.00000000   7.00000000   0.01971831
480.00000000 236.00000000  -9.00000000  -0.03964758
481.00000000 338.00000000 -11.00000000  -0.03363914
482.00000000 329.00000000  59.00000000   0.15206186
483.00000000 268.00000000  -6.00000000  -0.02290076
484.00000000 292.00000000  -2.00000000  -0.00689655
485.00000000 246.00000000  10.00000000   0.03906250
486.00000000 329.00000000 -23.00000000  -0.07516340
487.00000000 326.00000000  21.00000000   0.06051873
488.00000000 250.00000000  73.00000000   0.22600619
489.00000000 292.00000000  53.00000000   0.15362319
490.00000000 325.00000000 -48.00000000  -0.17328520
491.00000000 358.00000000  10.00000000   0.02717391
492.00000000 299.00000000 -10.00000000  -0.03460208
493.00000000 255.00000000  22.00000000   0.07942238
494.00000000 294.00000000  50.00000000   0.14534884
495.00000000 275.00000000   8.00000000   0.02826855
496.00000000 302.00000000  16.00000000   0.05031447
497.00000000 416.00000000  -9.00000000  -0.02211302
498.00000000 297.00000000  15.00000000   0.04807692
499.00000000 269.00000000  27.00000000   0.09121622
500.00000000 315.00000000   7.00000000   0.02173913
