# Supplementary material for: Ubiquitin transfer by a RING E3 ligase occurs from a closed E2~ubiquitin conformation
Source: Nat Commun. 2020 Jun 5;11:2846. doi: 10.1038/s41467-020-16666-y (PMC7275055; doi:10.1038/s41467-020-16666-y)
Supplement: Supplementary file 4 — Source Data [file 41467_2020_16666_MOESM4_ESM.zip › Source_Data/Figures/Figure_5/Figure_5a/ASCII_22RNF4/17_321with_fret.dat]

  0.00000000 123.00000000 289.00000000   0.70145631
  1.00000000 118.00000000 214.00000000   0.64457831
  2.00000000  23.00000000 196.00000000   0.89497717
  3.00000000  46.00000000 205.00000000   0.81673307
  4.00000000  89.00000000 264.00000000   0.74787535
  5.00000000  87.00000000 296.00000000   0.77284595
  6.00000000  93.00000000 239.00000000   0.71987952
  7.00000000 -12.00000000 276.00000000   1.04545455
  8.00000000  60.00000000 244.00000000   0.80263158
  9.00000000  65.00000000 263.00000000   0.80182927
 10.00000000 136.00000000 194.00000000   0.58787879
 11.00000000 119.00000000 217.00000000   0.64583333
 12.00000000 137.00000000 233.00000000   0.62972973
 13.00000000  51.00000000 231.00000000   0.81914894
 14.00000000  88.00000000 153.00000000   0.63485477
 15.00000000 111.00000000 174.00000000   0.61052632
 16.00000000  46.00000000 225.00000000   0.83025830
 17.00000000  64.00000000 192.00000000   0.75000000
 18.00000000  49.00000000 169.00000000   0.77522936
 19.00000000 110.00000000 151.00000000   0.57854406
 20.00000000 106.00000000 268.00000000   0.71657754
 21.00000000  80.00000000 212.00000000   0.72602740
 22.00000000  94.00000000 167.00000000   0.63984674
 23.00000000 127.00000000 229.00000000   0.64325843
 24.00000000  87.00000000 213.00000000   0.71000000
 25.00000000  66.00000000 205.00000000   0.75645756
 26.00000000 105.00000000 261.00000000   0.71311475
 27.00000000  25.00000000 221.00000000   0.89837398
 28.00000000 127.00000000 204.00000000   0.61631420
 29.00000000 138.00000000 243.00000000   0.63779528
 30.00000000  32.00000000 203.00000000   0.86382979
 31.00000000 162.00000000 207.00000000   0.56097561
 32.00000000 209.00000000 201.00000000   0.49024390
 33.00000000 110.00000000 222.00000000   0.66867470
 34.00000000 120.00000000 192.00000000   0.61538462
 35.00000000 113.00000000 215.00000000   0.65548780
 36.00000000 138.00000000 221.00000000   0.61559889
 37.00000000 108.00000000 178.00000000   0.62237762
 38.00000000 139.00000000 230.00000000   0.62330623
 39.00000000 174.00000000 329.00000000   0.65407555
 40.00000000  91.00000000 222.00000000   0.70926518
 41.00000000  83.00000000 233.00000000   0.73734177
 42.00000000 107.00000000 248.00000000   0.69859155
 43.00000000 117.00000000 267.00000000   0.69531250
 44.00000000  82.00000000 152.00000000   0.64957265
 45.00000000 114.00000000 192.00000000   0.62745098
 46.00000000 152.00000000 237.00000000   0.60925450
 47.00000000 113.00000000 201.00000000   0.64012739
 48.00000000  81.00000000 229.00000000   0.73870968
 49.00000000 150.00000000 242.00000000   0.61734694
 50.00000000  92.00000000 233.00000000   0.71692308
 51.00000000  65.00000000 213.00000000   0.76618705
 52.00000000  48.00000000 193.00000000   0.80082988
 53.00000000  46.00000000 218.00000000   0.82575758
 54.00000000  10.00000000 222.00000000   0.95689655
 55.00000000  96.00000000 163.00000000   0.62934363
 56.00000000  23.00000000 226.00000000   0.90763052
 57.00000000  66.00000000 160.00000000   0.70796460
 58.00000000 142.00000000 158.00000000   0.52666667
 59.00000000  96.00000000 220.00000000   0.69620253
 60.00000000  99.00000000 175.00000000   0.63868613
 61.00000000  74.00000000 182.00000000   0.71093750
 62.00000000 103.00000000 253.00000000   0.71067416
 63.00000000 112.00000000 162.00000000   0.59124088
 64.00000000 123.00000000 221.00000000   0.64244186
 65.00000000  74.00000000 244.00000000   0.76729560
 66.00000000  73.00000000 210.00000000   0.74204947
 67.00000000  49.00000000 226.00000000   0.82181818
 68.00000000  52.00000000 150.00000000   0.74257426
 69.00000000  50.00000000 185.00000000   0.78723404
 70.00000000  74.00000000 227.00000000   0.75415282
 71.00000000  61.00000000 163.00000000   0.72767857
 72.00000000 101.00000000 215.00000000   0.68037975
 73.00000000 106.00000000 146.00000000   0.57936508
 74.00000000   7.00000000 220.00000000   0.96916300
 75.00000000  34.00000000 238.00000000   0.87500000
 76.00000000 503.00000000  60.00000000   0.10657194
 77.00000000 413.00000000  80.00000000   0.16227181
 78.00000000 446.00000000  84.00000000   0.15849057
 79.00000000 492.00000000  78.00000000   0.13684211
 80.00000000 340.00000000  81.00000000   0.19239905
 81.00000000 468.00000000  79.00000000   0.14442413
 82.00000000 342.00000000  56.00000000   0.14070352
 83.00000000 425.00000000  39.00000000   0.08405172
 84.00000000 454.00000000  86.00000000   0.15925926
 85.00000000 375.00000000  76.00000000   0.16851441
 86.00000000 433.00000000  91.00000000   0.17366412
 87.00000000 457.00000000  78.00000000   0.14579439
 88.00000000 389.00000000 120.00000000   0.23575639
 89.00000000 348.00000000  87.00000000   0.20000000
 90.00000000 382.00000000  58.00000000   0.13181818
 91.00000000 362.00000000  57.00000000   0.13603819
 92.00000000 436.00000000  57.00000000   0.11561866
 93.00000000 379.00000000  69.00000000   0.15401786
 94.00000000 412.00000000 118.00000000   0.22264151
 95.00000000 406.00000000  51.00000000   0.11159737
 96.00000000 415.00000000  52.00000000   0.11134904
 97.00000000 547.00000000  97.00000000   0.15062112
 98.00000000 495.00000000  71.00000000   0.12544170
 99.00000000 458.00000000  63.00000000   0.12092131
100.00000000 353.00000000  40.00000000   0.10178117
101.00000000 443.00000000  35.00000000   0.07322176
102.00000000 414.00000000  52.00000000   0.11158798
103.00000000 380.00000000 134.00000000   0.26070039
104.00000000 537.00000000  67.00000000   0.11092715
105.00000000 404.00000000  25.00000000   0.05827506
106.00000000 375.00000000  80.00000000   0.17582418
107.00000000 501.00000000 106.00000000   0.17462932
108.00000000 385.00000000  94.00000000   0.19624217
109.00000000 531.00000000  91.00000000   0.14630225
110.00000000 357.00000000  51.00000000   0.12500000
111.00000000 339.00000000  64.00000000   0.15880893
112.00000000 354.00000000  50.00000000   0.12376238
113.00000000 438.00000000  62.00000000   0.12400000
114.00000000 380.00000000  65.00000000   0.14606742
115.00000000 360.00000000  56.00000000   0.13461538
116.00000000 328.00000000  57.00000000   0.14805195
117.00000000 359.00000000  96.00000000   0.21098901
118.00000000 435.00000000  79.00000000   0.15369650
119.00000000 432.00000000  83.00000000   0.16116505
120.00000000 311.00000000  81.00000000   0.20663265
121.00000000 435.00000000  44.00000000   0.09185804
122.00000000 391.00000000  64.00000000   0.14065934
123.00000000 365.00000000 108.00000000   0.22832981
124.00000000 370.00000000  84.00000000   0.18502203
125.00000000 569.00000000  56.00000000   0.08960000
126.00000000 392.00000000  85.00000000   0.17819706
127.00000000 470.00000000  89.00000000   0.15921288
128.00000000 445.00000000  50.00000000   0.10101010
129.00000000 356.00000000  79.00000000   0.18160920
130.00000000 429.00000000  79.00000000   0.15551181
131.00000000 416.00000000  55.00000000   0.11677282
132.00000000 386.00000000  47.00000000   0.10854503
133.00000000 450.00000000  64.00000000   0.12451362
134.00000000 514.00000000  52.00000000   0.09187279
135.00000000 488.00000000  97.00000000   0.16581197
136.00000000 409.00000000  69.00000000   0.14435146
137.00000000 420.00000000 118.00000000   0.21933086
138.00000000 287.00000000  68.00000000   0.19154930
139.00000000 461.00000000  83.00000000   0.15257353
140.00000000 413.00000000  66.00000000   0.13778706
141.00000000 396.00000000  54.00000000   0.12000000
142.00000000 443.00000000  64.00000000   0.12623274
143.00000000 366.00000000  66.00000000   0.15277778
144.00000000 478.00000000  99.00000000   0.17157712
145.00000000 460.00000000  60.00000000   0.11538462
146.00000000 471.00000000  72.00000000   0.13259669
147.00000000 472.00000000  73.00000000   0.13394495
148.00000000 388.00000000  74.00000000   0.16017316
149.00000000 396.00000000  60.00000000   0.13157895
150.00000000 334.00000000  62.00000000   0.15656566
151.00000000 431.00000000  59.00000000   0.12040816
152.00000000 459.00000000  90.00000000   0.16393443
153.00000000 436.00000000  96.00000000   0.18045113
154.00000000 450.00000000  82.00000000   0.15413534
155.00000000 369.00000000 117.00000000   0.24074074
156.00000000 467.00000000  66.00000000   0.12382739
157.00000000 361.00000000  63.00000000   0.14858491
158.00000000 374.00000000  96.00000000   0.20425532
159.00000000 437.00000000  58.00000000   0.11717172
160.00000000 349.00000000  66.00000000   0.15903614
161.00000000 485.00000000  74.00000000   0.13237925
162.00000000 429.00000000  70.00000000   0.14028056
163.00000000 470.00000000 109.00000000   0.18825561
164.00000000 465.00000000 116.00000000   0.19965577
165.00000000 471.00000000 107.00000000   0.18512111
166.00000000 395.00000000  64.00000000   0.13943355
167.00000000 459.00000000 112.00000000   0.19614711
168.00000000 458.00000000 100.00000000   0.17921147
169.00000000 531.00000000 103.00000000   0.16246057
170.00000000 417.00000000  38.00000000   0.08351648
171.00000000 407.00000000  62.00000000   0.13219616
172.00000000 410.00000000  57.00000000   0.12205567
173.00000000 483.00000000  53.00000000   0.09888060
174.00000000 437.00000000  70.00000000   0.13806706
175.00000000 500.00000000 116.00000000   0.18831169
176.00000000 497.00000000  39.00000000   0.07276119
177.00000000 401.00000000  68.00000000   0.14498934
178.00000000 404.00000000  92.00000000   0.18548387
179.00000000 432.00000000  72.00000000   0.14285714
180.00000000 529.00000000  95.00000000   0.15224359
181.00000000 355.00000000  22.00000000   0.05835544
182.00000000 406.00000000  50.00000000   0.10964912
183.00000000 397.00000000  72.00000000   0.15351812
184.00000000 435.00000000  40.00000000   0.08421053
185.00000000 392.00000000  67.00000000   0.14596950
186.00000000 406.00000000  62.00000000   0.13247863
187.00000000 410.00000000  76.00000000   0.15637860
188.00000000 452.00000000  80.00000000   0.15037594
189.00000000 448.00000000  58.00000000   0.11462451
190.00000000 518.00000000  33.00000000   0.05989111
191.00000000 500.00000000  49.00000000   0.08925319
192.00000000 439.00000000  80.00000000   0.15414258
193.00000000 366.00000000 114.00000000   0.23750000
194.00000000 434.00000000  88.00000000   0.16858238
195.00000000 352.00000000 116.00000000   0.24786325
196.00000000 515.00000000  49.00000000   0.08687943
197.00000000 460.00000000  66.00000000   0.12547529
198.00000000 472.00000000  77.00000000   0.14025501
199.00000000 434.00000000  27.00000000   0.05856833
200.00000000 442.00000000  55.00000000   0.11066398
201.00000000 413.00000000  43.00000000   0.09429825
202.00000000 423.00000000  80.00000000   0.15904573
203.00000000 493.00000000  55.00000000   0.10036496
204.00000000 447.00000000  59.00000000   0.11660079
205.00000000 439.00000000  58.00000000   0.11670020
206.00000000 393.00000000  76.00000000   0.16204691
207.00000000 432.00000000  72.00000000   0.14285714
208.00000000 340.00000000  45.00000000   0.11688312
209.00000000 381.00000000  53.00000000   0.12211982
210.00000000 459.00000000  42.00000000   0.08383234
211.00000000 401.00000000  81.00000000   0.16804979
212.00000000 478.00000000  49.00000000   0.09297913
213.00000000 442.00000000  82.00000000   0.15648855
214.00000000 533.00000000  83.00000000   0.13474026
215.00000000 384.00000000  66.00000000   0.14666667
216.00000000 526.00000000  45.00000000   0.07880911
217.00000000 477.00000000  33.00000000   0.06470588
218.00000000 402.00000000  84.00000000   0.17283951
219.00000000 370.00000000  63.00000000   0.14549654
220.00000000 460.00000000  44.00000000   0.08730159
221.00000000 418.00000000  61.00000000   0.12734864
222.00000000 401.00000000  94.00000000   0.18989899
223.00000000 460.00000000  29.00000000   0.05930470
224.00000000 483.00000000  74.00000000   0.13285458
225.00000000 466.00000000  78.00000000   0.14338235
226.00000000 433.00000000  59.00000000   0.11991870
227.00000000 393.00000000  57.00000000   0.12666667
228.00000000 443.00000000  43.00000000   0.08847737
229.00000000 449.00000000  56.00000000   0.11089109
230.00000000 409.00000000  87.00000000   0.17540323
231.00000000 444.00000000  75.00000000   0.14450867
232.00000000 446.00000000  53.00000000   0.10621242
233.00000000 419.00000000  78.00000000   0.15694165
234.00000000 435.00000000  77.00000000   0.15039063
235.00000000 444.00000000  86.00000000   0.16226415
236.00000000 460.00000000  85.00000000   0.15596330
237.00000000 399.00000000  49.00000000   0.10937500
238.00000000 399.00000000  79.00000000   0.16527197
239.00000000 461.00000000  48.00000000   0.09430255
240.00000000 412.00000000  68.00000000   0.14166667
241.00000000 437.00000000  50.00000000   0.10266940
242.00000000 353.00000000  33.00000000   0.08549223
243.00000000 397.00000000   4.00000000   0.00997506
244.00000000 452.00000000  51.00000000   0.10139165
245.00000000 407.00000000  43.00000000   0.09555556
246.00000000 441.00000000  40.00000000   0.08316008
247.00000000 387.00000000 138.00000000   0.26285714
248.00000000 492.00000000  79.00000000   0.13835377
249.00000000 425.00000000  69.00000000   0.13967611
250.00000000 420.00000000  39.00000000   0.08496732
251.00000000 438.00000000  81.00000000   0.15606936
252.00000000 400.00000000  44.00000000   0.09909910
253.00000000 330.00000000  28.00000000   0.07821229
254.00000000 454.00000000  50.00000000   0.09920635
255.00000000 396.00000000   6.00000000   0.01492537
256.00000000 442.00000000  63.00000000   0.12475248
257.00000000 516.00000000  61.00000000   0.10571924
258.00000000 449.00000000  76.00000000   0.14476190
259.00000000 411.00000000  88.00000000   0.17635271
260.00000000 422.00000000  42.00000000   0.09051724
261.00000000 495.00000000  60.00000000   0.10810811
262.00000000 442.00000000  59.00000000   0.11776447
263.00000000 457.00000000  39.00000000   0.07862903
264.00000000 394.00000000  75.00000000   0.15991471
265.00000000 308.00000000  64.00000000   0.17204301
266.00000000 380.00000000  80.00000000   0.17391304
267.00000000 431.00000000  93.00000000   0.17748092
268.00000000 451.00000000  21.00000000   0.04449153
269.00000000 438.00000000  29.00000000   0.06209850
270.00000000 388.00000000  49.00000000   0.11212815
271.00000000 295.00000000  53.00000000   0.15229885
272.00000000 394.00000000  79.00000000   0.16701903
273.00000000 366.00000000   5.00000000   0.01347709
274.00000000 421.00000000  65.00000000   0.13374486
275.00000000 487.00000000  34.00000000   0.06525912
276.00000000 378.00000000  56.00000000   0.12903226
277.00000000 276.00000000  68.00000000   0.19767442
278.00000000 395.00000000  46.00000000   0.10430839
279.00000000 552.00000000  51.00000000   0.08457711
280.00000000 411.00000000  98.00000000   0.19253438
281.00000000 330.00000000  73.00000000   0.18114144
282.00000000 328.00000000 109.00000000   0.24942792
283.00000000 424.00000000  62.00000000   0.12757202
284.00000000 315.00000000  13.00000000   0.03963415
285.00000000 356.00000000  59.00000000   0.14216867
286.00000000 318.00000000  21.00000000   0.06194690
287.00000000 348.00000000  24.00000000   0.06451613
288.00000000 418.00000000  18.00000000   0.04128440
289.00000000 393.00000000  95.00000000   0.19467213
290.00000000 378.00000000  85.00000000   0.18358531
291.00000000 354.00000000  68.00000000   0.16113744
292.00000000 363.00000000  50.00000000   0.12106538
293.00000000 334.00000000  46.00000000   0.12105263
294.00000000 447.00000000  44.00000000   0.08961303
295.00000000 467.00000000  55.00000000   0.10536398
296.00000000 332.00000000  60.00000000   0.15306122
297.00000000 408.00000000  34.00000000   0.07692308
298.00000000 353.00000000  26.00000000   0.06860158
299.00000000 390.00000000  83.00000000   0.17547569
300.00000000 394.00000000  85.00000000   0.17745303
301.00000000 425.00000000  45.00000000   0.09574468
302.00000000 287.00000000  54.00000000   0.15835777
303.00000000 342.00000000  38.00000000   0.10000000
304.00000000 429.00000000  44.00000000   0.09302326
305.00000000 438.00000000  85.00000000   0.16252390
306.00000000 458.00000000  37.00000000   0.07474747
307.00000000 372.00000000  44.00000000   0.10576923
308.00000000 398.00000000  51.00000000   0.11358575
309.00000000 375.00000000  57.00000000   0.13194444
310.00000000 356.00000000  49.00000000   0.12098765
311.00000000 389.00000000  38.00000000   0.08899297
312.00000000 356.00000000  37.00000000   0.09414758
313.00000000 443.00000000  59.00000000   0.11752988
314.00000000 419.00000000  21.00000000   0.04772727
315.00000000 385.00000000  60.00000000   0.13483146
316.00000000 327.00000000  42.00000000   0.11382114
317.00000000 432.00000000  37.00000000   0.07889126
318.00000000 335.00000000  44.00000000   0.11609499
319.00000000 431.00000000  30.00000000   0.06507592
320.00000000 428.00000000  49.00000000   0.10272537
321.00000000 385.00000000  97.00000000   0.20124481
322.00000000 456.00000000  18.00000000   0.03797468
323.00000000 352.00000000  45.00000000   0.11335013
324.00000000 340.00000000  85.00000000   0.20000000
325.00000000 481.00000000  51.00000000   0.09586466
326.00000000 370.00000000  47.00000000   0.11270983
327.00000000 401.00000000  59.00000000   0.12826087
328.00000000 372.00000000  57.00000000   0.13286713
329.00000000 359.00000000 101.00000000   0.21956522
330.00000000 363.00000000   9.00000000   0.02419355
331.00000000 405.00000000  49.00000000   0.10792952
332.00000000 320.00000000  26.00000000   0.07514451
333.00000000 399.00000000  39.00000000   0.08904110
334.00000000 370.00000000  85.00000000   0.18681319
335.00000000 447.00000000  62.00000000   0.12180747
336.00000000 426.00000000  41.00000000   0.08779443
337.00000000 374.00000000  67.00000000   0.15192744
338.00000000 345.00000000  26.00000000   0.07008086
339.00000000 364.00000000  49.00000000   0.11864407
340.00000000 392.00000000  20.00000000   0.04854369
341.00000000 447.00000000  65.00000000   0.12695313
342.00000000 343.00000000  48.00000000   0.12276215
343.00000000 479.00000000  67.00000000   0.12271062
344.00000000 399.00000000   5.00000000   0.01237624
345.00000000 376.00000000  64.00000000   0.14545455
346.00000000 441.00000000  19.00000000   0.04130435
347.00000000 432.00000000  21.00000000   0.04635762
348.00000000 328.00000000  61.00000000   0.15681234
349.00000000 393.00000000  49.00000000   0.11085973
350.00000000 426.00000000  44.00000000   0.09361702
351.00000000 465.00000000  43.00000000   0.08464567
352.00000000 398.00000000  72.00000000   0.15319149
353.00000000 390.00000000  56.00000000   0.12556054
354.00000000 455.00000000  31.00000000   0.06378601
355.00000000 398.00000000  49.00000000   0.10961969
356.00000000 330.00000000  53.00000000   0.13838120
357.00000000 305.00000000  80.00000000   0.20779221
358.00000000 362.00000000  33.00000000   0.08354430
359.00000000 504.00000000  13.00000000   0.02514507
360.00000000 383.00000000  85.00000000   0.18162393
361.00000000 398.00000000  61.00000000   0.13289760
362.00000000 319.00000000   3.00000000   0.00931677
363.00000000 473.00000000  41.00000000   0.07976654
364.00000000 362.00000000  37.00000000   0.09273183
365.00000000 380.00000000  66.00000000   0.14798206
366.00000000 446.00000000  60.00000000   0.11857708
367.00000000 393.00000000  59.00000000   0.13053097
368.00000000 302.00000000  37.00000000   0.10914454
369.00000000 334.00000000  37.00000000   0.09973046
370.00000000 428.00000000  64.00000000   0.13008130
371.00000000 427.00000000  39.00000000   0.08369099
372.00000000 391.00000000  77.00000000   0.16452991
373.00000000 328.00000000  49.00000000   0.12997347
374.00000000 440.00000000  65.00000000   0.12871287
375.00000000 369.00000000  78.00000000   0.17449664
376.00000000 514.00000000  43.00000000   0.07719928
377.00000000 323.00000000  84.00000000   0.20638821
378.00000000 392.00000000  59.00000000   0.13082040
379.00000000 434.00000000  93.00000000   0.17647059
380.00000000 380.00000000  96.00000000   0.20168067
381.00000000 334.00000000  58.00000000   0.14795918
382.00000000 367.00000000  59.00000000   0.13849765
383.00000000 439.00000000  62.00000000   0.12375250
384.00000000 375.00000000  41.00000000   0.09855769
385.00000000 428.00000000  53.00000000   0.11018711
386.00000000 366.00000000  52.00000000   0.12440191
387.00000000 489.00000000  32.00000000   0.06142035
388.00000000 368.00000000  50.00000000   0.11961722
389.00000000 323.00000000  15.00000000   0.04437870
390.00000000 410.00000000  47.00000000   0.10284464
391.00000000 456.00000000  49.00000000   0.09702970
392.00000000 432.00000000  42.00000000   0.08860759
393.00000000 372.00000000  21.00000000   0.05343511
394.00000000 336.00000000  45.00000000   0.11811024
395.00000000 495.00000000  47.00000000   0.08671587
396.00000000 412.00000000  48.00000000   0.10434783
397.00000000 249.00000000  63.00000000   0.20192308
398.00000000 343.00000000  70.00000000   0.16949153
399.00000000 406.00000000  68.00000000   0.14345992
400.00000000 359.00000000  27.00000000   0.06994819
401.00000000 603.00000000  53.00000000   0.08079268
402.00000000 441.00000000   1.00000000   0.00226244
403.00000000 371.00000000  25.00000000   0.06313131
404.00000000 356.00000000  20.00000000   0.05319149
405.00000000 443.00000000  29.00000000   0.06144068
406.00000000 350.00000000  67.00000000   0.16067146
407.00000000 365.00000000  11.00000000   0.02925532
408.00000000 370.00000000  12.00000000   0.03141361
409.00000000 425.00000000  69.00000000   0.13967611
410.00000000 425.00000000  59.00000000   0.12190083
411.00000000 449.00000000  38.00000000   0.07802875
412.00000000 377.00000000  43.00000000   0.10238095
413.00000000 454.00000000   5.00000000   0.01089325
414.00000000 500.00000000  42.00000000   0.07749077
415.00000000 417.00000000  43.00000000   0.09347826
416.00000000 430.00000000  41.00000000   0.08704883
417.00000000 510.00000000  58.00000000   0.10211268
418.00000000 414.00000000  52.00000000   0.11158798
419.00000000 375.00000000  28.00000000   0.06947891
420.00000000 595.00000000  73.00000000   0.10928144
421.00000000 376.00000000  64.00000000   0.14545455
422.00000000 430.00000000  25.00000000   0.05494505
423.00000000 427.00000000   1.00000000   0.00233645
424.00000000 473.00000000  51.00000000   0.09732824
425.00000000 362.00000000  37.00000000   0.09273183
426.00000000 251.00000000  65.00000000   0.20569620
427.00000000 405.00000000  69.00000000   0.14556962
428.00000000 510.00000000  49.00000000   0.08765653
429.00000000 431.00000000  42.00000000   0.08879493
430.00000000 466.00000000  47.00000000   0.09161793
431.00000000 393.00000000  38.00000000   0.08816705
432.00000000 467.00000000  40.00000000   0.07889546
433.00000000 374.00000000  28.00000000   0.06965174
434.00000000 380.00000000  18.00000000   0.04522613
435.00000000 424.00000000  18.00000000   0.04072398
436.00000000 338.00000000  45.00000000   0.11749347
437.00000000 346.00000000  37.00000000   0.09660574
438.00000000 326.00000000  62.00000000   0.15979381
439.00000000 369.00000000  67.00000000   0.15366972
440.00000000 356.00000000  71.00000000   0.16627635
441.00000000 380.00000000  60.00000000   0.13636364
442.00000000 386.00000000  39.00000000   0.09176471
443.00000000 539.00000000  25.00000000   0.04432624
444.00000000 379.00000000  32.00000000   0.07785888
445.00000000 347.00000000  73.00000000   0.17380952
446.00000000 381.00000000  26.00000000   0.06388206
447.00000000 454.00000000  45.00000000   0.09018036
448.00000000 416.00000000  57.00000000   0.12050740
449.00000000 456.00000000   0.00000000   0.00000000
450.00000000 348.00000000  71.00000000   0.16945107
451.00000000 408.00000000  53.00000000   0.11496746
452.00000000 381.00000000  47.00000000   0.10981308
453.00000000 372.00000000  50.00000000   0.11848341
454.00000000 381.00000000  36.00000000   0.08633094
455.00000000 402.00000000  46.00000000   0.10267857
456.00000000 383.00000000  57.00000000   0.12954545
457.00000000 388.00000000  44.00000000   0.10185185
458.00000000 397.00000000  55.00000000   0.12168142
459.00000000 331.00000000  53.00000000   0.13802083
460.00000000 398.00000000  25.00000000   0.05910165
461.00000000 439.00000000  13.00000000   0.02876106
462.00000000 432.00000000  93.00000000   0.17714286
463.00000000 455.00000000  37.00000000   0.07520325
464.00000000 376.00000000  39.00000000   0.09397590
465.00000000 405.00000000  23.00000000   0.05373832
466.00000000 331.00000000  11.00000000   0.03216374
467.00000000 473.00000000  14.00000000   0.02874743
468.00000000 483.00000000  25.00000000   0.04921260
469.00000000 412.00000000  23.00000000   0.05287356
470.00000000 426.00000000  43.00000000   0.09168443
471.00000000 391.00000000  50.00000000   0.11337868
472.00000000 354.00000000  33.00000000   0.08527132
473.00000000 383.00000000  79.00000000   0.17099567
474.00000000 477.00000000  12.00000000   0.02453988
475.00000000 396.00000000  23.00000000   0.05489260
476.00000000 419.00000000  -7.00000000  -0.01699029
477.00000000 397.00000000  45.00000000   0.10180995
478.00000000 295.00000000  47.00000000   0.13742690
479.00000000 517.00000000  28.00000000   0.05137615
480.00000000 429.00000000  40.00000000   0.08528785
481.00000000 440.00000000  39.00000000   0.08141962
482.00000000 -10.00000000  14.00000000   3.50000000
483.00000000 -32.00000000  19.00000000  -1.46153846
484.00000000 -66.00000000  12.00000000  -0.22222222
485.00000000  30.00000000  27.00000000   0.47368421
486.00000000 -12.00000000 -34.00000000   0.73913043
487.00000000 -38.00000000  -3.00000000   0.07317073
488.00000000 -38.00000000   1.00000000  -0.02702703
489.00000000 -54.00000000 -30.00000000   0.35714286
490.00000000 -44.00000000  -8.00000000   0.15384615
491.00000000 -68.00000000  13.00000000  -0.23636364
492.00000000 -54.00000000 -11.00000000   0.16923077
493.00000000 -36.00000000  12.00000000  -0.50000000
494.00000000 -10.00000000  -8.00000000   0.44444444
495.00000000  16.00000000  -9.00000000  -1.28571429
496.00000000 -25.00000000  30.00000000   6.00000000
497.00000000 -25.00000000   5.00000000  -0.25000000
498.00000000 -53.00000000  -9.00000000   0.14516129
499.00000000 -50.00000000  28.00000000  -1.27272727
500.00000000 -58.00000000  60.00000000  30.00000000
