# Supplementary material for: Ubiquitin transfer by a RING E3 ligase occurs from a closed E2~ubiquitin conformation
Source: Nat Commun. 2020 Jun 5;11:2846. doi: 10.1038/s41467-020-16666-y (PMC7275055; doi:10.1038/s41467-020-16666-y)
Supplement: Supplementary file 4 — Source Data [file 41467_2020_16666_MOESM4_ESM.zip › Source_Data/Figures/Figure_5/Figure_5a/ASCII_22RNF4/17_349with_fret.dat]

  0.00000000  74.00000000 198.00000000   0.72794118
  1.00000000  24.00000000 239.00000000   0.90874525
  2.00000000 138.00000000 197.00000000   0.58805970
  3.00000000 134.00000000 209.00000000   0.60932945
  4.00000000  10.00000000 238.00000000   0.95967742
  5.00000000  49.00000000 244.00000000   0.83276451
  6.00000000  38.00000000 191.00000000   0.83406114
  7.00000000  61.00000000 187.00000000   0.75403226
  8.00000000  13.00000000 167.00000000   0.92777778
  9.00000000 104.00000000 200.00000000   0.65789474
 10.00000000  19.00000000 194.00000000   0.91079812
 11.00000000  62.00000000 192.00000000   0.75590551
 12.00000000  96.00000000 174.00000000   0.64444444
 13.00000000 -29.00000000 196.00000000   1.17365269
 14.00000000  84.00000000 180.00000000   0.68181818
 15.00000000  47.00000000 203.00000000   0.81200000
 16.00000000  99.00000000 132.00000000   0.57142857
 17.00000000 101.00000000 151.00000000   0.59920635
 18.00000000  -9.00000000 218.00000000   1.04306220
 19.00000000  37.00000000 185.00000000   0.83333333
 20.00000000  75.00000000 180.00000000   0.70588235
 21.00000000  38.00000000 155.00000000   0.80310881
 22.00000000  69.00000000 175.00000000   0.71721311
 23.00000000  90.00000000 193.00000000   0.68197880
 24.00000000  10.00000000 237.00000000   0.95951417
 25.00000000  33.00000000 214.00000000   0.86639676
 26.00000000  36.00000000 200.00000000   0.84745763
 27.00000000  39.00000000 212.00000000   0.84462151
 28.00000000  59.00000000 207.00000000   0.77819549
 29.00000000  59.00000000 213.00000000   0.78308824
 30.00000000  30.00000000 173.00000000   0.85221675
 31.00000000  13.00000000 162.00000000   0.92571429
 32.00000000  29.00000000 197.00000000   0.87168142
 33.00000000 128.00000000 178.00000000   0.58169935
 34.00000000  41.00000000 229.00000000   0.84814815
 35.00000000  22.00000000 198.00000000   0.90000000
 36.00000000  50.00000000 171.00000000   0.77375566
 37.00000000  92.00000000 221.00000000   0.70607029
 38.00000000  39.00000000 242.00000000   0.86120996
 39.00000000  91.00000000 186.00000000   0.67148014
 40.00000000  51.00000000 235.00000000   0.82167832
 41.00000000   3.00000000 221.00000000   0.98660714
 42.00000000  95.00000000 180.00000000   0.65454545
 43.00000000  86.00000000 227.00000000   0.72523962
 44.00000000  95.00000000 218.00000000   0.69648562
 45.00000000 100.00000000 190.00000000   0.65517241
 46.00000000 105.00000000 181.00000000   0.63286713
 47.00000000  88.00000000 193.00000000   0.68683274
 48.00000000  70.00000000 171.00000000   0.70954357
 49.00000000  72.00000000 208.00000000   0.74285714
 50.00000000  28.00000000 229.00000000   0.89105058
 51.00000000  33.00000000 177.00000000   0.84285714
 52.00000000  53.00000000 202.00000000   0.79215686
 53.00000000  15.00000000 255.00000000   0.94444444
 54.00000000   3.00000000 211.00000000   0.98598131
 55.00000000  45.00000000 161.00000000   0.78155340
 56.00000000  93.00000000 175.00000000   0.65298507
 57.00000000  40.00000000 125.00000000   0.75757576
 58.00000000  -7.00000000 151.00000000   1.04861111
 59.00000000  56.00000000 159.00000000   0.73953488
 60.00000000  63.00000000 176.00000000   0.73640167
 61.00000000  43.00000000 191.00000000   0.81623932
 62.00000000  71.00000000 151.00000000   0.68018018
 63.00000000  46.00000000 226.00000000   0.83088235
 64.00000000  55.00000000 115.00000000   0.67647059
 65.00000000  72.00000000 189.00000000   0.72413793
 66.00000000  35.00000000 173.00000000   0.83173077
 67.00000000  36.00000000 167.00000000   0.82266010
 68.00000000 111.00000000 165.00000000   0.59782609
 69.00000000 346.00000000  32.00000000   0.08465608
 70.00000000 415.00000000  33.00000000   0.07366071
 71.00000000 303.00000000  68.00000000   0.18328841
 72.00000000 309.00000000  27.00000000   0.08035714
 73.00000000 327.00000000  94.00000000   0.22327791
 74.00000000 279.00000000  80.00000000   0.22284123
 75.00000000 381.00000000  52.00000000   0.12009238
 76.00000000 444.00000000  62.00000000   0.12252964
 77.00000000 369.00000000  60.00000000   0.13986014
 78.00000000 384.00000000  65.00000000   0.14476615
 79.00000000 406.00000000  57.00000000   0.12311015
 80.00000000 374.00000000  64.00000000   0.14611872
 81.00000000 427.00000000  56.00000000   0.11594203
 82.00000000 344.00000000  50.00000000   0.12690355
 83.00000000 379.00000000  84.00000000   0.18142549
 84.00000000 304.00000000  34.00000000   0.10059172
 85.00000000 346.00000000  58.00000000   0.14356436
 86.00000000 388.00000000 110.00000000   0.22088353
 87.00000000 381.00000000  49.00000000   0.11395349
 88.00000000 356.00000000  95.00000000   0.21064302
 89.00000000 312.00000000  49.00000000   0.13573407
 90.00000000 348.00000000  33.00000000   0.08661417
 91.00000000 322.00000000  74.00000000   0.18686869
 92.00000000 335.00000000  70.00000000   0.17283951
 93.00000000 316.00000000  47.00000000   0.12947658
 94.00000000 395.00000000  13.00000000   0.03186275
 95.00000000 403.00000000  72.00000000   0.15157895
 96.00000000 299.00000000  35.00000000   0.10479042
 97.00000000 357.00000000  46.00000000   0.11414392
 98.00000000 410.00000000 107.00000000   0.20696325
 99.00000000 491.00000000  58.00000000   0.10564663
100.00000000 296.00000000  87.00000000   0.22715405
101.00000000 311.00000000  92.00000000   0.22828784
102.00000000 351.00000000  35.00000000   0.09067358
103.00000000 444.00000000  53.00000000   0.10663984
104.00000000 301.00000000  50.00000000   0.14245014
105.00000000 455.00000000  72.00000000   0.13662239
106.00000000 209.00000000  51.00000000   0.19615385
107.00000000 338.00000000  73.00000000   0.17761557
108.00000000 425.00000000  29.00000000   0.06387665
109.00000000 406.00000000  20.00000000   0.04694836
110.00000000 330.00000000  62.00000000   0.15816327
111.00000000 409.00000000  28.00000000   0.06407323
112.00000000 281.00000000  35.00000000   0.11075949
113.00000000 497.00000000  24.00000000   0.04606526
114.00000000 322.00000000  47.00000000   0.12737127
115.00000000 390.00000000  47.00000000   0.10755149
116.00000000 296.00000000  47.00000000   0.13702624
117.00000000 359.00000000  34.00000000   0.08651399
118.00000000 259.00000000  39.00000000   0.13087248
119.00000000 307.00000000  29.00000000   0.08630952
120.00000000 320.00000000  40.00000000   0.11111111
121.00000000 347.00000000  47.00000000   0.11928934
122.00000000 358.00000000  67.00000000   0.15764706
123.00000000 187.00000000  27.00000000   0.12616822
124.00000000 255.00000000  26.00000000   0.09252669
125.00000000 240.00000000  13.00000000   0.05138340
126.00000000 276.00000000  35.00000000   0.11254019
127.00000000 246.00000000  29.00000000   0.10545455
128.00000000 189.00000000  16.00000000   0.07804878
129.00000000 266.00000000  66.00000000   0.19879518
130.00000000 260.00000000  18.00000000   0.06474820
131.00000000 205.00000000  38.00000000   0.15637860
132.00000000 204.00000000  17.00000000   0.07692308
133.00000000 299.00000000  40.00000000   0.11799410
134.00000000 251.00000000   7.00000000   0.02713178
135.00000000 278.00000000  16.00000000   0.05442177
136.00000000 303.00000000  32.00000000   0.09552239
137.00000000 303.00000000  19.00000000   0.05900621
138.00000000 290.00000000  34.00000000   0.10493827
139.00000000 324.00000000  20.00000000   0.05813953
140.00000000 250.00000000  18.00000000   0.06716418
141.00000000 261.00000000  16.00000000   0.05776173
142.00000000 157.00000000  54.00000000   0.25592417
143.00000000 338.00000000  51.00000000   0.13110540
144.00000000 406.00000000  60.00000000   0.12875536
145.00000000 262.00000000  43.00000000   0.14098361
146.00000000 342.00000000  40.00000000   0.10471204
147.00000000 369.00000000  29.00000000   0.07286432
148.00000000 309.00000000  46.00000000   0.12957746
149.00000000 358.00000000  32.00000000   0.08205128
150.00000000 355.00000000  41.00000000   0.10353535
151.00000000 328.00000000  69.00000000   0.17380353
152.00000000 270.00000000 126.00000000   0.31818182
153.00000000 427.00000000  73.00000000   0.14600000
154.00000000 390.00000000  28.00000000   0.06698565
155.00000000 330.00000000  83.00000000   0.20096852
156.00000000 389.00000000  46.00000000   0.10574713
157.00000000 398.00000000  28.00000000   0.06572770
158.00000000 402.00000000   2.00000000   0.00495050
159.00000000 352.00000000  46.00000000   0.11557789
160.00000000 294.00000000  42.00000000   0.12500000
161.00000000 381.00000000  80.00000000   0.17353579
162.00000000 371.00000000  46.00000000   0.11031175
163.00000000 437.00000000  34.00000000   0.07218684
164.00000000 450.00000000  69.00000000   0.13294798
165.00000000 278.00000000  44.00000000   0.13664596
166.00000000 342.00000000  80.00000000   0.18957346
167.00000000 333.00000000  43.00000000   0.11436170
168.00000000 259.00000000  75.00000000   0.22455090
169.00000000 297.00000000  85.00000000   0.22251309
170.00000000 365.00000000  31.00000000   0.07828283
171.00000000 334.00000000  64.00000000   0.16080402
172.00000000 435.00000000  53.00000000   0.10860656
173.00000000 418.00000000  53.00000000   0.11252654
174.00000000 295.00000000  36.00000000   0.10876133
175.00000000 431.00000000  19.00000000   0.04222222
176.00000000 416.00000000  65.00000000   0.13513514
177.00000000 363.00000000  49.00000000   0.11893204
178.00000000 355.00000000  40.00000000   0.10126582
179.00000000 319.00000000  28.00000000   0.08069164
180.00000000 374.00000000  41.00000000   0.09879518
181.00000000 404.00000000  44.00000000   0.09821429
182.00000000 326.00000000  40.00000000   0.10928962
183.00000000 377.00000000  25.00000000   0.06218905
184.00000000 406.00000000  34.00000000   0.07727273
185.00000000 317.00000000  70.00000000   0.18087855
186.00000000 386.00000000  54.00000000   0.12272727
187.00000000 297.00000000  44.00000000   0.12903226
188.00000000 379.00000000  29.00000000   0.07107843
189.00000000 379.00000000 -12.00000000  -0.03269755
190.00000000 337.00000000  75.00000000   0.18203883
191.00000000 377.00000000  62.00000000   0.14123007
192.00000000 359.00000000  21.00000000   0.05526316
193.00000000 362.00000000  51.00000000   0.12348668
194.00000000 333.00000000  44.00000000   0.11671088
195.00000000 340.00000000   4.00000000   0.01162791
196.00000000 384.00000000  65.00000000   0.14476615
197.00000000 351.00000000   9.00000000   0.02500000
198.00000000 356.00000000  29.00000000   0.07532468
199.00000000 308.00000000  43.00000000   0.12250712
200.00000000 385.00000000  16.00000000   0.03990025
201.00000000 321.00000000  53.00000000   0.14171123
202.00000000 344.00000000  49.00000000   0.12468193
203.00000000 359.00000000  17.00000000   0.04521277
204.00000000 318.00000000  71.00000000   0.18251928
205.00000000 339.00000000  57.00000000   0.14393939
206.00000000 339.00000000  38.00000000   0.10079576
207.00000000 398.00000000  44.00000000   0.09954751
208.00000000 287.00000000  72.00000000   0.20055710
209.00000000 457.00000000  32.00000000   0.06543967
210.00000000 312.00000000  -4.00000000  -0.01298701
211.00000000 312.00000000  10.00000000   0.03105590
212.00000000 417.00000000  53.00000000   0.11276596
213.00000000 317.00000000  35.00000000   0.09943182
214.00000000 382.00000000  21.00000000   0.05210918
215.00000000 327.00000000  19.00000000   0.05491329
216.00000000 445.00000000  55.00000000   0.11000000
217.00000000 286.00000000  12.00000000   0.04026846
218.00000000 433.00000000  23.00000000   0.05043860
219.00000000 314.00000000  39.00000000   0.11048159
220.00000000 329.00000000  25.00000000   0.07062147
221.00000000 264.00000000  52.00000000   0.16455696
222.00000000 405.00000000  61.00000000   0.13090129
223.00000000 405.00000000  38.00000000   0.08577878
224.00000000 404.00000000  54.00000000   0.11790393
225.00000000 331.00000000   3.00000000   0.00898204
226.00000000 341.00000000  36.00000000   0.09549072
227.00000000 310.00000000  24.00000000   0.07185629
228.00000000 412.00000000  49.00000000   0.10629067
229.00000000 344.00000000  42.00000000   0.10880829
230.00000000 373.00000000  52.00000000   0.12235294
231.00000000 350.00000000  48.00000000   0.12060302
232.00000000 429.00000000  43.00000000   0.09110169
233.00000000 252.00000000  30.00000000   0.10638298
234.00000000 391.00000000  61.00000000   0.13495575
235.00000000 320.00000000  58.00000000   0.15343915
236.00000000 397.00000000  32.00000000   0.07459207
237.00000000 315.00000000  16.00000000   0.04833837
238.00000000 360.00000000  27.00000000   0.06976744
239.00000000 363.00000000  10.00000000   0.02680965
240.00000000 404.00000000  24.00000000   0.05607477
241.00000000 340.00000000  21.00000000   0.05817175
242.00000000 400.00000000  37.00000000   0.08466819
243.00000000 392.00000000  32.00000000   0.07547170
244.00000000 328.00000000  17.00000000   0.04927536
245.00000000 356.00000000  57.00000000   0.13801453
246.00000000 301.00000000  38.00000000   0.11209440
247.00000000 306.00000000  16.00000000   0.04968944
248.00000000 364.00000000  55.00000000   0.13126492
249.00000000 293.00000000  21.00000000   0.06687898
250.00000000 293.00000000  44.00000000   0.13056380
251.00000000 362.00000000  26.00000000   0.06701031
252.00000000 354.00000000  19.00000000   0.05093834
253.00000000 362.00000000  31.00000000   0.07888041
254.00000000 452.00000000  15.00000000   0.03211991
255.00000000 297.00000000  26.00000000   0.08049536
256.00000000 351.00000000  55.00000000   0.13546798
257.00000000 350.00000000  44.00000000   0.11167513
258.00000000 341.00000000  50.00000000   0.12787724
259.00000000 333.00000000  -1.00000000  -0.00301205
260.00000000 339.00000000  48.00000000   0.12403101
261.00000000 390.00000000  50.00000000   0.11363636
262.00000000 313.00000000  49.00000000   0.13535912
263.00000000 361.00000000  29.00000000   0.07435897
264.00000000 424.00000000  28.00000000   0.06194690
265.00000000 399.00000000  98.00000000   0.19718310
266.00000000 350.00000000  54.00000000   0.13366337
267.00000000 335.00000000  55.00000000   0.14102564
268.00000000 357.00000000  29.00000000   0.07512953
269.00000000 312.00000000  30.00000000   0.08771930
270.00000000 261.00000000  27.00000000   0.09375000
271.00000000 362.00000000  35.00000000   0.08816121
272.00000000 310.00000000  56.00000000   0.15300546
273.00000000 337.00000000  43.00000000   0.11315789
274.00000000 320.00000000  46.00000000   0.12568306
275.00000000 259.00000000  81.00000000   0.23823529
276.00000000 296.00000000  46.00000000   0.13450292
277.00000000 446.00000000  34.00000000   0.07083333
278.00000000 443.00000000  36.00000000   0.07515658
279.00000000 404.00000000  39.00000000   0.08803612
280.00000000 326.00000000  33.00000000   0.09192201
281.00000000 368.00000000  31.00000000   0.07769424
282.00000000 239.00000000  12.00000000   0.04780876
283.00000000 429.00000000  15.00000000   0.03378378
284.00000000 319.00000000  76.00000000   0.19240506
285.00000000 310.00000000  59.00000000   0.15989160
286.00000000 349.00000000  17.00000000   0.04644809
287.00000000 366.00000000  35.00000000   0.08728180
288.00000000 281.00000000  37.00000000   0.11635220
289.00000000 351.00000000  32.00000000   0.08355091
290.00000000 313.00000000  36.00000000   0.10315186
291.00000000 365.00000000  50.00000000   0.12048193
292.00000000 364.00000000  53.00000000   0.12709832
293.00000000 272.00000000  24.00000000   0.08108108
294.00000000 376.00000000  11.00000000   0.02842377
295.00000000 287.00000000  52.00000000   0.15339233
296.00000000 436.00000000  47.00000000   0.09730849
297.00000000 389.00000000  13.00000000   0.03233831
298.00000000 322.00000000  53.00000000   0.14133333
299.00000000 306.00000000  29.00000000   0.08656716
300.00000000 276.00000000  41.00000000   0.12933754
301.00000000 396.00000000  53.00000000   0.11804009
302.00000000 429.00000000  54.00000000   0.11180124
303.00000000 410.00000000  11.00000000   0.02612827
304.00000000 430.00000000  13.00000000   0.02934537
305.00000000 307.00000000  32.00000000   0.09439528
306.00000000 397.00000000  31.00000000   0.07242991
307.00000000 321.00000000  48.00000000   0.13008130
308.00000000 315.00000000  41.00000000   0.11516854
309.00000000 362.00000000  45.00000000   0.11056511
310.00000000 339.00000000   4.00000000   0.01166181
311.00000000 285.00000000  39.00000000   0.12037037
312.00000000 356.00000000  63.00000000   0.15035800
313.00000000 284.00000000  74.00000000   0.20670391
314.00000000 302.00000000   1.00000000   0.00330033
315.00000000 304.00000000  24.00000000   0.07317073
316.00000000 422.00000000  32.00000000   0.07048458
317.00000000 384.00000000  36.00000000   0.08571429
318.00000000 359.00000000  70.00000000   0.16317016
319.00000000 261.00000000  38.00000000   0.12709030
320.00000000 410.00000000  39.00000000   0.08685969
321.00000000 337.00000000  10.00000000   0.02881844
322.00000000 411.00000000  -5.00000000  -0.01231527
323.00000000 358.00000000  27.00000000   0.07012987
324.00000000 429.00000000  14.00000000   0.03160271
325.00000000 300.00000000 101.00000000   0.25187032
326.00000000 288.00000000  52.00000000   0.15294118
327.00000000 317.00000000  26.00000000   0.07580175
328.00000000 319.00000000  15.00000000   0.04491018
329.00000000 320.00000000  16.00000000   0.04761905
330.00000000 334.00000000  30.00000000   0.08241758
331.00000000 290.00000000  56.00000000   0.16184971
332.00000000 227.00000000  45.00000000   0.16544118
333.00000000 336.00000000  73.00000000   0.17848411
334.00000000 291.00000000  19.00000000   0.06129032
335.00000000 389.00000000  26.00000000   0.06265060
336.00000000 293.00000000  15.00000000   0.04870130
337.00000000 357.00000000  42.00000000   0.10526316
338.00000000 313.00000000  47.00000000   0.13055556
339.00000000 355.00000000  21.00000000   0.05585106
340.00000000 372.00000000  74.00000000   0.16591928
341.00000000 409.00000000  39.00000000   0.08705357
342.00000000 358.00000000  42.00000000   0.10500000
343.00000000 332.00000000  69.00000000   0.17206983
344.00000000 324.00000000  30.00000000   0.08474576
345.00000000 338.00000000  82.00000000   0.19523810
346.00000000 369.00000000  36.00000000   0.08888889
347.00000000 266.00000000  22.00000000   0.07638889
348.00000000 310.00000000  28.00000000   0.08284024
349.00000000 283.00000000  10.00000000   0.03412969
350.00000000 409.00000000   7.00000000   0.01682692
351.00000000 326.00000000  29.00000000   0.08169014
352.00000000 368.00000000  18.00000000   0.04663212
353.00000000 353.00000000  28.00000000   0.07349081
354.00000000 366.00000000  39.00000000   0.09629630
355.00000000 420.00000000   3.00000000   0.00709220
356.00000000 505.00000000  87.00000000   0.14695946
357.00000000 421.00000000  27.00000000   0.06026786
358.00000000 457.00000000  29.00000000   0.05967078
359.00000000 273.00000000  29.00000000   0.09602649
360.00000000 415.00000000  48.00000000   0.10367171
361.00000000 349.00000000  29.00000000   0.07671958
362.00000000 387.00000000  45.00000000   0.10416667
363.00000000 443.00000000  20.00000000   0.04319654
364.00000000 336.00000000  15.00000000   0.04273504
365.00000000 346.00000000  41.00000000   0.10594315
366.00000000 383.00000000  -4.00000000  -0.01055409
367.00000000 386.00000000  54.00000000   0.12272727
368.00000000 321.00000000  55.00000000   0.14627660
369.00000000 340.00000000  32.00000000   0.08602151
370.00000000 330.00000000  50.00000000   0.13157895
371.00000000 346.00000000   3.00000000   0.00859599
372.00000000 460.00000000  23.00000000   0.04761905
373.00000000 249.00000000  27.00000000   0.09782609
374.00000000 335.00000000  44.00000000   0.11609499
375.00000000 394.00000000  21.00000000   0.05060241
376.00000000 379.00000000  37.00000000   0.08894231
377.00000000 316.00000000  35.00000000   0.09971510
378.00000000 339.00000000  37.00000000   0.09840426
379.00000000 324.00000000  75.00000000   0.18796992
380.00000000 302.00000000  45.00000000   0.12968300
381.00000000 314.00000000  19.00000000   0.05705706
382.00000000 397.00000000  36.00000000   0.08314088
383.00000000 246.00000000  32.00000000   0.11510791
384.00000000 399.00000000  47.00000000   0.10538117
385.00000000 431.00000000   9.00000000   0.02045455
386.00000000 398.00000000   9.00000000   0.02211302
387.00000000 255.00000000  44.00000000   0.14715719
388.00000000 377.00000000  15.00000000   0.03826531
389.00000000 385.00000000  47.00000000   0.10879630
390.00000000 278.00000000  -2.00000000  -0.00724638
391.00000000 338.00000000  15.00000000   0.04249292
392.00000000 295.00000000  -6.00000000  -0.02076125
393.00000000 434.00000000  28.00000000   0.06060606
394.00000000 328.00000000  20.00000000   0.05747126
395.00000000 344.00000000  22.00000000   0.06010929
396.00000000 364.00000000  77.00000000   0.17460317
397.00000000 423.00000000  -6.00000000  -0.01438849
398.00000000 341.00000000  45.00000000   0.11658031
399.00000000 356.00000000   4.00000000   0.01111111
400.00000000 373.00000000  29.00000000   0.07213930
401.00000000 310.00000000  -7.00000000  -0.02310231
402.00000000 322.00000000  33.00000000   0.09295775
403.00000000 286.00000000  48.00000000   0.14371257
404.00000000 310.00000000  29.00000000   0.08554572
405.00000000 343.00000000  43.00000000   0.11139896
406.00000000 280.00000000  10.00000000   0.03448276
407.00000000 292.00000000  76.00000000   0.20652174
408.00000000 343.00000000  33.00000000   0.08776596
409.00000000 344.00000000  91.00000000   0.20919540
410.00000000 369.00000000  61.00000000   0.14186047
411.00000000 334.00000000  41.00000000   0.10933333
412.00000000 275.00000000  30.00000000   0.09836066
413.00000000 407.00000000  13.00000000   0.03095238
414.00000000 410.00000000  41.00000000   0.09090909
415.00000000 389.00000000  80.00000000   0.17057569
416.00000000 347.00000000  37.00000000   0.09635417
417.00000000 416.00000000  49.00000000   0.10537634
418.00000000 329.00000000  30.00000000   0.08356546
419.00000000 358.00000000  62.00000000   0.14761905
420.00000000 320.00000000   7.00000000   0.02140673
421.00000000 254.00000000  19.00000000   0.06959707
422.00000000 277.00000000  37.00000000   0.11783439
423.00000000 345.00000000  44.00000000   0.11311054
424.00000000 460.00000000  26.00000000   0.05349794
425.00000000 242.00000000  32.00000000   0.11678832
426.00000000 396.00000000  11.00000000   0.02702703
427.00000000 254.00000000  45.00000000   0.15050167
428.00000000 304.00000000  36.00000000   0.10588235
429.00000000 232.00000000  30.00000000   0.11450382
430.00000000 295.00000000  52.00000000   0.14985591
431.00000000 318.00000000  78.00000000   0.19696970
432.00000000 371.00000000  44.00000000   0.10602410
433.00000000 306.00000000  35.00000000   0.10263930
434.00000000 367.00000000  46.00000000   0.11138015
435.00000000 330.00000000  39.00000000   0.10569106
436.00000000 352.00000000  31.00000000   0.08093995
437.00000000 430.00000000  34.00000000   0.07327586
438.00000000 302.00000000  53.00000000   0.14929577
439.00000000 328.00000000  42.00000000   0.11351351
440.00000000 335.00000000  -4.00000000  -0.01208459
441.00000000 285.00000000  50.00000000   0.14925373
442.00000000 346.00000000  62.00000000   0.15196078
443.00000000 340.00000000  27.00000000   0.07356948
444.00000000 352.00000000  38.00000000   0.09743590
445.00000000 292.00000000  25.00000000   0.07886435
446.00000000 242.00000000  48.00000000   0.16551724
447.00000000 376.00000000  29.00000000   0.07160494
448.00000000 336.00000000  61.00000000   0.15365239
449.00000000 310.00000000  96.00000000   0.23645320
450.00000000 414.00000000  48.00000000   0.10389610
451.00000000 249.00000000  66.00000000   0.20952381
452.00000000 397.00000000  32.00000000   0.07459207
453.00000000 339.00000000  44.00000000   0.11488251
454.00000000 320.00000000  41.00000000   0.11357341
455.00000000 342.00000000  45.00000000   0.11627907
456.00000000 253.00000000  33.00000000   0.11538462
457.00000000 273.00000000  67.00000000   0.19705882
458.00000000 333.00000000  67.00000000   0.16750000
459.00000000 367.00000000   5.00000000   0.01344086
460.00000000 342.00000000   8.00000000   0.02285714
461.00000000 244.00000000   5.00000000   0.02008032
462.00000000 339.00000000  58.00000000   0.14609572
463.00000000 275.00000000  65.00000000   0.19117647
464.00000000 309.00000000  34.00000000   0.09912536
465.00000000 368.00000000  45.00000000   0.10895884
466.00000000 325.00000000  13.00000000   0.03846154
467.00000000 293.00000000  20.00000000   0.06389776
468.00000000 350.00000000  23.00000000   0.06166220
469.00000000 342.00000000  56.00000000   0.14070352
470.00000000 183.00000000  32.00000000   0.14883721
471.00000000 384.00000000  38.00000000   0.09004739
472.00000000 352.00000000   8.00000000   0.02222222
473.00000000 344.00000000  97.00000000   0.21995465
474.00000000 270.00000000  48.00000000   0.15094340
475.00000000 296.00000000   2.00000000   0.00671141
476.00000000 336.00000000  19.00000000   0.05352113
477.00000000 410.00000000  42.00000000   0.09292035
478.00000000 280.00000000  22.00000000   0.07284768
479.00000000 427.00000000  -4.00000000  -0.00945626
480.00000000 298.00000000  42.00000000   0.12352941
481.00000000 344.00000000  47.00000000   0.12020460
482.00000000 392.00000000  13.00000000   0.03209877
483.00000000 326.00000000   6.00000000   0.01807229
484.00000000 397.00000000  39.00000000   0.08944954
485.00000000 356.00000000  25.00000000   0.06561680
486.00000000 359.00000000  -4.00000000  -0.01126761
487.00000000 223.00000000  26.00000000   0.10441767
488.00000000 366.00000000  49.00000000   0.11807229
489.00000000 374.00000000   4.00000000   0.01058201
490.00000000 314.00000000  18.00000000   0.05421687
491.00000000 345.00000000  -5.00000000  -0.01470588
492.00000000 303.00000000  -4.00000000  -0.01337793
493.00000000 474.00000000  22.00000000   0.04435484
494.00000000 389.00000000  11.00000000   0.02750000
495.00000000 341.00000000  10.00000000   0.02849003
496.00000000 376.00000000  46.00000000   0.10900474
497.00000000 282.00000000  17.00000000   0.05685619
498.00000000 360.00000000  23.00000000   0.06005222
499.00000000 305.00000000  41.00000000   0.11849711
500.00000000 295.00000000  49.00000000   0.14244186
