# Supplementary material for: Ubiquitin transfer by a RING E3 ligase occurs from a closed E2~ubiquitin conformation
Source: Nat Commun. 2020 Jun 5;11:2846. doi: 10.1038/s41467-020-16666-y (PMC7275055; doi:10.1038/s41467-020-16666-y)
Supplement: Supplementary file 4 — Source Data [file 41467_2020_16666_MOESM4_ESM.zip › Source_Data/Figures/Figure_5/Figure_5a/ASCII_22RNF4/17_354with_fret.dat]

  0.00000000 102.00000000 187.00000000   0.64705882
  1.00000000  45.00000000 142.00000000   0.75935829
  2.00000000  83.00000000 187.00000000   0.69259259
  3.00000000  38.00000000 173.00000000   0.81990521
  4.00000000  81.00000000  95.00000000   0.53977273
  5.00000000   8.00000000 155.00000000   0.95092025
  6.00000000  43.00000000 247.00000000   0.85172414
  7.00000000  76.00000000 147.00000000   0.65919283
  8.00000000  52.00000000 134.00000000   0.72043011
  9.00000000  81.00000000 146.00000000   0.64317181
 10.00000000  89.00000000 178.00000000   0.66666667
 11.00000000  57.00000000 145.00000000   0.71782178
 12.00000000 112.00000000 204.00000000   0.64556962
 13.00000000 102.00000000 208.00000000   0.67096774
 14.00000000  49.00000000 161.00000000   0.76666667
 15.00000000 122.00000000 133.00000000   0.52156863
 16.00000000  61.00000000 146.00000000   0.70531401
 17.00000000  84.00000000 109.00000000   0.56476684
 18.00000000 106.00000000 165.00000000   0.60885609
 19.00000000  69.00000000 220.00000000   0.76124567
 20.00000000  46.00000000 152.00000000   0.76767677
 21.00000000  21.00000000 122.00000000   0.85314685
 22.00000000  76.00000000 150.00000000   0.66371681
 23.00000000  71.00000000 126.00000000   0.63959391
 24.00000000  68.00000000 167.00000000   0.71063830
 25.00000000  19.00000000 155.00000000   0.89080460
 26.00000000  44.00000000 154.00000000   0.77777778
 27.00000000  67.00000000 191.00000000   0.74031008
 28.00000000  47.00000000 120.00000000   0.71856287
 29.00000000  26.00000000 165.00000000   0.86387435
 30.00000000  21.00000000  47.00000000   0.69117647
 31.00000000  22.22000000   0.44440000  -5.33333333
 32.00000000  22.22000000   0.44440000  -0.69230769
 33.00000000  37.00000000  15.00000000   0.28846154
 34.00000000  22.22000000   0.44440000   1.56666667
 35.00000000  22.22000000   0.44440000   1.76666667
 36.00000000  20.00000000  32.00000000   0.61538462
 37.00000000  22.22000000   0.44440000   0.57142857
 38.00000000   9.00000000  60.00000000   0.86956522
 39.00000000   3.00000000  52.00000000   0.94545455
 40.00000000  22.22000000   0.44440000   1.25806452
 41.00000000   5.00000000  73.00000000   0.93589744
 42.00000000  22.22000000   0.44440000   4.00000000
 43.00000000  22.22000000   0.44440000 -15.00000000
 44.00000000  22.22000000   0.44440000   1.23809524
 45.00000000  22.22000000   0.44440000  -1.16000000
 46.00000000   5.00000000  74.00000000   0.93670886
 47.00000000  22.22000000   0.44440000   1.07142857
 48.00000000  22.22000000   0.44440000 -13.25000000
 49.00000000  22.22000000   0.44440000   2.23076923
 50.00000000  22.22000000   0.44440000   7.12500000
 51.00000000  22.22000000   0.44440000   3.00000000
 52.00000000  22.22000000   0.44440000  -3.38461538
 53.00000000  22.22000000   0.44440000  -0.23076923
 54.00000000  22.22000000   0.44440000   1.73076923
 55.00000000  22.22000000   0.44440000  -0.03703704
 56.00000000 -20.00000000  69.00000000   1.40816327
 57.00000000  22.22000000   0.44440000   1.20930233
 58.00000000  22.22000000   0.44440000   1.58823529
 59.00000000  11.00000000  66.00000000   0.85714286
 60.00000000  22.22000000   0.44440000   2.75000000
 61.00000000  22.22000000   0.44440000  -2.10000000
 62.00000000  22.22000000   0.44440000  -0.62162162
 63.00000000  23.00000000  42.00000000   0.64615385
 64.00000000  22.22000000   0.44440000  -0.50000000
 65.00000000  22.22000000   0.44440000  -0.30769231
 66.00000000  22.22000000   0.44440000   9.33333333
 67.00000000  18.00000000  69.00000000   0.79310345
 68.00000000  22.22000000   0.44440000   2.45161290
 69.00000000  19.00000000  40.00000000   0.67796610
 70.00000000  22.22000000   0.44440000  -1.26923077
 71.00000000  17.00000000  64.00000000   0.79012346
 72.00000000  22.22000000   0.44440000   0.91666667
 73.00000000  22.22000000   0.44440000  -5.00000000
 74.00000000  22.22000000   0.44440000  -1.07142857
 75.00000000   5.00000000  44.00000000   0.89795918
 76.00000000  22.22000000   0.44440000  -9.00000000
 77.00000000  22.22000000   0.44440000  -0.32142857
 78.00000000  22.22000000   0.44440000  -0.39534884
 79.00000000  22.22000000   0.44440000  -2.50000000
 80.00000000  22.22000000   0.44440000 -11.33333333
 81.00000000  -8.00000000  65.00000000   1.14035088
 82.00000000  22.22000000   0.44440000  -0.83333333
 83.00000000  22.22000000   0.44440000   1.48571429
 84.00000000  22.22000000   0.44440000   2.46153846
 85.00000000  22.22000000   0.44440000   0.87804878
 86.00000000  22.22000000   0.44440000   1.37500000
 87.00000000  22.22000000   0.44440000 -23.00000000
 88.00000000 -10.00000000  65.00000000   1.18181818
 89.00000000  22.22000000   0.44440000   1.75000000
 90.00000000  22.22000000   0.44440000  -0.22222222
 91.00000000  22.22000000   0.44440000  -0.32558140
 92.00000000  26.00000000  53.00000000   0.67088608
 93.00000000  22.22000000   0.44440000  -0.40909091
 94.00000000  22.22000000   0.44440000  -0.15000000
 95.00000000  22.22000000   0.44440000  -0.66666667
 96.00000000  22.22000000   0.44440000  -0.24074074
 97.00000000  22.22000000   0.44440000  -1.11111111
 98.00000000  22.22000000   0.44440000   0.22500000
 99.00000000  -4.00000000  57.00000000   1.07547170
100.00000000   3.00000000  89.00000000   0.96739130
101.00000000  22.22000000   0.44440000  -0.94736842
102.00000000  22.22000000   0.44440000 -11.66666667
103.00000000  22.22000000   0.44440000  21.50000000
104.00000000  22.22000000   0.44440000   2.09523810
105.00000000  22.22000000   0.44440000 -14.66666667
106.00000000  33.00000000  41.00000000   0.55405405
107.00000000  22.22000000   0.44440000  -1.15789474
108.00000000  22.22000000   0.44440000  -5.66666667
109.00000000  22.22000000   0.44440000   0.78571429
110.00000000  32.00000000  19.00000000   0.37254902
111.00000000  22.22000000   0.44440000   6.80000000
112.00000000  22.22000000   0.44440000  -0.50000000
113.00000000  22.22000000   0.44440000   1.90000000
114.00000000  22.22000000   0.44440000  -0.10000000
115.00000000  22.22000000   0.44440000  -7.66666667
116.00000000  22.22000000   0.44440000  -0.43859649
117.00000000  22.22000000   0.44440000  15.00000000
118.00000000  22.22000000   0.44440000   1.24137931
119.00000000  22.22000000   0.44440000   0.11111111
120.00000000  22.22000000   0.44440000   0.71428571
121.00000000  22.22000000   0.44440000  -5.00000000
122.00000000  22.22000000   0.44440000   1.15625000
123.00000000  22.22000000   0.44440000   0.79487179
124.00000000  22.22000000   0.44440000   0.17073171
125.00000000  22.22000000   0.44440000  -1.23809524
126.00000000  22.22000000   0.44440000   0.50000000
127.00000000  22.22000000   0.44440000   3.85714286
128.00000000  22.22000000   0.44440000  -8.50000000
129.00000000  22.22000000   0.44440000 -24.00000000
130.00000000  22.22000000   0.44440000   4.44444444
131.00000000  22.22000000   0.44440000  -0.88461538
132.00000000  22.22000000   0.44440000   0.23333333
133.00000000  22.22000000   0.44440000   1.29411765
134.00000000  22.22000000   0.44440000   0.59259259
135.00000000  22.22000000   0.44440000  -0.19565217
136.00000000  22.22000000   0.44440000   1.41176471
137.00000000  22.22000000   0.44440000  -0.37500000
138.00000000  22.22000000   0.44440000 -13.50000000
139.00000000  -9.00000000  55.00000000   1.19565217
140.00000000  22.22000000   0.44440000   4.85714286
141.00000000  22.22000000   0.44440000   0.17777778
142.00000000  22.22000000   0.44440000   0.59615385
143.00000000  22.22000000   0.44440000  -1.64705882
144.00000000  15.00000000  48.00000000   0.76190476
145.00000000  22.22000000   0.44440000  -0.11111111
146.00000000  22.22000000   0.44440000  -0.18750000
147.00000000 -18.00000000  63.00000000   1.40000000
148.00000000  22.22000000   0.44440000   0.16279070
149.00000000  22.22000000   0.44440000   0.01333333
150.00000000 -17.00000000  74.00000000   1.29824561
151.00000000  22.22000000   0.44440000  -0.61224490
152.00000000  22.22000000   0.44440000  -2.90000000
153.00000000  22.22000000   0.44440000  -1.10000000
154.00000000  85.00000000  21.00000000   0.19811321
155.00000000  22.22000000   0.44440000   0.15384615
156.00000000  22.22000000   0.44440000   0.27118644
157.00000000  22.22000000   0.44440000   0.09090909
158.00000000  22.22000000   0.44440000  -1.24242424
159.00000000  22.22000000   0.44440000   0.42424242
160.00000000  22.22000000   0.44440000  -0.33333333
161.00000000  22.22000000   0.44440000   0.10000000
162.00000000  22.22000000   0.44440000   6.00000000
163.00000000  22.22000000   0.44440000   1.25925926
164.00000000  22.22000000   0.44440000 -21.00000000
165.00000000  22.22000000   0.44440000  -0.57575758
166.00000000  22.22000000   0.44440000  -0.54000000
167.00000000  22.22000000   0.44440000  -0.05000000
168.00000000  22.22000000   0.44440000   0.88888889
169.00000000  22.22000000   0.44440000  -1.68421053
170.00000000  22.22000000   0.44440000   3.64285714
171.00000000  22.22000000   0.44440000  -5.14285714
172.00000000  22.22000000   0.44440000  -0.50000000
173.00000000  22.22000000   0.44440000  -0.12500000
174.00000000  22.22000000   0.44440000  -0.42105263
175.00000000  22.22000000   0.44440000  -0.22857143
176.00000000  22.22000000   0.44440000   0.13414634
177.00000000  22.22000000   0.44440000   0.35294118
178.00000000  22.22000000   0.44440000  -0.45454545
179.00000000  22.22000000   0.44440000  -0.33333333
180.00000000  22.22000000   0.44440000  -3.36363636
181.00000000  22.22000000   0.44440000   0.12048193
182.00000000  22.22000000   0.44440000   4.83333333
183.00000000  22.22000000   0.44440000   0.14893617
184.00000000  22.22000000   0.44440000  -2.00000000
185.00000000  22.22000000   0.44440000  -1.22857143
186.00000000  22.22000000   0.44440000   0.35294118
187.00000000  22.22000000   0.44440000  -0.07142857
188.00000000  22.22000000   0.44440000   0.52941176
189.00000000  22.22000000   0.44440000  -2.84210526
190.00000000  22.22000000   0.44440000   4.00000000
191.00000000  22.22000000   0.44440000   2.71428571
192.00000000  22.22000000   0.44440000  -0.62500000
193.00000000  22.22000000   0.44440000  -0.72727273
194.00000000  22.22000000   0.44440000   2.00000000
195.00000000  22.22000000   0.44440000   3.00000000
196.00000000  22.22000000   0.44440000   1.44444444
197.00000000  22.22000000   0.44440000   0.33333333
198.00000000  22.22000000   0.44440000  -0.41379310
199.00000000  22.22000000   0.44440000  -1.44444444
200.00000000  22.22000000   0.44440000   0.14285714
201.00000000  22.22000000   0.44440000  -0.56521739
202.00000000  22.22000000   0.44440000  -0.00000000
203.00000000  22.22000000   0.44440000  -0.65789474
204.00000000  22.22000000   0.44440000   4.45454545
205.00000000   4.00000000  44.00000000   0.91666667
206.00000000  22.22000000   0.44440000  -1.35000000
207.00000000  22.22000000   0.44440000   0.29268293
208.00000000  22.22000000   0.44440000  -0.17307692
209.00000000  22.22000000   0.44440000   0.31666667
210.00000000  35.00000000  10.00000000   0.22222222
211.00000000  22.22000000   0.44440000   0.04878049
212.00000000  22.22000000   0.44440000  -0.04166667
213.00000000  22.22000000   0.44440000   0.02739726
214.00000000  22.22000000   0.44440000  -1.00000000
215.00000000  22.22000000   0.44440000  -0.00000000
216.00000000  22.22000000   0.44440000   0.96774194
217.00000000  22.22000000   0.44440000  -0.05172414
218.00000000  22.22000000   0.44440000   1.28947368
219.00000000  22.22000000   0.44440000   0.14285714
220.00000000  22.22000000   0.44440000  -0.23076923
221.00000000  22.22000000   0.44440000  -0.03571429
222.00000000  22.22000000   0.44440000   2.20000000
223.00000000  22.22000000   0.44440000  -1.06666667
224.00000000  22.22000000   0.44440000   0.10810811
225.00000000  22.22000000   0.44440000  19.50000000
226.00000000  22.22000000   0.44440000   0.30434783
227.00000000  22.22000000   0.44440000  -0.53191489
228.00000000  22.22000000   0.44440000   0.09574468
229.00000000  22.22000000   0.44440000   0.01315789
230.00000000  22.22000000   0.44440000   3.40000000
231.00000000  22.22000000   0.44440000   1.60975610
232.00000000  22.22000000   0.44440000   0.09302326
233.00000000  22.22000000   0.44440000  -0.70588235
234.00000000  22.22000000   0.44440000  -2.30000000
235.00000000  22.22000000   0.44440000  -0.66666667
236.00000000   7.00000000  42.00000000   0.85714286
237.00000000  22.22000000   0.44440000  -0.75609756
238.00000000  22.22000000   0.44440000  -0.11764706
239.00000000  22.22000000   0.44440000  39.00000000
240.00000000  22.22000000   0.44440000  -0.19512195
241.00000000  22.22000000   0.44440000   0.33333333
242.00000000  22.22000000   0.44440000  -0.92500000
243.00000000  22.22000000   0.44440000  -0.38095238
244.00000000  22.22000000   0.44440000  -2.26086957
245.00000000  22.22000000   0.44440000  -0.02380952
246.00000000  22.22000000   0.44440000   0.51515152
247.00000000  22.22000000   0.44440000  -0.92307692
248.00000000  22.22000000   0.44440000   0.44000000
249.00000000  22.22000000   0.44440000  -0.50000000
250.00000000  22.22000000   0.44440000   0.02197802
251.00000000  22.22000000   0.44440000  -0.18181818
252.00000000  22.22000000   0.44440000  -0.51724138
253.00000000  22.22000000   0.44440000   0.55000000
254.00000000  22.22000000   0.44440000   0.92307692
255.00000000  22.22000000   0.44440000   0.96296296
256.00000000  22.22000000   0.44440000  -0.00000000
257.00000000  22.22000000   0.44440000  -0.00000000
258.00000000  22.22000000   0.44440000   0.33783784
259.00000000  22.22000000   0.44440000   0.10869565
260.00000000  22.22000000   0.44440000  -0.38461538
261.00000000  22.22000000   0.44440000   1.16666667
262.00000000  22.22000000   0.44440000   1.38095238
263.00000000  22.22000000   0.44440000   0.23636364
264.00000000  22.22000000   0.44440000  -0.23809524
265.00000000  22.22000000   0.44440000  -0.02127660
266.00000000  22.22000000   0.44440000   0.50000000
267.00000000  22.22000000   0.44440000   1.56521739
268.00000000  22.22000000   0.44440000  -5.16666667
269.00000000  22.22000000   0.44440000   0.06349206
270.00000000  22.22000000   0.44440000   0.35294118
271.00000000  22.22000000   0.44440000   0.37209302
272.00000000  22.22000000   0.44440000  -0.87096774
273.00000000  22.22000000   0.44440000  -0.07692308
274.00000000  22.22000000   0.44440000  -0.84210526
275.00000000  22.22000000   0.44440000   0.30303030
276.00000000  22.22000000   0.44440000   0.20000000
277.00000000  22.22000000   0.44440000   0.21739130
278.00000000  22.22000000   0.44440000   0.14492754
279.00000000  22.22000000   0.44440000   0.25000000
280.00000000  22.22000000   0.44440000  -0.29411765
281.00000000  22.22000000   0.44440000  -0.01923077
282.00000000  22.22000000   0.44440000 -18.66666667
283.00000000  22.22000000   0.44440000  -0.00000000
284.00000000  22.22000000   0.44440000  -0.56363636
285.00000000  22.22000000   0.44440000  -0.11111111
286.00000000  22.22000000   0.44440000   0.34939759
287.00000000  22.22000000   0.44440000  -0.22222222
288.00000000  22.22000000   0.44440000   0.28571429
289.00000000  22.22000000   0.44440000   2.50000000
290.00000000  22.22000000   0.44440000  -0.15000000
291.00000000  22.22000000   0.44440000  -1.12500000
292.00000000  22.22000000   0.44440000  -0.11764706
293.00000000  22.22000000   0.44440000   0.24000000
294.00000000  22.22000000   0.44440000  -0.41935484
295.00000000  22.22000000   0.44440000   0.11764706
296.00000000  22.22000000   0.44440000  -0.57894737
297.00000000  22.22000000   0.44440000   1.07894737
298.00000000  22.22000000   0.44440000   5.33333333
299.00000000  22.22000000   0.44440000   0.25000000
300.00000000  58.00000000  -1.00000000  -0.01754386
301.00000000  22.22000000   0.44440000  -0.60606061
302.00000000  22.22000000   0.44440000  -1.33333333
303.00000000  22.22000000   0.44440000  -0.76923077
304.00000000  22.22000000   0.44440000   0.87500000
305.00000000  22.22000000   0.44440000   0.18750000
306.00000000  22.22000000   0.44440000  -1.00000000
307.00000000  22.22000000   0.44440000   0.33333333
308.00000000  22.22000000   0.44440000  -0.13846154
309.00000000  22.22000000   0.44440000   4.41666667
310.00000000  22.22000000   0.44440000   0.68750000
311.00000000  22.22000000   0.44440000   0.90000000
312.00000000  21.00000000  39.00000000   0.65000000
313.00000000  22.22000000   0.44440000   1.00000000
314.00000000  22.22000000   0.44440000   0.55000000
315.00000000  22.22000000   0.44440000   6.14285714
316.00000000  81.00000000  -3.00000000  -0.03846154
317.00000000  22.22000000   0.44440000   1.23809524
318.00000000  22.22000000   0.44440000   0.50000000
319.00000000  22.22000000   0.44440000   0.74358974
320.00000000  22.22000000   0.44440000  -2.45454545
321.00000000  22.22000000   0.44440000  -2.00000000
322.00000000  22.22000000   0.44440000   0.20689655
323.00000000  45.00000000  23.00000000   0.33823529
324.00000000  22.22000000   0.44440000  -2.40000000
325.00000000  22.22000000   0.44440000   0.76470588
326.00000000  22.22000000   0.44440000  -0.80000000
327.00000000  22.22000000   0.44440000   2.00000000
328.00000000  22.22000000   0.44440000  -0.00000000
329.00000000  22.22000000   0.44440000  -0.09090909
330.00000000  22.22000000   0.44440000  -0.83333333
331.00000000  22.22000000   0.44440000   0.22580645
332.00000000  22.22000000   0.44440000   0.34146341
333.00000000  22.22000000   0.44440000   0.27272727
334.00000000  22.22000000   0.44440000   0.44262295
335.00000000  22.22000000   0.44440000   0.30769231
336.00000000  22.22000000   0.44440000   0.17647059
337.00000000  22.22000000   0.44440000   0.60714286
338.00000000  22.22000000   0.44440000   1.80000000
339.00000000  22.22000000   0.44440000  -0.15254237
340.00000000  22.22000000   0.44440000  -0.60000000
341.00000000  22.22000000   0.44440000   2.65384615
342.00000000  43.00000000  32.00000000   0.42666667
343.00000000  22.22000000   0.44440000   0.30232558
344.00000000  64.00000000  27.00000000   0.29670330
345.00000000  22.22000000   0.44440000   0.37837838
346.00000000  22.22000000   0.44440000   1.19230769
347.00000000  22.22000000   0.44440000   3.62500000
348.00000000  22.22000000   0.44440000  -0.00000000
349.00000000  22.22000000   0.44440000   0.26086957
350.00000000  22.22000000   0.44440000   0.31666667
351.00000000  22.22000000   0.44440000   0.38636364
352.00000000  22.22000000   0.44440000  -0.30000000
353.00000000  22.22000000   0.44440000   1.55555556
354.00000000  22.22000000   0.44440000  -1.33333333
355.00000000  22.22000000   0.44440000  -0.17142857
356.00000000  22.22000000   0.44440000   1.57894737
357.00000000  22.22000000   0.44440000   2.92307692
358.00000000  10.00000000  41.00000000   0.80392157
359.00000000  22.22000000   0.44440000   0.30769231
360.00000000  22.22000000   0.44440000   0.21153846
361.00000000  22.22000000   0.44440000  -2.00000000
362.00000000  22.22000000   0.44440000   0.20000000
363.00000000  22.22000000   0.44440000   0.21212121
364.00000000  22.22000000   0.44440000  -0.58695652
365.00000000  22.22000000   0.44440000   8.50000000
366.00000000  22.22000000   0.44440000  -0.28571429
367.00000000  22.22000000   0.44440000   1.57142857
368.00000000  22.22000000   0.44440000  -0.13793103
369.00000000  22.22000000   0.44440000   0.75000000
370.00000000  19.00000000  27.00000000   0.58695652
371.00000000  22.22000000   0.44440000   0.27027027
372.00000000  22.22000000   0.44440000  -0.12727273
373.00000000  22.22000000   0.44440000  -0.36842105
374.00000000  22.22000000   0.44440000  -1.00000000
375.00000000  22.22000000   0.44440000  -3.66666667
376.00000000  22.22000000   0.44440000   0.42857143
377.00000000  22.22000000   0.44440000  -0.25714286
378.00000000  22.22000000   0.44440000   0.54054054
379.00000000  22.22000000   0.44440000  -0.53333333
380.00000000  22.22000000   0.44440000  -0.77777778
381.00000000  22.22000000   0.44440000   0.77777778
382.00000000  22.22000000   0.44440000   1.16000000
383.00000000  22.22000000   0.44440000   0.52000000
384.00000000  22.22000000   0.44440000   0.54545455
385.00000000  22.22000000   0.44440000  -0.85714286
386.00000000  22.22000000   0.44440000  -0.65217391
387.00000000  22.22000000   0.44440000  -0.73333333
388.00000000  22.22000000   0.44440000   0.05084746
389.00000000  22.22000000   0.44440000   0.52727273
390.00000000  22.22000000   0.44440000  -1.00000000
391.00000000  22.22000000   0.44440000  -0.18518519
392.00000000  22.22000000   0.44440000  -0.30303030
393.00000000  22.22000000   0.44440000  -0.06818182
394.00000000  22.22000000   0.44440000   0.02222222
395.00000000  22.22000000   0.44440000   0.50000000
396.00000000  22.22000000   0.44440000  -0.53333333
397.00000000  22.22000000   0.44440000  -0.42857143
398.00000000  22.22000000   0.44440000  -0.37209302
399.00000000  22.22000000   0.44440000  -4.83333333
400.00000000  22.22000000   0.44440000  -0.50000000
401.00000000  22.22000000   0.44440000   0.10204082
402.00000000  22.22000000   0.44440000   1.44444444
403.00000000  22.22000000   0.44440000   0.18811881
404.00000000  22.22000000   0.44440000  -5.83333333
405.00000000  22.22000000   0.44440000  -3.50000000
406.00000000  22.22000000   0.44440000  -0.32075472
407.00000000  22.22000000   0.44440000   0.36986301
408.00000000  22.22000000   0.44440000   0.01666667
409.00000000  22.22000000   0.44440000  -0.07692308
410.00000000  22.22000000   0.44440000  -0.21951220
411.00000000  22.22000000   0.44440000  -0.53191489
412.00000000  22.22000000   0.44440000   3.41666667
413.00000000  22.22000000   0.44440000   0.07894737
414.00000000  22.22000000   0.44440000   1.45454545
415.00000000  22.22000000   0.44440000  -0.19148936
416.00000000  22.22000000   0.44440000  -3.00000000
417.00000000  22.22000000   0.44440000   0.20833333
418.00000000  22.22000000   0.44440000  -0.66666667
419.00000000  22.22000000   0.44440000   0.21428571
420.00000000  22.22000000   0.44440000  -0.53571429
421.00000000  22.22000000   0.44440000   0.96969697
422.00000000  22.22000000   0.44440000   0.12068966
423.00000000  22.22000000   0.44440000   0.33333333
424.00000000  22.22000000   0.44440000  -0.17142857
425.00000000  22.22000000   0.44440000  -0.84375000
426.00000000  22.22000000   0.44440000   0.12658228
427.00000000  22.22000000   0.44440000   1.36842105
428.00000000  22.22000000   0.44440000   5.33333333
429.00000000  22.22000000   0.44440000  -0.27027027
430.00000000  22.22000000   0.44440000  -0.17333333
431.00000000  22.22000000   0.44440000  -0.33333333
432.00000000  22.22000000   0.44440000   1.15384615
433.00000000  22.22000000   0.44440000   0.21875000
434.00000000  22.22000000   0.44440000   0.56666667
435.00000000  22.22000000   0.44440000  -1.00000000
436.00000000  22.22000000   0.44440000  -0.93939394
437.00000000  22.22000000   0.44440000   0.28378378
438.00000000  22.22000000   0.44440000  -0.11111111
439.00000000  22.22000000   0.44440000   0.04651163
440.00000000  22.22000000   0.44440000   0.11627907
441.00000000  22.22000000   0.44440000  -0.25581395
442.00000000  22.22000000   0.44440000  -0.12500000
443.00000000  22.22000000   0.44440000  -0.33333333
444.00000000  22.22000000   0.44440000  -0.56862745
445.00000000  22.22000000   0.44440000  -0.32500000
446.00000000  22.22000000   0.44440000   1.31250000
447.00000000  22.22000000   0.44440000   1.00000000
448.00000000  22.22000000   0.44440000   2.20000000
449.00000000  22.22000000   0.44440000   0.25000000
450.00000000  22.22000000   0.44440000  -9.66666667
451.00000000  22.22000000   0.44440000  -0.09302326
452.00000000  22.22000000   0.44440000   0.33333333
453.00000000  22.22000000   0.44440000   0.41666667
454.00000000  22.22000000   0.44440000  -0.00000000
455.00000000  22.22000000   0.44440000   0.50000000
456.00000000  22.22000000   0.44440000   0.25000000
457.00000000  22.22000000   0.44440000   1.03571429
458.00000000  22.22000000   0.44440000   0.43636364
459.00000000  22.22000000   0.44440000   0.36363636
460.00000000  22.22000000   0.44440000   3.81250000
461.00000000  22.22000000   0.44440000  -0.29032258
462.00000000  22.22000000   0.44440000   0.03174603
463.00000000  22.22000000   0.44440000  -0.05263158
464.00000000  22.22000000   0.44440000   0.34177215
465.00000000  22.22000000   0.44440000  -0.25000000
466.00000000  22.22000000   0.44440000  -0.50000000
467.00000000  22.22000000   0.44440000  -0.56250000
468.00000000  22.22000000   0.44440000   0.06250000
469.00000000  22.22000000   0.44440000   0.11494253
470.00000000  22.22000000   0.44440000   0.12000000
471.00000000  22.22000000   0.44440000   0.24000000
472.00000000  22.22000000   0.44440000   0.25806452
473.00000000  22.22000000   0.44440000  -0.03921569
474.00000000  22.22000000   0.44440000  -0.40625000
475.00000000  22.22000000   0.44440000   0.26470588
476.00000000  22.22000000   0.44440000  -0.19512195
477.00000000  22.22000000   0.44440000   0.12345679
478.00000000  22.22000000   0.44440000   0.14814815
479.00000000  22.22000000   0.44440000  -0.01587302
480.00000000  22.22000000   0.44440000   0.04347826
481.00000000  22.22000000   0.44440000   0.23943662
482.00000000  22.22000000   0.44440000  -1.14285714
483.00000000  22.22000000   0.44440000   0.22857143
484.00000000  22.22000000   0.44440000  -0.33962264
485.00000000  22.22000000   0.44440000  -2.45454545
486.00000000  22.22000000   0.44440000  -0.06779661
487.00000000  22.22000000   0.44440000  -0.25714286
488.00000000  22.22000000   0.44440000  -0.55263158
489.00000000  22.22000000   0.44440000   0.06849315
490.00000000  22.22000000   0.44440000  -0.15384615
491.00000000  22.22000000   0.44440000   1.37931034
492.00000000  22.22000000   0.44440000  -0.72000000
493.00000000  22.22000000   0.44440000   0.03875969
494.00000000  22.22000000   0.44440000   0.11111111
495.00000000  22.22000000   0.44440000  -0.50000000
496.00000000  22.22000000   0.44440000   0.36363636
497.00000000  22.22000000   0.44440000  -0.11688312
498.00000000  22.22000000   0.44440000   0.27272727
499.00000000  22.22000000   0.44440000   1.00000000
500.00000000  22.22000000   0.44440000   0.48387097
