# Supplementary material for: Ubiquitin transfer by a RING E3 ligase occurs from a closed E2~ubiquitin conformation
Source: Nat Commun. 2020 Jun 5;11:2846. doi: 10.1038/s41467-020-16666-y (PMC7275055; doi:10.1038/s41467-020-16666-y)
Supplement: Supplementary file 4 — Source Data [file 41467_2020_16666_MOESM4_ESM.zip › Source_Data/Figures/Figure_5/Figure_5a/ASCII_22RNF4/17_359with_fret.dat]

  0.00000000 171.00000000 197.00000000   0.53532609
  1.00000000 106.00000000 206.00000000   0.66025641
  2.00000000 150.00000000 147.00000000   0.49494949
  3.00000000 117.00000000 206.00000000   0.63777090
  4.00000000  84.00000000 152.00000000   0.64406780
  5.00000000 119.00000000 197.00000000   0.62341772
  6.00000000 158.00000000 162.00000000   0.50625000
  7.00000000 169.00000000 215.00000000   0.55989583
  8.00000000 122.00000000 195.00000000   0.61514196
  9.00000000 122.00000000 153.00000000   0.55636364
 10.00000000 160.00000000 200.00000000   0.55555556
 11.00000000 141.00000000 165.00000000   0.53921569
 12.00000000  87.00000000 194.00000000   0.69039146
 13.00000000 166.00000000 168.00000000   0.50299401
 14.00000000  85.00000000 222.00000000   0.72312704
 15.00000000  95.00000000 191.00000000   0.66783217
 16.00000000 157.00000000 182.00000000   0.53687316
 17.00000000 165.00000000 159.00000000   0.49074074
 18.00000000 120.00000000 216.00000000   0.64285714
 19.00000000  88.00000000 211.00000000   0.70568562
 20.00000000 104.00000000 148.00000000   0.58730159
 21.00000000 128.00000000 157.00000000   0.55087719
 22.00000000 156.00000000 142.00000000   0.47651007
 23.00000000 138.00000000 116.00000000   0.45669291
 24.00000000 155.00000000 184.00000000   0.54277286
 25.00000000  80.00000000 159.00000000   0.66527197
 26.00000000 138.00000000 105.00000000   0.43209877
 27.00000000 162.00000000 182.00000000   0.52906977
 28.00000000  32.00000000 178.00000000   0.84761905
 29.00000000  80.00000000 244.00000000   0.75308642
 30.00000000 106.00000000 167.00000000   0.61172161
 31.00000000 150.00000000 143.00000000   0.48805461
 32.00000000  62.00000000  95.00000000   0.60509554
 33.00000000 103.00000000 191.00000000   0.64965986
 34.00000000  72.00000000 159.00000000   0.68831169
 35.00000000   3.00000000 195.00000000   0.98484848
 36.00000000  68.00000000 201.00000000   0.74721190
 37.00000000  66.00000000 210.00000000   0.76086957
 38.00000000  66.00000000 128.00000000   0.65979381
 39.00000000 127.00000000 173.00000000   0.57666667
 40.00000000  47.00000000 130.00000000   0.73446328
 41.00000000  58.00000000 170.00000000   0.74561404
 42.00000000  40.00000000 193.00000000   0.82832618
 43.00000000 119.00000000 126.00000000   0.51428571
 44.00000000  67.00000000 186.00000000   0.73517787
 45.00000000  35.00000000 188.00000000   0.84304933
 46.00000000  19.00000000 139.00000000   0.87974684
 47.00000000 161.00000000 142.00000000   0.46864686
 48.00000000 132.00000000 177.00000000   0.57281553
 49.00000000  65.00000000 189.00000000   0.74409449
 50.00000000 102.00000000 164.00000000   0.61654135
 51.00000000 151.00000000 160.00000000   0.51446945
 52.00000000 136.00000000 184.00000000   0.57500000
 53.00000000  57.00000000 152.00000000   0.72727273
 54.00000000 113.00000000 187.00000000   0.62333333
 55.00000000 114.00000000 174.00000000   0.60416667
 56.00000000  40.00000000 149.00000000   0.78835979
 57.00000000 170.00000000 215.00000000   0.55844156
 58.00000000  63.00000000 121.00000000   0.65760870
 59.00000000  79.00000000 100.00000000   0.55865922
 60.00000000 148.00000000 124.00000000   0.45588235
 61.00000000 107.00000000 137.00000000   0.56147541
 62.00000000 108.00000000 144.00000000   0.57142857
 63.00000000 120.00000000 138.00000000   0.53488372
 64.00000000 140.00000000 168.00000000   0.54545455
 65.00000000 124.00000000 129.00000000   0.50988142
 66.00000000  62.00000000  91.00000000   0.59477124
 67.00000000 115.00000000 156.00000000   0.57564576
 68.00000000  54.00000000 165.00000000   0.75342466
 69.00000000  86.00000000 112.00000000   0.56565657
 70.00000000 149.00000000 149.00000000   0.50000000
 71.00000000  67.00000000 121.00000000   0.64361702
 72.00000000  91.00000000 131.00000000   0.59009009
 73.00000000  10.00000000 126.00000000   0.92647059
 74.00000000  56.00000000 165.00000000   0.74660633
 75.00000000  95.00000000 134.00000000   0.58515284
 76.00000000 168.00000000 151.00000000   0.47335423
 77.00000000 102.00000000  98.00000000   0.49000000
 78.00000000 103.00000000 110.00000000   0.51643192
 79.00000000  66.00000000 125.00000000   0.65445026
 80.00000000  45.00000000 180.00000000   0.80000000
 81.00000000 136.00000000 129.00000000   0.48679245
 82.00000000   3.00000000 100.00000000   0.97087379
 83.00000000  64.00000000 180.00000000   0.73770492
 84.00000000  84.00000000 165.00000000   0.66265060
 85.00000000  53.00000000 139.00000000   0.72395833
 86.00000000  37.00000000 181.00000000   0.83027523
 87.00000000 120.00000000 131.00000000   0.52191235
 88.00000000  84.00000000 120.00000000   0.58823529
 89.00000000 125.00000000 163.00000000   0.56597222
 90.00000000  68.00000000 188.00000000   0.73437500
 91.00000000  67.00000000  67.00000000   0.50000000
 92.00000000 151.00000000 155.00000000   0.50653595
 93.00000000  51.00000000 143.00000000   0.73711340
 94.00000000  68.00000000 150.00000000   0.68807339
 95.00000000  70.00000000 161.00000000   0.69696970
 96.00000000 125.00000000 114.00000000   0.47698745
 97.00000000  31.48000000   0.62960000   1.75000000
 98.00000000  51.00000000  52.00000000   0.50485437
 99.00000000  36.00000000  28.00000000   0.43750000
100.00000000  53.00000000  59.00000000   0.52678571
101.00000000  43.00000000  51.00000000   0.54255319
102.00000000  31.48000000   0.62960000   0.24000000
103.00000000  18.00000000  54.00000000   0.75000000
104.00000000  65.00000000  57.00000000   0.46721311
105.00000000  13.00000000  72.00000000   0.84705882
106.00000000  72.00000000  22.00000000   0.23404255
107.00000000  26.00000000  46.00000000   0.63888889
108.00000000  41.00000000  43.00000000   0.51190476
109.00000000  31.48000000   0.62960000   0.85714286
110.00000000  31.48000000   0.62960000   0.90909091
111.00000000  49.00000000  74.00000000   0.60162602
112.00000000 147.00000000  68.00000000   0.31627907
113.00000000  75.00000000  50.00000000   0.40000000
114.00000000  19.00000000  44.00000000   0.69841270
115.00000000  31.48000000   0.62960000   0.25862069
116.00000000  31.48000000   0.62960000   0.81481481
117.00000000  18.00000000  50.00000000   0.73529412
118.00000000  31.48000000   0.62960000   1.40000000
119.00000000  31.48000000   0.62960000   0.91803279
120.00000000  44.00000000  37.00000000   0.45679012
121.00000000  58.00000000  51.00000000   0.46788991
122.00000000  31.48000000   0.62960000  -2.38461538
123.00000000  15.00000000  49.00000000   0.76562500
124.00000000  53.00000000  27.00000000   0.33750000
125.00000000  31.00000000  86.00000000   0.73504274
126.00000000  31.48000000   0.62960000   2.20000000
127.00000000  31.48000000   0.62960000   0.76315789
128.00000000  31.48000000   0.62960000   0.46153846
129.00000000  45.00000000  84.00000000   0.65116279
130.00000000  35.00000000  61.00000000   0.63541667
131.00000000  31.48000000   0.62960000   2.27272727
132.00000000  31.48000000   0.62960000   0.21428571
133.00000000  31.48000000   0.62960000   1.46341463
134.00000000  31.48000000   0.62960000   0.79591837
135.00000000  32.00000000  75.00000000   0.70093458
136.00000000  31.48000000   0.62960000   0.80952381
137.00000000  31.48000000   0.62960000  -7.33333333
138.00000000  31.48000000   0.62960000   0.55737705
139.00000000  46.00000000  77.00000000   0.62601626
140.00000000  31.48000000   0.62960000   0.63333333
141.00000000  31.48000000   0.62960000   0.54901961
142.00000000  31.48000000   0.62960000   1.20689655
143.00000000  31.48000000   0.62960000   1.31818182
144.00000000  31.48000000   0.62960000  -0.21428571
145.00000000  31.48000000   0.62960000   1.72500000
146.00000000  31.48000000   0.62960000  -1.94444444
147.00000000  31.48000000   0.62960000   0.25961538
148.00000000  31.48000000   0.62960000  -0.83333333
149.00000000  31.48000000   0.62960000  -1.00000000
150.00000000   9.00000000  60.00000000   0.86956522
151.00000000  31.48000000   0.62960000   0.76470588
152.00000000  31.48000000   0.62960000   1.33333333
153.00000000  31.48000000   0.62960000   1.66666667
154.00000000  31.48000000   0.62960000   2.00000000
155.00000000  31.48000000   0.62960000   0.75510204
156.00000000  31.48000000   0.62960000   1.26086957
157.00000000  31.48000000   0.62960000   0.95918367
158.00000000  31.48000000   0.62960000   0.82758621
159.00000000  31.48000000   0.62960000   2.12000000
160.00000000  31.48000000   0.62960000  -0.48571429
161.00000000  24.00000000  47.00000000   0.66197183
162.00000000  31.48000000   0.62960000   0.42857143
163.00000000  31.48000000   0.62960000   2.57142857
164.00000000  31.48000000   0.62960000   1.52941176
165.00000000  31.48000000   0.62960000   0.61702128
166.00000000  31.48000000   0.62960000   2.75000000
167.00000000  31.48000000   0.62960000   0.25000000
168.00000000  31.48000000   0.62960000   0.78688525
169.00000000  25.00000000  41.00000000   0.62121212
170.00000000  31.48000000   0.62960000   0.85964912
171.00000000  31.48000000   0.62960000   2.61538462
172.00000000  31.48000000   0.62960000   0.84210526
173.00000000  19.00000000  97.00000000   0.83620690
174.00000000  14.00000000  49.00000000   0.77777778
175.00000000  52.00000000  39.00000000   0.42857143
176.00000000  31.48000000   0.62960000   3.94444444
177.00000000  60.00000000  74.00000000   0.55223881
178.00000000  31.48000000   0.62960000   1.01851852
179.00000000  31.48000000   0.62960000   2.94117647
180.00000000  31.48000000   0.62960000  -0.75000000
181.00000000  31.48000000   0.62960000   0.73529412
182.00000000  31.48000000   0.62960000   1.02564103
183.00000000  31.48000000   0.62960000   1.02777778
184.00000000  31.48000000   0.62960000   0.00000000
185.00000000  31.48000000   0.62960000   0.15217391
186.00000000  31.48000000   0.62960000  -0.61538462
187.00000000  31.48000000   0.62960000   0.58333333
188.00000000  31.48000000   0.62960000   0.68421053
189.00000000  31.48000000   0.62960000   2.04761905
190.00000000  28.00000000  55.00000000   0.66265060
191.00000000  31.48000000   0.62960000   0.02500000
192.00000000  43.00000000  47.00000000   0.52222222
193.00000000  31.48000000   0.62960000   1.14893617
194.00000000  31.48000000   0.62960000   5.50000000
195.00000000  31.48000000   0.62960000   0.65000000
196.00000000  20.00000000  51.00000000   0.71830986
197.00000000  31.48000000   0.62960000   0.83050847
198.00000000  31.48000000   0.62960000   0.17741935
199.00000000  31.48000000   0.62960000   0.88888889
200.00000000  52.00000000  84.00000000   0.61764706
201.00000000  31.48000000   0.62960000   0.62264151
202.00000000  31.48000000   0.62960000   0.59375000
203.00000000  31.48000000   0.62960000   0.20370370
204.00000000  41.00000000  53.00000000   0.56382979
205.00000000  50.00000000  26.00000000   0.34210526
206.00000000  31.48000000   0.62960000   1.37931034
207.00000000  31.48000000   0.62960000   1.00000000
208.00000000  31.48000000   0.62960000   1.11904762
209.00000000  65.00000000  36.00000000   0.35643564
210.00000000  31.48000000   0.62960000   1.03571429
211.00000000  50.00000000  23.00000000   0.31506849
212.00000000  31.48000000   0.62960000  -2.40000000
213.00000000  31.48000000   0.62960000   0.69491525
214.00000000  61.00000000  67.00000000   0.52343750
215.00000000  21.00000000  45.00000000   0.68181818
216.00000000  31.48000000   0.62960000   1.95652174
217.00000000  31.48000000   0.62960000  -0.33333333
218.00000000  63.00000000  48.00000000   0.43243243
219.00000000  31.48000000   0.62960000   1.04444444
220.00000000  31.48000000   0.62960000   0.54000000
221.00000000  31.48000000   0.62960000   0.74000000
222.00000000  52.00000000  21.00000000   0.28767123
223.00000000  31.48000000   0.62960000   0.96774194
224.00000000  31.48000000   0.62960000   0.08695652
225.00000000  49.00000000  51.00000000   0.51000000
226.00000000  43.00000000  28.00000000   0.39436620
227.00000000  24.00000000  42.00000000   0.63636364
228.00000000  31.48000000   0.62960000   0.28571429
229.00000000  31.48000000   0.62960000   1.05000000
230.00000000  21.00000000  62.00000000   0.74698795
231.00000000  31.48000000   0.62960000  -0.58333333
232.00000000   6.00000000  59.00000000   0.90769231
233.00000000  31.48000000   0.62960000   0.94000000
234.00000000  31.48000000   0.62960000   1.62500000
235.00000000  31.48000000   0.62960000   1.25490196
236.00000000  31.48000000   0.62960000   0.75675676
237.00000000  31.48000000   0.62960000   1.04651163
238.00000000  31.48000000   0.62960000   0.43103448
239.00000000  14.00000000  88.00000000   0.86274510
240.00000000  31.48000000   0.62960000 -15.00000000
241.00000000  14.00000000  78.00000000   0.84782609
242.00000000  31.48000000   0.62960000  -1.50000000
243.00000000  31.48000000   0.62960000   1.03030303
244.00000000  31.48000000   0.62960000  -1.43750000
245.00000000  23.00000000  59.00000000   0.71951220
246.00000000  31.48000000   0.62960000   2.41666667
247.00000000  62.00000000  36.00000000   0.36734694
248.00000000  31.48000000   0.62960000   1.80000000
249.00000000  31.48000000   0.62960000   0.92500000
250.00000000   5.00000000  68.00000000   0.93150685
251.00000000  31.48000000   0.62960000 -22.00000000
252.00000000  31.48000000   0.62960000   0.60416667
253.00000000  31.48000000   0.62960000  -0.20000000
254.00000000  31.48000000   0.62960000   0.50000000
255.00000000  16.00000000  61.00000000   0.79220779
256.00000000  31.48000000   0.62960000   1.10000000
257.00000000  31.48000000   0.62960000   0.06779661
258.00000000  39.00000000  51.00000000   0.56666667
259.00000000  63.00000000  24.00000000   0.27586207
260.00000000  31.48000000   0.62960000   1.47058824
261.00000000  31.48000000   0.62960000   1.47619048
262.00000000  31.48000000   0.62960000   1.80952381
263.00000000  31.48000000   0.62960000   0.20000000
264.00000000  31.48000000   0.62960000   1.87500000
265.00000000  31.48000000   0.62960000   1.29166667
266.00000000  31.48000000   0.62960000   1.00000000
267.00000000  31.48000000   0.62960000   0.71428571
268.00000000  31.48000000   0.62960000   0.71428571
269.00000000  73.00000000  36.00000000   0.33027523
270.00000000  31.48000000   0.62960000  -1.10000000
271.00000000  58.00000000  48.00000000   0.45283019
272.00000000  31.48000000   0.62960000  -3.33333333
273.00000000  31.48000000   0.62960000   1.88372093
274.00000000  31.48000000   0.62960000   0.65957447
275.00000000  31.48000000   0.62960000   0.95238095
276.00000000  45.00000000  27.00000000   0.37500000
277.00000000  36.00000000  35.00000000   0.49295775
278.00000000  31.48000000   0.62960000   0.68750000
279.00000000  31.48000000   0.62960000   1.94736842
280.00000000  31.48000000   0.62960000   0.47826087
281.00000000  31.48000000   0.62960000   0.27777778
282.00000000  31.48000000   0.62960000   0.83333333
283.00000000  31.48000000   0.62960000   1.00000000
284.00000000  31.48000000   0.62960000   0.45614035
285.00000000  31.48000000   0.62960000   0.48484848
286.00000000  31.48000000   0.62960000   0.02083333
287.00000000  31.48000000   0.62960000  12.50000000
288.00000000  98.00000000  -2.00000000  -0.02083333
289.00000000  25.00000000  47.00000000   0.65277778
290.00000000  31.48000000   0.62960000   0.62068966
291.00000000  31.48000000   0.62960000   0.69354839
292.00000000  31.48000000   0.62960000  -0.23333333
293.00000000  31.48000000   0.62960000   0.91935484
294.00000000  31.48000000   0.62960000   0.18181818
295.00000000  65.00000000  20.00000000   0.23529412
296.00000000  31.48000000   0.62960000   4.44444444
297.00000000  31.48000000   0.62960000   0.50000000
298.00000000  31.48000000   0.62960000   1.26666667
299.00000000  31.48000000   0.62960000   0.54838710
300.00000000  31.48000000   0.62960000   3.25000000
301.00000000  31.48000000   0.62960000   1.66666667
302.00000000  31.48000000   0.62960000   1.18421053
303.00000000  31.48000000   0.62960000   3.11111111
304.00000000  31.48000000   0.62960000   1.64705882
305.00000000  31.48000000   0.62960000   0.68750000
306.00000000  31.48000000   0.62960000   0.64814815
307.00000000  31.48000000   0.62960000  -0.33333333
308.00000000  44.00000000  51.00000000   0.53684211
309.00000000  31.48000000   0.62960000   2.18750000
310.00000000  31.48000000   0.62960000   1.20000000
311.00000000  31.48000000   0.62960000 -10.50000000
312.00000000  31.48000000   0.62960000   0.36538462
313.00000000  54.00000000  31.00000000   0.36470588
314.00000000  31.48000000   0.62960000   0.73684211
315.00000000  31.48000000   0.62960000   0.33333333
316.00000000   2.00000000  70.00000000   0.97222222
317.00000000  64.00000000  17.00000000   0.20987654
318.00000000  31.48000000   0.62960000   1.43478261
319.00000000  31.48000000   0.62960000   0.85185185
320.00000000  31.48000000   0.62960000  -1.80000000
321.00000000  31.48000000   0.62960000   0.91666667
322.00000000  31.48000000   0.62960000   0.06349206
323.00000000  31.48000000   0.62960000   1.67857143
324.00000000  31.48000000   0.62960000   0.12000000
325.00000000  69.00000000  22.00000000   0.24175824
326.00000000  31.48000000   0.62960000  -0.63636364
327.00000000  31.48000000   0.62960000   1.67741935
328.00000000  31.48000000   0.62960000  -0.18421053
329.00000000  31.48000000   0.62960000   0.57692308
330.00000000  31.48000000   0.62960000   1.21428571
331.00000000  31.48000000   0.62960000  20.00000000
332.00000000  31.48000000   0.62960000   4.83333333
333.00000000  31.48000000   0.62960000  -0.47368421
334.00000000  31.48000000   0.62960000   0.57142857
335.00000000  31.48000000   0.62960000  -1.50000000
336.00000000  31.48000000   0.62960000   1.08571429
337.00000000  31.48000000   0.62960000  13.00000000
338.00000000  31.48000000   0.62960000   0.31818182
339.00000000  31.48000000   0.62960000  -1.09090909
340.00000000  31.48000000   0.62960000   0.10000000
341.00000000  31.48000000   0.62960000  -0.66666667
342.00000000  30.00000000  61.00000000   0.67032967
343.00000000  31.48000000   0.62960000   0.40000000
344.00000000  31.48000000   0.62960000   1.50000000
345.00000000  31.48000000   0.62960000   0.76923077
346.00000000  31.48000000   0.62960000   0.25000000
347.00000000  31.48000000   0.62960000  -0.39130435
348.00000000  31.48000000   0.62960000   3.22222222
349.00000000  31.48000000   0.62960000   1.14285714
350.00000000  31.48000000   0.62960000  -0.97222222
351.00000000  31.48000000   0.62960000   0.60869565
352.00000000  31.48000000   0.62960000   5.75000000
353.00000000  27.00000000  37.00000000   0.57812500
354.00000000  31.48000000   0.62960000   0.65116279
355.00000000  57.00000000  73.00000000   0.56153846
356.00000000  31.48000000   0.62960000  34.00000000
357.00000000  45.00000000  23.00000000   0.33823529
358.00000000  74.00000000  24.00000000   0.24489796
359.00000000  58.00000000  34.00000000   0.36956522
360.00000000  31.48000000   0.62960000  -0.12500000
361.00000000  31.48000000   0.62960000   5.18181818
362.00000000  31.48000000   0.62960000   0.80769231
363.00000000  31.48000000   0.62960000   1.08196721
364.00000000  31.48000000   0.62960000   0.05555556
365.00000000  31.48000000   0.62960000   0.51428571
366.00000000  31.48000000   0.62960000   0.60869565
367.00000000  31.48000000   0.62960000   0.90909091
368.00000000  31.48000000   0.62960000   0.60000000
369.00000000  31.48000000   0.62960000   0.74074074
370.00000000  31.48000000   0.62960000   0.54838710
371.00000000  37.00000000  76.00000000   0.67256637
372.00000000  37.00000000  31.00000000   0.45588235
373.00000000  31.48000000   0.62960000  -0.05882353
374.00000000  31.48000000   0.62960000   0.40740741
375.00000000  31.48000000   0.62960000   0.16666667
376.00000000  31.48000000   0.62960000   1.34615385
377.00000000  31.48000000   0.62960000   0.47368421
378.00000000  34.00000000  49.00000000   0.59036145
379.00000000  -1.00000000  94.00000000   1.01075269
380.00000000  31.48000000   0.62960000  -3.66666667
381.00000000  31.48000000   0.62960000   2.66666667
382.00000000  31.48000000   0.62960000  -1.36363636
383.00000000  31.48000000   0.62960000  -1.41666667
384.00000000  31.48000000   0.62960000   0.61363636
385.00000000  31.48000000   0.62960000   1.34042553
386.00000000  31.48000000   0.62960000  -2.28571429
387.00000000  31.48000000   0.62960000   0.31914894
388.00000000  31.48000000   0.62960000   0.75000000
389.00000000  31.48000000   0.62960000   1.35000000
390.00000000  31.48000000   0.62960000   3.09090909
391.00000000  31.48000000   0.62960000   0.38709677
392.00000000  31.48000000   0.62960000   1.62962963
393.00000000  31.48000000   0.62960000   0.68292683
394.00000000  31.48000000   0.62960000   0.75862069
395.00000000  31.48000000   0.62960000   0.39534884
396.00000000  31.48000000   0.62960000   0.48214286
397.00000000  34.00000000  35.00000000   0.50724638
398.00000000  31.48000000   0.62960000  -0.66666667
399.00000000  34.00000000  66.00000000   0.66000000
400.00000000  31.48000000   0.62960000  11.00000000
401.00000000  31.48000000   0.62960000   0.72972973
402.00000000  31.48000000   0.62960000  -5.25000000
403.00000000  50.00000000  31.00000000   0.38271605
404.00000000  31.48000000   0.62960000   2.29411765
405.00000000  47.00000000  22.00000000   0.31884058
406.00000000  31.48000000   0.62960000   5.00000000
407.00000000  49.00000000  38.00000000   0.43678161
408.00000000  27.00000000  37.00000000   0.57812500
409.00000000  31.48000000   0.62960000   0.78181818
410.00000000  31.48000000   0.62960000   1.11111111
411.00000000  31.48000000   0.62960000   1.15000000
412.00000000  31.48000000   0.62960000   0.41666667
413.00000000  31.48000000   0.62960000   0.77966102
414.00000000  77.00000000  26.00000000   0.25242718
415.00000000  31.48000000   0.62960000   0.54347826
416.00000000  31.48000000   0.62960000  -0.24324324
417.00000000  31.48000000   0.62960000  -1.05882353
418.00000000  31.48000000   0.62960000   0.76190476
419.00000000  31.48000000   0.62960000   1.44444444
420.00000000  31.48000000   0.62960000   0.70212766
421.00000000  46.00000000  27.00000000   0.36986301
422.00000000  31.48000000   0.62960000  -0.50000000
423.00000000  68.00000000  16.00000000   0.19047619
424.00000000  31.48000000   0.62960000   1.20000000
425.00000000  35.00000000  29.00000000   0.45312500
426.00000000  31.48000000   0.62960000  -1.72727273
427.00000000  31.48000000   0.62960000  -0.17073171
428.00000000  31.48000000   0.62960000  -1.16666667
429.00000000  31.48000000   0.62960000   0.41935484
430.00000000  31.48000000   0.62960000   2.00000000
431.00000000  31.48000000   0.62960000   0.64000000
432.00000000  31.48000000   0.62960000   0.50000000
433.00000000  31.48000000   0.62960000   1.76923077
434.00000000  31.48000000   0.62960000   0.17543860
435.00000000  31.48000000   0.62960000   2.00000000
436.00000000  31.48000000   0.62960000  -1.45000000
437.00000000  31.48000000   0.62960000   0.11111111
438.00000000  68.00000000  10.00000000   0.12820513
439.00000000  31.48000000   0.62960000   0.22580645
440.00000000  31.48000000   0.62960000   0.33333333
441.00000000  31.48000000   0.62960000  -0.63157895
442.00000000  31.48000000   0.62960000   0.34482759
443.00000000  31.48000000   0.62960000   0.60869565
444.00000000  31.48000000   0.62960000   0.38000000
445.00000000  31.48000000   0.62960000   0.65957447
446.00000000  31.48000000   0.62960000   3.44444444
447.00000000  31.48000000   0.62960000   0.00000000
448.00000000  31.48000000   0.62960000   0.27777778
449.00000000  31.48000000   0.62960000  -0.06521739
450.00000000  31.48000000   0.62960000  -1.22222222
451.00000000  31.48000000   0.62960000   1.68421053
452.00000000  31.48000000   0.62960000  -0.20833333
453.00000000  31.48000000   0.62960000   0.65573770
454.00000000  31.48000000   0.62960000   0.45161290
455.00000000  31.48000000   0.62960000   0.39130435
456.00000000  32.00000000  34.00000000   0.51515152
457.00000000  80.00000000  59.00000000   0.42446043
458.00000000  31.48000000   0.62960000   1.25000000
459.00000000  31.48000000   0.62960000   0.10638298
460.00000000  31.48000000   0.62960000   2.22222222
461.00000000  31.48000000   0.62960000   0.69047619
462.00000000  31.48000000   0.62960000  -2.75000000
463.00000000  31.48000000   0.62960000   0.08163265
464.00000000  53.00000000  11.00000000   0.17187500
465.00000000  31.48000000   0.62960000   9.00000000
466.00000000  31.48000000   0.62960000  -0.30434783
467.00000000  81.00000000  12.00000000   0.12903226
468.00000000  31.48000000   0.62960000   0.10000000
469.00000000  31.48000000   0.62960000   2.38888889
470.00000000  31.48000000   0.62960000  -0.14583333
471.00000000 -19.00000000  86.00000000   1.28358209
472.00000000  31.48000000   0.62960000  -3.44444444
473.00000000  31.48000000   0.62960000   0.25000000
474.00000000  31.48000000   0.62960000  -0.33333333
475.00000000  31.48000000   0.62960000   0.14893617
476.00000000  31.48000000   0.62960000   1.73333333
477.00000000  31.48000000   0.62960000   1.36363636
478.00000000  31.48000000   0.62960000  -0.00000000
479.00000000  31.48000000   0.62960000   0.66666667
480.00000000  31.48000000   0.62960000   1.06250000
481.00000000  31.48000000   0.62960000   0.78787879
482.00000000  31.48000000   0.62960000   2.00000000
483.00000000  81.00000000  41.00000000   0.33606557
484.00000000  78.00000000  30.00000000   0.27777778
485.00000000  31.48000000   0.62960000   7.33333333
486.00000000  31.48000000   0.62960000   1.50000000
487.00000000  23.00000000  54.00000000   0.70129870
488.00000000  31.48000000   0.62960000   0.00000000
489.00000000  31.48000000   0.62960000   1.13043478
490.00000000  31.48000000   0.62960000   0.40000000
491.00000000  91.00000000  37.00000000   0.28906250
492.00000000  31.48000000   0.62960000  -0.17142857
493.00000000  31.48000000   0.62960000   1.20000000
494.00000000  31.48000000   0.62960000   0.00000000
495.00000000  31.48000000   0.62960000   4.00000000
496.00000000  62.00000000  31.00000000   0.33333333
497.00000000  31.48000000   0.62960000   1.50000000
498.00000000  31.48000000   0.62960000   0.94871795
499.00000000  31.48000000   0.62960000   1.08571429
500.00000000  31.48000000   0.62960000   0.13636364
