# Supplementary material for: Ubiquitin transfer by a RING E3 ligase occurs from a closed E2~ubiquitin conformation
Source: Nat Commun. 2020 Jun 5;11:2846. doi: 10.1038/s41467-020-16666-y (PMC7275055; doi:10.1038/s41467-020-16666-y)
Supplement: Supplementary file 4 — Source Data [file 41467_2020_16666_MOESM4_ESM.zip › Source_Data/Figures/Figure_5/Figure_5a/ASCII_22RNF4/17_37with_fret.dat]

  0.00000000  80.00000000 180.00000000   0.69230769
  1.00000000  10.00000000 177.00000000   0.94652406
  2.00000000  27.00000000 168.00000000   0.86153846
  3.00000000  46.00000000 134.00000000   0.74444444
  4.00000000  78.00000000 150.00000000   0.65789474
  5.00000000  50.00000000 154.00000000   0.75490196
  6.00000000  57.00000000 185.00000000   0.76446281
  7.00000000   5.00000000 164.00000000   0.97041420
  8.00000000  27.00000000 103.00000000   0.79230769
  9.00000000  50.00000000 156.00000000   0.75728155
 10.00000000  55.00000000 224.00000000   0.80286738
 11.00000000 110.00000000 162.00000000   0.59558824
 12.00000000 112.00000000 171.00000000   0.60424028
 13.00000000  69.00000000 179.00000000   0.72177419
 14.00000000  74.00000000 158.00000000   0.68103448
 15.00000000  65.00000000 184.00000000   0.73895582
 16.00000000  64.00000000  98.00000000   0.60493827
 17.00000000  81.00000000 275.00000000   0.77247191
 18.00000000 101.00000000 145.00000000   0.58943089
 19.00000000  54.00000000 142.00000000   0.72448980
 20.00000000  28.00000000 212.00000000   0.88333333
 21.00000000  37.00000000 206.00000000   0.84773663
 22.00000000 109.00000000 169.00000000   0.60791367
 23.00000000  60.00000000 146.00000000   0.70873786
 24.00000000  51.00000000 212.00000000   0.80608365
 25.00000000  91.00000000 158.00000000   0.63453815
 26.00000000  54.00000000 147.00000000   0.73134328
 27.00000000  64.00000000 129.00000000   0.66839378
 28.00000000  80.00000000 183.00000000   0.69581749
 29.00000000  70.00000000 200.00000000   0.74074074
 30.00000000 -12.00000000 174.00000000   1.07407407
 31.00000000  97.00000000 192.00000000   0.66435986
 32.00000000 202.00000000 173.00000000   0.46133333
 33.00000000  90.00000000 157.00000000   0.63562753
 34.00000000  22.00000000 138.00000000   0.86250000
 35.00000000  53.00000000 190.00000000   0.78189300
 36.00000000  41.00000000 131.00000000   0.76162791
 37.00000000  79.00000000 217.00000000   0.73310811
 38.00000000 136.00000000 129.00000000   0.48679245
 39.00000000  91.00000000 123.00000000   0.57476636
 40.00000000  56.00000000 169.00000000   0.75111111
 41.00000000  73.00000000 145.00000000   0.66513761
 42.00000000  60.00000000 147.00000000   0.71014493
 43.00000000  54.00000000 146.00000000   0.73000000
 44.00000000  64.00000000 157.00000000   0.71040724
 45.00000000  64.00000000 220.00000000   0.77464789
 46.00000000 125.00000000 183.00000000   0.59415584
 47.00000000  80.00000000 182.00000000   0.69465649
 48.00000000  72.00000000 124.00000000   0.63265306
 49.00000000  59.00000000 162.00000000   0.73303167
 50.00000000  64.00000000 117.00000000   0.64640884
 51.00000000  78.00000000  98.00000000   0.55681818
 52.00000000 115.00000000 197.00000000   0.63141026
 53.00000000  -5.00000000 106.00000000   1.04950495
 54.00000000  43.00000000 192.00000000   0.81702128
 55.00000000  64.00000000 156.00000000   0.70909091
 56.00000000  57.00000000 163.00000000   0.74090909
 57.00000000  59.00000000 142.00000000   0.70646766
 58.00000000  76.00000000 189.00000000   0.71320755
 59.00000000  55.00000000 135.00000000   0.71052632
 60.00000000  13.00000000 152.00000000   0.92121212
 61.00000000  51.00000000 203.00000000   0.79921260
 62.00000000  42.00000000 134.00000000   0.76136364
 63.00000000  44.00000000 110.00000000   0.71428571
 64.00000000   3.00000000 136.00000000   0.97841727
 65.00000000  74.00000000 154.00000000   0.67543860
 66.00000000  64.00000000 108.00000000   0.62790698
 67.00000000  63.00000000 147.00000000   0.70000000
 68.00000000  59.00000000 130.00000000   0.68783069
 69.00000000  30.00000000 241.00000000   0.88929889
 70.00000000  89.00000000 151.00000000   0.62916667
 71.00000000  21.00000000 173.00000000   0.89175258
 72.00000000 -12.00000000 177.00000000   1.07272727
 73.00000000  72.00000000 163.00000000   0.69361702
 74.00000000 135.00000000 169.00000000   0.55592105
 75.00000000 101.00000000 155.00000000   0.60546875
 76.00000000  65.00000000 135.00000000   0.67500000
 77.00000000  81.00000000 129.00000000   0.61428571
 78.00000000  32.00000000 175.00000000   0.84541063
 79.00000000 133.00000000 230.00000000   0.63360882
 80.00000000  24.00000000 143.00000000   0.85628743
 81.00000000  33.00000000 163.00000000   0.83163265
 82.00000000  43.00000000 167.00000000   0.79523810
 83.00000000  76.00000000 161.00000000   0.67932489
 84.00000000  19.00000000 128.00000000   0.87074830
 85.00000000  30.00000000 108.00000000   0.78260870
 86.00000000  61.00000000 112.00000000   0.64739884
 87.00000000 266.00000000  26.00000000   0.08904110
 88.00000000 428.00000000  28.00000000   0.06140351
 89.00000000 375.00000000  55.00000000   0.12790698
 90.00000000 308.00000000  46.00000000   0.12994350
 91.00000000 303.00000000   5.00000000   0.01623377
 92.00000000 333.00000000  66.00000000   0.16541353
 93.00000000 342.00000000  60.00000000   0.14925373
 94.00000000 323.00000000  49.00000000   0.13172043
 95.00000000 283.00000000  37.00000000   0.11562500
 96.00000000 293.00000000  44.00000000   0.13056380
 97.00000000 301.00000000  69.00000000   0.18648649
 98.00000000 286.00000000  64.00000000   0.18285714
 99.00000000 397.00000000 110.00000000   0.21696252
100.00000000 319.00000000  28.00000000   0.08069164
101.00000000 328.00000000  32.00000000   0.08888889
102.00000000 303.00000000  31.00000000   0.09281437
103.00000000 336.00000000   9.00000000   0.02608696
104.00000000 281.00000000  69.00000000   0.19714286
105.00000000 344.00000000  45.00000000   0.11568123
106.00000000 326.00000000   7.00000000   0.02102102
107.00000000 345.00000000  79.00000000   0.18632075
108.00000000 269.00000000  57.00000000   0.17484663
109.00000000 284.00000000  27.00000000   0.08681672
110.00000000 314.00000000  26.00000000   0.07647059
111.00000000 269.00000000  63.00000000   0.18975904
112.00000000 328.00000000  21.00000000   0.06017192
113.00000000 356.00000000  18.00000000   0.04812834
114.00000000 309.00000000  16.00000000   0.04923077
115.00000000 301.00000000  37.00000000   0.10946746
116.00000000 300.00000000   9.00000000   0.02912621
117.00000000 341.00000000   3.00000000   0.00872093
118.00000000 385.00000000 -11.00000000  -0.02941176
119.00000000 342.00000000  -7.00000000  -0.02089552
120.00000000 296.00000000   7.00000000   0.02310231
121.00000000 349.00000000   6.00000000   0.01690141
122.00000000 245.00000000  55.00000000   0.18333333
123.00000000 321.00000000  32.00000000   0.09065156
124.00000000 295.00000000   3.00000000   0.01006711
125.00000000 294.00000000  22.00000000   0.06962025
126.00000000 357.00000000 -10.00000000  -0.02881844
127.00000000 338.00000000  47.00000000   0.12207792
128.00000000 352.00000000  26.00000000   0.06878307
129.00000000 328.00000000  42.00000000   0.11351351
130.00000000 298.00000000  32.00000000   0.09696970
131.00000000 354.00000000  19.00000000   0.05093834
132.00000000 374.00000000  43.00000000   0.10311751
133.00000000 372.00000000  39.00000000   0.09489051
134.00000000 258.00000000 -16.00000000  -0.06611570
135.00000000 320.00000000  25.00000000   0.07246377
136.00000000 336.00000000  22.00000000   0.06145251
137.00000000 336.00000000  49.00000000   0.12727273
138.00000000 338.00000000  32.00000000   0.08648649
139.00000000 405.00000000  31.00000000   0.07110092
140.00000000 275.00000000  40.00000000   0.12698413
141.00000000 262.00000000  21.00000000   0.07420495
142.00000000 269.00000000  21.00000000   0.07241379
143.00000000 355.00000000  20.00000000   0.05333333
144.00000000 239.00000000   9.00000000   0.03629032
145.00000000 337.00000000  21.00000000   0.05865922
146.00000000 307.00000000  10.00000000   0.03154574
147.00000000 315.00000000  -6.00000000  -0.01941748
148.00000000 273.00000000 -27.00000000  -0.10975610
149.00000000 324.00000000  22.00000000   0.06358382
150.00000000 370.00000000  50.00000000   0.11904762
151.00000000 247.00000000  -1.00000000  -0.00406504
152.00000000 314.00000000  10.00000000   0.03086420
153.00000000 359.00000000  50.00000000   0.12224939
154.00000000 320.00000000  12.00000000   0.03614458
155.00000000 284.00000000  98.00000000   0.25654450
156.00000000 291.00000000  -6.00000000  -0.02105263
157.00000000 264.00000000  15.00000000   0.05376344
158.00000000 353.00000000   7.00000000   0.01944444
159.00000000 355.00000000 -15.00000000  -0.04411765
160.00000000 345.00000000  84.00000000   0.19580420
161.00000000 384.00000000  18.00000000   0.04477612
162.00000000 445.00000000  34.00000000   0.07098121
163.00000000 268.00000000  94.00000000   0.25966851
164.00000000 287.00000000  50.00000000   0.14836795
165.00000000 334.00000000  18.00000000   0.05113636
166.00000000 338.00000000  66.00000000   0.16336634
167.00000000 316.00000000   1.00000000   0.00315457
168.00000000 345.00000000  87.00000000   0.20138889
169.00000000 382.00000000  37.00000000   0.08830549
170.00000000 322.00000000  39.00000000   0.10803324
171.00000000 387.00000000   4.00000000   0.01023018
172.00000000 425.00000000  26.00000000   0.05764967
173.00000000 410.00000000  18.00000000   0.04205607
174.00000000 337.00000000  -9.00000000  -0.02743902
175.00000000 323.00000000  59.00000000   0.15445026
176.00000000 530.00000000   1.00000000   0.00188324
177.00000000 333.00000000  41.00000000   0.10962567
178.00000000 355.00000000  13.00000000   0.03532609
179.00000000 308.00000000  40.00000000   0.11494253
180.00000000 388.00000000  22.00000000   0.05365854
181.00000000 317.00000000  26.00000000   0.07580175
182.00000000 354.00000000   9.00000000   0.02479339
183.00000000 416.00000000  18.00000000   0.04147465
184.00000000 359.00000000  12.00000000   0.03234501
185.00000000 309.00000000  -3.00000000  -0.00980392
186.00000000 420.00000000  -1.00000000  -0.00238663
187.00000000 373.00000000  12.00000000   0.03116883
188.00000000 420.00000000  25.00000000   0.05617978
189.00000000 299.00000000  52.00000000   0.14814815
190.00000000 331.00000000  17.00000000   0.04885057
191.00000000 361.00000000 -13.00000000  -0.03735632
192.00000000 293.00000000  26.00000000   0.08150470
193.00000000 281.00000000  45.00000000   0.13803681
194.00000000 345.00000000   4.00000000   0.01146132
195.00000000 388.00000000  14.00000000   0.03482587
196.00000000 431.00000000  34.00000000   0.07311828
197.00000000 322.00000000 -12.00000000  -0.03870968
198.00000000 303.00000000  41.00000000   0.11918605
199.00000000 317.00000000   1.00000000   0.00314465
200.00000000 342.00000000  -5.00000000  -0.01483680
201.00000000 296.00000000  55.00000000   0.15669516
202.00000000 343.00000000   2.00000000   0.00579710
203.00000000 326.00000000  -6.00000000  -0.01875000
204.00000000 328.00000000  20.00000000   0.05747126
205.00000000 333.00000000   3.00000000   0.00892857
206.00000000 293.00000000  -8.00000000  -0.02807018
207.00000000 308.00000000  22.00000000   0.06666667
208.00000000 408.00000000  17.00000000   0.04000000
209.00000000 303.00000000  41.00000000   0.11918605
210.00000000 334.00000000  -1.00000000  -0.00300300
211.00000000 250.00000000  19.00000000   0.07063197
212.00000000 355.00000000  10.00000000   0.02739726
213.00000000 328.00000000 -12.00000000  -0.03797468
214.00000000 388.00000000  37.00000000   0.08705882
215.00000000 295.00000000  30.00000000   0.09230769
216.00000000 427.00000000  19.00000000   0.04260090
217.00000000 311.00000000  24.00000000   0.07164179
218.00000000 276.00000000   6.00000000   0.02127660
219.00000000 313.00000000  28.00000000   0.08211144
220.00000000 308.00000000  -8.00000000  -0.02666667
221.00000000 307.00000000  23.00000000   0.06969697
222.00000000 272.00000000  61.00000000   0.18318318
223.00000000 435.00000000  31.00000000   0.06652361
224.00000000 339.00000000  -1.00000000  -0.00295858
225.00000000 322.00000000 -25.00000000  -0.08417508
226.00000000 239.00000000 -15.00000000  -0.06696429
227.00000000 347.00000000 -17.00000000  -0.05151515
228.00000000 362.00000000  17.00000000   0.04485488
229.00000000 358.00000000  -2.00000000  -0.00561798
230.00000000 258.00000000  38.00000000   0.12837838
231.00000000 295.00000000  69.00000000   0.18956044
232.00000000 331.00000000  36.00000000   0.09809264
233.00000000 396.00000000  38.00000000   0.08755760
234.00000000 349.00000000  36.00000000   0.09350649
235.00000000 343.00000000  10.00000000   0.02832861
236.00000000 361.00000000  32.00000000   0.08142494
237.00000000 373.00000000  51.00000000   0.12028302
238.00000000 354.00000000  -9.00000000  -0.02608696
239.00000000 327.00000000   4.00000000   0.01208459
240.00000000 321.00000000  41.00000000   0.11325967
241.00000000 396.00000000  62.00000000   0.13537118
242.00000000 410.00000000  33.00000000   0.07449210
243.00000000 291.00000000  18.00000000   0.05825243
244.00000000 306.00000000 -21.00000000  -0.07368421
245.00000000 381.00000000  10.00000000   0.02557545
246.00000000 345.00000000  -4.00000000  -0.01173021
247.00000000 301.00000000  10.00000000   0.03215434
248.00000000 379.00000000  41.00000000   0.09761905
249.00000000 391.00000000  20.00000000   0.04866180
250.00000000 302.00000000  50.00000000   0.14204545
251.00000000 320.00000000  -2.00000000  -0.00628931
252.00000000 393.00000000   5.00000000   0.01256281
253.00000000 283.00000000  21.00000000   0.06907895
254.00000000 324.00000000  36.00000000   0.10000000
255.00000000 356.00000000  47.00000000   0.11662531
256.00000000 407.00000000  13.00000000   0.03095238
257.00000000 294.00000000  12.00000000   0.03921569
258.00000000 379.00000000  26.00000000   0.06419753
259.00000000 286.00000000  20.00000000   0.06535948
260.00000000 326.00000000  40.00000000   0.10928962
261.00000000 345.00000000  46.00000000   0.11764706
262.00000000 290.00000000  38.00000000   0.11585366
263.00000000 357.00000000   8.00000000   0.02191781
264.00000000 226.00000000  26.00000000   0.10317460
265.00000000 339.00000000  22.00000000   0.06094183
266.00000000 328.00000000  -2.00000000  -0.00613497
267.00000000 295.00000000  45.00000000   0.13235294
268.00000000 320.00000000  35.00000000   0.09859155
269.00000000 378.00000000  35.00000000   0.08474576
270.00000000 343.00000000  80.00000000   0.18912530
271.00000000 325.00000000  22.00000000   0.06340058
272.00000000 416.00000000  41.00000000   0.08971554
273.00000000 205.00000000  36.00000000   0.14937759
274.00000000 286.00000000  19.00000000   0.06229508
275.00000000 334.00000000  23.00000000   0.06442577
276.00000000 262.00000000  42.00000000   0.13815789
277.00000000 352.00000000  22.00000000   0.05882353
278.00000000 338.00000000  54.00000000   0.13775510
279.00000000 361.00000000  -5.00000000  -0.01404494
280.00000000 414.00000000   1.00000000   0.00240964
281.00000000 291.00000000  -3.00000000  -0.01041667
282.00000000 311.00000000 -19.00000000  -0.06506849
283.00000000 314.00000000   0.00000000   0.00000000
284.00000000 398.00000000   4.00000000   0.00995025
285.00000000 317.00000000   6.00000000   0.01857585
286.00000000 309.00000000  23.00000000   0.06927711
287.00000000 238.00000000  17.00000000   0.06666667
288.00000000 285.00000000  12.00000000   0.04040404
289.00000000 342.00000000 -17.00000000  -0.05230769
290.00000000 388.00000000 -25.00000000  -0.06887052
291.00000000 262.00000000  19.00000000   0.06761566
292.00000000 287.00000000 -24.00000000  -0.09125475
293.00000000 328.00000000  24.00000000   0.06818182
294.00000000 265.00000000   4.00000000   0.01486989
295.00000000 316.00000000  34.00000000   0.09714286
296.00000000 280.00000000  44.00000000   0.13580247
297.00000000 206.00000000  -8.00000000  -0.04040404
298.00000000 300.00000000  33.00000000   0.09909910
299.00000000 333.00000000  -7.00000000  -0.02147239
300.00000000 383.00000000  43.00000000   0.10093897
301.00000000 279.00000000 -17.00000000  -0.06488550
302.00000000 336.00000000  41.00000000   0.10875332
303.00000000 361.00000000  17.00000000   0.04497354
304.00000000 323.00000000  42.00000000   0.11506849
305.00000000 256.00000000  23.00000000   0.08243728
306.00000000 307.00000000  -5.00000000  -0.01655629
307.00000000 266.00000000  -7.00000000  -0.02702703
308.00000000 344.00000000  -7.00000000  -0.02077151
309.00000000 371.00000000  75.00000000   0.16816143
310.00000000 273.00000000  15.00000000   0.05208333
311.00000000 278.00000000 -25.00000000  -0.09881423
312.00000000 241.00000000  16.00000000   0.06225681
313.00000000 284.00000000   7.00000000   0.02405498
314.00000000 322.00000000  46.00000000   0.12500000
315.00000000 323.00000000  28.00000000   0.07977208
316.00000000 298.00000000   3.00000000   0.00996678
317.00000000 238.00000000  36.00000000   0.13138686
318.00000000 288.00000000  21.00000000   0.06796117
319.00000000 268.00000000  18.00000000   0.06293706
320.00000000 364.00000000   8.00000000   0.02150538
321.00000000 299.00000000  27.00000000   0.08282209
322.00000000 216.00000000  45.00000000   0.17241379
323.00000000 240.00000000  27.00000000   0.10112360
324.00000000 296.00000000  19.00000000   0.06031746
325.00000000 303.00000000  19.00000000   0.05900621
326.00000000 295.00000000  21.00000000   0.06645570
327.00000000 329.00000000 -38.00000000  -0.13058419
328.00000000 280.00000000  -1.00000000  -0.00358423
329.00000000 248.00000000  15.00000000   0.05703422
330.00000000 318.00000000  -5.00000000  -0.01597444
331.00000000 323.00000000  23.00000000   0.06647399
332.00000000 375.00000000  25.00000000   0.06250000
333.00000000 360.00000000   2.00000000   0.00552486
334.00000000 407.00000000  16.00000000   0.03782506
335.00000000 330.00000000  41.00000000   0.11051213
336.00000000 333.00000000 -21.00000000  -0.06730769
337.00000000 302.00000000  38.00000000   0.11176471
338.00000000 326.00000000   1.00000000   0.00305810
339.00000000 331.00000000 -16.00000000  -0.05079365
340.00000000 281.00000000  27.00000000   0.08766234
341.00000000 315.00000000  33.00000000   0.09482759
342.00000000 294.00000000   7.00000000   0.02325581
343.00000000 278.00000000   2.00000000   0.00714286
344.00000000 238.00000000  10.00000000   0.04032258
345.00000000 287.00000000  13.00000000   0.04333333
346.00000000 285.00000000  36.00000000   0.11214953
347.00000000 322.00000000  39.00000000   0.10803324
348.00000000 302.00000000  23.00000000   0.07076923
349.00000000 317.00000000  32.00000000   0.09169054
350.00000000 376.00000000  59.00000000   0.13563218
351.00000000 319.00000000  30.00000000   0.08595989
352.00000000 227.00000000  26.00000000   0.10276680
353.00000000 321.00000000  58.00000000   0.15303430
354.00000000 321.00000000  29.00000000   0.08285714
355.00000000 264.00000000   6.00000000   0.02222222
356.00000000 361.00000000  18.00000000   0.04749340
357.00000000 237.00000000 -15.00000000  -0.06756757
358.00000000 327.00000000  30.00000000   0.08403361
359.00000000 253.00000000  29.00000000   0.10283688
360.00000000 316.00000000  26.00000000   0.07602339
361.00000000 260.00000000  46.00000000   0.15032680
362.00000000 366.00000000  -7.00000000  -0.01949861
363.00000000 277.00000000  57.00000000   0.17065868
364.00000000 316.00000000 -11.00000000  -0.03606557
365.00000000 256.00000000  34.00000000   0.11724138
366.00000000 268.00000000  -5.00000000  -0.01901141
367.00000000 270.00000000 -14.00000000  -0.05468750
368.00000000 328.00000000  43.00000000   0.11590296
369.00000000 264.00000000   2.00000000   0.00751880
370.00000000 339.00000000  27.00000000   0.07377049
371.00000000 349.00000000  -9.00000000  -0.02647059
372.00000000 271.00000000  52.00000000   0.16099071
373.00000000 305.00000000  33.00000000   0.09763314
374.00000000 367.00000000  -6.00000000  -0.01662050
375.00000000 377.00000000  25.00000000   0.06218905
376.00000000 259.00000000  74.00000000   0.22222222
377.00000000 322.00000000  32.00000000   0.09039548
378.00000000 279.00000000 -31.00000000  -0.12500000
379.00000000 300.00000000  55.00000000   0.15492958
380.00000000 296.00000000   2.00000000   0.00671141
381.00000000 280.00000000 -22.00000000  -0.08527132
382.00000000 290.00000000 -10.00000000  -0.03571429
383.00000000 302.00000000  25.00000000   0.07645260
384.00000000 260.00000000  18.00000000   0.06474820
385.00000000 347.00000000  19.00000000   0.05191257
386.00000000 400.00000000  13.00000000   0.03147700
387.00000000 295.00000000 -31.00000000  -0.11742424
388.00000000 244.00000000 -11.00000000  -0.04721030
389.00000000 286.00000000   7.00000000   0.02389078
390.00000000 322.00000000  50.00000000   0.13440860
391.00000000 283.00000000  -9.00000000  -0.03284672
392.00000000 229.00000000   0.00000000   0.00000000
393.00000000 365.00000000 -10.00000000  -0.02816901
394.00000000 279.00000000  29.00000000   0.09415584
395.00000000 340.00000000  49.00000000   0.12596401
396.00000000 289.00000000  13.00000000   0.04304636
397.00000000 367.00000000  -7.00000000  -0.01944444
398.00000000 279.00000000  83.00000000   0.22928177
399.00000000 250.00000000 -17.00000000  -0.07296137
400.00000000 330.00000000   1.00000000   0.00302115
401.00000000 335.00000000  19.00000000   0.05367232
402.00000000 357.00000000  49.00000000   0.12068966
403.00000000 243.00000000 -13.00000000  -0.05652174
404.00000000 460.00000000  27.00000000   0.05544148
405.00000000 276.00000000  55.00000000   0.16616314
406.00000000 381.00000000  23.00000000   0.05693069
407.00000000 360.00000000  30.00000000   0.07692308
408.00000000 315.00000000 -26.00000000  -0.08996540
409.00000000 347.00000000  21.00000000   0.05706522
410.00000000 354.00000000  16.00000000   0.04324324
411.00000000 324.00000000  11.00000000   0.03283582
412.00000000 340.00000000  -5.00000000  -0.01492537
413.00000000 274.00000000 -35.00000000  -0.14644351
414.00000000 226.00000000  31.00000000   0.12062257
415.00000000 294.00000000   2.00000000   0.00675676
416.00000000 227.00000000  36.00000000   0.13688213
417.00000000 293.00000000  15.00000000   0.04870130
418.00000000 276.00000000  -7.00000000  -0.02602230
419.00000000 341.00000000 -14.00000000  -0.04281346
420.00000000 389.00000000  -2.00000000  -0.00516796
421.00000000 303.00000000  13.00000000   0.04113924
422.00000000 295.00000000  11.00000000   0.03594771
423.00000000 328.00000000  19.00000000   0.05475504
424.00000000 304.00000000  63.00000000   0.17166213
425.00000000 341.00000000 -28.00000000  -0.08945687
426.00000000 283.00000000  16.00000000   0.05351171
427.00000000 362.00000000  15.00000000   0.03978780
428.00000000 294.00000000  31.00000000   0.09538462
429.00000000 300.00000000  14.00000000   0.04458599
430.00000000 294.00000000 -22.00000000  -0.08088235
431.00000000 312.00000000  33.00000000   0.09565217
432.00000000 360.00000000  41.00000000   0.10224439
433.00000000 347.00000000 -24.00000000  -0.07430341
434.00000000 305.00000000  11.00000000   0.03481013
435.00000000 353.00000000 -10.00000000  -0.02915452
436.00000000 400.00000000  46.00000000   0.10313901
437.00000000 279.00000000   7.00000000   0.02447552
438.00000000 294.00000000  39.00000000   0.11711712
439.00000000 259.00000000  54.00000000   0.17252396
440.00000000 340.00000000  18.00000000   0.05027933
441.00000000 262.00000000  39.00000000   0.12956811
442.00000000 313.00000000  14.00000000   0.04281346
443.00000000 342.00000000  74.00000000   0.17788462
444.00000000 306.00000000  -3.00000000  -0.00990099
445.00000000 332.00000000  40.00000000   0.10752688
446.00000000 348.00000000  21.00000000   0.05691057
447.00000000 239.00000000 -13.00000000  -0.05752212
448.00000000 291.00000000  25.00000000   0.07911392
449.00000000 328.00000000  -7.00000000  -0.02180685
450.00000000 268.00000000  -3.00000000  -0.01132075
451.00000000 344.00000000  58.00000000   0.14427861
452.00000000 337.00000000  37.00000000   0.09893048
453.00000000 309.00000000 -45.00000000  -0.17045455
454.00000000 271.00000000  28.00000000   0.09364548
455.00000000 351.00000000   5.00000000   0.01404494
456.00000000 298.00000000  10.00000000   0.03246753
457.00000000 366.00000000  31.00000000   0.07808564
458.00000000 343.00000000 -23.00000000  -0.07187500
459.00000000 333.00000000  -7.00000000  -0.02147239
460.00000000 314.00000000 -21.00000000  -0.07167235
461.00000000 338.00000000 -20.00000000  -0.06289308
462.00000000 356.00000000 -17.00000000  -0.05014749
463.00000000 333.00000000  16.00000000   0.04584527
464.00000000 319.00000000 -16.00000000  -0.05280528
465.00000000 268.00000000  -6.00000000  -0.02290076
466.00000000 320.00000000  16.00000000   0.04761905
467.00000000 312.00000000  64.00000000   0.17021277
468.00000000 411.00000000 -10.00000000  -0.02493766
469.00000000 279.00000000  11.00000000   0.03793103
470.00000000 302.00000000  30.00000000   0.09036145
471.00000000 261.00000000   1.00000000   0.00381679
472.00000000 284.00000000   8.00000000   0.02739726
473.00000000 354.00000000 -21.00000000  -0.06306306
474.00000000 359.00000000 -12.00000000  -0.03458213
475.00000000 350.00000000  17.00000000   0.04632153
476.00000000 281.00000000  25.00000000   0.08169935
477.00000000 299.00000000 -30.00000000  -0.11152416
478.00000000 284.00000000  25.00000000   0.08090615
479.00000000 335.00000000 -37.00000000  -0.12416107
480.00000000 279.00000000  79.00000000   0.22067039
481.00000000 303.00000000  38.00000000   0.11143695
482.00000000 229.00000000  12.00000000   0.04979253
483.00000000 248.00000000  29.00000000   0.10469314
484.00000000 312.00000000  21.00000000   0.06306306
485.00000000 354.00000000 -16.00000000  -0.04733728
486.00000000 247.00000000 -42.00000000  -0.20487805
487.00000000 392.00000000   7.00000000   0.01754386
488.00000000 304.00000000  13.00000000   0.04100946
489.00000000 362.00000000 -26.00000000  -0.07738095
490.00000000 368.00000000   5.00000000   0.01340483
491.00000000 267.00000000 -34.00000000  -0.14592275
492.00000000 333.00000000   9.00000000   0.02631579
493.00000000 261.00000000  24.00000000   0.08421053
494.00000000 280.00000000  71.00000000   0.20227920
495.00000000 300.00000000  30.00000000   0.09090909
496.00000000 296.00000000  -5.00000000  -0.01718213
497.00000000 369.00000000   6.00000000   0.01600000
498.00000000 226.00000000 -11.00000000  -0.05116279
499.00000000 261.00000000  27.00000000   0.09375000
500.00000000 289.00000000  20.00000000   0.06472492
