# Supplementary material for: Ubiquitin transfer by a RING E3 ligase occurs from a closed E2~ubiquitin conformation
Source: Nat Commun. 2020 Jun 5;11:2846. doi: 10.1038/s41467-020-16666-y (PMC7275055; doi:10.1038/s41467-020-16666-y)
Supplement: Supplementary file 4 — Source Data [file 41467_2020_16666_MOESM4_ESM.zip › Source_Data/Figures/Figure_5/Figure_5a/ASCII_22RNF4/17_382with_fret.dat]

  0.00000000 145.00000000 202.00000000   0.58213256
  1.00000000 122.00000000 207.00000000   0.62917933
  2.00000000 150.00000000 157.00000000   0.51140065
  3.00000000 128.00000000 154.00000000   0.54609929
  4.00000000 121.00000000 199.00000000   0.62187500
  5.00000000 158.00000000 160.00000000   0.50314465
  6.00000000 145.00000000 240.00000000   0.62337662
  7.00000000 152.00000000 225.00000000   0.59681698
  8.00000000  89.00000000 191.00000000   0.68214286
  9.00000000 172.00000000 159.00000000   0.48036254
 10.00000000 111.00000000 151.00000000   0.57633588
 11.00000000 121.00000000 192.00000000   0.61341853
 12.00000000  75.00000000 168.00000000   0.69135802
 13.00000000  82.00000000 221.00000000   0.72937294
 14.00000000 115.00000000 160.00000000   0.58181818
 15.00000000 169.00000000 207.00000000   0.55053191
 16.00000000 126.00000000 184.00000000   0.59354839
 17.00000000 108.00000000 194.00000000   0.64238411
 18.00000000 104.00000000 171.00000000   0.62181818
 19.00000000 184.00000000 186.00000000   0.50270270
 20.00000000 131.00000000 173.00000000   0.56907895
 21.00000000 141.00000000 195.00000000   0.58035714
 22.00000000 107.00000000 144.00000000   0.57370518
 23.00000000  57.00000000 212.00000000   0.78810409
 24.00000000 190.00000000 155.00000000   0.44927536
 25.00000000  89.00000000 168.00000000   0.65369650
 26.00000000 139.00000000 128.00000000   0.47940075
 27.00000000 102.00000000 181.00000000   0.63957597
 28.00000000 140.00000000 124.00000000   0.46969697
 29.00000000 116.00000000 228.00000000   0.66279070
 30.00000000 191.00000000 155.00000000   0.44797688
 31.00000000  77.00000000 159.00000000   0.67372881
 32.00000000 133.00000000 165.00000000   0.55369128
 33.00000000 118.00000000 144.00000000   0.54961832
 34.00000000  81.00000000 230.00000000   0.73954984
 35.00000000  71.00000000 206.00000000   0.74368231
 36.00000000 123.00000000 133.00000000   0.51953125
 37.00000000 234.00000000 226.00000000   0.49130435
 38.00000000 137.00000000 158.00000000   0.53559322
 39.00000000 121.00000000 219.00000000   0.64411765
 40.00000000  84.00000000 167.00000000   0.66533865
 41.00000000 121.00000000 201.00000000   0.62422360
 42.00000000 164.00000000 223.00000000   0.57622739
 43.00000000  96.00000000 171.00000000   0.64044944
 44.00000000  18.00000000  89.00000000   0.83177570
 45.00000000  46.00000000  70.00000000   0.60344828
 46.00000000  57.00000000 109.00000000   0.65662651
 47.00000000   2.00000000  85.00000000   0.97701149
 48.00000000  20.00000000  57.00000000   0.74025974
 49.00000000 129.00000000   2.00000000   0.01526718
 50.00000000  54.00000000  55.00000000   0.50458716
 51.00000000  57.00000000  27.00000000   0.32142857
 52.00000000  27.00000000  42.00000000   0.60869565
 53.00000000  96.00000000  55.00000000   0.36423841
 54.00000000  67.00000000  45.00000000   0.40178571
 55.00000000  55.00000000  92.00000000   0.62585034
 56.00000000  41.00000000  92.00000000   0.69172932
 57.00000000  45.00000000  24.00000000   0.34782609
 58.00000000  43.00000000  67.00000000   0.60909091
 59.00000000  43.00000000  53.00000000   0.55208333
 60.00000000  32.76000000   0.65520000   1.01851852
 61.00000000  32.76000000   0.65520000   2.15625000
 62.00000000  48.00000000 109.00000000   0.69426752
 63.00000000  68.00000000  35.00000000   0.33980583
 64.00000000  22.00000000  64.00000000   0.74418605
 65.00000000  41.00000000  50.00000000   0.54945055
 66.00000000  42.00000000  31.00000000   0.42465753
 67.00000000  39.00000000  44.00000000   0.53012048
 68.00000000  33.00000000  52.00000000   0.61176471
 69.00000000  86.00000000  64.00000000   0.42666667
 70.00000000  32.76000000   0.65520000   0.71875000
 71.00000000  89.00000000  41.00000000   0.31538462
 72.00000000  22.00000000  71.00000000   0.76344086
 73.00000000  32.76000000   0.65520000  16.00000000
 74.00000000  31.00000000  64.00000000   0.67368421
 75.00000000  32.76000000   0.65520000   0.44680851
 76.00000000  32.76000000   0.65520000   1.96774194
 77.00000000  32.76000000   0.65520000   0.85000000
 78.00000000  32.76000000   0.65520000   0.81578947
 79.00000000  32.76000000   0.65520000   2.87500000
 80.00000000  32.76000000   0.65520000   4.62500000
 81.00000000  32.76000000   0.65520000   0.16666667
 82.00000000  32.76000000   0.65520000   0.89090909
 83.00000000  32.76000000   0.65520000   1.29268293
 84.00000000  32.76000000   0.65520000   1.00000000
 85.00000000  32.76000000   0.65520000   0.96721311
 86.00000000  29.00000000  68.00000000   0.70103093
 87.00000000  32.76000000   0.65520000  -7.66666667
 88.00000000  32.76000000   0.65520000   6.14285714
 89.00000000  11.00000000  82.00000000   0.88172043
 90.00000000  32.76000000   0.65520000   0.60317460
 91.00000000 119.00000000 195.00000000   0.62101911
 92.00000000  32.76000000   0.65520000   1.76000000
 93.00000000  32.76000000   0.65520000   0.82222222
 94.00000000  32.76000000   0.65520000   1.18181818
 95.00000000  39.00000000  36.00000000   0.48000000
 96.00000000  32.76000000   0.65520000   0.87755102
 97.00000000  32.76000000   0.65520000   1.26666667
 98.00000000  16.00000000  63.00000000   0.79746835
 99.00000000  32.76000000   0.65520000   0.94339623
100.00000000  27.00000000  43.00000000   0.61428571
101.00000000  32.76000000   0.65520000  -2.25000000
102.00000000  32.76000000   0.65520000   1.77419355
103.00000000  32.76000000   0.65520000   0.92452830
104.00000000  32.76000000   0.65520000   5.66666667
105.00000000  32.76000000   0.65520000   1.02777778
106.00000000  32.76000000   0.65520000   3.11764706
107.00000000  35.00000000  58.00000000   0.62365591
108.00000000  32.76000000   0.65520000   1.74285714
109.00000000  32.76000000   0.65520000   0.72307692
110.00000000  62.00000000  41.00000000   0.39805825
111.00000000  32.76000000   0.65520000   1.22916667
112.00000000  21.00000000  71.00000000   0.77173913
113.00000000   8.00000000  60.00000000   0.88235294
114.00000000  17.00000000  96.00000000   0.84955752
115.00000000  27.00000000  69.00000000   0.71875000
116.00000000  32.76000000   0.65520000   0.61538462
117.00000000  32.76000000   0.65520000   0.33333333
118.00000000  32.76000000   0.65520000   3.90000000
119.00000000  36.00000000  69.00000000   0.65714286
120.00000000  28.00000000  48.00000000   0.63157895
121.00000000  32.76000000   0.65520000   1.72727273
122.00000000  32.76000000   0.65520000   1.30232558
123.00000000  32.76000000   0.65520000   1.97222222
124.00000000  32.76000000   0.65520000   1.54545455
125.00000000  54.00000000  55.00000000   0.50458716
126.00000000  49.00000000  33.00000000   0.40243902
127.00000000  41.00000000  81.00000000   0.66393443
128.00000000  32.76000000   0.65520000   1.21428571
129.00000000  32.76000000   0.65520000   0.50000000
130.00000000  32.76000000   0.65520000   1.72727273
131.00000000  32.76000000   0.65520000   0.46153846
132.00000000  32.76000000   0.65520000   8.50000000
133.00000000  32.76000000   0.65520000   1.64705882
134.00000000  32.76000000   0.65520000   0.96296296
135.00000000  32.76000000   0.65520000  -1.38095238
136.00000000  32.76000000   0.65520000   7.87500000
137.00000000  32.76000000   0.65520000   0.85714286
138.00000000  32.76000000   0.65520000   1.58333333
139.00000000  32.76000000   0.65520000   1.16326531
140.00000000  32.76000000   0.65520000   2.56521739
141.00000000  32.76000000   0.65520000   1.02173913
142.00000000  32.76000000   0.65520000   1.93548387
143.00000000  32.76000000   0.65520000   1.17500000
144.00000000  11.00000000  55.00000000   0.83333333
145.00000000  28.00000000  40.00000000   0.58823529
146.00000000  32.76000000   0.65520000   1.14285714
147.00000000  32.76000000   0.65520000   2.22222222
148.00000000  32.76000000   0.65520000   1.52631579
149.00000000  32.76000000   0.65520000  -0.60000000
150.00000000  32.76000000   0.65520000   1.19565217
151.00000000  32.76000000   0.65520000   0.55555556
152.00000000  32.76000000   0.65520000   2.85714286
153.00000000  32.76000000   0.65520000   1.77500000
154.00000000  36.00000000  48.00000000   0.57142857
155.00000000  32.76000000   0.65520000   0.96774194
156.00000000  32.76000000   0.65520000   0.44444444
157.00000000  32.76000000   0.65520000   1.26829268
158.00000000  32.76000000   0.65520000   0.98437500
159.00000000  32.76000000   0.65520000  -6.75000000
160.00000000  32.76000000   0.65520000   1.69444444
161.00000000  32.76000000   0.65520000   2.34782609
162.00000000  32.76000000   0.65520000   0.42857143
163.00000000  32.76000000   0.65520000   1.40000000
164.00000000  32.76000000   0.65520000  -2.33333333
165.00000000  32.76000000   0.65520000   1.42105263
166.00000000  32.76000000   0.65520000   1.55555556
167.00000000  32.76000000   0.65520000   2.90909091
168.00000000  32.76000000   0.65520000   8.28571429
169.00000000  32.76000000   0.65520000   0.42592593
170.00000000  13.00000000  72.00000000   0.84705882
171.00000000  32.76000000   0.65520000   1.02702703
172.00000000  32.76000000   0.65520000   1.89743590
173.00000000  32.76000000   0.65520000   2.04347826
174.00000000  32.76000000   0.65520000  -0.17857143
175.00000000  32.76000000   0.65520000   1.65714286
176.00000000  32.76000000   0.65520000   1.48571429
177.00000000  32.76000000   0.65520000  -0.83333333
178.00000000  32.76000000   0.65520000   3.50000000
179.00000000  32.76000000   0.65520000  -1.70000000
180.00000000  32.76000000   0.65520000   1.11764706
181.00000000  32.76000000   0.65520000   0.76000000
182.00000000  32.76000000   0.65520000  25.00000000
183.00000000  32.76000000   0.65520000 -16.25000000
184.00000000  32.76000000   0.65520000   1.70588235
185.00000000  12.00000000  54.00000000   0.81818182
186.00000000  32.76000000   0.65520000   1.92307692
187.00000000  32.76000000   0.65520000   0.29411765
188.00000000  32.76000000   0.65520000   3.68750000
189.00000000  32.76000000   0.65520000   1.48000000
190.00000000  32.76000000   0.65520000   0.60344828
191.00000000  32.76000000   0.65520000   0.50000000
192.00000000  32.76000000   0.65520000  -1.68965517
193.00000000  32.76000000   0.65520000  -1.78571429
194.00000000  32.76000000   0.65520000   0.22857143
195.00000000  32.76000000   0.65520000   1.27659574
196.00000000  32.76000000   0.65520000 -10.66666667
197.00000000  32.76000000   0.65520000   7.83333333
198.00000000  32.76000000   0.65520000   0.33333333
199.00000000  32.76000000   0.65520000   0.50000000
200.00000000  32.76000000   0.65520000   0.81355932
201.00000000  32.76000000   0.65520000   1.96875000
202.00000000  32.76000000   0.65520000   1.27586207
203.00000000  32.76000000   0.65520000   1.21739130
204.00000000  32.76000000   0.65520000   1.81818182
205.00000000  32.76000000   0.65520000   0.68085106
206.00000000  32.76000000   0.65520000   0.87301587
207.00000000  32.76000000   0.65520000  -0.96428571
208.00000000  32.76000000   0.65520000   4.23076923
209.00000000  32.76000000   0.65520000   2.87500000
210.00000000  32.76000000   0.65520000   0.19354839
211.00000000  32.76000000   0.65520000   2.81818182
212.00000000  32.76000000   0.65520000  -0.48837209
213.00000000  32.76000000   0.65520000   2.52631579
214.00000000  32.76000000   0.65520000  26.50000000
215.00000000  32.76000000   0.65520000   1.77777778
216.00000000  32.76000000   0.65520000  -6.80000000
217.00000000  32.76000000   0.65520000   0.69230769
218.00000000  36.00000000  48.00000000   0.57142857
219.00000000  32.76000000   0.65520000   1.28571429
220.00000000  32.76000000   0.65520000   1.19230769
221.00000000  32.76000000   0.65520000   3.54545455
222.00000000  32.76000000   0.65520000   0.42307692
223.00000000  32.76000000   0.65520000  -0.42222222
224.00000000  32.76000000   0.65520000   1.65000000
225.00000000  32.76000000   0.65520000  -0.05405405
226.00000000  32.76000000   0.65520000   1.55555556
227.00000000  32.76000000   0.65520000   2.61290323
228.00000000  32.76000000   0.65520000  -0.83333333
229.00000000  32.76000000   0.65520000  -0.33333333
230.00000000  32.76000000   0.65520000  -1.20833333
231.00000000  32.76000000   0.65520000  -0.62962963
232.00000000  32.76000000   0.65520000   1.81818182
233.00000000  32.76000000   0.65520000   3.15000000
234.00000000  33.00000000  45.00000000   0.57692308
235.00000000  32.76000000   0.65520000  -0.92307692
236.00000000  32.76000000   0.65520000   2.82758621
237.00000000  32.76000000   0.65520000   2.53846154
238.00000000  32.76000000   0.65520000   1.01960784
239.00000000  32.76000000   0.65520000  -6.33333333
240.00000000  32.76000000   0.65520000   2.83870968
241.00000000  42.00000000  41.00000000   0.49397590
242.00000000  32.76000000   0.65520000   2.21428571
243.00000000  32.76000000   0.65520000   0.87179487
244.00000000  32.76000000   0.65520000   1.00000000
245.00000000  24.00000000  46.00000000   0.65714286
246.00000000  32.76000000   0.65520000   1.17073171
247.00000000  32.76000000   0.65520000   3.64285714
248.00000000  32.76000000   0.65520000   0.70000000
249.00000000  32.76000000   0.65520000   2.31578947
250.00000000  32.76000000   0.65520000  -0.05882353
251.00000000  32.76000000   0.65520000  -1.15151515
252.00000000  32.76000000   0.65520000   1.61290323
253.00000000  32.76000000   0.65520000   1.09090909
254.00000000  32.76000000   0.65520000 -32.50000000
255.00000000  32.76000000   0.65520000 -20.50000000
256.00000000 -24.00000000  92.00000000   1.35294118
257.00000000  32.76000000   0.65520000   1.66666667
258.00000000  32.76000000   0.65520000  -1.94117647
259.00000000  32.76000000   0.65520000   2.26666667
260.00000000  32.76000000   0.65520000   2.40909091
261.00000000  32.76000000   0.65520000  -0.36842105
262.00000000  32.76000000   0.65520000   1.54545455
263.00000000  32.76000000   0.65520000   1.22448980
264.00000000  32.76000000   0.65520000   2.41176471
265.00000000  32.76000000   0.65520000   5.11111111
266.00000000  32.76000000   0.65520000  -3.66666667
267.00000000  32.76000000   0.65520000   1.96666667
268.00000000  32.76000000   0.65520000   1.00000000
269.00000000  32.76000000   0.65520000   1.60784314
270.00000000  32.76000000   0.65520000   0.80000000
271.00000000  32.76000000   0.65520000   1.61290323
272.00000000  32.76000000   0.65520000   2.07692308
273.00000000  32.76000000   0.65520000   9.20000000
274.00000000  32.76000000   0.65520000   1.25000000
275.00000000  32.76000000   0.65520000  -0.35294118
276.00000000  32.76000000   0.65520000 -12.66666667
277.00000000  32.76000000   0.65520000   0.16981132
278.00000000  32.76000000   0.65520000   0.90697674
279.00000000  32.76000000   0.65520000 -11.25000000
280.00000000  32.76000000   0.65520000   1.96551724
281.00000000  32.76000000   0.65520000   4.33333333
282.00000000  32.76000000   0.65520000   1.25454545
283.00000000  32.76000000   0.65520000   1.10000000
284.00000000  32.76000000   0.65520000   0.50000000
285.00000000  32.76000000   0.65520000   1.92307692
286.00000000  32.76000000   0.65520000  -0.74074074
287.00000000  32.76000000   0.65520000   1.19298246
288.00000000  32.76000000   0.65520000   1.00000000
289.00000000  32.76000000   0.65520000  -0.85714286
290.00000000  43.00000000  45.00000000   0.51136364
291.00000000  32.76000000   0.65520000   3.20000000
292.00000000 -10.00000000  83.00000000   1.13698630
293.00000000  32.76000000   0.65520000  -0.13043478
294.00000000  32.76000000   0.65520000  -2.70588235
295.00000000  47.00000000  26.00000000   0.35616438
296.00000000  32.76000000   0.65520000   1.12244898
297.00000000  32.76000000   0.65520000   0.97368421
298.00000000  32.76000000   0.65520000   1.36363636
299.00000000  32.76000000   0.65520000  -0.74193548
300.00000000  32.76000000   0.65520000   1.78571429
301.00000000  36.00000000  55.00000000   0.60439560
302.00000000  32.76000000   0.65520000   0.55263158
303.00000000  32.76000000   0.65520000   2.28125000
304.00000000  32.76000000   0.65520000  32.00000000
305.00000000  32.76000000   0.65520000   1.04651163
306.00000000  32.76000000   0.65520000   1.10869565
307.00000000  32.76000000   0.65520000  -1.78571429
308.00000000  32.76000000   0.65520000   1.04000000
309.00000000  32.76000000   0.65520000  -0.56756757
310.00000000  32.76000000   0.65520000  -0.30232558
311.00000000  32.76000000   0.65520000   2.35483871
312.00000000  32.76000000   0.65520000   0.82500000
313.00000000  32.76000000   0.65520000   0.26315789
314.00000000  32.76000000   0.65520000  -1.24000000
315.00000000  32.76000000   0.65520000   3.14285714
316.00000000  32.76000000   0.65520000  -1.81818182
317.00000000  43.00000000  36.00000000   0.45569620
318.00000000  32.76000000   0.65520000   0.87301587
319.00000000  32.76000000   0.65520000   1.28125000
320.00000000  32.76000000   0.65520000  -3.21428571
321.00000000  32.76000000   0.65520000   2.94117647
322.00000000  32.76000000   0.65520000   1.47619048
323.00000000  32.76000000   0.65520000 -11.33333333
324.00000000  32.76000000   0.65520000 -19.50000000
325.00000000  33.00000000  58.00000000   0.63736264
326.00000000  32.76000000   0.65520000  -0.87500000
327.00000000  32.76000000   0.65520000   1.51219512
328.00000000  32.76000000   0.65520000  -0.36363636
329.00000000  32.76000000   0.65520000  -1.17391304
330.00000000  32.76000000   0.65520000  -0.19230769
331.00000000  32.76000000   0.65520000   2.10714286
332.00000000  32.76000000   0.65520000   0.25000000
333.00000000  32.76000000   0.65520000  -0.37142857
334.00000000  32.76000000   0.65520000  14.25000000
335.00000000  32.76000000   0.65520000   0.56140351
336.00000000  32.76000000   0.65520000  -1.65384615
337.00000000  32.76000000   0.65520000   5.75000000
338.00000000  32.76000000   0.65520000  -0.38461538
339.00000000  32.76000000   0.65520000   0.73170732
340.00000000  32.76000000   0.65520000 -17.00000000
341.00000000  32.76000000   0.65520000   1.69230769
342.00000000  32.76000000   0.65520000   3.00000000
343.00000000  32.76000000   0.65520000   2.51851852
344.00000000  32.76000000   0.65520000   1.02380952
345.00000000  32.76000000   0.65520000  -4.00000000
346.00000000  32.76000000   0.65520000   1.71428571
347.00000000  32.76000000   0.65520000   1.50000000
348.00000000  32.76000000   0.65520000   0.82500000
349.00000000  32.76000000   0.65520000  -5.14285714
350.00000000  32.76000000   0.65520000  -1.76190476
351.00000000  32.76000000   0.65520000   6.66666667
352.00000000  32.76000000   0.65520000   0.23076923
353.00000000  32.76000000   0.65520000   1.32432432
354.00000000  32.76000000   0.65520000   1.56250000
355.00000000  32.76000000   0.65520000   1.33333333
356.00000000  32.76000000   0.65520000  -0.28571429
357.00000000  32.76000000   0.65520000   0.92857143
358.00000000  32.76000000   0.65520000  -6.25000000
359.00000000  32.76000000   0.65520000  -4.00000000
360.00000000  32.76000000   0.65520000   1.06250000
361.00000000  32.76000000   0.65520000   1.42857143
362.00000000  32.76000000   0.65520000   2.16666667
363.00000000  32.76000000   0.65520000   1.45161290
364.00000000  32.76000000   0.65520000   1.75000000
365.00000000  32.76000000   0.65520000   2.34482759
366.00000000  32.76000000   0.65520000  -3.00000000
367.00000000  32.76000000   0.65520000 -17.00000000
368.00000000  32.76000000   0.65520000  -1.31034483
369.00000000  32.76000000   0.65520000  -0.60869565
370.00000000  32.76000000   0.65520000  -7.66666667
371.00000000  32.76000000   0.65520000   0.66666667
372.00000000  32.76000000   0.65520000  -2.27777778
373.00000000  32.76000000   0.65520000   5.50000000
374.00000000  32.76000000   0.65520000   1.33333333
375.00000000  32.76000000   0.65520000  -3.40000000
376.00000000  32.76000000   0.65520000   2.22222222
377.00000000  31.00000000  38.00000000   0.55072464
378.00000000  25.00000000  45.00000000   0.64285714
379.00000000  32.76000000   0.65520000  -0.25531915
380.00000000  32.76000000   0.65520000  -0.43750000
381.00000000  32.76000000   0.65520000  -0.56756757
382.00000000  32.76000000   0.65520000   1.31578947
383.00000000  18.00000000  48.00000000   0.72727273
384.00000000  32.76000000   0.65520000  -1.18750000
385.00000000  32.76000000   0.65520000  -0.45238095
386.00000000  32.76000000   0.65520000   2.58333333
387.00000000  32.76000000   0.65520000  -0.10638298
388.00000000  32.76000000   0.65520000  -3.42857143
389.00000000  32.76000000   0.65520000  -0.30434783
390.00000000  32.76000000   0.65520000  -1.18181818
391.00000000  32.76000000   0.65520000   0.77142857
392.00000000  -5.00000000  79.00000000   1.06756757
393.00000000  32.76000000   0.65520000   0.50000000
394.00000000  32.76000000   0.65520000   1.75000000
395.00000000  32.76000000   0.65520000  -3.00000000
396.00000000  32.76000000   0.65520000   0.66037736
397.00000000  32.76000000   0.65520000  -1.15789474
398.00000000  32.76000000   0.65520000   0.10000000
399.00000000  32.76000000   0.65520000   1.34482759
400.00000000  32.76000000   0.65520000  -0.46428571
401.00000000  32.76000000   0.65520000  -0.62962963
402.00000000  -7.00000000  92.00000000   1.08235294
403.00000000  32.76000000   0.65520000   1.26153846
404.00000000  32.76000000   0.65520000   1.11111111
405.00000000  32.76000000   0.65520000   0.26666667
406.00000000  32.76000000   0.65520000  -0.14285714
407.00000000  32.76000000   0.65520000   1.37500000
408.00000000  32.76000000   0.65520000  -0.23529412
409.00000000  32.76000000   0.65520000   2.37500000
410.00000000  32.76000000   0.65520000  -2.14285714
411.00000000  32.76000000   0.65520000   0.58823529
412.00000000  32.76000000   0.65520000   6.16666667
413.00000000  32.76000000   0.65520000   0.07894737
414.00000000  32.76000000   0.65520000   2.70000000
415.00000000  32.76000000   0.65520000   4.62500000
416.00000000  32.76000000   0.65520000  -4.20000000
417.00000000  32.76000000   0.65520000  -0.04166667
418.00000000  32.76000000   0.65520000  -0.77419355
419.00000000  32.76000000   0.65520000   2.50000000
420.00000000  32.76000000   0.65520000  -2.07142857
421.00000000  32.76000000   0.65520000   1.17391304
422.00000000  32.76000000   0.65520000  -2.00000000
423.00000000  32.76000000   0.65520000   0.66666667
424.00000000  32.76000000   0.65520000  -0.19607843
425.00000000  32.76000000   0.65520000   0.51724138
426.00000000  32.76000000   0.65520000  -1.28571429
427.00000000  32.76000000   0.65520000  -3.00000000
428.00000000  32.76000000   0.65520000  -0.48571429
429.00000000  32.76000000   0.65520000   1.60000000
430.00000000  32.76000000   0.65520000   0.59459459
431.00000000  32.76000000   0.65520000  -2.00000000
432.00000000  32.76000000   0.65520000  -0.04477612
433.00000000  32.76000000   0.65520000   0.55882353
434.00000000  17.00000000  50.00000000   0.74626866
435.00000000  32.76000000   0.65520000   5.22222222
436.00000000  32.76000000   0.65520000   0.85294118
437.00000000  32.76000000   0.65520000   2.90909091
438.00000000  32.76000000   0.65520000   0.79166667
439.00000000  32.76000000   0.65520000  -1.40909091
440.00000000  32.76000000   0.65520000   1.84615385
441.00000000  32.76000000   0.65520000  -0.06666667
442.00000000  32.76000000   0.65520000   9.25000000
443.00000000  32.76000000   0.65520000   1.00000000
444.00000000  32.76000000   0.65520000   0.22222222
445.00000000  32.76000000   0.65520000   0.66666667
446.00000000  32.76000000   0.65520000 -11.66666667
447.00000000  32.76000000   0.65520000   2.05263158
448.00000000  32.76000000   0.65520000 -19.50000000
449.00000000  32.76000000   0.65520000   8.28571429
450.00000000  32.76000000   0.65520000   1.33333333
451.00000000  32.76000000   0.65520000  -2.16666667
452.00000000  32.76000000   0.65520000  -1.09375000
453.00000000  32.76000000   0.65520000   0.50000000
454.00000000  32.76000000   0.65520000   2.20000000
455.00000000  32.76000000   0.65520000  -2.88888889
456.00000000  32.76000000   0.65520000   3.75000000
457.00000000  32.76000000   0.65520000   8.60000000
458.00000000  32.76000000   0.65520000  -0.83333333
459.00000000  32.76000000   0.65520000   1.84444444
460.00000000  32.76000000   0.65520000  -0.45833333
461.00000000  32.76000000   0.65520000  -0.88888889
462.00000000  32.76000000   0.65520000   1.78571429
463.00000000  22.00000000  45.00000000   0.67164179
464.00000000  32.76000000   0.65520000  -1.00000000
465.00000000  32.76000000   0.65520000   0.50000000
466.00000000  32.76000000   0.65520000  -0.09677419
467.00000000  32.76000000   0.65520000  -0.48000000
468.00000000  32.76000000   0.65520000  -0.34482759
469.00000000  32.76000000   0.65520000  -0.50000000
470.00000000  32.76000000   0.65520000   1.31034483
471.00000000  32.76000000   0.65520000  -0.20000000
472.00000000  32.76000000   0.65520000   0.39655172
473.00000000  32.76000000   0.65520000   5.11111111
474.00000000  32.76000000   0.65520000  -0.75000000
475.00000000  32.76000000   0.65520000   0.71794872
476.00000000  32.76000000   0.65520000  -0.90000000
477.00000000  32.76000000   0.65520000  -0.30909091
478.00000000  32.76000000   0.65520000  -0.87096774
479.00000000  32.76000000   0.65520000   6.00000000
480.00000000  32.76000000   0.65520000   2.90476190
481.00000000  32.76000000   0.65520000  -0.41935484
482.00000000  32.76000000   0.65520000  -4.40000000
483.00000000  29.00000000  39.00000000   0.57352941
484.00000000  32.76000000   0.65520000   4.37500000
485.00000000  32.76000000   0.65520000  19.00000000
486.00000000  32.76000000   0.65520000   0.40384615
487.00000000  32.76000000   0.65520000  -0.83333333
488.00000000  32.76000000   0.65520000   0.17460317
489.00000000  32.76000000   0.65520000  -1.21428571
490.00000000  32.76000000   0.65520000  -1.68421053
491.00000000  32.76000000   0.65520000   0.05555556
492.00000000  32.76000000   0.65520000   0.91666667
493.00000000  32.76000000   0.65520000  -0.90476190
494.00000000  32.76000000   0.65520000   1.62962963
495.00000000  32.76000000   0.65520000  37.00000000
496.00000000  32.76000000   0.65520000  -0.31818182
497.00000000  32.76000000   0.65520000  -0.18181818
498.00000000  32.76000000   0.65520000  -0.38461538
499.00000000  32.76000000   0.65520000   0.74137931
500.00000000  32.76000000   0.65520000  12.00000000
