# Supplementary material for: Ubiquitin transfer by a RING E3 ligase occurs from a closed E2~ubiquitin conformation
Source: Nat Commun. 2020 Jun 5;11:2846. doi: 10.1038/s41467-020-16666-y (PMC7275055; doi:10.1038/s41467-020-16666-y)
Supplement: Supplementary file 4 — Source Data [file 41467_2020_16666_MOESM4_ESM.zip › Source_Data/Figures/Figure_5/Figure_5a/ASCII_22RNF4/17_389with_fret.dat]

  0.00000000  38.00000000 242.00000000   0.86428571
  1.00000000  55.00000000 253.00000000   0.82142857
  2.00000000  66.00000000 271.00000000   0.80415430
  3.00000000 134.00000000 232.00000000   0.63387978
  4.00000000  94.00000000 227.00000000   0.70716511
  5.00000000  66.00000000 257.00000000   0.79566563
  6.00000000  98.00000000 233.00000000   0.70392749
  7.00000000  58.00000000 249.00000000   0.81107492
  8.00000000 133.00000000 253.00000000   0.65544041
  9.00000000  44.00000000 237.00000000   0.84341637
 10.00000000  33.00000000 230.00000000   0.87452471
 11.00000000 -13.00000000 237.00000000   1.05803571
 12.00000000  43.00000000 249.00000000   0.85273973
 13.00000000  38.00000000 206.00000000   0.84426230
 14.00000000  11.00000000 287.00000000   0.96308725
 15.00000000  75.00000000 274.00000000   0.78510029
 16.00000000  71.00000000 208.00000000   0.74551971
 17.00000000  36.00000000 219.00000000   0.85882353
 18.00000000  31.00000000 208.00000000   0.87029289
 19.00000000  46.00000000 232.00000000   0.83453237
 20.00000000   7.00000000 312.00000000   0.97805643
 21.00000000  46.00000000 253.00000000   0.84615385
 22.00000000  14.00000000 207.00000000   0.93665158
 23.00000000  85.00000000 257.00000000   0.75146199
 24.00000000  37.00000000 243.00000000   0.86785714
 25.00000000   6.00000000 249.00000000   0.97647059
 26.00000000  55.00000000 289.00000000   0.84011628
 27.00000000  67.00000000 253.00000000   0.79062500
 28.00000000  54.00000000 192.00000000   0.78048780
 29.00000000  33.00000000 187.00000000   0.85000000
 30.00000000  38.00000000 209.00000000   0.84615385
 31.00000000  56.00000000 275.00000000   0.83081571
 32.00000000  93.00000000 214.00000000   0.69706840
 33.00000000  50.00000000 281.00000000   0.84894260
 34.00000000  23.00000000 178.00000000   0.88557214
 35.00000000  22.00000000 224.00000000   0.91056911
 36.00000000  19.00000000 266.00000000   0.93333333
 37.00000000  72.00000000 229.00000000   0.76079734
 38.00000000  49.00000000 235.00000000   0.82746479
 39.00000000 127.00000000 221.00000000   0.63505747
 40.00000000  57.00000000 233.00000000   0.80344828
 41.00000000  87.00000000 229.00000000   0.72468354
 42.00000000  34.00000000 273.00000000   0.88925081
 43.00000000 118.00000000 253.00000000   0.68194070
 44.00000000  63.00000000 231.00000000   0.78571429
 45.00000000  17.00000000 294.00000000   0.94533762
 46.00000000  77.00000000 257.00000000   0.76946108
 47.00000000  83.00000000 217.00000000   0.72333333
 48.00000000  65.00000000 161.00000000   0.71238938
 49.00000000   1.00000000 234.00000000   0.99574468
 50.00000000  -3.00000000 254.00000000   1.01195219
 51.00000000 -39.00000000 251.00000000   1.18396226
 52.00000000 -12.00000000 297.00000000   1.04210526
 53.00000000  36.00000000 234.00000000   0.86666667
 54.00000000  34.00000000 193.00000000   0.85022026
 55.00000000  -2.00000000 231.00000000   1.00873362
 56.00000000  24.00000000 292.00000000   0.92405063
 57.00000000  42.00000000 242.00000000   0.85211268
 58.00000000  34.00000000 207.00000000   0.85892116
 59.00000000  32.00000000 254.00000000   0.88811189
 60.00000000  76.00000000 204.00000000   0.72857143
 61.00000000  19.00000000 278.00000000   0.93602694
 62.00000000  10.00000000 322.00000000   0.96987952
 63.00000000  -5.00000000 244.00000000   1.02092050
 64.00000000  -3.00000000 282.00000000   1.01075269
 65.00000000  15.00000000 244.00000000   0.94208494
 66.00000000  39.00000000 217.00000000   0.84765625
 67.00000000  25.00000000 215.00000000   0.89583333
 68.00000000  25.00000000 206.00000000   0.89177489
 69.00000000  37.00000000 234.00000000   0.86346863
 70.00000000  44.00000000 303.00000000   0.87319885
 71.00000000  35.00000000 223.00000000   0.86434109
 72.00000000 -13.00000000 254.00000000   1.05394191
 73.00000000  55.00000000 184.00000000   0.76987448
 74.00000000  -1.00000000 211.00000000   1.00476190
 75.00000000  28.00000000 255.00000000   0.90106007
 76.00000000  -6.00000000 112.00000000   1.05660377
 77.00000000  34.00000000 177.00000000   0.83886256
 78.00000000  -7.00000000 176.00000000   1.04142012
 79.00000000  20.00000000 221.00000000   0.91701245
 80.00000000   2.00000000 204.00000000   0.99029126
 81.00000000  22.00000000 226.00000000   0.91129032
 82.00000000  57.00000000 243.00000000   0.81000000
 83.00000000  40.00000000 213.00000000   0.84189723
 84.00000000 -25.00000000 210.00000000   1.13513514
 85.00000000  12.00000000 244.00000000   0.95312500
 86.00000000 -38.00000000 237.00000000   1.19095477
 87.00000000  33.00000000 250.00000000   0.88339223
 88.00000000  70.00000000 189.00000000   0.72972973
 89.00000000  55.00000000 202.00000000   0.78599222
 90.00000000  43.00000000 234.00000000   0.84476534
 91.00000000  34.00000000 202.00000000   0.85593220
 92.00000000  72.00000000 269.00000000   0.78885630
 93.00000000  22.00000000 264.00000000   0.92307692
 94.00000000  -4.00000000 169.00000000   1.02424242
 95.00000000  15.00000000 178.00000000   0.92227979
 96.00000000  15.00000000 229.00000000   0.93852459
 97.00000000   1.00000000 140.00000000   0.99290780
 98.00000000  47.00000000 246.00000000   0.83959044
 99.00000000  63.00000000 203.00000000   0.76315789
100.00000000  44.00000000 180.00000000   0.80357143
101.00000000  -1.00000000 260.00000000   1.00386100
102.00000000  50.00000000 174.00000000   0.77678571
103.00000000  -3.00000000 271.00000000   1.01119403
104.00000000 -38.00000000 206.00000000   1.22619048
105.00000000  37.00000000 221.00000000   0.85658915
106.00000000  60.00000000 157.00000000   0.72350230
107.00000000  30.00000000 201.00000000   0.87012987
108.00000000 -23.00000000 248.00000000   1.10222222
109.00000000  20.00000000 164.00000000   0.89130435
110.00000000 -18.00000000 263.00000000   1.07346939
111.00000000  73.00000000 273.00000000   0.78901734
112.00000000  24.00000000 209.00000000   0.89699571
113.00000000  10.00000000 211.00000000   0.95475113
114.00000000  81.00000000 233.00000000   0.74203822
115.00000000  14.00000000 231.00000000   0.94285714
116.00000000  68.00000000 207.00000000   0.75272727
117.00000000  48.00000000 226.00000000   0.82481752
118.00000000  47.00000000 237.00000000   0.83450704
119.00000000  -8.00000000 255.00000000   1.03238866
120.00000000 -24.00000000 149.00000000   1.19200000
121.00000000  17.00000000 194.00000000   0.91943128
122.00000000   4.00000000 239.00000000   0.98353909
123.00000000 -10.00000000 241.00000000   1.04329004
124.00000000  36.00000000 194.00000000   0.84347826
125.00000000 -34.00000000 246.00000000   1.16037736
126.00000000  -5.00000000 170.00000000   1.03030303
127.00000000 -10.00000000 189.00000000   1.05586592
128.00000000 -24.00000000 201.00000000   1.13559322
129.00000000  24.00000000 254.00000000   0.91366906
130.00000000  24.00000000 222.00000000   0.90243902
131.00000000  26.00000000 203.00000000   0.88646288
132.00000000 -23.00000000 212.00000000   1.12169312
133.00000000  90.00000000 175.00000000   0.66037736
134.00000000   5.00000000 180.00000000   0.97297297
135.00000000 -19.00000000 243.00000000   1.08482143
136.00000000  42.00000000 222.00000000   0.84090909
137.00000000  55.00000000 283.00000000   0.83727811
138.00000000  15.00000000 260.00000000   0.94545455
139.00000000  32.00000000 215.00000000   0.87044534
140.00000000 -12.00000000 207.00000000   1.06153846
141.00000000  33.00000000 205.00000000   0.86134454
142.00000000  39.00000000 239.00000000   0.85971223
143.00000000  -9.00000000 238.00000000   1.03930131
144.00000000   8.00000000 249.00000000   0.96887160
145.00000000 -17.00000000 225.00000000   1.08173077
146.00000000  28.00000000 185.00000000   0.86854460
147.00000000  15.00000000 220.00000000   0.93617021
148.00000000   5.00000000 167.00000000   0.97093023
149.00000000  19.00000000 208.00000000   0.91629956
150.00000000  16.00000000 224.00000000   0.93333333
151.00000000   3.00000000 233.00000000   0.98728814
152.00000000 -11.00000000 238.00000000   1.04845815
153.00000000  11.00000000 227.00000000   0.95378151
154.00000000  26.00000000 269.00000000   0.91186441
155.00000000 -18.00000000 200.00000000   1.09890110
156.00000000  30.00000000 250.00000000   0.89285714
157.00000000  30.00000000 247.00000000   0.89169675
158.00000000 -26.00000000 194.00000000   1.15476190
159.00000000   6.00000000 207.00000000   0.97183099
160.00000000  12.00000000 225.00000000   0.94936709
161.00000000  35.00000000 212.00000000   0.85829960
162.00000000   8.00000000 263.00000000   0.97047970
163.00000000   3.00000000 158.00000000   0.98136646
164.00000000 -17.00000000 233.00000000   1.07870370
165.00000000  84.00000000 184.00000000   0.68656716
166.00000000  53.00000000 195.00000000   0.78629032
167.00000000  69.00000000 208.00000000   0.75090253
168.00000000  -1.00000000 212.00000000   1.00473934
169.00000000  -4.00000000 236.00000000   1.01724138
170.00000000  48.00000000 220.00000000   0.82089552
171.00000000  85.00000000 242.00000000   0.74006116
172.00000000 -16.00000000 215.00000000   1.08040201
173.00000000  21.00000000 188.00000000   0.89952153
174.00000000  57.00000000 175.00000000   0.75431034
175.00000000  15.00000000 220.00000000   0.93617021
176.00000000  44.00000000 186.00000000   0.80869565
177.00000000 -22.00000000 235.00000000   1.10328638
178.00000000   6.00000000 245.00000000   0.97609562
179.00000000 -31.00000000 238.00000000   1.14975845
180.00000000  62.00000000 241.00000000   0.79537954
181.00000000 -54.00000000 237.00000000   1.29508197
182.00000000   2.00000000 194.00000000   0.98979592
183.00000000  18.00000000 238.00000000   0.92968750
184.00000000  29.00000000 166.00000000   0.85128205
185.00000000  21.00000000 272.00000000   0.92832765
186.00000000  67.00000000 204.00000000   0.75276753
187.00000000  23.00000000 206.00000000   0.89956332
188.00000000  -9.00000000 192.00000000   1.04918033
189.00000000 -30.00000000 223.00000000   1.15544041
190.00000000  25.00000000 254.00000000   0.91039427
191.00000000  10.00000000 252.00000000   0.96183206
192.00000000  26.00000000 268.00000000   0.91156463
193.00000000 -19.00000000 280.00000000   1.07279693
194.00000000  19.00000000 253.00000000   0.93014706
195.00000000 -44.00000000 200.00000000   1.28205128
196.00000000   9.00000000 186.00000000   0.95384615
197.00000000  46.00000000 226.00000000   0.83088235
198.00000000  28.00000000 155.00000000   0.84699454
199.00000000  17.00000000 209.00000000   0.92477876
200.00000000  11.00000000 205.00000000   0.94907407
201.00000000 165.00000000 215.00000000   0.56578947
202.00000000  27.00000000 314.00000000   0.92082111
203.00000000  21.00000000 216.00000000   0.91139241
204.00000000   3.00000000 257.00000000   0.98846154
205.00000000 -12.00000000 194.00000000   1.06593407
206.00000000  50.00000000 265.00000000   0.84126984
207.00000000  -6.00000000 249.00000000   1.02469136
208.00000000 -16.00000000 300.00000000   1.05633803
209.00000000  53.00000000 167.00000000   0.75909091
210.00000000  31.00000000 150.00000000   0.82872928
211.00000000 -15.00000000 220.00000000   1.07317073
212.00000000   6.00000000 222.00000000   0.97368421
213.00000000  -2.00000000 216.00000000   1.00934579
214.00000000  71.00000000 219.00000000   0.75517241
215.00000000  14.00000000 265.00000000   0.94982079
216.00000000   0.00000000 198.00000000   1.00000000
217.00000000  18.00000000 237.00000000   0.92941176
218.00000000   4.00000000 179.00000000   0.97814208
219.00000000   6.00000000 220.00000000   0.97345133
220.00000000   4.00000000 260.00000000   0.98484848
221.00000000  12.00000000 243.00000000   0.95294118
222.00000000  39.00000000 232.00000000   0.85608856
223.00000000 -23.00000000 212.00000000   1.12169312
224.00000000  35.00000000 180.00000000   0.83720930
225.00000000  -7.00000000 255.00000000   1.02822581
226.00000000  35.00000000 239.00000000   0.87226277
227.00000000   6.00000000 227.00000000   0.97424893
228.00000000  34.00000000 206.00000000   0.85833333
229.00000000  12.00000000 271.00000000   0.95759717
230.00000000  18.00000000 255.00000000   0.93406593
231.00000000 -32.00000000 209.00000000   1.18079096
232.00000000  -2.00000000 200.00000000   1.01010101
233.00000000 -12.00000000 218.00000000   1.05825243
234.00000000 -17.00000000 219.00000000   1.08415842
235.00000000 -35.00000000 166.00000000   1.26717557
236.00000000   0.00000000 216.00000000   1.00000000
237.00000000 -30.00000000 214.00000000   1.16304348
238.00000000   5.00000000 189.00000000   0.97422680
239.00000000 -18.00000000 213.00000000   1.09230769
240.00000000  28.00000000 131.00000000   0.82389937
241.00000000  57.00000000 202.00000000   0.77992278
242.00000000  49.00000000 170.00000000   0.77625571
243.00000000  -9.00000000 211.00000000   1.04455446
244.00000000  36.00000000 221.00000000   0.85992218
245.00000000  32.00000000 245.00000000   0.88447653
246.00000000  35.00000000 176.00000000   0.83412322
247.00000000  18.00000000 166.00000000   0.90217391
248.00000000 -40.00000000 172.00000000   1.30303030
249.00000000  18.00000000 197.00000000   0.91627907
250.00000000  73.00000000 224.00000000   0.75420875
251.00000000   1.00000000 243.00000000   0.99590164
252.00000000   0.00000000 217.00000000   1.00000000
253.00000000  37.00000000 176.00000000   0.82629108
254.00000000 -11.00000000 193.00000000   1.06043956
255.00000000   2.00000000 177.00000000   0.98882682
256.00000000  -4.00000000 251.00000000   1.01619433
257.00000000  -3.00000000 187.00000000   1.01630435
258.00000000  29.00000000 243.00000000   0.89338235
259.00000000 -18.00000000 225.00000000   1.08695652
260.00000000   2.00000000 245.00000000   0.99190283
261.00000000 -35.00000000 183.00000000   1.23648649
262.00000000  23.00000000 214.00000000   0.90295359
263.00000000 -37.00000000 268.00000000   1.16017316
264.00000000  -2.00000000 222.00000000   1.00909091
265.00000000  22.00000000 179.00000000   0.89054726
266.00000000   7.00000000 257.00000000   0.97348485
267.00000000  15.00000000 236.00000000   0.94023904
268.00000000  20.00000000 202.00000000   0.90990991
269.00000000  -6.00000000 179.00000000   1.03468208
270.00000000  20.00000000 265.00000000   0.92982456
271.00000000  44.00000000 215.00000000   0.83011583
272.00000000 -10.00000000 179.00000000   1.05917160
273.00000000   5.00000000 192.00000000   0.97461929
274.00000000 -63.00000000 195.00000000   1.47727273
275.00000000  35.00000000 220.00000000   0.86274510
276.00000000   1.00000000 241.00000000   0.99586777
277.00000000 -38.00000000 202.00000000   1.23170732
278.00000000   3.00000000 202.00000000   0.98536585
279.00000000  81.00000000 221.00000000   0.73178808
280.00000000 -14.00000000 213.00000000   1.07035176
281.00000000  -9.00000000 254.00000000   1.03673469
282.00000000  73.00000000 231.00000000   0.75986842
283.00000000 -42.00000000 196.00000000   1.27272727
284.00000000 -39.00000000 145.00000000   1.36792453
285.00000000 -16.00000000 254.00000000   1.06722689
286.00000000   9.00000000 144.00000000   0.94117647
287.00000000  25.00000000 227.00000000   0.90079365
288.00000000 -31.00000000 187.00000000   1.19871795
289.00000000  16.00000000 224.00000000   0.93333333
290.00000000  -4.00000000 266.00000000   1.01526718
291.00000000   5.00000000 188.00000000   0.97409326
292.00000000  -7.00000000 213.00000000   1.03398058
293.00000000 -23.00000000 198.00000000   1.13142857
294.00000000  40.00000000 216.00000000   0.84375000
295.00000000  -6.00000000 235.00000000   1.02620087
296.00000000   1.00000000 253.00000000   0.99606299
297.00000000  -8.00000000 227.00000000   1.03652968
298.00000000 -11.00000000 244.00000000   1.04721030
299.00000000 -20.00000000 190.00000000   1.11764706
300.00000000 -45.00000000 264.00000000   1.20547945
301.00000000  33.00000000 178.00000000   0.84360190
302.00000000 -12.00000000 207.00000000   1.06153846
303.00000000   6.00000000 233.00000000   0.97489540
304.00000000 -38.00000000 174.00000000   1.27941176
305.00000000 -21.00000000 161.00000000   1.15000000
306.00000000  -8.00000000 238.00000000   1.03478261
307.00000000  18.00000000 228.00000000   0.92682927
308.00000000  -4.00000000 182.00000000   1.02247191
309.00000000 -27.00000000 182.00000000   1.17419355
310.00000000  26.00000000 200.00000000   0.88495575
311.00000000  11.00000000 278.00000000   0.96193772
312.00000000 -20.00000000 199.00000000   1.11173184
313.00000000   3.00000000 240.00000000   0.98765432
314.00000000  51.00000000 227.00000000   0.81654676
315.00000000  18.00000000 225.00000000   0.92592593
316.00000000  18.00000000 279.00000000   0.93939394
317.00000000  -9.00000000 210.00000000   1.04477612
318.00000000   1.00000000 132.00000000   0.99248120
319.00000000 -58.00000000 206.00000000   1.39189189
320.00000000 -72.00000000 241.00000000   1.42603550
321.00000000 -14.00000000 222.00000000   1.06730769
322.00000000  31.00000000 166.00000000   0.84263959
323.00000000 -19.00000000 227.00000000   1.09134615
324.00000000 -19.00000000 194.00000000   1.10857143
325.00000000   8.00000000 215.00000000   0.96412556
326.00000000  22.00000000 214.00000000   0.90677966
327.00000000  15.00000000 256.00000000   0.94464945
328.00000000 -12.00000000 146.00000000   1.08955224
329.00000000  -7.00000000 199.00000000   1.03645833
330.00000000  -8.00000000 190.00000000   1.04395604
331.00000000  10.00000000 240.00000000   0.96000000
332.00000000 -35.00000000 222.00000000   1.18716578
333.00000000  12.00000000 178.00000000   0.93684211
334.00000000  32.00000000 229.00000000   0.87739464
335.00000000  37.00000000 186.00000000   0.83408072
336.00000000  24.00000000 240.00000000   0.90909091
337.00000000 -20.00000000 148.00000000   1.15625000
338.00000000 -64.00000000 167.00000000   1.62135922
339.00000000  40.00000000 183.00000000   0.82062780
340.00000000  11.00000000 233.00000000   0.95491803
341.00000000  16.00000000 182.00000000   0.91919192
342.00000000  21.00000000 196.00000000   0.90322581
343.00000000  54.00000000 247.00000000   0.82059801
344.00000000 -25.00000000 204.00000000   1.13966480
345.00000000 -11.00000000 228.00000000   1.05069124
346.00000000 -18.00000000 169.00000000   1.11920530
347.00000000 -38.00000000 317.00000000   1.13620072
348.00000000   0.00000000 201.00000000   1.00000000
349.00000000 -17.00000000 240.00000000   1.07623318
350.00000000  20.00000000 219.00000000   0.91631799
351.00000000 -36.00000000 199.00000000   1.22085890
352.00000000   7.00000000 181.00000000   0.96276596
353.00000000 -54.00000000 216.00000000   1.33333333
354.00000000 -14.00000000 227.00000000   1.06572770
355.00000000  12.00000000 259.00000000   0.95571956
356.00000000 -47.00000000 291.00000000   1.19262295
357.00000000  26.00000000 203.00000000   0.88646288
358.00000000  -4.00000000 155.00000000   1.02649007
359.00000000  59.00000000 180.00000000   0.75313808
360.00000000  35.00000000 220.00000000   0.86274510
361.00000000 -16.00000000 238.00000000   1.07207207
362.00000000  23.00000000 216.00000000   0.90376569
363.00000000  -3.00000000 178.00000000   1.01714286
364.00000000 -42.00000000 198.00000000   1.26923077
365.00000000 -27.00000000 225.00000000   1.13636364
366.00000000 -17.00000000 218.00000000   1.08457711
367.00000000  23.00000000 274.00000000   0.92255892
368.00000000  20.00000000 169.00000000   0.89417989
369.00000000 -17.00000000 216.00000000   1.08542714
370.00000000  38.00000000 227.00000000   0.85660377
371.00000000   3.00000000 187.00000000   0.98421053
372.00000000 -27.00000000 222.00000000   1.13846154
373.00000000 -17.00000000 208.00000000   1.08900524
374.00000000  15.00000000 283.00000000   0.94966443
375.00000000  32.00000000 212.00000000   0.86885246
376.00000000  -1.00000000 193.00000000   1.00520833
377.00000000  42.00000000 213.00000000   0.83529412
378.00000000  16.00000000 178.00000000   0.91752577
379.00000000  21.00000000 204.00000000   0.90666667
380.00000000  40.00000000 197.00000000   0.83122363
381.00000000  30.00000000 180.00000000   0.85714286
382.00000000 -30.00000000 195.00000000   1.18181818
383.00000000  16.00000000 194.00000000   0.92380952
384.00000000 -19.00000000 233.00000000   1.08878505
385.00000000  22.00000000 241.00000000   0.91634981
386.00000000  28.00000000 218.00000000   0.88617886
387.00000000   0.00000000 213.00000000   1.00000000
388.00000000   9.00000000 192.00000000   0.95522388
389.00000000  32.00000000 205.00000000   0.86497890
390.00000000  -4.00000000 264.00000000   1.01538462
391.00000000  44.00000000 207.00000000   0.82470120
392.00000000  36.00000000 166.00000000   0.82178218
393.00000000 -32.00000000 155.00000000   1.26016260
394.00000000 -30.00000000 170.00000000   1.21428571
395.00000000   5.00000000 212.00000000   0.97695853
396.00000000 -12.00000000 218.00000000   1.05825243
397.00000000  41.00000000 204.00000000   0.83265306
398.00000000  -5.00000000 225.00000000   1.02272727
399.00000000  19.00000000 260.00000000   0.93189964
400.00000000 -41.00000000 207.00000000   1.24698795
401.00000000 -11.00000000 205.00000000   1.05670103
402.00000000 -17.00000000 210.00000000   1.08808290
403.00000000 -11.00000000 255.00000000   1.04508197
404.00000000  -3.00000000 176.00000000   1.01734104
405.00000000  35.00000000 199.00000000   0.85042735
406.00000000 -33.00000000 236.00000000   1.16256158
407.00000000  42.00000000 206.00000000   0.83064516
408.00000000 -19.00000000 218.00000000   1.09547739
409.00000000 -15.00000000 235.00000000   1.06818182
410.00000000 -31.00000000 162.00000000   1.23664122
411.00000000 -14.00000000 282.00000000   1.05223881
412.00000000  83.00000000 161.00000000   0.65983607
413.00000000 -31.00000000 224.00000000   1.16062176
414.00000000  -5.00000000 166.00000000   1.03105590
415.00000000  10.00000000 170.00000000   0.94444444
416.00000000   5.00000000 224.00000000   0.97816594
417.00000000  16.00000000 231.00000000   0.93522267
418.00000000  -4.00000000 214.00000000   1.01904762
419.00000000  10.00000000 229.00000000   0.95815900
420.00000000 -31.00000000 255.00000000   1.13839286
421.00000000 -27.00000000 261.00000000   1.11538462
422.00000000  23.00000000 194.00000000   0.89400922
423.00000000  60.00000000 189.00000000   0.75903614
424.00000000  -3.00000000 176.00000000   1.01734104
425.00000000 -28.00000000 211.00000000   1.15300546
426.00000000   7.00000000 154.00000000   0.95652174
427.00000000  16.00000000 164.00000000   0.91111111
428.00000000  -1.00000000 196.00000000   1.00512821
429.00000000  20.00000000 269.00000000   0.93079585
430.00000000   6.00000000 212.00000000   0.97247706
431.00000000 -23.00000000 182.00000000   1.14465409
432.00000000  64.00000000 256.00000000   0.80000000
433.00000000  16.00000000 242.00000000   0.93798450
434.00000000  -2.00000000 193.00000000   1.01047120
435.00000000  13.00000000 193.00000000   0.93689320
436.00000000  11.00000000 218.00000000   0.95196507
437.00000000 -29.00000000 224.00000000   1.14871795
438.00000000 -13.00000000 158.00000000   1.08965517
439.00000000  -6.00000000 197.00000000   1.03141361
440.00000000 -28.00000000 232.00000000   1.13725490
441.00000000 -30.00000000 235.00000000   1.14634146
442.00000000 -46.00000000 206.00000000   1.28750000
443.00000000  15.00000000 210.00000000   0.93333333
444.00000000 -29.00000000 223.00000000   1.14948454
445.00000000 -26.00000000 219.00000000   1.13471503
446.00000000  -2.00000000 198.00000000   1.01020408
447.00000000 -21.00000000 217.00000000   1.10714286
448.00000000 -27.00000000 147.00000000   1.22500000
449.00000000  30.00000000 174.00000000   0.85294118
450.00000000  14.00000000 197.00000000   0.93364929
451.00000000 -10.00000000 216.00000000   1.04854369
452.00000000 -10.00000000 187.00000000   1.05649718
453.00000000 -19.00000000 208.00000000   1.10052910
454.00000000   7.00000000 181.00000000   0.96276596
455.00000000  32.00000000 210.00000000   0.86776860
456.00000000   1.00000000 232.00000000   0.99570815
457.00000000 -22.00000000 120.00000000   1.22448980
458.00000000 -26.00000000 245.00000000   1.11872146
459.00000000  38.00000000 259.00000000   0.87205387
460.00000000  17.00000000 196.00000000   0.92018779
461.00000000  38.00000000 189.00000000   0.83259912
462.00000000 -53.00000000 134.00000000   1.65432099
463.00000000  23.00000000 203.00000000   0.89823009
464.00000000  15.00000000 193.00000000   0.92788462
465.00000000  35.00000000 263.00000000   0.88255034
466.00000000  -5.00000000 176.00000000   1.02923977
467.00000000 -15.00000000 195.00000000   1.08333333
468.00000000 -58.00000000 187.00000000   1.44961240
469.00000000 -27.00000000 171.00000000   1.18750000
470.00000000 -16.00000000 208.00000000   1.08333333
471.00000000  16.00000000 220.00000000   0.93220339
472.00000000 -10.00000000 197.00000000   1.05347594
473.00000000 -15.00000000 209.00000000   1.07731959
474.00000000  53.00000000 251.00000000   0.82565789
475.00000000  20.00000000 222.00000000   0.91735537
476.00000000  37.00000000 165.00000000   0.81683168
477.00000000  20.00000000 188.00000000   0.90384615
478.00000000 -35.00000000 191.00000000   1.22435897
479.00000000 -23.00000000 227.00000000   1.11274510
480.00000000   4.00000000 199.00000000   0.98029557
481.00000000   5.00000000 189.00000000   0.97422680
482.00000000  31.00000000 202.00000000   0.86695279
483.00000000 -14.00000000 238.00000000   1.06250000
484.00000000 -22.00000000 152.00000000   1.16923077
485.00000000 -48.00000000 191.00000000   1.33566434
486.00000000  46.00000000 252.00000000   0.84563758
487.00000000  17.00000000 225.00000000   0.92975207
488.00000000 -18.00000000 254.00000000   1.07627119
489.00000000  14.00000000 217.00000000   0.93939394
490.00000000   6.00000000 192.00000000   0.96969697
491.00000000 -70.00000000 302.00000000   1.30172414
492.00000000 -24.00000000 262.00000000   1.10084034
493.00000000 -47.00000000 191.00000000   1.32638889
494.00000000   0.00000000 188.00000000   1.00000000
495.00000000 -42.00000000 200.00000000   1.26582278
496.00000000 -32.00000000 160.00000000   1.25000000
497.00000000 -49.00000000 205.00000000   1.31410256
498.00000000 -23.00000000 158.00000000   1.17037037
499.00000000   1.00000000 252.00000000   0.99604743
500.00000000  18.00000000 245.00000000   0.93155894
