# Supplementary material for: Ubiquitin transfer by a RING E3 ligase occurs from a closed E2~ubiquitin conformation
Source: Nat Commun. 2020 Jun 5;11:2846. doi: 10.1038/s41467-020-16666-y (PMC7275055; doi:10.1038/s41467-020-16666-y)
Supplement: Supplementary file 4 — Source Data [file 41467_2020_16666_MOESM4_ESM.zip › Source_Data/Figures/Figure_5/Figure_5a/ASCII_22RNF4/17_409with_fret.dat]

  0.00000000 153.00000000 183.00000000   0.54464286
  1.00000000  97.00000000 132.00000000   0.57641921
  2.00000000 108.00000000 171.00000000   0.61290323
  3.00000000  87.00000000 102.00000000   0.53968254
  4.00000000  96.00000000 150.00000000   0.60975610
  5.00000000 122.00000000 173.00000000   0.58644068
  6.00000000 113.00000000 114.00000000   0.50220264
  7.00000000  45.00000000 141.00000000   0.75806452
  8.00000000  92.00000000 123.00000000   0.57209302
  9.00000000 110.00000000 110.00000000   0.50000000
 10.00000000 184.00000000  83.00000000   0.31086142
 11.00000000  93.00000000 109.00000000   0.53960396
 12.00000000 166.00000000 147.00000000   0.46964856
 13.00000000  95.00000000 108.00000000   0.53201970
 14.00000000  98.00000000 140.00000000   0.58823529
 15.00000000 110.00000000 150.00000000   0.57692308
 16.00000000 147.00000000 140.00000000   0.48780488
 17.00000000  70.00000000 158.00000000   0.69298246
 18.00000000 155.00000000 132.00000000   0.45993031
 19.00000000  81.00000000  82.00000000   0.50306748
 20.00000000 114.00000000 151.00000000   0.56981132
 21.00000000  97.00000000 105.00000000   0.51980198
 22.00000000  83.00000000  73.00000000   0.46794872
 23.00000000 103.00000000  90.00000000   0.46632124
 24.00000000  18.00000000 127.00000000   0.87586207
 25.00000000  75.00000000 137.00000000   0.64622642
 26.00000000 115.00000000  95.00000000   0.45238095
 27.00000000 113.00000000 125.00000000   0.52521008
 28.00000000  85.00000000 117.00000000   0.57920792
 29.00000000  68.00000000 151.00000000   0.68949772
 30.00000000 100.00000000 149.00000000   0.59839357
 31.00000000  55.00000000 128.00000000   0.69945355
 32.00000000  99.00000000 149.00000000   0.60080645
 33.00000000 109.00000000 124.00000000   0.53218884
 34.00000000  88.00000000  93.00000000   0.51381215
 35.00000000 112.00000000 102.00000000   0.47663551
 36.00000000  62.00000000 128.00000000   0.67368421
 37.00000000 101.00000000  83.00000000   0.45108696
 38.00000000 112.00000000  94.00000000   0.45631068
 39.00000000  87.00000000  89.00000000   0.50568182
 40.00000000  43.00000000 132.00000000   0.75428571
 41.00000000  77.00000000 101.00000000   0.56741573
 42.00000000 126.00000000 139.00000000   0.52452830
 43.00000000 139.00000000 160.00000000   0.53511706
 44.00000000 151.00000000  42.00000000   0.21761658
 45.00000000  91.00000000 130.00000000   0.58823529
 46.00000000  99.00000000  75.00000000   0.43103448
 47.00000000 152.00000000 105.00000000   0.40856031
 48.00000000 118.00000000 136.00000000   0.53543307
 49.00000000  88.00000000 116.00000000   0.56862745
 50.00000000 114.00000000 128.00000000   0.52892562
 51.00000000 107.00000000 113.00000000   0.51363636
 52.00000000  76.00000000 115.00000000   0.60209424
 53.00000000 103.00000000 108.00000000   0.51184834
 54.00000000  47.00000000 119.00000000   0.71686747
 55.00000000 100.00000000 120.00000000   0.54545455
 56.00000000  36.00000000 150.00000000   0.80645161
 57.00000000 127.00000000 137.00000000   0.51893939
 58.00000000  59.00000000  71.00000000   0.54615385
 59.00000000 105.00000000 126.00000000   0.54545455
 60.00000000 164.00000000 128.00000000   0.43835616
 61.00000000  66.00000000 127.00000000   0.65803109
 62.00000000  68.00000000 152.00000000   0.69090909
 63.00000000  62.00000000 121.00000000   0.66120219
 64.00000000  82.00000000  54.00000000   0.39705882
 65.00000000  68.00000000  38.00000000   0.35849057
 66.00000000  55.00000000  55.00000000   0.50000000
 67.00000000  24.22000000   0.48440000   0.41176471
 68.00000000  24.22000000   0.48440000  -3.12500000
 69.00000000  24.22000000   0.48440000   0.82352941
 70.00000000  24.22000000   0.48440000   0.00000000
 71.00000000  24.22000000   0.48440000  -0.08163265
 72.00000000  24.22000000   0.48440000   0.67391304
 73.00000000  24.22000000   0.48440000   2.50000000
 74.00000000  35.00000000  75.00000000   0.68181818
 75.00000000  24.22000000   0.48440000   1.03333333
 76.00000000  24.22000000   0.48440000   1.19444444
 77.00000000  42.00000000   9.00000000   0.17647059
 78.00000000  24.22000000   0.48440000   0.48837209
 79.00000000  53.00000000  36.00000000   0.40449438
 80.00000000  24.22000000   0.48440000   2.09090909
 81.00000000  24.22000000   0.48440000   0.78787879
 82.00000000  24.22000000   0.48440000  -1.40000000
 83.00000000  24.22000000   0.48440000  -0.60869565
 84.00000000  40.00000000  47.00000000   0.54022989
 85.00000000  46.00000000  36.00000000   0.43902439
 86.00000000  24.22000000   0.48440000   0.32000000
 87.00000000  24.22000000   0.48440000  27.00000000
 88.00000000  24.22000000   0.48440000   1.66666667
 89.00000000  24.22000000   0.48440000   0.45454545
 90.00000000  31.00000000  29.00000000   0.48333333
 91.00000000  39.00000000  22.00000000   0.36065574
 92.00000000  46.00000000  48.00000000   0.51063830
 93.00000000  58.00000000  61.00000000   0.51260504
 94.00000000  39.00000000  22.00000000   0.36065574
 95.00000000  35.00000000  59.00000000   0.62765957
 96.00000000  24.22000000   0.48440000   1.80952381
 97.00000000  24.22000000   0.48440000   4.66666667
 98.00000000  24.22000000   0.48440000  -2.25000000
 99.00000000  24.22000000   0.48440000   1.13636364
100.00000000  24.22000000   0.48440000   0.87179487
101.00000000  24.22000000   0.48440000  -5.75000000
102.00000000  24.22000000   0.48440000   0.52941176
103.00000000  24.22000000   0.48440000   1.55555556
104.00000000  24.22000000   0.48440000  -1.43750000
105.00000000  24.22000000   0.48440000   1.63636364
106.00000000  24.22000000   0.48440000  -0.91666667
107.00000000  24.22000000   0.48440000   3.00000000
108.00000000  24.22000000   0.48440000   0.74418605
109.00000000  24.22000000   0.48440000   0.58064516
110.00000000  24.22000000   0.48440000   3.00000000
111.00000000  24.22000000   0.48440000   2.66666667
112.00000000  24.22000000   0.48440000  -5.00000000
113.00000000  24.22000000   0.48440000   2.20000000
114.00000000  70.00000000  47.00000000   0.40170940
115.00000000  24.22000000   0.48440000   0.33333333
116.00000000  24.22000000   0.48440000   0.95348837
117.00000000  24.22000000   0.48440000  -0.71428571
118.00000000  24.22000000   0.48440000   0.52000000
119.00000000  24.22000000   0.48440000   0.04761905
120.00000000  24.22000000   0.48440000   6.66666667
121.00000000  24.22000000   0.48440000   1.38095238
122.00000000  24.22000000   0.48440000  -0.26000000
123.00000000  24.22000000   0.48440000  -0.34285714
124.00000000  24.22000000   0.48440000  -0.73913043
125.00000000  24.22000000   0.48440000   0.68000000
126.00000000  24.22000000   0.48440000   1.33333333
127.00000000  24.22000000   0.48440000   1.78947368
128.00000000  24.22000000   0.48440000   1.00000000
129.00000000  23.00000000  35.00000000   0.60344828
130.00000000  24.22000000   0.48440000  -3.50000000
131.00000000  24.22000000   0.48440000   0.63829787
132.00000000  24.22000000   0.48440000   1.02083333
133.00000000  24.22000000   0.48440000   0.30000000
134.00000000  24.22000000   0.48440000  -1.20000000
135.00000000  24.22000000   0.48440000  59.00000000
136.00000000  24.22000000   0.48440000   1.17391304
137.00000000  24.22000000   0.48440000  -0.88888889
138.00000000  24.22000000   0.48440000  -0.09836066
139.00000000  24.22000000   0.48440000   2.03571429
140.00000000  24.22000000   0.48440000   2.92307692
141.00000000  24.22000000   0.48440000  -0.38775510
142.00000000  24.22000000   0.48440000   5.90000000
143.00000000  24.22000000   0.48440000  -1.27777778
144.00000000  24.22000000   0.48440000  -1.28571429
145.00000000  24.22000000   0.48440000  -0.68000000
146.00000000  12.00000000  39.00000000   0.76470588
147.00000000  24.00000000  38.00000000   0.61290323
148.00000000  24.22000000   0.48440000  -0.40000000
149.00000000  24.22000000   0.48440000   3.28571429
150.00000000  24.22000000   0.48440000  -2.62500000
151.00000000  24.22000000   0.48440000  -0.15384615
152.00000000  29.00000000  66.00000000   0.69473684
153.00000000  24.22000000   0.48440000   0.25000000
154.00000000  24.22000000   0.48440000   0.82500000
155.00000000  24.22000000   0.48440000   2.57142857
156.00000000  24.22000000   0.48440000  -6.00000000
157.00000000  15.00000000  48.00000000   0.76190476
158.00000000  24.22000000   0.48440000  -0.73076923
159.00000000  24.22000000   0.48440000   3.33333333
160.00000000  24.22000000   0.48440000  -1.66666667
161.00000000  24.22000000   0.48440000  27.00000000
162.00000000  13.00000000  46.00000000   0.77966102
163.00000000  24.22000000   0.48440000   0.87500000
164.00000000  24.22000000   0.48440000   3.13333333
165.00000000  24.22000000   0.48440000  -1.00000000
166.00000000  24.22000000   0.48440000   0.84615385
167.00000000  20.00000000  43.00000000   0.68253968
168.00000000  24.22000000   0.48440000   0.50000000
169.00000000  24.22000000   0.48440000   0.83870968
170.00000000  24.22000000   0.48440000  -0.12500000
171.00000000  15.00000000  46.00000000   0.75409836
172.00000000  24.22000000   0.48440000  -0.65217391
173.00000000  18.00000000  42.00000000   0.70000000
174.00000000  22.00000000  49.00000000   0.69014085
175.00000000  24.22000000   0.48440000   0.38888889
176.00000000  24.22000000   0.48440000   0.66666667
177.00000000  24.22000000   0.48440000  -0.41463415
178.00000000  -1.00000000  51.00000000   1.02000000
179.00000000 -21.00000000  97.00000000   1.27631579
180.00000000  24.22000000   0.48440000   2.81818182
181.00000000  24.22000000   0.48440000  -1.50000000
182.00000000  24.22000000   0.48440000  -4.50000000
183.00000000  24.22000000   0.48440000 -11.33333333
184.00000000  24.22000000   0.48440000   1.33333333
185.00000000  24.22000000   0.48440000  -0.22580645
186.00000000  24.22000000   0.48440000  -0.60000000
187.00000000  24.22000000   0.48440000   0.86842105
188.00000000  24.22000000   0.48440000   1.30769231
189.00000000  24.22000000   0.48440000  -0.78787879
190.00000000  24.22000000   0.48440000  -0.51351351
191.00000000  48.00000000  35.00000000   0.42168675
192.00000000  24.22000000   0.48440000   1.33333333
193.00000000  24.22000000   0.48440000  -1.22222222
194.00000000  24.22000000   0.48440000  -0.06666667
195.00000000  24.22000000   0.48440000   1.14285714
196.00000000  24.22000000   0.48440000   0.25000000
197.00000000  35.00000000  20.00000000   0.36363636
198.00000000  24.22000000   0.48440000   1.52173913
199.00000000  24.22000000   0.48440000  -0.54166667
200.00000000  24.22000000   0.48440000  -0.70588235
201.00000000  20.00000000  29.00000000   0.59183673
202.00000000  24.22000000   0.48440000  -0.23076923
203.00000000  24.22000000   0.48440000  -0.81818182
204.00000000  24.22000000   0.48440000   1.37500000
205.00000000  24.22000000   0.48440000   0.50000000
206.00000000  24.22000000   0.48440000   0.33333333
207.00000000  24.22000000   0.48440000   2.16666667
208.00000000  24.22000000   0.48440000  -0.52631579
209.00000000  24.22000000   0.48440000   0.21428571
210.00000000  24.22000000   0.48440000  -0.66666667
211.00000000  26.00000000  30.00000000   0.53571429
212.00000000  24.22000000   0.48440000   1.18181818
213.00000000  24.22000000   0.48440000   0.95652174
214.00000000  24.22000000   0.48440000   2.38888889
215.00000000  24.22000000   0.48440000   0.16666667
216.00000000  24.22000000   0.48440000   0.24242424
217.00000000  24.22000000   0.48440000   0.34210526
218.00000000  24.22000000   0.48440000   0.28813559
219.00000000  24.22000000   0.48440000  -0.70370370
220.00000000  24.22000000   0.48440000  -1.37500000
221.00000000  24.22000000   0.48440000   1.73333333
222.00000000  24.22000000   0.48440000  -0.36842105
223.00000000  24.22000000   0.48440000   0.19047619
224.00000000 -13.00000000  62.00000000   1.26530612
225.00000000  24.22000000   0.48440000   2.25000000
226.00000000  24.22000000   0.48440000   0.63157895
227.00000000  24.22000000   0.48440000  -1.13333333
228.00000000  24.22000000   0.48440000  -1.05555556
229.00000000  24.22000000   0.48440000   1.86363636
230.00000000  24.22000000   0.48440000   2.44444444
231.00000000  24.22000000   0.48440000   2.06666667
232.00000000  47.00000000  10.00000000   0.17543860
233.00000000  24.22000000   0.48440000  28.00000000
234.00000000  24.22000000   0.48440000   0.52941176
235.00000000  24.22000000   0.48440000  -1.30434783
236.00000000  24.22000000   0.48440000   0.23076923
237.00000000   7.00000000  70.00000000   0.90909091
238.00000000  24.22000000   0.48440000  -0.85714286
239.00000000  24.22000000   0.48440000  12.00000000
240.00000000  24.22000000   0.48440000   1.28571429
241.00000000  24.22000000   0.48440000   1.29166667
242.00000000  24.22000000   0.48440000  -0.48275862
243.00000000  24.22000000   0.48440000   1.25000000
244.00000000  24.22000000   0.48440000   1.82352941
245.00000000  24.22000000   0.48440000  -0.70588235
246.00000000  24.22000000   0.48440000   1.63636364
247.00000000  24.22000000   0.48440000   1.57894737
248.00000000  52.00000000  19.00000000   0.26760563
249.00000000  24.22000000   0.48440000   0.50000000
250.00000000  24.22000000   0.48440000   0.83333333
251.00000000  42.00000000  29.00000000   0.40845070
252.00000000  24.22000000   0.48440000  -0.94444444
253.00000000  53.00000000  20.00000000   0.27397260
254.00000000  24.22000000   0.48440000  -3.33333333
255.00000000  24.22000000   0.48440000   0.75675676
256.00000000  24.22000000   0.48440000  -0.05714286
257.00000000  24.22000000   0.48440000  -0.75000000
258.00000000  24.22000000   0.48440000   8.50000000
259.00000000  24.22000000   0.48440000  -0.71428571
260.00000000  24.22000000   0.48440000   1.83333333
261.00000000  24.22000000   0.48440000   1.20833333
262.00000000  23.00000000  53.00000000   0.69736842
263.00000000  24.22000000   0.48440000  -3.57142857
264.00000000  24.22000000   0.48440000   2.66666667
265.00000000  24.22000000   0.48440000  -0.13636364
266.00000000  24.22000000   0.48440000   2.26086957
267.00000000  24.22000000   0.48440000   1.37500000
268.00000000  24.22000000   0.48440000   2.35000000
269.00000000  24.22000000   0.48440000   1.27586207
270.00000000  20.00000000  31.00000000   0.60784314
271.00000000  24.22000000   0.48440000  -0.34782609
272.00000000  24.22000000   0.48440000  -0.52272727
273.00000000  24.22000000   0.48440000   2.00000000
274.00000000  24.22000000   0.48440000  -0.22500000
275.00000000  24.22000000   0.48440000  -0.09523810
276.00000000  24.22000000   0.48440000   1.03448276
277.00000000  24.22000000   0.48440000   0.18181818
278.00000000  24.22000000   0.48440000  -1.50000000
279.00000000  24.22000000   0.48440000  -0.70000000
280.00000000  24.22000000   0.48440000  -2.16666667
281.00000000  24.22000000   0.48440000   0.19444444
282.00000000  24.22000000   0.48440000 -13.00000000
283.00000000  24.22000000   0.48440000   0.57894737
284.00000000  24.22000000   0.48440000   0.76000000
285.00000000  24.22000000   0.48440000  -0.26666667
286.00000000  34.00000000  23.00000000   0.40350877
287.00000000  24.22000000   0.48440000  -0.06250000
288.00000000  24.22000000   0.48440000   0.43478261
289.00000000  -1.00000000  52.00000000   1.01960784
290.00000000  24.22000000   0.48440000  -1.80000000
291.00000000  24.22000000   0.48440000   1.50000000
292.00000000  24.22000000   0.48440000  -4.00000000
293.00000000  24.22000000   0.48440000  -0.77777778
294.00000000  24.22000000   0.48440000   3.25000000
295.00000000  24.22000000   0.48440000 -29.00000000
296.00000000  24.22000000   0.48440000  -0.40909091
297.00000000  36.00000000  65.00000000   0.64356436
298.00000000  24.22000000   0.48440000   2.58333333
299.00000000  24.22000000   0.48440000  -0.84615385
300.00000000  24.22000000   0.48440000   4.00000000
301.00000000  24.22000000   0.48440000  -4.75000000
302.00000000  24.22000000   0.48440000   0.54545455
303.00000000  15.00000000  95.00000000   0.86363636
304.00000000  24.22000000   0.48440000  -6.66666667
305.00000000  24.22000000   0.48440000   1.08333333
306.00000000  24.22000000   0.48440000  -2.60000000
307.00000000  24.22000000   0.48440000   0.65384615
308.00000000  68.00000000  17.00000000   0.20000000
309.00000000  24.22000000   0.48440000   2.90000000
310.00000000  24.22000000   0.48440000  -3.66666667
311.00000000  24.22000000   0.48440000   1.78947368
312.00000000  27.00000000  23.00000000   0.46000000
313.00000000  24.22000000   0.48440000   0.50000000
314.00000000  24.22000000   0.48440000   0.53571429
315.00000000  24.22000000   0.48440000  -5.50000000
316.00000000  24.22000000   0.48440000   1.16000000
317.00000000  24.22000000   0.48440000   1.65000000
318.00000000  24.22000000   0.48440000   3.00000000
319.00000000  24.22000000   0.48440000   0.46153846
320.00000000  24.22000000   0.48440000   4.07142857
321.00000000  24.22000000   0.48440000   0.38461538
322.00000000  24.22000000   0.48440000   0.42553191
323.00000000  24.22000000   0.48440000  -8.66666667
324.00000000  24.22000000   0.48440000  -1.21428571
325.00000000  17.00000000  33.00000000   0.66000000
326.00000000  24.22000000   0.48440000 -29.00000000
327.00000000  24.22000000   0.48440000   0.03076923
328.00000000  24.22000000   0.48440000  -0.19444444
329.00000000  24.22000000   0.48440000  -4.28571429
330.00000000  24.22000000   0.48440000   0.97297297
331.00000000  24.22000000   0.48440000  -1.25000000
332.00000000  24.22000000   0.48440000   8.00000000
333.00000000  24.22000000   0.48440000   0.71428571
334.00000000  24.22000000   0.48440000   1.52380952
335.00000000  24.22000000   0.48440000   2.75000000
336.00000000  24.22000000   0.48440000  -3.00000000
337.00000000  24.22000000   0.48440000   1.10344828
338.00000000  24.22000000   0.48440000  -0.00000000
339.00000000  24.22000000   0.48440000  -0.28125000
340.00000000  24.22000000   0.48440000   0.79411765
341.00000000  24.22000000   0.48440000  -0.93333333
342.00000000  24.22000000   0.48440000   1.37037037
343.00000000  24.22000000   0.48440000   0.93548387
344.00000000  24.22000000   0.48440000  -1.25000000
345.00000000  24.22000000   0.48440000  -0.27500000
346.00000000  24.22000000   0.48440000   6.60000000
347.00000000  24.22000000   0.48440000  -3.00000000
348.00000000  34.00000000  18.00000000   0.34615385
349.00000000  24.22000000   0.48440000   0.86666667
350.00000000  24.22000000   0.48440000   0.21621622
351.00000000  24.22000000   0.48440000   0.75000000
352.00000000  24.22000000   0.48440000  -0.13157895
353.00000000  24.22000000   0.48440000   0.46666667
354.00000000  24.22000000   0.48440000  -1.30769231
355.00000000  24.22000000   0.48440000  -0.04761905
356.00000000  24.22000000   0.48440000   0.95348837
357.00000000  24.22000000   0.48440000   0.18181818
358.00000000  24.22000000   0.48440000  -1.70000000
359.00000000  24.22000000   0.48440000   3.09090909
360.00000000  30.00000000  28.00000000   0.48275862
361.00000000  24.22000000   0.48440000  -1.90000000
362.00000000  24.22000000   0.48440000  -0.64705882
363.00000000  24.22000000   0.48440000  -1.20000000
364.00000000  24.22000000   0.48440000   1.00000000
365.00000000  24.22000000   0.48440000   0.60000000
366.00000000  24.22000000   0.48440000   0.66666667
367.00000000  24.22000000   0.48440000   0.04166667
368.00000000  24.22000000   0.48440000   0.47500000
369.00000000  24.22000000   0.48440000   0.17391304
370.00000000  24.22000000   0.48440000  -2.33333333
371.00000000  24.22000000   0.48440000   0.32352941
372.00000000  24.22000000   0.48440000   1.06060606
373.00000000  24.22000000   0.48440000   9.00000000
374.00000000  24.22000000   0.48440000  -0.50000000
375.00000000  24.22000000   0.48440000   3.30769231
376.00000000  24.22000000   0.48440000  -3.71428571
377.00000000  24.22000000   0.48440000   1.57142857
378.00000000  24.22000000   0.48440000   2.03225806
379.00000000  24.22000000   0.48440000  -0.33333333
380.00000000  24.22000000   0.48440000  -1.18181818
381.00000000  24.22000000   0.48440000  -6.33333333
382.00000000  24.22000000   0.48440000   4.28571429
383.00000000  24.22000000   0.48440000  -0.13513514
384.00000000  24.22000000   0.48440000   2.84210526
385.00000000   2.00000000  54.00000000   0.96428571
386.00000000  24.22000000   0.48440000  -1.50000000
387.00000000  24.22000000   0.48440000   2.37142857
388.00000000  24.22000000   0.48440000   4.40000000
389.00000000  24.22000000   0.48440000   0.50000000
390.00000000  58.00000000  15.00000000   0.20547945
391.00000000  24.22000000   0.48440000  -0.52173913
392.00000000  23.00000000  34.00000000   0.59649123
393.00000000  24.22000000   0.48440000   1.60000000
394.00000000  39.00000000  21.00000000   0.35000000
395.00000000  24.22000000   0.48440000  -0.26086957
396.00000000  24.22000000   0.48440000  -0.20000000
397.00000000  24.22000000   0.48440000   1.10000000
398.00000000  24.22000000   0.48440000   0.15384615
399.00000000  24.22000000   0.48440000   3.30769231
400.00000000  24.22000000   0.48440000   2.90909091
401.00000000  24.22000000   0.48440000  -0.72222222
402.00000000  24.22000000   0.48440000  -3.00000000
403.00000000  24.22000000   0.48440000   0.50000000
404.00000000  63.00000000  18.00000000   0.22222222
405.00000000  24.22000000   0.48440000   0.13636364
406.00000000  24.22000000   0.48440000  -0.38095238
407.00000000  24.22000000   0.48440000  -0.71428571
408.00000000  24.22000000   0.48440000   0.94444444
409.00000000  24.22000000   0.48440000  -0.11111111
410.00000000  24.22000000   0.48440000  13.00000000
411.00000000  24.22000000   0.48440000   0.28205128
412.00000000  24.22000000   0.48440000  -0.04761905
413.00000000  24.22000000   0.48440000   0.28571429
414.00000000  24.22000000   0.48440000   0.37500000
415.00000000  24.22000000   0.48440000  -0.38461538
416.00000000  24.22000000   0.48440000   2.00000000
417.00000000  24.22000000   0.48440000  -0.11864407
418.00000000  24.22000000   0.48440000   0.83870968
419.00000000  24.22000000   0.48440000   0.87096774
420.00000000  24.22000000   0.48440000  -0.04761905
421.00000000  24.22000000   0.48440000   0.14285714
422.00000000  31.00000000  93.00000000   0.75000000
423.00000000  27.00000000  44.00000000   0.61971831
424.00000000  24.22000000   0.48440000   7.00000000
425.00000000  24.22000000   0.48440000  -0.80000000
426.00000000  24.22000000   0.48440000  -4.85714286
427.00000000  24.22000000   0.48440000   0.50000000
428.00000000  24.22000000   0.48440000   1.30000000
429.00000000  24.22000000   0.48440000   0.59090909
430.00000000  24.22000000   0.48440000   1.81250000
431.00000000  24.22000000   0.48440000  -2.16666667
432.00000000  24.22000000   0.48440000   0.33333333
433.00000000  24.22000000   0.48440000   3.09523810
434.00000000  24.22000000   0.48440000   0.23333333
435.00000000  24.22000000   0.48440000  -0.63157895
436.00000000  24.22000000   0.48440000  -0.19148936
437.00000000  24.22000000   0.48440000  -6.33333333
438.00000000  24.22000000   0.48440000  -0.88000000
439.00000000  24.22000000   0.48440000  -0.92592593
440.00000000  24.22000000   0.48440000  -0.66666667
441.00000000  24.22000000   0.48440000  19.50000000
442.00000000  24.22000000   0.48440000  -0.10000000
443.00000000  24.22000000   0.48440000  -3.07692308
444.00000000  24.22000000   0.48440000  -2.70000000
445.00000000  -1.00000000  56.00000000   1.01818182
446.00000000  24.22000000   0.48440000   0.72727273
447.00000000  24.22000000   0.48440000   1.30000000
448.00000000  24.22000000   0.48440000   3.75000000
449.00000000  24.22000000   0.48440000  -0.02857143
450.00000000  24.22000000   0.48440000  11.00000000
451.00000000  24.22000000   0.48440000   4.66666667
452.00000000  24.22000000   0.48440000   1.00000000
453.00000000  24.22000000   0.48440000   0.00000000
454.00000000  24.22000000   0.48440000   0.56521739
455.00000000  24.22000000   0.48440000  -2.00000000
456.00000000  24.22000000   0.48440000   0.27906977
457.00000000  25.00000000  53.00000000   0.67948718
458.00000000  24.22000000   0.48440000   2.50000000
459.00000000  24.22000000   0.48440000   0.00000000
460.00000000  24.22000000   0.48440000   6.80000000
461.00000000  24.22000000   0.48440000   0.77777778
462.00000000  24.22000000   0.48440000   2.83333333
463.00000000  24.22000000   0.48440000   1.08000000
464.00000000  24.22000000   0.48440000   1.82142857
465.00000000  24.22000000   0.48440000   2.00000000
466.00000000  24.22000000   0.48440000  -0.10526316
467.00000000  24.22000000   0.48440000   0.04166667
468.00000000  24.22000000   0.48440000   0.50000000
469.00000000  33.00000000  31.00000000   0.48437500
470.00000000  24.22000000   0.48440000   1.04000000
471.00000000  24.22000000   0.48440000   0.74074074
472.00000000  24.22000000   0.48440000  24.00000000
473.00000000  24.22000000   0.48440000   0.07142857
474.00000000  24.22000000   0.48440000   1.20512821
475.00000000  24.22000000   0.48440000   0.81250000
476.00000000  24.22000000   0.48440000   1.31250000
477.00000000  24.22000000   0.48440000   1.41666667
478.00000000  24.22000000   0.48440000   2.00000000
479.00000000  24.22000000   0.48440000   9.00000000
480.00000000  24.22000000   0.48440000   5.33333333
481.00000000  24.22000000   0.48440000   0.06250000
482.00000000  24.22000000   0.48440000  -0.35294118
483.00000000  24.22000000   0.48440000   1.95833333
484.00000000  24.22000000   0.48440000   0.15625000
485.00000000  24.22000000   0.48440000   1.58333333
486.00000000  24.22000000   0.48440000  -1.53125000
487.00000000  24.22000000   0.48440000  -0.48717949
488.00000000  24.22000000   0.48440000  -2.50000000
489.00000000  24.22000000   0.48440000  -0.42424242
490.00000000  24.22000000   0.48440000  -0.17391304
491.00000000  24.22000000   0.48440000   0.12500000
492.00000000  24.22000000   0.48440000   0.02857143
493.00000000  24.22000000   0.48440000   1.07142857
494.00000000  24.22000000   0.48440000   0.76923077
495.00000000  24.22000000   0.48440000  -3.57142857
496.00000000  24.22000000   0.48440000   1.88888889
497.00000000  24.22000000   0.48440000  -2.50000000
498.00000000  24.22000000   0.48440000  -1.14285714
499.00000000  24.22000000   0.48440000  10.50000000
500.00000000  24.22000000   0.48440000   1.92307692
