# Supplementary material for: Ubiquitin transfer by a RING E3 ligase occurs from a closed E2~ubiquitin conformation
Source: Nat Commun. 2020 Jun 5;11:2846. doi: 10.1038/s41467-020-16666-y (PMC7275055; doi:10.1038/s41467-020-16666-y)
Supplement: Supplementary file 4 — Source Data [file 41467_2020_16666_MOESM4_ESM.zip › Source_Data/Figures/Figure_5/Figure_5a/ASCII_22RNF4/17_41with_fret.dat]

  0.00000000  45.00000000 149.00000000   0.76804124
  1.00000000 -12.00000000 227.00000000   1.05581395
  2.00000000  -7.00000000 187.00000000   1.03888889
  3.00000000  25.00000000 186.00000000   0.88151659
  4.00000000  46.00000000 208.00000000   0.81889764
  5.00000000   4.00000000 116.00000000   0.96666667
  6.00000000  33.00000000 256.00000000   0.88581315
  7.00000000  -5.00000000 201.00000000   1.02551020
  8.00000000  -1.00000000 163.00000000   1.00617284
  9.00000000  -8.00000000 127.00000000   1.06722689
 10.00000000 -25.00000000 159.00000000   1.18656716
 11.00000000 -13.00000000 161.00000000   1.08783784
 12.00000000  46.00000000 220.00000000   0.82706767
 13.00000000 -13.00000000 175.00000000   1.08024691
 14.00000000  21.00000000 187.00000000   0.89903846
 15.00000000   9.00000000 153.00000000   0.94444444
 16.00000000  -3.00000000 246.00000000   1.01234568
 17.00000000 -30.00000000 267.00000000   1.12658228
 18.00000000  59.00000000 234.00000000   0.79863481
 19.00000000  32.00000000 300.00000000   0.90361446
 20.00000000   8.00000000 176.00000000   0.95652174
 21.00000000  18.00000000 227.00000000   0.92653061
 22.00000000  -3.00000000 180.00000000   1.01694915
 23.00000000  21.00000000 226.00000000   0.91497976
 24.00000000  38.00000000 228.00000000   0.85714286
 25.00000000   8.00000000 120.00000000   0.93750000
 26.00000000  51.00000000 219.00000000   0.81111111
 27.00000000  15.00000000 220.00000000   0.93617021
 28.00000000  14.00000000 123.00000000   0.89781022
 29.00000000  26.00000000 146.00000000   0.84883721
 30.00000000 108.00000000 174.00000000   0.61702128
 31.00000000  53.00000000 185.00000000   0.77731092
 32.00000000   2.00000000 209.00000000   0.99052133
 33.00000000  26.00000000 203.00000000   0.88646288
 34.00000000  -4.00000000 203.00000000   1.02010050
 35.00000000  16.00000000 211.00000000   0.92951542
 36.00000000  13.00000000 174.00000000   0.93048128
 37.00000000  -2.00000000 153.00000000   1.01324503
 38.00000000  -3.00000000 203.00000000   1.01500000
 39.00000000  69.00000000 213.00000000   0.75531915
 40.00000000  28.00000000 145.00000000   0.83815029
 41.00000000   5.00000000 201.00000000   0.97572816
 42.00000000   4.00000000 210.00000000   0.98130841
 43.00000000  -4.00000000 100.00000000   1.04166667
 44.00000000  39.00000000 196.00000000   0.83404255
 45.00000000 -27.00000000 188.00000000   1.16770186
 46.00000000  27.00000000 201.00000000   0.88157895
 47.00000000  30.00000000 106.00000000   0.77941176
 48.00000000  46.00000000 236.00000000   0.83687943
 49.00000000   8.00000000 173.00000000   0.95580110
 50.00000000  59.00000000 168.00000000   0.74008811
 51.00000000  14.00000000 124.00000000   0.89855072
 52.00000000  18.00000000 161.00000000   0.89944134
 53.00000000  52.00000000 157.00000000   0.75119617
 54.00000000 -10.00000000 167.00000000   1.06369427
 55.00000000 -12.00000000 205.00000000   1.06217617
 56.00000000  -2.00000000 130.00000000   1.01562500
 57.00000000 -19.00000000 114.00000000   1.20000000
 58.00000000  -5.00000000 166.00000000   1.03105590
 59.00000000 -21.00000000 169.00000000   1.14189189
 60.00000000  -7.00000000 183.00000000   1.03977273
 61.00000000  25.00000000 168.00000000   0.87046632
 62.00000000  11.00000000 261.00000000   0.95955882
 63.00000000  31.00000000 120.00000000   0.79470199
 64.00000000  52.00000000 141.00000000   0.73056995
 65.00000000  17.00000000 154.00000000   0.90058480
 66.00000000  44.00000000 181.00000000   0.80444444
 67.00000000   6.00000000 121.00000000   0.95275591
 68.00000000  10.00000000 194.00000000   0.95098039
 69.00000000   6.00000000 199.00000000   0.97073171
 70.00000000  15.00000000 183.00000000   0.92424242
 71.00000000   8.00000000 162.00000000   0.95294118
 72.00000000   4.00000000 160.00000000   0.97560976
 73.00000000  41.00000000 236.00000000   0.85198556
 74.00000000  19.00000000 189.00000000   0.90865385
 75.00000000  36.00000000 172.00000000   0.82692308
 76.00000000   3.00000000 212.00000000   0.98604651
 77.00000000  47.00000000 162.00000000   0.77511962
 78.00000000  36.00000000 229.00000000   0.86415094
 79.00000000  14.00000000 222.00000000   0.94067797
 80.00000000 -16.00000000 149.00000000   1.12030075
 81.00000000  21.00000000 158.00000000   0.88268156
 82.00000000 -12.00000000 107.00000000   1.12631579
 83.00000000  39.00000000 166.00000000   0.80975610
 84.00000000  28.00000000 154.00000000   0.84615385
 85.00000000  29.00000000 177.00000000   0.85922330
 86.00000000  21.00000000 167.00000000   0.88829787
 87.00000000  31.00000000 172.00000000   0.84729064
 88.00000000 -19.00000000 125.00000000   1.17924528
 89.00000000   0.00000000 181.00000000   1.00000000
 90.00000000  23.00000000 156.00000000   0.87150838
 91.00000000  18.00000000 156.00000000   0.89655172
 92.00000000 -26.00000000 215.00000000   1.13756614
 93.00000000 -21.00000000 185.00000000   1.12804878
 94.00000000   2.00000000 216.00000000   0.99082569
 95.00000000  61.00000000  95.00000000   0.60897436
 96.00000000  13.00000000 144.00000000   0.91719745
 97.00000000   4.00000000 259.00000000   0.98479087
 98.00000000 -12.00000000 133.00000000   1.09917355
 99.00000000  -4.00000000 195.00000000   1.02094241
100.00000000 -28.00000000 170.00000000   1.19718310
101.00000000  12.00000000 167.00000000   0.93296089
102.00000000  21.00000000 164.00000000   0.88648649
103.00000000  17.00000000 125.00000000   0.88028169
104.00000000 -16.00000000  95.00000000   1.20253165
105.00000000 -43.00000000 180.00000000   1.31386861
106.00000000  59.00000000 174.00000000   0.74678112
107.00000000  37.00000000  86.00000000   0.69918699
108.00000000  33.00000000 160.00000000   0.82901554
109.00000000  45.00000000 119.00000000   0.72560976
110.00000000  70.00000000 104.00000000   0.59770115
111.00000000  17.00000000  29.00000000   0.63043478
112.00000000  -8.00000000  -7.00000000   0.46666667
113.00000000 -12.00000000  -8.00000000   0.40000000
114.00000000   0.00000000  -5.00000000   1.00000000
115.00000000   6.00000000 -17.00000000   1.54545455
116.00000000 -32.00000000 -42.00000000   0.56756757
117.00000000 -27.00000000 -11.00000000   0.28947368
118.00000000   7.00000000 -37.00000000   1.23333333
119.00000000  41.00000000 -26.00000000  -1.73333333
120.00000000 -12.00000000 -30.00000000   0.71428571
121.00000000 -38.00000000 -22.00000000   0.36666667
122.00000000 -45.00000000 -45.00000000   0.50000000
123.00000000 -26.00000000 -26.00000000   0.50000000
124.00000000 -13.00000000 -18.00000000   0.58064516
125.00000000 -22.00000000  -9.00000000   0.29032258
126.00000000   2.00000000 -14.00000000   1.16666667
127.00000000  26.00000000 -19.00000000  -2.71428571
128.00000000 -28.00000000 -22.00000000   0.44000000
129.00000000  47.00000000 -34.00000000  -2.61538462
130.00000000  -4.00000000  19.00000000   1.26666667
131.00000000  -5.00000000 -14.00000000   0.73684211
132.00000000  27.00000000 -12.00000000  -0.80000000
133.00000000 -33.00000000   5.00000000  -0.17857143
134.00000000 -37.00000000 -48.00000000   0.56470588
135.00000000 -20.00000000  -9.00000000   0.31034483
136.00000000 -19.00000000 -14.00000000   0.42424242
137.00000000 -37.00000000 -31.00000000   0.45588235
138.00000000 -16.00000000 -32.00000000   0.66666667
139.00000000  -5.00000000 -43.00000000   0.89583333
140.00000000   2.00000000 -54.00000000   1.03846154
141.00000000 -40.00000000 -36.00000000   0.47368421
142.00000000 -36.00000000   3.00000000  -0.09090909
143.00000000   6.00000000 -25.00000000   1.31578947
144.00000000   4.00000000 -25.00000000   1.19047619
145.00000000  36.00000000  14.00000000   0.28000000
146.00000000 -47.00000000 -11.00000000   0.18965517
147.00000000  24.00000000 -40.00000000   2.50000000
148.00000000  20.00000000 -41.00000000   1.95238095
149.00000000 -25.00000000 -38.00000000   0.60317460
150.00000000  12.00000000 -27.00000000   1.80000000
151.00000000 -58.00000000  -8.00000000   0.12121212
152.00000000  -3.00000000 -27.00000000   0.90000000
153.00000000 -25.00000000  -9.00000000   0.26470588
154.00000000  14.00000000 -23.00000000   2.55555556
155.00000000  17.00000000 -17.00000000   0.50000000
156.00000000 -19.00000000  -6.00000000   0.24000000
157.00000000  13.00000000 -28.00000000   1.86666667
158.00000000  13.00000000   2.00000000   0.13333333
159.00000000  -5.00000000 -22.00000000   0.81481481
160.00000000 -40.00000000  -4.00000000   0.09090909
161.00000000 -26.00000000 -73.00000000   0.73737374
162.00000000   9.00000000 -53.00000000   1.20454545
163.00000000  23.00000000 -56.00000000   1.69696970
164.00000000 -38.00000000 -33.00000000   0.46478873
165.00000000  -6.00000000 -20.00000000   0.76923077
166.00000000 -11.00000000 -10.00000000   0.47619048
167.00000000  15.00000000 -13.00000000  -6.50000000
168.00000000 -52.00000000 -32.00000000   0.38095238
169.00000000 -22.00000000 -18.00000000   0.45000000
170.00000000 -28.00000000 -11.00000000   0.28205128
171.00000000  26.00000000  -2.00000000  -0.08333333
172.00000000  -5.00000000 -10.00000000   0.66666667
173.00000000   5.00000000 -62.00000000   1.08771930
174.00000000  -3.00000000   2.00000000  -2.00000000
175.00000000 -22.00000000 -41.00000000   0.65079365
176.00000000 -20.00000000 -39.00000000   0.66101695
177.00000000  -5.00000000 -16.00000000   0.76190476
178.00000000  14.00000000 -16.00000000   8.00000000
179.00000000  35.00000000 -41.00000000   6.83333333
180.00000000  21.00000000 -47.00000000   1.80769231
181.00000000  11.00000000 -21.00000000   2.10000000
182.00000000   6.00000000 -44.00000000   1.15789474
183.00000000  -9.00000000 -53.00000000   0.85483871
184.00000000 -14.00000000 -10.00000000   0.41666667
185.00000000 -25.00000000  -5.00000000   0.16666667
186.00000000  10.00000000 -46.00000000   1.27777778
187.00000000 -72.00000000 -47.00000000   0.39495798
188.00000000 -16.00000000 -29.00000000   0.64444444
189.00000000  13.00000000 -18.00000000   3.60000000
190.00000000 -33.00000000 -29.00000000   0.46774194
191.00000000  -3.00000000   1.00000000  -0.50000000
192.00000000 -25.00000000  17.00000000  -2.12500000
193.00000000 -14.00000000   7.00000000  -1.00000000
194.00000000  -3.00000000 -30.00000000   0.90909091
195.00000000 -10.00000000 -56.00000000   0.84848485
196.00000000 -31.00000000 -25.00000000   0.44642857
197.00000000  51.00000000 -24.00000000  -0.88888889
198.00000000 -25.00000000 -17.00000000   0.40476190
199.00000000  13.00000000 -21.00000000   2.62500000
200.00000000 -13.00000000 -26.00000000   0.66666667
201.00000000 -12.00000000   4.00000000  -0.50000000
202.00000000 -28.00000000 -38.00000000   0.57575758
203.00000000  -7.00000000 -46.00000000   0.86792453
204.00000000 -19.00000000   0.00000000  -0.00000000
205.00000000  25.00000000 -60.00000000   1.71428571
206.00000000  -8.00000000 -11.00000000   0.57894737
207.00000000 -42.00000000 -46.00000000   0.52272727
208.00000000 -15.00000000 -41.00000000   0.73214286
209.00000000 -16.00000000 -33.00000000   0.67346939
210.00000000 -34.00000000 -24.00000000   0.41379310
211.00000000   1.00000000 -54.00000000   1.01886792
212.00000000   3.00000000 -49.00000000   1.06521739
213.00000000  12.00000000 -34.00000000   1.54545455
214.00000000 -18.00000000 -40.00000000   0.68965517
215.00000000 -28.00000000  -9.00000000   0.24324324
216.00000000  10.00000000 -32.00000000   1.45454545
217.00000000 -40.00000000 -50.00000000   0.55555556
218.00000000  10.00000000 -28.00000000   1.55555556
219.00000000 -31.00000000 -25.00000000   0.44642857
220.00000000 -15.00000000 -31.00000000   0.67391304
221.00000000  69.00000000 -65.00000000 -16.25000000
222.00000000 -20.00000000 -23.00000000   0.53488372
223.00000000  47.00000000   8.00000000   0.14545455
224.00000000  36.00000000 -28.00000000  -3.50000000
225.00000000 -51.00000000   4.00000000  -0.08510638
226.00000000 -28.00000000  -2.00000000   0.06666667
227.00000000 -25.00000000 -49.00000000   0.66216216
228.00000000 -30.00000000  -1.00000000   0.03225806
229.00000000 -30.00000000 -33.00000000   0.52380952
230.00000000 -34.00000000 -32.00000000   0.48484848
231.00000000  50.00000000 -26.00000000  -1.08333333
232.00000000 -37.00000000   2.00000000  -0.05714286
233.00000000 -37.00000000 -11.00000000   0.22916667
234.00000000 -15.00000000 -22.00000000   0.59459459
235.00000000  28.00000000 -14.00000000  -1.00000000
236.00000000 -35.00000000 -31.00000000   0.46969697
237.00000000  -9.00000000 -15.00000000   0.62500000
238.00000000   4.00000000 -44.00000000   1.10000000
239.00000000  -7.00000000 -31.00000000   0.81578947
240.00000000 -30.00000000  12.00000000  -0.66666667
241.00000000 -30.00000000  -9.00000000   0.23076923
242.00000000 -33.00000000 -19.00000000   0.36538462
243.00000000  -1.00000000 -32.00000000   0.96969697
244.00000000 -30.00000000 -16.00000000   0.34782609
245.00000000  18.00000000 -10.00000000  -1.25000000
246.00000000 -14.00000000  -5.00000000   0.26315789
247.00000000 -31.00000000 -36.00000000   0.53731343
248.00000000   7.00000000  -2.00000000  -0.40000000
249.00000000   2.00000000 -85.00000000   1.02409639
250.00000000   5.00000000 -19.00000000   1.35714286
251.00000000  39.00000000 -43.00000000  10.75000000
252.00000000 -31.00000000 -11.00000000   0.26190476
253.00000000  11.00000000 -14.00000000   4.66666667
254.00000000  12.00000000 -17.00000000   3.40000000
255.00000000  17.00000000 -53.00000000   1.47222222
256.00000000 -20.00000000  -5.00000000   0.20000000
257.00000000 -14.00000000   9.00000000  -1.80000000
258.00000000 -41.00000000  -9.00000000   0.18000000
259.00000000 -18.00000000   5.00000000  -0.38461538
260.00000000 -24.00000000  -5.00000000   0.17241379
261.00000000  24.00000000 -35.00000000   3.18181818
262.00000000  14.00000000 -59.00000000   1.31111111
263.00000000  13.00000000 -31.00000000   1.72222222
264.00000000 -35.00000000  -9.00000000   0.20454545
265.00000000 -10.00000000 -44.00000000   0.81481481
266.00000000 -26.00000000 -48.00000000   0.64864865
267.00000000 -36.00000000 -45.00000000   0.55555556
268.00000000   5.00000000 -30.00000000   1.20000000
269.00000000 -11.00000000  -4.00000000   0.26666667
270.00000000 -41.00000000 -36.00000000   0.46753247
271.00000000 -12.00000000 -43.00000000   0.78181818
272.00000000   0.00000000 -28.00000000   1.00000000
273.00000000 -23.00000000 -46.00000000   0.66666667
274.00000000 -51.00000000 -59.00000000   0.53636364
275.00000000 -44.00000000 -48.00000000   0.52173913
276.00000000 -14.00000000 -41.00000000   0.74545455
277.00000000  23.00000000   9.00000000   0.28125000
278.00000000 -22.00000000 -47.00000000   0.68115942
279.00000000  26.00000000 -13.00000000  -1.00000000
280.00000000 -19.00000000 -53.00000000   0.73611111
281.00000000  -7.00000000 -30.00000000   0.81081081
282.00000000  -4.00000000 -59.00000000   0.93650794
283.00000000 -49.00000000 -47.00000000   0.48958333
284.00000000 -15.00000000 -59.00000000   0.79729730
285.00000000 -27.00000000   2.00000000  -0.08000000
286.00000000 -11.00000000 -33.00000000   0.75000000
287.00000000 -22.00000000  -4.00000000   0.15384615
288.00000000  40.00000000 -51.00000000   4.63636364
289.00000000  -3.00000000   4.00000000   4.00000000
290.00000000 -17.00000000 -56.00000000   0.76712329
291.00000000 -37.00000000 -55.00000000   0.59782609
292.00000000 -20.00000000 -33.00000000   0.62264151
293.00000000  -8.00000000 -10.00000000   0.55555556
294.00000000   2.00000000 -33.00000000   1.06451613
295.00000000 -20.00000000 -13.00000000   0.39393939
296.00000000  -5.00000000 -32.00000000   0.86486486
297.00000000   0.00000000 -33.00000000   1.00000000
298.00000000   8.00000000   1.00000000   0.11111111
299.00000000 -40.00000000  -3.00000000   0.06976744
300.00000000 -36.00000000 -26.00000000   0.41935484
301.00000000 -13.00000000 -67.00000000   0.83750000
302.00000000   1.00000000 -10.00000000   1.11111111
303.00000000   3.00000000 -51.00000000   1.06250000
304.00000000 -32.00000000 -14.00000000   0.30434783
305.00000000  -5.00000000 -52.00000000   0.91228070
306.00000000 -21.00000000 -52.00000000   0.71232877
307.00000000 -29.00000000 -36.00000000   0.55384615
308.00000000  24.00000000 -50.00000000   1.92307692
309.00000000  -3.00000000 -30.00000000   0.90909091
310.00000000  18.00000000  -9.00000000  -1.00000000
311.00000000 -29.00000000 -31.00000000   0.51666667
312.00000000   9.00000000 -41.00000000   1.28125000
313.00000000   1.00000000 -52.00000000   1.01960784
314.00000000 -59.00000000 -69.00000000   0.53906250
315.00000000  -4.00000000 -33.00000000   0.89189189
316.00000000  44.00000000 -17.00000000  -0.62962963
317.00000000 -30.00000000 -37.00000000   0.55223881
318.00000000 -10.00000000 -68.00000000   0.87179487
319.00000000  33.00000000 -45.00000000   3.75000000
320.00000000 -19.00000000 -14.00000000   0.42424242
321.00000000 -40.00000000   6.00000000  -0.17647059
322.00000000  20.00000000  10.00000000   0.33333333
323.00000000  11.00000000 -26.00000000   1.73333333
324.00000000  47.00000000 -47.00000000   0.50000000
325.00000000 -19.00000000 -10.00000000   0.34482759
326.00000000 -39.00000000 -55.00000000   0.58510638
327.00000000 -21.00000000 -28.00000000   0.57142857
328.00000000 -35.00000000 -52.00000000   0.59770115
329.00000000 -35.00000000  -8.00000000   0.18604651
330.00000000   1.00000000 -35.00000000   1.02941176
331.00000000  -1.00000000  32.00000000   1.03225806
332.00000000 -47.00000000 -18.00000000   0.27692308
333.00000000  10.00000000 -13.00000000   4.33333333
334.00000000  -6.00000000 -21.00000000   0.77777778
335.00000000 -15.00000000 -21.00000000   0.58333333
336.00000000  15.00000000 -29.00000000   2.07142857
337.00000000  21.00000000  15.00000000   0.41666667
338.00000000  13.00000000 -62.00000000   1.26530612
339.00000000   3.00000000 -35.00000000   1.09375000
340.00000000  -8.00000000 -32.00000000   0.80000000
341.00000000 -24.00000000 -52.00000000   0.68421053
342.00000000   7.00000000 -32.00000000   1.28000000
343.00000000   7.00000000 -32.00000000   1.28000000
344.00000000  28.00000000 -32.00000000   8.00000000
345.00000000 -11.00000000 -27.00000000   0.71052632
346.00000000 -32.00000000 -38.00000000   0.54285714
347.00000000 -33.00000000 -42.00000000   0.56000000
348.00000000   7.00000000  -6.00000000  -6.00000000
349.00000000  -7.00000000  -5.00000000   0.41666667
350.00000000 -25.00000000 -43.00000000   0.63235294
351.00000000 -11.00000000 -11.00000000   0.50000000
352.00000000 -47.00000000 -64.00000000   0.57657658
353.00000000  13.00000000 -48.00000000   1.37142857
354.00000000 -18.00000000 -32.00000000   0.64000000
355.00000000 -24.00000000 -45.00000000   0.65217391
356.00000000 -47.00000000 -64.00000000   0.57657658
357.00000000   2.00000000 -32.00000000   1.06666667
358.00000000  23.00000000 -16.00000000  -2.28571429
359.00000000  -5.00000000 -37.00000000   0.88095238
360.00000000 -24.00000000 -42.00000000   0.63636364
361.00000000  -3.00000000 -27.00000000   0.90000000
362.00000000 -37.00000000 -28.00000000   0.43076923
363.00000000  45.00000000  25.00000000   0.35714286
364.00000000  10.00000000  -3.00000000  -0.42857143
365.00000000 -26.00000000 -20.00000000   0.43478261
366.00000000  22.00000000 -44.00000000   2.00000000
367.00000000  31.00000000 -20.00000000  -1.81818182
368.00000000 -31.00000000 -44.00000000   0.58666667
369.00000000  -1.00000000   8.00000000   1.14285714
370.00000000  -3.00000000   7.00000000   1.75000000
371.00000000   9.00000000 -22.00000000   1.69230769
372.00000000 -19.00000000 -35.00000000   0.64814815
373.00000000 -55.00000000 -26.00000000   0.32098765
374.00000000 -28.00000000 -18.00000000   0.39130435
375.00000000 -31.00000000 -40.00000000   0.56338028
376.00000000 -24.00000000 -55.00000000   0.69620253
377.00000000  -2.00000000 -51.00000000   0.96226415
378.00000000 -25.00000000 -54.00000000   0.68354430
379.00000000 -33.00000000 -59.00000000   0.64130435
380.00000000 -13.00000000 -43.00000000   0.76785714
381.00000000  -2.00000000 -37.00000000   0.94871795
382.00000000 -23.00000000 -39.00000000   0.62903226
383.00000000 -59.00000000 -37.00000000   0.38541667
384.00000000 -13.00000000 -45.00000000   0.77586207
385.00000000 -12.00000000 -27.00000000   0.69230769
386.00000000 -14.00000000 -11.00000000   0.44000000
387.00000000 -32.00000000  -9.00000000   0.21951220
388.00000000   1.00000000  -7.00000000   1.16666667
389.00000000 -53.00000000 -47.00000000   0.47000000
390.00000000   7.00000000 -27.00000000   1.35000000
391.00000000 -28.00000000 -14.00000000   0.33333333
392.00000000 -12.00000000 -52.00000000   0.81250000
393.00000000  29.00000000 -22.00000000  -3.14285714
394.00000000  20.00000000 -55.00000000   1.57142857
395.00000000   3.00000000 -69.00000000   1.04545455
396.00000000   8.00000000 -38.00000000   1.26666667
397.00000000  27.00000000 -23.00000000  -5.75000000
398.00000000   0.00000000 -44.00000000   1.00000000
399.00000000  -9.00000000 -38.00000000   0.80851064
400.00000000  -9.00000000 -29.00000000   0.76315789
401.00000000 -32.00000000 -59.00000000   0.64835165
402.00000000 -46.00000000 -51.00000000   0.52577320
403.00000000   1.00000000 -25.00000000   1.04166667
404.00000000  37.00000000   0.00000000   0.00000000
405.00000000  -5.00000000 -18.00000000   0.78260870
406.00000000  -1.00000000  -9.00000000   0.90000000
407.00000000 -36.00000000 -12.00000000   0.25000000
408.00000000 -32.00000000 -31.00000000   0.49206349
409.00000000 -21.00000000 -40.00000000   0.65573770
410.00000000 -16.00000000 -21.00000000   0.56756757
411.00000000  14.00000000  -6.00000000  -0.75000000
412.00000000   7.00000000 -18.00000000   1.63636364
413.00000000 -29.00000000 -35.00000000   0.54687500
414.00000000 -74.00000000 -56.00000000   0.43076923
415.00000000  -1.00000000 -41.00000000   0.97619048
416.00000000  28.00000000  -6.00000000  -0.27272727
417.00000000   7.00000000 -55.00000000   1.14583333
418.00000000 -39.00000000 -30.00000000   0.43478261
419.00000000 -26.00000000 -41.00000000   0.61194030
420.00000000 -17.00000000 -68.00000000   0.80000000
421.00000000 -41.00000000 -46.00000000   0.52873563
422.00000000 -41.00000000 -47.00000000   0.53409091
423.00000000 -17.00000000 -17.00000000   0.50000000
424.00000000 -17.00000000 -72.00000000   0.80898876
425.00000000 -69.00000000 -24.00000000   0.25806452
426.00000000 -54.00000000 -55.00000000   0.50458716
427.00000000 -28.00000000  15.00000000  -1.15384615
428.00000000  23.00000000 -16.00000000  -2.28571429
429.00000000 -21.00000000 -54.00000000   0.72000000
430.00000000  13.00000000 -34.00000000   1.61904762
431.00000000 -24.00000000 -49.00000000   0.67123288
432.00000000  -8.00000000 -63.00000000   0.88732394
433.00000000  32.00000000 -42.00000000   4.20000000
434.00000000 -50.00000000 -18.00000000   0.26470588
435.00000000 -26.00000000 -45.00000000   0.63380282
436.00000000 -12.00000000 -35.00000000   0.74468085
437.00000000  -8.00000000 -32.00000000   0.80000000
438.00000000 -10.00000000 -41.00000000   0.80392157
439.00000000   2.00000000 -12.00000000   1.20000000
440.00000000  17.00000000 -49.00000000   1.53125000
441.00000000  -9.00000000 -30.00000000   0.76923077
442.00000000  54.00000000 -36.00000000  -2.00000000
443.00000000  19.00000000  -2.00000000  -0.11764706
444.00000000  -3.00000000 -30.00000000   0.90909091
445.00000000   2.00000000 -35.00000000   1.06060606
446.00000000 -43.00000000 -42.00000000   0.49411765
447.00000000 -31.00000000  -1.00000000   0.03125000
448.00000000   5.00000000 -34.00000000   1.17241379
449.00000000  11.00000000 -21.00000000   2.10000000
450.00000000 -38.00000000 -16.00000000   0.29629630
451.00000000 -18.00000000 -12.00000000   0.40000000
452.00000000  30.00000000 -51.00000000   2.42857143
453.00000000 -24.00000000 -12.00000000   0.33333333
454.00000000 -10.00000000 -29.00000000   0.74358974
455.00000000   1.00000000 -54.00000000   1.01886792
456.00000000 -31.00000000 -43.00000000   0.58108108
457.00000000 -31.00000000 -41.00000000   0.56944444
458.00000000 -10.00000000 -10.00000000   0.50000000
459.00000000  26.00000000  -5.00000000  -0.23809524
460.00000000 -17.00000000 -22.00000000   0.56410256
461.00000000 -17.00000000 -47.00000000   0.73437500
462.00000000  19.00000000 -27.00000000   3.37500000
463.00000000 -20.00000000   0.00000000  -0.00000000
464.00000000 -44.00000000 -40.00000000   0.47619048
465.00000000  15.00000000 -22.00000000   3.14285714
466.00000000  -9.00000000 -41.00000000   0.82000000
467.00000000  -1.00000000 -22.00000000   0.95652174
468.00000000   3.00000000 -54.00000000   1.05882353
469.00000000 -41.00000000  -7.00000000   0.14583333
470.00000000 -44.00000000 -32.00000000   0.42105263
471.00000000  -1.00000000 -20.00000000   0.95238095
472.00000000  -3.00000000 -27.00000000   0.90000000
473.00000000 -22.00000000 -41.00000000   0.65079365
474.00000000 -16.00000000 -34.00000000   0.68000000
475.00000000 -23.00000000 -66.00000000   0.74157303
476.00000000  58.00000000  -4.00000000  -0.07407407
477.00000000  11.00000000 -41.00000000   1.36666667
478.00000000 -29.00000000   1.00000000  -0.03571429
479.00000000 -25.00000000 -41.00000000   0.62121212
480.00000000  17.00000000   5.00000000   0.22727273
481.00000000 -31.00000000 -33.00000000   0.51562500
482.00000000   9.00000000 -27.00000000   1.50000000
483.00000000 -16.00000000 -25.00000000   0.60975610
484.00000000 -21.00000000 -70.00000000   0.76923077
485.00000000 -34.00000000 -37.00000000   0.52112676
486.00000000  -3.00000000 -22.00000000   0.88000000
487.00000000 -26.00000000 -29.00000000   0.52727273
488.00000000  34.00000000 -27.00000000  -3.85714286
489.00000000  24.00000000 -62.00000000   1.63157895
490.00000000   9.00000000 -50.00000000   1.21951220
491.00000000 -11.00000000 -34.00000000   0.75555556
492.00000000 -48.00000000 -39.00000000   0.44827586
493.00000000  41.00000000 -55.00000000   3.92857143
494.00000000  -6.00000000 -60.00000000   0.90909091
495.00000000 -20.00000000   3.00000000  -0.17647059
496.00000000 -55.00000000 -36.00000000   0.39560440
497.00000000  -8.00000000 -23.00000000   0.74193548
498.00000000   5.00000000 -45.00000000   1.12500000
499.00000000 -39.00000000 -12.00000000   0.23529412
500.00000000 -14.00000000 -48.00000000   0.77419355
