# Supplementary material for: Ubiquitin transfer by a RING E3 ligase occurs from a closed E2~ubiquitin conformation
Source: Nat Commun. 2020 Jun 5;11:2846. doi: 10.1038/s41467-020-16666-y (PMC7275055; doi:10.1038/s41467-020-16666-y)
Supplement: Supplementary file 4 — Source Data [file 41467_2020_16666_MOESM4_ESM.zip › Source_Data/Figures/Figure_5/Figure_5a/ASCII_22RNF4/17_46with_fret.dat]

  0.00000000  73.00000000 141.00000000   0.65887850
  1.00000000   5.00000000 203.00000000   0.97596154
  2.00000000  67.00000000 164.00000000   0.70995671
  3.00000000 106.00000000 202.00000000   0.65584416
  4.00000000  72.00000000 151.00000000   0.67713004
  5.00000000  58.00000000 104.00000000   0.64197531
  6.00000000  94.00000000 109.00000000   0.53694581
  7.00000000  56.00000000 198.00000000   0.77952756
  8.00000000  71.00000000 136.00000000   0.65700483
  9.00000000  74.00000000 175.00000000   0.70281124
 10.00000000  54.00000000 177.00000000   0.76623377
 11.00000000  76.00000000 183.00000000   0.70656371
 12.00000000  26.00000000 104.00000000   0.80000000
 13.00000000  93.00000000 175.00000000   0.65298507
 14.00000000 107.00000000 131.00000000   0.55042017
 15.00000000 103.00000000 182.00000000   0.63859649
 16.00000000  63.00000000 152.00000000   0.70697674
 17.00000000  86.00000000 121.00000000   0.58454106
 18.00000000  83.00000000 201.00000000   0.70774648
 19.00000000  80.00000000 141.00000000   0.63800905
 20.00000000 112.00000000 127.00000000   0.53138075
 21.00000000 105.00000000  79.00000000   0.42934783
 22.00000000  62.00000000 156.00000000   0.71559633
 23.00000000  54.00000000 186.00000000   0.77500000
 24.00000000 147.00000000  92.00000000   0.38493724
 25.00000000 135.00000000 146.00000000   0.51957295
 26.00000000  44.00000000 186.00000000   0.80869565
 27.00000000 108.00000000 175.00000000   0.61837456
 28.00000000  69.00000000 129.00000000   0.65151515
 29.00000000  29.00000000  99.00000000   0.77343750
 30.00000000  94.00000000 110.00000000   0.53921569
 31.00000000  88.00000000 215.00000000   0.70957096
 32.00000000 102.00000000 146.00000000   0.58870968
 33.00000000  64.00000000 128.00000000   0.66666667
 34.00000000  76.00000000 163.00000000   0.68200837
 35.00000000  81.00000000 183.00000000   0.69318182
 36.00000000  86.00000000 120.00000000   0.58252427
 37.00000000  65.00000000 148.00000000   0.69483568
 38.00000000  98.00000000 141.00000000   0.58995816
 39.00000000  41.00000000 164.00000000   0.80000000
 40.00000000  82.00000000 108.00000000   0.56842105
 41.00000000 127.00000000 115.00000000   0.47520661
 42.00000000  91.00000000 108.00000000   0.54271357
 43.00000000  40.00000000 126.00000000   0.75903614
 44.00000000  53.00000000  87.00000000   0.62142857
 45.00000000 119.00000000 197.00000000   0.62341772
 46.00000000  23.00000000 158.00000000   0.87292818
 47.00000000  66.00000000 177.00000000   0.72839506
 48.00000000  78.00000000 166.00000000   0.68032787
 49.00000000  65.00000000 171.00000000   0.72457627
 50.00000000 110.00000000  98.00000000   0.47115385
 51.00000000  63.00000000 108.00000000   0.63157895
 52.00000000  58.00000000 140.00000000   0.70707071
 53.00000000 155.00000000 147.00000000   0.48675497
 54.00000000  62.00000000 128.00000000   0.67368421
 55.00000000  77.00000000  98.00000000   0.56000000
 56.00000000 101.00000000 138.00000000   0.57740586
 57.00000000  93.00000000 123.00000000   0.56944444
 58.00000000  42.00000000 159.00000000   0.79104478
 59.00000000  45.00000000  99.00000000   0.68750000
 60.00000000 140.00000000 196.00000000   0.58333333
 61.00000000 118.00000000  98.00000000   0.45370370
 62.00000000  45.00000000  88.00000000   0.66165414
 63.00000000 102.00000000 102.00000000   0.50000000
 64.00000000 125.00000000 106.00000000   0.45887446
 65.00000000  42.00000000 135.00000000   0.76271186
 66.00000000  51.00000000  98.00000000   0.65771812
 67.00000000 128.00000000 117.00000000   0.47755102
 68.00000000  30.00000000 157.00000000   0.83957219
 69.00000000  84.00000000 100.00000000   0.54347826
 70.00000000  76.00000000 155.00000000   0.67099567
 71.00000000 122.00000000  49.00000000   0.28654971
 72.00000000  25.00000000 151.00000000   0.85795455
 73.00000000 101.00000000 204.00000000   0.66885246
 74.00000000 111.00000000 111.00000000   0.50000000
 75.00000000  58.00000000 100.00000000   0.63291139
 76.00000000  49.00000000  50.00000000   0.50505051
 77.00000000 119.00000000 123.00000000   0.50826446
 78.00000000  78.00000000  90.00000000   0.53571429
 79.00000000  59.00000000 137.00000000   0.69897959
 80.00000000  73.00000000  82.00000000   0.52903226
 81.00000000 111.00000000  90.00000000   0.44776119
 82.00000000  72.00000000 134.00000000   0.65048544
 83.00000000  98.00000000 148.00000000   0.60162602
 84.00000000  57.00000000 144.00000000   0.71641791
 85.00000000  22.00000000  86.00000000   0.79629630
 86.00000000 100.00000000 164.00000000   0.62121212
 87.00000000 114.00000000  95.00000000   0.45454545
 88.00000000  80.00000000 126.00000000   0.61165049
 89.00000000  55.00000000  75.00000000   0.57692308
 90.00000000 125.00000000  69.00000000   0.35567010
 91.00000000  71.00000000  89.00000000   0.55625000
 92.00000000  77.00000000 116.00000000   0.60103627
 93.00000000  98.00000000  70.00000000   0.41666667
 94.00000000  57.00000000 104.00000000   0.64596273
 95.00000000  59.00000000 114.00000000   0.65895954
 96.00000000 106.00000000  70.00000000   0.39772727
 97.00000000  61.00000000  99.00000000   0.61875000
 98.00000000 102.00000000  89.00000000   0.46596859
 99.00000000 136.00000000 148.00000000   0.52112676
100.00000000  78.00000000 110.00000000   0.58510638
101.00000000  82.00000000  40.00000000   0.32786885
102.00000000  70.00000000 128.00000000   0.64646465
103.00000000 104.00000000 108.00000000   0.50943396
104.00000000 103.00000000 106.00000000   0.50717703
105.00000000 133.00000000  90.00000000   0.40358744
106.00000000  40.00000000 151.00000000   0.79057592
107.00000000  85.00000000  89.00000000   0.51149425
108.00000000 105.00000000  38.00000000   0.26573427
109.00000000  51.00000000 157.00000000   0.75480769
110.00000000  99.00000000 112.00000000   0.53080569
111.00000000  78.00000000 113.00000000   0.59162304
112.00000000  97.00000000  68.00000000   0.41212121
113.00000000 142.00000000  72.00000000   0.33644860
114.00000000  75.00000000 117.00000000   0.60937500
115.00000000  50.00000000  65.00000000   0.56521739
116.00000000  86.00000000  80.00000000   0.48192771
117.00000000 104.00000000  74.00000000   0.41573034
118.00000000  49.00000000  69.00000000   0.58474576
119.00000000  19.00000000  25.00000000   0.56818182
120.00000000 -19.00000000   1.00000000  -0.05555556
121.00000000 -27.00000000 -13.00000000   0.32500000
122.00000000 -12.00000000   9.00000000  -3.00000000
123.00000000  27.00000000  29.00000000   0.51785714
124.00000000  67.00000000 -15.00000000  -0.28846154
125.00000000  -6.00000000  13.00000000   1.85714286
126.00000000  25.00000000  11.00000000   0.30555556
127.00000000  10.00000000  13.00000000   0.56521739
128.00000000  13.00000000 -34.00000000   1.61904762
129.00000000  35.00000000  -3.00000000  -0.09375000
130.00000000 -19.00000000  -3.00000000   0.13636364
131.00000000  16.00000000  32.00000000   0.66666667
132.00000000 -28.00000000   9.00000000  -0.47368421
133.00000000  10.00000000  15.00000000   0.60000000
134.00000000   7.00000000 -14.00000000   2.00000000
135.00000000  51.00000000  32.00000000   0.38554217
136.00000000 -22.00000000   9.00000000  -0.69230769
137.00000000  30.00000000 -22.00000000  -2.75000000
138.00000000 -37.00000000 -22.00000000   0.37288136
139.00000000  57.00000000  27.00000000   0.32142857
140.00000000 107.00000000  10.00000000   0.08547009
141.00000000 -19.00000000  36.00000000   2.11764706
142.00000000   9.00000000  26.00000000   0.74285714
143.00000000  14.00000000  -3.00000000  -0.27272727
144.00000000  -6.00000000 -19.00000000   0.76000000
145.00000000  39.00000000  -1.00000000  -0.02631579
146.00000000  38.00000000 -25.00000000  -1.92307692
147.00000000 -19.00000000  21.00000000  10.50000000
148.00000000 -43.00000000 -39.00000000   0.47560976
149.00000000 -30.00000000 -12.00000000   0.28571429
150.00000000  41.00000000  18.00000000   0.30508475
151.00000000 -11.00000000  15.00000000   3.75000000
152.00000000  20.00000000  14.00000000   0.41176471
153.00000000  -7.00000000  10.00000000   3.33333333
154.00000000  -7.00000000   9.00000000   4.50000000
155.00000000  49.00000000  32.00000000   0.39506173
156.00000000   1.00000000  15.00000000   0.93750000
157.00000000 -12.00000000  14.00000000   7.00000000
158.00000000  -2.00000000 -38.00000000   0.95000000
159.00000000  18.00000000 -19.00000000  19.00000000
160.00000000  32.00000000  29.00000000   0.47540984
161.00000000   5.00000000  10.00000000   0.66666667
162.00000000 -10.00000000  19.00000000   2.11111111
163.00000000  22.00000000 -17.00000000  -3.40000000
164.00000000  16.00000000  37.00000000   0.69811321
165.00000000  63.00000000   5.00000000   0.07352941
166.00000000   3.00000000  34.00000000   0.91891892
167.00000000   5.00000000 -24.00000000   1.26315789
168.00000000  16.00000000  24.00000000   0.60000000
169.00000000  25.00000000 -45.00000000   2.25000000
170.00000000  20.00000000  -6.00000000  -0.42857143
171.00000000   5.00000000  16.00000000   0.76190476
172.00000000  34.00000000  11.00000000   0.24444444
173.00000000   9.00000000  27.00000000   0.75000000
174.00000000  -5.00000000  11.00000000   1.83333333
175.00000000 -20.00000000  52.00000000   1.62500000
176.00000000   5.00000000  35.00000000   0.87500000
177.00000000   9.00000000 -26.00000000   1.52941176
178.00000000  41.00000000  32.00000000   0.43835616
179.00000000  28.00000000   2.00000000   0.06666667
180.00000000   4.00000000   2.00000000   0.33333333
181.00000000  50.00000000  16.00000000   0.24242424
182.00000000  31.00000000 -35.00000000   8.75000000
183.00000000   0.00000000  -7.00000000   1.00000000
184.00000000  15.00000000   7.00000000   0.31818182
185.00000000  21.00000000   2.00000000   0.08695652
186.00000000   6.00000000  31.00000000   0.83783784
187.00000000  24.00000000  17.00000000   0.41463415
188.00000000  77.00000000   5.00000000   0.06097561
189.00000000  14.00000000   3.00000000   0.17647059
190.00000000  45.00000000  12.00000000   0.21052632
191.00000000  19.00000000 -17.00000000  -8.50000000
192.00000000  12.00000000  -5.00000000  -0.71428571
193.00000000 -12.00000000 -13.00000000   0.52000000
194.00000000 -25.00000000 -19.00000000   0.43181818
195.00000000 -10.00000000  24.00000000   1.71428571
196.00000000 -29.00000000   2.00000000  -0.07407407
197.00000000   1.00000000 -20.00000000   1.05263158
198.00000000  21.00000000   6.00000000   0.22222222
199.00000000  28.00000000 -10.00000000  -0.55555556
200.00000000 -39.00000000  -7.00000000   0.15217391
201.00000000   6.00000000 -24.00000000   1.33333333
202.00000000  60.00000000  23.00000000   0.27710843
203.00000000  32.00000000 -26.00000000  -4.33333333
204.00000000  15.00000000  -3.00000000  -0.25000000
205.00000000  43.00000000  13.00000000   0.23214286
206.00000000   4.00000000  -3.00000000  -3.00000000
207.00000000  12.00000000 -11.00000000 -11.00000000
208.00000000  24.00000000 -11.00000000  -0.84615385
209.00000000  25.00000000   1.00000000   0.03846154
210.00000000  -2.00000000  27.00000000   1.08000000
211.00000000  31.00000000  12.00000000   0.27906977
212.00000000 -28.00000000  10.00000000  -0.55555556
213.00000000   3.00000000  16.00000000   0.84210526
214.00000000  -5.00000000   9.00000000   2.25000000
215.00000000 -25.00000000 -29.00000000   0.53703704
216.00000000  27.00000000   2.00000000   0.06896552
217.00000000  62.00000000  -4.00000000  -0.06896552
218.00000000  -1.00000000 -13.00000000   0.92857143
219.00000000 -33.00000000  27.00000000  -4.50000000
220.00000000  48.00000000 -40.00000000  -5.00000000
221.00000000 -11.00000000 -24.00000000   0.68571429
222.00000000   7.00000000 -14.00000000   2.00000000
223.00000000  15.00000000   1.00000000   0.06250000
224.00000000 -11.00000000 -17.00000000   0.60714286
225.00000000  13.00000000   5.00000000   0.27777778
226.00000000   3.00000000  26.00000000   0.89655172
227.00000000  14.00000000  13.00000000   0.48148148
228.00000000 -30.00000000  14.00000000  -0.87500000
229.00000000 -16.00000000 -10.00000000   0.38461538
230.00000000  44.00000000 -28.00000000  -1.75000000
231.00000000  62.00000000  -3.00000000  -0.05084746
232.00000000  57.00000000  -4.00000000  -0.07547170
233.00000000   4.00000000 -14.00000000   1.40000000
234.00000000  -7.00000000 -27.00000000   0.79411765
235.00000000   1.00000000  13.00000000   0.92857143
236.00000000  34.00000000  24.00000000   0.41379310
237.00000000   9.00000000   4.00000000   0.30769231
238.00000000   2.00000000 -31.00000000   1.06896552
239.00000000 -10.00000000 -34.00000000   0.77272727
240.00000000  45.00000000   3.00000000   0.06250000
241.00000000  41.00000000   3.00000000   0.06818182
242.00000000  65.00000000  18.00000000   0.21686747
243.00000000  18.00000000   7.00000000   0.28000000
244.00000000  20.00000000  -7.00000000  -0.53846154
245.00000000  34.00000000  -6.00000000  -0.21428571
246.00000000  35.00000000  -2.00000000  -0.06060606
247.00000000  41.00000000   3.00000000   0.06818182
248.00000000  18.00000000  13.00000000   0.41935484
249.00000000   3.00000000  17.00000000   0.85000000
250.00000000  50.00000000 -23.00000000  -0.85185185
251.00000000  32.00000000 -11.00000000  -0.52380952
252.00000000  15.00000000  25.00000000   0.62500000
253.00000000  12.00000000   0.00000000   0.00000000
254.00000000  48.00000000  -8.00000000  -0.20000000
255.00000000  86.00000000 -30.00000000  -0.53571429
256.00000000  27.00000000  17.00000000   0.38636364
257.00000000 -21.00000000  -9.00000000   0.30000000
258.00000000  13.00000000   7.00000000   0.35000000
259.00000000  -9.00000000  35.00000000   1.34615385
260.00000000  18.00000000  17.00000000   0.48571429
261.00000000   4.00000000 -16.00000000   1.33333333
262.00000000  45.00000000   5.00000000   0.10000000
263.00000000  -8.00000000  33.00000000   1.32000000
264.00000000  47.00000000 -10.00000000  -0.27027027
265.00000000  36.00000000  19.00000000   0.34545455
266.00000000 -25.00000000  -6.00000000   0.19354839
267.00000000  -9.00000000 -12.00000000   0.57142857
268.00000000  40.00000000  13.00000000   0.24528302
269.00000000  22.00000000  17.00000000   0.43589744
270.00000000  17.00000000   2.00000000   0.10526316
271.00000000 -11.00000000  25.00000000   1.78571429
272.00000000  12.00000000  -5.00000000  -0.71428571
273.00000000  54.00000000 -19.00000000  -0.54285714
274.00000000  45.00000000  19.00000000   0.29687500
275.00000000   7.00000000 -42.00000000   1.20000000
276.00000000  21.00000000 -42.00000000   2.00000000
277.00000000  62.00000000 -32.00000000  -1.06666667
278.00000000  15.00000000 -19.00000000   4.75000000
279.00000000  40.00000000 -26.00000000  -1.85714286
280.00000000  19.00000000   7.00000000   0.26923077
281.00000000   3.00000000  24.00000000   0.88888889
282.00000000  53.00000000 -21.00000000  -0.65625000
283.00000000  70.00000000  23.00000000   0.24731183
284.00000000  12.00000000  -4.00000000  -0.50000000
285.00000000  47.00000000 -15.00000000  -0.46875000
286.00000000  28.00000000  13.00000000   0.31707317
287.00000000  20.00000000  46.00000000   0.69696970
288.00000000  14.00000000  37.00000000   0.72549020
289.00000000  10.00000000 -18.00000000   2.25000000
290.00000000  23.00000000 -13.00000000  -1.30000000
291.00000000  -4.00000000  31.00000000   1.14814815
292.00000000 -16.00000000 -29.00000000   0.64444444
293.00000000   1.00000000 -15.00000000   1.07142857
294.00000000  25.00000000 -17.00000000  -2.12500000
295.00000000   3.00000000 -27.00000000   1.12500000
296.00000000  29.00000000  14.00000000   0.32558140
297.00000000  67.00000000 -51.00000000  -3.18750000
298.00000000  -7.00000000  16.00000000   1.77777778
299.00000000  -1.00000000 -15.00000000   0.93750000
300.00000000  21.00000000  -6.00000000  -0.40000000
301.00000000   1.00000000  -5.00000000   1.25000000
302.00000000  15.00000000  33.00000000   0.68750000
303.00000000  16.00000000 -50.00000000   1.47058824
304.00000000  19.00000000 -29.00000000   2.90000000
305.00000000 -15.00000000   1.00000000  -0.07142857
306.00000000  37.00000000 -26.00000000  -2.36363636
307.00000000  -3.00000000  10.00000000   1.42857143
308.00000000 -18.00000000 -12.00000000   0.40000000
309.00000000  11.00000000 -25.00000000   1.78571429
310.00000000  15.00000000   6.00000000   0.28571429
311.00000000  55.00000000  -2.00000000  -0.03773585
312.00000000  55.00000000 -27.00000000  -0.96428571
313.00000000 -11.00000000  -9.00000000   0.45000000
314.00000000  24.00000000   2.00000000   0.07692308
315.00000000  28.00000000   2.00000000   0.06666667
316.00000000  -7.00000000 -21.00000000   0.75000000
317.00000000  -9.00000000  -9.00000000   0.50000000
318.00000000  69.00000000  -4.00000000  -0.06153846
319.00000000  36.00000000 -13.00000000  -0.56521739
320.00000000  41.00000000 -18.00000000  -0.78260870
321.00000000  66.00000000   5.00000000   0.07042254
322.00000000  18.00000000  23.00000000   0.56097561
323.00000000  -9.00000000  18.00000000   2.00000000
324.00000000 -10.00000000  27.00000000   1.58823529
325.00000000   4.00000000  -8.00000000   2.00000000
326.00000000 -16.00000000  12.00000000  -3.00000000
327.00000000  43.00000000 -12.00000000  -0.38709677
328.00000000  66.00000000  -2.00000000  -0.03125000
329.00000000  23.00000000  11.00000000   0.32352941
330.00000000 -13.00000000 -15.00000000   0.53571429
331.00000000  42.00000000  15.00000000   0.26315789
332.00000000  27.00000000   7.00000000   0.20588235
333.00000000   4.00000000 -15.00000000   1.36363636
334.00000000  41.00000000 -11.00000000  -0.36666667
335.00000000  35.00000000 -36.00000000  36.00000000
336.00000000  21.00000000  14.00000000   0.40000000
337.00000000  29.00000000 -16.00000000  -1.23076923
338.00000000 -22.00000000  33.00000000   3.00000000
339.00000000  26.00000000   3.00000000   0.10344828
340.00000000  31.00000000  51.00000000   0.62195122
341.00000000  23.00000000  -2.00000000  -0.09523810
342.00000000   7.00000000  -5.00000000  -2.50000000
343.00000000  42.00000000 -21.00000000  -1.00000000
344.00000000  26.00000000  28.00000000   0.51851852
345.00000000  21.00000000  20.00000000   0.48780488
346.00000000  15.00000000 -34.00000000   1.78947368
347.00000000  16.00000000   1.00000000   0.05882353
348.00000000  10.00000000  -6.00000000  -1.50000000
349.00000000 -17.00000000  -6.00000000   0.26086957
350.00000000  13.00000000   5.00000000   0.27777778
351.00000000   2.00000000 -12.00000000   1.20000000
352.00000000  58.00000000  29.00000000   0.33333333
353.00000000  34.00000000  17.00000000   0.33333333
354.00000000  35.00000000  10.00000000   0.22222222
355.00000000  74.00000000   8.00000000   0.09756098
356.00000000  26.00000000 -24.00000000 -12.00000000
357.00000000 -13.00000000 -15.00000000   0.53571429
358.00000000  33.00000000 -37.00000000   9.25000000
359.00000000  17.00000000  -5.00000000  -0.41666667
360.00000000   9.00000000 -23.00000000   1.64285714
361.00000000  20.00000000  10.00000000   0.33333333
362.00000000 -15.00000000 -29.00000000   0.65909091
363.00000000  70.00000000 -23.00000000  -0.48936170
364.00000000  31.00000000 -51.00000000   2.55000000
365.00000000   1.00000000  16.00000000   0.94117647
366.00000000 -18.00000000 -26.00000000   0.59090909
367.00000000  39.00000000  -5.00000000  -0.14705882
368.00000000   9.00000000 -15.00000000   2.50000000
369.00000000  37.00000000 -22.00000000  -1.46666667
370.00000000  14.00000000  -5.00000000  -0.55555556
371.00000000  -9.00000000 -32.00000000   0.78048780
372.00000000  63.00000000  36.00000000   0.36363636
373.00000000  10.00000000 -33.00000000   1.43478261
374.00000000  65.00000000 -19.00000000  -0.41304348
375.00000000   1.00000000  -4.00000000   1.33333333
376.00000000  26.00000000 -43.00000000   2.52941176
377.00000000 -16.00000000  -8.00000000   0.33333333
378.00000000  42.00000000 -47.00000000   9.40000000
379.00000000   7.00000000 -10.00000000   3.33333333
380.00000000 -23.00000000  13.00000000  -1.30000000
381.00000000  36.00000000   9.00000000   0.20000000
382.00000000  10.00000000 -17.00000000   2.42857143
383.00000000 -23.00000000 -25.00000000   0.52083333
384.00000000  -1.00000000 -18.00000000   0.94736842
385.00000000  40.00000000 -21.00000000  -1.10526316
386.00000000  -5.00000000 -35.00000000   0.87500000
387.00000000 -38.00000000  22.00000000  -1.37500000
388.00000000 -32.00000000 -14.00000000   0.30434783
389.00000000  26.00000000 -14.00000000  -1.16666667
390.00000000  -3.00000000 -15.00000000   0.83333333
391.00000000  -2.00000000 -32.00000000   0.94117647
392.00000000  -7.00000000  39.00000000   1.21875000
393.00000000  -1.00000000 -24.00000000   0.96000000
394.00000000   8.00000000 -27.00000000   1.42105263
395.00000000  43.00000000 -21.00000000  -0.95454545
396.00000000  -1.00000000 -13.00000000   0.92857143
397.00000000   5.00000000  -4.00000000  -4.00000000
398.00000000 -29.00000000  -6.00000000   0.17142857
399.00000000  15.00000000 -19.00000000   4.75000000
400.00000000  41.00000000 -34.00000000  -4.85714286
401.00000000   8.00000000 -38.00000000   1.26666667
402.00000000 -14.00000000 -18.00000000   0.56250000
403.00000000  39.00000000 -38.00000000 -38.00000000
404.00000000 -50.00000000 -17.00000000   0.25373134
405.00000000  18.00000000 -14.00000000  -3.50000000
406.00000000   4.00000000 -34.00000000   1.13333333
407.00000000   1.00000000   0.00000000   0.00000000
408.00000000  13.00000000 -14.00000000  14.00000000
409.00000000  26.00000000  -2.00000000  -0.08333333
410.00000000 -19.00000000  -9.00000000   0.32142857
411.00000000 -13.00000000  16.00000000   5.33333333
412.00000000  -1.00000000 -15.00000000   0.93750000
413.00000000  33.00000000  -6.00000000  -0.22222222
414.00000000  32.00000000 -27.00000000  -5.40000000
415.00000000  17.00000000  39.00000000   0.69642857
416.00000000 -18.00000000   8.00000000  -0.80000000
417.00000000  52.00000000 -33.00000000  -1.73684211
418.00000000  28.00000000 -10.00000000  -0.55555556
419.00000000  10.00000000 -12.00000000   6.00000000
420.00000000   9.00000000 -27.00000000   1.50000000
421.00000000  -9.00000000  10.00000000  10.00000000
422.00000000 -43.00000000 -12.00000000   0.21818182
423.00000000  27.00000000   4.00000000   0.12903226
424.00000000  13.00000000 -14.00000000  14.00000000
425.00000000 -34.00000000  -1.00000000   0.02857143
426.00000000  31.00000000 -31.00000000   0.50000000
427.00000000  41.00000000 -25.00000000  -1.56250000
428.00000000  -8.00000000 -33.00000000   0.80487805
429.00000000  -7.00000000  23.00000000   1.43750000
430.00000000  20.00000000 -26.00000000   4.33333333
431.00000000  16.00000000  -7.00000000  -0.77777778
432.00000000 -10.00000000  -1.00000000   0.09090909
433.00000000  31.00000000 -21.00000000  -2.10000000
434.00000000 -35.00000000 -19.00000000   0.35185185
435.00000000  13.00000000   6.00000000   0.31578947
436.00000000 -12.00000000   1.00000000  -0.09090909
437.00000000 -14.00000000  12.00000000  -6.00000000
438.00000000  30.00000000 -27.00000000  -9.00000000
439.00000000 -38.00000000  -4.00000000   0.09523810
440.00000000  -8.00000000  16.00000000   2.00000000
441.00000000   9.00000000  44.00000000   0.83018868
442.00000000 -35.00000000  11.00000000  -0.45833333
443.00000000  18.00000000 -65.00000000   1.38297872
444.00000000  -2.00000000  18.00000000   1.12500000
445.00000000  38.00000000 -32.00000000  -5.33333333
446.00000000  68.00000000   3.00000000   0.04225352
447.00000000 -20.00000000   0.00000000  -0.00000000
448.00000000  -5.00000000  -1.00000000   0.16666667
449.00000000  -9.00000000   3.00000000  -0.50000000
450.00000000  -3.00000000   9.00000000   1.50000000
451.00000000  49.00000000 -16.00000000  -0.48484848
452.00000000 -34.00000000 -22.00000000   0.39285714
453.00000000 -26.00000000  17.00000000  -1.88888889
454.00000000  25.00000000   2.00000000   0.07407407
455.00000000  38.00000000  13.00000000   0.25490196
456.00000000 -22.00000000  -9.00000000   0.29032258
457.00000000  16.00000000 -26.00000000   2.60000000
458.00000000  56.00000000 -20.00000000  -0.55555556
459.00000000  -9.00000000 -12.00000000   0.57142857
460.00000000 -20.00000000  -6.00000000   0.23076923
461.00000000  18.00000000 -18.00000000   0.50000000
462.00000000  12.00000000 -27.00000000   1.80000000
463.00000000  36.00000000  24.00000000   0.40000000
464.00000000 -20.00000000 -12.00000000   0.37500000
465.00000000  10.00000000  24.00000000   0.70588235
466.00000000  51.00000000 -45.00000000  -7.50000000
467.00000000 -11.00000000  -7.00000000   0.38888889
468.00000000 -13.00000000 -13.00000000   0.50000000
469.00000000  39.00000000 -44.00000000   8.80000000
470.00000000  -9.00000000  -7.00000000   0.43750000
471.00000000  26.00000000  15.00000000   0.36585366
472.00000000  22.00000000 -22.00000000   0.50000000
473.00000000  35.00000000  21.00000000   0.37500000
474.00000000   6.00000000  -8.00000000   4.00000000
475.00000000  -5.00000000 -29.00000000   0.85294118
476.00000000  24.00000000   4.00000000   0.14285714
477.00000000   0.00000000 -17.00000000   1.00000000
478.00000000 -15.00000000 -24.00000000   0.61538462
479.00000000  26.00000000 -38.00000000   3.16666667
480.00000000  -3.00000000  40.00000000   1.08108108
481.00000000  13.00000000 -21.00000000   2.62500000
482.00000000  -6.00000000 -25.00000000   0.80645161
483.00000000 -43.00000000 -10.00000000   0.18867925
484.00000000  14.00000000  21.00000000   0.60000000
485.00000000  19.00000000 -24.00000000   4.80000000
486.00000000   4.00000000 -13.00000000   1.44444444
487.00000000  15.00000000 -16.00000000  16.00000000
488.00000000 -16.00000000 -11.00000000   0.40740741
489.00000000  -9.00000000  -9.00000000   0.50000000
490.00000000   0.00000000 -14.00000000   1.00000000
491.00000000   3.00000000 -37.00000000   1.08823529
492.00000000  -9.00000000 -29.00000000   0.76315789
493.00000000  22.00000000 -51.00000000   1.75862069
494.00000000  -5.00000000 -25.00000000   0.83333333
495.00000000   6.00000000  -9.00000000   3.00000000
496.00000000  -7.00000000 -42.00000000   0.85714286
497.00000000  12.00000000   7.00000000   0.36842105
498.00000000  42.00000000  20.00000000   0.32258065
499.00000000   7.00000000 -46.00000000   1.17948718
500.00000000 -21.00000000   1.00000000  -0.05000000
