# Supplementary material for: Ubiquitin transfer by a RING E3 ligase occurs from a closed E2~ubiquitin conformation
Source: Nat Commun. 2020 Jun 5;11:2846. doi: 10.1038/s41467-020-16666-y (PMC7275055; doi:10.1038/s41467-020-16666-y)
Supplement: Supplementary file 4 — Source Data [file 41467_2020_16666_MOESM4_ESM.zip › Source_Data/Figures/Figure_5/Figure_5a/ASCII_22RNF4/17_48with_fret.dat]

  0.00000000  42.00000000 193.00000000   0.82127660
  1.00000000   8.00000000 207.00000000   0.96279070
  2.00000000  46.00000000 219.00000000   0.82641509
  3.00000000  29.00000000 162.00000000   0.84816754
  4.00000000  55.00000000 236.00000000   0.81099656
  5.00000000   0.00000000 181.00000000   1.00000000
  6.00000000  55.00000000 169.00000000   0.75446429
  7.00000000   8.00000000 173.00000000   0.95580110
  8.00000000  19.00000000 167.00000000   0.89784946
  9.00000000  50.00000000 197.00000000   0.79757085
 10.00000000   4.00000000 235.00000000   0.98326360
 11.00000000  26.00000000 259.00000000   0.90877193
 12.00000000  51.00000000 213.00000000   0.80681818
 13.00000000   5.00000000 177.00000000   0.97252747
 14.00000000   8.00000000 186.00000000   0.95876289
 15.00000000 -24.00000000 180.00000000   1.15384615
 16.00000000  57.00000000 171.00000000   0.75000000
 17.00000000 -15.00000000 165.00000000   1.10000000
 18.00000000  41.00000000 219.00000000   0.84230769
 19.00000000  31.00000000 218.00000000   0.87550201
 20.00000000  60.00000000 203.00000000   0.77186312
 21.00000000  62.00000000 166.00000000   0.72807018
 22.00000000  93.00000000 161.00000000   0.63385827
 23.00000000  62.00000000 187.00000000   0.75100402
 24.00000000  37.00000000 185.00000000   0.83333333
 25.00000000   7.00000000 205.00000000   0.96698113
 26.00000000  -5.00000000 183.00000000   1.02808989
 27.00000000  67.00000000 233.00000000   0.77666667
 28.00000000   3.00000000 203.00000000   0.98543689
 29.00000000  31.00000000 196.00000000   0.86343612
 30.00000000  33.00000000 208.00000000   0.86307054
 31.00000000  14.00000000 169.00000000   0.92349727
 32.00000000  35.00000000 208.00000000   0.85596708
 33.00000000 -44.00000000 174.00000000   1.33846154
 34.00000000  37.00000000 148.00000000   0.80000000
 35.00000000  26.00000000 192.00000000   0.88073394
 36.00000000  32.00000000 191.00000000   0.85650224
 37.00000000  26.00000000 148.00000000   0.85057471
 38.00000000   5.00000000 148.00000000   0.96732026
 39.00000000  52.00000000 165.00000000   0.76036866
 40.00000000  43.00000000 132.00000000   0.75428571
 41.00000000  42.00000000 219.00000000   0.83908046
 42.00000000  73.00000000 198.00000000   0.73062731
 43.00000000  44.00000000 134.00000000   0.75280899
 44.00000000  45.00000000 141.00000000   0.75806452
 45.00000000  35.00000000 244.00000000   0.87455197
 46.00000000  67.00000000 173.00000000   0.72083333
 47.00000000  31.00000000 135.00000000   0.81325301
 48.00000000  25.00000000 145.00000000   0.85294118
 49.00000000  26.00000000 115.00000000   0.81560284
 50.00000000   5.00000000 251.00000000   0.98046875
 51.00000000  48.00000000 210.00000000   0.81395349
 52.00000000  55.00000000 188.00000000   0.77366255
 53.00000000  42.00000000 203.00000000   0.82857143
 54.00000000  26.00000000 191.00000000   0.88018433
 55.00000000  35.00000000 165.00000000   0.82500000
 56.00000000  32.00000000 217.00000000   0.87148594
 57.00000000  45.00000000 122.00000000   0.73053892
 58.00000000   3.00000000 209.00000000   0.98584906
 59.00000000  57.00000000 215.00000000   0.79044118
 60.00000000  59.00000000 145.00000000   0.71078431
 61.00000000  18.00000000 113.00000000   0.86259542
 62.00000000  30.00000000 149.00000000   0.83240223
 63.00000000  29.00000000 178.00000000   0.85990338
 64.00000000  20.00000000 200.00000000   0.90909091
 65.00000000  23.00000000 152.00000000   0.86857143
 66.00000000   5.00000000 197.00000000   0.97524752
 67.00000000  60.00000000 120.00000000   0.66666667
 68.00000000  60.00000000 214.00000000   0.78102190
 69.00000000  28.00000000 231.00000000   0.89189189
 70.00000000 -24.00000000 205.00000000   1.13259669
 71.00000000  42.00000000 272.00000000   0.86624204
 72.00000000  51.00000000 180.00000000   0.77922078
 73.00000000  29.00000000 165.00000000   0.85051546
 74.00000000  56.00000000 201.00000000   0.78210117
 75.00000000  42.00000000 183.00000000   0.81333333
 76.00000000   3.00000000 153.00000000   0.98076923
 77.00000000  88.00000000 277.00000000   0.75890411
 78.00000000  46.00000000 156.00000000   0.77227723
 79.00000000  49.00000000 149.00000000   0.75252525
 80.00000000  28.00000000 156.00000000   0.84782609
 81.00000000  57.00000000 155.00000000   0.73113208
 82.00000000  13.00000000 207.00000000   0.94090909
 83.00000000  57.00000000 207.00000000   0.78409091
 84.00000000  43.00000000 137.00000000   0.76111111
 85.00000000  63.00000000 181.00000000   0.74180328
 86.00000000  56.00000000 208.00000000   0.78787879
 87.00000000  63.00000000  93.00000000   0.59615385
 88.00000000  50.00000000 207.00000000   0.80544747
 89.00000000  60.00000000 168.00000000   0.73684211
 90.00000000  26.00000000 194.00000000   0.88181818
 91.00000000  34.00000000 155.00000000   0.82010582
 92.00000000  27.00000000 143.00000000   0.84117647
 93.00000000  32.00000000 200.00000000   0.86206897
 94.00000000  21.00000000 155.00000000   0.88068182
 95.00000000   8.00000000 195.00000000   0.96059113
 96.00000000  93.00000000 117.00000000   0.55714286
 97.00000000 111.00000000 151.00000000   0.57633588
 98.00000000  44.00000000 175.00000000   0.79908676
 99.00000000  50.00000000 139.00000000   0.73544974
100.00000000  14.00000000 172.00000000   0.92473118
101.00000000  74.00000000 125.00000000   0.62814070
102.00000000  47.00000000 142.00000000   0.75132275
103.00000000  33.00000000 174.00000000   0.84057971
104.00000000  47.00000000 167.00000000   0.78037383
105.00000000  46.00000000 199.00000000   0.81224490
106.00000000  23.00000000 157.00000000   0.87222222
107.00000000  81.00000000 242.00000000   0.74922601
108.00000000  39.00000000 175.00000000   0.81775701
109.00000000  12.00000000 134.00000000   0.91780822
110.00000000  52.00000000 112.00000000   0.68292683
111.00000000  52.00000000 211.00000000   0.80228137
112.00000000  29.00000000 211.00000000   0.87916667
113.00000000  43.00000000 206.00000000   0.82730924
114.00000000  61.00000000  90.00000000   0.59602649
115.00000000  91.00000000 128.00000000   0.58447489
116.00000000  65.00000000 129.00000000   0.66494845
117.00000000  24.00000000 143.00000000   0.85628743
118.00000000  52.00000000 157.00000000   0.75119617
119.00000000  57.00000000 172.00000000   0.75109170
120.00000000   7.00000000 176.00000000   0.96174863
121.00000000  31.00000000 189.00000000   0.85909091
122.00000000  67.00000000 143.00000000   0.68095238
123.00000000  19.00000000 162.00000000   0.89502762
124.00000000  24.00000000 196.00000000   0.89090909
125.00000000  56.00000000 206.00000000   0.78625954
126.00000000  25.00000000 113.00000000   0.81884058
127.00000000  50.00000000 171.00000000   0.77375566
128.00000000 105.00000000 173.00000000   0.62230216
129.00000000  72.00000000 191.00000000   0.72623574
130.00000000  21.00000000 159.00000000   0.88333333
131.00000000  63.00000000 164.00000000   0.72246696
132.00000000  56.00000000 137.00000000   0.70984456
133.00000000  70.00000000 107.00000000   0.60451977
134.00000000  38.00000000 152.00000000   0.80000000
135.00000000  37.00000000 136.00000000   0.78612717
136.00000000  41.00000000 195.00000000   0.82627119
137.00000000  22.00000000 114.00000000   0.83823529
138.00000000  21.00000000 154.00000000   0.88000000
139.00000000  32.00000000 144.00000000   0.81818182
140.00000000  51.00000000 144.00000000   0.73846154
141.00000000  72.00000000 265.00000000   0.78635015
142.00000000  33.00000000 136.00000000   0.80473373
143.00000000  20.00000000 151.00000000   0.88304094
144.00000000  68.00000000 130.00000000   0.65656566
145.00000000  78.00000000  71.00000000   0.47651007
146.00000000  42.00000000 160.00000000   0.79207921
147.00000000  45.00000000 126.00000000   0.73684211
148.00000000  95.00000000 146.00000000   0.60580913
149.00000000  57.00000000 162.00000000   0.73972603
150.00000000  37.00000000 126.00000000   0.77300613
151.00000000  -5.00000000 128.00000000   1.04065041
152.00000000  64.00000000 147.00000000   0.69668246
153.00000000   4.00000000 101.00000000   0.96190476
154.00000000  74.00000000 165.00000000   0.69037657
155.00000000  83.00000000 169.00000000   0.67063492
156.00000000 111.00000000 124.00000000   0.52765957
157.00000000  35.00000000 173.00000000   0.83173077
158.00000000  52.00000000 133.00000000   0.71891892
159.00000000  58.00000000 180.00000000   0.75630252
160.00000000  26.00000000 102.00000000   0.79687500
161.00000000  51.00000000 116.00000000   0.69461078
162.00000000  64.00000000 158.00000000   0.71171171
163.00000000  97.00000000 163.00000000   0.62692308
164.00000000  25.00000000 122.00000000   0.82993197
165.00000000  10.00000000 160.00000000   0.94117647
166.00000000  33.00000000 226.00000000   0.87258687
167.00000000  38.00000000 130.00000000   0.77380952
168.00000000  75.00000000 177.00000000   0.70238095
169.00000000  50.00000000 133.00000000   0.72677596
170.00000000  53.00000000 138.00000000   0.72251309
171.00000000  45.00000000 163.00000000   0.78365385
172.00000000  17.00000000 114.00000000   0.87022901
173.00000000  49.00000000 147.00000000   0.75000000
174.00000000  31.00000000 165.00000000   0.84183673
175.00000000  85.00000000 183.00000000   0.68283582
176.00000000 155.00000000 151.00000000   0.49346405
177.00000000  10.00000000  84.00000000   0.89361702
178.00000000  54.00000000 129.00000000   0.70491803
179.00000000  55.00000000 109.00000000   0.66463415
180.00000000  38.00000000 100.00000000   0.72463768
181.00000000  42.00000000 176.00000000   0.80733945
182.00000000  80.00000000 182.00000000   0.69465649
183.00000000  32.00000000 127.00000000   0.79874214
184.00000000  91.00000000 126.00000000   0.58064516
185.00000000  66.00000000 160.00000000   0.70796460
186.00000000  29.00000000 174.00000000   0.85714286
187.00000000  22.00000000 175.00000000   0.88832487
188.00000000  -1.00000000 159.00000000   1.00632911
189.00000000  38.00000000 161.00000000   0.80904523
190.00000000  89.00000000 162.00000000   0.64541833
191.00000000   7.00000000 149.00000000   0.95512821
192.00000000  29.00000000 108.00000000   0.78832117
193.00000000  38.00000000  99.00000000   0.72262774
194.00000000  20.00000000  98.00000000   0.83050847
195.00000000  68.00000000 187.00000000   0.73333333
196.00000000  54.00000000 148.00000000   0.73267327
197.00000000   6.00000000 147.00000000   0.96078431
198.00000000  58.00000000 157.00000000   0.73023256
199.00000000  27.00000000 124.00000000   0.82119205
200.00000000  70.00000000 141.00000000   0.66824645
201.00000000  26.00000000 103.00000000   0.79844961
202.00000000  16.00000000 135.00000000   0.89403974
203.00000000  25.00000000 139.00000000   0.84756098
204.00000000  14.00000000 168.00000000   0.92307692
205.00000000  47.00000000  88.00000000   0.65185185
206.00000000  53.00000000 158.00000000   0.74881517
207.00000000  18.00000000 207.00000000   0.92000000
208.00000000  55.00000000 200.00000000   0.78431373
209.00000000  82.00000000 163.00000000   0.66530612
210.00000000  25.00000000 132.00000000   0.84076433
211.00000000 100.00000000 109.00000000   0.52153110
212.00000000 101.00000000  83.00000000   0.45108696
213.00000000  32.00000000 121.00000000   0.79084967
214.00000000  11.00000000 131.00000000   0.92253521
215.00000000  72.00000000 143.00000000   0.66511628
216.00000000  33.00000000 161.00000000   0.82989691
217.00000000  57.00000000 141.00000000   0.71212121
218.00000000  44.00000000 135.00000000   0.75418994
219.00000000  70.00000000  54.00000000   0.43548387
220.00000000  41.00000000 143.00000000   0.77717391
221.00000000  36.00000000 170.00000000   0.82524272
222.00000000  55.00000000 111.00000000   0.66867470
223.00000000  99.00000000 160.00000000   0.61776062
224.00000000  39.00000000  93.00000000   0.70454545
225.00000000  -1.00000000  85.00000000   1.01190476
226.00000000  50.00000000 129.00000000   0.72067039
227.00000000   2.00000000 164.00000000   0.98795181
228.00000000  65.00000000 109.00000000   0.62643678
229.00000000  12.00000000 108.00000000   0.90000000
230.00000000  39.00000000 142.00000000   0.78453039
231.00000000  23.00000000 122.00000000   0.84137931
232.00000000  48.00000000 139.00000000   0.74331551
233.00000000  44.00000000 180.00000000   0.80357143
234.00000000  55.00000000 113.00000000   0.67261905
235.00000000  15.00000000 122.00000000   0.89051095
236.00000000 114.00000000 170.00000000   0.59859155
237.00000000  35.00000000 158.00000000   0.81865285
238.00000000  53.00000000  90.00000000   0.62937063
239.00000000  56.00000000 194.00000000   0.77600000
240.00000000  23.00000000 134.00000000   0.85350318
241.00000000  83.00000000 171.00000000   0.67322835
242.00000000  11.00000000 182.00000000   0.94300518
243.00000000  74.00000000 160.00000000   0.68376068
244.00000000  75.00000000 119.00000000   0.61340206
245.00000000 105.00000000 153.00000000   0.59302326
246.00000000  48.00000000 169.00000000   0.77880184
247.00000000  28.00000000 181.00000000   0.86602871
248.00000000  36.00000000 106.00000000   0.74647887
249.00000000  41.00000000 120.00000000   0.74534161
250.00000000  53.00000000  98.00000000   0.64900662
251.00000000  44.00000000  96.00000000   0.68571429
252.00000000  66.00000000 148.00000000   0.69158879
253.00000000  29.00000000 163.00000000   0.84895833
254.00000000  12.00000000 149.00000000   0.92546584
255.00000000  29.00000000 102.00000000   0.77862595
256.00000000   0.00000000 186.00000000   1.00000000
257.00000000  21.00000000 125.00000000   0.85616438
258.00000000  98.00000000 146.00000000   0.59836066
259.00000000  57.00000000 141.00000000   0.71212121
260.00000000  52.00000000 164.00000000   0.75925926
261.00000000   8.00000000 127.00000000   0.94074074
262.00000000  -4.00000000 189.00000000   1.02162162
263.00000000  -7.00000000  75.00000000   1.10294118
264.00000000  62.00000000 151.00000000   0.70892019
265.00000000  26.00000000 161.00000000   0.86096257
266.00000000  54.00000000 235.00000000   0.81314879
267.00000000 -12.00000000 112.00000000   1.12000000
268.00000000  56.00000000 176.00000000   0.75862069
269.00000000  23.00000000 172.00000000   0.88205128
270.00000000  41.00000000 133.00000000   0.76436782
271.00000000  26.00000000 133.00000000   0.83647799
272.00000000 116.00000000 213.00000000   0.64741641
273.00000000  24.00000000 189.00000000   0.88732394
274.00000000  45.00000000 148.00000000   0.76683938
275.00000000  53.00000000 155.00000000   0.74519231
276.00000000  33.00000000 159.00000000   0.82812500
277.00000000  58.00000000 190.00000000   0.76612903
278.00000000  45.00000000 104.00000000   0.69798658
279.00000000   2.00000000 157.00000000   0.98742138
280.00000000   1.00000000 115.00000000   0.99137931
281.00000000  -1.00000000 126.00000000   1.00800000
282.00000000  51.00000000 126.00000000   0.71186441
283.00000000  30.00000000 202.00000000   0.87068966
284.00000000 114.00000000 268.00000000   0.70157068
285.00000000  -7.00000000 204.00000000   1.03553299
286.00000000  34.00000000 138.00000000   0.80232558
287.00000000  59.00000000 139.00000000   0.70202020
288.00000000  67.00000000 148.00000000   0.68837209
289.00000000  -8.00000000 159.00000000   1.05298013
290.00000000  10.00000000 162.00000000   0.94186047
291.00000000  40.00000000 161.00000000   0.80099502
292.00000000  17.00000000 104.00000000   0.85950413
293.00000000  69.00000000 164.00000000   0.70386266
294.00000000  13.00000000  91.00000000   0.87500000
295.00000000 -18.00000000 181.00000000   1.11042945
296.00000000  49.00000000 115.00000000   0.70121951
297.00000000 108.00000000 122.00000000   0.53043478
298.00000000  99.00000000 162.00000000   0.62068966
299.00000000  60.00000000 125.00000000   0.67567568
300.00000000  10.00000000 160.00000000   0.94117647
301.00000000 -24.00000000 149.00000000   1.19200000
302.00000000  17.00000000 165.00000000   0.90659341
303.00000000  45.00000000 118.00000000   0.72392638
304.00000000  61.00000000 110.00000000   0.64327485
305.00000000  19.00000000 167.00000000   0.89784946
306.00000000  15.00000000 127.00000000   0.89436620
307.00000000 -20.00000000 145.00000000   1.16000000
308.00000000   5.00000000 216.00000000   0.97737557
309.00000000  45.00000000 170.00000000   0.79069767
310.00000000  56.00000000 142.00000000   0.71717172
311.00000000  33.00000000 100.00000000   0.75187970
312.00000000  -3.00000000  86.00000000   1.03614458
313.00000000  22.00000000 145.00000000   0.86826347
314.00000000  32.00000000 156.00000000   0.82978723
315.00000000  40.00000000 173.00000000   0.81220657
316.00000000  61.00000000  92.00000000   0.60130719
317.00000000  25.00000000 151.00000000   0.85795455
318.00000000  51.00000000 165.00000000   0.76388889
319.00000000  26.00000000 178.00000000   0.87254902
320.00000000 100.00000000 133.00000000   0.57081545
321.00000000  -6.00000000 155.00000000   1.04026846
322.00000000  16.00000000 130.00000000   0.89041096
323.00000000  30.00000000  74.00000000   0.71153846
324.00000000   4.00000000 155.00000000   0.97484277
325.00000000  36.00000000 135.00000000   0.78947368
326.00000000  12.00000000 131.00000000   0.91608392
327.00000000   0.00000000 140.00000000   1.00000000
328.00000000 -10.00000000 128.00000000   1.08474576
329.00000000  63.00000000 188.00000000   0.74900398
330.00000000  14.00000000 155.00000000   0.91715976
331.00000000  17.00000000  96.00000000   0.84955752
332.00000000  53.00000000 165.00000000   0.75688073
333.00000000  53.00000000 123.00000000   0.69886364
334.00000000  60.00000000 178.00000000   0.74789916
335.00000000  13.00000000 178.00000000   0.93193717
336.00000000   9.00000000  93.00000000   0.91176471
337.00000000  63.00000000 101.00000000   0.61585366
338.00000000  32.00000000 137.00000000   0.81065089
339.00000000  75.00000000 105.00000000   0.58333333
340.00000000  54.00000000 134.00000000   0.71276596
341.00000000  34.00000000 179.00000000   0.84037559
342.00000000  44.00000000 123.00000000   0.73652695
343.00000000  56.00000000 190.00000000   0.77235772
344.00000000   0.00000000 215.00000000   1.00000000
345.00000000  21.00000000  73.00000000   0.77659574
346.00000000  23.00000000 161.00000000   0.87500000
347.00000000  76.00000000 119.00000000   0.61025641
348.00000000  15.00000000 156.00000000   0.91228070
349.00000000  43.00000000 115.00000000   0.72784810
350.00000000   9.00000000  77.00000000   0.89534884
351.00000000  10.00000000 230.00000000   0.95833333
352.00000000  18.00000000 141.00000000   0.88679245
353.00000000  73.00000000 110.00000000   0.60109290
354.00000000  24.00000000  90.00000000   0.78947368
355.00000000  32.00000000 214.00000000   0.86991870
356.00000000  71.00000000 179.00000000   0.71600000
357.00000000  69.00000000 139.00000000   0.66826923
358.00000000  43.00000000 126.00000000   0.74556213
359.00000000  15.00000000 179.00000000   0.92268041
360.00000000  16.00000000 122.00000000   0.88405797
361.00000000  75.00000000  99.00000000   0.56896552
362.00000000  38.00000000 162.00000000   0.81000000
363.00000000  16.00000000 145.00000000   0.90062112
364.00000000  64.00000000 155.00000000   0.70776256
365.00000000  48.00000000 198.00000000   0.80487805
366.00000000  92.00000000 133.00000000   0.59111111
367.00000000  43.00000000 105.00000000   0.70945946
368.00000000  56.00000000 175.00000000   0.75757576
369.00000000  46.00000000 172.00000000   0.78899083
370.00000000   1.00000000  96.00000000   0.98969072
371.00000000  38.00000000 135.00000000   0.78034682
372.00000000  14.00000000 169.00000000   0.92349727
373.00000000  38.00000000 120.00000000   0.75949367
374.00000000 104.00000000 148.00000000   0.58730159
375.00000000  14.00000000 173.00000000   0.92513369
376.00000000  44.00000000 126.00000000   0.74117647
377.00000000  33.00000000 161.00000000   0.82989691
378.00000000  31.00000000 114.00000000   0.78620690
379.00000000  25.00000000 186.00000000   0.88151659
380.00000000  33.00000000 162.00000000   0.83076923
381.00000000   3.00000000 179.00000000   0.98351648
382.00000000 125.00000000  57.00000000   0.31318681
383.00000000 258.00000000   9.00000000   0.03370787
384.00000000 246.00000000  17.00000000   0.06463878
385.00000000 295.00000000  19.00000000   0.06050955
386.00000000 175.00000000  26.00000000   0.12935323
387.00000000 216.00000000  48.00000000   0.18181818
388.00000000 188.00000000  67.00000000   0.26274510
389.00000000 319.00000000 -11.00000000  -0.03571429
390.00000000 232.00000000  44.00000000   0.15942029
391.00000000 286.00000000 -10.00000000  -0.03623188
392.00000000 181.00000000  -8.00000000  -0.04624277
393.00000000 236.00000000  -8.00000000  -0.03508772
394.00000000 269.00000000  10.00000000   0.03584229
395.00000000 258.00000000  14.00000000   0.05147059
396.00000000 222.00000000   1.00000000   0.00448430
397.00000000 255.00000000   5.00000000   0.01923077
398.00000000 238.00000000  30.00000000   0.11194030
399.00000000 175.00000000  33.00000000   0.15865385
400.00000000 217.00000000  -2.00000000  -0.00930233
401.00000000 220.00000000   7.00000000   0.03083700
402.00000000 265.00000000 -16.00000000  -0.06425703
403.00000000 257.00000000   9.00000000   0.03383459
404.00000000 246.00000000  44.00000000   0.15172414
405.00000000 301.00000000 -22.00000000  -0.07885305
406.00000000 176.00000000  22.00000000   0.11111111
407.00000000 193.00000000  30.00000000   0.13452915
408.00000000 223.00000000  -8.00000000  -0.03720930
409.00000000 238.00000000 108.00000000   0.31213873
410.00000000 291.00000000  -4.00000000  -0.01393728
411.00000000  63.00000000  13.00000000   0.17105263
412.00000000 318.00000000 -22.00000000  -0.07432432
413.00000000 242.00000000  46.00000000   0.15972222
414.00000000 168.00000000  30.00000000   0.15151515
415.00000000 249.00000000  53.00000000   0.17549669
416.00000000 195.00000000  11.00000000   0.05339806
417.00000000 298.00000000  24.00000000   0.07453416
418.00000000 239.00000000  11.00000000   0.04400000
419.00000000 221.00000000  35.00000000   0.13671875
420.00000000 188.00000000  17.00000000   0.08292683
421.00000000 108.00000000 -19.00000000  -0.21348315
422.00000000 187.00000000  -3.00000000  -0.01630435
423.00000000 222.00000000 -20.00000000  -0.09900990
424.00000000 205.00000000  27.00000000   0.11637931
425.00000000 228.00000000   6.00000000   0.02564103
426.00000000 263.00000000   1.00000000   0.00378788
427.00000000 219.00000000  41.00000000   0.15769231
428.00000000 217.00000000   8.00000000   0.03555556
429.00000000 112.00000000 -17.00000000  -0.17894737
430.00000000 171.00000000  53.00000000   0.23660714
431.00000000 289.00000000  29.00000000   0.09119497
432.00000000 354.00000000  35.00000000   0.08997429
433.00000000 159.00000000  31.00000000   0.16315789
434.00000000 258.00000000  -5.00000000  -0.01976285
435.00000000 237.00000000  12.00000000   0.04819277
436.00000000 189.00000000  20.00000000   0.09569378
437.00000000 236.00000000  24.00000000   0.09230769
438.00000000 230.00000000   8.00000000   0.03361345
439.00000000 191.00000000   8.00000000   0.04020101
440.00000000 235.00000000   2.00000000   0.00843882
441.00000000 256.00000000  13.00000000   0.04832714
442.00000000 219.00000000  26.00000000   0.10612245
443.00000000 263.00000000  11.00000000   0.04014599
444.00000000 194.00000000   6.00000000   0.03000000
445.00000000 256.00000000  18.00000000   0.06569343
446.00000000 240.00000000  39.00000000   0.13978495
447.00000000 201.00000000  82.00000000   0.28975265
448.00000000 242.00000000 -17.00000000  -0.07555556
449.00000000 184.00000000  15.00000000   0.07537688
450.00000000 246.00000000  41.00000000   0.14285714
451.00000000 257.00000000  19.00000000   0.06884058
452.00000000 291.00000000  60.00000000   0.17094017
453.00000000 241.00000000  31.00000000   0.11397059
454.00000000 143.00000000 -16.00000000  -0.12598425
455.00000000 185.00000000  44.00000000   0.19213974
456.00000000 188.00000000   0.00000000   0.00000000
457.00000000 245.00000000   2.00000000   0.00809717
458.00000000 224.00000000  40.00000000   0.15151515
459.00000000 209.00000000  19.00000000   0.08333333
460.00000000 200.00000000  26.00000000   0.11504425
461.00000000 242.00000000  22.00000000   0.08333333
462.00000000 282.00000000  29.00000000   0.09324759
463.00000000 220.00000000  25.00000000   0.10204082
464.00000000 229.00000000   4.00000000   0.01716738
465.00000000 234.00000000  21.00000000   0.08235294
466.00000000 155.00000000  12.00000000   0.07185629
467.00000000 244.00000000  -4.00000000  -0.01666667
468.00000000 184.00000000   7.00000000   0.03664921
469.00000000 238.00000000  -1.00000000  -0.00421941
470.00000000 203.00000000  26.00000000   0.11353712
471.00000000 246.00000000  11.00000000   0.04280156
472.00000000 242.00000000   7.00000000   0.02811245
473.00000000 223.00000000  42.00000000   0.15849057
474.00000000 317.00000000   3.00000000   0.00937500
475.00000000 243.00000000  15.00000000   0.05813953
476.00000000 268.00000000  42.00000000   0.13548387
477.00000000 227.00000000  37.00000000   0.14015152
478.00000000 224.00000000  21.00000000   0.08571429
479.00000000 281.00000000  59.00000000   0.17352941
480.00000000 259.00000000 -14.00000000  -0.05714286
481.00000000 253.00000000   9.00000000   0.03435115
482.00000000 250.00000000  -2.00000000  -0.00806452
483.00000000 346.00000000  37.00000000   0.09660574
484.00000000 218.00000000  27.00000000   0.11020408
485.00000000 268.00000000   2.00000000   0.00740741
486.00000000 120.00000000  49.00000000   0.28994083
487.00000000 199.00000000  -6.00000000  -0.03108808
488.00000000 240.00000000  49.00000000   0.16955017
489.00000000 259.00000000  36.00000000   0.12203390
490.00000000 216.00000000   5.00000000   0.02262443
491.00000000 252.00000000 -16.00000000  -0.06779661
492.00000000 162.00000000  10.00000000   0.05813953
493.00000000 226.00000000  32.00000000   0.12403101
494.00000000 219.00000000  31.00000000   0.12400000
495.00000000 302.00000000   7.00000000   0.02265372
496.00000000 250.00000000  22.00000000   0.08088235
497.00000000 298.00000000  49.00000000   0.14121037
498.00000000 263.00000000  49.00000000   0.15705128
499.00000000 203.00000000 -15.00000000  -0.07978723
500.00000000 233.00000000  17.00000000   0.06800000
