# Supplementary material for: Ubiquitin transfer by a RING E3 ligase occurs from a closed E2~ubiquitin conformation
Source: Nat Commun. 2020 Jun 5;11:2846. doi: 10.1038/s41467-020-16666-y (PMC7275055; doi:10.1038/s41467-020-16666-y)
Supplement: Supplementary file 4 — Source Data [file 41467_2020_16666_MOESM4_ESM.zip › Source_Data/Figures/Figure_5/Figure_5a/ASCII_22RNF4/17_56with_fret.dat]

  0.00000000 114.00000000 183.00000000   0.61616162
  1.00000000 108.00000000 272.00000000   0.71578947
  2.00000000 101.00000000 214.00000000   0.67936508
  3.00000000  84.00000000 187.00000000   0.69003690
  4.00000000  75.00000000 197.00000000   0.72426471
  5.00000000  71.00000000 179.00000000   0.71600000
  6.00000000  77.00000000 161.00000000   0.67647059
  7.00000000  16.00000000 192.00000000   0.92307692
  8.00000000 110.00000000 177.00000000   0.61672474
  9.00000000 166.00000000 175.00000000   0.51319648
 10.00000000  72.00000000 136.00000000   0.65384615
 11.00000000  99.00000000 176.00000000   0.64000000
 12.00000000 159.00000000 145.00000000   0.47697368
 13.00000000 100.00000000 158.00000000   0.61240310
 14.00000000  40.00000000 177.00000000   0.81566820
 15.00000000  46.00000000 167.00000000   0.78403756
 16.00000000 106.00000000 174.00000000   0.62142857
 17.00000000  16.00000000 223.00000000   0.93305439
 18.00000000  69.00000000 110.00000000   0.61452514
 19.00000000 127.00000000 229.00000000   0.64325843
 20.00000000  27.00000000 162.00000000   0.85714286
 21.00000000 117.00000000 160.00000000   0.57761733
 22.00000000  55.00000000 169.00000000   0.75446429
 23.00000000  96.00000000 144.00000000   0.60000000
 24.00000000  78.00000000 183.00000000   0.70114943
 25.00000000  99.00000000 153.00000000   0.60714286
 26.00000000  63.00000000 185.00000000   0.74596774
 27.00000000 108.00000000 132.00000000   0.55000000
 28.00000000 123.00000000 127.00000000   0.50800000
 29.00000000  93.00000000 121.00000000   0.56542056
 30.00000000 107.00000000 191.00000000   0.64093960
 31.00000000 112.00000000 182.00000000   0.61904762
 32.00000000  53.00000000 184.00000000   0.77637131
 33.00000000 154.00000000 233.00000000   0.60206718
 34.00000000  78.00000000 128.00000000   0.62135922
 35.00000000 128.00000000 169.00000000   0.56902357
 36.00000000  88.00000000 156.00000000   0.63934426
 37.00000000 101.00000000 137.00000000   0.57563025
 38.00000000  94.00000000 199.00000000   0.67918089
 39.00000000 113.00000000 139.00000000   0.55158730
 40.00000000  78.00000000 155.00000000   0.66523605
 41.00000000 113.00000000 135.00000000   0.54435484
 42.00000000 111.00000000 107.00000000   0.49082569
 43.00000000  99.00000000 133.00000000   0.57327586
 44.00000000 131.00000000 174.00000000   0.57049180
 45.00000000  87.00000000 179.00000000   0.67293233
 46.00000000  63.00000000 134.00000000   0.68020305
 47.00000000 121.00000000 206.00000000   0.62996942
 48.00000000  77.00000000 179.00000000   0.69921875
 49.00000000  82.00000000 125.00000000   0.60386473
 50.00000000  74.00000000 184.00000000   0.71317829
 51.00000000  53.00000000 100.00000000   0.65359477
 52.00000000  76.00000000 133.00000000   0.63636364
 53.00000000  86.00000000 120.00000000   0.58252427
 54.00000000  52.00000000 186.00000000   0.78151261
 55.00000000  60.00000000 131.00000000   0.68586387
 56.00000000  54.00000000 145.00000000   0.72864322
 57.00000000  35.00000000 109.00000000   0.75694444
 58.00000000  74.00000000 189.00000000   0.71863118
 59.00000000  65.00000000 103.00000000   0.61309524
 60.00000000  47.00000000 143.00000000   0.75263158
 61.00000000  76.00000000 162.00000000   0.68067227
 62.00000000  25.00000000 128.00000000   0.83660131
 63.00000000  -1.00000000 140.00000000   1.00719424
 64.00000000 171.00000000  47.00000000   0.21559633
 65.00000000  38.00000000  -6.00000000  -0.18750000
 66.00000000 -33.00000000  26.00000000  -3.71428571
 67.00000000  27.00000000 -17.00000000  -1.70000000
 68.00000000  41.00000000 -16.00000000  -0.64000000
 69.00000000  35.00000000 -46.00000000   4.18181818
 70.00000000 -14.00000000 -34.00000000   0.70833333
 71.00000000  11.00000000   5.00000000   0.31250000
 72.00000000  13.00000000   4.00000000   0.23529412
 73.00000000  -9.00000000 -46.00000000   0.83636364
 74.00000000 -10.00000000 -10.00000000   0.50000000
 75.00000000  -1.00000000 -12.00000000   0.92307692
 76.00000000 -12.00000000 -20.00000000   0.62500000
 77.00000000  60.00000000  -7.00000000  -0.13207547
 78.00000000  15.00000000  44.00000000   0.74576271
 79.00000000 -10.00000000 -15.00000000   0.60000000
 80.00000000  22.00000000 -25.00000000   8.33333333
 81.00000000 -10.00000000 -28.00000000   0.73684211
 82.00000000   4.00000000 -33.00000000   1.13793103
 83.00000000  13.00000000  12.00000000   0.48000000
 84.00000000  59.00000000 -32.00000000  -1.18518519
 85.00000000  13.00000000   4.00000000   0.23529412
 86.00000000  29.00000000  64.00000000   0.68817204
 87.00000000  19.00000000 -57.00000000   1.50000000
 88.00000000  -6.00000000  29.00000000   1.26086957
 89.00000000  32.00000000 -12.00000000  -0.60000000
 90.00000000  -3.00000000   0.00000000  -0.00000000
 91.00000000  -1.00000000 -36.00000000   0.97297297
 92.00000000  14.00000000 -43.00000000   1.48275862
 93.00000000  36.00000000   7.00000000   0.16279070
 94.00000000 -38.00000000  28.00000000  -2.80000000
 95.00000000 -33.00000000 -31.00000000   0.48437500
 96.00000000  -9.00000000   1.00000000  -0.12500000
 97.00000000 -12.00000000  33.00000000   1.57142857
 98.00000000   8.00000000  54.00000000   0.87096774
 99.00000000 -15.00000000 -28.00000000   0.65116279
100.00000000  10.00000000 -34.00000000   1.41666667
101.00000000  -7.00000000 -19.00000000   0.73076923
102.00000000  20.00000000   0.00000000   0.00000000
103.00000000  15.00000000  13.00000000   0.46428571
104.00000000  16.00000000  -4.00000000  -0.33333333
105.00000000  24.00000000 -14.00000000  -1.40000000
106.00000000  16.00000000   5.00000000   0.23809524
107.00000000   7.00000000 -27.00000000   1.35000000
108.00000000   5.00000000 -15.00000000   1.50000000
109.00000000  -3.00000000  -8.00000000   0.72727273
110.00000000   3.00000000  -4.00000000   4.00000000
111.00000000  15.00000000   9.00000000   0.37500000
112.00000000  18.00000000 -19.00000000  19.00000000
113.00000000  -9.00000000  13.00000000   3.25000000
114.00000000   4.00000000   1.00000000   0.20000000
115.00000000   7.00000000   3.00000000   0.30000000
116.00000000  36.00000000 -22.00000000  -1.57142857
117.00000000  17.00000000 -44.00000000   1.62962963
118.00000000  63.00000000  -4.00000000  -0.06779661
119.00000000  -3.00000000 -27.00000000   0.90000000
120.00000000  -3.00000000 -14.00000000   0.82352941
121.00000000  67.00000000  -6.00000000  -0.09836066
122.00000000  68.00000000 -47.00000000  -2.23809524
123.00000000  32.00000000 -10.00000000  -0.45454545
124.00000000  -7.00000000  -7.00000000   0.50000000
125.00000000 -15.00000000 -27.00000000   0.64285714
126.00000000  19.00000000 -38.00000000   2.00000000
127.00000000   6.00000000 -27.00000000   1.28571429
128.00000000  -4.00000000 -36.00000000   0.90000000
129.00000000 -23.00000000  -3.00000000   0.11538462
130.00000000  10.00000000  -4.00000000  -0.66666667
131.00000000  11.00000000  34.00000000   0.75555556
132.00000000  38.00000000 -42.00000000  10.50000000
133.00000000  14.00000000  38.00000000   0.73076923
134.00000000  40.00000000 -33.00000000  -4.71428571
135.00000000  18.00000000   1.00000000   0.05263158
136.00000000  31.00000000 -43.00000000   3.58333333
137.00000000  -4.00000000 -10.00000000   0.71428571
138.00000000   3.00000000 -12.00000000   1.33333333
139.00000000   1.00000000 -29.00000000   1.03571429
140.00000000 -16.00000000  -9.00000000   0.36000000
141.00000000  19.00000000 -27.00000000   3.37500000
142.00000000 -23.00000000 -17.00000000   0.42500000
143.00000000  45.00000000  10.00000000   0.18181818
144.00000000 -11.00000000 -14.00000000   0.56000000
145.00000000  -5.00000000 -29.00000000   0.85294118
146.00000000  22.00000000  35.00000000   0.61403509
147.00000000  29.00000000 -14.00000000  -0.93333333
148.00000000  -4.00000000   2.00000000  -1.00000000
149.00000000  13.00000000 -22.00000000   2.44444444
150.00000000 -13.00000000 -17.00000000   0.56666667
151.00000000  30.00000000  14.00000000   0.31818182
152.00000000 -33.00000000  10.00000000  -0.43478261
153.00000000 -16.00000000  -8.00000000   0.33333333
154.00000000  -3.00000000 -58.00000000   0.95081967
155.00000000   9.00000000 -17.00000000   2.12500000
156.00000000  34.00000000 -25.00000000  -2.77777778
157.00000000   5.00000000 -14.00000000   1.55555556
158.00000000   7.00000000 -51.00000000   1.15909091
159.00000000  26.00000000 -17.00000000  -1.88888889
160.00000000  -6.00000000 -28.00000000   0.82352941
161.00000000   6.00000000 -28.00000000   1.27272727
162.00000000   4.00000000 -28.00000000   1.16666667
163.00000000  -9.00000000   9.00000000   0.50000000
164.00000000  71.00000000 -14.00000000  -0.24561404
165.00000000  19.00000000  -5.00000000  -0.35714286
166.00000000  22.00000000 -13.00000000  -1.44444444
167.00000000   6.00000000   6.00000000   0.50000000
168.00000000  34.00000000 -22.00000000  -1.83333333
169.00000000  63.00000000 -30.00000000  -0.90909091
170.00000000 -13.00000000  -1.00000000   0.07142857
171.00000000  -3.00000000 -12.00000000   0.80000000
172.00000000  34.00000000  30.00000000   0.46875000
173.00000000  22.00000000  25.00000000   0.53191489
174.00000000  25.00000000 -20.00000000  -4.00000000
175.00000000 -20.00000000  32.00000000   2.66666667
176.00000000  71.00000000 -24.00000000  -0.51063830
177.00000000  16.00000000 -22.00000000   3.66666667
178.00000000  65.00000000 -56.00000000  -6.22222222
179.00000000  46.00000000 -14.00000000  -0.43750000
180.00000000  15.00000000  20.00000000   0.57142857
181.00000000   5.00000000 -26.00000000   1.23809524
182.00000000   9.00000000 -50.00000000   1.21951220
183.00000000  54.00000000  23.00000000   0.29870130
184.00000000 -18.00000000 -31.00000000   0.63265306
185.00000000   0.00000000 -12.00000000   1.00000000
186.00000000  -2.00000000 -22.00000000   0.91666667
187.00000000  13.00000000  -8.00000000  -1.60000000
188.00000000  27.00000000  16.00000000   0.37209302
189.00000000  -1.00000000 -17.00000000   0.94444444
190.00000000  57.00000000  32.00000000   0.35955056
191.00000000  38.00000000  -5.00000000  -0.15151515
192.00000000 -19.00000000  -1.00000000   0.05000000
193.00000000  -8.00000000 -16.00000000   0.66666667
194.00000000  70.00000000 -51.00000000  -2.68421053
195.00000000 -14.00000000 -21.00000000   0.60000000
196.00000000  18.00000000   5.00000000   0.21739130
197.00000000  23.00000000 -24.00000000  24.00000000
198.00000000  40.00000000 -24.00000000  -1.50000000
199.00000000  30.00000000 -45.00000000   3.00000000
200.00000000  17.00000000  17.00000000   0.50000000
201.00000000  24.00000000 -40.00000000   2.50000000
202.00000000  27.00000000   6.00000000   0.18181818
203.00000000  38.00000000 -37.00000000 -37.00000000
204.00000000  -4.00000000 -40.00000000   0.90909091
205.00000000  22.00000000 -45.00000000   1.95652174
206.00000000  53.00000000 -11.00000000  -0.26190476
207.00000000  28.00000000 -41.00000000   3.15384615
208.00000000 -11.00000000 -15.00000000   0.57692308
209.00000000  92.00000000 -52.00000000  -1.30000000
210.00000000  17.00000000 -35.00000000   1.94444444
211.00000000  43.00000000 -11.00000000  -0.34375000
212.00000000  49.00000000 -23.00000000  -0.88461538
213.00000000  18.00000000 -37.00000000   1.94736842
214.00000000  18.00000000 -11.00000000  -1.57142857
215.00000000  92.00000000 -33.00000000  -0.55932203
216.00000000 -25.00000000 -10.00000000   0.28571429
217.00000000  40.00000000 -12.00000000  -0.42857143
218.00000000   4.00000000 -13.00000000   1.44444444
219.00000000  29.00000000 -19.00000000  -1.90000000
220.00000000  22.00000000 -15.00000000  -2.14285714
221.00000000  16.00000000 -40.00000000   1.66666667
222.00000000 -19.00000000  15.00000000  -3.75000000
223.00000000  19.00000000 -30.00000000   2.72727273
224.00000000  18.00000000 -45.00000000   1.66666667
225.00000000  31.00000000 -33.00000000  16.50000000
226.00000000   7.00000000   2.00000000   0.22222222
227.00000000  30.00000000 -52.00000000   2.36363636
228.00000000  63.00000000 -30.00000000  -0.90909091
229.00000000  58.00000000 -66.00000000   8.25000000
230.00000000  10.00000000 -46.00000000   1.27777778
231.00000000  34.00000000  29.00000000   0.46031746
232.00000000  58.00000000   6.00000000   0.09375000
233.00000000   5.00000000 -12.00000000   1.71428571
234.00000000  58.00000000 -35.00000000  -1.52173913
235.00000000  -3.00000000 -12.00000000   0.80000000
236.00000000  12.00000000 -24.00000000   2.00000000
237.00000000  45.00000000 -12.00000000  -0.36363636
238.00000000  -4.00000000 -33.00000000   0.89189189
239.00000000  23.00000000 -27.00000000   6.75000000
240.00000000  54.00000000 -29.00000000  -1.16000000
241.00000000   5.00000000   0.00000000   0.00000000
242.00000000  49.00000000  11.00000000   0.18333333
243.00000000  52.00000000 -31.00000000  -1.47619048
244.00000000  81.00000000 -44.00000000  -1.18918919
245.00000000 -17.00000000 -17.00000000   0.50000000
246.00000000  37.00000000 -11.00000000  -0.42307692
247.00000000  -8.00000000 -24.00000000   0.75000000
248.00000000  45.00000000 -42.00000000 -14.00000000
249.00000000   5.00000000 -56.00000000   1.09803922
250.00000000  55.00000000 -27.00000000  -0.96428571
251.00000000  51.00000000 -61.00000000   6.10000000
252.00000000   9.00000000 -23.00000000   1.64285714
253.00000000  40.00000000 -50.00000000   5.00000000
254.00000000  22.00000000 -40.00000000   2.22222222
255.00000000  -7.00000000  15.00000000   1.87500000
256.00000000  37.00000000 -49.00000000   4.08333333
257.00000000 -20.00000000 -30.00000000   0.60000000
258.00000000  18.00000000  25.00000000   0.58139535
259.00000000  22.00000000  20.00000000   0.47619048
260.00000000  37.00000000 -30.00000000  -4.28571429
261.00000000  46.00000000 -14.00000000  -0.43750000
262.00000000  -1.00000000   9.00000000   1.12500000
263.00000000 144.00000000   2.00000000   0.01369863
264.00000000  49.00000000  -5.00000000  -0.11363636
265.00000000  36.00000000 -26.00000000  -2.60000000
266.00000000  46.00000000   4.00000000   0.08000000
267.00000000  26.00000000 -21.00000000  -4.20000000
268.00000000  44.00000000 -36.00000000  -4.50000000
269.00000000  13.00000000 -14.00000000  14.00000000
270.00000000  18.00000000 -51.00000000   1.54545455
271.00000000  31.00000000 -29.00000000 -14.50000000
272.00000000  68.00000000 -32.00000000  -0.88888889
273.00000000  -5.00000000 -45.00000000   0.90000000
274.00000000  33.00000000 -11.00000000  -0.50000000
275.00000000  33.00000000  -6.00000000  -0.22222222
276.00000000 -10.00000000 -24.00000000   0.70588235
277.00000000  25.00000000 -27.00000000  13.50000000
278.00000000  24.00000000 -45.00000000   2.14285714
279.00000000  17.00000000  -3.00000000  -0.21428571
280.00000000  83.00000000 -47.00000000  -1.30555556
281.00000000   7.00000000 -30.00000000   1.30434783
282.00000000  39.00000000  -7.00000000  -0.21875000
283.00000000  25.00000000 -31.00000000   5.16666667
284.00000000  58.00000000   9.00000000   0.13432836
285.00000000  55.00000000 -34.00000000  -1.61904762
286.00000000  28.00000000 -34.00000000   5.66666667
287.00000000 -14.00000000  -4.00000000   0.22222222
288.00000000 127.00000000 -50.00000000  -0.64935065
289.00000000  17.00000000 -19.00000000   9.50000000
290.00000000  24.00000000 -16.00000000  -2.00000000
291.00000000   8.00000000 -25.00000000   1.47058824
292.00000000  -2.00000000  50.00000000   1.04166667
293.00000000  56.00000000 -23.00000000  -0.69696970
294.00000000  37.00000000  -6.00000000  -0.19354839
295.00000000  -4.00000000 -48.00000000   0.92307692
296.00000000  -7.00000000  -3.00000000   0.30000000
297.00000000   0.00000000 -14.00000000   1.00000000
298.00000000 -25.00000000 -48.00000000   0.65753425
299.00000000  56.00000000 -42.00000000  -3.00000000
300.00000000  17.00000000 -43.00000000   1.65384615
301.00000000  50.00000000  -6.00000000  -0.13636364
302.00000000   0.00000000  -7.00000000   1.00000000
303.00000000  32.00000000 -37.00000000   7.40000000
304.00000000  27.00000000 -37.00000000   3.70000000
305.00000000  62.00000000 -29.00000000  -0.87878788
306.00000000  30.00000000 -16.00000000  -1.14285714
307.00000000  -1.00000000 -12.00000000   0.92307692
308.00000000  80.00000000 -19.00000000  -0.31147541
309.00000000  33.00000000 -25.00000000  -3.12500000
310.00000000  26.00000000  13.00000000   0.33333333
311.00000000  58.00000000  17.00000000   0.22666667
312.00000000 -11.00000000  -2.00000000   0.15384615
313.00000000  65.00000000   4.00000000   0.05797101
314.00000000   5.00000000 -59.00000000   1.09259259
315.00000000   1.00000000  -3.00000000   1.50000000
316.00000000  16.00000000 -37.00000000   1.76190476
317.00000000  37.00000000  11.00000000   0.22916667
318.00000000  13.00000000  -7.00000000  -1.16666667
319.00000000  18.00000000   5.00000000   0.21739130
320.00000000  15.00000000 -31.00000000   1.93750000
321.00000000  30.00000000 -15.00000000  -1.00000000
322.00000000  43.00000000 -32.00000000  -2.90909091
323.00000000  45.00000000 -12.00000000  -0.36363636
324.00000000  27.00000000 -22.00000000  -4.40000000
325.00000000  12.00000000 -20.00000000   2.50000000
326.00000000  -6.00000000  12.00000000   2.00000000
327.00000000  95.00000000 -70.00000000  -2.80000000
328.00000000   7.00000000 -34.00000000   1.25925926
329.00000000 -16.00000000 -23.00000000   0.58974359
330.00000000 -12.00000000  25.00000000   1.92307692
331.00000000  53.00000000 -28.00000000  -1.12000000
332.00000000   3.00000000 -44.00000000   1.07317073
333.00000000  11.00000000 -42.00000000   1.35483871
334.00000000   1.00000000 -35.00000000   1.02941176
335.00000000 -18.00000000 -36.00000000   0.66666667
336.00000000  28.00000000 -33.00000000   6.60000000
337.00000000  14.00000000 -51.00000000   1.37837838
338.00000000  41.00000000 -56.00000000   3.73333333
339.00000000 -12.00000000  -9.00000000   0.42857143
340.00000000  62.00000000 -44.00000000  -2.44444444
341.00000000  85.00000000 -36.00000000  -0.73469388
342.00000000  30.00000000 -10.00000000  -0.50000000
343.00000000  58.00000000 -57.00000000 -57.00000000
344.00000000 -19.00000000 -43.00000000   0.69354839
345.00000000  19.00000000 -37.00000000   2.05555556
346.00000000   2.00000000  -7.00000000   1.40000000
347.00000000  -3.00000000   5.00000000   2.50000000
348.00000000 -23.00000000 -41.00000000   0.64062500
349.00000000  62.00000000 -35.00000000  -1.29629630
350.00000000  82.00000000 -36.00000000  -0.78260870
351.00000000   3.00000000 -34.00000000   1.09677419
352.00000000 -10.00000000 -30.00000000   0.75000000
353.00000000  17.00000000 -24.00000000   3.42857143
354.00000000   5.00000000 -11.00000000   1.83333333
355.00000000 -14.00000000   2.00000000  -0.16666667
356.00000000 -28.00000000 -16.00000000   0.36363636
357.00000000 -33.00000000 -79.00000000   0.70535714
358.00000000  20.00000000 -38.00000000   2.11111111
359.00000000  10.00000000 -28.00000000   1.55555556
360.00000000 -14.00000000 -23.00000000   0.62162162
361.00000000  17.00000000 -47.00000000   1.56666667
362.00000000 -29.00000000 -50.00000000   0.63291139
363.00000000 -20.00000000 -24.00000000   0.54545455
364.00000000  15.00000000 -48.00000000   1.45454545
365.00000000  27.00000000 -21.00000000  -3.50000000
366.00000000 -17.00000000 -42.00000000   0.71186441
367.00000000  -1.00000000 -23.00000000   0.95833333
368.00000000 -41.00000000  -3.00000000   0.06818182
369.00000000 -39.00000000 -35.00000000   0.47297297
370.00000000  15.00000000 -32.00000000   1.88235294
371.00000000   0.00000000 -38.00000000   1.00000000
372.00000000 -19.00000000 -12.00000000   0.38709677
373.00000000  -1.00000000 -34.00000000   0.97142857
374.00000000  -9.00000000 -35.00000000   0.79545455
375.00000000 -11.00000000 -25.00000000   0.69444444
376.00000000  35.00000000 -75.00000000   1.87500000
377.00000000  -6.00000000 -12.00000000   0.66666667
378.00000000  -8.00000000 -22.00000000   0.73333333
379.00000000 -20.00000000 -25.00000000   0.55555556
380.00000000 -37.00000000 -38.00000000   0.50666667
381.00000000 -23.00000000 -44.00000000   0.65671642
382.00000000  34.00000000 -54.00000000   2.70000000
383.00000000  -5.00000000 -61.00000000   0.92424242
384.00000000   4.00000000 -25.00000000   1.19047619
385.00000000  13.00000000 -58.00000000   1.28888889
386.00000000  46.00000000 -19.00000000  -0.70370370
387.00000000 -25.00000000 -42.00000000   0.62686567
388.00000000 -41.00000000 -28.00000000   0.40579710
389.00000000 -23.00000000 -44.00000000   0.65671642
390.00000000  12.00000000 -48.00000000   1.33333333
391.00000000 -36.00000000 -16.00000000   0.30769231
392.00000000 -19.00000000 -45.00000000   0.70312500
393.00000000 -15.00000000 -35.00000000   0.70000000
394.00000000 -12.00000000 -14.00000000   0.53846154
395.00000000 -25.00000000 -39.00000000   0.60937500
396.00000000 -28.00000000 -18.00000000   0.39130435
397.00000000  17.00000000   2.00000000   0.10526316
398.00000000   5.00000000 -44.00000000   1.12820513
399.00000000   9.00000000 -32.00000000   1.39130435
400.00000000 -14.00000000 -11.00000000   0.44000000
401.00000000 -22.00000000 -44.00000000   0.66666667
402.00000000 -37.00000000   2.00000000  -0.05714286
403.00000000 -27.00000000  -3.00000000   0.10000000
404.00000000   1.00000000 -39.00000000   1.02631579
405.00000000 -35.00000000 -33.00000000   0.48529412
406.00000000 -26.00000000 -35.00000000   0.57377049
407.00000000 -46.00000000  -2.00000000   0.04166667
408.00000000  36.00000000 -53.00000000   3.11764706
409.00000000 -44.00000000 -47.00000000   0.51648352
410.00000000  25.00000000 -42.00000000   2.47058824
411.00000000  -6.00000000 -39.00000000   0.86666667
412.00000000 -22.00000000 -28.00000000   0.56000000
413.00000000   5.00000000 -63.00000000   1.08620690
414.00000000 -13.00000000 -32.00000000   0.71111111
415.00000000  -9.00000000 -17.00000000   0.65384615
416.00000000 -25.00000000 -33.00000000   0.56896552
417.00000000  -1.00000000 -61.00000000   0.98387097
418.00000000 -18.00000000   3.00000000  -0.20000000
419.00000000 -18.00000000 -22.00000000   0.55000000
420.00000000 -15.00000000 -39.00000000   0.72222222
421.00000000 -24.00000000 -13.00000000   0.35135135
422.00000000 -11.00000000 -28.00000000   0.71794872
423.00000000  42.00000000 -22.00000000  -1.10000000
424.00000000 -63.00000000 -22.00000000   0.25882353
425.00000000 -37.00000000 -29.00000000   0.43939394
426.00000000 -32.00000000 -52.00000000   0.61904762
427.00000000 -28.00000000   1.00000000  -0.03703704
428.00000000 -16.00000000 -33.00000000   0.67346939
429.00000000  -3.00000000   0.00000000  -0.00000000
430.00000000 -33.00000000 -36.00000000   0.52173913
431.00000000  27.00000000  10.00000000   0.27027027
432.00000000 -32.00000000 -33.00000000   0.50769231
433.00000000 -12.00000000 -18.00000000   0.60000000
434.00000000  -4.00000000 -47.00000000   0.92156863
435.00000000 -27.00000000  -5.00000000   0.15625000
436.00000000  44.00000000 -21.00000000  -0.91304348
437.00000000   7.00000000 -32.00000000   1.28000000
438.00000000  26.00000000 -50.00000000   2.08333333
439.00000000 -45.00000000 -36.00000000   0.44444444
440.00000000  36.00000000 -42.00000000   7.00000000
441.00000000 -19.00000000 -58.00000000   0.75324675
442.00000000  26.00000000   4.00000000   0.13333333
443.00000000   5.00000000 -22.00000000   1.29411765
444.00000000 -13.00000000 -45.00000000   0.77586207
445.00000000  -2.00000000 -44.00000000   0.95652174
446.00000000  10.00000000 -44.00000000   1.29411765
447.00000000  23.00000000 -68.00000000   1.51111111
448.00000000 -27.00000000 -29.00000000   0.51785714
449.00000000  -7.00000000 -36.00000000   0.83720930
450.00000000 -17.00000000 -32.00000000   0.65306122
451.00000000 -24.00000000 -44.00000000   0.64705882
452.00000000 -20.00000000  15.00000000  -3.00000000
453.00000000 -22.00000000 -52.00000000   0.70270270
454.00000000  -9.00000000 -28.00000000   0.75675676
455.00000000  -2.00000000 -21.00000000   0.91304348
456.00000000 -14.00000000 -16.00000000   0.53333333
457.00000000   2.00000000 -28.00000000   1.07692308
458.00000000 -13.00000000 -39.00000000   0.75000000
459.00000000   6.00000000 -71.00000000   1.09230769
460.00000000  11.00000000 -81.00000000   1.15714286
461.00000000 -46.00000000 -35.00000000   0.43209877
462.00000000  27.00000000 -34.00000000   4.85714286
463.00000000 -16.00000000 -42.00000000   0.72413793
464.00000000  19.00000000 -33.00000000   2.35714286
465.00000000 -13.00000000 -29.00000000   0.69047619
466.00000000 -18.00000000 -41.00000000   0.69491525
467.00000000 -31.00000000 -25.00000000   0.44642857
468.00000000  37.00000000 -30.00000000  -4.28571429
469.00000000  54.00000000 -37.00000000  -2.17647059
470.00000000 -35.00000000   1.00000000  -0.02941176
471.00000000 -10.00000000 -26.00000000   0.72222222
472.00000000 -11.00000000 -40.00000000   0.78431373
473.00000000  -4.00000000 -43.00000000   0.91489362
474.00000000   0.00000000 -15.00000000   1.00000000
475.00000000  -8.00000000 -52.00000000   0.86666667
476.00000000 -29.00000000 -20.00000000   0.40816327
477.00000000  -9.00000000 -22.00000000   0.70967742
478.00000000  53.00000000 -15.00000000  -0.39473684
479.00000000 -36.00000000   7.00000000  -0.24137931
480.00000000  -1.00000000 -54.00000000   0.98181818
481.00000000  14.00000000 -38.00000000   1.58333333
482.00000000 -12.00000000 -46.00000000   0.79310345
483.00000000 -10.00000000  -1.00000000   0.09090909
484.00000000 -35.00000000 -45.00000000   0.56250000
485.00000000 -24.00000000 -55.00000000   0.69620253
486.00000000 -49.00000000 -39.00000000   0.44318182
487.00000000 -39.00000000 -25.00000000   0.39062500
488.00000000  -4.00000000 -63.00000000   0.94029851
489.00000000  16.00000000 -60.00000000   1.36363636
490.00000000 -23.00000000 -50.00000000   0.68493151
491.00000000 -43.00000000 -24.00000000   0.35820896
492.00000000  -2.00000000   6.00000000   1.50000000
493.00000000   1.00000000 -21.00000000   1.05000000
494.00000000  50.00000000 -24.00000000  -0.92307692
495.00000000 -15.00000000 -31.00000000   0.67391304
496.00000000  -4.00000000 -36.00000000   0.90000000
497.00000000 -11.00000000 -41.00000000   0.78846154
498.00000000 -36.00000000 -41.00000000   0.53246753
499.00000000  -6.00000000 -24.00000000   0.80000000
500.00000000   6.00000000 -10.00000000   2.50000000
