# Supplementary material for: Ubiquitin transfer by a RING E3 ligase occurs from a closed E2~ubiquitin conformation
Source: Nat Commun. 2020 Jun 5;11:2846. doi: 10.1038/s41467-020-16666-y (PMC7275055; doi:10.1038/s41467-020-16666-y)
Supplement: Supplementary file 4 — Source Data [file 41467_2020_16666_MOESM4_ESM.zip › Source_Data/Figures/Figure_5/Figure_5a/ASCII_22RNF4/17_57with_fret.dat]

  0.00000000  54.00000000 115.00000000   0.68047337
  1.00000000 104.00000000 104.00000000   0.50000000
  2.00000000  71.00000000 205.00000000   0.74275362
  3.00000000 143.00000000 182.00000000   0.56000000
  4.00000000  64.00000000 147.00000000   0.69668246
  5.00000000  77.00000000 164.00000000   0.68049793
  6.00000000  84.00000000 170.00000000   0.66929134
  7.00000000  40.00000000 195.00000000   0.82978723
  8.00000000  32.00000000 101.00000000   0.75939850
  9.00000000  92.00000000 189.00000000   0.67259786
 10.00000000 114.00000000 195.00000000   0.63106796
 11.00000000  37.00000000 186.00000000   0.83408072
 12.00000000  92.00000000 198.00000000   0.68275862
 13.00000000  54.00000000 188.00000000   0.77685950
 14.00000000  85.00000000 119.00000000   0.58333333
 15.00000000  64.00000000 128.00000000   0.66666667
 16.00000000  92.00000000 168.00000000   0.64615385
 17.00000000  57.00000000 174.00000000   0.75324675
 18.00000000 134.00000000 179.00000000   0.57188498
 19.00000000  76.00000000 135.00000000   0.63981043
 20.00000000  75.00000000 204.00000000   0.73118280
 21.00000000  81.00000000 142.00000000   0.63677130
 22.00000000  60.00000000 148.00000000   0.71153846
 23.00000000  54.00000000 122.00000000   0.69318182
 24.00000000 130.00000000 156.00000000   0.54545455
 25.00000000  90.00000000 125.00000000   0.58139535
 26.00000000 104.00000000 195.00000000   0.65217391
 27.00000000 -15.00000000 126.00000000   1.13513514
 28.00000000  61.00000000 124.00000000   0.67027027
 29.00000000 103.00000000 141.00000000   0.57786885
 30.00000000   7.00000000 133.00000000   0.95000000
 31.00000000  35.00000000 143.00000000   0.80337079
 32.00000000  87.00000000 152.00000000   0.63598326
 33.00000000  82.00000000 190.00000000   0.69852941
 34.00000000  62.00000000 173.00000000   0.73617021
 35.00000000  38.00000000 136.00000000   0.78160920
 36.00000000  70.00000000 135.00000000   0.65853659
 37.00000000 125.00000000 147.00000000   0.54044118
 38.00000000  50.00000000 146.00000000   0.74489796
 39.00000000  63.00000000 128.00000000   0.67015707
 40.00000000  87.00000000 126.00000000   0.59154930
 41.00000000 106.00000000 158.00000000   0.59848485
 42.00000000 123.00000000 141.00000000   0.53409091
 43.00000000   1.00000000 164.00000000   0.99393939
 44.00000000  98.00000000 175.00000000   0.64102564
 45.00000000  56.00000000 138.00000000   0.71134021
 46.00000000  11.00000000 190.00000000   0.94527363
 47.00000000  63.00000000 200.00000000   0.76045627
 48.00000000  80.00000000 145.00000000   0.64444444
 49.00000000  54.00000000  93.00000000   0.63265306
 50.00000000  71.00000000 198.00000000   0.73605948
 51.00000000  92.00000000  98.00000000   0.51578947
 52.00000000 123.00000000 139.00000000   0.53053435
 53.00000000 111.00000000  89.00000000   0.44500000
 54.00000000  87.00000000 176.00000000   0.66920152
 55.00000000  44.00000000 149.00000000   0.77202073
 56.00000000  68.00000000 139.00000000   0.67149758
 57.00000000  36.00000000 168.00000000   0.82352941
 58.00000000 124.00000000  74.00000000   0.37373737
 59.00000000 106.00000000 137.00000000   0.56378601
 60.00000000  99.00000000 106.00000000   0.51707317
 61.00000000  77.00000000 112.00000000   0.59259259
 62.00000000  86.00000000  73.00000000   0.45911950
 63.00000000  78.00000000 102.00000000   0.56666667
 64.00000000  37.00000000 144.00000000   0.79558011
 65.00000000  99.00000000 123.00000000   0.55405405
 66.00000000  35.00000000 155.00000000   0.81578947
 67.00000000  92.00000000 164.00000000   0.64062500
 68.00000000  71.00000000  86.00000000   0.54777070
 69.00000000  98.00000000 114.00000000   0.53773585
 70.00000000 136.00000000 156.00000000   0.53424658
 71.00000000  49.00000000 122.00000000   0.71345029
 72.00000000  81.00000000 132.00000000   0.61971831
 73.00000000  77.00000000 194.00000000   0.71586716
 74.00000000  62.00000000  98.00000000   0.61250000
 75.00000000  84.00000000 148.00000000   0.63793103
 76.00000000  75.00000000 145.00000000   0.65909091
 77.00000000  55.00000000 129.00000000   0.70108696
 78.00000000  54.00000000 136.00000000   0.71578947
 79.00000000  70.00000000 125.00000000   0.64102564
 80.00000000 112.00000000 188.00000000   0.62666667
 81.00000000  67.00000000 151.00000000   0.69266055
 82.00000000  96.00000000 112.00000000   0.53846154
 83.00000000  61.00000000 107.00000000   0.63690476
 84.00000000  71.00000000 145.00000000   0.67129630
 85.00000000  46.00000000  92.00000000   0.66666667
 86.00000000  68.00000000 115.00000000   0.62841530
 87.00000000  90.00000000  64.00000000   0.41558442
 88.00000000  86.00000000 100.00000000   0.53763441
 89.00000000  37.00000000  93.00000000   0.71538462
 90.00000000  43.00000000 108.00000000   0.71523179
 91.00000000  82.00000000 173.00000000   0.67843137
 92.00000000  63.00000000 144.00000000   0.69565217
 93.00000000  46.00000000 125.00000000   0.73099415
 94.00000000  52.00000000 138.00000000   0.72631579
 95.00000000  97.00000000 173.00000000   0.64074074
 96.00000000  79.00000000 131.00000000   0.62380952
 97.00000000  50.00000000 169.00000000   0.77168950
 98.00000000  92.00000000 156.00000000   0.62903226
 99.00000000  45.00000000 158.00000000   0.77832512
100.00000000  20.00000000 141.00000000   0.87577640
101.00000000  86.00000000  77.00000000   0.47239264
102.00000000  51.00000000 102.00000000   0.66666667
103.00000000  63.00000000 191.00000000   0.75196850
104.00000000  64.00000000 135.00000000   0.67839196
105.00000000 101.00000000 132.00000000   0.56652361
106.00000000  95.00000000 132.00000000   0.58149780
107.00000000 135.00000000 177.00000000   0.56730769
108.00000000  -4.00000000 103.00000000   1.04040404
109.00000000  85.00000000 119.00000000   0.58333333
110.00000000  66.00000000  95.00000000   0.59006211
111.00000000  54.00000000 123.00000000   0.69491525
112.00000000  29.00000000 133.00000000   0.82098765
113.00000000  30.00000000  97.00000000   0.76377953
114.00000000  53.00000000  79.00000000   0.59848485
115.00000000 126.00000000  92.00000000   0.42201835
116.00000000  65.00000000  63.00000000   0.49218750
117.00000000  56.00000000 119.00000000   0.68000000
118.00000000  54.00000000  79.00000000   0.59398496
119.00000000  61.00000000  87.00000000   0.58783784
120.00000000  64.00000000  69.00000000   0.51879699
121.00000000  75.00000000  56.00000000   0.42748092
122.00000000 -16.00000000 117.00000000   1.15841584
123.00000000  13.00000000  50.00000000   0.79365079
124.00000000 -10.00000000  46.00000000   1.27777778
125.00000000  35.00000000  37.00000000   0.51388889
126.00000000   9.00000000 114.00000000   0.92682927
127.00000000  66.00000000  75.00000000   0.53191489
128.00000000  39.00000000  68.00000000   0.63551402
129.00000000  58.00000000  90.00000000   0.60810811
130.00000000  16.00000000  86.00000000   0.84313725
131.00000000  66.00000000  48.00000000   0.42105263
132.00000000  28.00000000 123.00000000   0.81456954
133.00000000  74.00000000 133.00000000   0.64251208
134.00000000  64.00000000  46.00000000   0.41818182
135.00000000  45.00000000  81.00000000   0.64285714
136.00000000  36.00000000  68.00000000   0.65384615
137.00000000  65.00000000 127.00000000   0.66145833
138.00000000  27.00000000 117.00000000   0.81250000
139.00000000  55.00000000 154.00000000   0.73684211
140.00000000  64.00000000  77.00000000   0.54609929
141.00000000  84.00000000  85.00000000   0.50295858
142.00000000  37.00000000  99.00000000   0.72794118
143.00000000  46.00000000  78.00000000   0.62903226
144.00000000  38.00000000  57.00000000   0.60000000
145.00000000  73.00000000 127.00000000   0.63500000
146.00000000  69.00000000  71.00000000   0.50714286
147.00000000  59.00000000 111.00000000   0.65294118
148.00000000 115.00000000  61.00000000   0.34659091
149.00000000  44.00000000  85.00000000   0.65891473
150.00000000  86.00000000  83.00000000   0.49112426
151.00000000  31.00000000 165.00000000   0.84183673
152.00000000  89.00000000  94.00000000   0.51366120
153.00000000  67.00000000  65.00000000   0.49242424
154.00000000 142.00000000 134.00000000   0.48550725
155.00000000 105.00000000  99.00000000   0.48529412
156.00000000 -48.00000000   2.00000000  -0.04347826
157.00000000 -30.00000000 -16.00000000   0.34782609
158.00000000   9.00000000 -50.00000000   1.21951220
159.00000000 -11.00000000   2.00000000  -0.22222222
160.00000000 -25.00000000  32.00000000   4.57142857
161.00000000 -22.00000000   9.00000000  -0.69230769
162.00000000  58.00000000  -7.00000000  -0.13725490
163.00000000 -13.00000000  -5.00000000   0.27777778
164.00000000 -22.00000000   5.00000000  -0.29411765
165.00000000 -12.00000000  -9.00000000   0.42857143
166.00000000 -30.00000000 -47.00000000   0.61038961
167.00000000 -37.00000000 -14.00000000   0.27450980
168.00000000  41.00000000 -50.00000000   5.55555556
169.00000000 -34.00000000  -9.00000000   0.20930233
170.00000000 -10.00000000 -60.00000000   0.85714286
171.00000000 -43.00000000 -42.00000000   0.49411765
172.00000000  11.00000000  18.00000000   0.62068966
173.00000000  -8.00000000   0.00000000  -0.00000000
174.00000000   5.00000000  -3.00000000  -1.50000000
175.00000000  -9.00000000 -49.00000000   0.84482759
176.00000000   9.00000000   4.00000000   0.30769231
177.00000000  15.00000000   9.00000000   0.37500000
178.00000000 -57.00000000   4.00000000  -0.07547170
179.00000000 -14.00000000   1.00000000  -0.07692308
180.00000000  -7.00000000  -4.00000000   0.36363636
181.00000000 -22.00000000 -33.00000000   0.60000000
182.00000000   6.00000000 -47.00000000   1.14634146
183.00000000  31.00000000  -1.00000000  -0.03333333
184.00000000   5.00000000 -27.00000000   1.22727273
185.00000000   3.00000000  16.00000000   0.84210526
186.00000000  26.00000000  16.00000000   0.38095238
187.00000000   2.00000000 -48.00000000   1.04347826
188.00000000   1.00000000 -52.00000000   1.01960784
189.00000000 -19.00000000 -27.00000000   0.58695652
190.00000000 -21.00000000 -33.00000000   0.61111111
191.00000000  22.00000000  26.00000000   0.54166667
192.00000000 -23.00000000  28.00000000   5.60000000
193.00000000 -21.00000000 -38.00000000   0.64406780
194.00000000  -6.00000000  -5.00000000   0.45454545
195.00000000  -7.00000000 -30.00000000   0.81081081
196.00000000  11.00000000  -3.00000000  -0.37500000
197.00000000 -38.00000000   8.00000000  -0.26666667
198.00000000  -6.00000000  27.00000000   1.28571429
199.00000000   4.00000000 -11.00000000   1.57142857
200.00000000  20.00000000 -21.00000000  21.00000000
201.00000000  14.00000000 -43.00000000   1.48275862
202.00000000  10.00000000 -12.00000000   6.00000000
203.00000000   8.00000000   2.00000000   0.20000000
204.00000000 -32.00000000   9.00000000  -0.39130435
205.00000000   6.00000000   8.00000000   0.57142857
206.00000000 -11.00000000  -8.00000000   0.42105263
207.00000000 -26.00000000  31.00000000   6.20000000
208.00000000   6.00000000  10.00000000   0.62500000
209.00000000   3.00000000 -28.00000000   1.12000000
210.00000000 -16.00000000 -11.00000000   0.40740741
211.00000000 -31.00000000  10.00000000  -0.47619048
212.00000000  41.00000000 -10.00000000  -0.32258065
213.00000000   2.00000000 -28.00000000   1.07692308
214.00000000  -9.00000000 -31.00000000   0.77500000
215.00000000 -15.00000000   5.00000000  -0.50000000
216.00000000  -6.00000000  -8.00000000   0.57142857
217.00000000 -12.00000000 -10.00000000   0.45454545
218.00000000 -13.00000000   8.00000000  -1.60000000
219.00000000 -26.00000000 -35.00000000   0.57377049
220.00000000  -6.00000000 -17.00000000   0.73913043
221.00000000 -24.00000000  -7.00000000   0.22580645
222.00000000 -29.00000000   6.00000000  -0.26086957
223.00000000   0.00000000 -42.00000000   1.00000000
224.00000000 -41.00000000  18.00000000  -0.78260870
225.00000000 -11.00000000  -4.00000000   0.26666667
226.00000000  58.00000000  11.00000000   0.15942029
227.00000000 -23.00000000 -21.00000000   0.47727273
228.00000000   8.00000000 -23.00000000   1.53333333
229.00000000   6.00000000  27.00000000   0.81818182
230.00000000  -2.00000000 -38.00000000   0.95000000
231.00000000   2.00000000 -18.00000000   1.12500000
232.00000000  59.00000000 -10.00000000  -0.20408163
233.00000000 -27.00000000 -16.00000000   0.37209302
234.00000000 -39.00000000   1.00000000  -0.02631579
235.00000000 -13.00000000  14.00000000  14.00000000
236.00000000   9.00000000 -12.00000000   4.00000000
237.00000000 -15.00000000 -19.00000000   0.55882353
238.00000000 -14.00000000  -1.00000000   0.06666667
239.00000000 -21.00000000 -13.00000000   0.38235294
240.00000000 -17.00000000  10.00000000  -1.42857143
241.00000000 -53.00000000   2.00000000  -0.03921569
242.00000000 -26.00000000 -10.00000000   0.27777778
243.00000000  53.00000000  -6.00000000  -0.12765957
244.00000000  80.00000000   6.00000000   0.06976744
245.00000000  -2.00000000 -35.00000000   0.94594595
246.00000000  50.00000000 -25.00000000  -1.00000000
247.00000000  21.00000000  -1.00000000  -0.05000000
248.00000000 -17.00000000   5.00000000  -0.41666667
249.00000000 -23.00000000  21.00000000 -10.50000000
250.00000000  -4.00000000  10.00000000   1.66666667
251.00000000  -9.00000000 -30.00000000   0.76923077
252.00000000 -16.00000000   8.00000000  -1.00000000
253.00000000  22.00000000  -8.00000000  -0.57142857
254.00000000 -41.00000000  32.00000000  -3.55555556
255.00000000 -11.00000000 -28.00000000   0.71794872
256.00000000 -20.00000000 -27.00000000   0.57446809
257.00000000 -30.00000000  -5.00000000   0.14285714
258.00000000 -26.00000000  -1.00000000   0.03703704
259.00000000   1.00000000 -19.00000000   1.05555556
260.00000000 -15.00000000  -2.00000000   0.11764706
261.00000000  -8.00000000  -2.00000000   0.20000000
262.00000000 -17.00000000 -28.00000000   0.62222222
263.00000000 -17.00000000 -18.00000000   0.51428571
264.00000000 -14.00000000   0.00000000  -0.00000000
265.00000000   5.00000000   7.00000000   0.58333333
266.00000000  53.00000000 -56.00000000  18.66666667
267.00000000  18.00000000 -15.00000000  -5.00000000
268.00000000 -15.00000000   5.00000000  -0.50000000
269.00000000 -15.00000000 -21.00000000   0.58333333
270.00000000 -25.00000000 -24.00000000   0.48979592
271.00000000 -52.00000000 -38.00000000   0.42222222
272.00000000 -35.00000000  -9.00000000   0.20454545
273.00000000 -26.00000000 -43.00000000   0.62318841
274.00000000 -21.00000000 -14.00000000   0.40000000
275.00000000   8.00000000   8.00000000   0.50000000
276.00000000   6.00000000 -42.00000000   1.16666667
277.00000000 -21.00000000  11.00000000  -1.10000000
278.00000000  -4.00000000 -38.00000000   0.90476190
279.00000000 -18.00000000   1.00000000  -0.05882353
280.00000000 -35.00000000 -49.00000000   0.58333333
281.00000000 -11.00000000 -19.00000000   0.63333333
282.00000000 -16.00000000 -32.00000000   0.66666667
283.00000000  -1.00000000 -31.00000000   0.96875000
284.00000000   8.00000000 -46.00000000   1.21052632
285.00000000 -12.00000000 -22.00000000   0.64705882
286.00000000 -23.00000000  10.00000000  -0.76923077
287.00000000   3.00000000 -19.00000000   1.18750000
288.00000000 -12.00000000 -33.00000000   0.73333333
289.00000000 -15.00000000 -24.00000000   0.61538462
290.00000000 -51.00000000 -20.00000000   0.28169014
291.00000000  -6.00000000 -20.00000000   0.76923077
292.00000000   7.00000000 -10.00000000   3.33333333
293.00000000   3.00000000 -30.00000000   1.11111111
294.00000000  -9.00000000 -27.00000000   0.75000000
295.00000000 -28.00000000 -22.00000000   0.44000000
296.00000000 -26.00000000  -9.00000000   0.25714286
297.00000000  41.00000000 -66.00000000   2.64000000
298.00000000   9.00000000 -17.00000000   2.12500000
299.00000000 -19.00000000 -46.00000000   0.70769231
300.00000000  40.00000000 -39.00000000 -39.00000000
301.00000000  -4.00000000 -32.00000000   0.88888889
302.00000000  29.00000000   7.00000000   0.19444444
303.00000000 -28.00000000 -24.00000000   0.46153846
304.00000000  -2.00000000  -9.00000000   0.81818182
305.00000000 -20.00000000  -9.00000000   0.31034483
306.00000000 -10.00000000 -10.00000000   0.50000000
307.00000000 -12.00000000  -4.00000000   0.25000000
308.00000000  87.00000000  -8.00000000  -0.10126582
309.00000000 -25.00000000  22.00000000  -7.33333333
310.00000000 -25.00000000  24.00000000 -24.00000000
311.00000000 -28.00000000 -28.00000000   0.50000000
312.00000000  -2.00000000   0.00000000  -0.00000000
313.00000000 -29.00000000 -19.00000000   0.39583333
314.00000000  20.00000000 -37.00000000   2.17647059
315.00000000  14.00000000  -8.00000000  -1.33333333
316.00000000 -27.00000000   0.00000000  -0.00000000
317.00000000 -19.00000000  -6.00000000   0.24000000
318.00000000  -9.00000000 -45.00000000   0.83333333
319.00000000 -25.00000000 -11.00000000   0.30555556
320.00000000 -17.00000000 -22.00000000   0.56410256
321.00000000  -9.00000000 -20.00000000   0.68965517
322.00000000 -22.00000000 -55.00000000   0.71428571
323.00000000  -2.00000000   0.00000000  -0.00000000
324.00000000 -16.00000000  14.00000000  -7.00000000
325.00000000  21.00000000  12.00000000   0.36363636
326.00000000  50.00000000  -7.00000000  -0.16279070
327.00000000  30.00000000   4.00000000   0.11764706
328.00000000  37.00000000 -29.00000000  -3.62500000
329.00000000 -10.00000000 -19.00000000   0.65517241
330.00000000  -7.00000000 -24.00000000   0.77419355
331.00000000   7.00000000   0.00000000   0.00000000
332.00000000 -15.00000000 -49.00000000   0.76562500
333.00000000 -14.00000000 -34.00000000   0.70833333
334.00000000  17.00000000  -9.00000000  -1.12500000
335.00000000   4.00000000 -23.00000000   1.21052632
336.00000000 -10.00000000 -16.00000000   0.61538462
337.00000000  23.00000000  17.00000000   0.42500000
338.00000000 -26.00000000 -18.00000000   0.40909091
339.00000000   5.00000000 -34.00000000   1.17241379
340.00000000 -28.00000000 -36.00000000   0.56250000
341.00000000  -9.00000000   3.00000000  -0.50000000
342.00000000  15.00000000 -12.00000000  -4.00000000
343.00000000 -37.00000000  -2.00000000   0.05128205
344.00000000 -26.00000000  -1.00000000   0.03703704
345.00000000 -10.00000000 -31.00000000   0.75609756
346.00000000  -6.00000000 -46.00000000   0.88461538
347.00000000 -15.00000000 -46.00000000   0.75409836
348.00000000 -23.00000000 -19.00000000   0.45238095
349.00000000 -14.00000000 -39.00000000   0.73584906
350.00000000 -20.00000000 -29.00000000   0.59183673
351.00000000   0.00000000  -9.00000000   1.00000000
352.00000000 -51.00000000 -38.00000000   0.42696629
353.00000000 -36.00000000 -32.00000000   0.47058824
354.00000000 -33.00000000   7.00000000  -0.26923077
355.00000000   7.00000000 -19.00000000   1.58333333
356.00000000  23.00000000  14.00000000   0.37837838
357.00000000  14.00000000 -20.00000000   3.33333333
358.00000000 -46.00000000 -36.00000000   0.43902439
359.00000000 -16.00000000 -28.00000000   0.63636364
360.00000000  24.00000000   1.00000000   0.04000000
361.00000000 -31.00000000 -16.00000000   0.34042553
362.00000000 -28.00000000 -41.00000000   0.59420290
363.00000000  -7.00000000 -14.00000000   0.66666667
364.00000000 -31.00000000 -10.00000000   0.24390244
365.00000000 -11.00000000 -17.00000000   0.60714286
366.00000000   5.00000000 -35.00000000   1.16666667
367.00000000 -32.00000000  17.00000000  -1.13333333
368.00000000 -24.00000000  -9.00000000   0.27272727
369.00000000  -5.00000000  -5.00000000   0.50000000
370.00000000  -2.00000000  40.00000000   1.05263158
371.00000000  78.00000000 -43.00000000  -1.22857143
372.00000000 -22.00000000 -25.00000000   0.53191489
373.00000000  11.00000000 -22.00000000   2.00000000
374.00000000 -22.00000000 -40.00000000   0.64516129
375.00000000 -23.00000000 -38.00000000   0.62295082
376.00000000  -6.00000000   1.00000000  -0.20000000
377.00000000 -20.00000000 -28.00000000   0.58333333
378.00000000 -22.00000000  18.00000000  -4.50000000
379.00000000 -18.00000000  -3.00000000   0.14285714
380.00000000  10.00000000 -16.00000000   2.66666667
381.00000000   0.00000000 -15.00000000   1.00000000
382.00000000 -34.00000000 -50.00000000   0.59523810
383.00000000 -20.00000000 -18.00000000   0.47368421
384.00000000 -36.00000000  12.00000000  -0.50000000
385.00000000  -1.00000000  -3.00000000   0.75000000
386.00000000 -27.00000000 -49.00000000   0.64473684
387.00000000 -59.00000000 -18.00000000   0.23376623
388.00000000  -2.00000000 -26.00000000   0.92857143
389.00000000   9.00000000  -8.00000000  -8.00000000
390.00000000 -36.00000000 -23.00000000   0.38983051
391.00000000 -12.00000000 -42.00000000   0.77777778
392.00000000  33.00000000 -12.00000000  -0.57142857
393.00000000 -14.00000000 -37.00000000   0.72549020
394.00000000 -14.00000000 -29.00000000   0.67441860
395.00000000  13.00000000  11.00000000   0.45833333
396.00000000  55.00000000 -18.00000000  -0.48648649
397.00000000   7.00000000 -42.00000000   1.20000000
398.00000000   1.00000000 -22.00000000   1.04761905
399.00000000 -14.00000000 -42.00000000   0.75000000
400.00000000  17.00000000 -20.00000000   6.66666667
401.00000000  21.00000000 -57.00000000   1.58333333
402.00000000 -20.00000000 -10.00000000   0.33333333
403.00000000  14.00000000  17.00000000   0.54838710
404.00000000   1.00000000  -9.00000000   1.12500000
405.00000000 -11.00000000 -33.00000000   0.75000000
406.00000000  12.00000000 -35.00000000   1.52173913
407.00000000  43.00000000 -26.00000000  -1.52941176
408.00000000 -15.00000000 -44.00000000   0.74576271
409.00000000   4.00000000 -21.00000000   1.23529412
410.00000000 -36.00000000 -25.00000000   0.40983607
411.00000000  33.00000000 -17.00000000  -1.06250000
412.00000000   4.00000000   1.00000000   0.20000000
413.00000000   4.00000000  -9.00000000   1.80000000
414.00000000  -3.00000000 -49.00000000   0.94230769
415.00000000 -10.00000000  30.00000000   1.50000000
416.00000000 -21.00000000 -37.00000000   0.63793103
417.00000000   0.00000000  -5.00000000   1.00000000
418.00000000  28.00000000 -12.00000000  -0.75000000
419.00000000  -6.00000000 -39.00000000   0.86666667
420.00000000  11.00000000   7.00000000   0.38888889
421.00000000   3.00000000   5.00000000   0.62500000
422.00000000 -13.00000000 -33.00000000   0.71739130
423.00000000   4.00000000 -32.00000000   1.14285714
424.00000000 -29.00000000 -34.00000000   0.53968254
425.00000000  20.00000000  -2.00000000  -0.11111111
426.00000000 -29.00000000 -20.00000000   0.40816327
427.00000000  18.00000000  23.00000000   0.56097561
428.00000000 -55.00000000 -28.00000000   0.33734940
429.00000000   4.00000000 -49.00000000   1.08888889
430.00000000 -10.00000000   0.00000000  -0.00000000
431.00000000  22.00000000 -26.00000000   6.50000000
432.00000000  28.00000000 -17.00000000  -1.54545455
433.00000000  24.00000000 -14.00000000  -1.40000000
434.00000000 -43.00000000 -25.00000000   0.36764706
435.00000000 -12.00000000 -28.00000000   0.70000000
436.00000000  22.00000000 -24.00000000  12.00000000
437.00000000 -31.00000000   2.00000000  -0.06896552
438.00000000  24.00000000 -41.00000000   2.41176471
439.00000000 -17.00000000 -36.00000000   0.67924528
440.00000000 -42.00000000 -23.00000000   0.35384615
441.00000000  -7.00000000  -8.00000000   0.53333333
442.00000000 -12.00000000  -2.00000000   0.14285714
443.00000000  -9.00000000 -42.00000000   0.82352941
444.00000000 -47.00000000 -68.00000000   0.59130435
445.00000000   1.00000000   6.00000000   0.85714286
446.00000000   5.00000000  15.00000000   0.75000000
447.00000000 -29.00000000  -7.00000000   0.19444444
448.00000000   1.00000000 -10.00000000   1.11111111
449.00000000  28.00000000 -17.00000000  -1.54545455
450.00000000  70.00000000 -18.00000000  -0.34615385
451.00000000 -44.00000000  -7.00000000   0.13725490
452.00000000 -13.00000000 -30.00000000   0.69767442
453.00000000 -10.00000000   9.00000000  -9.00000000
454.00000000  36.00000000  18.00000000   0.33333333
455.00000000  -2.00000000 -12.00000000   0.85714286
456.00000000   7.00000000 -13.00000000   2.16666667
457.00000000  30.00000000  -8.00000000  -0.36363636
458.00000000 -37.00000000 -56.00000000   0.60215054
459.00000000 -24.00000000 -43.00000000   0.64179104
460.00000000 -19.00000000  -3.00000000   0.13636364
461.00000000  12.00000000 -36.00000000   1.50000000
462.00000000  15.00000000 -63.00000000   1.31250000
463.00000000   9.00000000 -28.00000000   1.47368421
464.00000000 -13.00000000 -41.00000000   0.75925926
465.00000000 -11.00000000 -28.00000000   0.71794872
466.00000000  45.00000000 -18.00000000  -0.66666667
467.00000000  -2.00000000 -16.00000000   0.88888889
468.00000000 -44.00000000 -38.00000000   0.46341463
469.00000000  12.00000000 -45.00000000   1.36363636
470.00000000 -19.00000000 -60.00000000   0.75949367
471.00000000 -20.00000000 -55.00000000   0.73333333
472.00000000 -25.00000000 -40.00000000   0.61538462
473.00000000  28.00000000 -63.00000000   1.80000000
474.00000000 -33.00000000 -35.00000000   0.51470588
475.00000000  -4.00000000 -29.00000000   0.87878788
476.00000000   0.00000000 -44.00000000   1.00000000
477.00000000 -14.00000000 -12.00000000   0.46153846
478.00000000 -13.00000000 -24.00000000   0.64864865
479.00000000  -2.00000000 -31.00000000   0.93939394
480.00000000 -48.00000000 -23.00000000   0.32394366
481.00000000   5.00000000 -45.00000000   1.12500000
482.00000000 -17.00000000 -30.00000000   0.63829787
483.00000000  23.00000000 -45.00000000   2.04545455
484.00000000 -37.00000000 -27.00000000   0.42187500
485.00000000   0.00000000 -36.00000000   1.00000000
486.00000000   5.00000000 -27.00000000   1.22727273
487.00000000 -56.00000000 -31.00000000   0.35632184
488.00000000  20.00000000 -30.00000000   3.00000000
489.00000000   1.00000000 -36.00000000   1.02857143
490.00000000  -3.00000000 -41.00000000   0.93181818
491.00000000 -11.00000000 -32.00000000   0.74418605
492.00000000 -16.00000000   4.00000000  -0.33333333
493.00000000  -5.00000000 -19.00000000   0.79166667
494.00000000  19.00000000 -29.00000000   2.90000000
495.00000000  46.00000000 -51.00000000  10.20000000
496.00000000   8.00000000 -54.00000000   1.17391304
497.00000000  12.00000000 -10.00000000  -5.00000000
498.00000000 -26.00000000 -50.00000000   0.65789474
499.00000000   1.00000000 -39.00000000   1.02631579
500.00000000 -11.00000000 -16.00000000   0.59259259
