# Supplementary material for: Ubiquitin transfer by a RING E3 ligase occurs from a closed E2~ubiquitin conformation
Source: Nat Commun. 2020 Jun 5;11:2846. doi: 10.1038/s41467-020-16666-y (PMC7275055; doi:10.1038/s41467-020-16666-y)
Supplement: Supplementary file 4 — Source Data [file 41467_2020_16666_MOESM4_ESM.zip › Source_Data/Figures/Figure_5/Figure_5a/ASCII_22RNF4/17_79with_fret.dat]

  0.00000000  96.00000000 276.00000000   0.74193548
  1.00000000  66.00000000 169.00000000   0.71914894
  2.00000000  68.00000000 218.00000000   0.76223776
  3.00000000  80.00000000 280.00000000   0.77777778
  4.00000000  73.00000000 154.00000000   0.67841410
  5.00000000 129.00000000 125.00000000   0.49212598
  6.00000000 150.00000000 211.00000000   0.58448753
  7.00000000  61.00000000 130.00000000   0.68062827
  8.00000000  86.00000000 182.00000000   0.67910448
  9.00000000 130.00000000 183.00000000   0.58466454
 10.00000000  55.00000000 222.00000000   0.80144404
 11.00000000  91.00000000 193.00000000   0.67957746
 12.00000000  99.00000000 129.00000000   0.56578947
 13.00000000  99.00000000 254.00000000   0.71954674
 14.00000000  67.00000000 154.00000000   0.69683258
 15.00000000 109.00000000 141.00000000   0.56400000
 16.00000000  98.00000000 194.00000000   0.66438356
 17.00000000  90.00000000 149.00000000   0.62343096
 18.00000000  25.00000000 167.00000000   0.86979167
 19.00000000  58.00000000 177.00000000   0.75319149
 20.00000000  98.00000000 186.00000000   0.65492958
 21.00000000 114.00000000 165.00000000   0.59139785
 22.00000000 152.00000000 240.00000000   0.61224490
 23.00000000 126.00000000 208.00000000   0.62275449
 24.00000000  73.00000000 183.00000000   0.71484375
 25.00000000  21.00000000 124.00000000   0.85517241
 26.00000000 116.00000000 182.00000000   0.61073826
 27.00000000  76.00000000 151.00000000   0.66519824
 28.00000000  94.00000000 125.00000000   0.57077626
 29.00000000  35.00000000  92.00000000   0.72440945
 30.00000000  80.00000000 165.00000000   0.67346939
 31.00000000 121.00000000 196.00000000   0.61829653
 32.00000000  98.00000000 158.00000000   0.61718750
 33.00000000 101.00000000 155.00000000   0.60546875
 34.00000000  74.00000000 145.00000000   0.66210046
 35.00000000  95.00000000 140.00000000   0.59574468
 36.00000000 105.00000000 151.00000000   0.58984375
 37.00000000  63.00000000 158.00000000   0.71493213
 38.00000000 113.00000000 237.00000000   0.67714286
 39.00000000 115.00000000 192.00000000   0.62540717
 40.00000000 108.00000000 154.00000000   0.58778626
 41.00000000 137.00000000 222.00000000   0.61838440
 42.00000000 128.00000000 219.00000000   0.63112392
 43.00000000 125.00000000 198.00000000   0.61300310
 44.00000000  86.00000000 160.00000000   0.65040650
 45.00000000  93.00000000 201.00000000   0.68367347
 46.00000000 128.00000000 146.00000000   0.53284672
 47.00000000  75.00000000 157.00000000   0.67672414
 48.00000000 105.00000000 164.00000000   0.60966543
 49.00000000 152.00000000 132.00000000   0.46478873
 50.00000000  68.00000000 164.00000000   0.70689655
 51.00000000 101.00000000 209.00000000   0.67419355
 52.00000000 120.00000000 187.00000000   0.60912052
 53.00000000 133.00000000 136.00000000   0.50557621
 54.00000000  97.00000000 128.00000000   0.56888889
 55.00000000 109.00000000 129.00000000   0.54201681
 56.00000000  58.00000000 214.00000000   0.78676471
 57.00000000  96.00000000 228.00000000   0.70370370
 58.00000000  78.00000000 158.00000000   0.66949153
 59.00000000 110.00000000 140.00000000   0.56000000
 60.00000000 154.00000000 167.00000000   0.52024922
 61.00000000  86.00000000 228.00000000   0.72611465
 62.00000000 153.00000000 234.00000000   0.60465116
 63.00000000  41.00000000 191.00000000   0.82327586
 64.00000000 117.00000000 144.00000000   0.55172414
 65.00000000 133.00000000 137.00000000   0.50740741
 66.00000000 125.00000000 237.00000000   0.65469613
 67.00000000  48.00000000  69.00000000   0.58974359
 68.00000000 -15.00000000  77.00000000   1.24193548
 69.00000000  14.00000000  89.00000000   0.86407767
 70.00000000   9.00000000  18.00000000   0.66666667
 71.00000000   2.00000000  19.00000000   0.90476190
 72.00000000   9.00000000  41.00000000   0.82000000
 73.00000000 -24.00000000  41.00000000   2.41176471
 74.00000000  -8.00000000   2.00000000  -0.33333333
 75.00000000 -48.00000000  23.00000000  -0.92000000
 76.00000000  15.00000000 -19.00000000   4.75000000
 77.00000000 -28.00000000 125.00000000   1.28865979
 78.00000000 -33.00000000  79.00000000   1.71739130
 79.00000000   6.00000000 -21.00000000   1.40000000
 80.00000000  17.00000000  52.00000000   0.75362319
 81.00000000  44.00000000  -7.00000000  -0.18918919
 82.00000000  10.00000000  -4.00000000  -0.66666667
 83.00000000 -22.00000000  30.00000000   3.75000000
 84.00000000  59.00000000  33.00000000   0.35869565
 85.00000000  16.00000000   9.00000000   0.36000000
 86.00000000 -22.00000000  73.00000000   1.43137255
 87.00000000   4.00000000  43.00000000   0.91489362
 88.00000000  57.00000000  26.00000000   0.31325301
 89.00000000   9.00000000  14.00000000   0.60869565
 90.00000000 -35.00000000   9.00000000  -0.34615385
 91.00000000 -19.00000000  59.00000000   1.47500000
 92.00000000  20.00000000   4.00000000   0.16666667
 93.00000000 -13.00000000  76.00000000   1.20634921
 94.00000000 -21.00000000  30.00000000   3.33333333
 95.00000000 -21.00000000   7.00000000  -0.50000000
 96.00000000 -10.00000000  -2.00000000   0.16666667
 97.00000000  12.00000000 -16.00000000   4.00000000
 98.00000000  15.00000000   7.00000000   0.31818182
 99.00000000 -33.00000000  68.00000000   1.94285714
100.00000000  56.00000000  38.00000000   0.40425532
101.00000000 -25.00000000  42.00000000   2.47058824
102.00000000 -41.00000000  -2.00000000   0.04651163
103.00000000  23.00000000  44.00000000   0.65671642
104.00000000  22.00000000  26.00000000   0.54166667
105.00000000 -32.00000000  13.00000000  -0.68421053
106.00000000 -13.00000000  -2.00000000   0.13333333
107.00000000 -49.00000000  29.00000000  -1.45000000
108.00000000  52.00000000  43.00000000   0.45263158
109.00000000  51.00000000  10.00000000   0.16393443
110.00000000  67.00000000  32.00000000   0.32323232
111.00000000  49.00000000  -6.00000000  -0.13953488
112.00000000  -5.00000000  47.00000000   1.11904762
113.00000000  21.00000000   8.00000000   0.27586207
114.00000000  -5.00000000  25.00000000   1.25000000
115.00000000  26.00000000  -6.00000000  -0.30000000
116.00000000 -28.00000000  13.00000000  -0.86666667
117.00000000 -12.00000000  -4.00000000   0.25000000
118.00000000  -7.00000000 -16.00000000   0.69565217
119.00000000 -12.00000000  -4.00000000   0.25000000
120.00000000 -36.00000000 -12.00000000   0.25000000
121.00000000 -14.00000000  23.00000000   2.55555556
122.00000000 -36.00000000  58.00000000   2.63636364
123.00000000 -30.00000000  40.00000000   4.00000000
124.00000000   7.00000000  15.00000000   0.68181818
125.00000000 -27.00000000  11.00000000  -0.68750000
126.00000000 -38.00000000  -6.00000000   0.13636364
127.00000000  18.00000000   0.00000000   0.00000000
128.00000000 -39.00000000  -1.00000000   0.02500000
129.00000000 -18.00000000  42.00000000   1.75000000
130.00000000  -2.00000000  20.00000000   1.11111111
131.00000000  11.00000000   6.00000000   0.35294118
132.00000000 -10.00000000 -26.00000000   0.72222222
133.00000000  39.00000000  49.00000000   0.55681818
134.00000000  14.00000000  15.00000000   0.51724138
135.00000000  -4.00000000  44.00000000   1.10000000
136.00000000   2.00000000 -32.00000000   1.06666667
137.00000000  25.00000000  17.00000000   0.40476190
138.00000000   1.00000000  20.00000000   0.95238095
139.00000000  13.00000000  22.00000000   0.62857143
140.00000000 -14.00000000  31.00000000   1.82352941
141.00000000  -5.00000000 -13.00000000   0.72222222
142.00000000 -11.00000000 -10.00000000   0.47619048
143.00000000  30.00000000  -1.00000000  -0.03448276
144.00000000   2.00000000  26.00000000   0.92857143
145.00000000  21.00000000  -1.00000000  -0.05000000
146.00000000  31.00000000  -7.00000000  -0.29166667
147.00000000  -3.00000000  20.00000000   1.17647059
148.00000000 -43.00000000 -23.00000000   0.34848485
149.00000000   4.00000000  43.00000000   0.91489362
150.00000000 -31.00000000   4.00000000  -0.14814815
151.00000000 -34.00000000  35.00000000  35.00000000
152.00000000 -19.00000000 -12.00000000   0.38709677
153.00000000  10.00000000  -6.00000000  -1.50000000
154.00000000  12.00000000 -15.00000000   5.00000000
155.00000000  47.00000000  60.00000000   0.56074766
156.00000000 -23.00000000   5.00000000  -0.27777778
157.00000000 -22.00000000  25.00000000   8.33333333
158.00000000  24.00000000 -28.00000000   7.00000000
159.00000000  37.00000000  38.00000000   0.50666667
160.00000000  47.00000000   4.00000000   0.07843137
161.00000000 -28.00000000  14.00000000  -1.00000000
162.00000000  28.00000000 -19.00000000  -2.11111111
163.00000000 -11.00000000 -14.00000000   0.56000000
164.00000000  -5.00000000 -28.00000000   0.84848485
165.00000000 -19.00000000   3.00000000  -0.18750000
166.00000000  32.00000000  -5.00000000  -0.18518519
167.00000000  -3.00000000  15.00000000   1.25000000
168.00000000   6.00000000  -1.00000000  -0.20000000
169.00000000  -8.00000000 -15.00000000   0.65217391
170.00000000 -17.00000000   6.00000000  -0.54545455
171.00000000  -7.00000000   6.00000000  -6.00000000
172.00000000  -6.00000000  17.00000000   1.54545455
173.00000000 -49.00000000   8.00000000  -0.19512195
174.00000000 -20.00000000   1.00000000  -0.05263158
175.00000000 -16.00000000  -2.00000000   0.11111111
176.00000000 -10.00000000  15.00000000   3.00000000
177.00000000 -21.00000000  21.00000000   0.50000000
178.00000000  17.00000000 -10.00000000  -1.42857143
179.00000000 -19.00000000  -2.00000000   0.09523810
180.00000000   5.00000000 -23.00000000   1.27777778
181.00000000   0.00000000  -7.00000000   1.00000000
182.00000000 -25.00000000  -6.00000000   0.19354839
183.00000000 -28.00000000  -8.00000000   0.22222222
184.00000000   0.00000000  33.00000000   1.00000000
185.00000000   6.00000000   5.00000000   0.45454545
186.00000000 -29.00000000 -44.00000000   0.60273973
187.00000000  -3.00000000  -2.00000000   0.40000000
188.00000000  -2.00000000 -18.00000000   0.90000000
189.00000000   8.00000000  -2.00000000  -0.33333333
190.00000000  -3.00000000   5.00000000   2.50000000
191.00000000  11.00000000   1.00000000   0.08333333
192.00000000  10.00000000  11.00000000   0.52380952
193.00000000   2.00000000  23.00000000   0.92000000
194.00000000  -7.00000000 -14.00000000   0.66666667
195.00000000 -37.00000000  56.00000000   2.94736842
196.00000000 -12.00000000 -22.00000000   0.64705882
197.00000000 -19.00000000  20.00000000  20.00000000
198.00000000  -3.00000000 -12.00000000   0.80000000
199.00000000 -31.00000000  -2.00000000   0.06060606
200.00000000  10.00000000  29.00000000   0.74358974
201.00000000  15.00000000  -2.00000000  -0.15384615
202.00000000 -52.00000000  39.00000000  -3.00000000
203.00000000  36.00000000 -12.00000000  -0.50000000
204.00000000 -51.00000000 -10.00000000   0.16393443
205.00000000  12.00000000   7.00000000   0.36842105
206.00000000 -26.00000000  -3.00000000   0.10344828
207.00000000   4.00000000  22.00000000   0.84615385
208.00000000  15.00000000 -16.00000000  16.00000000
209.00000000   2.00000000  -9.00000000   1.28571429
210.00000000 -28.00000000 -53.00000000   0.65432099
211.00000000   7.00000000  -4.00000000  -1.33333333
212.00000000  23.00000000  34.00000000   0.59649123
213.00000000 -11.00000000 -19.00000000   0.63333333
214.00000000 -31.00000000  13.00000000  -0.72222222
215.00000000  -9.00000000 -26.00000000   0.74285714
216.00000000 -15.00000000  -8.00000000   0.34782609
217.00000000   5.00000000  17.00000000   0.77272727
218.00000000 -36.00000000   2.00000000  -0.05882353
219.00000000 -33.00000000  -6.00000000   0.15384615
220.00000000 -28.00000000 -48.00000000   0.63157895
221.00000000  -8.00000000  -4.00000000   0.33333333
222.00000000   1.00000000  -6.00000000   1.20000000
223.00000000 -14.00000000   4.00000000  -0.40000000
224.00000000 -30.00000000 -20.00000000   0.40000000
225.00000000  28.00000000 -18.00000000  -1.80000000
226.00000000 -10.00000000 -11.00000000   0.52380952
227.00000000  32.00000000 -19.00000000  -1.46153846
228.00000000  31.00000000 -10.00000000  -0.47619048
229.00000000  34.00000000   6.00000000   0.15000000
230.00000000 -53.00000000 -25.00000000   0.32051282
231.00000000 -19.00000000 -15.00000000   0.44117647
232.00000000 -28.00000000  10.00000000  -0.55555556
233.00000000  -2.00000000 -15.00000000   0.88235294
234.00000000  36.00000000  -2.00000000  -0.05882353
235.00000000   1.00000000  12.00000000   0.92307692
236.00000000  18.00000000 -33.00000000   2.20000000
237.00000000  51.00000000 -45.00000000  -7.50000000
238.00000000 -14.00000000   5.00000000  -0.55555556
239.00000000  14.00000000  -1.00000000  -0.07692308
240.00000000  38.00000000  18.00000000   0.32142857
241.00000000   1.00000000  -1.00000000   0.50000000
242.00000000  -3.00000000  22.00000000   1.15789474
243.00000000 -31.00000000   9.00000000  -0.40909091
244.00000000 -35.00000000   5.00000000  -0.16666667
245.00000000  35.00000000 -34.00000000 -34.00000000
246.00000000 -37.00000000  -2.00000000   0.05128205
247.00000000 -26.00000000   2.00000000  -0.08333333
248.00000000 -13.00000000   8.00000000  -1.60000000
249.00000000 -49.00000000  22.00000000  -0.81481481
250.00000000 -17.00000000  -2.00000000   0.10526316
251.00000000  14.00000000  -4.00000000  -0.40000000
252.00000000  43.00000000  37.00000000   0.46250000
253.00000000  40.00000000   2.00000000   0.04761905
254.00000000 -23.00000000  28.00000000   5.60000000
255.00000000  32.00000000 -12.00000000  -0.60000000
256.00000000 -15.00000000 -15.00000000   0.50000000
257.00000000 -13.00000000   4.00000000  -0.44444444
258.00000000  -1.00000000  24.00000000   1.04347826
259.00000000  -3.00000000 -20.00000000   0.86956522
260.00000000  11.00000000  60.00000000   0.84507042
261.00000000 -33.00000000 -30.00000000   0.47619048
262.00000000 -29.00000000  -3.00000000   0.09375000
263.00000000  -3.00000000 -33.00000000   0.91666667
264.00000000  50.00000000  18.00000000   0.26470588
265.00000000 -46.00000000   8.00000000  -0.21052632
266.00000000  16.00000000  15.00000000   0.48387097
267.00000000 -29.00000000  -2.00000000   0.06451613
268.00000000 -15.00000000   8.00000000  -1.14285714
269.00000000  39.00000000 -25.00000000  -1.78571429
270.00000000   4.00000000 -24.00000000   1.20000000
271.00000000   6.00000000 -19.00000000   1.46153846
272.00000000 -42.00000000  42.00000000   0.50000000
273.00000000 -48.00000000 -13.00000000   0.21311475
274.00000000 -10.00000000  10.00000000   0.50000000
275.00000000 -24.00000000 -10.00000000   0.29411765
276.00000000  -3.00000000  14.00000000   1.27272727
277.00000000 -38.00000000  20.00000000  -1.11111111
278.00000000 -11.00000000 -25.00000000   0.69444444
279.00000000  -1.00000000 -17.00000000   0.94444444
280.00000000 -32.00000000  47.00000000   3.13333333
281.00000000 -17.00000000 -17.00000000   0.50000000
282.00000000 -58.00000000  -6.00000000   0.09375000
283.00000000 -51.00000000   2.00000000  -0.04081633
284.00000000 -18.00000000  29.00000000   2.63636364
285.00000000   2.00000000 -21.00000000   1.10526316
286.00000000   1.00000000  -3.00000000   1.50000000
287.00000000 -47.00000000  -3.00000000   0.06000000
288.00000000  -1.00000000 -38.00000000   0.97435897
289.00000000  -4.00000000  11.00000000   1.57142857
290.00000000 -26.00000000  11.00000000  -0.73333333
291.00000000   6.00000000  -6.00000000   0.50000000
292.00000000  21.00000000   8.00000000   0.27586207
293.00000000  -8.00000000  -2.00000000   0.20000000
294.00000000  22.00000000  10.00000000   0.31250000
295.00000000  -1.00000000  -7.00000000   0.87500000
296.00000000 -35.00000000  17.00000000  -0.94444444
297.00000000  16.00000000  15.00000000   0.48387097
298.00000000   1.00000000  -4.00000000   1.33333333
299.00000000  30.00000000  10.00000000   0.25000000
300.00000000  52.00000000 -26.00000000  -1.00000000
301.00000000  13.00000000  43.00000000   0.76785714
302.00000000   9.00000000  34.00000000   0.79069767
303.00000000 -17.00000000  16.00000000 -16.00000000
304.00000000  15.00000000 -11.00000000  -2.75000000
305.00000000   8.00000000   4.00000000   0.33333333
306.00000000 -35.00000000 -32.00000000   0.47761194
307.00000000 -17.00000000  -8.00000000   0.32000000
308.00000000 -19.00000000 -11.00000000   0.36666667
309.00000000 -27.00000000 -49.00000000   0.64473684
310.00000000 -52.00000000 -21.00000000   0.28767123
311.00000000 -37.00000000  11.00000000  -0.42307692
312.00000000   0.00000000   6.00000000   1.00000000
313.00000000 -13.00000000   5.00000000  -0.62500000
314.00000000 -13.00000000 -26.00000000   0.66666667
315.00000000   0.00000000  29.00000000   1.00000000
316.00000000  22.00000000 -21.00000000 -21.00000000
317.00000000  52.00000000 -33.00000000  -1.73684211
318.00000000  20.00000000   9.00000000   0.31034483
319.00000000   7.00000000  20.00000000   0.74074074
320.00000000  -3.00000000   2.00000000  -2.00000000
321.00000000 -21.00000000 -25.00000000   0.54347826
322.00000000 -10.00000000 -16.00000000   0.61538462
323.00000000  16.00000000  60.00000000   0.78947368
324.00000000  -7.00000000  -5.00000000   0.41666667
325.00000000  19.00000000  -4.00000000  -0.26666667
326.00000000 -12.00000000   1.00000000  -0.09090909
327.00000000 -26.00000000  18.00000000  -2.25000000
328.00000000 -46.00000000 -21.00000000   0.31343284
329.00000000 -12.00000000   1.00000000  -0.09090909
330.00000000 -11.00000000 -10.00000000   0.47619048
331.00000000 -40.00000000  20.00000000  -1.00000000
332.00000000 -25.00000000 -41.00000000   0.62121212
333.00000000  22.00000000 -28.00000000   4.66666667
334.00000000 -43.00000000  -4.00000000   0.08510638
335.00000000 -33.00000000  -6.00000000   0.15384615
336.00000000 -14.00000000  28.00000000   2.00000000
337.00000000  13.00000000 -26.00000000   2.00000000
338.00000000 -30.00000000 -12.00000000   0.28571429
339.00000000 -32.00000000   0.00000000  -0.00000000
340.00000000 -43.00000000  10.00000000  -0.30303030
341.00000000  26.00000000  22.00000000   0.45833333
342.00000000   9.00000000 -36.00000000   1.33333333
343.00000000  -8.00000000 -19.00000000   0.70370370
344.00000000   4.00000000 -24.00000000   1.20000000
345.00000000  23.00000000 -31.00000000   3.87500000
346.00000000 -12.00000000 -34.00000000   0.73913043
347.00000000  -8.00000000  -1.00000000   0.11111111
348.00000000 -18.00000000  -6.00000000   0.25000000
349.00000000 -50.00000000 -22.00000000   0.30555556
350.00000000 -21.00000000 -12.00000000   0.36363636
351.00000000 -13.00000000 -10.00000000   0.43478261
352.00000000 -18.00000000  10.00000000  -1.25000000
353.00000000  10.00000000 -29.00000000   1.52631579
354.00000000 -10.00000000  27.00000000   1.58823529
355.00000000   6.00000000 -40.00000000   1.17647059
356.00000000   7.00000000  -6.00000000  -6.00000000
357.00000000   1.00000000 -11.00000000   1.10000000
358.00000000   1.00000000 -25.00000000   1.04166667
359.00000000 -31.00000000 -13.00000000   0.29545455
360.00000000 -47.00000000 -15.00000000   0.24193548
361.00000000 -20.00000000   5.00000000  -0.33333333
362.00000000  -9.00000000 -18.00000000   0.66666667
363.00000000 -14.00000000  14.00000000   0.50000000
364.00000000  21.00000000   8.00000000   0.27586207
365.00000000 -29.00000000 -33.00000000   0.53225806
366.00000000  36.00000000 -19.00000000  -1.11764706
367.00000000   0.00000000 -11.00000000   1.00000000
368.00000000  -9.00000000  -2.00000000   0.18181818
369.00000000  28.00000000   5.00000000   0.15151515
370.00000000  13.00000000   6.00000000   0.31578947
371.00000000  68.00000000  -9.00000000  -0.15254237
372.00000000  -3.00000000   9.00000000   1.50000000
373.00000000  18.00000000  27.00000000   0.60000000
374.00000000 -34.00000000  32.00000000 -16.00000000
375.00000000  17.00000000 -25.00000000   3.12500000
376.00000000  10.00000000   9.00000000   0.47368421
377.00000000   0.00000000 -13.00000000   1.00000000
378.00000000 -20.00000000  28.00000000   3.50000000
379.00000000 -18.00000000 -10.00000000   0.35714286
380.00000000  -4.00000000  15.00000000   1.36363636
381.00000000 -27.00000000 -36.00000000   0.57142857
382.00000000 -53.00000000  -5.00000000   0.08620690
383.00000000  11.00000000 -27.00000000   1.68750000
384.00000000   5.00000000  19.00000000   0.79166667
385.00000000  16.00000000 -25.00000000   2.77777778
386.00000000  -7.00000000 -16.00000000   0.69565217
387.00000000 -37.00000000  -6.00000000   0.13953488
388.00000000  14.00000000  13.00000000   0.48148148
389.00000000 -18.00000000 -20.00000000   0.52631579
390.00000000  12.00000000  20.00000000   0.62500000
391.00000000 -30.00000000   3.00000000  -0.11111111
392.00000000  -3.00000000  19.00000000   1.18750000
393.00000000  25.00000000  14.00000000   0.35897436
394.00000000 -23.00000000   0.00000000  -0.00000000
395.00000000 -19.00000000   8.00000000  -0.72727273
396.00000000  27.00000000   6.00000000   0.18181818
397.00000000 -15.00000000   1.00000000  -0.07142857
398.00000000   4.00000000   4.00000000   0.50000000
399.00000000  40.00000000  -2.00000000  -0.05263158
400.00000000   4.00000000 -11.00000000   1.57142857
401.00000000 -45.00000000 -16.00000000   0.26229508
402.00000000  25.00000000  26.00000000   0.50980392
403.00000000 -16.00000000 -37.00000000   0.69811321
404.00000000 -16.00000000 -10.00000000   0.38461538
405.00000000 -40.00000000 -15.00000000   0.27272727
406.00000000 -16.00000000 -12.00000000   0.42857143
407.00000000 -17.00000000   2.00000000  -0.13333333
408.00000000  22.00000000 -12.00000000  -1.20000000
409.00000000  75.00000000 -10.00000000  -0.15384615
410.00000000 -22.00000000 -32.00000000   0.59259259
411.00000000   2.00000000 -32.00000000   1.06666667
412.00000000 -73.00000000 -23.00000000   0.23958333
413.00000000 -29.00000000  18.00000000  -1.63636364
414.00000000 -48.00000000   6.00000000  -0.14285714
415.00000000  16.00000000  12.00000000   0.42857143
416.00000000   5.00000000  17.00000000   0.77272727
417.00000000   4.00000000  -4.00000000   0.50000000
418.00000000  -8.00000000  28.00000000   1.40000000
419.00000000 -28.00000000 -52.00000000   0.65000000
420.00000000  11.00000000   7.00000000   0.38888889
421.00000000  -9.00000000  13.00000000   3.25000000
422.00000000  11.00000000 -11.00000000   0.50000000
423.00000000  -7.00000000   1.00000000  -0.16666667
424.00000000 -27.00000000  25.00000000 -12.50000000
425.00000000  53.00000000 -10.00000000  -0.23255814
426.00000000 -10.00000000 -22.00000000   0.68750000
427.00000000  51.00000000 -11.00000000  -0.27500000
428.00000000 -13.00000000   4.00000000  -0.44444444
429.00000000 -28.00000000 -25.00000000   0.47169811
430.00000000 -15.00000000   1.00000000  -0.07142857
431.00000000   2.00000000 -23.00000000   1.09523810
432.00000000  37.00000000  16.00000000   0.30188679
433.00000000 -21.00000000  -8.00000000   0.27586207
434.00000000   0.00000000  17.00000000   1.00000000
435.00000000  -8.00000000  -9.00000000   0.52941176
436.00000000  -1.00000000 -28.00000000   0.96551724
437.00000000 -39.00000000  10.00000000  -0.34482759
438.00000000  24.00000000  -5.00000000  -0.26315789
439.00000000   9.00000000 -10.00000000  10.00000000
440.00000000  -8.00000000  16.00000000   2.00000000
441.00000000 -40.00000000 -14.00000000   0.25925926
442.00000000 -31.00000000   0.00000000  -0.00000000
443.00000000 -27.00000000  -6.00000000   0.18181818
444.00000000  36.00000000 -15.00000000  -0.71428571
445.00000000 -24.00000000  -6.00000000   0.20000000
446.00000000   3.00000000 -13.00000000   1.30000000
447.00000000 -32.00000000 -17.00000000   0.34693878
448.00000000  42.00000000  -6.00000000  -0.16666667
449.00000000 -18.00000000 -30.00000000   0.62500000
450.00000000  18.00000000  16.00000000   0.47058824
451.00000000  20.00000000 -24.00000000   6.00000000
452.00000000   4.00000000 -16.00000000   1.33333333
453.00000000 -20.00000000  12.00000000  -1.50000000
454.00000000  12.00000000 -24.00000000   2.00000000
455.00000000 -40.00000000 -14.00000000   0.25925926
456.00000000  10.00000000 -22.00000000   1.83333333
457.00000000  -7.00000000 -23.00000000   0.76666667
458.00000000  -8.00000000 -29.00000000   0.78378378
459.00000000 -16.00000000  -3.00000000   0.15789474
460.00000000  34.00000000 -27.00000000  -3.85714286
461.00000000  -3.00000000  30.00000000   1.11111111
462.00000000  28.00000000  18.00000000   0.39130435
463.00000000  88.00000000  -8.00000000  -0.10000000
464.00000000  12.00000000 -25.00000000   1.92307692
465.00000000 -31.00000000   4.00000000  -0.14814815
466.00000000   3.00000000   4.00000000   0.57142857
467.00000000  11.00000000  14.00000000   0.56000000
468.00000000   7.00000000  37.00000000   0.84090909
469.00000000  18.00000000 -44.00000000   1.69230769
470.00000000 -12.00000000  18.00000000   3.00000000
471.00000000 -28.00000000   8.00000000  -0.40000000
472.00000000  17.00000000  12.00000000   0.41379310
473.00000000   6.00000000 -26.00000000   1.30000000
474.00000000   8.00000000 -29.00000000   1.38095238
475.00000000   5.00000000  17.00000000   0.77272727
476.00000000  37.00000000 -44.00000000   6.28571429
477.00000000 -13.00000000 -28.00000000   0.68292683
478.00000000 -21.00000000 -28.00000000   0.57142857
479.00000000  -7.00000000  -4.00000000   0.36363636
480.00000000  -9.00000000  18.00000000   2.00000000
481.00000000   7.00000000 -26.00000000   1.36842105
482.00000000  17.00000000  -6.00000000  -0.54545455
483.00000000  23.00000000 -40.00000000   2.35294118
484.00000000 -31.00000000 -32.00000000   0.50793651
485.00000000 -19.00000000   4.00000000  -0.26666667
486.00000000 -13.00000000 -31.00000000   0.70454545
487.00000000  20.00000000   8.00000000   0.28571429
488.00000000 -11.00000000   1.00000000  -0.10000000
489.00000000 -17.00000000 -14.00000000   0.45161290
490.00000000 -31.00000000 -18.00000000   0.36734694
491.00000000 -31.00000000 -43.00000000   0.58108108
492.00000000   4.00000000 -11.00000000   1.57142857
493.00000000  60.00000000 -16.00000000  -0.36363636
494.00000000  32.00000000  44.00000000   0.57894737
495.00000000  15.00000000 -52.00000000   1.40540541
496.00000000  23.00000000  -1.00000000  -0.04545455
497.00000000  54.00000000 -26.00000000  -0.92857143
498.00000000   5.00000000 -17.00000000   1.41666667
499.00000000  23.00000000  12.00000000   0.34285714
500.00000000 -34.00000000 -21.00000000   0.38181818
