# Supplementary material for: Ubiquitin transfer by a RING E3 ligase occurs from a closed E2~ubiquitin conformation
Source: Nat Commun. 2020 Jun 5;11:2846. doi: 10.1038/s41467-020-16666-y (PMC7275055; doi:10.1038/s41467-020-16666-y)
Supplement: Supplementary file 4 — Source Data [file 41467_2020_16666_MOESM4_ESM.zip › Source_Data/Figures/Figure_5/Figure_5a/ASCII_22RNF4/17_87with_fret.dat]

  0.00000000  95.00000000 194.00000000   0.67128028
  1.00000000 103.00000000 177.00000000   0.63214286
  2.00000000 103.00000000  99.00000000   0.49009901
  3.00000000 100.00000000 176.00000000   0.63768116
  4.00000000  76.00000000 139.00000000   0.64651163
  5.00000000  54.00000000 174.00000000   0.76315789
  6.00000000  17.00000000 204.00000000   0.92307692
  7.00000000  81.00000000 180.00000000   0.68965517
  8.00000000  91.00000000 141.00000000   0.60775862
  9.00000000  63.00000000 157.00000000   0.71363636
 10.00000000 105.00000000 141.00000000   0.57317073
 11.00000000 103.00000000 160.00000000   0.60836502
 12.00000000  55.00000000 158.00000000   0.74178404
 13.00000000  51.00000000 124.00000000   0.70857143
 14.00000000  44.00000000 172.00000000   0.79629630
 15.00000000  73.00000000 233.00000000   0.76143791
 16.00000000  80.00000000 143.00000000   0.64125561
 17.00000000  75.00000000 128.00000000   0.63054187
 18.00000000  76.00000000 164.00000000   0.68333333
 19.00000000  89.00000000 153.00000000   0.63223140
 20.00000000  49.00000000 220.00000000   0.81784387
 21.00000000 133.00000000 161.00000000   0.54761905
 22.00000000 111.00000000 124.00000000   0.52765957
 23.00000000 101.00000000 129.00000000   0.56086957
 24.00000000  28.00000000 164.00000000   0.85416667
 25.00000000  95.00000000 233.00000000   0.71036585
 26.00000000  83.00000000 157.00000000   0.65416667
 27.00000000 124.00000000 110.00000000   0.47008547
 28.00000000 175.00000000 201.00000000   0.53457447
 29.00000000  38.00000000 144.00000000   0.79120879
 30.00000000  89.00000000 134.00000000   0.60089686
 31.00000000  93.00000000 152.00000000   0.62040816
 32.00000000 108.00000000 155.00000000   0.58935361
 33.00000000 126.00000000 207.00000000   0.62162162
 34.00000000  72.00000000 124.00000000   0.63265306
 35.00000000  91.00000000 169.00000000   0.65000000
 36.00000000 130.00000000 118.00000000   0.47580645
 37.00000000  97.00000000 123.00000000   0.55909091
 38.00000000  49.00000000  82.00000000   0.62595420
 39.00000000  94.00000000 115.00000000   0.55023923
 40.00000000 135.00000000 101.00000000   0.42796610
 41.00000000 129.00000000  99.00000000   0.43421053
 42.00000000  86.00000000 155.00000000   0.64315353
 43.00000000  82.00000000 141.00000000   0.63228700
 44.00000000  41.00000000 122.00000000   0.74846626
 45.00000000  41.00000000 144.00000000   0.77837838
 46.00000000 111.00000000  87.00000000   0.43939394
 47.00000000  98.00000000  89.00000000   0.47593583
 48.00000000  27.00000000  98.00000000   0.78400000
 49.00000000  54.00000000 132.00000000   0.70967742
 50.00000000  34.00000000 135.00000000   0.79881657
 51.00000000  87.00000000 148.00000000   0.62978723
 52.00000000  56.00000000 129.00000000   0.69729730
 53.00000000  13.00000000  67.00000000   0.83750000
 54.00000000 104.00000000  72.00000000   0.40909091
 55.00000000  69.00000000 106.00000000   0.60571429
 56.00000000  12.00000000  89.00000000   0.88118812
 57.00000000  36.00000000  88.00000000   0.70967742
 58.00000000  63.00000000  78.00000000   0.55319149
 59.00000000  52.00000000 105.00000000   0.66878981
 60.00000000  42.00000000 127.00000000   0.75147929
 61.00000000  68.00000000 101.00000000   0.59763314
 62.00000000  39.00000000 170.00000000   0.81339713
 63.00000000  65.00000000 133.00000000   0.67171717
 64.00000000  92.00000000 114.00000000   0.55339806
 65.00000000  94.00000000 118.00000000   0.55660377
 66.00000000  32.00000000  97.00000000   0.75193798
 67.00000000  50.00000000  73.00000000   0.59349593
 68.00000000  34.00000000  58.00000000   0.63043478
 69.00000000  27.00000000  70.00000000   0.72164948
 70.00000000  88.00000000 152.00000000   0.63333333
 71.00000000  93.00000000  87.00000000   0.48333333
 72.00000000  94.00000000  95.00000000   0.50264550
 73.00000000 107.00000000 153.00000000   0.58846154
 74.00000000   4.00000000 108.00000000   0.96428571
 75.00000000  98.00000000  99.00000000   0.50253807
 76.00000000  46.00000000 135.00000000   0.74585635
 77.00000000  77.00000000 132.00000000   0.63157895
 78.00000000  87.00000000 107.00000000   0.55154639
 79.00000000  -7.00000000 113.00000000   1.06603774
 80.00000000  86.00000000 125.00000000   0.59241706
 81.00000000  36.00000000  90.00000000   0.71428571
 82.00000000  75.00000000 111.00000000   0.59677419
 83.00000000  90.00000000  61.00000000   0.40397351
 84.00000000  26.00000000 156.00000000   0.85714286
 85.00000000  60.00000000  97.00000000   0.61783439
 86.00000000  41.00000000 123.00000000   0.75000000
 87.00000000  83.00000000  68.00000000   0.45033113
 88.00000000  28.00000000  94.00000000   0.77049180
 89.00000000  59.00000000 121.00000000   0.67222222
 90.00000000  52.00000000  95.00000000   0.64625850
 91.00000000 109.00000000 103.00000000   0.48584906
 92.00000000  85.00000000 127.00000000   0.59905660
 93.00000000  15.00000000  78.00000000   0.83870968
 94.00000000  38.00000000 102.00000000   0.72857143
 95.00000000   0.00000000  42.00000000   1.00000000
 96.00000000 -25.00000000  31.00000000   5.16666667
 97.00000000 -48.00000000  13.00000000  -0.37142857
 98.00000000  38.00000000  36.00000000   0.48648649
 99.00000000  30.00000000  39.00000000   0.56521739
100.00000000 -17.00000000  18.00000000  18.00000000
101.00000000  31.00000000   0.00000000   0.00000000
102.00000000 -36.00000000  26.00000000  -2.60000000
103.00000000 -15.00000000  24.00000000   2.66666667
104.00000000  14.00000000 -13.00000000 -13.00000000
105.00000000   6.00000000  18.00000000   0.75000000
106.00000000  -9.00000000  30.00000000   1.42857143
107.00000000   3.00000000 -23.00000000   1.15000000
108.00000000  44.00000000  24.00000000   0.35294118
109.00000000 -23.00000000  34.00000000   3.09090909
110.00000000  43.00000000  10.00000000   0.18867925
111.00000000   5.00000000  35.00000000   0.87500000
112.00000000   7.00000000  -4.00000000  -1.33333333
113.00000000  26.00000000  13.00000000   0.33333333
114.00000000  18.00000000  37.00000000   0.67272727
115.00000000   2.00000000  23.00000000   0.92000000
116.00000000  30.00000000  -2.00000000  -0.07142857
117.00000000  15.00000000  25.00000000   0.62500000
118.00000000  13.00000000  23.00000000   0.63888889
119.00000000   3.00000000 -18.00000000   1.20000000
120.00000000  49.00000000  62.00000000   0.55855856
121.00000000 -14.00000000  16.00000000   8.00000000
122.00000000 -66.00000000 -17.00000000   0.20481928
123.00000000 -13.00000000  20.00000000   2.85714286
124.00000000 -24.00000000  -5.00000000   0.17241379
125.00000000  24.00000000  27.00000000   0.52941176
126.00000000  26.00000000  11.00000000   0.29729730
127.00000000 -17.00000000  23.00000000   3.83333333
128.00000000  10.00000000  -5.00000000  -1.00000000
129.00000000   8.00000000 -12.00000000   3.00000000
130.00000000 -37.00000000  16.00000000  -0.76190476
131.00000000 -25.00000000  25.00000000   0.50000000
132.00000000  12.00000000   9.00000000   0.42857143
133.00000000 -20.00000000  40.00000000   2.00000000
134.00000000  77.00000000  -1.00000000  -0.01315789
135.00000000  20.00000000  18.00000000   0.47368421
136.00000000  10.00000000 -13.00000000   4.33333333
137.00000000 -13.00000000  35.00000000   1.59090909
138.00000000   0.00000000  40.00000000   1.00000000
139.00000000 -22.00000000  13.00000000  -1.44444444
140.00000000  11.00000000  12.00000000   0.52173913
141.00000000   3.00000000  17.00000000   0.85000000
142.00000000 -11.00000000   6.00000000  -1.20000000
143.00000000  18.00000000  26.00000000   0.59090909
144.00000000  33.00000000  38.00000000   0.53521127
145.00000000 -28.00000000  13.00000000  -0.86666667
146.00000000 -34.00000000  44.00000000   4.40000000
147.00000000 -17.00000000  -3.00000000   0.15000000
148.00000000 -26.00000000  20.00000000  -3.33333333
149.00000000   7.00000000 -16.00000000   1.77777778
150.00000000   8.00000000   0.00000000   0.00000000
151.00000000 -17.00000000  13.00000000  -3.25000000
152.00000000  -4.00000000  18.00000000   1.28571429
153.00000000  49.00000000  23.00000000   0.31944444
154.00000000  63.00000000 -18.00000000  -0.40000000
155.00000000  12.00000000  15.00000000   0.55555556
156.00000000 -16.00000000   8.00000000  -1.00000000
157.00000000 -10.00000000  24.00000000   1.71428571
158.00000000  22.00000000  23.00000000   0.51111111
159.00000000  13.00000000  68.00000000   0.83950617
160.00000000  -3.00000000 -15.00000000   0.83333333
161.00000000   5.00000000  14.00000000   0.73684211
162.00000000 -41.00000000  31.00000000  -3.10000000
163.00000000  -7.00000000  -4.00000000   0.36363636
164.00000000  -9.00000000 -29.00000000   0.76315789
165.00000000  29.00000000   5.00000000   0.14705882
166.00000000  12.00000000  20.00000000   0.62500000
167.00000000 -35.00000000 -14.00000000   0.28571429
168.00000000  15.00000000  28.00000000   0.65116279
169.00000000 -39.00000000  39.00000000   0.50000000
170.00000000 -46.00000000  -4.00000000   0.08000000
171.00000000  -2.00000000  22.00000000   1.10000000
172.00000000  -1.00000000  31.00000000   1.03333333
173.00000000 -23.00000000 -16.00000000   0.41025641
174.00000000 -30.00000000  23.00000000  -3.28571429
175.00000000 -25.00000000  32.00000000   4.57142857
176.00000000 -30.00000000 -11.00000000   0.26829268
177.00000000   3.00000000  48.00000000   0.94117647
178.00000000 -27.00000000  -5.00000000   0.15625000
179.00000000  14.00000000  23.00000000   0.62162162
180.00000000 -12.00000000 -11.00000000   0.47826087
181.00000000  27.00000000 -13.00000000  -0.92857143
182.00000000  12.00000000   5.00000000   0.29411765
183.00000000  -3.00000000 -13.00000000   0.81250000
184.00000000  -5.00000000  34.00000000   1.17241379
185.00000000   7.00000000  13.00000000   0.65000000
186.00000000  24.00000000  27.00000000   0.52941176
187.00000000  46.00000000  13.00000000   0.22033898
188.00000000 -33.00000000   0.00000000  -0.00000000
189.00000000   3.00000000 -12.00000000   1.33333333
190.00000000   8.00000000  33.00000000   0.80487805
191.00000000 -22.00000000  36.00000000   2.57142857
192.00000000 -24.00000000  17.00000000  -2.42857143
193.00000000  -6.00000000  -1.00000000   0.14285714
194.00000000 -18.00000000 -10.00000000   0.35714286
195.00000000  -7.00000000  -8.00000000   0.53333333
196.00000000  -3.00000000  53.00000000   1.06000000
197.00000000  -2.00000000   9.00000000   1.28571429
198.00000000  27.00000000  -4.00000000  -0.17391304
199.00000000   5.00000000  13.00000000   0.72222222
200.00000000 -24.00000000  18.00000000  -3.00000000
201.00000000  11.00000000  24.00000000   0.68571429
202.00000000 -40.00000000   2.00000000  -0.05263158
203.00000000 -26.00000000 -34.00000000   0.56666667
204.00000000  19.00000000   7.00000000   0.26923077
205.00000000   8.00000000   1.00000000   0.11111111
206.00000000   5.00000000  34.00000000   0.87179487
207.00000000   6.00000000 -17.00000000   1.54545455
208.00000000 -83.00000000  20.00000000  -0.31746032
209.00000000  -6.00000000  -7.00000000   0.53846154
210.00000000  14.00000000  23.00000000   0.62162162
211.00000000 -48.00000000 -21.00000000   0.30434783
212.00000000 -18.00000000  33.00000000   2.20000000
213.00000000  12.00000000  -7.00000000  -1.40000000
214.00000000   0.00000000  14.00000000   1.00000000
215.00000000 -48.00000000   7.00000000  -0.17073171
216.00000000  18.00000000  21.00000000   0.53846154
217.00000000  33.00000000   6.00000000   0.15384615
218.00000000  -9.00000000  35.00000000   1.34615385
219.00000000  19.00000000  -1.00000000  -0.05555556
220.00000000  32.00000000 -32.00000000   0.50000000
221.00000000  13.00000000 -18.00000000   3.60000000
222.00000000 -28.00000000 -15.00000000   0.34883721
223.00000000 -19.00000000  -2.00000000   0.09523810
224.00000000  17.00000000  -4.00000000  -0.30769231
225.00000000  25.00000000 -15.00000000  -1.50000000
226.00000000 -14.00000000  -4.00000000   0.22222222
227.00000000 -57.00000000 -22.00000000   0.27848101
228.00000000 -15.00000000  12.00000000  -4.00000000
229.00000000 -35.00000000  39.00000000   9.75000000
230.00000000 -52.00000000  36.00000000  -2.25000000
231.00000000 -43.00000000  27.00000000  -1.68750000
232.00000000 -44.00000000 -13.00000000   0.22807018
233.00000000  21.00000000  18.00000000   0.46153846
234.00000000   0.00000000  24.00000000   1.00000000
235.00000000 -39.00000000  -4.00000000   0.09302326
236.00000000 -20.00000000  -3.00000000   0.13043478
237.00000000 -37.00000000   9.00000000  -0.32142857
238.00000000 -28.00000000  -3.00000000   0.09677419
239.00000000 -24.00000000  -9.00000000   0.27272727
240.00000000   8.00000000  24.00000000   0.75000000
241.00000000 -14.00000000 -14.00000000   0.50000000
242.00000000 -20.00000000 -17.00000000   0.45945946
243.00000000 -41.00000000   6.00000000  -0.17142857
244.00000000  -3.00000000  42.00000000   1.07692308
245.00000000  32.00000000  -8.00000000  -0.33333333
246.00000000  33.00000000 -11.00000000  -0.50000000
247.00000000   2.00000000  13.00000000   0.86666667
248.00000000  20.00000000  19.00000000   0.48717949
249.00000000   3.00000000  14.00000000   0.82352941
250.00000000 -18.00000000  48.00000000   1.60000000
251.00000000  -9.00000000  12.00000000   4.00000000
252.00000000  15.00000000   9.00000000   0.37500000
253.00000000 -29.00000000  28.00000000 -28.00000000
254.00000000  25.00000000  10.00000000   0.28571429
255.00000000   1.00000000  31.00000000   0.96875000
256.00000000  37.00000000  30.00000000   0.44776119
257.00000000 -12.00000000  33.00000000   1.57142857
258.00000000   2.00000000   2.00000000   0.50000000
259.00000000 -18.00000000   8.00000000  -0.80000000
260.00000000  15.00000000  30.00000000   0.66666667
261.00000000 -26.00000000  25.00000000 -25.00000000
262.00000000  11.00000000  34.00000000   0.75555556
263.00000000  -1.00000000   1.00000000   0.50000000
264.00000000  -2.00000000  15.00000000   1.15384615
265.00000000 -29.00000000  27.00000000 -13.50000000
266.00000000   5.00000000  12.00000000   0.70588235
267.00000000 -25.00000000 -17.00000000   0.40476190
268.00000000 -34.00000000  -4.00000000   0.10526316
269.00000000 -37.00000000   2.00000000  -0.05714286
270.00000000  48.00000000 -27.00000000  -1.28571429
271.00000000  50.00000000   9.00000000   0.15254237
272.00000000 -34.00000000 -10.00000000   0.22727273
273.00000000  -1.00000000  41.00000000   1.02500000
274.00000000  45.00000000  23.00000000   0.33823529
275.00000000 -21.00000000  -3.00000000   0.12500000
276.00000000 -48.00000000   1.00000000  -0.02127660
277.00000000 -23.00000000  12.00000000  -1.09090909
278.00000000  -1.00000000   4.00000000   1.33333333
279.00000000 -30.00000000  -5.00000000   0.14285714
280.00000000  -3.00000000   7.00000000   1.75000000
281.00000000  31.00000000  45.00000000   0.59210526
282.00000000 -34.00000000  19.00000000  -1.26666667
283.00000000   4.00000000 -29.00000000   1.16000000
284.00000000 -22.00000000 -16.00000000   0.42105263
285.00000000   2.00000000   9.00000000   0.81818182
286.00000000  23.00000000   8.00000000   0.25806452
287.00000000   4.00000000  27.00000000   0.87096774
288.00000000 -16.00000000   5.00000000  -0.45454545
289.00000000  32.00000000   0.00000000   0.00000000
290.00000000   7.00000000  20.00000000   0.74074074
291.00000000  69.00000000  11.00000000   0.13750000
292.00000000  22.00000000   8.00000000   0.26666667
293.00000000  16.00000000  -2.00000000  -0.14285714
294.00000000  36.00000000 -13.00000000  -0.56521739
295.00000000  52.00000000   9.00000000   0.14754098
296.00000000  79.00000000  18.00000000   0.18556701
297.00000000  75.00000000  40.00000000   0.34782609
298.00000000  67.00000000  23.00000000   0.25555556
299.00000000  98.00000000  -6.00000000  -0.06521739
300.00000000  66.00000000  -6.00000000  -0.10000000
301.00000000  13.00000000   4.00000000   0.23529412
302.00000000  56.00000000  58.00000000   0.50877193
303.00000000  27.00000000  25.00000000   0.48076923
304.00000000  20.00000000  17.00000000   0.45945946
305.00000000  21.00000000  15.00000000   0.41666667
306.00000000  33.00000000 -44.00000000   4.00000000
307.00000000  57.00000000   4.00000000   0.06557377
308.00000000  61.00000000  29.00000000   0.32222222
309.00000000  51.00000000  13.00000000   0.20312500
310.00000000  18.00000000  16.00000000   0.47058824
311.00000000  23.00000000  11.00000000   0.32352941
312.00000000  61.00000000  16.00000000   0.20779221
313.00000000  48.00000000  15.00000000   0.23809524
314.00000000  23.00000000  64.00000000   0.73563218
315.00000000   4.00000000  36.00000000   0.90000000
316.00000000  -6.00000000 -13.00000000   0.68421053
317.00000000   6.00000000   2.00000000   0.25000000
318.00000000 -11.00000000  -6.00000000   0.35294118
319.00000000  33.00000000  16.00000000   0.32653061
320.00000000  36.00000000  27.00000000   0.42857143
321.00000000  69.00000000  -7.00000000  -0.11290323
322.00000000  17.00000000  15.00000000   0.46875000
323.00000000  37.00000000  28.00000000   0.43076923
324.00000000   4.00000000  11.00000000   0.73333333
325.00000000  31.00000000  11.00000000   0.26190476
326.00000000  78.00000000 -13.00000000  -0.20000000
327.00000000  53.00000000   4.00000000   0.07017544
328.00000000  44.00000000  22.00000000   0.33333333
329.00000000  26.00000000  -9.00000000  -0.52941176
330.00000000 -20.00000000  17.00000000  -5.66666667
331.00000000  -7.00000000   6.00000000  -6.00000000
332.00000000  36.00000000   9.00000000   0.20000000
333.00000000   3.00000000  -2.00000000  -2.00000000
334.00000000  -2.00000000  24.00000000   1.09090909
335.00000000   0.00000000  -7.00000000   1.00000000
336.00000000  16.00000000  46.00000000   0.74193548
337.00000000   3.00000000  11.00000000   0.78571429
338.00000000  51.00000000   3.00000000   0.05555556
339.00000000  30.00000000  19.00000000   0.38775510
340.00000000  40.00000000  49.00000000   0.55056180
341.00000000 -18.00000000  -5.00000000   0.21739130
342.00000000  61.00000000 -12.00000000  -0.24489796
343.00000000  29.00000000 -10.00000000  -0.52631579
344.00000000 119.00000000  32.00000000   0.21192053
345.00000000  15.00000000  -5.00000000  -0.50000000
346.00000000   8.00000000  -4.00000000  -1.00000000
347.00000000  -3.00000000  38.00000000   1.08571429
348.00000000  17.00000000  21.00000000   0.55263158
349.00000000 -15.00000000 -15.00000000   0.50000000
350.00000000  15.00000000  19.00000000   0.55882353
351.00000000  64.00000000   7.00000000   0.09859155
352.00000000   6.00000000  36.00000000   0.85714286
353.00000000  22.00000000  21.00000000   0.48837209
354.00000000 -17.00000000  18.00000000  18.00000000
355.00000000  60.00000000  14.00000000   0.18918919
356.00000000  36.00000000  -9.00000000  -0.33333333
357.00000000  37.00000000  -8.00000000  -0.27586207
358.00000000 -28.00000000  -8.00000000   0.22222222
359.00000000 -22.00000000   7.00000000  -0.46666667
360.00000000 -49.00000000  43.00000000  -7.16666667
361.00000000 -24.00000000  17.00000000  -2.42857143
362.00000000   8.00000000  14.00000000   0.63636364
363.00000000 -26.00000000 -38.00000000   0.59375000
364.00000000  12.00000000   3.00000000   0.20000000
365.00000000  -4.00000000   7.00000000   2.33333333
366.00000000 -22.00000000  25.00000000   8.33333333
367.00000000 -11.00000000  29.00000000   1.61111111
368.00000000  46.00000000 -26.00000000  -1.30000000
369.00000000  20.00000000  12.00000000   0.37500000
370.00000000  35.00000000  43.00000000   0.55128205
371.00000000  -3.00000000  10.00000000   1.42857143
372.00000000   2.00000000  56.00000000   0.96551724
373.00000000  20.00000000  30.00000000   0.60000000
374.00000000   3.00000000  40.00000000   0.93023256
375.00000000 -28.00000000  13.00000000  -0.86666667
376.00000000  37.00000000  21.00000000   0.36206897
377.00000000  -7.00000000   3.00000000  -0.75000000
378.00000000 -17.00000000   4.00000000  -0.30769231
379.00000000  45.00000000   0.00000000   0.00000000
380.00000000  35.00000000  37.00000000   0.51388889
381.00000000 -27.00000000  27.00000000   0.50000000
382.00000000   5.00000000 -18.00000000   1.38461538
383.00000000  25.00000000 -29.00000000   7.25000000
384.00000000 -58.00000000  -1.00000000   0.01694915
385.00000000  -9.00000000 -11.00000000   0.55000000
386.00000000  30.00000000  27.00000000   0.47368421
387.00000000  63.00000000  32.00000000   0.33684211
388.00000000  37.00000000  26.00000000   0.41269841
389.00000000  -3.00000000   3.00000000   0.50000000
390.00000000 -30.00000000  46.00000000   2.87500000
391.00000000 -47.00000000  11.00000000  -0.30555556
392.00000000  24.00000000   9.00000000   0.27272727
393.00000000 -55.00000000  -2.00000000   0.03508772
394.00000000  26.00000000   9.00000000   0.25714286
395.00000000   0.00000000  -4.00000000   1.00000000
396.00000000  24.00000000  21.00000000   0.46666667
397.00000000  11.00000000 -20.00000000   2.22222222
398.00000000 -33.00000000  17.00000000  -1.06250000
399.00000000   4.00000000 -25.00000000   1.19047619
400.00000000   5.00000000   6.00000000   0.54545455
401.00000000  -9.00000000  17.00000000   2.12500000
402.00000000  23.00000000   0.00000000   0.00000000
403.00000000  59.00000000 -32.00000000  -1.18518519
404.00000000   0.00000000  -9.00000000   1.00000000
405.00000000 -16.00000000  32.00000000   2.00000000
406.00000000 -20.00000000   0.00000000  -0.00000000
407.00000000  30.00000000  -5.00000000  -0.20000000
408.00000000  17.00000000 -16.00000000 -16.00000000
409.00000000 -18.00000000   7.00000000  -0.63636364
410.00000000 -30.00000000  30.00000000   0.50000000
411.00000000  18.00000000 -32.00000000   2.28571429
412.00000000  65.00000000 -12.00000000  -0.22641509
413.00000000  17.00000000  28.00000000   0.62222222
414.00000000  -2.00000000   6.00000000   1.50000000
415.00000000  -4.00000000  56.00000000   1.07692308
416.00000000  11.00000000  -2.00000000  -0.22222222
417.00000000   9.00000000  28.00000000   0.75675676
418.00000000 -24.00000000   3.00000000  -0.14285714
419.00000000  21.00000000   8.00000000   0.27586207
420.00000000 -17.00000000  10.00000000  -1.42857143
421.00000000 -18.00000000   7.00000000  -0.63636364
422.00000000   9.00000000  47.00000000   0.83928571
423.00000000   6.00000000  -7.00000000   7.00000000
424.00000000  22.00000000 -19.00000000  -6.33333333
425.00000000  28.00000000  -6.00000000  -0.27272727
426.00000000 -33.00000000  -2.00000000   0.05714286
427.00000000 -34.00000000  -9.00000000   0.20930233
428.00000000  23.00000000  -3.00000000  -0.15000000
429.00000000  -4.00000000  29.00000000   1.16000000
430.00000000   0.00000000   3.00000000   1.00000000
431.00000000 -16.00000000  -3.00000000   0.15789474
432.00000000  75.00000000 -26.00000000  -0.53061224
433.00000000  17.00000000 -15.00000000  -7.50000000
434.00000000 -28.00000000  28.00000000   0.50000000
435.00000000 -20.00000000  35.00000000   2.33333333
436.00000000 -44.00000000   5.00000000  -0.12820513
437.00000000 -49.00000000   8.00000000  -0.19512195
438.00000000  11.00000000 -34.00000000   1.47826087
439.00000000  -1.00000000 -10.00000000   0.90909091
440.00000000  27.00000000   8.00000000   0.22857143
441.00000000  10.00000000 -24.00000000   1.71428571
442.00000000  -1.00000000  18.00000000   1.05882353
443.00000000 -44.00000000 -26.00000000   0.37142857
444.00000000 -16.00000000 -12.00000000   0.42857143
445.00000000   2.00000000  23.00000000   0.92000000
446.00000000 -11.00000000 -14.00000000   0.56000000
447.00000000 -50.00000000   1.00000000  -0.02040816
448.00000000 -16.00000000   5.00000000  -0.45454545
449.00000000   1.00000000  10.00000000   0.90909091
450.00000000  12.00000000  30.00000000   0.71428571
451.00000000  12.00000000 -24.00000000   2.00000000
452.00000000 -19.00000000 -17.00000000   0.47222222
453.00000000 -28.00000000   0.00000000  -0.00000000
454.00000000  22.00000000 -11.00000000  -1.00000000
455.00000000   0.00000000 -17.00000000   1.00000000
456.00000000  38.00000000 -28.00000000  -2.80000000
457.00000000 -34.00000000   7.00000000  -0.25925926
458.00000000  -6.00000000  29.00000000   1.26086957
459.00000000  20.00000000 -15.00000000  -3.00000000
460.00000000 -11.00000000 -29.00000000   0.72500000
461.00000000  24.00000000 -20.00000000  -5.00000000
462.00000000 -18.00000000   7.00000000  -0.63636364
463.00000000  10.00000000  44.00000000   0.81481481
464.00000000  40.00000000   2.00000000   0.04761905
465.00000000 -30.00000000  24.00000000  -4.00000000
466.00000000  -1.00000000  17.00000000   1.06250000
467.00000000 -11.00000000  -2.00000000   0.15384615
468.00000000  45.00000000   4.00000000   0.08163265
469.00000000  19.00000000  -8.00000000  -0.72727273
470.00000000 -22.00000000  21.00000000 -21.00000000
471.00000000  44.00000000  -2.00000000  -0.04761905
472.00000000  -5.00000000  39.00000000   1.14705882
473.00000000 -25.00000000  27.00000000  13.50000000
474.00000000  40.00000000   8.00000000   0.16666667
475.00000000 -53.00000000   1.00000000  -0.01923077
476.00000000  16.00000000  28.00000000   0.63636364
477.00000000   9.00000000 -20.00000000   1.81818182
478.00000000   0.00000000  -6.00000000   1.00000000
479.00000000 -13.00000000 -10.00000000   0.43478261
480.00000000  -7.00000000  13.00000000   2.16666667
481.00000000  30.00000000   5.00000000   0.14285714
482.00000000 -48.00000000  -7.00000000   0.12727273
483.00000000 -23.00000000  12.00000000  -1.09090909
484.00000000  28.00000000  -9.00000000  -0.47368421
485.00000000  15.00000000  -9.00000000  -1.50000000
486.00000000 -25.00000000   3.00000000  -0.13636364
487.00000000  51.00000000  16.00000000   0.23880597
488.00000000  26.00000000   8.00000000   0.23529412
489.00000000 -39.00000000   7.00000000  -0.21875000
490.00000000 -15.00000000  15.00000000   0.50000000
491.00000000  41.00000000 -21.00000000  -1.05000000
492.00000000  29.00000000  32.00000000   0.52459016
493.00000000 -22.00000000  31.00000000   3.44444444
494.00000000  34.00000000  29.00000000   0.46031746
495.00000000   4.00000000  -2.00000000  -1.00000000
496.00000000  -6.00000000   4.00000000  -2.00000000
497.00000000  21.00000000   3.00000000   0.12500000
498.00000000  58.00000000  37.00000000   0.38947368
499.00000000  13.00000000   6.00000000   0.31578947
500.00000000  -1.00000000  18.00000000   1.05882353
