# Supplementary material for: Ubiquitin transfer by a RING E3 ligase occurs from a closed E2~ubiquitin conformation
Source: Nat Commun. 2020 Jun 5;11:2846. doi: 10.1038/s41467-020-16666-y (PMC7275055; doi:10.1038/s41467-020-16666-y)
Supplement: Supplementary file 4 — Source Data [file 41467_2020_16666_MOESM4_ESM.zip › Source_Data/Figures/Figure_5/Figure_5a/ASCII_22RNF4/17_97with_fret.dat]

  0.00000000  40.00000000 176.00000000   0.81481481
  1.00000000  85.00000000 154.00000000   0.64435146
  2.00000000  89.00000000 174.00000000   0.66159696
  3.00000000  66.00000000 161.00000000   0.70925110
  4.00000000  99.00000000  85.00000000   0.46195652
  5.00000000 109.00000000 137.00000000   0.55691057
  6.00000000  41.00000000 134.00000000   0.76571429
  7.00000000  77.00000000 124.00000000   0.61691542
  8.00000000 -12.00000000 119.00000000   1.11214953
  9.00000000  -6.00000000 132.00000000   1.04761905
 10.00000000  41.00000000 134.00000000   0.76571429
 11.00000000  40.00000000  85.00000000   0.68000000
 12.00000000  61.00000000 100.00000000   0.62111801
 13.00000000  18.00000000 152.00000000   0.89411765
 14.00000000  45.00000000 120.00000000   0.72727273
 15.00000000 123.00000000 172.00000000   0.58305085
 16.00000000  -3.00000000 115.00000000   1.02678571
 17.00000000  39.00000000 135.00000000   0.77586207
 18.00000000  56.00000000 122.00000000   0.68539326
 19.00000000 103.00000000 144.00000000   0.58299595
 20.00000000  28.00000000  97.00000000   0.77600000
 21.00000000 117.00000000 131.00000000   0.52822581
 22.00000000  82.00000000 130.00000000   0.61320755
 23.00000000  32.00000000 117.00000000   0.78523490
 24.00000000   5.00000000 107.00000000   0.95535714
 25.00000000  25.00000000 184.00000000   0.88038278
 26.00000000  44.00000000 143.00000000   0.76470588
 27.00000000  10.00000000 130.00000000   0.92857143
 28.00000000  73.00000000 126.00000000   0.63316583
 29.00000000  30.00000000 151.00000000   0.83425414
 30.00000000  24.00000000 142.00000000   0.85542169
 31.00000000 154.00000000  97.00000000   0.38645418
 32.00000000  26.00000000 114.00000000   0.81428571
 33.00000000  65.00000000 104.00000000   0.61538462
 34.00000000   1.00000000 102.00000000   0.99029126
 35.00000000  92.00000000  47.00000000   0.33812950
 36.00000000   6.00000000 101.00000000   0.94392523
 37.00000000  61.00000000 242.00000000   0.79867987
 38.00000000  84.00000000 132.00000000   0.61111111
 39.00000000  49.00000000 103.00000000   0.67763158
 40.00000000  54.00000000 159.00000000   0.74647887
 41.00000000  47.00000000 145.00000000   0.75520833
 42.00000000  56.00000000 149.00000000   0.72682927
 43.00000000  64.00000000  99.00000000   0.60736196
 44.00000000  48.00000000  62.00000000   0.56363636
 45.00000000  19.00000000 118.00000000   0.86131387
 46.00000000  15.00000000 148.00000000   0.90797546
 47.00000000  85.00000000 125.00000000   0.59523810
 48.00000000  61.00000000 152.00000000   0.71361502
 49.00000000  41.00000000 152.00000000   0.78756477
 50.00000000  63.00000000 118.00000000   0.65193370
 51.00000000  35.00000000  98.00000000   0.73684211
 52.00000000  54.00000000 124.00000000   0.69662921
 53.00000000  27.00000000 128.00000000   0.82580645
 54.00000000 128.00000000 136.00000000   0.51515152
 55.00000000  43.00000000 -19.00000000  -0.79166667
 56.00000000 -64.00000000  -1.00000000   0.01538462
 57.00000000 -46.00000000 -26.00000000   0.36111111
 58.00000000 -25.00000000 -27.00000000   0.51923077
 59.00000000  -7.00000000 -31.00000000   0.81578947
 60.00000000  19.00000000 -52.00000000   1.57575758
 61.00000000   9.00000000 -28.00000000   1.47368421
 62.00000000 -24.00000000 -20.00000000   0.45454545
 63.00000000 -34.00000000  -7.00000000   0.17073171
 64.00000000  -8.00000000  -7.00000000   0.46666667
 65.00000000  18.00000000 -40.00000000   1.81818182
 66.00000000 -13.00000000 -40.00000000   0.75471698
 67.00000000 -28.00000000  -8.00000000   0.22222222
 68.00000000 -15.00000000 -40.00000000   0.72727273
 69.00000000  -9.00000000 -20.00000000   0.68965517
 70.00000000  28.00000000 -33.00000000   6.60000000
 71.00000000  -7.00000000   0.00000000  -0.00000000
 72.00000000   5.00000000  -8.00000000   2.66666667
 73.00000000 -10.00000000 -23.00000000   0.69696970
 74.00000000  -1.00000000 -31.00000000   0.96875000
 75.00000000 -48.00000000   3.00000000  -0.06666667
 76.00000000   4.00000000 -39.00000000   1.11428571
 77.00000000 -53.00000000 -26.00000000   0.32911392
 78.00000000 -50.00000000 -24.00000000   0.32432432
 79.00000000  18.00000000 -16.00000000  -8.00000000
 80.00000000  -8.00000000  13.00000000   2.60000000
 81.00000000  -6.00000000 -25.00000000   0.80645161
 82.00000000  12.00000000  -5.00000000  -0.71428571
 83.00000000 -12.00000000 -66.00000000   0.84615385
 84.00000000 -56.00000000 -19.00000000   0.25333333
 85.00000000 -10.00000000 -27.00000000   0.72972973
 86.00000000  24.00000000 -16.00000000  -2.00000000
 87.00000000 -55.00000000 -59.00000000   0.51754386
 88.00000000  38.00000000 -15.00000000  -0.65217391
 89.00000000 -36.00000000  19.00000000  -1.11764706
 90.00000000  -7.00000000 -33.00000000   0.82500000
 91.00000000 -30.00000000  -6.00000000   0.16666667
 92.00000000   7.00000000 -18.00000000   1.63636364
 93.00000000  -1.00000000 -46.00000000   0.97872340
 94.00000000 -22.00000000   7.00000000  -0.46666667
 95.00000000  16.00000000  -7.00000000  -0.77777778
 96.00000000 -22.00000000 -30.00000000   0.57692308
 97.00000000 -27.00000000 -36.00000000   0.57142857
 98.00000000   9.00000000 -18.00000000   2.00000000
 99.00000000  15.00000000  -9.00000000  -1.50000000
100.00000000 -29.00000000 -15.00000000   0.34090909
101.00000000  12.00000000 -26.00000000   1.85714286
102.00000000   6.00000000 -36.00000000   1.20000000
103.00000000 -48.00000000 -36.00000000   0.42857143
104.00000000  -6.00000000 -36.00000000   0.85714286
105.00000000 -38.00000000 -44.00000000   0.53658537
106.00000000  -4.00000000 -71.00000000   0.94666667
107.00000000 -17.00000000 -16.00000000   0.48484848
108.00000000 -56.00000000 -18.00000000   0.24324324
109.00000000  17.00000000 -38.00000000   1.80952381
110.00000000  -8.00000000   7.00000000  -7.00000000
111.00000000 -27.00000000 -48.00000000   0.64000000
112.00000000 -22.00000000 -18.00000000   0.45000000
113.00000000 -18.00000000 -28.00000000   0.60869565
114.00000000 -54.00000000 -30.00000000   0.35714286
115.00000000 -29.00000000   1.00000000  -0.03571429
116.00000000 -54.00000000 -33.00000000   0.37931034
117.00000000   9.00000000 -21.00000000   1.75000000
118.00000000 -20.00000000  -3.00000000   0.13043478
119.00000000 -17.00000000 -38.00000000   0.69090909
120.00000000 -43.00000000  16.00000000  -0.59259259
121.00000000 -53.00000000 -42.00000000   0.44210526
122.00000000  -3.00000000 -54.00000000   0.94736842
123.00000000 -67.00000000  37.00000000  -1.23333333
124.00000000 -16.00000000 -18.00000000   0.52941176
125.00000000 -80.00000000 -10.00000000   0.11111111
126.00000000 -49.00000000 -46.00000000   0.48421053
127.00000000  -3.00000000 -19.00000000   0.86363636
128.00000000 -71.00000000  -4.00000000   0.05333333
129.00000000  -7.00000000 -21.00000000   0.75000000
130.00000000   3.00000000 -47.00000000   1.06818182
131.00000000  29.00000000 -27.00000000 -13.50000000
132.00000000 -14.00000000 -56.00000000   0.80000000
133.00000000 -51.00000000 -13.00000000   0.20312500
134.00000000 -29.00000000 -28.00000000   0.49122807
135.00000000  21.00000000 -29.00000000   3.62500000
136.00000000  22.00000000  -3.00000000  -0.15789474
137.00000000  -7.00000000  -8.00000000   0.53333333
138.00000000 -46.00000000 -38.00000000   0.45238095
139.00000000 -10.00000000 -47.00000000   0.82456140
140.00000000 -66.00000000 -15.00000000   0.18518519
141.00000000 -17.00000000  -7.00000000   0.29166667
142.00000000  -1.00000000 -49.00000000   0.98000000
143.00000000 -25.00000000 -41.00000000   0.62121212
144.00000000 -28.00000000 -58.00000000   0.67441860
145.00000000 -29.00000000 -35.00000000   0.54687500
146.00000000  -3.00000000   0.00000000  -0.00000000
147.00000000 -39.00000000 -41.00000000   0.51250000
148.00000000 -37.00000000 -53.00000000   0.58888889
149.00000000 -29.00000000 -19.00000000   0.39583333
150.00000000 -14.00000000 -12.00000000   0.46153846
151.00000000 -13.00000000 -53.00000000   0.80303030
152.00000000  24.00000000 -14.00000000  -1.40000000
153.00000000 -17.00000000  13.00000000  -3.25000000
154.00000000 -28.00000000 -40.00000000   0.58823529
155.00000000 -24.00000000   0.00000000  -0.00000000
156.00000000   6.00000000 -16.00000000   1.60000000
157.00000000 -54.00000000  12.00000000  -0.28571429
158.00000000  52.00000000 -13.00000000  -0.33333333
159.00000000   8.00000000  -5.00000000  -1.66666667
160.00000000 -47.00000000 -12.00000000   0.20338983
161.00000000  14.00000000 -32.00000000   1.77777778
162.00000000  16.00000000 -43.00000000   1.59259259
163.00000000  12.00000000 -38.00000000   1.46153846
164.00000000 -36.00000000 -11.00000000   0.23404255
165.00000000 -32.00000000 -37.00000000   0.53623188
166.00000000  41.00000000 -42.00000000  42.00000000
167.00000000 -36.00000000 -57.00000000   0.61290323
168.00000000  30.00000000 -22.00000000  -2.75000000
169.00000000   2.00000000 -43.00000000   1.04878049
170.00000000  15.00000000 -11.00000000  -2.75000000
171.00000000 -30.00000000 -53.00000000   0.63855422
172.00000000 -16.00000000 -33.00000000   0.67346939
173.00000000 -29.00000000 -55.00000000   0.65476190
174.00000000 -25.00000000 -38.00000000   0.60317460
175.00000000 -37.00000000 -36.00000000   0.49315068
176.00000000 -69.00000000 -12.00000000   0.14814815
177.00000000  -8.00000000 -52.00000000   0.86666667
178.00000000 -14.00000000 -26.00000000   0.65000000
179.00000000 -30.00000000 -10.00000000   0.25000000
180.00000000 -57.00000000 -32.00000000   0.35955056
181.00000000 -18.00000000  -6.00000000   0.25000000
182.00000000  -2.00000000 -49.00000000   0.96078431
183.00000000  96.00000000 -26.00000000  -0.37142857
184.00000000   7.00000000 -13.00000000   2.16666667
185.00000000  41.00000000 -52.00000000   4.72727273
186.00000000  16.00000000 -23.00000000   3.28571429
187.00000000 -31.00000000 -60.00000000   0.65934066
188.00000000 -33.00000000 -28.00000000   0.45901639
189.00000000  -9.00000000 -41.00000000   0.82000000
190.00000000 -19.00000000 -50.00000000   0.72463768
191.00000000 -43.00000000  -7.00000000   0.14000000
192.00000000 -19.00000000 -85.00000000   0.81730769
193.00000000   8.00000000  -6.00000000  -3.00000000
194.00000000 -23.00000000 -70.00000000   0.75268817
195.00000000 -25.00000000 -55.00000000   0.68750000
196.00000000 -39.00000000 -24.00000000   0.38095238
197.00000000  -6.00000000 -19.00000000   0.76000000
198.00000000  41.00000000 -53.00000000   4.41666667
199.00000000 -30.00000000 -34.00000000   0.53125000
200.00000000   5.00000000 -16.00000000   1.45454545
201.00000000  -1.00000000 -46.00000000   0.97872340
202.00000000  -4.00000000 -45.00000000   0.91836735
203.00000000 -51.00000000 -66.00000000   0.56410256
204.00000000 -37.00000000 -50.00000000   0.57471264
205.00000000  16.00000000 -42.00000000   1.61538462
206.00000000 -21.00000000 -32.00000000   0.60377358
207.00000000 -54.00000000 -35.00000000   0.39325843
208.00000000 -22.00000000 -36.00000000   0.62068966
209.00000000 -19.00000000 -29.00000000   0.60416667
210.00000000 -29.00000000 -13.00000000   0.30952381
211.00000000 -47.00000000 -24.00000000   0.33802817
212.00000000 -58.00000000 -35.00000000   0.37634409
213.00000000  -7.00000000 -36.00000000   0.83720930
214.00000000  -4.00000000 -43.00000000   0.91489362
215.00000000   7.00000000 -42.00000000   1.20000000
216.00000000  27.00000000 -23.00000000  -5.75000000
217.00000000 -39.00000000 -13.00000000   0.25000000
218.00000000  37.00000000 -59.00000000   2.68181818
219.00000000   1.00000000 -59.00000000   1.01724138
220.00000000 -27.00000000 -30.00000000   0.52631579
221.00000000 -24.00000000 -55.00000000   0.69620253
222.00000000 -10.00000000 -61.00000000   0.85915493
223.00000000 -31.00000000 -24.00000000   0.43636364
224.00000000 -35.00000000 -63.00000000   0.64285714
225.00000000 -24.00000000 -56.00000000   0.70000000
226.00000000  -6.00000000 -27.00000000   0.81818182
227.00000000  -7.00000000 -36.00000000   0.83720930
228.00000000 -48.00000000   5.00000000  -0.11627907
229.00000000 -13.00000000 -67.00000000   0.83750000
230.00000000  10.00000000 -49.00000000   1.25641026
231.00000000 -18.00000000 -82.00000000   0.82000000
232.00000000 -41.00000000 -16.00000000   0.28070175
233.00000000  41.00000000 -46.00000000   9.20000000
234.00000000  11.00000000 -52.00000000   1.26829268
235.00000000 -16.00000000 -67.00000000   0.80722892
236.00000000 -12.00000000 -44.00000000   0.78571429
237.00000000 -20.00000000 -62.00000000   0.75609756
238.00000000  63.00000000 -59.00000000 -14.75000000
239.00000000 -36.00000000 -88.00000000   0.70967742
240.00000000 -17.00000000 -73.00000000   0.81111111
241.00000000 -21.00000000 -54.00000000   0.72000000
242.00000000 -25.00000000 -15.00000000   0.37500000
243.00000000 -31.00000000 -13.00000000   0.29545455
244.00000000  11.00000000 -36.00000000   1.44000000
245.00000000  38.00000000 -37.00000000 -37.00000000
246.00000000 -70.00000000 -54.00000000   0.43548387
247.00000000  15.00000000 -26.00000000   2.36363636
248.00000000   3.00000000 -44.00000000   1.07317073
249.00000000   4.00000000 -19.00000000   1.26666667
250.00000000  16.00000000 -35.00000000   1.84210526
251.00000000 -34.00000000 -61.00000000   0.64210526
252.00000000 -57.00000000 -15.00000000   0.20833333
253.00000000 -70.00000000 -44.00000000   0.38596491
254.00000000 -40.00000000 -19.00000000   0.32203390
255.00000000  17.00000000 -16.00000000 -16.00000000
256.00000000  14.00000000 -39.00000000   1.56000000
257.00000000 -13.00000000 -66.00000000   0.83544304
258.00000000  56.00000000 -44.00000000  -3.66666667
259.00000000 -38.00000000 -16.00000000   0.29629630
260.00000000  49.00000000 -42.00000000  -6.00000000
261.00000000 -65.00000000 -25.00000000   0.27777778
262.00000000  -9.00000000 -39.00000000   0.81250000
263.00000000 -41.00000000 -51.00000000   0.55434783
264.00000000 -34.00000000 -59.00000000   0.63440860
265.00000000  12.00000000 -57.00000000   1.26666667
266.00000000 -23.00000000 -60.00000000   0.72289157
267.00000000 -41.00000000 -35.00000000   0.46052632
268.00000000  -8.00000000 -15.00000000   0.65217391
269.00000000  -1.00000000 -28.00000000   0.96551724
270.00000000 -37.00000000  19.00000000  -1.05555556
271.00000000   3.00000000 -25.00000000   1.13636364
272.00000000 -20.00000000 -61.00000000   0.75308642
273.00000000 -23.00000000 -18.00000000   0.43902439
274.00000000   0.00000000 -50.00000000   1.00000000
275.00000000 -27.00000000 -76.00000000   0.73786408
276.00000000 -13.00000000 -73.00000000   0.84883721
277.00000000  12.00000000 -57.00000000   1.26666667
278.00000000 -20.00000000 -23.00000000   0.53488372
279.00000000 -40.00000000 -43.00000000   0.51807229
280.00000000 -51.00000000 -29.00000000   0.36250000
281.00000000 -54.00000000 -50.00000000   0.48076923
282.00000000 -31.00000000 -34.00000000   0.52307692
283.00000000  15.00000000 -41.00000000   1.57692308
284.00000000 -11.00000000   9.00000000  -4.50000000
285.00000000   4.00000000 -52.00000000   1.08333333
286.00000000 -39.00000000 -43.00000000   0.52439024
287.00000000 -34.00000000 -47.00000000   0.58024691
288.00000000 -66.00000000 -44.00000000   0.40000000
289.00000000 -21.00000000 -37.00000000   0.63793103
290.00000000   4.00000000 -47.00000000   1.09302326
291.00000000  -3.00000000 -54.00000000   0.94736842
292.00000000   0.00000000 -38.00000000   1.00000000
293.00000000 -25.00000000 -11.00000000   0.30555556
294.00000000   8.00000000 -46.00000000   1.21052632
295.00000000 -22.00000000 -58.00000000   0.72500000
296.00000000 -23.00000000 -24.00000000   0.51063830
297.00000000 -54.00000000 -47.00000000   0.46534653
298.00000000 -25.00000000 -49.00000000   0.66216216
299.00000000   6.00000000 -45.00000000   1.15384615
300.00000000 -41.00000000 -31.00000000   0.43055556
301.00000000  13.00000000 -28.00000000   1.86666667
302.00000000 -35.00000000 -17.00000000   0.32692308
303.00000000 -43.00000000 -39.00000000   0.47560976
304.00000000 -44.00000000 -13.00000000   0.22807018
305.00000000 -28.00000000 -41.00000000   0.59420290
306.00000000 -63.00000000 -27.00000000   0.30000000
307.00000000 -26.00000000 -66.00000000   0.71739130
308.00000000 -19.00000000 -24.00000000   0.55813953
309.00000000 -42.00000000 -10.00000000   0.19230769
310.00000000 -39.00000000 -46.00000000   0.54117647
311.00000000 -36.00000000 -17.00000000   0.32075472
312.00000000 -58.00000000 -63.00000000   0.52066116
313.00000000 -18.00000000 -53.00000000   0.74647887
314.00000000  -7.00000000 -40.00000000   0.85106383
315.00000000 -82.00000000 -13.00000000   0.13684211
316.00000000 -50.00000000 -48.00000000   0.48979592
317.00000000  -1.00000000 -21.00000000   0.95454545
318.00000000 -11.00000000 -46.00000000   0.80701754
319.00000000  35.00000000  -7.00000000  -0.25000000
320.00000000 -13.00000000 -73.00000000   0.84883721
321.00000000 -40.00000000 -59.00000000   0.59595960
322.00000000  -1.00000000 -46.00000000   0.97872340
323.00000000 -37.00000000 -33.00000000   0.47142857
324.00000000 -26.00000000 -63.00000000   0.70786517
325.00000000 -37.00000000 -50.00000000   0.57471264
326.00000000 -34.00000000 -49.00000000   0.59036145
327.00000000 -63.00000000 -30.00000000   0.32258065
328.00000000 -33.00000000 -44.00000000   0.57142857
329.00000000 -30.00000000 -64.00000000   0.68085106
330.00000000  -2.00000000  -3.00000000   0.60000000
331.00000000 -10.00000000 -46.00000000   0.82142857
332.00000000 -31.00000000 -58.00000000   0.65168539
333.00000000  13.00000000 -35.00000000   1.59090909
334.00000000 -22.00000000 -53.00000000   0.70666667
335.00000000 -29.00000000  -6.00000000   0.17142857
336.00000000  15.00000000 -35.00000000   1.75000000
337.00000000 -60.00000000 -21.00000000   0.25925926
338.00000000   3.00000000 -47.00000000   1.06818182
339.00000000  23.00000000 -78.00000000   1.41818182
340.00000000  -3.00000000 -38.00000000   0.92682927
341.00000000 -30.00000000 -46.00000000   0.60526316
342.00000000 -28.00000000 -66.00000000   0.70212766
343.00000000 -12.00000000 -21.00000000   0.63636364
344.00000000 -60.00000000 -46.00000000   0.43396226
345.00000000 -45.00000000 -39.00000000   0.46428571
346.00000000 -20.00000000 -31.00000000   0.60784314
347.00000000 -17.00000000 -20.00000000   0.54054054
348.00000000   0.00000000  -4.00000000   1.00000000
349.00000000 -53.00000000 -29.00000000   0.35365854
350.00000000  -8.00000000 -35.00000000   0.81395349
351.00000000 -39.00000000  -5.00000000   0.11363636
352.00000000 -53.00000000 -38.00000000   0.41758242
353.00000000 -19.00000000 -16.00000000   0.45714286
354.00000000 -23.00000000 -89.00000000   0.79464286
355.00000000 -28.00000000 -33.00000000   0.54098361
356.00000000 -27.00000000 -23.00000000   0.46000000
357.00000000 -32.00000000 -19.00000000   0.37254902
358.00000000 -50.00000000 -47.00000000   0.48453608
359.00000000   6.00000000 -35.00000000   1.20689655
360.00000000 -49.00000000 -35.00000000   0.41666667
361.00000000 -27.00000000 -93.00000000   0.77500000
362.00000000 -32.00000000 -53.00000000   0.62352941
363.00000000 -62.00000000 -19.00000000   0.23456790
364.00000000 -12.00000000 -56.00000000   0.82352941
365.00000000 -85.00000000 -57.00000000   0.40140845
366.00000000 -42.00000000 -48.00000000   0.53333333
367.00000000 -17.00000000  -7.00000000   0.29166667
368.00000000 -52.00000000 -67.00000000   0.56302521
369.00000000 -13.00000000 -61.00000000   0.82432432
370.00000000 -67.00000000 -63.00000000   0.48461538
371.00000000 -30.00000000 -64.00000000   0.68085106
372.00000000 -20.00000000 -79.00000000   0.79797980
373.00000000 -14.00000000 -50.00000000   0.78125000
374.00000000   6.00000000 -32.00000000   1.23076923
375.00000000 -48.00000000 -59.00000000   0.55140187
376.00000000 -13.00000000 -48.00000000   0.78688525
377.00000000 -49.00000000 -21.00000000   0.30000000
378.00000000 -71.00000000 -65.00000000   0.47794118
379.00000000   8.00000000 -14.00000000   2.33333333
380.00000000 -13.00000000 -57.00000000   0.81428571
381.00000000 -58.00000000 -53.00000000   0.47747748
382.00000000 -31.00000000 -29.00000000   0.48333333
383.00000000 -40.00000000  -8.00000000   0.16666667
384.00000000 -60.00000000 -54.00000000   0.47368421
385.00000000 -18.00000000   4.00000000  -0.28571429
386.00000000 -32.00000000 -46.00000000   0.58974359
387.00000000 -15.00000000 -64.00000000   0.81012658
388.00000000 -49.00000000 -51.00000000   0.51000000
389.00000000 -28.00000000 -47.00000000   0.62666667
390.00000000 -21.00000000  -4.00000000   0.16000000
391.00000000 -66.00000000 -34.00000000   0.34000000
392.00000000 -22.00000000 -79.00000000   0.78217822
393.00000000  -4.00000000  -3.00000000   0.42857143
394.00000000  -6.00000000 -60.00000000   0.90909091
395.00000000 -68.00000000 -27.00000000   0.28421053
396.00000000 -67.00000000 -82.00000000   0.55033557
397.00000000 -38.00000000 -43.00000000   0.53086420
398.00000000  16.00000000  -7.00000000  -0.77777778
399.00000000   2.00000000 -57.00000000   1.03636364
400.00000000 -31.00000000  -7.00000000   0.18421053
401.00000000 -70.00000000  10.00000000  -0.16666667
402.00000000  16.00000000 -94.00000000   1.20512821
403.00000000  -3.00000000 -30.00000000   0.90909091
404.00000000  32.00000000 -56.00000000   2.33333333
405.00000000 -60.00000000 -25.00000000   0.29411765
406.00000000  -2.00000000 -59.00000000   0.96721311
407.00000000 -15.00000000 -60.00000000   0.80000000
408.00000000 -29.00000000 -47.00000000   0.61842105
409.00000000 -47.00000000 -72.00000000   0.60504202
410.00000000 -16.00000000 -64.00000000   0.80000000
411.00000000 -69.00000000 -41.00000000   0.37272727
412.00000000 -38.00000000 -70.00000000   0.64814815
413.00000000  -2.00000000 -30.00000000   0.93750000
414.00000000   6.00000000 -68.00000000   1.09677419
415.00000000 -21.00000000 -57.00000000   0.73076923
416.00000000 -21.00000000 -27.00000000   0.56250000
417.00000000 -18.00000000 -43.00000000   0.70491803
418.00000000  -1.00000000 -70.00000000   0.98591549
419.00000000 -33.00000000 -46.00000000   0.58227848
420.00000000 -46.00000000 -49.00000000   0.51578947
421.00000000  52.00000000 -63.00000000   5.72727273
422.00000000 -18.00000000 -69.00000000   0.79310345
423.00000000   1.00000000 -21.00000000   1.05000000
424.00000000 -21.00000000 -59.00000000   0.73750000
425.00000000 -53.00000000 -35.00000000   0.39772727
426.00000000 -38.00000000 -49.00000000   0.56321839
427.00000000 -32.00000000  -6.00000000   0.15789474
428.00000000 -37.00000000 -31.00000000   0.45588235
429.00000000 -41.00000000 -62.00000000   0.60194175
430.00000000 -11.00000000 -45.00000000   0.80357143
431.00000000   9.00000000 -32.00000000   1.39130435
432.00000000 -23.00000000 -72.00000000   0.75789474
433.00000000   4.00000000 -57.00000000   1.07547170
434.00000000 -19.00000000 -28.00000000   0.59574468
435.00000000 -29.00000000 -46.00000000   0.61333333
436.00000000 -36.00000000 -74.00000000   0.67272727
437.00000000 -37.00000000 -45.00000000   0.54878049
438.00000000  -6.00000000 -35.00000000   0.85365854
439.00000000 -21.00000000 -13.00000000   0.38235294
440.00000000 -55.00000000 -16.00000000   0.22535211
441.00000000 -41.00000000 -44.00000000   0.51764706
442.00000000 -46.00000000 -39.00000000   0.45882353
443.00000000 -64.00000000 -50.00000000   0.43859649
444.00000000 -49.00000000 -40.00000000   0.44943820
445.00000000 -42.00000000 -84.00000000   0.66666667
446.00000000  -8.00000000 -72.00000000   0.90000000
447.00000000 -77.00000000 -57.00000000   0.42537313
448.00000000 -11.00000000 -66.00000000   0.85714286
449.00000000 -33.00000000 -54.00000000   0.62068966
450.00000000   8.00000000 -22.00000000   1.57142857
451.00000000 -50.00000000 -71.00000000   0.58677686
452.00000000 -73.00000000 -49.00000000   0.40163934
453.00000000 -28.00000000 -26.00000000   0.48148148
454.00000000   6.00000000 -26.00000000   1.30000000
455.00000000  -2.00000000 -37.00000000   0.94871795
456.00000000 -38.00000000  -2.00000000   0.05000000
457.00000000 -55.00000000 -56.00000000   0.50450450
458.00000000 -12.00000000 -51.00000000   0.80952381
459.00000000  10.00000000 -57.00000000   1.21276596
460.00000000 -57.00000000 -60.00000000   0.51282051
461.00000000  -2.00000000   7.00000000   1.40000000
462.00000000 -73.00000000 -51.00000000   0.41129032
463.00000000 -21.00000000 -18.00000000   0.46153846
464.00000000 -54.00000000 -54.00000000   0.50000000
465.00000000 -43.00000000 -92.00000000   0.68148148
466.00000000 -26.00000000 -62.00000000   0.70454545
467.00000000  -8.00000000 -38.00000000   0.82608696
468.00000000 -70.00000000 -26.00000000   0.27083333
469.00000000 -70.00000000 -43.00000000   0.38053097
470.00000000 -32.00000000 -57.00000000   0.64044944
471.00000000  -6.00000000 -38.00000000   0.86363636
472.00000000 -13.00000000 -34.00000000   0.72340426
473.00000000 -28.00000000  -9.00000000   0.24324324
474.00000000 -88.00000000 -46.00000000   0.34328358
475.00000000 -46.00000000 -37.00000000   0.44578313
476.00000000  -6.00000000 -11.00000000   0.64705882
477.00000000 -56.00000000 -67.00000000   0.54471545
478.00000000  19.00000000 -61.00000000   1.45238095
479.00000000 -61.00000000 -56.00000000   0.47863248
480.00000000 -25.00000000 -21.00000000   0.45652174
481.00000000  15.00000000 -45.00000000   1.50000000
482.00000000 -13.00000000 -43.00000000   0.76785714
483.00000000  -9.00000000 -76.00000000   0.89411765
484.00000000 -60.00000000 -64.00000000   0.51612903
485.00000000 -12.00000000 -67.00000000   0.84810127
486.00000000  -4.00000000 -50.00000000   0.92592593
487.00000000 -47.00000000 -49.00000000   0.51041667
488.00000000  21.00000000 -28.00000000   4.00000000
489.00000000 -32.00000000 -62.00000000   0.65957447
490.00000000  27.00000000 -49.00000000   2.22727273
491.00000000  10.00000000 -23.00000000   1.76923077
492.00000000 -26.00000000 -34.00000000   0.56666667
493.00000000 -16.00000000 -45.00000000   0.73770492
494.00000000 -19.00000000 -34.00000000   0.64150943
495.00000000 -41.00000000 -24.00000000   0.36923077
496.00000000 -50.00000000 -48.00000000   0.48979592
497.00000000 -13.00000000 -45.00000000   0.77586207
498.00000000 -16.00000000 -33.00000000   0.67346939
499.00000000 -34.00000000 -16.00000000   0.32000000
500.00000000 -35.00000000 -34.00000000   0.49275362
