# Supplementary material for: Ubiquitin transfer by a RING E3 ligase occurs from a closed E2~ubiquitin conformation
Source: Nat Commun. 2020 Jun 5;11:2846. doi: 10.1038/s41467-020-16666-y (PMC7275055; doi:10.1038/s41467-020-16666-y)
Supplement: Supplementary file 4 — Source Data [file 41467_2020_16666_MOESM4_ESM.zip › Source_Data/Figures/Figure_5/Figure_5a/ASCII_44RNF4/17_25with_fret.dat]

  0.00000000  40.00000000 157.00000000   0.79695431
  1.00000000  45.00000000 140.00000000   0.75675676
  2.00000000  30.00000000 138.00000000   0.82142857
  3.00000000  54.00000000 129.00000000   0.70491803
  4.00000000  42.00000000 201.00000000   0.82716049
  5.00000000  53.00000000 208.00000000   0.79693487
  6.00000000  49.00000000 132.00000000   0.72928177
  7.00000000  80.00000000 150.00000000   0.65217391
  8.00000000  48.00000000 187.00000000   0.79574468
  9.00000000  86.00000000 120.00000000   0.58252427
 10.00000000 104.00000000 174.00000000   0.62589928
 11.00000000  13.00000000 154.00000000   0.92215569
 12.00000000  75.00000000 151.00000000   0.66814159
 13.00000000  67.00000000 176.00000000   0.72427984
 14.00000000 106.00000000 126.00000000   0.54310345
 15.00000000  80.00000000 219.00000000   0.73244147
 16.00000000  32.00000000 157.00000000   0.83068783
 17.00000000  32.00000000 152.00000000   0.82608696
 18.00000000  84.00000000 156.00000000   0.65000000
 19.00000000 117.00000000 175.00000000   0.59931507
 20.00000000  70.00000000 139.00000000   0.66507177
 21.00000000  78.00000000 134.00000000   0.63207547
 22.00000000  56.00000000 165.00000000   0.74660633
 23.00000000  66.00000000 151.00000000   0.69585253
 24.00000000  48.00000000 144.00000000   0.75000000
 25.00000000  39.00000000 212.00000000   0.84462151
 26.00000000 110.00000000 204.00000000   0.64968153
 27.00000000  35.00000000 105.00000000   0.75000000
 28.00000000  -2.00000000  19.00000000   1.11764706
 29.00000000   2.00000000  62.00000000   0.96875000
 30.00000000 -32.00000000  44.00000000   3.66666667
 31.00000000  25.00000000  34.00000000   0.57627119
 32.00000000  41.00000000  37.00000000   0.47435897
 33.00000000  10.00000000  40.00000000   0.80000000
 34.00000000  31.00000000  29.00000000   0.48333333
 35.00000000  17.00000000  27.00000000   0.61363636
 36.00000000 -13.00000000  30.00000000   1.76470588
 37.00000000 -17.00000000  21.00000000   5.25000000
 38.00000000  20.00000000  79.00000000   0.79797980
 39.00000000 -27.00000000  65.00000000   1.71052632
 40.00000000  -8.00000000  31.00000000   1.34782609
 41.00000000  -7.00000000  36.00000000   1.24137931
 42.00000000  10.00000000   6.00000000   0.37500000
 43.00000000 -31.00000000  54.00000000   2.34782609
 44.00000000  63.00000000 -18.00000000  -0.40000000
 45.00000000   0.00000000  -1.00000000   1.00000000
 46.00000000 -10.00000000  35.00000000   1.40000000
 47.00000000   6.00000000  54.00000000   0.90000000
 48.00000000   5.00000000 -10.00000000   2.00000000
 49.00000000  38.00000000 -18.00000000  -0.90000000
 50.00000000 -23.00000000  37.00000000   2.64285714
 51.00000000 -31.00000000  63.00000000   1.96875000
 52.00000000  18.00000000  16.00000000   0.47058824
 53.00000000  25.00000000   9.00000000   0.26470588
 54.00000000 -32.00000000  12.00000000  -0.60000000
 55.00000000 -14.00000000  15.00000000  15.00000000
 56.00000000  23.00000000  42.00000000   0.64615385
 57.00000000  -9.00000000  -2.00000000   0.18181818
 58.00000000  50.00000000   9.00000000   0.15254237
 59.00000000   5.00000000   6.00000000   0.54545455
 60.00000000  17.00000000 -23.00000000   3.83333333
 61.00000000  41.00000000   6.00000000   0.12765957
 62.00000000   1.00000000   9.00000000   0.90000000
 63.00000000  40.00000000  27.00000000   0.40298507
 64.00000000   0.00000000  22.00000000   1.00000000
 65.00000000  25.00000000  10.00000000   0.28571429
 66.00000000   7.00000000  12.00000000   0.63157895
 67.00000000   1.00000000 -23.00000000   1.04545455
 68.00000000   1.00000000   1.00000000   0.50000000
 69.00000000 -30.00000000  38.00000000   4.75000000
 70.00000000  -1.00000000 -19.00000000   0.95000000
 71.00000000  34.00000000 -10.00000000  -0.41666667
 72.00000000 -30.00000000  17.00000000  -1.30769231
 73.00000000 -12.00000000  27.00000000   1.80000000
 74.00000000  23.00000000 -31.00000000   3.87500000
 75.00000000   1.00000000 -15.00000000   1.07142857
 76.00000000  33.00000000  19.00000000   0.36538462
 77.00000000  84.00000000  17.00000000   0.16831683
 78.00000000   9.00000000  10.00000000   0.52631579
 79.00000000  18.00000000  27.00000000   0.60000000
 80.00000000  55.00000000  32.00000000   0.36781609
 81.00000000  -4.00000000  -5.00000000   0.55555556
 82.00000000  17.00000000 -18.00000000  18.00000000
 83.00000000 -13.00000000  63.00000000   1.26000000
 84.00000000 -15.00000000  41.00000000   1.57692308
 85.00000000  -5.00000000  -4.00000000   0.44444444
 86.00000000  16.00000000  19.00000000   0.54285714
 87.00000000  17.00000000   3.00000000   0.15000000
 88.00000000  33.00000000  -1.00000000  -0.03125000
 89.00000000 -21.00000000 -14.00000000   0.40000000
 90.00000000  73.00000000 -12.00000000  -0.19672131
 91.00000000  35.00000000   9.00000000   0.20454545
 92.00000000  12.00000000   3.00000000   0.20000000
 93.00000000 -27.00000000   3.00000000  -0.12500000
 94.00000000  35.00000000   9.00000000   0.20454545
 95.00000000  47.00000000 -10.00000000  -0.27027027
 96.00000000   7.00000000 -19.00000000   1.58333333
 97.00000000  38.00000000  38.00000000   0.50000000
 98.00000000  21.00000000  17.00000000   0.44736842
 99.00000000  -5.00000000 -29.00000000   0.85294118
100.00000000  -5.00000000 -31.00000000   0.86111111
101.00000000  35.00000000  26.00000000   0.42622951
102.00000000  12.00000000  18.00000000   0.60000000
103.00000000   8.00000000   9.00000000   0.52941176
104.00000000  -8.00000000  -7.00000000   0.46666667
105.00000000 -12.00000000   0.00000000  -0.00000000
106.00000000  29.00000000 -31.00000000  15.50000000
107.00000000  38.00000000  -5.00000000  -0.15151515
108.00000000  45.00000000 -23.00000000  -1.04545455
109.00000000   2.00000000  20.00000000   0.90909091
110.00000000  -7.00000000  39.00000000   1.21875000
111.00000000  39.00000000   6.00000000   0.13333333
112.00000000 -23.00000000  16.00000000  -2.28571429
113.00000000 -28.00000000  17.00000000  -1.54545455
114.00000000  69.00000000  -9.00000000  -0.15000000
115.00000000   0.00000000   5.00000000   1.00000000
116.00000000  -1.00000000  26.00000000   1.04000000
117.00000000 -21.00000000 -33.00000000   0.61111111
118.00000000  51.00000000  32.00000000   0.38554217
119.00000000 -40.00000000 -18.00000000   0.31034483
120.00000000 -11.00000000  12.00000000  12.00000000
121.00000000 -11.00000000 -21.00000000   0.65625000
122.00000000  23.00000000 -15.00000000  -1.87500000
123.00000000  19.00000000 -17.00000000  -8.50000000
124.00000000 -17.00000000 -14.00000000   0.45161290
125.00000000 -24.00000000  33.00000000   3.66666667
126.00000000 -26.00000000 -24.00000000   0.48000000
127.00000000  37.00000000 -12.00000000  -0.48000000
128.00000000 -10.00000000  32.00000000   1.45454545
129.00000000  47.00000000 -10.00000000  -0.27027027
130.00000000   4.00000000 -17.00000000   1.30769231
131.00000000  11.00000000  20.00000000   0.64516129
132.00000000 -20.00000000 -10.00000000   0.33333333
133.00000000  -6.00000000 -34.00000000   0.85000000
134.00000000 -28.00000000  -8.00000000   0.22222222
135.00000000   6.00000000   6.00000000   0.50000000
136.00000000 -11.00000000   3.00000000  -0.37500000
137.00000000  -7.00000000   7.00000000   0.50000000
138.00000000  79.00000000 -33.00000000  -0.71739130
139.00000000 -11.00000000   4.00000000  -0.57142857
140.00000000  -3.00000000   7.00000000   1.75000000
141.00000000  60.00000000  -7.00000000  -0.13207547
142.00000000 -16.00000000  -7.00000000   0.30434783
143.00000000  -5.00000000  26.00000000   1.23809524
144.00000000 -20.00000000  32.00000000   2.66666667
145.00000000   2.00000000  -5.00000000   1.66666667
146.00000000 105.00000000 -11.00000000  -0.11702128
147.00000000 -29.00000000  31.00000000  15.50000000
148.00000000 -13.00000000  20.00000000   2.85714286
149.00000000   7.00000000 -23.00000000   1.43750000
150.00000000  52.00000000  11.00000000   0.17460317
151.00000000  39.00000000  -5.00000000  -0.14705882
152.00000000   0.00000000  -1.00000000   1.00000000
153.00000000  35.00000000 -17.00000000  -0.94444444
154.00000000   4.00000000  28.00000000   0.87500000
155.00000000  15.00000000  12.00000000   0.44444444
156.00000000 -20.00000000 -18.00000000   0.47368421
157.00000000  20.00000000   2.00000000   0.09090909
158.00000000 -12.00000000 -37.00000000   0.75510204
159.00000000  -2.00000000 -30.00000000   0.93750000
160.00000000  34.00000000 -32.00000000 -16.00000000
161.00000000  -7.00000000  37.00000000   1.23333333
162.00000000  -9.00000000   5.00000000  -1.25000000
163.00000000   8.00000000 -33.00000000   1.32000000
164.00000000  -8.00000000 -16.00000000   0.66666667
165.00000000  26.00000000 -16.00000000  -1.60000000
166.00000000  32.00000000  35.00000000   0.52238806
167.00000000   3.00000000   7.00000000   0.70000000
168.00000000  10.00000000  -2.00000000  -0.25000000
169.00000000  25.00000000  54.00000000   0.68354430
170.00000000  39.00000000  12.00000000   0.23529412
171.00000000  -5.00000000  -2.00000000   0.28571429
172.00000000   3.00000000 -28.00000000   1.12000000
173.00000000   2.00000000 -26.00000000   1.08333333
174.00000000 -22.00000000  -6.00000000   0.21428571
175.00000000 -35.00000000 -13.00000000   0.27083333
176.00000000   8.00000000 -15.00000000   2.14285714
177.00000000 -26.00000000   4.00000000  -0.18181818
178.00000000   9.00000000   7.00000000   0.43750000
179.00000000  -6.00000000  12.00000000   2.00000000
180.00000000   4.00000000   2.00000000   0.33333333
181.00000000 -15.00000000 -12.00000000   0.44444444
182.00000000 -25.00000000   2.00000000  -0.08695652
183.00000000  12.00000000 -32.00000000   1.60000000
184.00000000 -28.00000000 -29.00000000   0.50877193
185.00000000  15.00000000  42.00000000   0.73684211
186.00000000  14.00000000 -48.00000000   1.41176471
187.00000000  -8.00000000  13.00000000   2.60000000
188.00000000  -8.00000000 -18.00000000   0.69230769
189.00000000 -21.00000000 -24.00000000   0.53333333
190.00000000  10.00000000   5.00000000   0.33333333
191.00000000  30.00000000 -11.00000000  -0.57894737
192.00000000  28.00000000  20.00000000   0.41666667
193.00000000  25.00000000 -25.00000000   0.50000000
194.00000000   5.00000000  59.00000000   0.92187500
195.00000000  14.00000000   5.00000000   0.26315789
196.00000000   4.00000000 -13.00000000   1.44444444
197.00000000   6.00000000 -13.00000000   1.85714286
198.00000000  -6.00000000   1.00000000  -0.20000000
199.00000000  12.00000000  16.00000000   0.57142857
200.00000000 -26.00000000 -12.00000000   0.31578947
201.00000000 -18.00000000 -30.00000000   0.62500000
202.00000000 -23.00000000 -21.00000000   0.47727273
203.00000000  37.00000000 -16.00000000  -0.76190476
204.00000000  22.00000000  12.00000000   0.35294118
205.00000000 -38.00000000 -12.00000000   0.24000000
206.00000000 -15.00000000   6.00000000  -0.66666667
207.00000000   5.00000000  -3.00000000  -1.50000000
208.00000000  13.00000000 -28.00000000   1.86666667
209.00000000  50.00000000 -49.00000000 -49.00000000
210.00000000  51.00000000  -2.00000000  -0.04081633
211.00000000  28.00000000   0.00000000   0.00000000
212.00000000 -11.00000000  19.00000000   2.37500000
213.00000000   1.00000000 -12.00000000   1.09090909
214.00000000   1.00000000   9.00000000   0.90000000
215.00000000   2.00000000 -22.00000000   1.10000000
216.00000000  28.00000000 -20.00000000  -2.50000000
217.00000000  20.00000000 -11.00000000  -1.22222222
218.00000000  18.00000000 -44.00000000   1.69230769
219.00000000  -1.00000000   9.00000000   1.12500000
220.00000000   9.00000000   0.00000000   0.00000000
221.00000000   8.00000000   4.00000000   0.33333333
222.00000000  13.00000000  14.00000000   0.51851852
223.00000000  -5.00000000 -15.00000000   0.75000000
224.00000000  29.00000000  42.00000000   0.59154930
225.00000000 -17.00000000 -15.00000000   0.46875000
226.00000000  -1.00000000 -34.00000000   0.97142857
227.00000000 -30.00000000  15.00000000  -1.00000000
228.00000000 -19.00000000  32.00000000   2.46153846
229.00000000  22.00000000 -19.00000000  -6.33333333
230.00000000  -4.00000000  28.00000000   1.16666667
231.00000000  -1.00000000 -18.00000000   0.94736842
232.00000000  25.00000000  11.00000000   0.30555556
233.00000000  17.00000000  -4.00000000  -0.30769231
234.00000000 -12.00000000 -31.00000000   0.72093023
235.00000000  27.00000000   0.00000000   0.00000000
236.00000000 -41.00000000 -15.00000000   0.26785714
237.00000000   9.00000000  17.00000000   0.65384615
238.00000000 -32.00000000 -22.00000000   0.40740741
239.00000000  -9.00000000 -19.00000000   0.67857143
240.00000000  -8.00000000 -23.00000000   0.74193548
241.00000000   6.00000000   1.00000000   0.14285714
242.00000000 -15.00000000  27.00000000   2.25000000
243.00000000  13.00000000 -38.00000000   1.52000000
244.00000000   5.00000000 -16.00000000   1.45454545
245.00000000  45.00000000  14.00000000   0.23728814
246.00000000  -1.00000000 -31.00000000   0.96875000
247.00000000  20.00000000  -5.00000000  -0.33333333
248.00000000  75.00000000 -20.00000000  -0.36363636
249.00000000  20.00000000 -25.00000000   5.00000000
250.00000000   2.00000000  -9.00000000   1.28571429
251.00000000  19.00000000  -7.00000000  -0.58333333
252.00000000   7.00000000  16.00000000   0.69565217
253.00000000  -4.00000000 -12.00000000   0.75000000
254.00000000  20.00000000  -7.00000000  -0.53846154
255.00000000 -16.00000000 -15.00000000   0.48387097
256.00000000 -24.00000000   4.00000000  -0.20000000
257.00000000 -22.00000000 -25.00000000   0.53191489
258.00000000  -6.00000000  -6.00000000   0.50000000
259.00000000 -27.00000000  15.00000000  -1.25000000
260.00000000 -15.00000000 -40.00000000   0.72727273
261.00000000 -11.00000000 -21.00000000   0.65625000
262.00000000   9.00000000  17.00000000   0.65384615
263.00000000   9.00000000  -3.00000000  -0.50000000
264.00000000  18.00000000  12.00000000   0.40000000
265.00000000   4.00000000 -29.00000000   1.16000000
266.00000000   8.00000000 -13.00000000   2.60000000
267.00000000  23.00000000 -23.00000000   0.50000000
268.00000000  15.00000000 -18.00000000   6.00000000
269.00000000   8.00000000 -16.00000000   2.00000000
270.00000000  25.00000000 -46.00000000   2.19047619
271.00000000  -7.00000000  -1.00000000   0.12500000
272.00000000  -4.00000000  -2.00000000   0.33333333
273.00000000  26.00000000  22.00000000   0.45833333
274.00000000  16.00000000  29.00000000   0.64444444
275.00000000 -10.00000000   1.00000000  -0.11111111
276.00000000 -21.00000000  -8.00000000   0.27586207
277.00000000  13.00000000  12.00000000   0.48000000
278.00000000  14.00000000 -38.00000000   1.58333333
279.00000000  -3.00000000  -3.00000000   0.50000000
280.00000000 -47.00000000 -31.00000000   0.39743590
281.00000000  51.00000000 -11.00000000  -0.27500000
282.00000000 -21.00000000 -46.00000000   0.68656716
283.00000000  26.00000000 -32.00000000   5.33333333
284.00000000 -31.00000000  -8.00000000   0.20512821
285.00000000  11.00000000  11.00000000   0.50000000
286.00000000  -3.00000000  14.00000000   1.27272727
287.00000000  46.00000000 -21.00000000  -0.84000000
288.00000000 -37.00000000  -8.00000000   0.17777778
289.00000000 -22.00000000 -26.00000000   0.54166667
290.00000000  -6.00000000  -9.00000000   0.60000000
291.00000000  28.00000000 -43.00000000   2.86666667
292.00000000  26.00000000 -24.00000000 -12.00000000
293.00000000  -3.00000000   1.00000000  -0.50000000
294.00000000  72.00000000  16.00000000   0.18181818
295.00000000 -25.00000000   2.00000000  -0.08695652
296.00000000  -6.00000000  25.00000000   1.31578947
297.00000000  53.00000000 -25.00000000  -0.89285714
298.00000000 -10.00000000 -15.00000000   0.60000000
299.00000000  28.00000000   7.00000000   0.20000000
300.00000000  -6.00000000  17.00000000   1.54545455
301.00000000  -6.00000000 -26.00000000   0.81250000
302.00000000 -14.00000000  12.00000000  -6.00000000
303.00000000   7.00000000   6.00000000   0.46153846
304.00000000   6.00000000 -14.00000000   1.75000000
305.00000000  -4.00000000 -32.00000000   0.88888889
306.00000000  15.00000000 -10.00000000  -2.00000000
307.00000000  -1.00000000  -4.00000000   0.80000000
308.00000000 -12.00000000  -6.00000000   0.33333333
309.00000000 -20.00000000 -22.00000000   0.52380952
310.00000000 -12.00000000  -6.00000000   0.33333333
311.00000000 -30.00000000   0.00000000  -0.00000000
312.00000000  -3.00000000  -6.00000000   0.66666667
313.00000000  -6.00000000 -27.00000000   0.81818182
314.00000000   7.00000000  18.00000000   0.72000000
315.00000000  33.00000000 -26.00000000  -3.71428571
316.00000000  -2.00000000 -41.00000000   0.95348837
317.00000000  42.00000000  19.00000000   0.31147541
318.00000000   4.00000000  -4.00000000   0.50000000
319.00000000 -19.00000000 -30.00000000   0.61224490
320.00000000 -16.00000000 -28.00000000   0.63636364
321.00000000  30.00000000   0.00000000   0.00000000
322.00000000   3.00000000   4.00000000   0.57142857
323.00000000  12.00000000 -16.00000000   4.00000000
324.00000000  13.00000000 -14.00000000  14.00000000
325.00000000  26.00000000  -1.00000000  -0.04000000
326.00000000   0.00000000 -18.00000000   1.00000000
327.00000000  15.00000000   0.00000000   0.00000000
328.00000000  22.00000000 -22.00000000   0.50000000
329.00000000 -13.00000000  26.00000000   2.00000000
330.00000000 -20.00000000 -41.00000000   0.67213115
331.00000000   5.00000000  -8.00000000   2.66666667
332.00000000  16.00000000  33.00000000   0.67346939
333.00000000 -28.00000000  -2.00000000   0.06666667
334.00000000  15.00000000   3.00000000   0.16666667
335.00000000  -9.00000000 -11.00000000   0.55000000
336.00000000 -43.00000000 -42.00000000   0.49411765
337.00000000  18.00000000 -33.00000000   2.20000000
338.00000000 -31.00000000   9.00000000  -0.40909091
339.00000000 -26.00000000  16.00000000  -1.60000000
340.00000000   4.00000000  10.00000000   0.71428571
341.00000000  18.00000000 -32.00000000   2.28571429
342.00000000  -1.00000000   1.00000000   0.50000000
343.00000000 -12.00000000 -14.00000000   0.53846154
344.00000000   9.00000000 -13.00000000   3.25000000
345.00000000  -6.00000000 -41.00000000   0.87234043
346.00000000  27.00000000 -49.00000000   2.22727273
347.00000000  -4.00000000  -6.00000000   0.60000000
348.00000000  -8.00000000 -27.00000000   0.77142857
349.00000000   1.00000000 -29.00000000   1.03571429
350.00000000 -22.00000000  -9.00000000   0.29032258
351.00000000 -19.00000000 -38.00000000   0.66666667
352.00000000  73.00000000 -29.00000000  -0.65909091
353.00000000 -41.00000000   2.00000000  -0.05128205
354.00000000  16.00000000  -3.00000000  -0.23076923
355.00000000   1.00000000 -18.00000000   1.05882353
356.00000000   0.00000000 -40.00000000   1.00000000
357.00000000  -8.00000000  29.00000000   1.38095238
358.00000000  48.00000000  -9.00000000  -0.23076923
359.00000000 -17.00000000  13.00000000  -3.25000000
360.00000000  22.00000000 -19.00000000  -6.33333333
361.00000000  28.00000000 -43.00000000   2.86666667
362.00000000 -12.00000000 -27.00000000   0.69230769
363.00000000 -12.00000000 -19.00000000   0.61290323
364.00000000 -16.00000000 -38.00000000   0.70370370
365.00000000 -13.00000000  41.00000000   1.46428571
366.00000000  43.00000000 -28.00000000  -1.86666667
367.00000000  52.00000000   3.00000000   0.05454545
368.00000000  -5.00000000   1.00000000  -0.25000000
369.00000000 -20.00000000  -9.00000000   0.31034483
370.00000000  -4.00000000 -19.00000000   0.82608696
371.00000000  26.00000000 -26.00000000   0.50000000
372.00000000  22.00000000  40.00000000   0.64516129
373.00000000 -40.00000000 -29.00000000   0.42028986
374.00000000  15.00000000  16.00000000   0.51612903
375.00000000  46.00000000 -13.00000000  -0.39393939
376.00000000 -18.00000000 -10.00000000   0.35714286
377.00000000 -17.00000000 -35.00000000   0.67307692
378.00000000  38.00000000 -10.00000000  -0.35714286
379.00000000  43.00000000 -41.00000000 -20.50000000
380.00000000  31.00000000  27.00000000   0.46551724
381.00000000   4.00000000  -8.00000000   2.00000000
382.00000000   5.00000000  12.00000000   0.70588235
383.00000000 -20.00000000 -31.00000000   0.60784314
384.00000000 -30.00000000  -8.00000000   0.21052632
385.00000000 -31.00000000 -14.00000000   0.31111111
386.00000000  39.00000000 -12.00000000  -0.44444444
387.00000000 -17.00000000 -41.00000000   0.70689655
388.00000000  -8.00000000 -35.00000000   0.81395349
389.00000000  43.00000000  -9.00000000  -0.26470588
390.00000000  20.00000000 -24.00000000   6.00000000
391.00000000  21.00000000 -19.00000000  -9.50000000
392.00000000   9.00000000   6.00000000   0.40000000
393.00000000 -16.00000000 -12.00000000   0.42857143
394.00000000 -11.00000000 -14.00000000   0.56000000
395.00000000   7.00000000 -24.00000000   1.41176471
396.00000000  -3.00000000 -22.00000000   0.88000000
397.00000000  15.00000000 -37.00000000   1.68181818
398.00000000 -11.00000000 -26.00000000   0.70270270
399.00000000  -2.00000000  -5.00000000   0.71428571
400.00000000   1.00000000 -21.00000000   1.05000000
401.00000000  10.00000000 -20.00000000   2.00000000
402.00000000 -11.00000000  35.00000000   1.45833333
403.00000000  -3.00000000  -7.00000000   0.70000000
404.00000000  -8.00000000  -4.00000000   0.33333333
405.00000000  21.00000000   6.00000000   0.22222222
406.00000000  11.00000000   4.00000000   0.26666667
407.00000000 -24.00000000  -3.00000000   0.11111111
408.00000000  13.00000000 -16.00000000   5.33333333
409.00000000  46.00000000   8.00000000   0.14814815
410.00000000  42.00000000 -29.00000000  -2.23076923
411.00000000  30.00000000 -13.00000000  -0.76470588
412.00000000 -11.00000000 -34.00000000   0.75555556
413.00000000 -18.00000000  -4.00000000   0.18181818
414.00000000 -29.00000000 -37.00000000   0.56060606
415.00000000 -22.00000000 -50.00000000   0.69444444
416.00000000 -11.00000000 -49.00000000   0.81666667
417.00000000  13.00000000  -9.00000000  -2.25000000
418.00000000  11.00000000 -50.00000000   1.28205128
419.00000000  20.00000000 -61.00000000   1.48780488
420.00000000  17.00000000   9.00000000   0.34615385
421.00000000  12.00000000 -22.00000000   2.20000000
422.00000000 -49.00000000 -15.00000000   0.23437500
423.00000000   7.00000000 -14.00000000   2.00000000
424.00000000  -6.00000000  64.00000000   1.10344828
425.00000000 -17.00000000  -2.00000000   0.10526316
426.00000000  -6.00000000  12.00000000   2.00000000
427.00000000  20.00000000  -3.00000000  -0.17647059
428.00000000  -6.00000000  13.00000000   1.85714286
429.00000000 -15.00000000 -23.00000000   0.60526316
430.00000000  17.00000000  -1.00000000  -0.06250000
431.00000000 -31.00000000 -24.00000000   0.43636364
432.00000000  -2.00000000 -21.00000000   0.91304348
433.00000000 -22.00000000  -3.00000000   0.12000000
434.00000000 -25.00000000 -32.00000000   0.56140351
435.00000000 -18.00000000  17.00000000 -17.00000000
436.00000000  -4.00000000 -18.00000000   0.81818182
437.00000000  -4.00000000 -39.00000000   0.90697674
438.00000000  25.00000000 -22.00000000  -7.33333333
439.00000000 -28.00000000   6.00000000  -0.27272727
440.00000000  23.00000000   3.00000000   0.11538462
441.00000000  -8.00000000   8.00000000   0.50000000
442.00000000  49.00000000 -30.00000000  -1.57894737
443.00000000  27.00000000 -23.00000000  -5.75000000
444.00000000   1.00000000 -43.00000000   1.02380952
445.00000000  16.00000000 -40.00000000   1.66666667
446.00000000  34.00000000  -5.00000000  -0.17241379
447.00000000 -36.00000000 -28.00000000   0.43750000
448.00000000  -4.00000000 -25.00000000   0.86206897
449.00000000 -38.00000000 -17.00000000   0.30909091
450.00000000  12.00000000  10.00000000   0.45454545
451.00000000 -51.00000000  -2.00000000   0.03773585
452.00000000   0.00000000 -14.00000000   1.00000000
453.00000000  -8.00000000 -33.00000000   0.80487805
454.00000000  34.00000000  35.00000000   0.50724638
455.00000000  12.00000000   4.00000000   0.25000000
456.00000000 -24.00000000   6.00000000  -0.33333333
457.00000000   3.00000000  30.00000000   0.90909091
458.00000000  -3.00000000 -15.00000000   0.83333333
459.00000000  -4.00000000 -53.00000000   0.92982456
460.00000000 -11.00000000 -16.00000000   0.59259259
461.00000000  32.00000000 -42.00000000   4.20000000
462.00000000  38.00000000 -26.00000000  -2.16666667
463.00000000   0.00000000 -32.00000000   1.00000000
464.00000000 -16.00000000   8.00000000  -1.00000000
465.00000000 -19.00000000 -40.00000000   0.67796610
466.00000000   4.00000000 -24.00000000   1.20000000
467.00000000  36.00000000 -15.00000000  -0.71428571
468.00000000  14.00000000 -32.00000000   1.77777778
469.00000000 -23.00000000 -49.00000000   0.68055556
470.00000000 -24.00000000 -35.00000000   0.59322034
471.00000000 -19.00000000  10.00000000  -1.11111111
472.00000000   3.00000000  13.00000000   0.81250000
473.00000000  -7.00000000 -23.00000000   0.76666667
474.00000000 -27.00000000 -15.00000000   0.35714286
475.00000000 -28.00000000 -48.00000000   0.63157895
476.00000000  12.00000000 -48.00000000   1.33333333
477.00000000  13.00000000 -26.00000000   2.00000000
478.00000000  -4.00000000   9.00000000   1.80000000
479.00000000   4.00000000 -18.00000000   1.28571429
480.00000000   1.00000000  12.00000000   0.92307692
481.00000000 -42.00000000  48.00000000   8.00000000
482.00000000  26.00000000 -38.00000000   3.16666667
483.00000000 -23.00000000   6.00000000  -0.35294118
484.00000000  -8.00000000 -17.00000000   0.68000000
485.00000000  -8.00000000   8.00000000   0.50000000
486.00000000 -13.00000000 -27.00000000   0.67500000
487.00000000 -24.00000000  21.00000000  -7.00000000
488.00000000  22.00000000 -30.00000000   3.75000000
489.00000000  -1.00000000 -15.00000000   0.93750000
490.00000000  30.00000000 -15.00000000  -1.00000000
491.00000000  -3.00000000 -34.00000000   0.91891892
492.00000000 -43.00000000 -15.00000000   0.25862069
493.00000000  -5.00000000 -21.00000000   0.80769231
494.00000000   3.00000000  -9.00000000   1.50000000
495.00000000  27.00000000  -2.00000000  -0.08000000
496.00000000  -7.00000000 -43.00000000   0.86000000
497.00000000 -15.00000000   0.00000000  -0.00000000
498.00000000   3.00000000 -31.00000000   1.10714286
499.00000000 -16.00000000 -38.00000000   0.70370370
500.00000000  10.00000000   7.00000000   0.41176471
