# Supplementary material for: Ubiquitin transfer by a RING E3 ligase occurs from a closed E2~ubiquitin conformation
Source: Nat Commun. 2020 Jun 5;11:2846. doi: 10.1038/s41467-020-16666-y (PMC7275055; doi:10.1038/s41467-020-16666-y)
Supplement: Supplementary file 4 — Source Data [file 41467_2020_16666_MOESM4_ESM.zip › Source_Data/Figures/Figure_5/Figure_5a/ASCII_44RNF4/17_7with_fret.dat]

  0.00000000  60.00000000 201.00000000   0.77011494
  1.00000000  56.00000000 329.00000000   0.85454545
  2.00000000  77.00000000 238.00000000   0.75555556
  3.00000000  86.00000000 263.00000000   0.75358166
  4.00000000  46.00000000 266.00000000   0.85256410
  5.00000000  49.00000000 211.00000000   0.81153846
  6.00000000 107.00000000 223.00000000   0.67575758
  7.00000000  75.00000000 207.00000000   0.73404255
  8.00000000  67.00000000 222.00000000   0.76816609
  9.00000000  52.00000000 288.00000000   0.84705882
 10.00000000  46.00000000 221.00000000   0.82771536
 11.00000000  64.00000000 233.00000000   0.78451178
 12.00000000  39.00000000 216.00000000   0.84705882
 13.00000000  20.00000000 317.00000000   0.94065282
 14.00000000  31.00000000 187.00000000   0.85779817
 15.00000000  54.00000000 331.00000000   0.85974026
 16.00000000  60.00000000 194.00000000   0.76377953
 17.00000000  25.00000000 293.00000000   0.92138365
 18.00000000  88.00000000 235.00000000   0.72755418
 19.00000000  28.00000000 347.00000000   0.92533333
 20.00000000   3.00000000 322.00000000   0.99076923
 21.00000000  38.00000000 222.00000000   0.85384615
 22.00000000  49.00000000 326.00000000   0.86933333
 23.00000000   1.00000000 255.00000000   0.99609375
 24.00000000   9.00000000 296.00000000   0.97049180
 25.00000000   4.00000000 243.00000000   0.98380567
 26.00000000  66.00000000 250.00000000   0.79113924
 27.00000000  25.00000000 223.00000000   0.89919355
 28.00000000 112.00000000 274.00000000   0.70984456
 29.00000000  87.00000000 243.00000000   0.73636364
 30.00000000 -10.00000000 247.00000000   1.04219409
 31.00000000  29.00000000 206.00000000   0.87659574
 32.00000000  43.00000000 240.00000000   0.84805654
 33.00000000  24.00000000 306.00000000   0.92727273
 34.00000000  69.00000000 267.00000000   0.79464286
 35.00000000  47.00000000 308.00000000   0.86760563
 36.00000000  44.00000000 238.00000000   0.84397163
 37.00000000  98.00000000 199.00000000   0.67003367
 38.00000000  20.00000000 282.00000000   0.93377483
 39.00000000   8.00000000 303.00000000   0.97427653
 40.00000000  43.00000000 279.00000000   0.86645963
 41.00000000  20.00000000 217.00000000   0.91561181
 42.00000000  34.00000000 143.00000000   0.80790960
 43.00000000  41.00000000  53.00000000   0.56382979
 44.00000000  19.00000000  17.00000000   0.47222222
 45.00000000  12.00000000  41.00000000   0.77358491
 46.00000000  62.00000000  62.00000000   0.50000000
 47.00000000  62.00000000  25.00000000   0.28735632
 48.00000000  57.00000000  38.00000000   0.40000000
 49.00000000   2.00000000   7.00000000   0.77777778
 50.00000000  53.00000000  10.00000000   0.15873016
 51.00000000 -16.00000000  60.00000000   1.36363636
 52.00000000   4.00000000   8.00000000   0.66666667
 53.00000000   6.00000000  79.00000000   0.92941176
 54.00000000  25.00000000   5.00000000   0.16666667
 55.00000000  49.00000000  50.00000000   0.50505051
 56.00000000   1.00000000   3.00000000   0.75000000
 57.00000000   5.00000000  42.00000000   0.89361702
 58.00000000  19.00000000  47.00000000   0.71212121
 59.00000000  -9.00000000  51.00000000   1.21428571
 60.00000000  -3.00000000   5.00000000   2.50000000
 61.00000000  35.00000000  95.00000000   0.73076923
 62.00000000   8.00000000  34.00000000   0.80952381
 63.00000000   5.00000000  -7.00000000   3.50000000
 64.00000000  36.00000000  -9.00000000  -0.33333333
 65.00000000 -10.00000000  16.00000000   2.66666667
 66.00000000   6.00000000  30.00000000   0.83333333
 67.00000000 -32.00000000 -16.00000000   0.33333333
 68.00000000  -6.00000000 -10.00000000   0.62500000
 69.00000000  11.00000000  -5.00000000  -0.83333333
 70.00000000  69.00000000  11.00000000   0.13750000
 71.00000000  17.00000000 -20.00000000   6.66666667
 72.00000000  47.00000000  42.00000000   0.47191011
 73.00000000  25.00000000  -9.00000000  -0.56250000
 74.00000000  27.00000000  19.00000000   0.41304348
 75.00000000  35.00000000  14.00000000   0.28571429
 76.00000000  10.00000000  61.00000000   0.85915493
 77.00000000  -7.00000000  65.00000000   1.12068966
 78.00000000 -11.00000000  28.00000000   1.64705882
 79.00000000  19.00000000  44.00000000   0.69841270
 80.00000000  23.00000000 -15.00000000  -1.87500000
 81.00000000   1.00000000  42.00000000   0.97674419
 82.00000000  13.00000000   2.00000000   0.13333333
 83.00000000  40.00000000  38.00000000   0.48717949
 84.00000000   6.00000000  29.00000000   0.82857143
 85.00000000  29.00000000  21.00000000   0.42000000
 86.00000000 -17.00000000  22.00000000   4.40000000
 87.00000000   4.00000000 -16.00000000   1.33333333
 88.00000000 -16.00000000   5.00000000  -0.45454545
 89.00000000  -7.00000000  -8.00000000   0.53333333
 90.00000000  37.00000000  -8.00000000  -0.27586207
 91.00000000  25.00000000  42.00000000   0.62686567
 92.00000000  15.00000000  30.00000000   0.66666667
 93.00000000  17.00000000   1.00000000   0.05555556
 94.00000000  12.00000000  33.00000000   0.73333333
 95.00000000  62.00000000 -15.00000000  -0.31914894
 96.00000000  59.00000000  17.00000000   0.22368421
 97.00000000  70.00000000  -8.00000000  -0.12903226
 98.00000000 -15.00000000  13.00000000  -6.50000000
 99.00000000  17.00000000  76.00000000   0.81720430
100.00000000 -18.00000000 -11.00000000   0.37931034
101.00000000  41.00000000  29.00000000   0.41428571
102.00000000  36.00000000 -22.00000000  -1.57142857
103.00000000  25.00000000  26.00000000   0.50980392
104.00000000   5.00000000  47.00000000   0.90384615
105.00000000  44.00000000  -5.00000000  -0.12820513
106.00000000  50.00000000  -2.00000000  -0.04166667
107.00000000  29.00000000  12.00000000   0.29268293
108.00000000  -6.00000000  -5.00000000   0.45454545
109.00000000  18.00000000 -27.00000000   3.00000000
110.00000000  18.00000000  23.00000000   0.56097561
111.00000000  31.00000000 -26.00000000  -5.20000000
112.00000000  17.00000000   2.00000000   0.10526316
113.00000000  16.00000000   7.00000000   0.30434783
114.00000000  -3.00000000   8.00000000   1.60000000
115.00000000  29.00000000   7.00000000   0.19444444
116.00000000  28.00000000  10.00000000   0.26315789
117.00000000  18.00000000  -2.00000000  -0.12500000
118.00000000  15.00000000  19.00000000   0.55882353
119.00000000  52.00000000  39.00000000   0.42857143
120.00000000  30.00000000 -19.00000000  -1.72727273
121.00000000   5.00000000   4.00000000   0.44444444
122.00000000  -3.00000000  11.00000000   1.37500000
123.00000000 -41.00000000  29.00000000  -2.41666667
124.00000000   0.00000000  29.00000000   1.00000000
125.00000000 -18.00000000  26.00000000   3.25000000
126.00000000  32.00000000   5.00000000   0.13513514
127.00000000   2.00000000  51.00000000   0.96226415
128.00000000  65.00000000  56.00000000   0.46280992
129.00000000  53.00000000  70.00000000   0.56910569
130.00000000   1.00000000  34.00000000   0.97142857
131.00000000 -11.00000000  -3.00000000   0.21428571
132.00000000   3.00000000 -16.00000000   1.23076923
133.00000000  -7.00000000 -14.00000000   0.66666667
134.00000000  42.00000000 -10.00000000  -0.31250000
135.00000000  27.00000000 -30.00000000  10.00000000
136.00000000   4.00000000  15.00000000   0.78947368
137.00000000  25.00000000   1.00000000   0.03846154
138.00000000  28.00000000  20.00000000   0.41666667
139.00000000  21.00000000  29.00000000   0.58000000
140.00000000  19.00000000   9.00000000   0.32142857
141.00000000  -9.00000000 -23.00000000   0.71875000
142.00000000 -13.00000000  51.00000000   1.34210526
143.00000000   1.00000000 -26.00000000   1.04000000
144.00000000  45.00000000 -10.00000000  -0.28571429
145.00000000   4.00000000   5.00000000   0.55555556
146.00000000  10.00000000 -16.00000000   2.66666667
147.00000000  86.00000000 -26.00000000  -0.43333333
148.00000000  29.00000000  14.00000000   0.32558140
149.00000000  -4.00000000  15.00000000   1.36363636
150.00000000   0.00000000  -7.00000000   1.00000000
151.00000000  55.00000000  34.00000000   0.38202247
152.00000000  26.00000000 -20.00000000  -3.33333333
153.00000000  16.00000000 -23.00000000   3.28571429
154.00000000  23.00000000  26.00000000   0.53061224
155.00000000   6.00000000   0.00000000   0.00000000
156.00000000  15.00000000 -16.00000000  16.00000000
157.00000000  28.00000000  -1.00000000  -0.03703704
158.00000000  33.00000000  24.00000000   0.42105263
159.00000000  11.00000000  -4.00000000  -0.57142857
160.00000000 -17.00000000 -26.00000000   0.60465116
161.00000000  77.00000000  54.00000000   0.41221374
162.00000000  17.00000000 -21.00000000   5.25000000
163.00000000  23.00000000   2.00000000   0.08000000
164.00000000  16.00000000  15.00000000   0.48387097
165.00000000  34.00000000  -8.00000000  -0.30769231
166.00000000 -21.00000000  40.00000000   2.10526316
167.00000000   9.00000000 -12.00000000   4.00000000
168.00000000   7.00000000  26.00000000   0.78787879
169.00000000 -23.00000000  10.00000000  -0.76923077
170.00000000 -10.00000000 -19.00000000   0.65517241
171.00000000  17.00000000  24.00000000   0.58536585
172.00000000  34.00000000  30.00000000   0.46875000
173.00000000  22.00000000  47.00000000   0.68115942
174.00000000 -27.00000000   8.00000000  -0.42105263
175.00000000  20.00000000  20.00000000   0.50000000
176.00000000 -40.00000000 -36.00000000   0.47368421
177.00000000   4.00000000  18.00000000   0.81818182
178.00000000  30.00000000   6.00000000   0.16666667
179.00000000   8.00000000  17.00000000   0.68000000
180.00000000 -29.00000000 -11.00000000   0.27500000
181.00000000 -46.00000000   0.00000000  -0.00000000
182.00000000  14.00000000  15.00000000   0.51724138
183.00000000   9.00000000  21.00000000   0.70000000
184.00000000  40.00000000  -1.00000000  -0.02564103
185.00000000  28.00000000  78.00000000   0.73584906
186.00000000  42.00000000  18.00000000   0.30000000
187.00000000  62.00000000  -3.00000000  -0.05084746
188.00000000  28.00000000 -21.00000000  -3.00000000
189.00000000   3.00000000   3.00000000   0.50000000
190.00000000  -2.00000000  -3.00000000   0.60000000
191.00000000   4.00000000  -3.00000000  -3.00000000
192.00000000  12.00000000  51.00000000   0.80952381
193.00000000  28.00000000 -10.00000000  -0.55555556
194.00000000  33.00000000  56.00000000   0.62921348
195.00000000  50.00000000  14.00000000   0.21875000
196.00000000  13.00000000  29.00000000   0.69047619
197.00000000 -18.00000000  14.00000000  -3.50000000
198.00000000 -10.00000000   0.00000000  -0.00000000
199.00000000  -4.00000000  10.00000000   1.66666667
200.00000000  -3.00000000  -7.00000000   0.70000000
201.00000000 -25.00000000   6.00000000  -0.31578947
202.00000000   9.00000000  18.00000000   0.66666667
203.00000000  26.00000000   8.00000000   0.23529412
204.00000000  50.00000000   9.00000000   0.15254237
205.00000000  44.00000000 -25.00000000  -1.31578947
206.00000000   6.00000000 -11.00000000   2.20000000
207.00000000 -35.00000000  -7.00000000   0.16666667
208.00000000  -8.00000000  -8.00000000   0.50000000
209.00000000  31.00000000 -13.00000000  -0.72222222
210.00000000  10.00000000 -45.00000000   1.28571429
211.00000000   6.00000000  22.00000000   0.78571429
212.00000000  -5.00000000 -24.00000000   0.82758621
213.00000000  66.00000000  -4.00000000  -0.06451613
214.00000000   2.00000000   1.00000000   0.33333333
215.00000000  17.00000000   6.00000000   0.26086957
216.00000000  22.00000000 -15.00000000  -2.14285714
217.00000000  -1.00000000  -7.00000000   0.87500000
218.00000000 -15.00000000 -22.00000000   0.59459459
219.00000000  40.00000000   5.00000000   0.11111111
220.00000000  -3.00000000 -26.00000000   0.89655172
221.00000000 -29.00000000  -1.00000000   0.03333333
222.00000000 -58.00000000  12.00000000  -0.26086957
223.00000000  31.00000000 -11.00000000  -0.55000000
224.00000000  14.00000000  69.00000000   0.83132530
225.00000000  32.00000000  -5.00000000  -0.18518519
226.00000000  -8.00000000  -8.00000000   0.50000000
227.00000000  28.00000000  16.00000000   0.36363636
228.00000000  18.00000000  23.00000000   0.56097561
229.00000000 -19.00000000 -11.00000000   0.36666667
230.00000000 -18.00000000 -44.00000000   0.70967742
231.00000000  20.00000000   6.00000000   0.23076923
232.00000000  12.00000000 -12.00000000   0.50000000
233.00000000 -19.00000000   1.00000000  -0.05555556
234.00000000  32.00000000  -3.00000000  -0.10344828
235.00000000  -2.00000000 -15.00000000   0.88235294
236.00000000  14.00000000   8.00000000   0.36363636
237.00000000  28.00000000 -31.00000000  10.33333333
238.00000000   8.00000000 -15.00000000   2.14285714
239.00000000 -13.00000000  -3.00000000   0.18750000
240.00000000  12.00000000  38.00000000   0.76000000
241.00000000  37.00000000 -10.00000000  -0.37037037
242.00000000  31.00000000  48.00000000   0.60759494
243.00000000  10.00000000   4.00000000   0.28571429
244.00000000   7.00000000 -14.00000000   2.00000000
245.00000000   6.00000000 -19.00000000   1.46153846
246.00000000  -9.00000000 -34.00000000   0.79069767
247.00000000  21.00000000   1.00000000   0.04545455
248.00000000  -8.00000000  14.00000000   2.33333333
249.00000000 -13.00000000 -14.00000000   0.51851852
250.00000000  29.00000000 -27.00000000 -13.50000000
251.00000000  40.00000000 -34.00000000  -5.66666667
252.00000000   9.00000000 -25.00000000   1.56250000
253.00000000  19.00000000   4.00000000   0.17391304
254.00000000 -10.00000000  42.00000000   1.31250000
255.00000000  23.00000000 -26.00000000   8.66666667
256.00000000  -5.00000000 -10.00000000   0.66666667
257.00000000  32.00000000  -3.00000000  -0.10344828
258.00000000  11.00000000 -22.00000000   2.00000000
259.00000000 -13.00000000  59.00000000   1.28260870
260.00000000  16.00000000  13.00000000   0.44827586
261.00000000  16.00000000   9.00000000   0.36000000
262.00000000  19.00000000   4.00000000   0.17391304
263.00000000  -2.00000000 -11.00000000   0.84615385
264.00000000  14.00000000  -7.00000000  -1.00000000
265.00000000  -5.00000000   4.00000000  -4.00000000
266.00000000  -5.00000000 -34.00000000   0.87179487
267.00000000   3.00000000 -19.00000000   1.18750000
268.00000000  26.00000000   8.00000000   0.23529412
269.00000000 -14.00000000  14.00000000   0.50000000
270.00000000  33.00000000  -6.00000000  -0.22222222
271.00000000  13.00000000  14.00000000   0.51851852
272.00000000  21.00000000   2.00000000   0.08695652
273.00000000  20.00000000  16.00000000   0.44444444
274.00000000  10.00000000 -23.00000000   1.76923077
275.00000000   3.00000000 -35.00000000   1.09375000
276.00000000  16.00000000  -4.00000000  -0.33333333
277.00000000  33.00000000   9.00000000   0.21428571
278.00000000  24.00000000  29.00000000   0.54716981
279.00000000 -28.00000000  16.00000000  -1.33333333
280.00000000  19.00000000 -44.00000000   1.76000000
281.00000000  35.00000000 -30.00000000  -6.00000000
282.00000000  10.00000000  63.00000000   0.86301370
283.00000000  14.00000000  41.00000000   0.74545455
284.00000000 -29.00000000 -12.00000000   0.29268293
285.00000000  -3.00000000 -20.00000000   0.86956522
286.00000000 -36.00000000  27.00000000  -3.00000000
287.00000000 -22.00000000  -9.00000000   0.29032258
288.00000000   1.00000000 -17.00000000   1.06250000
289.00000000  -9.00000000  12.00000000   4.00000000
290.00000000  17.00000000   2.00000000   0.10526316
291.00000000  11.00000000 -19.00000000   2.37500000
292.00000000  56.00000000  12.00000000   0.17647059
293.00000000   7.00000000   5.00000000   0.41666667
294.00000000 -25.00000000  21.00000000  -5.25000000
295.00000000  -3.00000000  -9.00000000   0.75000000
296.00000000 -19.00000000 -42.00000000   0.68852459
297.00000000  -4.00000000   1.00000000  -0.33333333
298.00000000  39.00000000  12.00000000   0.23529412
299.00000000   7.00000000 -14.00000000   2.00000000
300.00000000  -5.00000000 -14.00000000   0.73684211
301.00000000  28.00000000 -41.00000000   3.15384615
302.00000000 -12.00000000 -39.00000000   0.76470588
303.00000000  18.00000000  19.00000000   0.51351351
304.00000000  14.00000000 -29.00000000   1.93333333
305.00000000  -5.00000000 -24.00000000   0.82758621
306.00000000  46.00000000 -13.00000000  -0.39393939
307.00000000 -24.00000000  -4.00000000   0.14285714
308.00000000  33.00000000   0.00000000   0.00000000
309.00000000   3.00000000  33.00000000   0.91666667
310.00000000  -9.00000000  -2.00000000   0.18181818
311.00000000  19.00000000 -19.00000000   0.50000000
312.00000000  17.00000000   1.00000000   0.05555556
313.00000000  48.00000000   3.00000000   0.05882353
314.00000000   2.00000000 -15.00000000   1.15384615
315.00000000  20.00000000 -14.00000000  -2.33333333
316.00000000 -16.00000000 -16.00000000   0.50000000
317.00000000  39.00000000 -19.00000000  -0.95000000
318.00000000   9.00000000 -29.00000000   1.45000000
319.00000000 -15.00000000  39.00000000   1.62500000
320.00000000  -3.00000000 -24.00000000   0.88888889
321.00000000  33.00000000 -30.00000000 -10.00000000
322.00000000 -14.00000000 -45.00000000   0.76271186
323.00000000  21.00000000  71.00000000   0.77173913
324.00000000   8.00000000 -20.00000000   1.66666667
325.00000000 -16.00000000  13.00000000  -4.33333333
326.00000000  13.00000000  -5.00000000  -0.62500000
327.00000000 -23.00000000  -3.00000000   0.11538462
328.00000000  10.00000000  14.00000000   0.58333333
329.00000000  21.00000000   6.00000000   0.22222222
330.00000000  -3.00000000  30.00000000   1.11111111
331.00000000  31.00000000  -4.00000000  -0.14814815
332.00000000  20.00000000  27.00000000   0.57446809
333.00000000  -3.00000000   0.00000000  -0.00000000
334.00000000  32.00000000  17.00000000   0.34693878
335.00000000   4.00000000 -31.00000000   1.14814815
336.00000000 -10.00000000 -13.00000000   0.56521739
337.00000000  16.00000000   6.00000000   0.27272727
338.00000000  26.00000000 -20.00000000  -3.33333333
339.00000000  -3.00000000  -2.00000000   0.40000000
340.00000000  44.00000000 -20.00000000  -0.83333333
341.00000000  36.00000000 -18.00000000  -1.00000000
342.00000000  18.00000000 -10.00000000  -1.25000000
343.00000000  -6.00000000   5.00000000  -5.00000000
344.00000000  -6.00000000  13.00000000   1.85714286
345.00000000  25.00000000  28.00000000   0.52830189
346.00000000 -20.00000000 -51.00000000   0.71830986
347.00000000   7.00000000 -10.00000000   3.33333333
348.00000000   1.00000000  20.00000000   0.95238095
349.00000000   1.00000000 -27.00000000   1.03846154
350.00000000  52.00000000 -17.00000000  -0.48571429
351.00000000 -16.00000000  33.00000000   1.94117647
352.00000000 -24.00000000   6.00000000  -0.33333333
353.00000000   1.00000000 -23.00000000   1.04545455
354.00000000  -1.00000000  -8.00000000   0.88888889
355.00000000   0.00000000   2.00000000   1.00000000
356.00000000   9.00000000  14.00000000   0.60869565
357.00000000  17.00000000  -9.00000000  -1.12500000
358.00000000  11.00000000 -13.00000000   6.50000000
359.00000000   6.00000000 -32.00000000   1.23076923
360.00000000  26.00000000   8.00000000   0.23529412
361.00000000  57.00000000   3.00000000   0.05000000
362.00000000   8.00000000 -13.00000000   2.60000000
363.00000000   0.00000000 -18.00000000   1.00000000
364.00000000  15.00000000 -19.00000000   4.75000000
365.00000000  43.00000000 -31.00000000  -2.58333333
366.00000000  53.00000000   1.00000000   0.01851852
367.00000000   4.00000000 -37.00000000   1.12121212
368.00000000 -13.00000000  53.00000000   1.32500000
369.00000000  38.00000000  -4.00000000  -0.11764706
370.00000000   4.00000000 -14.00000000   1.40000000
371.00000000   1.00000000 -34.00000000   1.03030303
372.00000000  20.00000000 -22.00000000  11.00000000
373.00000000   2.00000000 -32.00000000   1.06666667
374.00000000  15.00000000   3.00000000   0.16666667
375.00000000   3.00000000   9.00000000   0.75000000
376.00000000  19.00000000 -35.00000000   2.18750000
377.00000000  25.00000000 -16.00000000  -1.77777778
378.00000000  82.00000000   4.00000000   0.04651163
379.00000000  13.00000000  36.00000000   0.73469388
380.00000000 -12.00000000  13.00000000  13.00000000
381.00000000  -8.00000000  18.00000000   1.80000000
382.00000000 -15.00000000  -5.00000000   0.25000000
383.00000000  -4.00000000 -11.00000000   0.73333333
384.00000000  28.00000000 -12.00000000  -0.75000000
385.00000000  14.00000000  14.00000000   0.50000000
386.00000000  12.00000000 -28.00000000   1.75000000
387.00000000  35.00000000 -27.00000000  -3.37500000
388.00000000  11.00000000 -26.00000000   1.73333333
389.00000000  43.00000000  18.00000000   0.29508197
390.00000000  26.00000000  25.00000000   0.49019608
391.00000000  -4.00000000  -7.00000000   0.63636364
392.00000000 -27.00000000  49.00000000   2.22727273
393.00000000  -9.00000000   3.00000000  -0.50000000
394.00000000  10.00000000   0.00000000   0.00000000
395.00000000 -48.00000000 -20.00000000   0.29411765
396.00000000 -11.00000000 -35.00000000   0.76086957
397.00000000   0.00000000 -37.00000000   1.00000000
398.00000000  31.00000000 -23.00000000  -2.87500000
399.00000000 -17.00000000 -44.00000000   0.72131148
400.00000000  27.00000000 -29.00000000  14.50000000
401.00000000 -17.00000000 -21.00000000   0.55263158
402.00000000  50.00000000  39.00000000   0.43820225
403.00000000  21.00000000  -3.00000000  -0.16666667
404.00000000  26.00000000 -54.00000000   1.92857143
405.00000000  21.00000000 -38.00000000   2.23529412
406.00000000 -34.00000000 -13.00000000   0.27659574
407.00000000  20.00000000 -19.00000000 -19.00000000
408.00000000 -12.00000000 -35.00000000   0.74468085
409.00000000  33.00000000 -16.00000000  -0.94117647
410.00000000 -16.00000000 -21.00000000   0.56756757
411.00000000   4.00000000 -15.00000000   1.36363636
412.00000000  33.00000000  17.00000000   0.34000000
413.00000000  -6.00000000   9.00000000   3.00000000
414.00000000  -5.00000000  -3.00000000   0.37500000
415.00000000  11.00000000 -20.00000000   2.22222222
416.00000000  59.00000000  -3.00000000  -0.05357143
417.00000000  44.00000000   1.00000000   0.02222222
418.00000000 -22.00000000 -20.00000000   0.47619048
419.00000000   5.00000000  -6.00000000   6.00000000
420.00000000  11.00000000 -27.00000000   1.68750000
421.00000000 -24.00000000  10.00000000  -0.71428571
422.00000000  -6.00000000  64.00000000   1.10344828
423.00000000   8.00000000   7.00000000   0.46666667
424.00000000 -10.00000000 -18.00000000   0.64285714
425.00000000  29.00000000   9.00000000   0.23684211
426.00000000  18.00000000   4.00000000   0.18181818
427.00000000  49.00000000  -8.00000000  -0.19512195
428.00000000  15.00000000   6.00000000   0.28571429
429.00000000  69.00000000 -10.00000000  -0.16949153
430.00000000   4.00000000  17.00000000   0.80952381
431.00000000  69.00000000 -23.00000000  -0.50000000
432.00000000  33.00000000   4.00000000   0.10810811
433.00000000  25.00000000  -6.00000000  -0.31578947
434.00000000  33.00000000  48.00000000   0.59259259
435.00000000  87.00000000  27.00000000   0.23684211
436.00000000  54.00000000  -1.00000000  -0.01886792
437.00000000  -6.00000000 -21.00000000   0.77777778
438.00000000  49.00000000 -17.00000000  -0.53125000
439.00000000  42.00000000  32.00000000   0.43243243
440.00000000  -1.00000000  16.00000000   1.06666667
441.00000000  40.00000000   2.00000000   0.04761905
442.00000000  15.00000000  10.00000000   0.40000000
443.00000000  74.00000000  36.00000000   0.32727273
444.00000000 -47.00000000   7.00000000  -0.17500000
445.00000000   5.00000000   3.00000000   0.37500000
446.00000000  24.00000000  12.00000000   0.33333333
447.00000000  34.00000000  14.00000000   0.29166667
448.00000000  41.00000000  18.00000000   0.30508475
449.00000000 -26.00000000  -6.00000000   0.18750000
450.00000000   6.00000000  -3.00000000  -1.00000000
451.00000000   8.00000000 -34.00000000   1.30769231
452.00000000   9.00000000 -25.00000000   1.56250000
453.00000000  -3.00000000   5.00000000   2.50000000
454.00000000  10.00000000 -20.00000000   2.00000000
455.00000000  23.00000000 -24.00000000  24.00000000
456.00000000 -26.00000000 -30.00000000   0.53571429
457.00000000  37.00000000  -9.00000000  -0.32142857
458.00000000  43.00000000 -27.00000000  -1.68750000
459.00000000  37.00000000 -12.00000000  -0.48000000
460.00000000  34.00000000  31.00000000   0.47692308
461.00000000  15.00000000 -17.00000000   8.50000000
462.00000000  50.00000000  -5.00000000  -0.11111111
463.00000000  44.00000000 -35.00000000  -3.88888889
464.00000000  17.00000000  -9.00000000  -1.12500000
465.00000000  -6.00000000  -4.00000000   0.40000000
466.00000000  33.00000000   7.00000000   0.17500000
467.00000000  25.00000000   7.00000000   0.21875000
468.00000000  81.00000000  24.00000000   0.22857143
469.00000000   1.00000000 -22.00000000   1.04761905
470.00000000  23.00000000 -30.00000000   4.28571429
471.00000000 -45.00000000 -54.00000000   0.54545455
472.00000000  17.00000000   6.00000000   0.26086957
473.00000000 -31.00000000 -42.00000000   0.57534247
474.00000000   9.00000000 -28.00000000   1.47368421
475.00000000   7.00000000 -13.00000000   2.16666667
476.00000000   8.00000000  -8.00000000   0.50000000
477.00000000  -8.00000000  24.00000000   1.50000000
478.00000000  43.00000000  -6.00000000  -0.16216216
479.00000000   2.00000000   5.00000000   0.71428571
480.00000000   1.00000000  10.00000000   0.90909091
481.00000000  14.00000000  -3.00000000  -0.27272727
482.00000000 -40.00000000  -6.00000000   0.13043478
483.00000000  15.00000000  -9.00000000  -1.50000000
484.00000000  26.00000000 -11.00000000  -0.73333333
485.00000000  28.00000000 -28.00000000   0.50000000
486.00000000   9.00000000   6.00000000   0.40000000
487.00000000  11.00000000 -23.00000000   1.91666667
488.00000000  -3.00000000  19.00000000   1.18750000
489.00000000  24.00000000 -23.00000000 -23.00000000
490.00000000  -1.00000000  -6.00000000   0.85714286
491.00000000  -4.00000000 -25.00000000   0.86206897
492.00000000  38.00000000  -6.00000000  -0.18750000
493.00000000  -9.00000000 -34.00000000   0.79069767
494.00000000  -5.00000000 -31.00000000   0.86111111
495.00000000  62.00000000  -4.00000000  -0.06896552
496.00000000  -6.00000000  32.00000000   1.23076923
497.00000000   3.00000000  -6.00000000   2.00000000
498.00000000  12.00000000 -24.00000000   2.00000000
499.00000000  48.00000000   9.00000000   0.15789474
500.00000000   5.00000000 -10.00000000   2.00000000
