# Supplementary material for: Ubiquitin transfer by a RING E3 ligase occurs from a closed E2~ubiquitin conformation
Source: Nat Commun. 2020 Jun 5;11:2846. doi: 10.1038/s41467-020-16666-y (PMC7275055; doi:10.1038/s41467-020-16666-y)
Supplement: Supplementary file 4 — Source Data [file 41467_2020_16666_MOESM4_ESM.zip › Source_Data/Figures/Figure_5/Figure_5a/ASCII_44RNF4/6_104with_fret.dat]

  0.00000000  49.00000000 360.00000000   0.88019560
  1.00000000  73.00000000 250.00000000   0.77399381
  2.00000000  52.00000000 219.00000000   0.80811808
  3.00000000  59.00000000 213.00000000   0.78308824
  4.00000000 112.00000000 199.00000000   0.63987138
  5.00000000  92.00000000 270.00000000   0.74585635
  6.00000000 110.00000000 156.00000000   0.58646617
  7.00000000  51.00000000 264.00000000   0.83809524
  8.00000000  56.00000000 342.00000000   0.85929648
  9.00000000 108.00000000 268.00000000   0.71276596
 10.00000000  36.00000000 277.00000000   0.88498403
 11.00000000  81.00000000  60.00000000   0.42553191
 12.00000000  34.00000000  50.00000000   0.59523810
 13.00000000  -9.00000000  64.00000000   1.16363636
 14.00000000   1.00000000  85.00000000   0.98837209
 15.00000000   9.00000000  69.00000000   0.88461538
 16.00000000  67.00000000  57.00000000   0.45967742
 17.00000000  42.00000000  77.00000000   0.64705882
 18.00000000  54.00000000  -4.00000000  -0.08000000
 19.00000000  12.00000000  47.00000000   0.79661017
 20.00000000  64.00000000  57.00000000   0.47107438
 21.00000000  28.00000000  22.00000000   0.44000000
 22.00000000  52.00000000  57.00000000   0.52293578
 23.00000000   2.00000000  41.00000000   0.95348837
 24.00000000 105.00000000  73.00000000   0.41011236
 25.00000000  51.00000000  83.00000000   0.61940299
 26.00000000  50.00000000  21.00000000   0.29577465
 27.00000000  50.00000000  20.00000000   0.28571429
 28.00000000  66.00000000  39.00000000   0.37142857
 29.00000000  36.00000000  33.00000000   0.47826087
 30.00000000  36.00000000  59.00000000   0.62105263
 31.00000000  49.00000000 129.00000000   0.72471910
 32.00000000  25.00000000  57.00000000   0.69512195
 33.00000000  14.00000000  76.00000000   0.84444444
 34.00000000  -4.00000000   3.00000000  -3.00000000
 35.00000000   3.00000000  22.00000000   0.88000000
 36.00000000  73.00000000  13.00000000   0.15116279
 37.00000000  40.00000000  35.00000000   0.46666667
 38.00000000  49.00000000  69.00000000   0.58474576
 39.00000000   5.00000000  59.00000000   0.92187500
 40.00000000  25.00000000  56.00000000   0.69135802
 41.00000000  48.00000000  45.00000000   0.48387097
 42.00000000  72.00000000  45.00000000   0.38461538
 43.00000000  17.00000000  21.00000000   0.55263158
 44.00000000  51.00000000  46.00000000   0.47422680
 45.00000000  77.00000000  19.00000000   0.19791667
 46.00000000  97.00000000  35.00000000   0.26515152
 47.00000000  33.00000000  95.00000000   0.74218750
 48.00000000  17.00000000  23.00000000   0.57500000
 49.00000000  73.00000000  12.00000000   0.14117647
 50.00000000   1.00000000  22.00000000   0.95652174
 51.00000000  34.00000000  43.00000000   0.55844156
 52.00000000  71.00000000  79.00000000   0.52666667
 53.00000000  12.00000000  15.00000000   0.55555556
 54.00000000  38.00000000   9.00000000   0.19148936
 55.00000000   8.00000000  73.00000000   0.90123457
 56.00000000   0.00000000  63.00000000   1.00000000
 57.00000000  11.00000000  51.00000000   0.82258065
 58.00000000  69.00000000  15.00000000   0.17857143
 59.00000000  38.00000000  79.00000000   0.67521368
 60.00000000   5.00000000  41.00000000   0.89130435
 61.00000000  17.00000000  34.00000000   0.66666667
 62.00000000  11.00000000  24.00000000   0.68571429
 63.00000000  18.00000000  21.00000000   0.53846154
 64.00000000   0.00000000  43.00000000   1.00000000
 65.00000000  13.00000000  56.00000000   0.81159420
 66.00000000  -9.00000000  16.00000000   2.28571429
 67.00000000  56.00000000  54.00000000   0.49090909
 68.00000000  78.00000000  74.00000000   0.48684211
 69.00000000  14.00000000  30.00000000   0.68181818
 70.00000000  -2.00000000  39.00000000   1.05405405
 71.00000000  24.00000000  56.00000000   0.70000000
 72.00000000  51.00000000  31.00000000   0.37804878
 73.00000000  53.00000000  66.00000000   0.55462185
 74.00000000  51.00000000  52.00000000   0.50485437
 75.00000000  18.00000000  24.00000000   0.57142857
 76.00000000   0.00000000  16.00000000   1.00000000
 77.00000000  27.00000000  47.00000000   0.63513514
 78.00000000   6.00000000  52.00000000   0.89655172
 79.00000000  28.00000000  63.00000000   0.69230769
 80.00000000  42.00000000  34.00000000   0.44736842
 81.00000000  59.00000000  54.00000000   0.47787611
 82.00000000  39.00000000  74.00000000   0.65486726
 83.00000000  18.00000000  50.00000000   0.73529412
 84.00000000  71.00000000  52.00000000   0.42276423
 85.00000000  43.00000000  43.00000000   0.50000000
 86.00000000  35.00000000  34.00000000   0.49275362
 87.00000000 -13.00000000  69.00000000   1.23214286
 88.00000000  21.00000000  25.00000000   0.54347826
 89.00000000   9.00000000  15.00000000   0.62500000
 90.00000000  11.00000000  55.00000000   0.83333333
 91.00000000   8.00000000  17.00000000   0.68000000
 92.00000000  69.00000000  45.00000000   0.39473684
 93.00000000  12.00000000  21.00000000   0.63636364
 94.00000000  11.00000000  13.00000000   0.54166667
 95.00000000  54.00000000  26.00000000   0.32500000
 96.00000000  35.00000000  23.00000000   0.39655172
 97.00000000 -18.00000000  10.00000000  -1.25000000
 98.00000000  42.00000000  37.00000000   0.46835443
 99.00000000  -9.00000000  28.00000000   1.47368421
100.00000000 -18.00000000  15.00000000  -5.00000000
101.00000000  47.00000000  24.00000000   0.33802817
102.00000000  61.00000000  69.00000000   0.53076923
103.00000000  60.00000000  94.00000000   0.61038961
104.00000000 114.00000000  67.00000000   0.37016575
105.00000000  28.00000000  15.00000000   0.34883721
106.00000000  65.00000000  90.00000000   0.58064516
107.00000000  81.00000000  21.00000000   0.20588235
108.00000000   7.00000000  47.00000000   0.87037037
109.00000000  46.00000000  26.00000000   0.36111111
110.00000000  20.00000000   7.00000000   0.25925926
111.00000000  13.00000000  32.00000000   0.71111111
112.00000000  56.00000000   1.00000000   0.01754386
113.00000000   8.00000000  40.00000000   0.83333333
114.00000000  51.00000000  83.00000000   0.61940299
115.00000000  -9.00000000  27.00000000   1.50000000
116.00000000 -10.00000000  22.00000000   1.83333333
117.00000000  46.00000000  15.00000000   0.24590164
118.00000000  50.00000000  24.00000000   0.32432432
119.00000000  57.00000000  40.00000000   0.41237113
120.00000000  15.00000000  31.00000000   0.67391304
121.00000000  62.00000000  17.00000000   0.21518987
122.00000000  41.00000000  47.00000000   0.53409091
123.00000000  52.00000000  58.00000000   0.52727273
124.00000000  11.00000000  23.00000000   0.67647059
125.00000000  -9.00000000   8.00000000  -8.00000000
126.00000000  32.00000000  29.00000000   0.47540984
127.00000000   9.00000000  16.00000000   0.64000000
128.00000000  31.00000000  86.00000000   0.73504274
129.00000000  56.00000000  49.00000000   0.46666667
130.00000000  15.00000000  42.00000000   0.73684211
131.00000000  45.00000000  93.00000000   0.67391304
132.00000000  42.00000000  40.00000000   0.48780488
133.00000000  64.00000000  19.00000000   0.22891566
134.00000000  22.00000000  30.00000000   0.57692308
135.00000000  71.00000000  31.00000000   0.30392157
136.00000000  34.00000000  94.00000000   0.73437500
137.00000000   3.00000000  30.00000000   0.90909091
138.00000000 -13.00000000  28.00000000   1.86666667
139.00000000  28.00000000  25.00000000   0.47169811
140.00000000  -1.00000000  17.00000000   1.06250000
141.00000000  32.00000000  22.00000000   0.40740741
142.00000000  32.00000000   7.00000000   0.17948718
143.00000000  79.00000000   7.00000000   0.08139535
144.00000000  76.00000000   8.00000000   0.09523810
145.00000000  55.00000000  61.00000000   0.52586207
146.00000000  28.00000000  32.00000000   0.53333333
147.00000000  14.00000000  37.00000000   0.72549020
148.00000000  90.00000000  31.00000000   0.25619835
149.00000000  66.00000000  34.00000000   0.34000000
150.00000000  -1.00000000   9.00000000   1.12500000
151.00000000   5.00000000  20.00000000   0.80000000
152.00000000  22.00000000   2.00000000   0.08333333
153.00000000  47.00000000  41.00000000   0.46590909
154.00000000  51.00000000  42.00000000   0.45161290
155.00000000 -12.00000000  94.00000000   1.14634146
156.00000000  76.00000000  28.00000000   0.26923077
157.00000000  61.00000000  31.00000000   0.33695652
158.00000000  35.00000000  32.00000000   0.47761194
159.00000000  56.00000000  47.00000000   0.45631068
160.00000000  56.00000000  35.00000000   0.38461538
161.00000000   8.00000000  18.00000000   0.69230769
162.00000000  65.00000000  13.00000000   0.16666667
163.00000000  23.00000000   5.00000000   0.17857143
164.00000000  29.00000000  48.00000000   0.62337662
165.00000000  26.00000000  41.00000000   0.61194030
166.00000000  22.00000000  35.00000000   0.61403509
167.00000000  27.00000000  34.00000000   0.55737705
168.00000000   3.00000000 113.00000000   0.97413793
169.00000000  28.00000000  12.00000000   0.30000000
170.00000000  19.00000000  -1.00000000  -0.05555556
171.00000000  47.00000000  72.00000000   0.60504202
172.00000000  74.00000000  13.00000000   0.14942529
173.00000000  12.00000000  37.00000000   0.75510204
174.00000000  47.00000000  35.00000000   0.42682927
175.00000000  26.00000000  40.00000000   0.60606061
176.00000000  39.00000000   5.00000000   0.11363636
177.00000000   6.00000000  -8.00000000   4.00000000
178.00000000  36.00000000  25.00000000   0.40983607
179.00000000  26.00000000  22.00000000   0.45833333
180.00000000  17.00000000   5.00000000   0.22727273
181.00000000  54.00000000  52.00000000   0.49056604
182.00000000  19.00000000  18.00000000   0.48648649
183.00000000  19.00000000  43.00000000   0.69354839
184.00000000  21.00000000  50.00000000   0.70422535
185.00000000  28.00000000  31.00000000   0.52542373
186.00000000  68.00000000  74.00000000   0.52112676
187.00000000  25.00000000  30.00000000   0.54545455
188.00000000  20.00000000   5.00000000   0.20000000
189.00000000  38.00000000  -1.00000000  -0.02702703
190.00000000  40.00000000   5.00000000   0.11111111
191.00000000  16.00000000  74.00000000   0.82222222
192.00000000  27.00000000  28.00000000   0.50909091
193.00000000  10.00000000 -22.00000000   1.83333333
194.00000000  -7.00000000  39.00000000   1.21875000
195.00000000 -15.00000000  27.00000000   2.25000000
196.00000000  68.00000000  39.00000000   0.36448598
197.00000000  41.00000000  27.00000000   0.39705882
198.00000000  91.00000000  21.00000000   0.18750000
199.00000000  58.00000000   0.00000000   0.00000000
200.00000000  84.00000000  35.00000000   0.29411765
201.00000000  10.00000000  61.00000000   0.85915493
202.00000000  37.00000000  25.00000000   0.40322581
203.00000000 -22.00000000  32.00000000   3.20000000
204.00000000  57.00000000  29.00000000   0.33720930
205.00000000  30.00000000  44.00000000   0.59459459
206.00000000  71.00000000  42.00000000   0.37168142
207.00000000  25.00000000  23.00000000   0.47916667
208.00000000  62.00000000  36.00000000   0.36734694
209.00000000  39.00000000  17.00000000   0.30357143
210.00000000  34.00000000  43.00000000   0.55844156
211.00000000  44.00000000  18.00000000   0.29032258
212.00000000  40.00000000  35.00000000   0.46666667
213.00000000  39.00000000  15.00000000   0.27777778
214.00000000   6.00000000  19.00000000   0.76000000
215.00000000  24.00000000  30.00000000   0.55555556
216.00000000  71.00000000  10.00000000   0.12345679
217.00000000  18.00000000  41.00000000   0.69491525
218.00000000  39.00000000  24.00000000   0.38095238
219.00000000   6.00000000  37.00000000   0.86046512
220.00000000  24.00000000  40.00000000   0.62500000
221.00000000  40.00000000  45.00000000   0.52941176
222.00000000  14.00000000  47.00000000   0.77049180
223.00000000  23.00000000   6.00000000   0.20689655
224.00000000  24.00000000  -3.00000000  -0.14285714
225.00000000  10.00000000   7.00000000   0.41176471
226.00000000  -6.00000000  24.00000000   1.33333333
227.00000000  50.00000000  39.00000000   0.43820225
228.00000000  33.00000000  21.00000000   0.38888889
229.00000000  40.00000000  52.00000000   0.56521739
230.00000000  20.00000000  -2.00000000  -0.11111111
231.00000000  42.00000000  47.00000000   0.52808989
232.00000000  41.00000000  45.00000000   0.52325581
233.00000000  82.00000000  31.00000000   0.27433628
234.00000000  35.00000000  44.00000000   0.55696203
235.00000000  25.00000000  76.00000000   0.75247525
236.00000000  57.00000000  10.00000000   0.14925373
237.00000000  40.00000000  67.00000000   0.62616822
238.00000000  29.00000000  15.00000000   0.34090909
239.00000000  75.00000000  30.00000000   0.28571429
240.00000000  42.00000000  26.00000000   0.38235294
241.00000000 110.00000000  40.00000000   0.26666667
242.00000000  59.00000000  21.00000000   0.26250000
243.00000000  58.00000000   0.00000000   0.00000000
244.00000000  19.00000000  32.00000000   0.62745098
245.00000000  46.00000000  25.00000000   0.35211268
246.00000000  82.00000000  18.00000000   0.18000000
247.00000000  52.00000000  32.00000000   0.38095238
248.00000000 137.00000000 -19.00000000  -0.16101695
249.00000000  45.00000000  25.00000000   0.35714286
250.00000000  66.00000000  30.00000000   0.31250000
251.00000000  19.00000000   4.00000000   0.17391304
252.00000000  39.00000000  16.00000000   0.29090909
253.00000000  41.00000000  43.00000000   0.51190476
254.00000000  29.00000000   1.00000000   0.03333333
255.00000000  30.00000000  37.00000000   0.55223881
256.00000000  32.00000000  30.00000000   0.48387097
257.00000000  13.00000000  27.00000000   0.67500000
258.00000000  59.00000000  15.00000000   0.20270270
259.00000000  49.00000000  51.00000000   0.51000000
260.00000000  75.00000000  12.00000000   0.13793103
261.00000000  67.00000000  56.00000000   0.45528455
262.00000000  28.00000000   8.00000000   0.22222222
263.00000000  50.00000000  24.00000000   0.32432432
264.00000000  47.00000000  53.00000000   0.53000000
265.00000000  56.00000000  55.00000000   0.49549550
266.00000000  10.00000000  43.00000000   0.81132075
267.00000000  30.00000000  24.00000000   0.44444444
268.00000000  46.00000000  33.00000000   0.41772152
269.00000000  42.00000000  22.00000000   0.34375000
270.00000000  59.00000000  62.00000000   0.51239669
271.00000000  77.00000000  47.00000000   0.37903226
272.00000000  26.00000000  52.00000000   0.66666667
273.00000000  36.00000000  23.00000000   0.38983051
274.00000000  29.00000000  37.00000000   0.56060606
275.00000000  25.00000000  48.00000000   0.65753425
276.00000000  41.00000000  21.00000000   0.33870968
277.00000000  39.00000000 -17.00000000  -0.77272727
278.00000000  29.00000000  24.00000000   0.45283019
279.00000000  32.00000000  32.00000000   0.50000000
280.00000000  59.00000000  14.00000000   0.19178082
281.00000000  21.00000000  12.00000000   0.36363636
282.00000000  52.00000000  10.00000000   0.16129032
283.00000000  45.00000000  21.00000000   0.31818182
284.00000000  21.00000000  10.00000000   0.32258065
285.00000000  30.00000000  -2.00000000  -0.07142857
286.00000000  67.00000000  19.00000000   0.22093023
287.00000000  51.00000000  22.00000000   0.30136986
288.00000000  73.00000000  -8.00000000  -0.12307692
289.00000000  92.00000000  14.00000000   0.13207547
290.00000000  17.00000000  10.00000000   0.37037037
291.00000000  67.00000000  56.00000000   0.45528455
292.00000000  29.00000000   9.00000000   0.23684211
293.00000000  69.00000000 -16.00000000  -0.30188679
294.00000000  74.00000000  27.00000000   0.26732673
295.00000000  31.00000000 -14.00000000  -0.82352941
296.00000000  -4.00000000  28.00000000   1.16666667
297.00000000  40.00000000  25.00000000   0.38461538
298.00000000  75.00000000  27.00000000   0.26470588
299.00000000  33.00000000  30.00000000   0.47619048
300.00000000  60.00000000  22.00000000   0.26829268
301.00000000   8.00000000   3.00000000   0.27272727
302.00000000  72.00000000  52.00000000   0.41935484
303.00000000  59.00000000  25.00000000   0.29761905
304.00000000  20.00000000  27.00000000   0.57446809
305.00000000  60.00000000  29.00000000   0.32584270
306.00000000  25.00000000   9.00000000   0.26470588
307.00000000  25.00000000  21.00000000   0.45652174
308.00000000  96.00000000 -12.00000000  -0.14285714
309.00000000 156.00000000  28.00000000   0.15217391
310.00000000  60.00000000  23.00000000   0.27710843
311.00000000  38.00000000   5.00000000   0.11627907
312.00000000  42.00000000   1.00000000   0.02325581
313.00000000  59.00000000  17.00000000   0.22368421
314.00000000   7.00000000 -16.00000000   1.77777778
315.00000000  25.00000000  42.00000000   0.62686567
316.00000000  30.00000000  40.00000000   0.57142857
317.00000000  28.00000000  24.00000000   0.46153846
318.00000000  62.00000000  58.00000000   0.48333333
319.00000000  33.00000000   8.00000000   0.19512195
320.00000000  88.00000000  69.00000000   0.43949045
321.00000000  52.00000000  34.00000000   0.39534884
322.00000000  52.00000000  40.00000000   0.43478261
323.00000000  43.00000000  32.00000000   0.42666667
324.00000000  26.00000000  26.00000000   0.50000000
325.00000000  54.00000000  33.00000000   0.37931034
326.00000000  55.00000000  67.00000000   0.54918033
327.00000000  15.00000000  21.00000000   0.58333333
328.00000000 -29.00000000  40.00000000   3.63636364
329.00000000  26.00000000  63.00000000   0.70786517
330.00000000 -14.00000000   8.00000000  -1.33333333
331.00000000  43.00000000  22.00000000   0.33846154
332.00000000  34.00000000 -10.00000000  -0.41666667
333.00000000  65.00000000  49.00000000   0.42982456
334.00000000  35.00000000   9.00000000   0.20454545
335.00000000  21.00000000  28.00000000   0.57142857
336.00000000  92.00000000  21.00000000   0.18584071
337.00000000  29.00000000  -7.00000000  -0.31818182
338.00000000  30.00000000  36.00000000   0.54545455
339.00000000  58.00000000 -14.00000000  -0.31818182
340.00000000  26.00000000   6.00000000   0.18750000
341.00000000  82.00000000  19.00000000   0.18811881
342.00000000  22.00000000  -2.00000000  -0.10000000
343.00000000  13.00000000  21.00000000   0.61764706
344.00000000  36.00000000  12.00000000   0.25000000
345.00000000  52.00000000  66.00000000   0.55932203
346.00000000  38.00000000  19.00000000   0.33333333
347.00000000  68.00000000  -7.00000000  -0.11475410
348.00000000  44.00000000  52.00000000   0.54166667
349.00000000  -2.00000000   3.00000000   3.00000000
350.00000000  97.00000000 -10.00000000  -0.11494253
351.00000000   9.00000000  34.00000000   0.79069767
352.00000000  29.00000000  37.00000000   0.56060606
353.00000000  57.00000000  82.00000000   0.58992806
354.00000000  76.00000000  12.00000000   0.13636364
355.00000000   0.00000000  53.00000000   1.00000000
356.00000000  37.00000000  64.00000000   0.63366337
357.00000000  38.00000000  38.00000000   0.50000000
358.00000000  58.00000000  29.00000000   0.33333333
359.00000000  56.00000000  54.00000000   0.49090909
360.00000000  23.00000000  -2.00000000  -0.09523810
361.00000000  -5.00000000  27.00000000   1.22727273
362.00000000   6.00000000  13.00000000   0.68421053
363.00000000  26.00000000  -1.00000000  -0.04000000
364.00000000  37.00000000  36.00000000   0.49315068
365.00000000  63.00000000  62.00000000   0.49600000
366.00000000  48.00000000  19.00000000   0.28358209
367.00000000  10.00000000   4.00000000   0.28571429
368.00000000  49.00000000  28.00000000   0.36363636
369.00000000  -2.00000000  34.00000000   1.06250000
370.00000000   5.00000000  17.00000000   0.77272727
371.00000000  -8.00000000  -4.00000000   0.33333333
372.00000000  -3.00000000   4.00000000   4.00000000
373.00000000  48.00000000  40.00000000   0.45454545
374.00000000  57.00000000   1.00000000   0.01724138
375.00000000  78.00000000  17.00000000   0.17894737
376.00000000  10.00000000  27.00000000   0.72972973
377.00000000  14.00000000 -11.00000000  -3.66666667
378.00000000  71.00000000  46.00000000   0.39316239
379.00000000  51.00000000  40.00000000   0.43956044
380.00000000   6.00000000 -24.00000000   1.33333333
381.00000000  19.00000000  32.00000000   0.62745098
382.00000000  35.00000000  63.00000000   0.64285714
383.00000000  29.00000000  -7.00000000  -0.31818182
384.00000000  91.00000000  35.00000000   0.27777778
385.00000000  45.00000000  11.00000000   0.19642857
386.00000000  39.00000000   5.00000000   0.11363636
387.00000000  35.00000000  15.00000000   0.30000000
388.00000000  56.00000000  31.00000000   0.35632184
389.00000000  38.00000000  -2.00000000  -0.05555556
390.00000000  64.00000000  10.00000000   0.13513514
391.00000000  85.00000000  45.00000000   0.34615385
392.00000000  87.00000000   8.00000000   0.08421053
393.00000000  44.00000000  79.00000000   0.64227642
394.00000000  49.00000000  51.00000000   0.51000000
395.00000000  10.00000000   6.00000000   0.37500000
396.00000000  51.00000000   6.00000000   0.10526316
397.00000000  71.00000000   8.00000000   0.10126582
398.00000000  34.00000000   7.00000000   0.17073171
399.00000000  45.00000000  45.00000000   0.50000000
400.00000000  44.00000000  -7.00000000  -0.18918919
401.00000000  52.00000000  70.00000000   0.57377049
402.00000000  58.00000000  27.00000000   0.31764706
403.00000000  64.00000000  16.00000000   0.20000000
404.00000000  29.00000000  22.00000000   0.43137255
405.00000000  47.00000000  19.00000000   0.28787879
406.00000000  66.00000000  36.00000000   0.35294118
407.00000000  58.00000000  -6.00000000  -0.11538462
408.00000000  54.00000000  25.00000000   0.31645570
409.00000000  47.00000000  32.00000000   0.40506329
410.00000000  20.00000000  13.00000000   0.39393939
411.00000000  87.00000000  13.00000000   0.13000000
412.00000000  11.00000000  40.00000000   0.78431373
413.00000000  38.00000000  43.00000000   0.53086420
414.00000000 -14.00000000  25.00000000   2.27272727
415.00000000 -11.00000000  21.00000000   2.10000000
416.00000000  98.00000000  10.00000000   0.09259259
417.00000000  34.00000000   5.00000000   0.12820513
418.00000000  15.00000000   7.00000000   0.31818182
419.00000000  28.00000000  19.00000000   0.40425532
420.00000000  16.00000000  42.00000000   0.72413793
421.00000000  40.00000000  26.00000000   0.39393939
422.00000000  70.00000000   8.00000000   0.10256410
423.00000000  40.00000000  33.00000000   0.45205479
424.00000000  39.00000000   9.00000000   0.18750000
425.00000000  16.00000000  10.00000000   0.38461538
426.00000000   6.00000000 -16.00000000   1.60000000
427.00000000  37.00000000  27.00000000   0.42187500
428.00000000  25.00000000  37.00000000   0.59677419
429.00000000  65.00000000 103.00000000   0.61309524
430.00000000  36.00000000  25.00000000   0.40983607
431.00000000  31.00000000  22.00000000   0.41509434
432.00000000  61.00000000  18.00000000   0.22784810
433.00000000   3.00000000  20.00000000   0.86956522
434.00000000  17.00000000  24.00000000   0.58536585
435.00000000   3.00000000  17.00000000   0.85000000
436.00000000  -4.00000000  67.00000000   1.06349206
437.00000000 -10.00000000  18.00000000   2.25000000
438.00000000   3.00000000   4.00000000   0.57142857
439.00000000  -5.00000000  34.00000000   1.17241379
440.00000000  -9.00000000  34.00000000   1.36000000
441.00000000  34.00000000  -8.00000000  -0.30769231
442.00000000  35.00000000  49.00000000   0.58333333
443.00000000 -36.00000000  21.00000000  -1.40000000
444.00000000  37.00000000  17.00000000   0.31481481
445.00000000   9.00000000  14.00000000   0.60869565
446.00000000  14.00000000   2.00000000   0.12500000
447.00000000 -26.00000000  30.00000000   7.50000000
448.00000000  34.00000000  11.00000000   0.24444444
449.00000000  -4.00000000   5.00000000   5.00000000
450.00000000  -3.00000000   6.00000000   2.00000000
451.00000000   3.00000000  21.00000000   0.87500000
452.00000000 -15.00000000   8.00000000  -1.14285714
453.00000000  12.00000000  18.00000000   0.60000000
454.00000000  31.00000000  48.00000000   0.60759494
455.00000000   5.00000000  14.00000000   0.73684211
456.00000000  23.00000000 -21.00000000 -10.50000000
457.00000000 -17.00000000  25.00000000   3.12500000
458.00000000 -15.00000000 -11.00000000   0.42307692
459.00000000  19.00000000  11.00000000   0.36666667
460.00000000  78.00000000  60.00000000   0.43478261
461.00000000  11.00000000   9.00000000   0.45000000
462.00000000 -10.00000000  33.00000000   1.43478261
463.00000000 -25.00000000  23.00000000 -11.50000000
464.00000000  17.00000000  -1.00000000  -0.06250000
465.00000000  41.00000000  23.00000000   0.35937500
466.00000000  40.00000000  22.00000000   0.35483871
467.00000000  47.00000000   5.00000000   0.09615385
468.00000000  -2.00000000  11.00000000   1.22222222
469.00000000  39.00000000  30.00000000   0.43478261
470.00000000   8.00000000  39.00000000   0.82978723
471.00000000  12.00000000 -20.00000000   2.50000000
472.00000000 -38.00000000   6.00000000  -0.18750000
473.00000000  19.00000000   9.00000000   0.32142857
474.00000000 -24.00000000  19.00000000  -3.80000000
475.00000000  -8.00000000  27.00000000   1.42105263
476.00000000  28.00000000  37.00000000   0.56923077
477.00000000  46.00000000  38.00000000   0.45238095
478.00000000   7.00000000  47.00000000   0.87037037
479.00000000  11.00000000   7.00000000   0.38888889
480.00000000 -13.00000000  23.00000000   2.30000000
481.00000000 -14.00000000  17.00000000   5.66666667
482.00000000  55.00000000  21.00000000   0.27631579
483.00000000  20.00000000  46.00000000   0.69696970
484.00000000  35.00000000  10.00000000   0.22222222
485.00000000  -1.00000000  -1.00000000   0.50000000
486.00000000  30.00000000  -3.00000000  -0.11111111
487.00000000  -8.00000000  20.00000000   1.66666667
488.00000000  19.00000000  21.00000000   0.52500000
489.00000000  -4.00000000   8.00000000   2.00000000
490.00000000 -17.00000000  -8.00000000   0.32000000
491.00000000  -5.00000000  23.00000000   1.27777778
492.00000000  -1.00000000  33.00000000   1.03125000
493.00000000  63.00000000 -22.00000000  -0.53658537
494.00000000  44.00000000  25.00000000   0.36231884
495.00000000  33.00000000   3.00000000   0.08333333
496.00000000  28.00000000  32.00000000   0.53333333
497.00000000  -1.00000000   7.00000000   1.16666667
498.00000000  20.00000000   9.00000000   0.31034483
499.00000000  28.00000000  15.00000000   0.34883721
500.00000000  21.00000000  24.00000000   0.53333333
