# Supplementary material for: Ubiquitin transfer by a RING E3 ligase occurs from a closed E2~ubiquitin conformation
Source: Nat Commun. 2020 Jun 5;11:2846. doi: 10.1038/s41467-020-16666-y (PMC7275055; doi:10.1038/s41467-020-16666-y)
Supplement: Supplementary file 4 — Source Data [file 41467_2020_16666_MOESM4_ESM.zip › Source_Data/Figures/Figure_5/Figure_5a/ASCII_44RNF4/6_149with_fret.dat]

  0.00000000 172.00000000 325.00000000   0.65392354
  1.00000000 128.00000000 243.00000000   0.65498652
  2.00000000 125.00000000 226.00000000   0.64387464
  3.00000000 108.00000000 180.00000000   0.62500000
  4.00000000 152.00000000 227.00000000   0.59894459
  5.00000000  65.00000000 231.00000000   0.78040541
  6.00000000 107.00000000 208.00000000   0.66031746
  7.00000000  75.00000000 215.00000000   0.74137931
  8.00000000 112.00000000 217.00000000   0.65957447
  9.00000000  28.00000000 258.00000000   0.90209790
 10.00000000  54.00000000 166.00000000   0.75454545
 11.00000000 108.00000000 205.00000000   0.65495208
 12.00000000  87.00000000 225.00000000   0.72115385
 13.00000000 140.00000000 269.00000000   0.65770171
 14.00000000 114.00000000 164.00000000   0.58992806
 15.00000000 160.00000000 195.00000000   0.54929577
 16.00000000 128.00000000 182.00000000   0.58709677
 17.00000000  63.00000000 146.00000000   0.69856459
 18.00000000  -1.00000000  55.00000000   1.01851852
 19.00000000  14.00000000  12.00000000   0.46153846
 20.00000000  12.00000000  49.00000000   0.80327869
 21.00000000 -34.00000000  17.00000000  -1.00000000
 22.00000000  72.00000000  57.00000000   0.44186047
 23.00000000  19.00000000  63.00000000   0.76829268
 24.00000000 -10.00000000  45.00000000   1.28571429
 25.00000000  -2.00000000  14.00000000   1.16666667
 26.00000000  14.00000000  38.00000000   0.73076923
 27.00000000 -20.00000000  20.00000000   0.50000000
 28.00000000  13.00000000  -6.00000000  -0.85714286
 29.00000000  17.00000000  36.00000000   0.67924528
 30.00000000 -34.00000000  59.00000000   2.36000000
 31.00000000  43.00000000  26.00000000   0.37681159
 32.00000000  19.00000000 -13.00000000  -2.16666667
 33.00000000 -45.00000000  41.00000000 -10.25000000
 34.00000000   0.00000000  56.00000000   1.00000000
 35.00000000 -22.00000000  27.00000000   5.40000000
 36.00000000  17.00000000  64.00000000   0.79012346
 37.00000000  -7.00000000  70.00000000   1.11111111
 38.00000000   4.00000000  58.00000000   0.93548387
 39.00000000 -21.00000000  34.00000000   2.61538462
 40.00000000  18.00000000  32.00000000   0.64000000
 41.00000000  -8.00000000   4.00000000  -1.00000000
 42.00000000 119.00000000  -8.00000000  -0.07207207
 43.00000000  21.00000000   3.00000000   0.12500000
 44.00000000  20.00000000   3.00000000   0.13043478
 45.00000000   0.00000000  41.00000000   1.00000000
 46.00000000  47.00000000  47.00000000   0.50000000
 47.00000000  57.00000000  19.00000000   0.25000000
 48.00000000  12.00000000  14.00000000   0.53846154
 49.00000000  61.00000000  49.00000000   0.44545455
 50.00000000  24.00000000  34.00000000   0.58620690
 51.00000000  15.00000000  46.00000000   0.75409836
 52.00000000  12.00000000  47.00000000   0.79661017
 53.00000000   6.00000000  52.00000000   0.89655172
 54.00000000  -1.00000000  23.00000000   1.04545455
 55.00000000   4.00000000  34.00000000   0.89473684
 56.00000000  18.00000000  51.00000000   0.73913043
 57.00000000  20.00000000  12.00000000   0.37500000
 58.00000000  18.00000000  25.00000000   0.58139535
 59.00000000  40.00000000   7.00000000   0.14893617
 60.00000000  29.00000000  45.00000000   0.60810811
 61.00000000   8.00000000  28.00000000   0.77777778
 62.00000000  11.00000000  35.00000000   0.76086957
 63.00000000  96.00000000  54.00000000   0.36000000
 64.00000000  11.00000000  25.00000000   0.69444444
 65.00000000  20.00000000  13.00000000   0.39393939
 66.00000000  30.00000000  10.00000000   0.25000000
 67.00000000  13.00000000  63.00000000   0.82894737
 68.00000000   9.00000000  45.00000000   0.83333333
 69.00000000  24.00000000  40.00000000   0.62500000
 70.00000000  11.00000000  20.00000000   0.64516129
 71.00000000 -13.00000000  32.00000000   1.68421053
 72.00000000  24.00000000  11.00000000   0.31428571
 73.00000000   4.00000000  15.00000000   0.78947368
 74.00000000  44.00000000  -6.00000000  -0.15789474
 75.00000000  40.00000000  20.00000000   0.33333333
 76.00000000 -13.00000000   4.00000000  -0.44444444
 77.00000000 -18.00000000  30.00000000   2.50000000
 78.00000000 -20.00000000   1.00000000  -0.05263158
 79.00000000  -4.00000000  23.00000000   1.21052632
 80.00000000   0.00000000 -20.00000000   1.00000000
 81.00000000   0.00000000   2.00000000   1.00000000
 82.00000000   0.00000000  41.00000000   1.00000000
 83.00000000  21.00000000  -1.00000000  -0.05000000
 84.00000000   4.00000000  31.00000000   0.88571429
 85.00000000  -6.00000000  -9.00000000   0.60000000
 86.00000000  72.00000000  23.00000000   0.24210526
 87.00000000  16.00000000  56.00000000   0.77777778
 88.00000000  37.00000000  34.00000000   0.47887324
 89.00000000  14.00000000  25.00000000   0.64102564
 90.00000000  22.00000000  58.00000000   0.72500000
 91.00000000   2.00000000  43.00000000   0.95555556
 92.00000000  25.00000000  52.00000000   0.67532468
 93.00000000  23.00000000  19.00000000   0.45238095
 94.00000000  -8.00000000  25.00000000   1.47058824
 95.00000000  17.00000000  45.00000000   0.72580645
 96.00000000   9.00000000 -12.00000000   4.00000000
 97.00000000  20.00000000  15.00000000   0.42857143
 98.00000000  25.00000000  28.00000000   0.52830189
 99.00000000  26.00000000  27.00000000   0.50943396
100.00000000   3.00000000   9.00000000   0.75000000
101.00000000  -4.00000000  74.00000000   1.05714286
102.00000000   1.00000000  60.00000000   0.98360656
103.00000000 -29.00000000  14.00000000  -0.93333333
104.00000000  -4.00000000  31.00000000   1.14814815
105.00000000  19.00000000  38.00000000   0.66666667
106.00000000  -8.00000000  28.00000000   1.40000000
107.00000000  45.00000000  38.00000000   0.45783133
108.00000000  48.00000000  12.00000000   0.20000000
109.00000000  27.00000000  21.00000000   0.43750000
110.00000000  18.00000000  49.00000000   0.73134328
111.00000000  -3.00000000  28.00000000   1.12000000
112.00000000  10.00000000 107.00000000   0.91452991
113.00000000  -1.00000000  23.00000000   1.04545455
114.00000000  34.00000000 -10.00000000  -0.41666667
115.00000000   5.00000000   8.00000000   0.61538462
116.00000000   2.00000000  17.00000000   0.89473684
117.00000000  32.00000000  35.00000000   0.52238806
118.00000000  32.00000000  21.00000000   0.39622642
119.00000000  36.00000000  -8.00000000  -0.28571429
120.00000000  39.00000000  -5.00000000  -0.14705882
121.00000000   6.00000000 -16.00000000   1.60000000
122.00000000  20.00000000  27.00000000   0.57446809
123.00000000  67.00000000  23.00000000   0.25555556
124.00000000  29.00000000  60.00000000   0.67415730
125.00000000 -24.00000000  35.00000000   3.18181818
126.00000000  13.00000000 -12.00000000 -12.00000000
127.00000000 -22.00000000  13.00000000  -1.44444444
128.00000000   5.00000000  -2.00000000  -0.66666667
129.00000000  10.00000000  26.00000000   0.72222222
130.00000000   2.00000000  16.00000000   0.88888889
131.00000000  12.00000000  58.00000000   0.82857143
132.00000000  94.00000000  -4.00000000  -0.04444444
133.00000000  15.00000000  -8.00000000  -1.14285714
134.00000000 -11.00000000   4.00000000  -0.57142857
135.00000000  69.00000000  12.00000000   0.14814815
136.00000000  16.00000000  -4.00000000  -0.33333333
137.00000000 -18.00000000  43.00000000   1.72000000
138.00000000  -9.00000000   4.00000000  -0.80000000
139.00000000   1.00000000  28.00000000   0.96551724
140.00000000  56.00000000  18.00000000   0.24324324
141.00000000  53.00000000  13.00000000   0.19696970
142.00000000  41.00000000  -3.00000000  -0.07894737
143.00000000  -3.00000000   1.00000000  -0.50000000
144.00000000 -19.00000000   2.00000000  -0.11764706
145.00000000 -21.00000000  20.00000000 -20.00000000
146.00000000  37.00000000  -6.00000000  -0.19354839
147.00000000   3.00000000  24.00000000   0.88888889
148.00000000   5.00000000  54.00000000   0.91525424
149.00000000  72.00000000  28.00000000   0.28000000
150.00000000  46.00000000  15.00000000   0.24590164
151.00000000  -7.00000000 -13.00000000   0.65000000
152.00000000  22.00000000   2.00000000   0.08333333
153.00000000  12.00000000  13.00000000   0.52000000
154.00000000  83.00000000  -7.00000000  -0.09210526
155.00000000  -3.00000000  -2.00000000   0.40000000
156.00000000  -4.00000000  39.00000000   1.11428571
157.00000000 -20.00000000  37.00000000   2.17647059
158.00000000  21.00000000 -14.00000000  -2.00000000
159.00000000  -2.00000000  10.00000000   1.25000000
160.00000000  15.00000000  43.00000000   0.74137931
161.00000000  11.00000000  72.00000000   0.86746988
162.00000000  28.00000000  13.00000000   0.31707317
163.00000000  10.00000000   7.00000000   0.41176471
164.00000000  33.00000000 -12.00000000  -0.57142857
165.00000000  80.00000000   0.00000000   0.00000000
166.00000000  41.00000000  21.00000000   0.33870968
167.00000000  32.00000000  -5.00000000  -0.18518519
168.00000000  18.00000000  -3.00000000  -0.20000000
169.00000000  31.00000000  27.00000000   0.46551724
170.00000000  29.00000000  57.00000000   0.66279070
171.00000000  -5.00000000  17.00000000   1.41666667
172.00000000  31.00000000   9.00000000   0.22500000
173.00000000  20.00000000  43.00000000   0.68253968
174.00000000  -1.00000000  -5.00000000   0.83333333
175.00000000  -3.00000000  35.00000000   1.09375000
176.00000000   8.00000000  31.00000000   0.79487179
177.00000000 -18.00000000 -27.00000000   0.60000000
178.00000000 -30.00000000 -13.00000000   0.30232558
179.00000000 -18.00000000 -10.00000000   0.35714286
180.00000000   0.00000000  10.00000000   1.00000000
181.00000000  61.00000000  -5.00000000  -0.08928571
182.00000000  15.00000000  13.00000000   0.46428571
183.00000000   2.00000000  -6.00000000   1.50000000
184.00000000  35.00000000  10.00000000   0.22222222
185.00000000  44.00000000  10.00000000   0.18518519
186.00000000 -35.00000000  71.00000000   1.97222222
187.00000000  51.00000000  12.00000000   0.19047619
188.00000000  20.00000000   4.00000000   0.16666667
189.00000000  40.00000000   6.00000000   0.13043478
190.00000000   5.00000000  -9.00000000   2.25000000
191.00000000  13.00000000   1.00000000   0.07142857
192.00000000   7.00000000  43.00000000   0.86000000
193.00000000  -5.00000000 -24.00000000   0.82758621
194.00000000  22.00000000  27.00000000   0.55102041
195.00000000  19.00000000  -7.00000000  -0.58333333
196.00000000  48.00000000  20.00000000   0.29411765
197.00000000  12.00000000  20.00000000   0.62500000
198.00000000  36.00000000  43.00000000   0.54430380
199.00000000   5.00000000   8.00000000   0.61538462
200.00000000 -22.00000000  43.00000000   2.04761905
201.00000000   7.00000000  30.00000000   0.81081081
202.00000000  54.00000000 -17.00000000  -0.45945946
203.00000000   6.00000000  -3.00000000  -1.00000000
204.00000000 -16.00000000 -11.00000000   0.40740741
205.00000000  -1.00000000  17.00000000   1.06250000
206.00000000  15.00000000  -2.00000000  -0.15384615
207.00000000  11.00000000   3.00000000   0.21428571
208.00000000 -29.00000000  39.00000000   3.90000000
209.00000000  20.00000000   8.00000000   0.28571429
210.00000000   5.00000000  11.00000000   0.68750000
211.00000000 -16.00000000   0.00000000  -0.00000000
212.00000000  35.00000000  31.00000000   0.46969697
213.00000000  18.00000000   6.00000000   0.25000000
214.00000000  36.00000000  40.00000000   0.52631579
215.00000000  -1.00000000 -25.00000000   0.96153846
216.00000000  13.00000000  10.00000000   0.43478261
217.00000000  11.00000000   5.00000000   0.31250000
218.00000000  18.00000000   8.00000000   0.30769231
219.00000000 -34.00000000  24.00000000  -2.40000000
220.00000000  19.00000000  19.00000000   0.50000000
221.00000000 -12.00000000   8.00000000  -2.00000000
222.00000000  87.00000000  20.00000000   0.18691589
223.00000000  -3.00000000  32.00000000   1.10344828
224.00000000  43.00000000  43.00000000   0.50000000
225.00000000  49.00000000  19.00000000   0.27941176
226.00000000   5.00000000 -11.00000000   1.83333333
227.00000000  -1.00000000  -1.00000000   0.50000000
228.00000000   4.00000000   5.00000000   0.55555556
229.00000000 -37.00000000  24.00000000  -1.84615385
230.00000000  73.00000000  21.00000000   0.22340426
231.00000000  20.00000000  -4.00000000  -0.25000000
232.00000000 -13.00000000  30.00000000   1.76470588
233.00000000  16.00000000  22.00000000   0.57894737
234.00000000   2.00000000  26.00000000   0.92857143
235.00000000  30.00000000   9.00000000   0.23076923
236.00000000  32.00000000  10.00000000   0.23809524
237.00000000   8.00000000 -24.00000000   1.50000000
238.00000000  13.00000000  21.00000000   0.61764706
239.00000000  65.00000000  17.00000000   0.20731707
240.00000000  21.00000000  17.00000000   0.44736842
241.00000000  -4.00000000 -15.00000000   0.78947368
242.00000000 -11.00000000  -5.00000000   0.31250000
243.00000000   1.00000000 -11.00000000   1.10000000
244.00000000  29.00000000 -11.00000000  -0.61111111
245.00000000   4.00000000 -17.00000000   1.30769231
246.00000000 -19.00000000  -3.00000000   0.13636364
247.00000000  78.00000000  26.00000000   0.25000000
248.00000000 -10.00000000  27.00000000   1.58823529
249.00000000   7.00000000   2.00000000   0.22222222
250.00000000   1.00000000   7.00000000   0.87500000
251.00000000  39.00000000  31.00000000   0.44285714
252.00000000  49.00000000   7.00000000   0.12500000
253.00000000  34.00000000  19.00000000   0.35849057
254.00000000  38.00000000   8.00000000   0.17391304
255.00000000 -21.00000000  16.00000000  -3.20000000
256.00000000 -17.00000000 -17.00000000   0.50000000
257.00000000  16.00000000  25.00000000   0.60975610
258.00000000  30.00000000   8.00000000   0.21052632
259.00000000  27.00000000  -2.00000000  -0.08000000
260.00000000 -10.00000000 -24.00000000   0.70588235
261.00000000  -6.00000000  12.00000000   2.00000000
262.00000000  49.00000000   6.00000000   0.10909091
263.00000000  58.00000000  31.00000000   0.34831461
264.00000000  67.00000000  33.00000000   0.33000000
265.00000000  32.00000000  48.00000000   0.60000000
266.00000000  64.00000000  11.00000000   0.14666667
267.00000000  -1.00000000  43.00000000   1.02380952
268.00000000  19.00000000 -16.00000000  -5.33333333
269.00000000  31.00000000  -1.00000000  -0.03333333
270.00000000   4.00000000   5.00000000   0.55555556
271.00000000  -9.00000000 -14.00000000   0.60869565
272.00000000  -3.00000000 -14.00000000   0.82352941
273.00000000 -13.00000000 -28.00000000   0.68292683
274.00000000  31.00000000   1.00000000   0.03125000
275.00000000  33.00000000   8.00000000   0.19512195
276.00000000  22.00000000  -9.00000000  -0.69230769
277.00000000 -19.00000000 -15.00000000   0.44117647
278.00000000  70.00000000  57.00000000   0.44881890
279.00000000   1.00000000  20.00000000   0.95238095
280.00000000 -26.00000000   1.00000000  -0.04000000
281.00000000  -4.00000000  -1.00000000   0.20000000
282.00000000 -46.00000000   0.00000000  -0.00000000
283.00000000 -32.00000000  24.00000000  -3.00000000
284.00000000 -45.00000000 -43.00000000   0.48863636
285.00000000   4.00000000  -3.00000000  -3.00000000
286.00000000  26.00000000   8.00000000   0.23529412
287.00000000  12.00000000 -14.00000000   7.00000000
288.00000000  10.00000000  22.00000000   0.68750000
289.00000000  -8.00000000  17.00000000   1.88888889
290.00000000 -30.00000000  -3.00000000   0.09090909
291.00000000 -14.00000000 -12.00000000   0.46153846
292.00000000  24.00000000   9.00000000   0.27272727
293.00000000 -17.00000000  67.00000000   1.34000000
294.00000000   7.00000000   2.00000000   0.22222222
295.00000000  21.00000000   8.00000000   0.27586207
296.00000000  31.00000000  15.00000000   0.32608696
297.00000000 -23.00000000  22.00000000 -22.00000000
298.00000000  -3.00000000  26.00000000   1.13043478
299.00000000  -3.00000000  -5.00000000   0.62500000
300.00000000   5.00000000   2.00000000   0.28571429
301.00000000  -9.00000000  17.00000000   2.12500000
302.00000000  23.00000000  19.00000000   0.45238095
303.00000000 -41.00000000   0.00000000  -0.00000000
304.00000000   5.00000000  26.00000000   0.83870968
305.00000000  -7.00000000  29.00000000   1.31818182
306.00000000   3.00000000  12.00000000   0.80000000
307.00000000 106.00000000  49.00000000   0.31612903
308.00000000 -36.00000000  13.00000000  -0.56521739
309.00000000 -22.00000000   1.00000000  -0.04761905
310.00000000 -20.00000000  23.00000000   7.66666667
311.00000000  -8.00000000   4.00000000  -1.00000000
312.00000000 -29.00000000 -27.00000000   0.48214286
313.00000000 -63.00000000 -14.00000000   0.18181818
314.00000000 -24.00000000 -14.00000000   0.36842105
315.00000000  41.00000000  26.00000000   0.38805970
316.00000000  34.00000000 -11.00000000  -0.47826087
317.00000000  14.00000000 -24.00000000   2.40000000
318.00000000  -9.00000000  86.00000000   1.11688312
319.00000000  -7.00000000  38.00000000   1.22580645
320.00000000 -38.00000000  38.00000000   0.50000000
321.00000000  17.00000000  25.00000000   0.59523810
322.00000000 -34.00000000  32.00000000 -16.00000000
323.00000000  26.00000000  -8.00000000  -0.44444444
324.00000000 -10.00000000  35.00000000   1.40000000
325.00000000 -38.00000000   8.00000000  -0.26666667
326.00000000 -66.00000000  13.00000000  -0.24528302
327.00000000   8.00000000  21.00000000   0.72413793
328.00000000 -10.00000000  16.00000000   2.66666667
329.00000000   8.00000000 -25.00000000   1.47058824
330.00000000   3.00000000  -7.00000000   1.75000000
331.00000000 -15.00000000 -14.00000000   0.48275862
332.00000000   2.00000000  -2.00000000   0.50000000
333.00000000 -16.00000000 -20.00000000   0.55555556
334.00000000  25.00000000  24.00000000   0.48979592
335.00000000   2.00000000   9.00000000   0.81818182
336.00000000 -28.00000000   3.00000000  -0.12000000
337.00000000  -2.00000000  -3.00000000   0.60000000
338.00000000   0.00000000   4.00000000   1.00000000
339.00000000  11.00000000  37.00000000   0.77083333
340.00000000  20.00000000  11.00000000   0.35483871
341.00000000 -27.00000000  -4.00000000   0.12903226
342.00000000 -12.00000000  37.00000000   1.48000000
343.00000000  50.00000000 -15.00000000  -0.42857143
344.00000000  19.00000000   3.00000000   0.13636364
345.00000000  17.00000000  31.00000000   0.64583333
346.00000000  -4.00000000  17.00000000   1.30769231
347.00000000  57.00000000  -1.00000000  -0.01785714
348.00000000 -19.00000000 -32.00000000   0.62745098
349.00000000   4.00000000  12.00000000   0.75000000
350.00000000 -11.00000000  -9.00000000   0.45000000
351.00000000  27.00000000   9.00000000   0.25000000
352.00000000 -18.00000000   1.00000000  -0.05882353
353.00000000  21.00000000 -22.00000000  22.00000000
354.00000000  28.00000000 -19.00000000  -2.11111111
355.00000000 -30.00000000  -6.00000000   0.16666667
356.00000000  52.00000000 -18.00000000  -0.52941176
357.00000000 116.00000000  20.00000000   0.14705882
358.00000000   2.00000000  44.00000000   0.95652174
359.00000000  14.00000000  19.00000000   0.57575758
360.00000000 -19.00000000  12.00000000  -1.71428571
361.00000000  10.00000000  34.00000000   0.77272727
362.00000000  27.00000000  16.00000000   0.37209302
363.00000000  54.00000000  27.00000000   0.33333333
364.00000000  74.00000000   4.00000000   0.05128205
365.00000000  10.00000000  19.00000000   0.65517241
366.00000000  -5.00000000 -17.00000000   0.77272727
367.00000000  48.00000000 -11.00000000  -0.29729730
368.00000000 -34.00000000   0.00000000  -0.00000000
369.00000000   3.00000000  21.00000000   0.87500000
370.00000000 -10.00000000   3.00000000  -0.42857143
371.00000000 -22.00000000  -4.00000000   0.15384615
372.00000000 -36.00000000  -1.00000000   0.02702703
373.00000000 -13.00000000 -16.00000000   0.55172414
374.00000000   5.00000000  17.00000000   0.77272727
375.00000000   7.00000000   0.00000000   0.00000000
376.00000000 -32.00000000  35.00000000  11.66666667
377.00000000 -20.00000000  38.00000000   2.11111111
378.00000000  18.00000000  12.00000000   0.40000000
379.00000000 -12.00000000  15.00000000   5.00000000
380.00000000   8.00000000   1.00000000   0.11111111
381.00000000  43.00000000  -6.00000000  -0.16216216
382.00000000  -6.00000000   7.00000000   7.00000000
383.00000000  14.00000000   5.00000000   0.26315789
384.00000000 -30.00000000 -10.00000000   0.25000000
385.00000000 -55.00000000 -12.00000000   0.17910448
386.00000000 -41.00000000  -3.00000000   0.06818182
387.00000000   6.00000000   6.00000000   0.50000000
388.00000000   5.00000000  -5.00000000   0.50000000
389.00000000  -6.00000000  -3.00000000   0.33333333
390.00000000  20.00000000  27.00000000   0.57446809
391.00000000  52.00000000  54.00000000   0.50943396
392.00000000  29.00000000  20.00000000   0.40816327
393.00000000  12.00000000 -20.00000000   2.50000000
394.00000000  16.00000000 -22.00000000   3.66666667
395.00000000  15.00000000   8.00000000   0.34782609
396.00000000 -16.00000000   3.00000000  -0.23076923
397.00000000   1.00000000  13.00000000   0.92857143
398.00000000   6.00000000 -12.00000000   2.00000000
399.00000000 -13.00000000  27.00000000   1.92857143
400.00000000  33.00000000   1.00000000   0.02941176
401.00000000  37.00000000  11.00000000   0.22916667
402.00000000  14.00000000 -14.00000000   0.50000000
403.00000000 -57.00000000  -1.00000000   0.01724138
404.00000000 -29.00000000  -5.00000000   0.14705882
405.00000000  -7.00000000  20.00000000   1.53846154
406.00000000  -7.00000000   6.00000000  -6.00000000
407.00000000   3.00000000  -6.00000000   2.00000000
408.00000000  58.00000000  23.00000000   0.28395062
409.00000000  -1.00000000   1.00000000   0.50000000
410.00000000 -18.00000000   0.00000000  -0.00000000
411.00000000  20.00000000  -6.00000000  -0.42857143
412.00000000  12.00000000  22.00000000   0.64705882
413.00000000 -16.00000000  -4.00000000   0.20000000
414.00000000 -40.00000000 -35.00000000   0.46666667
415.00000000 -27.00000000 -30.00000000   0.52631579
416.00000000 -43.00000000  -5.00000000   0.10416667
417.00000000  13.00000000  38.00000000   0.74509804
418.00000000  16.00000000  37.00000000   0.69811321
419.00000000  25.00000000  13.00000000   0.34210526
420.00000000 -39.00000000  -5.00000000   0.11363636
421.00000000 -47.00000000  10.00000000  -0.27027027
422.00000000 -36.00000000 -13.00000000   0.26530612
423.00000000 -11.00000000  11.00000000   0.50000000
424.00000000   4.00000000   3.00000000   0.42857143
425.00000000 -10.00000000 -11.00000000   0.52380952
426.00000000 -16.00000000   4.00000000  -0.33333333
427.00000000 -23.00000000 -12.00000000   0.34285714
428.00000000  -2.00000000 -17.00000000   0.89473684
429.00000000 -18.00000000  30.00000000   2.50000000
430.00000000 -22.00000000   2.00000000  -0.10000000
431.00000000 -51.00000000   8.00000000  -0.18604651
432.00000000 -32.00000000  28.00000000  -7.00000000
433.00000000  -3.00000000  -1.00000000   0.25000000
434.00000000  16.00000000 -12.00000000  -3.00000000
435.00000000 -56.00000000 -22.00000000   0.28205128
436.00000000 -14.00000000  41.00000000   1.51851852
437.00000000   5.00000000 -17.00000000   1.41666667
438.00000000   6.00000000 -10.00000000   2.50000000
439.00000000 -21.00000000  -3.00000000   0.12500000
440.00000000 -41.00000000   8.00000000  -0.24242424
441.00000000 -21.00000000  24.00000000   8.00000000
442.00000000  33.00000000  10.00000000   0.23255814
443.00000000   5.00000000  -7.00000000   3.50000000
444.00000000  -7.00000000  13.00000000   2.16666667
445.00000000 -47.00000000  30.00000000  -1.76470588
446.00000000 -37.00000000  -8.00000000   0.17777778
447.00000000  19.00000000  32.00000000   0.62745098
448.00000000 -65.00000000  31.00000000  -0.91176471
449.00000000   4.00000000  15.00000000   0.78947368
450.00000000   2.00000000  -5.00000000   1.66666667
451.00000000   6.00000000 -26.00000000   1.30000000
452.00000000  -1.00000000  10.00000000   1.11111111
453.00000000 -16.00000000   2.00000000  -0.14285714
454.00000000 -50.00000000   1.00000000  -0.02040816
455.00000000 -13.00000000 -34.00000000   0.72340426
456.00000000  30.00000000  -6.00000000  -0.25000000
457.00000000 -30.00000000  16.00000000  -1.14285714
458.00000000  22.00000000  -3.00000000  -0.15789474
459.00000000 -20.00000000 -22.00000000   0.52380952
460.00000000  21.00000000  -9.00000000  -0.75000000
461.00000000  13.00000000  -7.00000000  -1.16666667
462.00000000 -20.00000000 -10.00000000   0.33333333
463.00000000  -2.00000000 -25.00000000   0.92592593
464.00000000 -26.00000000  23.00000000  -7.66666667
465.00000000  19.00000000  11.00000000   0.36666667
466.00000000  -6.00000000  26.00000000   1.30000000
467.00000000  -8.00000000 -39.00000000   0.82978723
468.00000000  10.00000000 -44.00000000   1.29411765
469.00000000 -40.00000000  36.00000000  -9.00000000
470.00000000 -30.00000000 -11.00000000   0.26829268
471.00000000 -30.00000000  -8.00000000   0.21052632
472.00000000  13.00000000 -37.00000000   1.54166667
473.00000000 -48.00000000 -32.00000000   0.40000000
474.00000000 -24.00000000  -7.00000000   0.22580645
475.00000000  23.00000000   4.00000000   0.14814815
476.00000000 -26.00000000   0.00000000  -0.00000000
477.00000000 -17.00000000  39.00000000   1.77272727
478.00000000  21.00000000  30.00000000   0.58823529
479.00000000 -43.00000000  -9.00000000   0.17307692
480.00000000 -23.00000000 -14.00000000   0.37837838
481.00000000 -27.00000000 -11.00000000   0.28947368
482.00000000 -31.00000000  -6.00000000   0.16216216
483.00000000 -11.00000000  -6.00000000   0.35294118
484.00000000 -46.00000000   0.00000000  -0.00000000
485.00000000 -42.00000000 -25.00000000   0.37313433
486.00000000 -51.00000000 -36.00000000   0.41379310
487.00000000  12.00000000  29.00000000   0.70731707
488.00000000  10.00000000  -5.00000000  -1.00000000
489.00000000  22.00000000  -9.00000000  -0.69230769
490.00000000 -18.00000000 -31.00000000   0.63265306
491.00000000  -8.00000000   2.00000000  -0.33333333
492.00000000   3.00000000  -5.00000000   2.50000000
493.00000000  42.00000000 -19.00000000  -0.82608696
494.00000000 -23.00000000   7.00000000  -0.43750000
495.00000000 -24.00000000  -2.00000000   0.07692308
496.00000000 -24.00000000  15.00000000  -1.66666667
497.00000000 -57.00000000 -28.00000000   0.32941176
498.00000000 -12.00000000 -12.00000000   0.50000000
499.00000000 -13.00000000  -4.00000000   0.23529412
500.00000000  20.00000000   4.00000000   0.16666667
