# Supplementary material for: Ubiquitin transfer by a RING E3 ligase occurs from a closed E2~ubiquitin conformation
Source: Nat Commun. 2020 Jun 5;11:2846. doi: 10.1038/s41467-020-16666-y (PMC7275055; doi:10.1038/s41467-020-16666-y)
Supplement: Supplementary file 4 — Source Data [file 41467_2020_16666_MOESM4_ESM.zip › Source_Data/Figures/Figure_5/Figure_5a/ASCII_44RNF4/6_163with_fret.dat]

  0.00000000  94.00000000 233.00000000   0.71253823
  1.00000000 113.00000000 247.00000000   0.68611111
  2.00000000 191.00000000 275.00000000   0.59012876
  3.00000000 114.00000000 267.00000000   0.70078740
  4.00000000  79.00000000 248.00000000   0.75840979
  5.00000000 101.00000000 261.00000000   0.72099448
  6.00000000 106.00000000 147.00000000   0.58102767
  7.00000000 121.00000000 244.00000000   0.66849315
  8.00000000  73.00000000 182.00000000   0.71372549
  9.00000000  71.00000000 235.00000000   0.76797386
 10.00000000  20.00000000 213.00000000   0.91416309
 11.00000000 137.00000000 183.00000000   0.57187500
 12.00000000 127.00000000 204.00000000   0.61631420
 13.00000000  83.00000000 217.00000000   0.72333333
 14.00000000  22.00000000  58.00000000   0.72500000
 15.00000000  -2.00000000  40.00000000   1.05263158
 16.00000000  34.00000000  66.00000000   0.66000000
 17.00000000  -3.00000000  69.00000000   1.04545455
 18.00000000  10.00000000  45.00000000   0.81818182
 19.00000000  18.00000000  46.00000000   0.71875000
 20.00000000  64.00000000  39.00000000   0.37864078
 21.00000000  88.00000000  60.00000000   0.40540541
 22.00000000  20.00000000  38.00000000   0.65517241
 23.00000000  34.00000000  -7.00000000  -0.25925926
 24.00000000 -25.00000000  40.00000000   2.66666667
 25.00000000  27.00000000  46.00000000   0.63013699
 26.00000000 -23.00000000   6.00000000  -0.35294118
 27.00000000  45.00000000  20.00000000   0.30769231
 28.00000000  50.00000000  41.00000000   0.45054945
 29.00000000  -3.00000000  40.00000000   1.08108108
 30.00000000  45.00000000  44.00000000   0.49438202
 31.00000000  -1.00000000  40.00000000   1.02564103
 32.00000000  16.00000000  74.00000000   0.82222222
 33.00000000  31.00000000  13.00000000   0.29545455
 34.00000000  21.00000000  -2.00000000  -0.10526316
 35.00000000  47.00000000  -5.00000000  -0.11904762
 36.00000000  13.00000000  27.00000000   0.67500000
 37.00000000  30.00000000  -2.00000000  -0.07142857
 38.00000000  29.00000000  34.00000000   0.53968254
 39.00000000 -17.00000000   9.00000000  -1.12500000
 40.00000000  35.00000000  50.00000000   0.58823529
 41.00000000  28.00000000  62.00000000   0.68888889
 42.00000000  33.00000000  62.00000000   0.65263158
 43.00000000  17.00000000  -7.00000000  -0.70000000
 44.00000000  -9.00000000  51.00000000   1.21428571
 45.00000000   7.00000000  34.00000000   0.82926829
 46.00000000  50.00000000  17.00000000   0.25373134
 47.00000000  76.00000000  38.00000000   0.33333333
 48.00000000  39.00000000  47.00000000   0.54651163
 49.00000000  40.00000000  45.00000000   0.52941176
 50.00000000  50.00000000  33.00000000   0.39759036
 51.00000000   5.00000000  46.00000000   0.90196078
 52.00000000  33.00000000   8.00000000   0.19512195
 53.00000000  16.00000000  18.00000000   0.52941176
 54.00000000  60.00000000  37.00000000   0.38144330
 55.00000000   8.00000000  28.00000000   0.77777778
 56.00000000  60.00000000  51.00000000   0.45945946
 57.00000000  47.00000000  34.00000000   0.41975309
 58.00000000  42.00000000  53.00000000   0.55789474
 59.00000000  29.00000000  34.00000000   0.53968254
 60.00000000  31.00000000  33.00000000   0.51562500
 61.00000000   9.00000000  65.00000000   0.87837838
 62.00000000  60.00000000  15.00000000   0.20000000
 63.00000000  39.00000000  28.00000000   0.41791045
 64.00000000 115.00000000 -28.00000000  -0.32183908
 65.00000000 -18.00000000  17.00000000 -17.00000000
 66.00000000  96.00000000  38.00000000   0.28358209
 67.00000000  38.00000000  71.00000000   0.65137615
 68.00000000  21.00000000  19.00000000   0.47500000
 69.00000000  51.00000000  43.00000000   0.45744681
 70.00000000  72.00000000  23.00000000   0.24210526
 71.00000000  52.00000000   6.00000000   0.10344828
 72.00000000  50.00000000  15.00000000   0.23076923
 73.00000000  25.00000000  63.00000000   0.71590909
 74.00000000  36.00000000  17.00000000   0.32075472
 75.00000000  43.00000000   3.00000000   0.06521739
 76.00000000  -1.00000000   8.00000000   1.14285714
 77.00000000  51.00000000  25.00000000   0.32894737
 78.00000000  42.00000000  -3.00000000  -0.07692308
 79.00000000  65.00000000  28.00000000   0.30107527
 80.00000000   2.00000000  10.00000000   0.83333333
 81.00000000  48.00000000  49.00000000   0.50515464
 82.00000000  51.00000000  10.00000000   0.16393443
 83.00000000  23.00000000  24.00000000   0.51063830
 84.00000000  62.00000000  16.00000000   0.20512821
 85.00000000  24.00000000  13.00000000   0.35135135
 86.00000000  19.00000000  25.00000000   0.56818182
 87.00000000  29.00000000  -2.00000000  -0.07407407
 88.00000000  -2.00000000   1.00000000  -1.00000000
 89.00000000  53.00000000  49.00000000   0.48039216
 90.00000000  43.00000000  61.00000000   0.58653846
 91.00000000  24.00000000  22.00000000   0.47826087
 92.00000000  18.00000000   9.00000000   0.33333333
 93.00000000  73.00000000  -1.00000000  -0.01388889
 94.00000000  31.00000000  42.00000000   0.57534247
 95.00000000  53.00000000  30.00000000   0.36144578
 96.00000000  73.00000000  25.00000000   0.25510204
 97.00000000 -25.00000000   4.00000000  -0.19047619
 98.00000000  17.00000000  27.00000000   0.61363636
 99.00000000  39.00000000  45.00000000   0.53571429
100.00000000  37.00000000   2.00000000   0.05128205
101.00000000  -9.00000000  37.00000000   1.32142857
102.00000000  61.00000000   6.00000000   0.08955224
103.00000000 -18.00000000  56.00000000   1.47368421
104.00000000  35.00000000  24.00000000   0.40677966
105.00000000  52.00000000  41.00000000   0.44086022
106.00000000  40.00000000  24.00000000   0.37500000
107.00000000  23.00000000  35.00000000   0.60344828
108.00000000 -31.00000000   2.00000000  -0.06896552
109.00000000  29.00000000   7.00000000   0.19444444
110.00000000 -18.00000000  14.00000000  -3.50000000
111.00000000  29.00000000  15.00000000   0.34090909
112.00000000  43.00000000  17.00000000   0.28333333
113.00000000  52.00000000  29.00000000   0.35802469
114.00000000  21.00000000   4.00000000   0.16000000
115.00000000  32.00000000  20.00000000   0.38461538
116.00000000  56.00000000  39.00000000   0.41052632
117.00000000  53.00000000  38.00000000   0.41758242
118.00000000  29.00000000 -14.00000000  -0.93333333
119.00000000  49.00000000  -5.00000000  -0.11363636
120.00000000  55.00000000 -18.00000000  -0.48648649
121.00000000  35.00000000 -13.00000000  -0.59090909
122.00000000 -11.00000000  -2.00000000   0.15384615
123.00000000  23.00000000  62.00000000   0.72941176
124.00000000  47.00000000  31.00000000   0.39743590
125.00000000  15.00000000  36.00000000   0.70588235
126.00000000  51.00000000  -7.00000000  -0.15909091
127.00000000  68.00000000  34.00000000   0.33333333
128.00000000  36.00000000  17.00000000   0.32075472
129.00000000 -15.00000000  46.00000000   1.48387097
130.00000000 -11.00000000  60.00000000   1.22448980
131.00000000   7.00000000  33.00000000   0.82500000
132.00000000 -15.00000000  -4.00000000   0.21052632
133.00000000  15.00000000  60.00000000   0.80000000
134.00000000 -20.00000000  -8.00000000   0.28571429
135.00000000  39.00000000   7.00000000   0.15217391
136.00000000  75.00000000 -11.00000000  -0.17187500
137.00000000  44.00000000  24.00000000   0.35294118
138.00000000  -6.00000000 -15.00000000   0.71428571
139.00000000  15.00000000   7.00000000   0.31818182
140.00000000  65.00000000 -14.00000000  -0.27450980
141.00000000  38.00000000  25.00000000   0.39682540
142.00000000  48.00000000   6.00000000   0.11111111
143.00000000  59.00000000   8.00000000   0.11940299
144.00000000  71.00000000  25.00000000   0.26041667
145.00000000  -7.00000000  31.00000000   1.29166667
146.00000000  39.00000000  10.00000000   0.20408163
147.00000000  34.00000000  18.00000000   0.34615385
148.00000000  12.00000000 -12.00000000   0.50000000
149.00000000  36.00000000 -12.00000000  -0.50000000
150.00000000   7.00000000  -1.00000000  -0.16666667
151.00000000  20.00000000 -27.00000000   3.85714286
152.00000000  14.00000000  21.00000000   0.60000000
153.00000000 -12.00000000  80.00000000   1.17647059
154.00000000  20.00000000   7.00000000   0.25925926
155.00000000  -2.00000000  27.00000000   1.08000000
156.00000000  39.00000000   7.00000000   0.15217391
157.00000000  44.00000000   0.00000000   0.00000000
158.00000000  31.00000000   0.00000000   0.00000000
159.00000000  16.00000000  39.00000000   0.70909091
160.00000000  38.00000000  34.00000000   0.47222222
161.00000000  46.00000000  -4.00000000  -0.09523810
162.00000000  41.00000000  33.00000000   0.44594595
163.00000000  42.00000000   6.00000000   0.12500000
164.00000000  64.00000000   7.00000000   0.09859155
165.00000000  56.00000000  23.00000000   0.29113924
166.00000000  22.00000000  16.00000000   0.42105263
167.00000000  47.00000000   8.00000000   0.14545455
168.00000000  23.00000000 -15.00000000  -1.87500000
169.00000000   8.00000000   8.00000000   0.50000000
170.00000000  -1.00000000  28.00000000   1.03703704
171.00000000  59.00000000  56.00000000   0.48695652
172.00000000  58.00000000  22.00000000   0.27500000
173.00000000  20.00000000 -21.00000000  21.00000000
174.00000000  -1.00000000  31.00000000   1.03333333
175.00000000  55.00000000  16.00000000   0.22535211
176.00000000  18.00000000  51.00000000   0.73913043
177.00000000   5.00000000  10.00000000   0.66666667
178.00000000  41.00000000   3.00000000   0.06818182
179.00000000  31.00000000  20.00000000   0.39215686
180.00000000  42.00000000  27.00000000   0.39130435
181.00000000   4.00000000  37.00000000   0.90243902
182.00000000  22.00000000   8.00000000   0.26666667
183.00000000  -1.00000000  21.00000000   1.05000000
184.00000000  70.00000000  -2.00000000  -0.02941176
185.00000000   3.00000000  39.00000000   0.92857143
186.00000000  -1.00000000  -1.00000000   0.50000000
187.00000000  32.00000000  35.00000000   0.52238806
188.00000000   3.00000000  -8.00000000   1.60000000
189.00000000   6.00000000  -5.00000000  -5.00000000
190.00000000  42.00000000  -3.00000000  -0.07692308
191.00000000  32.00000000  27.00000000   0.45762712
192.00000000  10.00000000  36.00000000   0.78260870
193.00000000  22.00000000  31.00000000   0.58490566
194.00000000  36.00000000   8.00000000   0.18181818
195.00000000  17.00000000   1.00000000   0.05555556
196.00000000  36.00000000  22.00000000   0.37931034
197.00000000  46.00000000  17.00000000   0.26984127
198.00000000  41.00000000  24.00000000   0.36923077
199.00000000  76.00000000  12.00000000   0.13636364
200.00000000  -6.00000000  12.00000000   2.00000000
201.00000000  42.00000000   4.00000000   0.08695652
202.00000000  17.00000000  -4.00000000  -0.30769231
203.00000000  18.00000000  47.00000000   0.72307692
204.00000000  26.00000000  30.00000000   0.53571429
205.00000000  40.00000000  -7.00000000  -0.21212121
206.00000000  17.00000000  15.00000000   0.46875000
207.00000000  17.00000000  -1.00000000  -0.06250000
208.00000000  10.00000000  42.00000000   0.80769231
209.00000000  36.00000000   9.00000000   0.20000000
210.00000000  43.00000000  18.00000000   0.29508197
211.00000000  86.00000000  31.00000000   0.26495726
212.00000000  50.00000000  61.00000000   0.54954955
213.00000000   2.00000000  17.00000000   0.89473684
214.00000000  30.00000000 -12.00000000  -0.66666667
215.00000000  38.00000000  37.00000000   0.49333333
216.00000000 -13.00000000  22.00000000   2.44444444
217.00000000   4.00000000 -14.00000000   1.40000000
218.00000000  44.00000000  30.00000000   0.40540541
219.00000000  25.00000000  25.00000000   0.50000000
220.00000000  15.00000000  34.00000000   0.69387755
221.00000000  25.00000000   8.00000000   0.24242424
222.00000000  32.00000000  53.00000000   0.62352941
223.00000000 -25.00000000  20.00000000  -4.00000000
224.00000000  31.00000000  17.00000000   0.35416667
225.00000000  55.00000000  11.00000000   0.16666667
226.00000000  -5.00000000   7.00000000   3.50000000
227.00000000 -13.00000000  25.00000000   2.08333333
228.00000000 -14.00000000  11.00000000  -3.66666667
229.00000000 -26.00000000   8.00000000  -0.44444444
230.00000000  30.00000000 -10.00000000  -0.50000000
231.00000000  49.00000000  36.00000000   0.42352941
232.00000000  -7.00000000  -5.00000000   0.41666667
233.00000000  23.00000000   4.00000000   0.14814815
234.00000000  39.00000000  -7.00000000  -0.21875000
235.00000000  21.00000000  32.00000000   0.60377358
236.00000000  43.00000000  16.00000000   0.27118644
237.00000000  38.00000000  29.00000000   0.43283582
238.00000000 -14.00000000   8.00000000  -1.33333333
239.00000000  28.00000000  -2.00000000  -0.07692308
240.00000000  43.00000000  -1.00000000  -0.02380952
241.00000000  45.00000000  -1.00000000  -0.02272727
242.00000000  13.00000000 -19.00000000   3.16666667
243.00000000  23.00000000   0.00000000   0.00000000
244.00000000  -7.00000000  -5.00000000   0.41666667
245.00000000   8.00000000  20.00000000   0.71428571
246.00000000  19.00000000 -20.00000000  20.00000000
247.00000000   7.00000000   1.00000000   0.12500000
248.00000000  43.00000000  -6.00000000  -0.16216216
249.00000000  48.00000000  19.00000000   0.28358209
250.00000000 -12.00000000 -16.00000000   0.57142857
251.00000000 -39.00000000  33.00000000  -5.50000000
252.00000000  51.00000000 -10.00000000  -0.24390244
253.00000000 -17.00000000  17.00000000   0.50000000
254.00000000  12.00000000  18.00000000   0.60000000
255.00000000  26.00000000  12.00000000   0.31578947
256.00000000  52.00000000 -10.00000000  -0.23809524
257.00000000  20.00000000   0.00000000   0.00000000
258.00000000   9.00000000  15.00000000   0.62500000
259.00000000  54.00000000  14.00000000   0.20588235
260.00000000  -8.00000000 -26.00000000   0.76470588
261.00000000  33.00000000 -18.00000000  -1.20000000
262.00000000  -4.00000000   8.00000000   2.00000000
263.00000000  17.00000000  20.00000000   0.54054054
264.00000000  20.00000000  26.00000000   0.56521739
265.00000000  22.00000000  44.00000000   0.66666667
266.00000000  48.00000000  24.00000000   0.33333333
267.00000000   0.00000000   8.00000000   1.00000000
268.00000000  42.00000000 -12.00000000  -0.40000000
269.00000000  21.00000000   9.00000000   0.30000000
270.00000000  25.00000000  32.00000000   0.56140351
271.00000000  18.00000000 -23.00000000   4.60000000
272.00000000 -13.00000000  32.00000000   1.68421053
273.00000000 -40.00000000   6.00000000  -0.17647059
274.00000000  33.00000000  35.00000000   0.51470588
275.00000000  18.00000000  45.00000000   0.71428571
276.00000000  54.00000000  19.00000000   0.26027397
277.00000000  15.00000000  19.00000000   0.55882353
278.00000000  -2.00000000  29.00000000   1.07407407
279.00000000   5.00000000   7.00000000   0.58333333
280.00000000  15.00000000  21.00000000   0.58333333
281.00000000  38.00000000 -11.00000000  -0.40740741
282.00000000  27.00000000   7.00000000   0.20588235
283.00000000  26.00000000   4.00000000   0.13333333
284.00000000 -27.00000000  14.00000000  -1.07692308
285.00000000 -16.00000000   2.00000000  -0.14285714
286.00000000  45.00000000 -10.00000000  -0.28571429
287.00000000  -2.00000000 -11.00000000   0.84615385
288.00000000  30.00000000   2.00000000   0.06250000
289.00000000  11.00000000  17.00000000   0.60714286
290.00000000  30.00000000  16.00000000   0.34782609
291.00000000 108.00000000  10.00000000   0.08474576
292.00000000  49.00000000 -10.00000000  -0.25641026
293.00000000  23.00000000  33.00000000   0.58928571
294.00000000  39.00000000  -7.00000000  -0.21875000
295.00000000  45.00000000  -2.00000000  -0.04651163
296.00000000  72.00000000  40.00000000   0.35714286
297.00000000 -46.00000000  10.00000000  -0.27777778
298.00000000  17.00000000  -1.00000000  -0.06250000
299.00000000  21.00000000  -3.00000000  -0.16666667
300.00000000 -28.00000000  23.00000000  -4.60000000
301.00000000  11.00000000  18.00000000   0.62068966
302.00000000  42.00000000  35.00000000   0.45454545
303.00000000  52.00000000  34.00000000   0.39534884
304.00000000  25.00000000  -6.00000000  -0.31578947
305.00000000  16.00000000   7.00000000   0.30434783
306.00000000  55.00000000   7.00000000   0.11290323
307.00000000  21.00000000  -2.00000000  -0.10526316
308.00000000   4.00000000   4.00000000   0.50000000
309.00000000  18.00000000   4.00000000   0.18181818
310.00000000 -28.00000000 -11.00000000   0.28205128
311.00000000  42.00000000   7.00000000   0.14285714
312.00000000 -21.00000000 -19.00000000   0.47500000
313.00000000   9.00000000 -10.00000000  10.00000000
314.00000000 -29.00000000   1.00000000  -0.03571429
315.00000000  14.00000000  11.00000000   0.44000000
316.00000000  26.00000000   6.00000000   0.18750000
317.00000000  26.00000000  21.00000000   0.44680851
318.00000000  80.00000000  28.00000000   0.25925926
319.00000000  70.00000000  -1.00000000  -0.01449275
320.00000000   3.00000000   5.00000000   0.62500000
321.00000000  36.00000000  -5.00000000  -0.16129032
322.00000000  46.00000000  22.00000000   0.32352941
323.00000000  31.00000000 -27.00000000  -6.75000000
324.00000000 -30.00000000  17.00000000  -1.30769231
325.00000000  48.00000000  -6.00000000  -0.14285714
326.00000000   8.00000000  15.00000000   0.65217391
327.00000000 -21.00000000  -4.00000000   0.16000000
328.00000000  36.00000000 -12.00000000  -0.50000000
329.00000000  12.00000000  22.00000000   0.64705882
330.00000000  -2.00000000 -31.00000000   0.93939394
331.00000000  46.00000000  -8.00000000  -0.21052632
332.00000000 -18.00000000   8.00000000  -0.80000000
333.00000000  49.00000000 -16.00000000  -0.48484848
334.00000000  10.00000000  32.00000000   0.76190476
335.00000000  29.00000000  33.00000000   0.53225806
336.00000000  57.00000000  14.00000000   0.19718310
337.00000000  66.00000000  12.00000000   0.15384615
338.00000000 -11.00000000  22.00000000   2.00000000
339.00000000  45.00000000  32.00000000   0.41558442
340.00000000  -7.00000000  30.00000000   1.30434783
341.00000000 -12.00000000  21.00000000   2.33333333
342.00000000  49.00000000   8.00000000   0.14035088
343.00000000   5.00000000   9.00000000   0.64285714
344.00000000   6.00000000  35.00000000   0.85365854
345.00000000   4.00000000  20.00000000   0.83333333
346.00000000  15.00000000   6.00000000   0.28571429
347.00000000   1.00000000  11.00000000   0.91666667
348.00000000 -21.00000000   0.00000000  -0.00000000
349.00000000  76.00000000  36.00000000   0.32142857
350.00000000  -2.00000000  12.00000000   1.20000000
351.00000000  -2.00000000  38.00000000   1.05555556
352.00000000  -5.00000000  23.00000000   1.27777778
353.00000000 -24.00000000   5.00000000  -0.26315789
354.00000000  -1.00000000   0.00000000  -0.00000000
355.00000000  13.00000000  34.00000000   0.72340426
356.00000000   0.00000000   1.00000000   1.00000000
357.00000000  -1.00000000 -23.00000000   0.95833333
358.00000000   4.00000000 -34.00000000   1.13333333
359.00000000  15.00000000   7.00000000   0.31818182
360.00000000  43.00000000  -9.00000000  -0.26470588
361.00000000  49.00000000  11.00000000   0.18333333
362.00000000  11.00000000  48.00000000   0.81355932
363.00000000  -5.00000000  62.00000000   1.08771930
364.00000000  43.00000000  38.00000000   0.46913580
365.00000000  16.00000000  26.00000000   0.61904762
366.00000000  26.00000000  -4.00000000  -0.18181818
367.00000000   7.00000000  -3.00000000  -0.75000000
368.00000000   4.00000000  32.00000000   0.88888889
369.00000000  15.00000000 -12.00000000  -4.00000000
370.00000000  16.00000000  14.00000000   0.46666667
371.00000000  -4.00000000  -6.00000000   0.60000000
372.00000000  13.00000000   1.00000000   0.07142857
373.00000000   4.00000000  10.00000000   0.71428571
374.00000000  27.00000000   1.00000000   0.03571429
375.00000000   4.00000000  77.00000000   0.95061728
376.00000000  38.00000000  44.00000000   0.53658537
377.00000000 -17.00000000   2.00000000  -0.13333333
378.00000000 -13.00000000 -16.00000000   0.55172414
379.00000000  17.00000000   5.00000000   0.22727273
380.00000000   6.00000000 -20.00000000   1.42857143
381.00000000  12.00000000 -15.00000000   5.00000000
382.00000000  -9.00000000  -5.00000000   0.35714286
383.00000000 -13.00000000  13.00000000   0.50000000
384.00000000 -26.00000000 -26.00000000   0.50000000
385.00000000   0.00000000  -4.00000000   1.00000000
386.00000000  17.00000000 -18.00000000  18.00000000
387.00000000  37.00000000  -9.00000000  -0.32142857
388.00000000  24.00000000  19.00000000   0.44186047
389.00000000  48.00000000   3.00000000   0.05882353
390.00000000  -6.00000000  31.00000000   1.24000000
391.00000000  22.00000000  -3.00000000  -0.15789474
392.00000000  37.00000000  28.00000000   0.43076923
393.00000000  25.00000000  -8.00000000  -0.47058824
394.00000000  62.00000000 -20.00000000  -0.47619048
395.00000000  48.00000000  40.00000000   0.45454545
396.00000000 -20.00000000  11.00000000  -1.22222222
397.00000000  -9.00000000   6.00000000  -2.00000000
398.00000000 -43.00000000 -18.00000000   0.29508197
399.00000000  12.00000000 -11.00000000 -11.00000000
400.00000000 -20.00000000  14.00000000  -2.33333333
401.00000000  -7.00000000   0.00000000  -0.00000000
402.00000000 -14.00000000  -3.00000000   0.17647059
403.00000000 -48.00000000  10.00000000  -0.26315789
404.00000000  39.00000000 -40.00000000  40.00000000
405.00000000  29.00000000  24.00000000   0.45283019
406.00000000   1.00000000  11.00000000   0.91666667
407.00000000  26.00000000 -17.00000000  -1.88888889
408.00000000 -38.00000000  33.00000000  -6.60000000
409.00000000   3.00000000 -12.00000000   1.33333333
410.00000000  28.00000000  17.00000000   0.37777778
411.00000000 -10.00000000  -5.00000000   0.33333333
412.00000000  26.00000000   1.00000000   0.03703704
413.00000000  53.00000000  -8.00000000  -0.17777778
414.00000000  -3.00000000  36.00000000   1.09090909
415.00000000 -42.00000000  30.00000000  -2.50000000
416.00000000   6.00000000  -2.00000000  -0.50000000
417.00000000 -34.00000000   3.00000000  -0.09677419
418.00000000 -11.00000000 -19.00000000   0.63333333
419.00000000 -28.00000000 -11.00000000   0.28205128
420.00000000 -27.00000000  24.00000000  -8.00000000
421.00000000  27.00000000 -13.00000000  -0.92857143
422.00000000  24.00000000  20.00000000   0.45454545
423.00000000 -42.00000000   0.00000000  -0.00000000
424.00000000  64.00000000  12.00000000   0.15789474
425.00000000 -14.00000000 -26.00000000   0.65000000
426.00000000  35.00000000   8.00000000   0.18604651
427.00000000   3.00000000 -13.00000000   1.30000000
428.00000000  -5.00000000 -25.00000000   0.83333333
429.00000000 -30.00000000  13.00000000  -0.76470588
430.00000000 -21.00000000  -8.00000000   0.27586207
431.00000000  -3.00000000   0.00000000  -0.00000000
432.00000000 -14.00000000  15.00000000  15.00000000
433.00000000 -23.00000000 -23.00000000   0.50000000
434.00000000 -14.00000000  10.00000000  -2.50000000
435.00000000  64.00000000   6.00000000   0.08571429
436.00000000  23.00000000  12.00000000   0.34285714
437.00000000   3.00000000  -3.00000000   0.50000000
438.00000000  14.00000000 -27.00000000   2.07692308
439.00000000   2.00000000  29.00000000   0.93548387
440.00000000  12.00000000  23.00000000   0.65714286
441.00000000  12.00000000   4.00000000   0.25000000
442.00000000 -12.00000000 -30.00000000   0.71428571
443.00000000  62.00000000   8.00000000   0.11428571
444.00000000  13.00000000  30.00000000   0.69767442
445.00000000 -27.00000000  36.00000000   4.00000000
446.00000000  42.00000000   9.00000000   0.17647059
447.00000000  37.00000000   1.00000000   0.02631579
448.00000000  -7.00000000 -30.00000000   0.81081081
449.00000000   2.00000000  21.00000000   0.91304348
450.00000000  -6.00000000   9.00000000   3.00000000
451.00000000  11.00000000  26.00000000   0.70270270
452.00000000  15.00000000  13.00000000   0.46428571
453.00000000 -18.00000000  -9.00000000   0.33333333
454.00000000 -12.00000000   8.00000000  -2.00000000
455.00000000 -37.00000000  48.00000000   4.36363636
456.00000000  -7.00000000  26.00000000   1.36842105
457.00000000  37.00000000   0.00000000   0.00000000
458.00000000 -51.00000000  13.00000000  -0.34210526
459.00000000  -2.00000000 -13.00000000   0.86666667
460.00000000   2.00000000 -19.00000000   1.11764706
461.00000000 -12.00000000   5.00000000  -0.71428571
462.00000000 -20.00000000 -13.00000000   0.39393939
463.00000000  11.00000000  12.00000000   0.52173913
464.00000000  58.00000000  -9.00000000  -0.18367347
465.00000000 -31.00000000 -22.00000000   0.41509434
466.00000000   2.00000000 -14.00000000   1.16666667
467.00000000 -15.00000000 -31.00000000   0.67391304
468.00000000 -16.00000000  -3.00000000   0.15789474
469.00000000 -73.00000000  -9.00000000   0.10975610
470.00000000  -6.00000000 -25.00000000   0.80645161
471.00000000  -8.00000000  30.00000000   1.36363636
472.00000000   9.00000000 -30.00000000   1.42857143
473.00000000   7.00000000  13.00000000   0.65000000
474.00000000  -3.00000000   5.00000000   2.50000000
475.00000000 -15.00000000  16.00000000  16.00000000
476.00000000   7.00000000 -37.00000000   1.23333333
477.00000000  15.00000000  15.00000000   0.50000000
478.00000000  10.00000000  -3.00000000  -0.42857143
479.00000000 -33.00000000 -16.00000000   0.32653061
480.00000000  -5.00000000  16.00000000   1.45454545
481.00000000 -12.00000000 -14.00000000   0.53846154
482.00000000 -10.00000000  27.00000000   1.58823529
483.00000000 -14.00000000  27.00000000   2.07692308
484.00000000 -18.00000000  28.00000000   2.80000000
485.00000000 -12.00000000   9.00000000  -3.00000000
486.00000000  21.00000000  15.00000000   0.41666667
487.00000000 -31.00000000  -4.00000000   0.11428571
488.00000000   4.00000000   6.00000000   0.60000000
489.00000000   4.00000000 -29.00000000   1.16000000
490.00000000   7.00000000 -24.00000000   1.41176471
491.00000000   7.00000000 -19.00000000   1.58333333
492.00000000  -5.00000000  -8.00000000   0.61538462
493.00000000   5.00000000  65.00000000   0.92857143
494.00000000 -26.00000000   7.00000000  -0.36842105
495.00000000  -1.00000000   7.00000000   1.16666667
496.00000000 -11.00000000   4.00000000  -0.57142857
497.00000000  -9.00000000 -29.00000000   0.76315789
498.00000000 -27.00000000  10.00000000  -0.58823529
499.00000000  20.00000000  -4.00000000  -0.25000000
500.00000000   3.00000000  10.00000000   0.76923077
