# Supplementary material for: Ubiquitin transfer by a RING E3 ligase occurs from a closed E2~ubiquitin conformation
Source: Nat Commun. 2020 Jun 5;11:2846. doi: 10.1038/s41467-020-16666-y (PMC7275055; doi:10.1038/s41467-020-16666-y)
Supplement: Supplementary file 4 — Source Data [file 41467_2020_16666_MOESM4_ESM.zip › Source_Data/Figures/Figure_5/Figure_5a/ASCII_44RNF4/6_16with_fret.dat]

  0.00000000  45.00000000 257.00000000   0.85099338
  1.00000000  74.00000000 338.00000000   0.82038835
  2.00000000  87.00000000 238.00000000   0.73230769
  3.00000000  43.00000000 307.00000000   0.87714286
  4.00000000  55.00000000 260.00000000   0.82539683
  5.00000000  62.00000000 242.00000000   0.79605263
  6.00000000  -2.00000000 347.00000000   1.00579710
  7.00000000  54.00000000 259.00000000   0.82747604
  8.00000000  32.00000000 281.00000000   0.89776358
  9.00000000   2.00000000 277.00000000   0.99283154
 10.00000000  42.00000000 271.00000000   0.86581470
 11.00000000  34.00000000 361.00000000   0.91392405
 12.00000000   4.00000000  17.00000000   0.80952381
 13.00000000  -2.00000000  20.00000000   1.11111111
 14.00000000   6.00000000   8.00000000   0.57142857
 15.00000000  33.00000000  70.00000000   0.67961165
 16.00000000  35.00000000  29.00000000   0.45312500
 17.00000000  23.00000000  61.00000000   0.72619048
 18.00000000  25.00000000  75.00000000   0.75000000
 19.00000000  30.00000000  65.00000000   0.68421053
 20.00000000  16.00000000  14.00000000   0.46666667
 21.00000000  -1.00000000  16.00000000   1.06666667
 22.00000000  -6.00000000   5.00000000  -5.00000000
 23.00000000  40.00000000  79.00000000   0.66386555
 24.00000000  19.00000000  11.00000000   0.36666667
 25.00000000  35.00000000  38.00000000   0.52054795
 26.00000000  46.00000000  16.00000000   0.25806452
 27.00000000  13.00000000   9.00000000   0.40909091
 28.00000000  45.00000000  38.00000000   0.45783133
 29.00000000  36.00000000  42.00000000   0.53846154
 30.00000000  16.00000000   7.00000000   0.30434783
 31.00000000  38.00000000  41.00000000   0.51898734
 32.00000000  42.00000000  44.00000000   0.51162791
 33.00000000  50.00000000  50.00000000   0.50000000
 34.00000000  52.00000000  47.00000000   0.47474747
 35.00000000   5.00000000  27.00000000   0.84375000
 36.00000000  12.00000000 -23.00000000   2.09090909
 37.00000000  20.00000000  19.00000000   0.48717949
 38.00000000  -1.00000000  66.00000000   1.01538462
 39.00000000  18.00000000  34.00000000   0.65384615
 40.00000000  81.00000000  36.00000000   0.30769231
 41.00000000  50.00000000  24.00000000   0.32432432
 42.00000000   6.00000000  16.00000000   0.72727273
 43.00000000 -14.00000000  30.00000000   1.87500000
 44.00000000  65.00000000  13.00000000   0.16666667
 45.00000000  39.00000000  37.00000000   0.48684211
 46.00000000  10.00000000  38.00000000   0.79166667
 47.00000000  60.00000000  13.00000000   0.17808219
 48.00000000  33.00000000  30.00000000   0.47619048
 49.00000000  62.00000000  15.00000000   0.19480519
 50.00000000  12.00000000  44.00000000   0.78571429
 51.00000000  30.00000000   2.00000000   0.06250000
 52.00000000  34.00000000   7.00000000   0.17073171
 53.00000000  41.00000000  21.00000000   0.33870968
 54.00000000  62.00000000  12.00000000   0.16216216
 55.00000000 -12.00000000   6.00000000  -1.00000000
 56.00000000  63.00000000   6.00000000   0.08695652
 57.00000000  26.00000000  40.00000000   0.60606061
 58.00000000  30.00000000 -11.00000000  -0.57894737
 59.00000000   7.00000000  44.00000000   0.86274510
 60.00000000  32.00000000  27.00000000   0.45762712
 61.00000000   1.00000000   7.00000000   0.87500000
 62.00000000  85.00000000 -31.00000000  -0.57407407
 63.00000000  20.00000000  44.00000000   0.68750000
 64.00000000  38.00000000  72.00000000   0.65454545
 65.00000000  71.00000000   9.00000000   0.11250000
 66.00000000  66.00000000  49.00000000   0.42608696
 67.00000000  86.00000000  -1.00000000  -0.01176471
 68.00000000  40.00000000  42.00000000   0.51219512
 69.00000000   8.00000000  52.00000000   0.86666667
 70.00000000   2.00000000  20.00000000   0.90909091
 71.00000000  61.00000000  45.00000000   0.42452830
 72.00000000  64.00000000  16.00000000   0.20000000
 73.00000000  42.00000000  18.00000000   0.30000000
 74.00000000  39.00000000  49.00000000   0.55681818
 75.00000000   8.00000000  17.00000000   0.68000000
 76.00000000  80.00000000  86.00000000   0.51807229
 77.00000000  18.00000000  24.00000000   0.57142857
 78.00000000  69.00000000  20.00000000   0.22471910
 79.00000000  97.00000000  33.00000000   0.25384615
 80.00000000  43.00000000  26.00000000   0.37681159
 81.00000000  77.00000000  27.00000000   0.25961538
 82.00000000  47.00000000   7.00000000   0.12962963
 83.00000000  57.00000000  13.00000000   0.18571429
 84.00000000  66.00000000  19.00000000   0.22352941
 85.00000000  50.00000000  30.00000000   0.37500000
 86.00000000  79.00000000  88.00000000   0.52694611
 87.00000000  67.00000000  10.00000000   0.12987013
 88.00000000  42.00000000   2.00000000   0.04545455
 89.00000000  69.00000000  21.00000000   0.23333333
 90.00000000 111.00000000  42.00000000   0.27450980
 91.00000000  68.00000000  25.00000000   0.26881720
 92.00000000  13.00000000   8.00000000   0.38095238
 93.00000000  70.00000000  41.00000000   0.36936937
 94.00000000  57.00000000   2.00000000   0.03389831
 95.00000000  43.00000000  33.00000000   0.43421053
 96.00000000  23.00000000  44.00000000   0.65671642
 97.00000000  60.00000000  31.00000000   0.34065934
 98.00000000  -5.00000000  13.00000000   1.62500000
 99.00000000  72.00000000  30.00000000   0.29411765
100.00000000  40.00000000  14.00000000   0.25925926
101.00000000  74.00000000   4.00000000   0.05128205
102.00000000  43.00000000   1.00000000   0.02272727
103.00000000  66.00000000 -21.00000000  -0.46666667
104.00000000  35.00000000  20.00000000   0.36363636
105.00000000  41.00000000  11.00000000   0.21153846
106.00000000  48.00000000  33.00000000   0.40740741
107.00000000  19.00000000  32.00000000   0.62745098
108.00000000  13.00000000  30.00000000   0.69767442
109.00000000   0.00000000  17.00000000   1.00000000
110.00000000  68.00000000  67.00000000   0.49629630
111.00000000  32.00000000  -2.00000000  -0.06666667
112.00000000  50.00000000  29.00000000   0.36708861
113.00000000  28.00000000   9.00000000   0.24324324
114.00000000  66.00000000 -21.00000000  -0.46666667
115.00000000  46.00000000  21.00000000   0.31343284
116.00000000  39.00000000  10.00000000   0.20408163
117.00000000  48.00000000   0.00000000   0.00000000
118.00000000  63.00000000  -4.00000000  -0.06779661
119.00000000  38.00000000  47.00000000   0.55294118
120.00000000   1.00000000  38.00000000   0.97435897
121.00000000  58.00000000  30.00000000   0.34090909
122.00000000  34.00000000  24.00000000   0.41379310
123.00000000  12.00000000  37.00000000   0.75510204
124.00000000  34.00000000  20.00000000   0.37037037
125.00000000  27.00000000  28.00000000   0.50909091
126.00000000   4.00000000  27.00000000   0.87096774
127.00000000  72.00000000  21.00000000   0.22580645
128.00000000  43.00000000  46.00000000   0.51685393
129.00000000  -3.00000000  18.00000000   1.20000000
130.00000000  43.00000000  28.00000000   0.39436620
131.00000000  66.00000000  15.00000000   0.18518519
132.00000000  16.00000000 -27.00000000   2.45454545
133.00000000  47.00000000  29.00000000   0.38157895
134.00000000   9.00000000  27.00000000   0.75000000
135.00000000  28.00000000  23.00000000   0.45098039
136.00000000  -4.00000000 -10.00000000   0.71428571
137.00000000  44.00000000  22.00000000   0.33333333
138.00000000  35.00000000  -8.00000000  -0.29629630
139.00000000  34.00000000  57.00000000   0.62637363
140.00000000  47.00000000  45.00000000   0.48913043
141.00000000  16.00000000  41.00000000   0.71929825
142.00000000  56.00000000   3.00000000   0.05084746
143.00000000  13.00000000  16.00000000   0.55172414
144.00000000  53.00000000  53.00000000   0.50000000
145.00000000 -17.00000000  35.00000000   1.94444444
146.00000000  26.00000000  10.00000000   0.27777778
147.00000000  52.00000000  21.00000000   0.28767123
148.00000000  97.00000000 -14.00000000  -0.16867470
149.00000000   8.00000000  12.00000000   0.60000000
150.00000000  12.00000000  34.00000000   0.73913043
151.00000000  59.00000000   0.00000000   0.00000000
152.00000000  31.00000000  19.00000000   0.38000000
153.00000000  25.00000000  40.00000000   0.61538462
154.00000000  35.00000000  28.00000000   0.44444444
155.00000000  46.00000000  39.00000000   0.45882353
156.00000000  -7.00000000  24.00000000   1.41176471
157.00000000  15.00000000  -3.00000000  -0.25000000
158.00000000   4.00000000  -1.00000000  -0.33333333
159.00000000  41.00000000  21.00000000   0.33870968
160.00000000  34.00000000  13.00000000   0.27659574
161.00000000  78.00000000   5.00000000   0.06024096
162.00000000 -11.00000000  16.00000000   3.20000000
163.00000000  71.00000000   5.00000000   0.06578947
164.00000000  59.00000000  -9.00000000  -0.18000000
165.00000000  57.00000000  -7.00000000  -0.14000000
166.00000000  43.00000000  30.00000000   0.41095890
167.00000000 -18.00000000  -4.00000000   0.18181818
168.00000000  39.00000000  60.00000000   0.60606061
169.00000000  24.00000000  16.00000000   0.40000000
170.00000000   6.00000000  51.00000000   0.89473684
171.00000000  51.00000000  14.00000000   0.21538462
172.00000000 134.00000000  28.00000000   0.17283951
173.00000000  81.00000000  42.00000000   0.34146341
174.00000000  27.00000000   6.00000000   0.18181818
175.00000000  52.00000000  21.00000000   0.28767123
176.00000000  42.00000000  42.00000000   0.50000000
177.00000000  12.00000000 -12.00000000   0.50000000
178.00000000  45.00000000  20.00000000   0.30769231
179.00000000  57.00000000  39.00000000   0.40625000
180.00000000  58.00000000  14.00000000   0.19444444
181.00000000 101.00000000  68.00000000   0.40236686
182.00000000  54.00000000  13.00000000   0.19402985
183.00000000  28.00000000  45.00000000   0.61643836
184.00000000  61.00000000   3.00000000   0.04687500
185.00000000  23.00000000  -6.00000000  -0.35294118
186.00000000  39.00000000   3.00000000   0.07142857
187.00000000  52.00000000  11.00000000   0.17460317
188.00000000  42.00000000  -8.00000000  -0.23529412
189.00000000  53.00000000   5.00000000   0.08620690
190.00000000  24.00000000  15.00000000   0.38461538
191.00000000  58.00000000  28.00000000   0.32558140
192.00000000  10.00000000   1.00000000   0.09090909
193.00000000  19.00000000  47.00000000   0.71212121
194.00000000  35.00000000   1.00000000   0.02777778
195.00000000  50.00000000   2.00000000   0.03846154
196.00000000  56.00000000  14.00000000   0.20000000
197.00000000  -4.00000000  50.00000000   1.08695652
198.00000000  95.00000000  32.00000000   0.25196850
199.00000000  23.00000000  31.00000000   0.57407407
200.00000000  23.00000000   3.00000000   0.11538462
201.00000000  -4.00000000  23.00000000   1.21052632
202.00000000  89.00000000  31.00000000   0.25833333
203.00000000  48.00000000  -9.00000000  -0.23076923
204.00000000  41.00000000   2.00000000   0.04651163
205.00000000  34.00000000  35.00000000   0.50724638
206.00000000  29.00000000  16.00000000   0.35555556
207.00000000  14.00000000   8.00000000   0.36363636
208.00000000  12.00000000  55.00000000   0.82089552
209.00000000   6.00000000   8.00000000   0.57142857
210.00000000  24.00000000  45.00000000   0.65217391
211.00000000  62.00000000  28.00000000   0.31111111
212.00000000  24.00000000  34.00000000   0.58620690
213.00000000  22.00000000  38.00000000   0.63333333
214.00000000  37.00000000  10.00000000   0.21276596
215.00000000  85.00000000  71.00000000   0.45512821
216.00000000  11.00000000  23.00000000   0.67647059
217.00000000  43.00000000  18.00000000   0.29508197
218.00000000  60.00000000  36.00000000   0.37500000
219.00000000  16.00000000  10.00000000   0.38461538
220.00000000  46.00000000  39.00000000   0.45882353
221.00000000  30.00000000  33.00000000   0.52380952
222.00000000  -6.00000000 -15.00000000   0.71428571
223.00000000  29.00000000  22.00000000   0.43137255
224.00000000 -14.00000000  21.00000000   3.00000000
225.00000000  99.00000000   6.00000000   0.05714286
226.00000000 -10.00000000  24.00000000   1.71428571
227.00000000  66.00000000  -6.00000000  -0.10000000
228.00000000  35.00000000   9.00000000   0.20454545
229.00000000  54.00000000   5.00000000   0.08474576
230.00000000  60.00000000  10.00000000   0.14285714
231.00000000  31.00000000 -23.00000000  -2.87500000
232.00000000  42.00000000   9.00000000   0.17647059
233.00000000  80.00000000 -19.00000000  -0.31147541
234.00000000   0.00000000  47.00000000   1.00000000
235.00000000  28.00000000 -17.00000000  -1.54545455
236.00000000   2.00000000  13.00000000   0.86666667
237.00000000  12.00000000   0.00000000   0.00000000
238.00000000  10.00000000 -13.00000000   4.33333333
239.00000000  48.00000000 -14.00000000  -0.41176471
240.00000000   3.00000000   7.00000000   0.70000000
241.00000000   1.00000000 -31.00000000   1.03333333
242.00000000 -17.00000000  23.00000000   3.83333333
243.00000000  33.00000000  -8.00000000  -0.32000000
244.00000000  11.00000000  -3.00000000  -0.37500000
245.00000000 102.00000000   3.00000000   0.02857143
246.00000000 -26.00000000  -8.00000000   0.23529412
247.00000000 -12.00000000  -2.00000000   0.14285714
248.00000000  52.00000000 -17.00000000  -0.48571429
249.00000000 -39.00000000 -39.00000000   0.50000000
250.00000000  20.00000000 -24.00000000   6.00000000
251.00000000  24.00000000   0.00000000   0.00000000
252.00000000  -6.00000000  37.00000000   1.19354839
253.00000000 -39.00000000 -12.00000000   0.23529412
254.00000000  35.00000000  31.00000000   0.46969697
255.00000000  65.00000000 -36.00000000  -1.24137931
256.00000000  74.00000000  -3.00000000  -0.04225352
257.00000000  29.00000000  20.00000000   0.40816327
258.00000000 -36.00000000 -24.00000000   0.40000000
259.00000000  69.00000000   0.00000000   0.00000000
260.00000000  24.00000000  11.00000000   0.31428571
261.00000000  12.00000000 -11.00000000 -11.00000000
262.00000000  79.00000000  -7.00000000  -0.09722222
263.00000000  -2.00000000 -43.00000000   0.95555556
264.00000000  15.00000000  20.00000000   0.57142857
265.00000000  52.00000000 -12.00000000  -0.30000000
266.00000000  31.00000000 -25.00000000  -4.16666667
267.00000000  -2.00000000  -5.00000000   0.71428571
268.00000000  40.00000000  10.00000000   0.20000000
269.00000000  16.00000000   3.00000000   0.15789474
270.00000000  52.00000000 -19.00000000  -0.57575758
271.00000000   1.00000000  -3.00000000   1.50000000
272.00000000  32.00000000   3.00000000   0.08571429
273.00000000  35.00000000  -8.00000000  -0.29629630
274.00000000  44.00000000 -16.00000000  -0.57142857
275.00000000  59.00000000  17.00000000   0.22368421
276.00000000  -6.00000000 -31.00000000   0.83783784
277.00000000  -2.00000000  15.00000000   1.15384615
278.00000000  40.00000000   1.00000000   0.02439024
279.00000000   4.00000000 -19.00000000   1.26666667
280.00000000   3.00000000 -35.00000000   1.09375000
281.00000000  14.00000000 -11.00000000  -3.66666667
282.00000000   3.00000000 -11.00000000   1.37500000
283.00000000  60.00000000  28.00000000   0.31818182
284.00000000   0.00000000  -4.00000000   1.00000000
285.00000000  42.00000000   1.00000000   0.02325581
286.00000000  31.00000000 -27.00000000  -6.75000000
287.00000000  10.00000000 -15.00000000   3.00000000
288.00000000  17.00000000 -33.00000000   2.06250000
289.00000000  -1.00000000 -13.00000000   0.92857143
290.00000000  56.00000000 -14.00000000  -0.33333333
291.00000000   5.00000000 -16.00000000   1.45454545
292.00000000  14.00000000   0.00000000   0.00000000
293.00000000  14.00000000 -38.00000000   1.58333333
294.00000000  65.00000000  10.00000000   0.13333333
295.00000000  62.00000000  32.00000000   0.34042553
296.00000000  43.00000000 -25.00000000  -1.38888889
297.00000000  62.00000000  24.00000000   0.27906977
298.00000000   5.00000000   3.00000000   0.37500000
299.00000000   6.00000000 -10.00000000   2.50000000
300.00000000  29.00000000  24.00000000   0.45283019
301.00000000  46.00000000   0.00000000   0.00000000
302.00000000  24.00000000   2.00000000   0.07692308
303.00000000  27.00000000 -22.00000000  -4.40000000
304.00000000  33.00000000   2.00000000   0.05714286
305.00000000  27.00000000   4.00000000   0.12903226
306.00000000  32.00000000 -22.00000000  -2.20000000
307.00000000  83.00000000   0.00000000   0.00000000
308.00000000  -6.00000000 -18.00000000   0.75000000
309.00000000  -2.00000000 -30.00000000   0.93750000
310.00000000  37.00000000   7.00000000   0.15909091
311.00000000  48.00000000   3.00000000   0.05882353
312.00000000  -3.00000000 -21.00000000   0.87500000
313.00000000  63.00000000  34.00000000   0.35051546
314.00000000  15.00000000 -25.00000000   2.50000000
315.00000000 -12.00000000  -9.00000000   0.42857143
316.00000000  -7.00000000  -6.00000000   0.46153846
317.00000000 -14.00000000  -9.00000000   0.39130435
318.00000000  57.00000000  -3.00000000  -0.05555556
319.00000000  25.00000000  -1.00000000  -0.04166667
320.00000000  28.00000000  30.00000000   0.51724138
321.00000000  15.00000000 -15.00000000   0.50000000
322.00000000  31.00000000   4.00000000   0.11428571
323.00000000 -11.00000000   4.00000000  -0.57142857
324.00000000  57.00000000   9.00000000   0.13636364
325.00000000  25.00000000 -25.00000000   0.50000000
326.00000000  38.00000000  -4.00000000  -0.11764706
327.00000000   3.00000000   9.00000000   0.75000000
328.00000000  79.00000000  30.00000000   0.27522936
329.00000000   9.00000000   8.00000000   0.47058824
330.00000000  24.00000000   1.00000000   0.04000000
331.00000000   6.00000000  34.00000000   0.85000000
332.00000000  49.00000000  -7.00000000  -0.16666667
333.00000000  15.00000000 -43.00000000   1.53571429
334.00000000  20.00000000   0.00000000   0.00000000
335.00000000  14.00000000 -23.00000000   2.55555556
336.00000000  27.00000000  -8.00000000  -0.42105263
337.00000000  71.00000000 -29.00000000  -0.69047619
338.00000000   8.00000000  47.00000000   0.85454545
339.00000000 -15.00000000   1.00000000  -0.07142857
340.00000000   7.00000000  -4.00000000  -1.33333333
341.00000000  31.00000000  13.00000000   0.29545455
342.00000000  13.00000000 -42.00000000   1.44827586
343.00000000  40.00000000 -14.00000000  -0.53846154
344.00000000  52.00000000  -8.00000000  -0.18181818
345.00000000   9.00000000 -39.00000000   1.30000000
346.00000000 -29.00000000   4.00000000  -0.16000000
347.00000000  30.00000000 -26.00000000  -6.50000000
348.00000000   5.00000000 -20.00000000   1.33333333
349.00000000  19.00000000 -12.00000000  -1.71428571
350.00000000  -7.00000000 -38.00000000   0.84444444
351.00000000  30.00000000 -23.00000000  -3.28571429
352.00000000  41.00000000  -2.00000000  -0.05128205
353.00000000  54.00000000   3.00000000   0.05263158
354.00000000  -8.00000000   3.00000000  -0.60000000
355.00000000  -5.00000000  13.00000000   1.62500000
356.00000000  81.00000000  16.00000000   0.16494845
357.00000000  82.00000000 -22.00000000  -0.36666667
358.00000000 100.00000000   6.00000000   0.05660377
359.00000000   1.00000000 -28.00000000   1.03703704
360.00000000  19.00000000 -14.00000000  -2.80000000
361.00000000  61.00000000 -34.00000000  -1.25925926
362.00000000  22.00000000   1.00000000   0.04347826
363.00000000  28.00000000 -44.00000000   2.75000000
364.00000000  47.00000000  13.00000000   0.21666667
365.00000000   8.00000000  -8.00000000   0.50000000
366.00000000  58.00000000  54.00000000   0.48214286
367.00000000  41.00000000 -24.00000000  -1.41176471
368.00000000  35.00000000  -5.00000000  -0.16666667
369.00000000  -8.00000000  12.00000000   3.00000000
370.00000000  10.00000000 -40.00000000   1.33333333
371.00000000  -9.00000000   2.00000000  -0.28571429
372.00000000  49.00000000 -40.00000000  -4.44444444
373.00000000 -34.00000000 -38.00000000   0.52777778
374.00000000  44.00000000  22.00000000   0.33333333
375.00000000  39.00000000 -22.00000000  -1.29411765
376.00000000  34.00000000 -29.00000000  -5.80000000
377.00000000  71.00000000  43.00000000   0.37719298
378.00000000  29.00000000 -32.00000000  10.66666667
379.00000000  58.00000000  13.00000000   0.18309859
380.00000000  14.00000000  37.00000000   0.72549020
381.00000000  34.00000000 -20.00000000  -1.42857143
382.00000000 -35.00000000  21.00000000  -1.50000000
383.00000000  35.00000000 -14.00000000  -0.66666667
384.00000000  13.00000000  -2.00000000  -0.18181818
385.00000000   7.00000000  10.00000000   0.58823529
386.00000000  35.00000000 -30.00000000  -6.00000000
387.00000000 -11.00000000   9.00000000  -4.50000000
388.00000000   4.00000000 -11.00000000   1.57142857
389.00000000  23.00000000   8.00000000   0.25806452
390.00000000  39.00000000  -4.00000000  -0.11428571
391.00000000   0.00000000 -32.00000000   1.00000000
392.00000000  24.00000000 -21.00000000  -7.00000000
393.00000000  85.00000000 -26.00000000  -0.44067797
394.00000000  46.00000000   3.00000000   0.06122449
395.00000000  40.00000000  -4.00000000  -0.11111111
396.00000000  11.00000000 -34.00000000   1.47826087
397.00000000  21.00000000 -32.00000000   2.90909091
398.00000000  12.00000000  17.00000000   0.58620690
399.00000000  71.00000000  15.00000000   0.17441860
400.00000000  42.00000000 -41.00000000 -41.00000000
401.00000000  -9.00000000   8.00000000  -8.00000000
402.00000000  30.00000000   3.00000000   0.09090909
403.00000000  50.00000000 -16.00000000  -0.47058824
404.00000000 108.00000000 -24.00000000  -0.28571429
405.00000000 -18.00000000  50.00000000   1.56250000
406.00000000  49.00000000  -4.00000000  -0.08888889
407.00000000 -41.00000000 -27.00000000   0.39705882
408.00000000  16.00000000 -17.00000000  17.00000000
409.00000000  25.00000000   2.00000000   0.07407407
410.00000000  68.00000000 -19.00000000  -0.38775510
411.00000000  43.00000000  20.00000000   0.31746032
412.00000000 -31.00000000  20.00000000  -1.81818182
413.00000000  57.00000000 -13.00000000  -0.29545455
414.00000000  39.00000000 -42.00000000  14.00000000
415.00000000  15.00000000  17.00000000   0.53125000
416.00000000  23.00000000  -9.00000000  -0.64285714
417.00000000  33.00000000   6.00000000   0.15384615
418.00000000  47.00000000 -21.00000000  -0.80769231
419.00000000  41.00000000  -1.00000000  -0.02500000
420.00000000   9.00000000 -10.00000000  10.00000000
421.00000000 -26.00000000 -19.00000000   0.42222222
422.00000000  22.00000000 -24.00000000  12.00000000
423.00000000  14.00000000 -10.00000000  -2.50000000
424.00000000  19.00000000 -33.00000000   2.35714286
425.00000000   4.00000000 -34.00000000   1.13333333
426.00000000 -16.00000000  16.00000000   0.50000000
427.00000000  42.00000000 -27.00000000  -1.80000000
428.00000000  25.00000000  53.00000000   0.67948718
429.00000000  56.00000000 -51.00000000 -10.20000000
430.00000000  28.00000000  14.00000000   0.33333333
431.00000000  12.00000000  -9.00000000  -3.00000000
432.00000000   8.00000000  25.00000000   0.75757576
433.00000000  22.00000000   0.00000000   0.00000000
434.00000000  32.00000000  10.00000000   0.23809524
435.00000000  -3.00000000  -7.00000000   0.70000000
436.00000000  18.00000000 -11.00000000  -1.57142857
437.00000000  57.00000000 -10.00000000  -0.21276596
438.00000000  25.00000000 -24.00000000 -24.00000000
439.00000000  64.00000000 -24.00000000  -0.60000000
440.00000000  16.00000000 -27.00000000   2.45454545
441.00000000  30.00000000  11.00000000   0.26829268
442.00000000  29.00000000 -26.00000000  -8.66666667
443.00000000 -13.00000000 -21.00000000   0.61764706
444.00000000  18.00000000  27.00000000   0.60000000
445.00000000  28.00000000 -36.00000000   4.50000000
446.00000000  17.00000000   9.00000000   0.34615385
447.00000000  -1.00000000  26.00000000   1.04000000
448.00000000  22.00000000 -14.00000000  -1.75000000
449.00000000 -10.00000000   8.00000000  -4.00000000
450.00000000  49.00000000 -13.00000000  -0.36111111
451.00000000  27.00000000  29.00000000   0.51785714
452.00000000   7.00000000 -33.00000000   1.26923077
453.00000000  15.00000000 -25.00000000   2.50000000
454.00000000  35.00000000  10.00000000   0.22222222
455.00000000  34.00000000 -33.00000000 -33.00000000
456.00000000  12.00000000 -40.00000000   1.42857143
457.00000000  30.00000000  39.00000000   0.56521739
458.00000000  10.00000000   2.00000000   0.16666667
459.00000000  54.00000000 -11.00000000  -0.25581395
460.00000000  94.00000000   1.00000000   0.01052632
461.00000000  28.00000000  43.00000000   0.60563380
462.00000000  42.00000000  22.00000000   0.34375000
463.00000000  30.00000000 -14.00000000  -0.87500000
464.00000000  -5.00000000  16.00000000   1.45454545
465.00000000  20.00000000  20.00000000   0.50000000
466.00000000  38.00000000 -47.00000000   5.22222222
467.00000000  41.00000000 -58.00000000   3.41176471
468.00000000  35.00000000   6.00000000   0.14634146
469.00000000  12.00000000   1.00000000   0.07692308
470.00000000  27.00000000  -8.00000000  -0.42105263
471.00000000  23.00000000 -17.00000000  -2.83333333
472.00000000  -2.00000000  -9.00000000   0.81818182
473.00000000   6.00000000  36.00000000   0.85714286
474.00000000   4.00000000   9.00000000   0.69230769
475.00000000  72.00000000 -41.00000000  -1.32258065
476.00000000  18.00000000 -10.00000000  -1.25000000
477.00000000  14.00000000  -5.00000000  -0.55555556
478.00000000  28.00000000 -20.00000000  -2.50000000
479.00000000  18.00000000 -14.00000000  -3.50000000
480.00000000  11.00000000  -4.00000000  -0.57142857
481.00000000  13.00000000  14.00000000   0.51851852
482.00000000  29.00000000 -18.00000000  -1.63636364
483.00000000  59.00000000 -13.00000000  -0.28260870
484.00000000  46.00000000 -22.00000000  -0.91666667
485.00000000 -19.00000000   5.00000000  -0.35714286
486.00000000 -25.00000000  -4.00000000   0.13793103
487.00000000 -24.00000000  21.00000000  -7.00000000
488.00000000   0.00000000  14.00000000   1.00000000
489.00000000 -20.00000000   7.00000000  -0.53846154
490.00000000  37.00000000  28.00000000   0.43076923
491.00000000  -9.00000000  16.00000000   2.28571429
492.00000000  18.00000000 -11.00000000  -1.57142857
493.00000000   4.00000000 -58.00000000   1.07407407
494.00000000  42.00000000   3.00000000   0.06666667
495.00000000  13.00000000 -14.00000000  14.00000000
496.00000000  34.00000000 -22.00000000  -1.83333333
497.00000000  28.00000000 -12.00000000  -0.75000000
498.00000000  18.00000000 -28.00000000   2.80000000
499.00000000  48.00000000 -29.00000000  -1.52631579
500.00000000 -35.00000000 -21.00000000   0.37500000
