# Supplementary material for: Ubiquitin transfer by a RING E3 ligase occurs from a closed E2~ubiquitin conformation
Source: Nat Commun. 2020 Jun 5;11:2846. doi: 10.1038/s41467-020-16666-y (PMC7275055; doi:10.1038/s41467-020-16666-y)
Supplement: Supplementary file 4 — Source Data [file 41467_2020_16666_MOESM4_ESM.zip › Source_Data/Figures/Figure_5/Figure_5a/ASCII_44RNF4/6_41with_fret.dat]

  0.00000000  85.00000000 135.00000000   0.61363636
  1.00000000  65.00000000 121.00000000   0.65053763
  2.00000000  60.00000000 195.00000000   0.76470588
  3.00000000  88.00000000 179.00000000   0.67041199
  4.00000000  21.00000000 180.00000000   0.89552239
  5.00000000  32.00000000 164.00000000   0.83673469
  6.00000000  18.00000000 171.00000000   0.90476190
  7.00000000  58.00000000 171.00000000   0.74672489
  8.00000000  15.00000000 167.00000000   0.91758242
  9.00000000  45.00000000 162.00000000   0.78260870
 10.00000000  17.00000000 175.00000000   0.91145833
 11.00000000  10.00000000 147.00000000   0.93630573
 12.00000000  43.00000000 168.00000000   0.79620853
 13.00000000  26.00000000 177.00000000   0.87192118
 14.00000000  72.00000000 179.00000000   0.71314741
 15.00000000  59.00000000 173.00000000   0.74568966
 16.00000000  24.00000000 264.00000000   0.91666667
 17.00000000  71.00000000 182.00000000   0.71936759
 18.00000000  18.00000000 177.00000000   0.90769231
 19.00000000  57.00000000 163.00000000   0.74090909
 20.00000000  54.00000000 150.00000000   0.73529412
 21.00000000  35.00000000 129.00000000   0.78658537
 22.00000000  34.00000000 138.00000000   0.80232558
 23.00000000  29.00000000 259.00000000   0.89930556
 24.00000000  48.00000000 172.00000000   0.78181818
 25.00000000  19.00000000 153.00000000   0.88953488
 26.00000000  -3.00000000 170.00000000   1.01796407
 27.00000000  50.00000000 149.00000000   0.74874372
 28.00000000  13.00000000  31.00000000   0.70454545
 29.00000000  50.00000000  -8.00000000  -0.19047619
 30.00000000  33.00000000  -4.00000000  -0.13793103
 31.00000000  62.00000000  -5.00000000  -0.08771930
 32.00000000 -15.00000000   5.00000000  -0.50000000
 33.00000000  37.00000000  29.00000000   0.43939394
 34.00000000  12.00000000  42.00000000   0.77777778
 35.00000000  32.00000000  39.00000000   0.54929577
 36.00000000  12.00000000  -1.00000000  -0.09090909
 37.00000000   6.00000000  27.00000000   0.81818182
 38.00000000  11.00000000  32.00000000   0.74418605
 39.00000000  48.00000000  25.00000000   0.34246575
 40.00000000 -13.00000000  41.00000000   1.46428571
 41.00000000 -20.00000000  31.00000000   2.81818182
 42.00000000   3.00000000  20.00000000   0.86956522
 43.00000000  -8.00000000  -8.00000000   0.50000000
 44.00000000  44.00000000  -6.00000000  -0.15789474
 45.00000000  10.00000000  21.00000000   0.67741935
 46.00000000  62.00000000 -23.00000000  -0.58974359
 47.00000000 -19.00000000  48.00000000   1.65517241
 48.00000000 -32.00000000  33.00000000  33.00000000
 49.00000000   9.00000000  17.00000000   0.65384615
 50.00000000   5.00000000  65.00000000   0.92857143
 51.00000000  27.00000000 -20.00000000  -2.85714286
 52.00000000 -27.00000000   6.00000000  -0.28571429
 53.00000000  -1.00000000  21.00000000   1.05000000
 54.00000000   4.00000000  36.00000000   0.90000000
 55.00000000  15.00000000  11.00000000   0.42307692
 56.00000000 -14.00000000  -6.00000000   0.30000000
 57.00000000  30.00000000  11.00000000   0.26829268
 58.00000000  21.00000000  -1.00000000  -0.05000000
 59.00000000  22.00000000  25.00000000   0.53191489
 60.00000000  21.00000000  15.00000000   0.41666667
 61.00000000  22.00000000  23.00000000   0.51111111
 62.00000000 -24.00000000  -4.00000000   0.14285714
 63.00000000  -2.00000000  43.00000000   1.04878049
 64.00000000   5.00000000   8.00000000   0.61538462
 65.00000000  20.00000000  27.00000000   0.57446809
 66.00000000  23.00000000 -31.00000000   3.87500000
 67.00000000 -13.00000000 -17.00000000   0.56666667
 68.00000000   3.00000000  12.00000000   0.80000000
 69.00000000  39.00000000  16.00000000   0.29090909
 70.00000000  -6.00000000  31.00000000   1.24000000
 71.00000000  32.00000000   4.00000000   0.11111111
 72.00000000   6.00000000 -12.00000000   2.00000000
 73.00000000  29.00000000  38.00000000   0.56716418
 74.00000000  12.00000000  -3.00000000  -0.33333333
 75.00000000  37.00000000  -3.00000000  -0.08823529
 76.00000000   6.00000000   0.00000000   0.00000000
 77.00000000  22.00000000   7.00000000   0.24137931
 78.00000000 -20.00000000  15.00000000  -3.00000000
 79.00000000   4.00000000 -14.00000000   1.40000000
 80.00000000   6.00000000  32.00000000   0.84210526
 81.00000000  24.00000000  86.00000000   0.78181818
 82.00000000 -24.00000000   7.00000000  -0.41176471
 83.00000000 -25.00000000  20.00000000  -4.00000000
 84.00000000  12.00000000  41.00000000   0.77358491
 85.00000000  62.00000000  10.00000000   0.13888889
 86.00000000  -8.00000000 -22.00000000   0.73333333
 87.00000000  16.00000000  94.00000000   0.85454545
 88.00000000  33.00000000  22.00000000   0.40000000
 89.00000000  53.00000000   9.00000000   0.14516129
 90.00000000  -5.00000000 -12.00000000   0.70588235
 91.00000000   3.00000000  -7.00000000   1.75000000
 92.00000000   9.00000000  22.00000000   0.70967742
 93.00000000  52.00000000  -8.00000000  -0.18181818
 94.00000000  20.00000000   8.00000000   0.28571429
 95.00000000  14.00000000  17.00000000   0.54838710
 96.00000000  81.00000000 -10.00000000  -0.14084507
 97.00000000   7.00000000   8.00000000   0.53333333
 98.00000000 -13.00000000  -2.00000000   0.13333333
 99.00000000  30.00000000  16.00000000   0.34782609
100.00000000  45.00000000  -1.00000000  -0.02272727
101.00000000   0.00000000 -11.00000000   1.00000000
102.00000000  15.00000000  18.00000000   0.54545455
103.00000000  19.00000000  -3.00000000  -0.18750000
104.00000000  17.00000000   3.00000000   0.15000000
105.00000000  31.00000000   5.00000000   0.13888889
106.00000000  14.00000000  -7.00000000  -1.00000000
107.00000000  21.00000000  21.00000000   0.50000000
108.00000000  43.00000000   5.00000000   0.10416667
109.00000000  48.00000000 -25.00000000  -1.08695652
110.00000000 -48.00000000 -10.00000000   0.17241379
111.00000000  59.00000000  15.00000000   0.20270270
112.00000000 -16.00000000 -25.00000000   0.60975610
113.00000000  82.00000000   3.00000000   0.03529412
114.00000000 -33.00000000 -23.00000000   0.41071429
115.00000000   3.00000000  47.00000000   0.94000000
116.00000000  39.00000000  13.00000000   0.25000000
117.00000000 -24.00000000   5.00000000  -0.26315789
118.00000000 -13.00000000 -22.00000000   0.62857143
119.00000000  34.00000000 -39.00000000   7.80000000
120.00000000   5.00000000  -2.00000000  -0.66666667
121.00000000  -7.00000000  -5.00000000   0.41666667
122.00000000 -14.00000000   3.00000000  -0.27272727
123.00000000  19.00000000  -3.00000000  -0.18750000
124.00000000  49.00000000 -35.00000000  -2.50000000
125.00000000  13.00000000  13.00000000   0.50000000
126.00000000 -13.00000000 -27.00000000   0.67500000
127.00000000  23.00000000  23.00000000   0.50000000
128.00000000  23.00000000   8.00000000   0.25806452
129.00000000  25.00000000  30.00000000   0.54545455
130.00000000 -40.00000000 -14.00000000   0.25925926
131.00000000  -1.00000000  27.00000000   1.03846154
132.00000000 -12.00000000 -17.00000000   0.58620690
133.00000000   2.00000000   7.00000000   0.77777778
134.00000000   3.00000000 -17.00000000   1.21428571
135.00000000  12.00000000  21.00000000   0.63636364
136.00000000 -12.00000000  33.00000000   1.57142857
137.00000000 -16.00000000  50.00000000   1.47058824
138.00000000  53.00000000  29.00000000   0.35365854
139.00000000  29.00000000  39.00000000   0.57352941
140.00000000  49.00000000  36.00000000   0.42352941
141.00000000 -10.00000000   8.00000000  -4.00000000
142.00000000   5.00000000  41.00000000   0.89130435
143.00000000  33.00000000  22.00000000   0.40000000
144.00000000  -2.00000000  -4.00000000   0.66666667
145.00000000  33.00000000  35.00000000   0.51470588
146.00000000   4.00000000  -4.00000000   0.50000000
147.00000000  -3.00000000  32.00000000   1.10344828
148.00000000  10.00000000  15.00000000   0.60000000
149.00000000   7.00000000 -13.00000000   2.16666667
150.00000000  21.00000000   4.00000000   0.16000000
151.00000000  29.00000000  27.00000000   0.48214286
152.00000000  24.00000000  45.00000000   0.65217391
153.00000000  31.00000000  29.00000000   0.48333333
154.00000000 -28.00000000  -6.00000000   0.17647059
155.00000000  42.00000000  25.00000000   0.37313433
156.00000000 -14.00000000  28.00000000   2.00000000
157.00000000  16.00000000  -2.00000000  -0.14285714
158.00000000  20.00000000  38.00000000   0.65517241
159.00000000  19.00000000   6.00000000   0.24000000
160.00000000  43.00000000  19.00000000   0.30645161
161.00000000  -4.00000000  50.00000000   1.08695652
162.00000000  31.00000000  19.00000000   0.38000000
163.00000000  45.00000000  37.00000000   0.45121951
164.00000000  12.00000000  13.00000000   0.52000000
165.00000000   8.00000000  17.00000000   0.68000000
166.00000000  27.00000000  30.00000000   0.52631579
167.00000000   8.00000000 -17.00000000   1.88888889
168.00000000  -4.00000000  16.00000000   1.33333333
169.00000000 -27.00000000  83.00000000   1.48214286
170.00000000  47.00000000  20.00000000   0.29850746
171.00000000  -5.00000000  -6.00000000   0.54545455
172.00000000  18.00000000  19.00000000   0.51351351
173.00000000  41.00000000  34.00000000   0.45333333
174.00000000  34.00000000  18.00000000   0.34615385
175.00000000  16.00000000  62.00000000   0.79487179
176.00000000  85.00000000  44.00000000   0.34108527
177.00000000  -2.00000000   0.00000000  -0.00000000
178.00000000 -28.00000000  73.00000000   1.62222222
179.00000000 -50.00000000   6.00000000  -0.13636364
180.00000000  88.00000000  22.00000000   0.20000000
181.00000000   5.00000000  30.00000000   0.85714286
182.00000000  46.00000000   2.00000000   0.04166667
183.00000000  28.00000000 -14.00000000  -1.00000000
184.00000000  23.00000000  12.00000000   0.34285714
185.00000000  22.00000000  46.00000000   0.67647059
186.00000000 -14.00000000  25.00000000   2.27272727
187.00000000  44.00000000  34.00000000   0.43589744
188.00000000  66.00000000  28.00000000   0.29787234
189.00000000   7.00000000   4.00000000   0.36363636
190.00000000  39.00000000  26.00000000   0.40000000
191.00000000   9.00000000  16.00000000   0.64000000
192.00000000  25.00000000   4.00000000   0.13793103
193.00000000 -11.00000000  44.00000000   1.33333333
194.00000000 -14.00000000 -21.00000000   0.60000000
195.00000000 -22.00000000  17.00000000  -3.40000000
196.00000000  53.00000000  -1.00000000  -0.01923077
197.00000000  76.00000000  69.00000000   0.47586207
198.00000000  47.00000000  36.00000000   0.43373494
199.00000000  42.00000000  30.00000000   0.41666667
200.00000000  83.00000000  11.00000000   0.11702128
201.00000000   8.00000000  30.00000000   0.78947368
202.00000000  21.00000000   6.00000000   0.22222222
203.00000000  46.00000000  -4.00000000  -0.09523810
204.00000000  40.00000000  -5.00000000  -0.14285714
205.00000000 -21.00000000  48.00000000   1.77777778
206.00000000  46.00000000   8.00000000   0.14814815
207.00000000  56.00000000  18.00000000   0.24324324
208.00000000  25.00000000  -5.00000000  -0.25000000
209.00000000  33.00000000  42.00000000   0.56000000
210.00000000  -3.00000000  -2.00000000   0.40000000
211.00000000  29.00000000  79.00000000   0.73148148
212.00000000  42.00000000   8.00000000   0.16000000
213.00000000 -34.00000000  39.00000000   7.80000000
214.00000000  28.00000000  38.00000000   0.57575758
215.00000000 -27.00000000  30.00000000  10.00000000
216.00000000 -44.00000000 -23.00000000   0.34328358
217.00000000  27.00000000  44.00000000   0.61971831
218.00000000 -15.00000000 -11.00000000   0.42307692
219.00000000  -7.00000000  -4.00000000   0.36363636
220.00000000  67.00000000  28.00000000   0.29473684
221.00000000 -17.00000000   7.00000000  -0.70000000
222.00000000  14.00000000  13.00000000   0.48148148
223.00000000  30.00000000 -32.00000000  16.00000000
224.00000000  27.00000000  20.00000000   0.42553191
225.00000000  23.00000000  33.00000000   0.58928571
226.00000000  -7.00000000  48.00000000   1.17073171
227.00000000  59.00000000 -35.00000000  -1.45833333
228.00000000  67.00000000  -3.00000000  -0.04687500
229.00000000  -4.00000000 -16.00000000   0.80000000
230.00000000  27.00000000  18.00000000   0.40000000
231.00000000 -32.00000000   0.00000000  -0.00000000
232.00000000 -29.00000000  33.00000000   8.25000000
233.00000000   9.00000000  27.00000000   0.75000000
234.00000000  -2.00000000  34.00000000   1.06250000
235.00000000  62.00000000   2.00000000   0.03125000
236.00000000  40.00000000  65.00000000   0.61904762
237.00000000  19.00000000   8.00000000   0.29629630
238.00000000  74.00000000   6.00000000   0.07500000
239.00000000  18.00000000  27.00000000   0.60000000
240.00000000  22.00000000  25.00000000   0.53191489
241.00000000  58.00000000 -34.00000000  -1.41666667
242.00000000   1.00000000  23.00000000   0.95833333
243.00000000 -13.00000000  -3.00000000   0.18750000
244.00000000  52.00000000  -4.00000000  -0.08333333
245.00000000  19.00000000  29.00000000   0.60416667
246.00000000  54.00000000   8.00000000   0.12903226
247.00000000  -2.00000000  45.00000000   1.04651163
248.00000000  11.00000000  -6.00000000  -1.20000000
249.00000000  -6.00000000  22.00000000   1.37500000
250.00000000  58.00000000  56.00000000   0.49122807
251.00000000  -9.00000000   7.00000000  -3.50000000
252.00000000  45.00000000  22.00000000   0.32835821
253.00000000  54.00000000   8.00000000   0.12903226
254.00000000  -1.00000000  34.00000000   1.03030303
255.00000000  26.00000000   3.00000000   0.10344828
256.00000000  41.00000000   2.00000000   0.04651163
257.00000000  45.00000000  62.00000000   0.57943925
258.00000000   5.00000000  27.00000000   0.84375000
259.00000000  11.00000000  14.00000000   0.56000000
260.00000000   7.00000000  51.00000000   0.87931034
261.00000000  16.00000000   9.00000000   0.36000000
262.00000000   2.00000000  22.00000000   0.91666667
263.00000000  29.00000000  -1.00000000  -0.03571429
264.00000000  -7.00000000  10.00000000   3.33333333
265.00000000  44.00000000  17.00000000   0.27868852
266.00000000  36.00000000  25.00000000   0.40983607
267.00000000   2.00000000  30.00000000   0.93750000
268.00000000  69.00000000 -15.00000000  -0.27777778
269.00000000  33.00000000 -11.00000000  -0.50000000
270.00000000  -3.00000000  -1.00000000   0.25000000
271.00000000 -12.00000000  26.00000000   1.85714286
272.00000000 -18.00000000 -13.00000000   0.41935484
273.00000000  70.00000000 -11.00000000  -0.18644068
274.00000000  43.00000000  31.00000000   0.41891892
275.00000000 -10.00000000  27.00000000   1.58823529
276.00000000  28.00000000  -7.00000000  -0.33333333
277.00000000  18.00000000  41.00000000   0.69491525
278.00000000  41.00000000  31.00000000   0.43055556
279.00000000  41.00000000  42.00000000   0.50602410
280.00000000 -26.00000000  37.00000000   3.36363636
281.00000000  26.00000000  49.00000000   0.65333333
282.00000000  51.00000000  30.00000000   0.37037037
283.00000000  47.00000000 -15.00000000  -0.46875000
284.00000000  28.00000000  21.00000000   0.42857143
285.00000000 -19.00000000  38.00000000   2.00000000
286.00000000  60.00000000  26.00000000   0.30232558
287.00000000  46.00000000  23.00000000   0.33333333
288.00000000   4.00000000  83.00000000   0.95402299
289.00000000  15.00000000  16.00000000   0.51612903
290.00000000 -10.00000000  27.00000000   1.58823529
291.00000000  22.00000000  70.00000000   0.76086957
292.00000000  33.00000000  22.00000000   0.40000000
293.00000000  12.00000000 -12.00000000   0.50000000
294.00000000  25.00000000  60.00000000   0.70588235
295.00000000 -11.00000000  16.00000000   3.20000000
296.00000000  12.00000000  31.00000000   0.72093023
297.00000000   6.00000000 -15.00000000   1.66666667
298.00000000   1.00000000  10.00000000   0.90909091
299.00000000  24.00000000  83.00000000   0.77570093
300.00000000   4.00000000  41.00000000   0.91111111
301.00000000 -13.00000000  12.00000000 -12.00000000
302.00000000  54.00000000 -11.00000000  -0.25581395
303.00000000  47.00000000  53.00000000   0.53000000
304.00000000   9.00000000  14.00000000   0.60869565
305.00000000  36.00000000   3.00000000   0.07692308
306.00000000 -32.00000000  23.00000000  -2.55555556
307.00000000  23.00000000  15.00000000   0.39473684
308.00000000  41.00000000  20.00000000   0.32786885
309.00000000  18.00000000 -37.00000000   1.94736842
310.00000000 -36.00000000  29.00000000  -4.14285714
311.00000000 -16.00000000  36.00000000   1.80000000
312.00000000 -13.00000000   2.00000000  -0.18181818
313.00000000  33.00000000  29.00000000   0.46774194
314.00000000  44.00000000   9.00000000   0.16981132
315.00000000  22.00000000  28.00000000   0.56000000
316.00000000 -20.00000000  -6.00000000   0.23076923
317.00000000 -13.00000000  20.00000000   2.85714286
318.00000000  40.00000000  -5.00000000  -0.14285714
319.00000000  24.00000000  30.00000000   0.55555556
320.00000000 -46.00000000  29.00000000  -1.70588235
321.00000000 -45.00000000  15.00000000  -0.50000000
322.00000000   4.00000000  38.00000000   0.90476190
323.00000000 -19.00000000  -4.00000000   0.17391304
324.00000000  10.00000000  -5.00000000  -1.00000000
325.00000000  43.00000000  19.00000000   0.30645161
326.00000000  17.00000000  27.00000000   0.61363636
327.00000000   7.00000000  -8.00000000   8.00000000
328.00000000  11.00000000  20.00000000   0.64516129
329.00000000  33.00000000  24.00000000   0.42105263
330.00000000  36.00000000 -19.00000000  -1.11764706
331.00000000  71.00000000 -26.00000000  -0.57777778
332.00000000  43.00000000  30.00000000   0.41095890
333.00000000  36.00000000   1.00000000   0.02702703
334.00000000 -20.00000000   9.00000000  -0.81818182
335.00000000  65.00000000  11.00000000   0.14473684
336.00000000   6.00000000   2.00000000   0.25000000
337.00000000  55.00000000 -12.00000000  -0.27906977
338.00000000  -7.00000000   4.00000000  -1.33333333
339.00000000  28.00000000  23.00000000   0.45098039
340.00000000  -7.00000000  -6.00000000   0.46153846
341.00000000  18.00000000  24.00000000   0.57142857
342.00000000  25.00000000  36.00000000   0.59016393
343.00000000 -24.00000000  -1.00000000   0.04000000
344.00000000  46.00000000   9.00000000   0.16363636
345.00000000  -5.00000000 -29.00000000   0.85294118
346.00000000   2.00000000  -6.00000000   1.50000000
347.00000000  56.00000000 -27.00000000  -0.93103448
348.00000000   0.00000000 -27.00000000   1.00000000
349.00000000 -41.00000000  -3.00000000   0.06818182
350.00000000 -35.00000000 -20.00000000   0.36363636
351.00000000  45.00000000 -36.00000000  -4.00000000
352.00000000 -20.00000000 -29.00000000   0.59183673
353.00000000   1.00000000 -35.00000000   1.02941176
354.00000000  30.00000000 -11.00000000  -0.57894737
355.00000000 -13.00000000  30.00000000   1.76470588
356.00000000   7.00000000 -18.00000000   1.63636364
357.00000000 -12.00000000  -1.00000000   0.07692308
358.00000000 -35.00000000  -4.00000000   0.10256410
359.00000000 -12.00000000   9.00000000  -3.00000000
360.00000000  25.00000000 -21.00000000  -5.25000000
361.00000000  -8.00000000  -2.00000000   0.20000000
362.00000000  11.00000000   6.00000000   0.35294118
363.00000000  11.00000000  -9.00000000  -4.50000000
364.00000000 -25.00000000 -21.00000000   0.45652174
365.00000000  15.00000000 -24.00000000   2.66666667
366.00000000  11.00000000  15.00000000   0.57692308
367.00000000  25.00000000 -12.00000000  -0.92307692
368.00000000 -17.00000000 -31.00000000   0.64583333
369.00000000 -30.00000000  -3.00000000   0.09090909
370.00000000 -36.00000000  13.00000000  -0.56521739
371.00000000  15.00000000  -6.00000000  -0.66666667
372.00000000  76.00000000 -31.00000000  -0.68888889
373.00000000  -4.00000000   9.00000000   1.80000000
374.00000000  13.00000000 -13.00000000   0.50000000
375.00000000  -3.00000000  -6.00000000   0.66666667
376.00000000  19.00000000   6.00000000   0.24000000
377.00000000 -22.00000000   0.00000000  -0.00000000
378.00000000  51.00000000 -14.00000000  -0.37837838
379.00000000  12.00000000 -12.00000000   0.50000000
380.00000000  10.00000000  -2.00000000  -0.25000000
381.00000000  43.00000000   1.00000000   0.02272727
382.00000000  26.00000000 -27.00000000  27.00000000
383.00000000   1.00000000 -16.00000000   1.06666667
384.00000000 -18.00000000 -13.00000000   0.41935484
385.00000000  16.00000000 -27.00000000   2.45454545
386.00000000 -59.00000000 -20.00000000   0.25316456
387.00000000 -34.00000000  -7.00000000   0.17073171
388.00000000   3.00000000 -20.00000000   1.17647059
389.00000000 -35.00000000  21.00000000  -1.50000000
390.00000000 -41.00000000  10.00000000  -0.32258065
391.00000000 -11.00000000 -41.00000000   0.78846154
392.00000000   7.00000000 -35.00000000   1.25000000
393.00000000   3.00000000 -22.00000000   1.15789474
394.00000000  -8.00000000  29.00000000   1.38095238
395.00000000 -54.00000000  -9.00000000   0.14285714
396.00000000  -3.00000000 -33.00000000   0.91666667
397.00000000  37.00000000  19.00000000   0.33928571
398.00000000   0.00000000  -3.00000000   1.00000000
399.00000000 -16.00000000   8.00000000  -1.00000000
400.00000000  24.00000000 -12.00000000  -1.00000000
401.00000000 -23.00000000 -29.00000000   0.55769231
402.00000000  -1.00000000 -23.00000000   0.95833333
403.00000000   7.00000000  -2.00000000  -0.40000000
404.00000000   4.00000000 -38.00000000   1.11764706
405.00000000  71.00000000 -25.00000000  -0.54347826
406.00000000 -27.00000000 -14.00000000   0.34146341
407.00000000 -10.00000000 -22.00000000   0.68750000
408.00000000  47.00000000 -17.00000000  -0.56666667
409.00000000   6.00000000  -8.00000000   4.00000000
410.00000000 -25.00000000  -5.00000000   0.16666667
411.00000000   7.00000000  36.00000000   0.83720930
412.00000000 -25.00000000   9.00000000  -0.56250000
413.00000000 -23.00000000  -1.00000000   0.04166667
414.00000000  -3.00000000   1.00000000  -0.50000000
415.00000000  -7.00000000 -10.00000000   0.58823529
416.00000000 -27.00000000   1.00000000  -0.03846154
417.00000000 -11.00000000 -42.00000000   0.79245283
418.00000000  -5.00000000 -21.00000000   0.80769231
419.00000000  25.00000000  -5.00000000  -0.25000000
420.00000000  10.00000000 -23.00000000   1.76923077
421.00000000  -8.00000000 -44.00000000   0.84615385
422.00000000   9.00000000  -6.00000000  -2.00000000
423.00000000 -27.00000000 -21.00000000   0.43750000
424.00000000 -29.00000000 -29.00000000   0.50000000
425.00000000  16.00000000 -31.00000000   2.06666667
426.00000000 -30.00000000 -23.00000000   0.43396226
427.00000000 -20.00000000   7.00000000  -0.53846154
428.00000000 -39.00000000 -29.00000000   0.42647059
429.00000000 -40.00000000 -26.00000000   0.39393939
430.00000000   3.00000000 -11.00000000   1.37500000
431.00000000 -22.00000000  -1.00000000   0.04347826
432.00000000 -20.00000000   9.00000000  -0.81818182
433.00000000 -14.00000000  -2.00000000   0.12500000
434.00000000   3.00000000  -1.00000000  -0.50000000
435.00000000  -7.00000000 -18.00000000   0.72000000
436.00000000  -8.00000000 -17.00000000   0.68000000
437.00000000 -22.00000000 -30.00000000   0.57692308
438.00000000  30.00000000  -5.00000000  -0.20000000
439.00000000 -26.00000000 -10.00000000   0.27777778
440.00000000  19.00000000 -23.00000000   5.75000000
441.00000000 -38.00000000 -28.00000000   0.42424242
442.00000000 -27.00000000 -14.00000000   0.34146341
443.00000000   7.00000000 -23.00000000   1.43750000
444.00000000  -5.00000000 -21.00000000   0.80769231
445.00000000  -3.00000000 -12.00000000   0.80000000
446.00000000  42.00000000 -27.00000000  -1.80000000
447.00000000 -13.00000000 -16.00000000   0.55172414
448.00000000   1.00000000 -40.00000000   1.02564103
449.00000000 -27.00000000 -36.00000000   0.57142857
450.00000000 -42.00000000   9.00000000  -0.27272727
451.00000000  29.00000000 -39.00000000   3.90000000
452.00000000 -34.00000000  -4.00000000   0.10526316
453.00000000 -40.00000000   5.00000000  -0.14285714
454.00000000 -11.00000000 -32.00000000   0.74418605
455.00000000  -8.00000000   1.00000000  -0.14285714
456.00000000 -18.00000000  12.00000000  -2.00000000
457.00000000  -7.00000000 -19.00000000   0.73076923
458.00000000 -26.00000000 -11.00000000   0.29729730
459.00000000 -18.00000000 -17.00000000   0.48571429
460.00000000   9.00000000 -20.00000000   1.81818182
461.00000000 -32.00000000 -43.00000000   0.57333333
462.00000000 -14.00000000 -29.00000000   0.67441860
463.00000000 -17.00000000  13.00000000  -3.25000000
464.00000000 -24.00000000 -13.00000000   0.35135135
465.00000000  10.00000000 -14.00000000   3.50000000
466.00000000 -19.00000000 -17.00000000   0.47222222
467.00000000 -32.00000000   4.00000000  -0.14285714
468.00000000  -9.00000000 -40.00000000   0.81632653
469.00000000  -6.00000000 -36.00000000   0.85714286
470.00000000 -21.00000000 -20.00000000   0.48780488
471.00000000   4.00000000 -32.00000000   1.14285714
472.00000000 -30.00000000 -43.00000000   0.58904110
473.00000000 -41.00000000 -27.00000000   0.39705882
474.00000000  36.00000000 -36.00000000   0.50000000
475.00000000 -13.00000000   1.00000000  -0.08333333
476.00000000 -30.00000000 -38.00000000   0.55882353
477.00000000  28.00000000 -35.00000000   5.00000000
478.00000000  26.00000000  14.00000000   0.35000000
479.00000000 -46.00000000 -20.00000000   0.30303030
480.00000000 -49.00000000  21.00000000  -0.75000000
481.00000000 -15.00000000   9.00000000  -1.50000000
482.00000000 -30.00000000   0.00000000  -0.00000000
483.00000000  27.00000000 -39.00000000   3.25000000
484.00000000  32.00000000  -8.00000000  -0.33333333
485.00000000  -9.00000000 -10.00000000   0.52631579
486.00000000 -36.00000000   3.00000000  -0.09090909
487.00000000  -5.00000000 -27.00000000   0.84375000
488.00000000 -14.00000000  17.00000000   5.66666667
489.00000000 -26.00000000  -5.00000000   0.16129032
490.00000000   7.00000000 -28.00000000   1.33333333
491.00000000 -20.00000000 -21.00000000   0.51219512
492.00000000 -15.00000000  -1.00000000   0.06250000
493.00000000   1.00000000   5.00000000   0.83333333
494.00000000  -2.00000000 -14.00000000   0.87500000
495.00000000  -8.00000000 -19.00000000   0.70370370
496.00000000 -49.00000000 -13.00000000   0.20967742
497.00000000  -5.00000000 -13.00000000   0.72222222
498.00000000 -22.00000000 -14.00000000   0.38888889
499.00000000  -2.00000000 -10.00000000   0.83333333
500.00000000  19.00000000  15.00000000   0.44117647
