# Supplementary material for: Ubiquitin transfer by a RING E3 ligase occurs from a closed E2~ubiquitin conformation
Source: Nat Commun. 2020 Jun 5;11:2846. doi: 10.1038/s41467-020-16666-y (PMC7275055; doi:10.1038/s41467-020-16666-y)
Supplement: Supplementary file 4 — Source Data [file 41467_2020_16666_MOESM4_ESM.zip › Source_Data/Figures/Figure_5/Figure_5a/ASCII_44RNF4/7_10with_fret.dat]

  0.00000000  48.00000000 261.00000000   0.84466019
  1.00000000  18.00000000 221.00000000   0.92468619
  2.00000000  47.00000000 235.00000000   0.83333333
  3.00000000  57.00000000 114.00000000   0.66666667
  4.00000000  81.00000000 254.00000000   0.75820896
  5.00000000   5.00000000 188.00000000   0.97409326
  6.00000000  17.00000000 227.00000000   0.93032787
  7.00000000  49.00000000 293.00000000   0.85672515
  8.00000000  37.00000000 233.00000000   0.86296296
  9.00000000   8.00000000 193.00000000   0.96019900
 10.00000000  15.00000000 198.00000000   0.92957746
 11.00000000  11.00000000 174.00000000   0.94054054
 12.00000000  35.00000000 177.00000000   0.83490566
 13.00000000  58.00000000 190.00000000   0.76612903
 14.00000000  25.00000000 241.00000000   0.90601504
 15.00000000  14.00000000 210.00000000   0.93750000
 16.00000000  77.00000000 218.00000000   0.73898305
 17.00000000   0.00000000 124.00000000   1.00000000
 18.00000000   7.00000000 219.00000000   0.96902655
 19.00000000  23.00000000 232.00000000   0.90980392
 20.00000000  13.00000000 219.00000000   0.94396552
 21.00000000  24.00000000  67.00000000   0.73626374
 22.00000000 -12.00000000  98.00000000   1.13953488
 23.00000000   7.00000000  17.00000000   0.70833333
 24.00000000  12.00000000  28.00000000   0.70000000
 25.00000000  12.00000000  46.00000000   0.79310345
 26.00000000 -13.00000000  33.00000000   1.65000000
 27.00000000  10.00000000  44.00000000   0.81481481
 28.00000000  15.00000000   9.00000000   0.37500000
 29.00000000  31.00000000  64.00000000   0.67368421
 30.00000000  33.00000000  19.00000000   0.36538462
 31.00000000 -11.00000000  62.00000000   1.21568627
 32.00000000  16.00000000  52.00000000   0.76470588
 33.00000000  23.00000000  40.00000000   0.63492063
 34.00000000  46.00000000  16.00000000   0.25806452
 35.00000000   1.00000000  21.00000000   0.95454545
 36.00000000  -4.00000000  66.00000000   1.06451613
 37.00000000 -19.00000000  64.00000000   1.42222222
 38.00000000   8.00000000  34.00000000   0.80952381
 39.00000000 -26.00000000  18.00000000  -2.25000000
 40.00000000 -31.00000000  41.00000000   4.10000000
 41.00000000 -17.00000000  42.00000000   1.68000000
 42.00000000 -38.00000000  53.00000000   3.53333333
 43.00000000  75.00000000  49.00000000   0.39516129
 44.00000000  11.00000000 100.00000000   0.90090090
 45.00000000 -15.00000000  62.00000000   1.31914894
 46.00000000  32.00000000  23.00000000   0.41818182
 47.00000000  23.00000000  70.00000000   0.75268817
 48.00000000  43.00000000  42.00000000   0.49411765
 49.00000000 -29.00000000  37.00000000   4.62500000
 50.00000000  45.00000000  71.00000000   0.61206897
 51.00000000  39.00000000  28.00000000   0.41791045
 52.00000000  71.00000000  81.00000000   0.53289474
 53.00000000  60.00000000  49.00000000   0.44954128
 54.00000000   0.00000000  42.00000000   1.00000000
 55.00000000  -8.00000000  11.00000000   3.66666667
 56.00000000  11.00000000  80.00000000   0.87912088
 57.00000000  41.00000000  85.00000000   0.67460317
 58.00000000  22.00000000  22.00000000   0.50000000
 59.00000000   2.00000000  51.00000000   0.96226415
 60.00000000  60.00000000  43.00000000   0.41747573
 61.00000000   7.00000000  28.00000000   0.80000000
 62.00000000 -29.00000000  15.00000000  -1.07142857
 63.00000000 -14.00000000  36.00000000   1.63636364
 64.00000000  -9.00000000  58.00000000   1.18367347
 65.00000000 -39.00000000  36.00000000 -12.00000000
 66.00000000  53.00000000  30.00000000   0.36144578
 67.00000000   8.00000000  21.00000000   0.72413793
 68.00000000  79.00000000  29.00000000   0.26851852
 69.00000000  28.00000000  45.00000000   0.61643836
 70.00000000  20.00000000  59.00000000   0.74683544
 71.00000000 -40.00000000  30.00000000  -3.00000000
 72.00000000  28.00000000  25.00000000   0.47169811
 73.00000000  37.00000000  95.00000000   0.71969697
 74.00000000  61.00000000  64.00000000   0.51200000
 75.00000000  43.00000000  50.00000000   0.53763441
 76.00000000 -22.00000000  61.00000000   1.56410256
 77.00000000   9.00000000  49.00000000   0.84482759
 78.00000000  48.00000000  42.00000000   0.46666667
 79.00000000  27.00000000  25.00000000   0.48076923
 80.00000000   3.00000000  45.00000000   0.93750000
 81.00000000  44.00000000  24.00000000   0.35294118
 82.00000000  35.00000000  34.00000000   0.49275362
 83.00000000 -29.00000000  53.00000000   2.20833333
 84.00000000  39.00000000  45.00000000   0.53571429
 85.00000000  45.00000000  79.00000000   0.63709677
 86.00000000  14.00000000  75.00000000   0.84269663
 87.00000000  25.00000000  11.00000000   0.30555556
 88.00000000  -5.00000000  31.00000000   1.19230769
 89.00000000  29.00000000  26.00000000   0.47272727
 90.00000000  -3.00000000  41.00000000   1.07894737
 91.00000000  70.00000000  30.00000000   0.30000000
 92.00000000  54.00000000  43.00000000   0.44329897
 93.00000000  12.00000000  16.00000000   0.57142857
 94.00000000 -14.00000000   2.00000000  -0.16666667
 95.00000000  59.00000000  40.00000000   0.40404040
 96.00000000  11.00000000  22.00000000   0.66666667
 97.00000000  46.00000000  43.00000000   0.48314607
 98.00000000   2.00000000  57.00000000   0.96610169
 99.00000000  17.00000000  51.00000000   0.75000000
100.00000000  38.00000000  70.00000000   0.64814815
101.00000000 -25.00000000  20.00000000  -4.00000000
102.00000000  -9.00000000  42.00000000   1.27272727
103.00000000  45.00000000  52.00000000   0.53608247
104.00000000  45.00000000   7.00000000   0.13461538
105.00000000  60.00000000   2.00000000   0.03225806
106.00000000  78.00000000  62.00000000   0.44285714
107.00000000  84.00000000   7.00000000   0.07692308
108.00000000  15.00000000  23.00000000   0.60526316
109.00000000   0.00000000  36.00000000   1.00000000
110.00000000  22.00000000  40.00000000   0.64516129
111.00000000  -7.00000000  31.00000000   1.29166667
112.00000000  13.00000000  35.00000000   0.72916667
113.00000000  35.00000000  43.00000000   0.55128205
114.00000000  52.00000000  90.00000000   0.63380282
115.00000000  22.00000000   2.00000000   0.08333333
116.00000000  15.00000000  46.00000000   0.75409836
117.00000000   3.00000000  29.00000000   0.90625000
118.00000000  19.00000000  14.00000000   0.42424242
119.00000000  39.00000000  49.00000000   0.55681818
120.00000000  40.00000000  17.00000000   0.29824561
121.00000000  11.00000000 -14.00000000   4.66666667
122.00000000  98.00000000  20.00000000   0.16949153
123.00000000  25.00000000  16.00000000   0.39024390
124.00000000  23.00000000  30.00000000   0.56603774
125.00000000  19.00000000  61.00000000   0.76250000
126.00000000  20.00000000  49.00000000   0.71014493
127.00000000  19.00000000  37.00000000   0.66071429
128.00000000  27.00000000  31.00000000   0.53448276
129.00000000  18.00000000  29.00000000   0.61702128
130.00000000  30.00000000  31.00000000   0.50819672
131.00000000   0.00000000  21.00000000   1.00000000
132.00000000 -29.00000000  57.00000000   2.03571429
133.00000000  40.00000000  32.00000000   0.44444444
134.00000000  55.00000000  30.00000000   0.35294118
135.00000000  36.00000000  50.00000000   0.58139535
136.00000000 -10.00000000  15.00000000   3.00000000
137.00000000   3.00000000  41.00000000   0.93181818
138.00000000  54.00000000  39.00000000   0.41935484
139.00000000  46.00000000  47.00000000   0.50537634
140.00000000   9.00000000  51.00000000   0.85000000
141.00000000  77.00000000  43.00000000   0.35833333
142.00000000  86.00000000  11.00000000   0.11340206
143.00000000  33.00000000  25.00000000   0.43103448
144.00000000  30.00000000  37.00000000   0.55223881
145.00000000  27.00000000   8.00000000   0.22857143
146.00000000  33.00000000  20.00000000   0.37735849
147.00000000  15.00000000  40.00000000   0.72727273
148.00000000  -1.00000000   4.00000000   1.33333333
149.00000000 -13.00000000  21.00000000   2.62500000
150.00000000 102.00000000  52.00000000   0.33766234
151.00000000  62.00000000  57.00000000   0.47899160
152.00000000  70.00000000  54.00000000   0.43548387
153.00000000  25.00000000  74.00000000   0.74747475
154.00000000  10.00000000  40.00000000   0.80000000
155.00000000  51.00000000  27.00000000   0.34615385
156.00000000  15.00000000  -5.00000000  -0.50000000
157.00000000  33.00000000  33.00000000   0.50000000
158.00000000  39.00000000  60.00000000   0.60606061
159.00000000  14.00000000   9.00000000   0.39130435
160.00000000  -5.00000000  50.00000000   1.11111111
161.00000000  70.00000000   9.00000000   0.11392405
162.00000000  71.00000000  66.00000000   0.48175182
163.00000000  58.00000000  25.00000000   0.30120482
164.00000000  49.00000000  49.00000000   0.50000000
165.00000000  53.00000000  34.00000000   0.39080460
166.00000000  15.00000000  25.00000000   0.62500000
167.00000000 101.00000000  56.00000000   0.35668790
168.00000000  81.00000000  22.00000000   0.21359223
169.00000000 -23.00000000   6.00000000  -0.35294118
170.00000000  20.00000000  33.00000000   0.62264151
171.00000000 -15.00000000  31.00000000   1.93750000
172.00000000  38.00000000   7.00000000   0.15555556
173.00000000  24.00000000  45.00000000   0.65217391
174.00000000   1.00000000  46.00000000   0.97872340
175.00000000  36.00000000  34.00000000   0.48571429
176.00000000   4.00000000  37.00000000   0.90243902
177.00000000  -6.00000000  14.00000000   1.75000000
178.00000000  18.00000000  -4.00000000  -0.28571429
179.00000000  63.00000000  36.00000000   0.36363636
180.00000000   9.00000000  32.00000000   0.78048780
181.00000000  -8.00000000  19.00000000   1.72727273
182.00000000  46.00000000   8.00000000   0.14814815
183.00000000  22.00000000  80.00000000   0.78431373
184.00000000  -3.00000000  27.00000000   1.12500000
185.00000000  43.00000000  23.00000000   0.34848485
186.00000000  43.00000000  13.00000000   0.23214286
187.00000000  26.00000000  56.00000000   0.68292683
188.00000000 -12.00000000  46.00000000   1.35294118
189.00000000  17.00000000  16.00000000   0.48484848
190.00000000  38.00000000  17.00000000   0.30909091
191.00000000 -14.00000000  -5.00000000   0.26315789
192.00000000  30.00000000   1.00000000   0.03225806
193.00000000   2.00000000  26.00000000   0.92857143
194.00000000 -10.00000000  70.00000000   1.16666667
195.00000000  43.00000000  37.00000000   0.46250000
196.00000000  52.00000000 -11.00000000  -0.26829268
197.00000000  25.00000000  52.00000000   0.67532468
198.00000000  21.00000000  11.00000000   0.34375000
199.00000000  34.00000000  -3.00000000  -0.09677419
200.00000000  18.00000000  42.00000000   0.70000000
201.00000000  20.00000000  43.00000000   0.68253968
202.00000000  13.00000000  37.00000000   0.74000000
203.00000000  21.00000000  35.00000000   0.62500000
204.00000000  28.00000000  18.00000000   0.39130435
205.00000000  27.00000000   0.00000000   0.00000000
206.00000000  31.00000000  12.00000000   0.27906977
207.00000000  15.00000000   1.00000000   0.06250000
208.00000000  30.00000000  19.00000000   0.38775510
209.00000000  17.00000000  15.00000000   0.46875000
210.00000000  27.00000000  21.00000000   0.43750000
211.00000000  18.00000000   3.00000000   0.14285714
212.00000000  39.00000000  60.00000000   0.60606061
213.00000000  64.00000000 -22.00000000  -0.52380952
214.00000000   8.00000000  23.00000000   0.74193548
215.00000000  39.00000000  14.00000000   0.26415094
216.00000000  -3.00000000  44.00000000   1.07317073
217.00000000  44.00000000  41.00000000   0.48235294
218.00000000  71.00000000  53.00000000   0.42741935
219.00000000  -2.00000000  15.00000000   1.15384615
220.00000000   8.00000000  21.00000000   0.72413793
221.00000000  28.00000000  26.00000000   0.48148148
222.00000000  76.00000000  21.00000000   0.21649485
223.00000000  34.00000000  55.00000000   0.61797753
224.00000000 -15.00000000  17.00000000   8.50000000
225.00000000  22.00000000  -9.00000000  -0.69230769
226.00000000  39.00000000  72.00000000   0.64864865
227.00000000 -35.00000000  12.00000000  -0.52173913
228.00000000  28.00000000  38.00000000   0.57575758
229.00000000  -2.00000000  13.00000000   1.18181818
230.00000000  58.00000000  28.00000000   0.32558140
231.00000000  -7.00000000  48.00000000   1.17073171
232.00000000 -13.00000000 -10.00000000   0.43478261
233.00000000  26.00000000  34.00000000   0.56666667
234.00000000  23.00000000   8.00000000   0.25806452
235.00000000  26.00000000  25.00000000   0.49019608
236.00000000 -11.00000000  33.00000000   1.50000000
237.00000000   7.00000000  25.00000000   0.78125000
238.00000000  15.00000000  24.00000000   0.61538462
239.00000000  21.00000000  24.00000000   0.53333333
240.00000000  26.00000000   6.00000000   0.18750000
241.00000000  -8.00000000  34.00000000   1.30769231
242.00000000  12.00000000  16.00000000   0.57142857
243.00000000  21.00000000  10.00000000   0.32258065
244.00000000 -14.00000000  47.00000000   1.42424242
245.00000000  64.00000000   7.00000000   0.09859155
246.00000000 -24.00000000  11.00000000  -0.84615385
247.00000000  10.00000000  87.00000000   0.89690722
248.00000000  14.00000000  20.00000000   0.58823529
249.00000000  16.00000000  -9.00000000  -1.28571429
250.00000000  14.00000000  38.00000000   0.73076923
251.00000000  15.00000000  40.00000000   0.72727273
252.00000000   0.00000000   6.00000000   1.00000000
253.00000000  55.00000000  14.00000000   0.20289855
254.00000000  18.00000000   3.00000000   0.14285714
255.00000000  38.00000000  -3.00000000  -0.08571429
256.00000000  -7.00000000  32.00000000   1.28000000
257.00000000  -2.00000000  13.00000000   1.18181818
258.00000000  33.00000000  33.00000000   0.50000000
259.00000000  73.00000000  27.00000000   0.27000000
260.00000000  51.00000000  24.00000000   0.32000000
261.00000000  44.00000000   8.00000000   0.15384615
262.00000000  33.00000000  18.00000000   0.35294118
263.00000000   9.00000000  10.00000000   0.52631579
264.00000000  -3.00000000  47.00000000   1.06818182
265.00000000  23.00000000  31.00000000   0.57407407
266.00000000  14.00000000  -5.00000000  -0.55555556
267.00000000  32.00000000  27.00000000   0.45762712
268.00000000  81.00000000  36.00000000   0.30769231
269.00000000  34.00000000  14.00000000   0.29166667
270.00000000  12.00000000  27.00000000   0.69230769
271.00000000  42.00000000  -7.00000000  -0.20000000
272.00000000  56.00000000  29.00000000   0.34117647
273.00000000  23.00000000 -24.00000000  24.00000000
274.00000000  16.00000000  13.00000000   0.44827586
275.00000000  42.00000000   5.00000000   0.10638298
276.00000000  26.00000000  -1.00000000  -0.04000000
277.00000000  47.00000000  32.00000000   0.40506329
278.00000000  32.00000000   5.00000000   0.13513514
279.00000000  51.00000000 -25.00000000  -0.96153846
280.00000000  67.00000000  31.00000000   0.31632653
281.00000000  14.00000000  -8.00000000  -1.33333333
282.00000000 -31.00000000  24.00000000  -3.42857143
283.00000000  15.00000000   1.00000000   0.06250000
284.00000000  56.00000000  -2.00000000  -0.03703704
285.00000000  42.00000000  -2.00000000  -0.05000000
286.00000000 -31.00000000  37.00000000   6.16666667
287.00000000  25.00000000   3.00000000   0.10714286
288.00000000   5.00000000  -9.00000000   2.25000000
289.00000000  45.00000000  21.00000000   0.31818182
290.00000000  80.00000000  32.00000000   0.28571429
291.00000000  15.00000000  18.00000000   0.54545455
292.00000000  18.00000000   3.00000000   0.14285714
293.00000000   0.00000000  50.00000000   1.00000000
294.00000000   6.00000000  62.00000000   0.91176471
295.00000000  64.00000000   8.00000000   0.11111111
296.00000000  -4.00000000  57.00000000   1.07547170
297.00000000  21.00000000   7.00000000   0.25000000
298.00000000  31.00000000  11.00000000   0.26190476
299.00000000  83.00000000  34.00000000   0.29059829
300.00000000  35.00000000   5.00000000   0.12500000
301.00000000   8.00000000  35.00000000   0.81395349
302.00000000  -2.00000000  16.00000000   1.14285714
303.00000000  14.00000000  23.00000000   0.62162162
304.00000000  -3.00000000  50.00000000   1.06382979
305.00000000   9.00000000   1.00000000   0.10000000
306.00000000   8.00000000  45.00000000   0.84905660
307.00000000 -15.00000000  36.00000000   1.71428571
308.00000000   8.00000000  33.00000000   0.80487805
309.00000000  45.00000000 -12.00000000  -0.36363636
310.00000000 -12.00000000  -5.00000000   0.29411765
311.00000000  53.00000000  36.00000000   0.40449438
312.00000000  11.00000000  55.00000000   0.83333333
313.00000000  41.00000000  11.00000000   0.21153846
314.00000000  10.00000000  -9.00000000  -9.00000000
315.00000000   6.00000000  37.00000000   0.86046512
316.00000000  21.00000000  17.00000000   0.44736842
317.00000000  -8.00000000  16.00000000   2.00000000
318.00000000 -15.00000000  -1.00000000   0.06250000
319.00000000 -13.00000000 -13.00000000   0.50000000
320.00000000  28.00000000  15.00000000   0.34883721
321.00000000  -5.00000000  -8.00000000   0.61538462
322.00000000  32.00000000  15.00000000   0.31914894
323.00000000  -7.00000000  43.00000000   1.19444444
324.00000000  -1.00000000   5.00000000   1.25000000
325.00000000 -14.00000000  12.00000000  -6.00000000
326.00000000  68.00000000  25.00000000   0.26881720
327.00000000  -8.00000000 -11.00000000   0.57894737
328.00000000  15.00000000   0.00000000   0.00000000
329.00000000  37.00000000  29.00000000   0.43939394
330.00000000  -5.00000000  26.00000000   1.23809524
331.00000000  13.00000000   5.00000000   0.27777778
332.00000000   8.00000000  34.00000000   0.80952381
333.00000000  38.00000000 -10.00000000  -0.35714286
334.00000000  54.00000000  47.00000000   0.46534653
335.00000000  26.00000000  36.00000000   0.58064516
336.00000000  57.00000000  26.00000000   0.31325301
337.00000000  12.00000000  -8.00000000  -2.00000000
338.00000000   7.00000000   0.00000000   0.00000000
339.00000000  11.00000000 -11.00000000   0.50000000
340.00000000  27.00000000  45.00000000   0.62500000
341.00000000  67.00000000  48.00000000   0.41739130
342.00000000  28.00000000 -17.00000000  -1.54545455
343.00000000  20.00000000 -21.00000000  21.00000000
344.00000000  25.00000000  37.00000000   0.59677419
345.00000000  21.00000000  -7.00000000  -0.50000000
346.00000000  19.00000000  66.00000000   0.77647059
347.00000000  13.00000000   0.00000000   0.00000000
348.00000000  21.00000000   9.00000000   0.30000000
349.00000000  25.00000000  35.00000000   0.58333333
350.00000000 -15.00000000  20.00000000   4.00000000
351.00000000  49.00000000 -10.00000000  -0.25641026
352.00000000   9.00000000 -13.00000000   3.25000000
353.00000000  18.00000000  16.00000000   0.47058824
354.00000000   2.00000000  40.00000000   0.95238095
355.00000000  61.00000000  -1.00000000  -0.01666667
356.00000000  17.00000000 -11.00000000  -1.83333333
357.00000000  65.00000000 -16.00000000  -0.32653061
358.00000000  39.00000000  31.00000000   0.44285714
359.00000000   2.00000000  19.00000000   0.90476190
360.00000000  59.00000000  51.00000000   0.46363636
361.00000000 -26.00000000 -24.00000000   0.48000000
362.00000000  31.00000000  -1.00000000  -0.03333333
363.00000000  13.00000000 -33.00000000   1.65000000
364.00000000  -4.00000000  35.00000000   1.12903226
365.00000000  18.00000000  25.00000000   0.58139535
366.00000000  17.00000000  52.00000000   0.75362319
367.00000000  -8.00000000 -14.00000000   0.63636364
368.00000000  42.00000000  15.00000000   0.26315789
369.00000000  47.00000000 -22.00000000  -0.88000000
370.00000000  63.00000000   2.00000000   0.03076923
371.00000000  39.00000000  12.00000000   0.23529412
372.00000000  30.00000000  13.00000000   0.30232558
373.00000000  21.00000000  16.00000000   0.43243243
374.00000000  -2.00000000 -12.00000000   0.85714286
375.00000000  25.00000000  21.00000000   0.45652174
376.00000000  10.00000000  -2.00000000  -0.25000000
377.00000000  20.00000000 -10.00000000  -1.00000000
378.00000000  96.00000000   0.00000000   0.00000000
379.00000000  19.00000000 -10.00000000  -1.11111111
380.00000000  48.00000000 -12.00000000  -0.33333333
381.00000000  54.00000000  24.00000000   0.30769231
382.00000000  30.00000000   8.00000000   0.21052632
383.00000000  12.00000000   4.00000000   0.25000000
384.00000000   6.00000000  38.00000000   0.86363636
385.00000000  27.00000000  -7.00000000  -0.35000000
386.00000000  21.00000000  -1.00000000  -0.05000000
387.00000000  18.00000000  -6.00000000  -0.50000000
388.00000000   6.00000000  19.00000000   0.76000000
389.00000000 -24.00000000   8.00000000  -0.50000000
390.00000000  35.00000000   2.00000000   0.05405405
391.00000000   7.00000000  35.00000000   0.83333333
392.00000000  62.00000000 -12.00000000  -0.24000000
393.00000000  17.00000000  12.00000000   0.41379310
394.00000000  19.00000000  10.00000000   0.34482759
395.00000000  57.00000000  -2.00000000  -0.03636364
396.00000000  32.00000000  47.00000000   0.59493671
397.00000000  16.00000000  29.00000000   0.64444444
398.00000000   2.00000000  -8.00000000   1.33333333
399.00000000  34.00000000  23.00000000   0.40350877
400.00000000  -6.00000000  26.00000000   1.30000000
401.00000000  40.00000000  36.00000000   0.47368421
402.00000000  29.00000000  41.00000000   0.58571429
403.00000000  14.00000000  22.00000000   0.61111111
404.00000000  39.00000000  29.00000000   0.42647059
405.00000000 106.00000000  42.00000000   0.28378378
406.00000000  20.00000000   1.00000000   0.04761905
407.00000000 -11.00000000  23.00000000   1.91666667
408.00000000  17.00000000  21.00000000   0.55263158
409.00000000  16.00000000 -12.00000000  -3.00000000
410.00000000  42.00000000 -28.00000000  -2.00000000
411.00000000  16.00000000  24.00000000   0.60000000
412.00000000  23.00000000  -1.00000000  -0.04545455
413.00000000  -9.00000000  -1.00000000   0.10000000
414.00000000  40.00000000   3.00000000   0.06976744
415.00000000  22.00000000   0.00000000   0.00000000
416.00000000 -22.00000000   6.00000000  -0.37500000
417.00000000  47.00000000  37.00000000   0.44047619
418.00000000  57.00000000  36.00000000   0.38709677
419.00000000 -39.00000000  21.00000000  -1.16666667
420.00000000 -11.00000000  33.00000000   1.50000000
421.00000000  -2.00000000   2.00000000   0.50000000
422.00000000  27.00000000  64.00000000   0.70329670
423.00000000  52.00000000  39.00000000   0.42857143
424.00000000  16.00000000  39.00000000   0.70909091
425.00000000   6.00000000   3.00000000   0.33333333
426.00000000  -8.00000000   9.00000000   9.00000000
427.00000000 -18.00000000   3.00000000  -0.20000000
428.00000000  -1.00000000  19.00000000   1.05555556
429.00000000  30.00000000  12.00000000   0.28571429
430.00000000  33.00000000   4.00000000   0.10810811
431.00000000  10.00000000   0.00000000   0.00000000
432.00000000  -9.00000000  33.00000000   1.37500000
433.00000000  20.00000000 -14.00000000  -2.33333333
434.00000000  45.00000000   8.00000000   0.15094340
435.00000000  17.00000000  -2.00000000  -0.13333333
436.00000000  55.00000000  26.00000000   0.32098765
437.00000000  26.00000000   3.00000000   0.10344828
438.00000000   9.00000000  41.00000000   0.82000000
439.00000000  20.00000000  -8.00000000  -0.66666667
440.00000000  82.00000000   9.00000000   0.09890110
441.00000000  26.00000000  41.00000000   0.61194030
442.00000000  -9.00000000   9.00000000   0.50000000
443.00000000  -8.00000000 -14.00000000   0.63636364
444.00000000 -10.00000000  22.00000000   1.83333333
445.00000000   9.00000000  26.00000000   0.74285714
446.00000000  43.00000000  20.00000000   0.31746032
447.00000000  27.00000000  -4.00000000  -0.17391304
448.00000000   3.00000000   9.00000000   0.75000000
449.00000000  21.00000000  24.00000000   0.53333333
450.00000000  21.00000000  54.00000000   0.72000000
451.00000000  36.00000000  27.00000000   0.42857143
452.00000000 -15.00000000 -35.00000000   0.70000000
453.00000000  47.00000000  31.00000000   0.39743590
454.00000000  14.00000000  74.00000000   0.84090909
455.00000000  15.00000000   9.00000000   0.37500000
456.00000000   7.00000000  10.00000000   0.58823529
457.00000000  23.00000000   3.00000000   0.11538462
458.00000000  10.00000000  44.00000000   0.81481481
459.00000000  59.00000000   3.00000000   0.04838710
460.00000000  15.00000000  29.00000000   0.65909091
461.00000000  19.00000000   7.00000000   0.26923077
462.00000000  33.00000000  10.00000000   0.23255814
463.00000000 -10.00000000   8.00000000  -4.00000000
464.00000000 -11.00000000  42.00000000   1.35483871
465.00000000  -1.00000000  30.00000000   1.03448276
466.00000000 -18.00000000  -9.00000000   0.33333333
467.00000000  32.00000000  18.00000000   0.36000000
468.00000000 -25.00000000  49.00000000   2.04166667
469.00000000  45.00000000   5.00000000   0.10000000
470.00000000  -3.00000000  30.00000000   1.11111111
471.00000000  38.00000000  30.00000000   0.44117647
472.00000000  21.00000000  10.00000000   0.32258065
473.00000000  47.00000000 -30.00000000  -1.76470588
474.00000000   0.00000000  55.00000000   1.00000000
475.00000000  70.00000000  22.00000000   0.23913043
476.00000000  15.00000000  -7.00000000  -0.87500000
477.00000000 -10.00000000   3.00000000  -0.42857143
478.00000000  82.00000000  17.00000000   0.17171717
479.00000000  15.00000000  12.00000000   0.44444444
480.00000000  57.00000000   2.00000000   0.03389831
481.00000000  -1.00000000  19.00000000   1.05555556
482.00000000 -13.00000000  15.00000000   7.50000000
483.00000000  22.00000000  23.00000000   0.51111111
484.00000000  60.00000000  12.00000000   0.16666667
485.00000000  16.00000000  12.00000000   0.42857143
486.00000000  52.00000000 -30.00000000  -1.36363636
487.00000000  25.00000000  17.00000000   0.40476190
488.00000000   2.00000000   8.00000000   0.80000000
489.00000000  41.00000000  15.00000000   0.26785714
490.00000000 -36.00000000 -17.00000000   0.32075472
491.00000000  49.00000000  -3.00000000  -0.06521739
492.00000000 -13.00000000  18.00000000   3.60000000
493.00000000 -23.00000000  51.00000000   1.82142857
494.00000000  -3.00000000  19.00000000   1.18750000
495.00000000 -18.00000000  -1.00000000   0.05263158
496.00000000   7.00000000  -2.00000000  -0.40000000
497.00000000  -8.00000000  -1.00000000   0.11111111
498.00000000  42.00000000  13.00000000   0.23636364
499.00000000  -8.00000000   6.00000000  -3.00000000
500.00000000  69.00000000  17.00000000   0.19767442
