# Supplementary material for: Ubiquitin transfer by a RING E3 ligase occurs from a closed E2~ubiquitin conformation
Source: Nat Commun. 2020 Jun 5;11:2846. doi: 10.1038/s41467-020-16666-y (PMC7275055; doi:10.1038/s41467-020-16666-y)
Supplement: Supplementary file 4 — Source Data [file 41467_2020_16666_MOESM4_ESM.zip › Source_Data/Figures/Figure_5/Figure_5a/ASCII_44RNF4/7_34with_fret.dat]

  0.00000000 217.00000000 170.00000000   0.43927649
  1.00000000 202.00000000 152.00000000   0.42937853
  2.00000000 230.00000000 191.00000000   0.45368171
  3.00000000 251.00000000 170.00000000   0.40380048
  4.00000000 256.00000000 151.00000000   0.37100737
  5.00000000 193.00000000 162.00000000   0.45633803
  6.00000000 195.00000000 133.00000000   0.40548780
  7.00000000 185.00000000 178.00000000   0.49035813
  8.00000000 259.00000000 205.00000000   0.44181034
  9.00000000 223.00000000 124.00000000   0.35734870
 10.00000000 237.00000000 115.00000000   0.32670455
 11.00000000 242.00000000 101.00000000   0.29446064
 12.00000000 273.00000000 147.00000000   0.35000000
 13.00000000 147.00000000 127.00000000   0.46350365
 14.00000000 278.00000000 140.00000000   0.33492823
 15.00000000 239.00000000 117.00000000   0.32865169
 16.00000000 161.00000000 137.00000000   0.45973154
 17.00000000 258.00000000  82.00000000   0.24117647
 18.00000000 302.00000000 144.00000000   0.32286996
 19.00000000 204.00000000 121.00000000   0.37230769
 20.00000000 209.00000000 177.00000000   0.45854922
 21.00000000 228.00000000 152.00000000   0.40000000
 22.00000000 187.00000000 122.00000000   0.39482201
 23.00000000 285.00000000 123.00000000   0.30147059
 24.00000000 206.00000000 136.00000000   0.39766082
 25.00000000 219.00000000 160.00000000   0.42216359
 26.00000000 212.00000000 101.00000000   0.32268371
 27.00000000 206.00000000 124.00000000   0.37575758
 28.00000000 204.00000000  97.00000000   0.32225914
 29.00000000 261.00000000 110.00000000   0.29649596
 30.00000000 253.00000000  80.00000000   0.24024024
 31.00000000 313.00000000 103.00000000   0.24759615
 32.00000000 215.00000000 149.00000000   0.40934066
 33.00000000 252.00000000 100.00000000   0.28409091
 34.00000000 140.00000000  86.00000000   0.38053097
 35.00000000  24.00000000  13.00000000   0.35135135
 36.00000000  36.00000000  39.00000000   0.52000000
 37.00000000  -2.00000000  20.00000000   1.11111111
 38.00000000  42.00000000  36.00000000   0.46153846
 39.00000000 -29.00000000  -4.00000000   0.12121212
 40.00000000  12.00000000  16.00000000   0.57142857
 41.00000000  -6.00000000  21.00000000   1.40000000
 42.00000000  11.00000000  64.00000000   0.85333333
 43.00000000   4.00000000 -30.00000000   1.15384615
 44.00000000  12.00000000  20.00000000   0.62500000
 45.00000000  57.00000000 -20.00000000  -0.54054054
 46.00000000   4.00000000  -6.00000000   3.00000000
 47.00000000 -11.00000000   0.00000000  -0.00000000
 48.00000000 -29.00000000   6.00000000  -0.26086957
 49.00000000  40.00000000   0.00000000   0.00000000
 50.00000000  15.00000000 -43.00000000   1.53571429
 51.00000000  48.00000000  19.00000000   0.28358209
 52.00000000  10.00000000   5.00000000   0.33333333
 53.00000000  28.00000000  -1.00000000  -0.03703704
 54.00000000 -11.00000000   7.00000000  -1.75000000
 55.00000000  -9.00000000 -16.00000000   0.64000000
 56.00000000  19.00000000 -46.00000000   1.70370370
 57.00000000  12.00000000   3.00000000   0.20000000
 58.00000000   4.00000000   1.00000000   0.20000000
 59.00000000  39.00000000   1.00000000   0.02500000
 60.00000000  -9.00000000  18.00000000   2.00000000
 61.00000000  28.00000000   4.00000000   0.12500000
 62.00000000  15.00000000  26.00000000   0.63414634
 63.00000000  18.00000000  31.00000000   0.63265306
 64.00000000  30.00000000  14.00000000   0.31818182
 65.00000000  53.00000000  39.00000000   0.42391304
 66.00000000  27.00000000  21.00000000   0.43750000
 67.00000000  71.00000000 -16.00000000  -0.29090909
 68.00000000  34.00000000  -9.00000000  -0.36000000
 69.00000000  21.00000000   5.00000000   0.19230769
 70.00000000  13.00000000  -8.00000000  -1.60000000
 71.00000000 192.00000000  15.00000000   0.07246377
 72.00000000 102.00000000  -7.00000000  -0.07368421
 73.00000000 123.00000000  19.00000000   0.13380282
 74.00000000  76.00000000   3.00000000   0.03797468
 75.00000000  13.00000000  22.00000000   0.62857143
 76.00000000  71.00000000   3.00000000   0.04054054
 77.00000000  71.00000000  18.00000000   0.20224719
 78.00000000 105.00000000 -16.00000000  -0.17977528
 79.00000000  25.00000000  26.00000000   0.50980392
 80.00000000  98.00000000  -5.00000000  -0.05376344
 81.00000000  42.00000000  -6.00000000  -0.16666667
 82.00000000  97.00000000  -1.00000000  -0.01041667
 83.00000000  73.00000000   6.00000000   0.07594937
 84.00000000  66.00000000  39.00000000   0.37142857
 85.00000000  96.00000000  43.00000000   0.30935252
 86.00000000  74.00000000  26.00000000   0.26000000
 87.00000000  98.00000000  34.00000000   0.25757576
 88.00000000 134.00000000 121.00000000   0.47450980
 89.00000000  76.00000000  55.00000000   0.41984733
 90.00000000  96.00000000  -1.00000000  -0.01052632
 91.00000000  54.00000000 -17.00000000  -0.45945946
 92.00000000  66.00000000   5.00000000   0.07042254
 93.00000000  46.00000000  35.00000000   0.43209877
 94.00000000  80.00000000  17.00000000   0.17525773
 95.00000000  87.00000000  64.00000000   0.42384106
 96.00000000  89.00000000  25.00000000   0.21929825
 97.00000000  43.00000000  32.00000000   0.42666667
 98.00000000 107.00000000   5.00000000   0.04464286
 99.00000000  63.00000000  -9.00000000  -0.16666667
100.00000000  48.00000000  49.00000000   0.50515464
101.00000000  68.00000000  -9.00000000  -0.15254237
102.00000000  46.00000000  23.00000000   0.33333333
103.00000000 120.00000000  19.00000000   0.13669065
104.00000000  34.00000000  26.00000000   0.43333333
105.00000000  41.00000000   3.00000000   0.06818182
106.00000000  44.00000000  23.00000000   0.34328358
107.00000000  64.00000000 -21.00000000  -0.48837209
108.00000000  84.00000000   0.00000000   0.00000000
109.00000000   7.00000000   6.00000000   0.46153846
110.00000000  60.00000000  26.00000000   0.30232558
111.00000000  51.00000000   4.00000000   0.07272727
112.00000000  57.00000000  -3.00000000  -0.05555556
113.00000000  60.00000000  34.00000000   0.36170213
114.00000000  78.00000000 -43.00000000  -1.22857143
115.00000000 101.00000000  14.00000000   0.12173913
116.00000000  98.00000000   8.00000000   0.07547170
117.00000000  72.00000000 -13.00000000  -0.22033898
118.00000000  23.00000000  13.00000000   0.36111111
119.00000000  83.00000000  10.00000000   0.10752688
120.00000000  84.00000000  18.00000000   0.17647059
121.00000000  50.00000000  75.00000000   0.60000000
122.00000000  70.00000000 -17.00000000  -0.32075472
123.00000000  49.00000000   1.00000000   0.02000000
124.00000000  57.00000000  23.00000000   0.28750000
125.00000000  45.00000000  20.00000000   0.30769231
126.00000000  61.00000000 -19.00000000  -0.45238095
127.00000000  56.00000000 -21.00000000  -0.60000000
128.00000000  28.00000000 -20.00000000  -2.50000000
129.00000000  59.00000000  22.00000000   0.27160494
130.00000000  40.00000000  -8.00000000  -0.25000000
131.00000000   6.00000000  12.00000000   0.66666667
132.00000000 103.00000000  -7.00000000  -0.07291667
133.00000000  65.00000000  25.00000000   0.27777778
134.00000000 -12.00000000  13.00000000  13.00000000
135.00000000  40.00000000  -2.00000000  -0.05263158
136.00000000 120.00000000  26.00000000   0.17808219
137.00000000 120.00000000  20.00000000   0.14285714
138.00000000  71.00000000 -12.00000000  -0.20338983
139.00000000  19.00000000  13.00000000   0.40625000
140.00000000  93.00000000  15.00000000   0.13888889
141.00000000  67.00000000   6.00000000   0.08219178
142.00000000  52.00000000 -19.00000000  -0.57575758
143.00000000  33.00000000  45.00000000   0.57692308
144.00000000 107.00000000  33.00000000   0.23571429
145.00000000  11.00000000  28.00000000   0.71794872
146.00000000  84.00000000 -12.00000000  -0.16666667
147.00000000  61.00000000  -1.00000000  -0.01666667
148.00000000  34.00000000  20.00000000   0.37037037
149.00000000  26.00000000 -14.00000000  -1.16666667
150.00000000  26.00000000  12.00000000   0.31578947
151.00000000  68.00000000  19.00000000   0.21839080
152.00000000  29.00000000  14.00000000   0.32558140
153.00000000  90.00000000 -28.00000000  -0.45161290
154.00000000 107.00000000  12.00000000   0.10084034
155.00000000  70.00000000 -29.00000000  -0.70731707
156.00000000  54.00000000  10.00000000   0.15625000
157.00000000  75.00000000 -21.00000000  -0.38888889
158.00000000  61.00000000  24.00000000   0.28235294
159.00000000  76.00000000   0.00000000   0.00000000
160.00000000  30.00000000  64.00000000   0.68085106
161.00000000  45.00000000  25.00000000   0.35714286
162.00000000  73.00000000  -1.00000000  -0.01388889
163.00000000  95.00000000   1.00000000   0.01041667
164.00000000  46.00000000  12.00000000   0.20689655
165.00000000  57.00000000   7.00000000   0.10937500
166.00000000 174.00000000   8.00000000   0.04395604
167.00000000  77.00000000  28.00000000   0.26666667
168.00000000  66.00000000  -7.00000000  -0.11864407
169.00000000  22.00000000   8.00000000   0.26666667
170.00000000  62.00000000  32.00000000   0.34042553
171.00000000  82.00000000  19.00000000   0.18811881
172.00000000  49.00000000  14.00000000   0.22222222
173.00000000  41.00000000  46.00000000   0.52873563
174.00000000  43.00000000  11.00000000   0.20370370
175.00000000  45.00000000  11.00000000   0.19642857
176.00000000  37.00000000 -30.00000000  -4.28571429
177.00000000  25.00000000 -23.00000000 -11.50000000
178.00000000  53.00000000  18.00000000   0.25352113
179.00000000  41.00000000  11.00000000   0.21153846
180.00000000 122.00000000  14.00000000   0.10294118
181.00000000 110.00000000  -9.00000000  -0.08910891
182.00000000 100.00000000  20.00000000   0.16666667
183.00000000 121.00000000  20.00000000   0.14184397
184.00000000  47.00000000 -21.00000000  -0.80769231
185.00000000  46.00000000 -28.00000000  -1.55555556
186.00000000  68.00000000 -20.00000000  -0.41666667
187.00000000  29.00000000   2.00000000   0.06451613
188.00000000  67.00000000 -27.00000000  -0.67500000
189.00000000  59.00000000   0.00000000   0.00000000
190.00000000  41.00000000   4.00000000   0.08888889
191.00000000  73.00000000  32.00000000   0.30476190
192.00000000  21.00000000 -19.00000000  -9.50000000
193.00000000  15.00000000  22.00000000   0.59459459
194.00000000  55.00000000  -4.00000000  -0.07843137
195.00000000  59.00000000  -5.00000000  -0.09259259
196.00000000  87.00000000 -10.00000000  -0.12987013
197.00000000  76.00000000  40.00000000   0.34482759
198.00000000  22.00000000 -14.00000000  -1.75000000
199.00000000  59.00000000 -34.00000000  -1.36000000
200.00000000  52.00000000   2.00000000   0.03703704
201.00000000  50.00000000 -14.00000000  -0.38888889
202.00000000  84.00000000 -40.00000000  -0.90909091
203.00000000 117.00000000 -21.00000000  -0.21875000
204.00000000  84.00000000  -7.00000000  -0.09090909
205.00000000 109.00000000 -33.00000000  -0.43421053
206.00000000  32.00000000  -4.00000000  -0.14285714
207.00000000  31.00000000  24.00000000   0.43636364
208.00000000 174.00000000   5.00000000   0.02793296
209.00000000  27.00000000 -12.00000000  -0.80000000
210.00000000  93.00000000  28.00000000   0.23140496
211.00000000  31.00000000 -17.00000000  -1.21428571
212.00000000  66.00000000  25.00000000   0.27472527
213.00000000  64.00000000   0.00000000   0.00000000
214.00000000  84.00000000  62.00000000   0.42465753
215.00000000  18.00000000  49.00000000   0.73134328
216.00000000  72.00000000  41.00000000   0.36283186
217.00000000  52.00000000 -15.00000000  -0.40540541
218.00000000  11.00000000 -25.00000000   1.78571429
219.00000000  28.00000000 -22.00000000  -3.66666667
220.00000000  52.00000000  -7.00000000  -0.15555556
221.00000000  56.00000000  20.00000000   0.26315789
222.00000000  43.00000000  -4.00000000  -0.10256410
223.00000000 -14.00000000 -19.00000000   0.57575758
224.00000000  73.00000000 -23.00000000  -0.46000000
225.00000000  33.00000000 -41.00000000   5.12500000
226.00000000 104.00000000 -20.00000000  -0.23809524
227.00000000  35.00000000   7.00000000   0.16666667
228.00000000  93.00000000  10.00000000   0.09708738
229.00000000  67.00000000   1.00000000   0.01470588
230.00000000  89.00000000   0.00000000   0.00000000
231.00000000  54.00000000   2.00000000   0.03571429
232.00000000  46.00000000  31.00000000   0.40259740
233.00000000  16.00000000 -14.00000000  -7.00000000
234.00000000  49.00000000  45.00000000   0.47872340
235.00000000  35.00000000 -40.00000000   8.00000000
236.00000000  18.00000000 -21.00000000   7.00000000
237.00000000  38.00000000  -3.00000000  -0.08571429
238.00000000  35.00000000 -10.00000000  -0.40000000
239.00000000   8.00000000 -41.00000000   1.24242424
240.00000000  66.00000000   3.00000000   0.04347826
241.00000000  57.00000000 -32.00000000  -1.28000000
242.00000000  53.00000000 -27.00000000  -1.03846154
243.00000000 113.00000000   3.00000000   0.02586207
244.00000000  84.00000000 -15.00000000  -0.21739130
245.00000000  -6.00000000  20.00000000   1.42857143
246.00000000  76.00000000  17.00000000   0.18279570
247.00000000  61.00000000  36.00000000   0.37113402
248.00000000  20.00000000  24.00000000   0.54545455
249.00000000  23.00000000  16.00000000   0.41025641
250.00000000  35.00000000   3.00000000   0.07894737
251.00000000   3.00000000  28.00000000   0.90322581
252.00000000  78.00000000  11.00000000   0.12359551
253.00000000  45.00000000 -19.00000000  -0.73076923
254.00000000  -6.00000000 -50.00000000   0.89285714
255.00000000  43.00000000  -6.00000000  -0.16216216
256.00000000  60.00000000 -26.00000000  -0.76470588
257.00000000  15.00000000 -23.00000000   2.87500000
258.00000000  31.00000000  27.00000000   0.46551724
259.00000000  49.00000000 -13.00000000  -0.36111111
260.00000000  26.00000000 -13.00000000  -1.00000000
261.00000000   4.00000000 -23.00000000   1.21052632
262.00000000  42.00000000   5.00000000   0.10638298
263.00000000  32.00000000   2.00000000   0.05882353
264.00000000  72.00000000  33.00000000   0.31428571
265.00000000  47.00000000 -11.00000000  -0.30555556
266.00000000 123.00000000   4.00000000   0.03149606
267.00000000  44.00000000   7.00000000   0.13725490
268.00000000  38.00000000  -9.00000000  -0.31034483
269.00000000 103.00000000  30.00000000   0.22556391
270.00000000  25.00000000  14.00000000   0.35897436
271.00000000 -15.00000000  21.00000000   3.50000000
272.00000000  32.00000000   7.00000000   0.17948718
273.00000000  35.00000000  -9.00000000  -0.34615385
274.00000000  41.00000000  21.00000000   0.33870968
275.00000000  33.00000000 -19.00000000  -1.35714286
276.00000000  21.00000000  -6.00000000  -0.40000000
277.00000000  85.00000000  -5.00000000  -0.06250000
278.00000000 -15.00000000  -2.00000000   0.11764706
279.00000000  82.00000000  34.00000000   0.29310345
280.00000000  24.00000000  -7.00000000  -0.41176471
281.00000000  73.00000000 -18.00000000  -0.32727273
282.00000000   6.00000000  64.00000000   0.91428571
283.00000000  44.00000000 -17.00000000  -0.62962963
284.00000000  23.00000000  23.00000000   0.50000000
285.00000000  30.00000000 -17.00000000  -1.30769231
286.00000000  44.00000000  32.00000000   0.42105263
287.00000000  59.00000000 -18.00000000  -0.43902439
288.00000000  97.00000000 -25.00000000  -0.34722222
289.00000000   8.00000000 -27.00000000   1.42105263
290.00000000  75.00000000   5.00000000   0.06250000
291.00000000  96.00000000  -4.00000000  -0.04347826
292.00000000  35.00000000 -23.00000000  -1.91666667
293.00000000  29.00000000  -1.00000000  -0.03571429
294.00000000  75.00000000 -13.00000000  -0.20967742
295.00000000  47.00000000  -2.00000000  -0.04444444
296.00000000  22.00000000 -14.00000000  -1.75000000
297.00000000  16.00000000 -26.00000000   2.60000000
298.00000000  13.00000000  17.00000000   0.56666667
299.00000000  23.00000000 -14.00000000  -1.55555556
300.00000000  22.00000000 -12.00000000  -1.20000000
301.00000000  45.00000000  12.00000000   0.21052632
302.00000000  15.00000000 -20.00000000   4.00000000
303.00000000  32.00000000  -6.00000000  -0.23076923
304.00000000   5.00000000   0.00000000   0.00000000
305.00000000  24.00000000 -21.00000000  -7.00000000
306.00000000  51.00000000   6.00000000   0.10526316
307.00000000  54.00000000  23.00000000   0.29870130
308.00000000  49.00000000 -19.00000000  -0.63333333
309.00000000  82.00000000  47.00000000   0.36434109
310.00000000  68.00000000 -17.00000000  -0.33333333
311.00000000  21.00000000   1.00000000   0.04545455
312.00000000  31.00000000 -40.00000000   4.44444444
313.00000000   9.00000000   9.00000000   0.50000000
314.00000000  29.00000000 -16.00000000  -1.23076923
315.00000000  47.00000000 -25.00000000  -1.13636364
316.00000000  84.00000000   4.00000000   0.04545455
317.00000000  25.00000000  12.00000000   0.32432432
318.00000000 100.00000000  33.00000000   0.24812030
319.00000000  29.00000000 -33.00000000   8.25000000
320.00000000  33.00000000 -32.00000000 -32.00000000
321.00000000  96.00000000  12.00000000   0.11111111
322.00000000  57.00000000   4.00000000   0.06557377
323.00000000 121.00000000  -8.00000000  -0.07079646
324.00000000  75.00000000  -9.00000000  -0.13636364
325.00000000  31.00000000  16.00000000   0.34042553
326.00000000  62.00000000 -30.00000000  -0.93750000
327.00000000  -3.00000000  -3.00000000   0.50000000
328.00000000  26.00000000   5.00000000   0.16129032
329.00000000  39.00000000 -21.00000000  -1.16666667
330.00000000  52.00000000  17.00000000   0.24637681
331.00000000   8.00000000 -30.00000000   1.36363636
332.00000000 115.00000000  -2.00000000  -0.01769912
333.00000000  15.00000000 -33.00000000   1.83333333
334.00000000  59.00000000  -3.00000000  -0.05357143
335.00000000   6.00000000  36.00000000   0.85714286
336.00000000 -12.00000000  -9.00000000   0.42857143
337.00000000  47.00000000 -12.00000000  -0.34285714
338.00000000  55.00000000 -14.00000000  -0.34146341
339.00000000  55.00000000  -7.00000000  -0.14583333
340.00000000  -8.00000000 -31.00000000   0.79487179
341.00000000  29.00000000   7.00000000   0.19444444
342.00000000  64.00000000  43.00000000   0.40186916
343.00000000  99.00000000 -14.00000000  -0.16470588
344.00000000  67.00000000   2.00000000   0.02898551
345.00000000  30.00000000 -31.00000000  31.00000000
346.00000000  16.00000000 -10.00000000  -1.66666667
347.00000000  72.00000000  43.00000000   0.37391304
348.00000000  50.00000000   4.00000000   0.07407407
349.00000000  27.00000000   3.00000000   0.10000000
350.00000000  17.00000000  -1.00000000  -0.06250000
351.00000000 107.00000000  -5.00000000  -0.04901961
352.00000000  68.00000000  -9.00000000  -0.15254237
353.00000000  59.00000000 -38.00000000  -1.80952381
354.00000000  36.00000000  15.00000000   0.29411765
355.00000000  54.00000000  -7.00000000  -0.14893617
356.00000000  23.00000000  -6.00000000  -0.35294118
357.00000000  18.00000000  20.00000000   0.52631579
358.00000000  41.00000000 -18.00000000  -0.78260870
359.00000000  70.00000000   3.00000000   0.04109589
360.00000000  27.00000000 -32.00000000   6.40000000
361.00000000  25.00000000  14.00000000   0.35897436
362.00000000  46.00000000  23.00000000   0.33333333
363.00000000  29.00000000  -6.00000000  -0.26086957
364.00000000  16.00000000  29.00000000   0.64444444
365.00000000  44.00000000  20.00000000   0.31250000
366.00000000  62.00000000 -16.00000000  -0.34782609
367.00000000   2.00000000   4.00000000   0.66666667
368.00000000  30.00000000  53.00000000   0.63855422
369.00000000  44.00000000  23.00000000   0.34328358
370.00000000  43.00000000   0.00000000   0.00000000
371.00000000  55.00000000 -22.00000000  -0.66666667
372.00000000  61.00000000  13.00000000   0.17567568
373.00000000  22.00000000  17.00000000   0.43589744
374.00000000  69.00000000  -9.00000000  -0.15000000
375.00000000  34.00000000 -14.00000000  -0.70000000
376.00000000  15.00000000 -11.00000000  -2.75000000
377.00000000  18.00000000  36.00000000   0.66666667
378.00000000  75.00000000 -15.00000000  -0.25000000
379.00000000  67.00000000  14.00000000   0.17283951
380.00000000  84.00000000  40.00000000   0.32258065
381.00000000  19.00000000  -7.00000000  -0.58333333
382.00000000  56.00000000  16.00000000   0.22222222
383.00000000  96.00000000   4.00000000   0.04000000
384.00000000  42.00000000 -32.00000000  -3.20000000
385.00000000  57.00000000  28.00000000   0.32941176
386.00000000  29.00000000  -1.00000000  -0.03571429
387.00000000 102.00000000  16.00000000   0.13559322
388.00000000  62.00000000 -11.00000000  -0.21568627
389.00000000  75.00000000  29.00000000   0.27884615
390.00000000  44.00000000 -12.00000000  -0.37500000
391.00000000  29.00000000  -5.00000000  -0.20833333
392.00000000  25.00000000   2.00000000   0.07407407
393.00000000  55.00000000  -9.00000000  -0.19565217
394.00000000  94.00000000   1.00000000   0.01052632
395.00000000  46.00000000 -34.00000000  -2.83333333
396.00000000  30.00000000 -18.00000000  -1.50000000
397.00000000  42.00000000 -27.00000000  -1.80000000
398.00000000 102.00000000  13.00000000   0.11304348
399.00000000  21.00000000  32.00000000   0.60377358
400.00000000  -1.00000000  12.00000000   1.09090909
401.00000000  80.00000000 -11.00000000  -0.15942029
402.00000000 100.00000000   1.00000000   0.00990099
403.00000000  93.00000000  14.00000000   0.13084112
404.00000000 115.00000000 -15.00000000  -0.15000000
405.00000000  97.00000000   2.00000000   0.02020202
406.00000000 113.00000000  25.00000000   0.18115942
407.00000000 135.00000000 -10.00000000  -0.08000000
408.00000000 149.00000000  -3.00000000  -0.02054795
409.00000000 105.00000000 -15.00000000  -0.16666667
410.00000000  67.00000000  15.00000000   0.18292683
411.00000000  77.00000000 -10.00000000  -0.14925373
412.00000000  42.00000000   0.00000000   0.00000000
413.00000000  76.00000000 -18.00000000  -0.31034483
414.00000000 104.00000000  40.00000000   0.27777778
415.00000000  35.00000000 -14.00000000  -0.66666667
416.00000000  85.00000000 -19.00000000  -0.28787879
417.00000000  81.00000000 -36.00000000  -0.80000000
418.00000000  69.00000000  -1.00000000  -0.01470588
419.00000000  82.00000000  17.00000000   0.17171717
420.00000000  52.00000000  45.00000000   0.46391753
421.00000000  74.00000000  -3.00000000  -0.04225352
422.00000000  55.00000000 -10.00000000  -0.22222222
423.00000000  76.00000000  -2.00000000  -0.02702703
424.00000000  77.00000000  20.00000000   0.20618557
425.00000000  70.00000000   2.00000000   0.02777778
426.00000000  55.00000000  36.00000000   0.39560440
427.00000000  85.00000000 -22.00000000  -0.34920635
428.00000000 129.00000000   5.00000000   0.03731343
429.00000000 108.00000000  13.00000000   0.10743802
430.00000000  87.00000000   6.00000000   0.06451613
431.00000000  90.00000000 -10.00000000  -0.12500000
432.00000000  50.00000000 -15.00000000  -0.42857143
433.00000000  92.00000000  -4.00000000  -0.04545455
434.00000000  36.00000000  19.00000000   0.34545455
435.00000000  80.00000000  25.00000000   0.23809524
436.00000000  73.00000000  23.00000000   0.23958333
437.00000000  98.00000000  -1.00000000  -0.01030928
438.00000000  76.00000000  23.00000000   0.23232323
439.00000000  87.00000000  12.00000000   0.12121212
440.00000000 101.00000000   7.00000000   0.06481481
441.00000000  68.00000000  10.00000000   0.12820513
442.00000000  88.00000000 -24.00000000  -0.37500000
443.00000000  93.00000000  -8.00000000  -0.09411765
444.00000000 112.00000000  -1.00000000  -0.00900901
445.00000000  81.00000000   2.00000000   0.02409639
446.00000000 117.00000000  11.00000000   0.08593750
447.00000000  94.00000000  -8.00000000  -0.09302326
448.00000000  65.00000000   2.00000000   0.02985075
449.00000000  89.00000000  19.00000000   0.17592593
450.00000000 164.00000000 -29.00000000  -0.21481481
451.00000000  84.00000000  -2.00000000  -0.02439024
452.00000000  54.00000000  15.00000000   0.21739130
453.00000000  27.00000000 -13.00000000  -0.92857143
454.00000000  25.00000000  18.00000000   0.41860465
455.00000000 132.00000000  54.00000000   0.29032258
456.00000000  53.00000000  -2.00000000  -0.03921569
457.00000000  72.00000000  15.00000000   0.17241379
458.00000000  82.00000000   0.00000000   0.00000000
459.00000000  80.00000000   0.00000000   0.00000000
460.00000000  84.00000000  22.00000000   0.20754717
461.00000000  83.00000000   9.00000000   0.09782609
462.00000000  97.00000000 -10.00000000  -0.11494253
463.00000000 111.00000000   0.00000000   0.00000000
464.00000000  81.00000000 -22.00000000  -0.37288136
465.00000000  67.00000000  -5.00000000  -0.08064516
466.00000000  77.00000000  -3.00000000  -0.04054054
467.00000000  41.00000000 -12.00000000  -0.41379310
468.00000000  71.00000000 -10.00000000  -0.16393443
469.00000000  46.00000000  11.00000000   0.19298246
470.00000000  18.00000000   7.00000000   0.28000000
471.00000000 -18.00000000 -22.00000000   0.55000000
472.00000000  11.00000000 -52.00000000   1.26829268
473.00000000   8.00000000  24.00000000   0.75000000
474.00000000  10.00000000 -38.00000000   1.35714286
475.00000000 -45.00000000 -19.00000000   0.29687500
476.00000000  -8.00000000 -11.00000000   0.57894737
477.00000000 -23.00000000   0.00000000  -0.00000000
478.00000000   6.00000000 -27.00000000   1.28571429
479.00000000  19.00000000  -8.00000000  -0.72727273
480.00000000 -17.00000000  -3.00000000   0.15000000
481.00000000  -9.00000000  -7.00000000   0.43750000
482.00000000  28.00000000  -8.00000000  -0.40000000
483.00000000  -9.00000000 -61.00000000   0.87142857
484.00000000  34.00000000  -7.00000000  -0.25925926
485.00000000  -2.00000000   3.00000000   3.00000000
486.00000000 -34.00000000 -32.00000000   0.48484848
487.00000000  37.00000000 -10.00000000  -0.37037037
488.00000000  39.00000000 -17.00000000  -0.77272727
489.00000000 -16.00000000 -57.00000000   0.78082192
490.00000000  35.00000000  -6.00000000  -0.20689655
491.00000000   0.00000000 -13.00000000   1.00000000
492.00000000  -9.00000000  -7.00000000   0.43750000
493.00000000  29.00000000  -8.00000000  -0.38095238
494.00000000   7.00000000 -24.00000000   1.41176471
495.00000000  12.00000000   0.00000000   0.00000000
496.00000000 -28.00000000 -36.00000000   0.56250000
497.00000000 -49.00000000 -31.00000000   0.38750000
498.00000000  13.00000000 -13.00000000   0.50000000
499.00000000  35.00000000  13.00000000   0.27083333
500.00000000  13.00000000 -13.00000000   0.50000000
