# Supplementary material for: Ubiquitin transfer by a RING E3 ligase occurs from a closed E2~ubiquitin conformation
Source: Nat Commun. 2020 Jun 5;11:2846. doi: 10.1038/s41467-020-16666-y (PMC7275055; doi:10.1038/s41467-020-16666-y)
Supplement: Supplementary file 4 — Source Data [file 41467_2020_16666_MOESM4_ESM.zip › Source_Data/Figures/Figure_5/Figure_5a/ASCII_44RNF4/7_67with_fret.dat]

  0.00000000 164.00000000 273.00000000   0.62471396
  1.00000000 121.00000000 161.00000000   0.57092199
  2.00000000 174.00000000 235.00000000   0.57457213
  3.00000000 137.00000000 206.00000000   0.60058309
  4.00000000 117.00000000 189.00000000   0.61764706
  5.00000000 180.00000000 225.00000000   0.55555556
  6.00000000 184.00000000 265.00000000   0.59020045
  7.00000000 190.00000000 190.00000000   0.50000000
  8.00000000 181.00000000 198.00000000   0.52242744
  9.00000000 185.00000000 262.00000000   0.58612975
 10.00000000 144.00000000 239.00000000   0.62402089
 11.00000000 138.00000000 194.00000000   0.58433735
 12.00000000 150.00000000 178.00000000   0.54268293
 13.00000000 152.00000000 193.00000000   0.55942029
 14.00000000 170.00000000 171.00000000   0.50146628
 15.00000000 121.00000000 261.00000000   0.68324607
 16.00000000 150.00000000 148.00000000   0.49664430
 17.00000000 143.00000000 229.00000000   0.61559140
 18.00000000  56.00000000 108.00000000   0.65853659
 19.00000000  21.00000000  50.00000000   0.70422535
 20.00000000  89.00000000   1.00000000   0.01111111
 21.00000000  -1.00000000  50.00000000   1.02040816
 22.00000000  38.00000000  36.00000000   0.48648649
 23.00000000  16.00000000  35.00000000   0.68627451
 24.00000000  10.00000000  20.00000000   0.66666667
 25.00000000  18.00000000 -16.00000000  -8.00000000
 26.00000000 -32.00000000  63.00000000   2.03225806
 27.00000000  11.00000000  35.00000000   0.76086957
 28.00000000  69.00000000  29.00000000   0.29591837
 29.00000000  62.00000000  67.00000000   0.51937984
 30.00000000   8.00000000  39.00000000   0.82978723
 31.00000000  42.00000000  37.00000000   0.46835443
 32.00000000  32.00000000  56.00000000   0.63636364
 33.00000000  -2.00000000  23.00000000   1.09523810
 34.00000000  53.00000000  30.00000000   0.36144578
 35.00000000  59.00000000  39.00000000   0.39795918
 36.00000000  31.00000000   7.00000000   0.18421053
 37.00000000  45.00000000  10.00000000   0.18181818
 38.00000000   3.00000000  25.00000000   0.89285714
 39.00000000  11.00000000  25.00000000   0.69444444
 40.00000000  41.00000000   0.00000000   0.00000000
 41.00000000  30.00000000  59.00000000   0.66292135
 42.00000000  61.00000000   9.00000000   0.12857143
 43.00000000  41.00000000  10.00000000   0.19607843
 44.00000000 -14.00000000  59.00000000   1.31111111
 45.00000000   5.00000000  68.00000000   0.93150685
 46.00000000  15.00000000  32.00000000   0.68085106
 47.00000000  29.00000000  35.00000000   0.54687500
 48.00000000   1.00000000  38.00000000   0.97435897
 49.00000000  48.00000000  38.00000000   0.44186047
 50.00000000  29.00000000  44.00000000   0.60273973
 51.00000000 -14.00000000  34.00000000   1.70000000
 52.00000000  -8.00000000  20.00000000   1.66666667
 53.00000000  31.00000000  -7.00000000  -0.29166667
 54.00000000  61.00000000  15.00000000   0.19736842
 55.00000000 -21.00000000  50.00000000   1.72413793
 56.00000000 -32.00000000  12.00000000  -0.60000000
 57.00000000   2.00000000  26.00000000   0.92857143
 58.00000000  62.00000000  36.00000000   0.36734694
 59.00000000 -17.00000000   8.00000000  -0.88888889
 60.00000000  46.00000000   4.00000000   0.08000000
 61.00000000  55.00000000  36.00000000   0.39560440
 62.00000000   8.00000000  18.00000000   0.69230769
 63.00000000  29.00000000 -17.00000000  -1.41666667
 64.00000000 -16.00000000  17.00000000  17.00000000
 65.00000000 -20.00000000  25.00000000   5.00000000
 66.00000000 -60.00000000  -6.00000000   0.09090909
 67.00000000   1.00000000  17.00000000   0.94444444
 68.00000000  13.00000000  30.00000000   0.69767442
 69.00000000 114.00000000  21.00000000   0.15555556
 70.00000000  61.00000000 -18.00000000  -0.41860465
 71.00000000  -3.00000000   6.00000000   2.00000000
 72.00000000  13.00000000  46.00000000   0.77966102
 73.00000000  54.00000000  30.00000000   0.35714286
 74.00000000  14.00000000  31.00000000   0.68888889
 75.00000000  44.00000000  43.00000000   0.49425287
 76.00000000  49.00000000  34.00000000   0.40963855
 77.00000000  32.00000000   4.00000000   0.11111111
 78.00000000  73.00000000   2.00000000   0.02666667
 79.00000000  27.00000000  -2.00000000  -0.08000000
 80.00000000 -13.00000000 -39.00000000   0.75000000
 81.00000000  50.00000000 -26.00000000  -1.08333333
 82.00000000  27.00000000 -18.00000000  -2.00000000
 83.00000000  -9.00000000  67.00000000   1.15517241
 84.00000000  38.00000000   6.00000000   0.13636364
 85.00000000  49.00000000  22.00000000   0.30985915
 86.00000000   9.00000000 -24.00000000   1.60000000
 87.00000000  74.00000000  12.00000000   0.13953488
 88.00000000 -45.00000000  22.00000000  -0.95652174
 89.00000000  31.00000000  55.00000000   0.63953488
 90.00000000  19.00000000   4.00000000   0.17391304
 91.00000000  47.00000000  43.00000000   0.47777778
 92.00000000   4.00000000  22.00000000   0.84615385
 93.00000000   3.00000000  24.00000000   0.88888889
 94.00000000 -15.00000000  18.00000000   6.00000000
 95.00000000  49.00000000 -12.00000000  -0.32432432
 96.00000000   7.00000000  17.00000000   0.70833333
 97.00000000 -20.00000000  39.00000000   2.05263158
 98.00000000  24.00000000  18.00000000   0.42857143
 99.00000000  34.00000000  18.00000000   0.34615385
100.00000000  17.00000000  18.00000000   0.51428571
101.00000000  38.00000000  46.00000000   0.54761905
102.00000000   2.00000000  -8.00000000   1.33333333
103.00000000  15.00000000   0.00000000   0.00000000
104.00000000  32.00000000   8.00000000   0.20000000
105.00000000  12.00000000  28.00000000   0.70000000
106.00000000  -7.00000000 -11.00000000   0.61111111
107.00000000 -36.00000000  24.00000000  -2.00000000
108.00000000  11.00000000   1.00000000   0.08333333
109.00000000   1.00000000   5.00000000   0.83333333
110.00000000  12.00000000  17.00000000   0.58620690
111.00000000  68.00000000 -12.00000000  -0.21428571
112.00000000  18.00000000   1.00000000   0.05263158
113.00000000  -2.00000000  20.00000000   1.11111111
114.00000000 -22.00000000  16.00000000  -2.66666667
115.00000000  -7.00000000   4.00000000  -1.33333333
116.00000000  40.00000000 -11.00000000  -0.37931034
117.00000000   8.00000000  15.00000000   0.65217391
118.00000000   5.00000000   6.00000000   0.54545455
119.00000000  19.00000000  28.00000000   0.59574468
120.00000000  50.00000000  12.00000000   0.19354839
121.00000000 -33.00000000  -7.00000000   0.17500000
122.00000000  20.00000000   2.00000000   0.09090909
123.00000000  32.00000000 -14.00000000  -0.77777778
124.00000000  -1.00000000   9.00000000   1.12500000
125.00000000   5.00000000  15.00000000   0.75000000
126.00000000   9.00000000  -2.00000000  -0.28571429
127.00000000  17.00000000  -1.00000000  -0.06250000
128.00000000   4.00000000   4.00000000   0.50000000
129.00000000  12.00000000  21.00000000   0.63636364
130.00000000  26.00000000  34.00000000   0.56666667
131.00000000 -13.00000000 -13.00000000   0.50000000
132.00000000  33.00000000   4.00000000   0.10810811
133.00000000  -7.00000000  28.00000000   1.33333333
134.00000000 -41.00000000  19.00000000  -0.86363636
135.00000000 -36.00000000  12.00000000  -0.50000000
136.00000000   7.00000000  17.00000000   0.70833333
137.00000000  21.00000000   5.00000000   0.19230769
138.00000000  15.00000000 -14.00000000 -14.00000000
139.00000000   8.00000000  16.00000000   0.66666667
140.00000000  44.00000000 -17.00000000  -0.62962963
141.00000000   3.00000000  48.00000000   0.94117647
142.00000000  42.00000000  -6.00000000  -0.16666667
143.00000000 -13.00000000   9.00000000  -2.25000000
144.00000000  21.00000000   6.00000000   0.22222222
145.00000000  50.00000000 -11.00000000  -0.28205128
146.00000000  23.00000000  -1.00000000  -0.04545455
147.00000000  -5.00000000  15.00000000   1.50000000
148.00000000  13.00000000 -26.00000000   2.00000000
149.00000000   1.00000000  13.00000000   0.92857143
150.00000000  11.00000000 -14.00000000   4.66666667
151.00000000  12.00000000  24.00000000   0.66666667
152.00000000 -15.00000000   7.00000000  -0.87500000
153.00000000  41.00000000  19.00000000   0.31666667
154.00000000  55.00000000  62.00000000   0.52991453
155.00000000 -12.00000000  33.00000000   1.57142857
156.00000000   6.00000000  22.00000000   0.78571429
157.00000000  37.00000000  33.00000000   0.47142857
158.00000000  15.00000000  17.00000000   0.53125000
159.00000000 -12.00000000  14.00000000   7.00000000
160.00000000 -29.00000000  10.00000000  -0.52631579
161.00000000   5.00000000  25.00000000   0.83333333
162.00000000 -12.00000000  27.00000000   1.80000000
163.00000000  28.00000000  32.00000000   0.53333333
164.00000000  29.00000000  46.00000000   0.61333333
165.00000000 -17.00000000  23.00000000   3.83333333
166.00000000   9.00000000  -7.00000000  -3.50000000
167.00000000 -11.00000000   4.00000000  -0.57142857
168.00000000   5.00000000  43.00000000   0.89583333
169.00000000  21.00000000  70.00000000   0.76923077
170.00000000  87.00000000   2.00000000   0.02247191
171.00000000  26.00000000   8.00000000   0.23529412
172.00000000 -20.00000000  25.00000000   5.00000000
173.00000000  58.00000000  24.00000000   0.29268293
174.00000000   5.00000000 -11.00000000   1.83333333
175.00000000  38.00000000  31.00000000   0.44927536
176.00000000  65.00000000 -20.00000000  -0.44444444
177.00000000   4.00000000  -2.00000000  -1.00000000
178.00000000   4.00000000   0.00000000   0.00000000
179.00000000   2.00000000  26.00000000   0.92857143
180.00000000 110.00000000  20.00000000   0.15384615
181.00000000  12.00000000 -15.00000000   5.00000000
182.00000000  29.00000000 -11.00000000  -0.61111111
183.00000000  66.00000000 -17.00000000  -0.34693878
184.00000000  75.00000000  -5.00000000  -0.07142857
185.00000000  39.00000000  -1.00000000  -0.02631579
186.00000000   9.00000000   1.00000000   0.10000000
187.00000000  28.00000000  57.00000000   0.67058824
188.00000000  23.00000000   3.00000000   0.11538462
189.00000000  60.00000000 -18.00000000  -0.42857143
190.00000000  43.00000000  41.00000000   0.48809524
191.00000000  32.00000000   0.00000000   0.00000000
192.00000000   0.00000000  18.00000000   1.00000000
193.00000000  54.00000000   3.00000000   0.05263158
194.00000000  32.00000000  17.00000000   0.34693878
195.00000000  56.00000000 -25.00000000  -0.80645161
196.00000000  47.00000000 -17.00000000  -0.56666667
197.00000000  65.00000000 -10.00000000  -0.18181818
198.00000000   0.00000000  15.00000000   1.00000000
199.00000000   2.00000000 -21.00000000   1.10526316
200.00000000  -5.00000000 -24.00000000   0.82758621
201.00000000  51.00000000  21.00000000   0.29166667
202.00000000 -30.00000000 -10.00000000   0.25000000
203.00000000  67.00000000  41.00000000   0.37962963
204.00000000 -24.00000000   8.00000000  -0.50000000
205.00000000 -21.00000000  23.00000000  11.50000000
206.00000000  10.00000000   9.00000000   0.47368421
207.00000000  37.00000000  42.00000000   0.53164557
208.00000000 -13.00000000  -2.00000000   0.13333333
209.00000000  23.00000000 -21.00000000 -10.50000000
210.00000000   7.00000000   7.00000000   0.50000000
211.00000000  -1.00000000   2.00000000   2.00000000
212.00000000  37.00000000  -7.00000000  -0.23333333
213.00000000 -25.00000000 -10.00000000   0.28571429
214.00000000  15.00000000  17.00000000   0.53125000
215.00000000  10.00000000  29.00000000   0.74358974
216.00000000  46.00000000 -20.00000000  -0.76923077
217.00000000  20.00000000  25.00000000   0.55555556
218.00000000  16.00000000  14.00000000   0.46666667
219.00000000  11.00000000  22.00000000   0.66666667
220.00000000  13.00000000  24.00000000   0.64864865
221.00000000   4.00000000   4.00000000   0.50000000
222.00000000 -21.00000000  12.00000000  -1.33333333
223.00000000  13.00000000  10.00000000   0.43478261
224.00000000   5.00000000  22.00000000   0.81481481
225.00000000 -45.00000000   1.00000000  -0.02272727
226.00000000  14.00000000  39.00000000   0.73584906
227.00000000   3.00000000  14.00000000   0.82352941
228.00000000  -1.00000000   0.00000000  -0.00000000
229.00000000  -2.00000000  26.00000000   1.08333333
230.00000000   3.00000000  14.00000000   0.82352941
231.00000000 -15.00000000   7.00000000  -0.87500000
232.00000000 -22.00000000  40.00000000   2.22222222
233.00000000  -9.00000000   7.00000000  -3.50000000
234.00000000   5.00000000  10.00000000   0.66666667
235.00000000  -7.00000000 -22.00000000   0.75862069
236.00000000  75.00000000 -16.00000000  -0.27118644
237.00000000  82.00000000  11.00000000   0.11827957
238.00000000  32.00000000 -15.00000000  -0.88235294
239.00000000  44.00000000 -10.00000000  -0.29411765
240.00000000  28.00000000  28.00000000   0.50000000
241.00000000  14.00000000   1.00000000   0.06666667
242.00000000  40.00000000   9.00000000   0.18367347
243.00000000  25.00000000   9.00000000   0.26470588
244.00000000  29.00000000  12.00000000   0.29268293
245.00000000   3.00000000  20.00000000   0.86956522
246.00000000  11.00000000  17.00000000   0.60714286
247.00000000  38.00000000  17.00000000   0.30909091
248.00000000  26.00000000  37.00000000   0.58730159
249.00000000  -4.00000000  -4.00000000   0.50000000
250.00000000  11.00000000 -13.00000000   6.50000000
251.00000000  -5.00000000 -15.00000000   0.75000000
252.00000000  44.00000000  28.00000000   0.38888889
253.00000000 -23.00000000  34.00000000   3.09090909
254.00000000   9.00000000  32.00000000   0.78048780
255.00000000   4.00000000  31.00000000   0.88571429
256.00000000 -21.00000000  -3.00000000   0.12500000
257.00000000  29.00000000 -25.00000000  -6.25000000
258.00000000  13.00000000 -17.00000000   4.25000000
259.00000000  32.00000000 -10.00000000  -0.45454545
260.00000000  25.00000000  12.00000000   0.32432432
261.00000000  24.00000000  -7.00000000  -0.41176471
262.00000000  -3.00000000 -10.00000000   0.76923077
263.00000000   3.00000000   8.00000000   0.72727273
264.00000000  29.00000000 -14.00000000  -0.93333333
265.00000000  19.00000000 -10.00000000  -1.11111111
266.00000000  18.00000000   7.00000000   0.28000000
267.00000000 -17.00000000  25.00000000   3.12500000
268.00000000 -12.00000000 -20.00000000   0.62500000
269.00000000 -29.00000000   3.00000000  -0.11538462
270.00000000   5.00000000 -47.00000000   1.11904762
271.00000000 -19.00000000  -4.00000000   0.17391304
272.00000000 -10.00000000 -21.00000000   0.67741935
273.00000000  -2.00000000   0.00000000  -0.00000000
274.00000000  26.00000000  29.00000000   0.52727273
275.00000000   0.00000000  19.00000000   1.00000000
276.00000000   9.00000000 -18.00000000   2.00000000
277.00000000  19.00000000 -10.00000000  -1.11111111
278.00000000 -34.00000000  -1.00000000   0.02857143
279.00000000  -2.00000000 -11.00000000   0.84615385
280.00000000 -35.00000000  15.00000000  -0.75000000
281.00000000 -64.00000000  -7.00000000   0.09859155
282.00000000   3.00000000 -25.00000000   1.13636364
283.00000000 -15.00000000  10.00000000  -2.00000000
284.00000000 -17.00000000   3.00000000  -0.21428571
285.00000000  49.00000000 -10.00000000  -0.25641026
286.00000000 -23.00000000 -22.00000000   0.48888889
287.00000000   9.00000000  77.00000000   0.89534884
288.00000000 -26.00000000  10.00000000  -0.62500000
289.00000000  -6.00000000  36.00000000   1.20000000
290.00000000  60.00000000 -22.00000000  -0.57894737
291.00000000  19.00000000  -7.00000000  -0.58333333
292.00000000  45.00000000  11.00000000   0.19642857
293.00000000   0.00000000  26.00000000   1.00000000
294.00000000 -26.00000000  36.00000000   3.60000000
295.00000000  72.00000000  16.00000000   0.18181818
296.00000000 -15.00000000  -1.00000000   0.06250000
297.00000000 -21.00000000 -16.00000000   0.43243243
298.00000000   2.00000000  -4.00000000   2.00000000
299.00000000  42.00000000 -17.00000000  -0.68000000
300.00000000   5.00000000  23.00000000   0.82142857
301.00000000  -4.00000000 -24.00000000   0.85714286
302.00000000   1.00000000 -10.00000000   1.11111111
303.00000000  35.00000000 -19.00000000  -1.18750000
304.00000000  21.00000000 -18.00000000  -6.00000000
305.00000000  -1.00000000  26.00000000   1.04000000
306.00000000  34.00000000 -13.00000000  -0.61904762
307.00000000   9.00000000  11.00000000   0.55000000
308.00000000  19.00000000 -17.00000000  -8.50000000
309.00000000  19.00000000  17.00000000   0.47222222
310.00000000  37.00000000  36.00000000   0.49315068
311.00000000   7.00000000  16.00000000   0.69565217
312.00000000  40.00000000   4.00000000   0.09090909
313.00000000 -23.00000000  -5.00000000   0.17857143
314.00000000  13.00000000  27.00000000   0.67500000
315.00000000   4.00000000  13.00000000   0.76470588
316.00000000 -17.00000000  -2.00000000   0.10526316
317.00000000  25.00000000  14.00000000   0.35897436
318.00000000  10.00000000  26.00000000   0.72222222
319.00000000   9.00000000  -2.00000000  -0.28571429
320.00000000  26.00000000  11.00000000   0.29729730
321.00000000 -20.00000000  43.00000000   1.86956522
322.00000000  33.00000000  10.00000000   0.23255814
323.00000000 -33.00000000 -21.00000000   0.38888889
324.00000000 -14.00000000 -15.00000000   0.51724138
325.00000000  40.00000000  -5.00000000  -0.14285714
326.00000000   0.00000000 -18.00000000   1.00000000
327.00000000 -28.00000000  27.00000000 -27.00000000
328.00000000  17.00000000 -25.00000000   3.12500000
329.00000000  36.00000000 -18.00000000  -1.00000000
330.00000000 -24.00000000  -5.00000000   0.17241379
331.00000000 -33.00000000  15.00000000  -0.83333333
332.00000000 -12.00000000 -30.00000000   0.71428571
333.00000000  29.00000000  12.00000000   0.29268293
334.00000000  -6.00000000 -11.00000000   0.64705882
335.00000000  -4.00000000  27.00000000   1.17391304
336.00000000  43.00000000  13.00000000   0.23214286
337.00000000 -39.00000000   7.00000000  -0.21875000
338.00000000  13.00000000  21.00000000   0.61764706
339.00000000  10.00000000 -27.00000000   1.58823529
340.00000000 -17.00000000 -23.00000000   0.57500000
341.00000000   5.00000000  22.00000000   0.81481481
342.00000000  -7.00000000  35.00000000   1.25000000
343.00000000 -35.00000000   4.00000000  -0.12903226
344.00000000 -15.00000000  -2.00000000   0.11764706
345.00000000  14.00000000 -11.00000000  -3.66666667
346.00000000  13.00000000  -2.00000000  -0.18181818
347.00000000  22.00000000  26.00000000   0.54166667
348.00000000 -31.00000000  28.00000000  -9.33333333
349.00000000  16.00000000  10.00000000   0.38461538
350.00000000  31.00000000 -11.00000000  -0.55000000
351.00000000   4.00000000  12.00000000   0.75000000
352.00000000  16.00000000  37.00000000   0.69811321
353.00000000  21.00000000  11.00000000   0.34375000
354.00000000  -1.00000000   1.00000000   0.50000000
355.00000000  64.00000000   1.00000000   0.01538462
356.00000000  37.00000000  16.00000000   0.30188679
357.00000000 -38.00000000 -41.00000000   0.51898734
358.00000000  36.00000000 -18.00000000  -1.00000000
359.00000000  -8.00000000  16.00000000   2.00000000
360.00000000 -23.00000000 -24.00000000   0.51063830
361.00000000  50.00000000  20.00000000   0.28571429
362.00000000 -26.00000000 -19.00000000   0.42222222
363.00000000  33.00000000  -3.00000000  -0.10000000
364.00000000 -17.00000000  17.00000000   0.50000000
365.00000000  34.00000000  40.00000000   0.54054054
366.00000000  -6.00000000 -33.00000000   0.84615385
367.00000000   3.00000000  17.00000000   0.85000000
368.00000000  20.00000000   4.00000000   0.16666667
369.00000000  42.00000000  25.00000000   0.37313433
370.00000000  10.00000000   0.00000000   0.00000000
371.00000000  14.00000000  11.00000000   0.44000000
372.00000000   2.00000000  12.00000000   0.85714286
373.00000000  19.00000000  17.00000000   0.47222222
374.00000000  18.00000000 -22.00000000   5.50000000
375.00000000 -14.00000000 -33.00000000   0.70212766
376.00000000  -8.00000000 -10.00000000   0.55555556
377.00000000 -18.00000000  21.00000000   7.00000000
378.00000000  12.00000000 -21.00000000   2.33333333
379.00000000  38.00000000  17.00000000   0.30909091
380.00000000  77.00000000   1.00000000   0.01282051
381.00000000  20.00000000  15.00000000   0.42857143
382.00000000   6.00000000  19.00000000   0.76000000
383.00000000  -7.00000000  25.00000000   1.38888889
384.00000000   6.00000000  -1.00000000  -0.20000000
385.00000000   0.00000000 -13.00000000   1.00000000
386.00000000 -17.00000000  12.00000000  -2.40000000
387.00000000  32.00000000  27.00000000   0.45762712
388.00000000 -22.00000000  -1.00000000   0.04347826
389.00000000   8.00000000 -11.00000000   3.66666667
390.00000000  16.00000000  13.00000000   0.44827586
391.00000000   2.00000000  29.00000000   0.93548387
392.00000000  13.00000000  12.00000000   0.48000000
393.00000000  19.00000000 -18.00000000 -18.00000000
394.00000000 -10.00000000  -7.00000000   0.41176471
395.00000000   1.00000000 -10.00000000   1.11111111
396.00000000 -11.00000000  13.00000000   6.50000000
397.00000000 -27.00000000 -25.00000000   0.48076923
398.00000000  15.00000000  24.00000000   0.61538462
399.00000000  13.00000000  24.00000000   0.64864865
400.00000000   7.00000000   4.00000000   0.36363636
401.00000000  32.00000000 -21.00000000  -1.90909091
402.00000000  26.00000000   6.00000000   0.18750000
403.00000000  15.00000000 -23.00000000   2.87500000
404.00000000  48.00000000  17.00000000   0.26153846
405.00000000  23.00000000  58.00000000   0.71604938
406.00000000 -13.00000000  -6.00000000   0.31578947
407.00000000 -29.00000000   8.00000000  -0.38095238
408.00000000  30.00000000 -12.00000000  -0.66666667
409.00000000   9.00000000 -22.00000000   1.69230769
410.00000000  35.00000000 -14.00000000  -0.66666667
411.00000000  95.00000000   7.00000000   0.06862745
412.00000000   8.00000000  32.00000000   0.80000000
413.00000000   8.00000000   2.00000000   0.20000000
414.00000000 -21.00000000  -2.00000000   0.08695652
415.00000000  32.00000000 -23.00000000  -2.55555556
416.00000000 -13.00000000   9.00000000  -2.25000000
417.00000000  -5.00000000 -22.00000000   0.81481481
418.00000000   8.00000000  -9.00000000   9.00000000
419.00000000 -43.00000000  24.00000000  -1.26315789
420.00000000  16.00000000 -15.00000000 -15.00000000
421.00000000 -20.00000000 -22.00000000   0.52380952
422.00000000 -24.00000000  16.00000000  -2.00000000
423.00000000  26.00000000 -12.00000000  -0.85714286
424.00000000  42.00000000 -21.00000000  -1.00000000
425.00000000 -16.00000000  23.00000000   3.28571429
426.00000000  -5.00000000  46.00000000   1.12195122
427.00000000 -23.00000000  -6.00000000   0.20689655
428.00000000   9.00000000  19.00000000   0.67857143
429.00000000   8.00000000 -15.00000000   2.14285714
430.00000000   1.00000000 -21.00000000   1.05000000
431.00000000  16.00000000   2.00000000   0.11111111
432.00000000   2.00000000   8.00000000   0.80000000
433.00000000  24.00000000  -4.00000000  -0.20000000
434.00000000  -2.00000000  25.00000000   1.08695652
435.00000000  19.00000000 -15.00000000  -3.75000000
436.00000000 -16.00000000  10.00000000  -1.66666667
437.00000000 -20.00000000  -4.00000000   0.16666667
438.00000000  34.00000000  22.00000000   0.39285714
439.00000000 -33.00000000   8.00000000  -0.32000000
440.00000000 -14.00000000 -28.00000000   0.66666667
441.00000000  26.00000000 -13.00000000  -1.00000000
442.00000000  41.00000000   5.00000000   0.10869565
443.00000000  -2.00000000 -17.00000000   0.89473684
444.00000000  22.00000000  20.00000000   0.47619048
445.00000000 -10.00000000  -9.00000000   0.47368421
446.00000000  -9.00000000   9.00000000   0.50000000
447.00000000  -5.00000000  -2.00000000   0.28571429
448.00000000 -15.00000000  12.00000000  -4.00000000
449.00000000 -12.00000000 -15.00000000   0.55555556
450.00000000  19.00000000 -40.00000000   1.90476190
451.00000000  27.00000000  55.00000000   0.67073171
452.00000000 -13.00000000  18.00000000   3.60000000
453.00000000 -24.00000000  -5.00000000   0.17241379
454.00000000  14.00000000  46.00000000   0.76666667
455.00000000 -30.00000000  24.00000000  -4.00000000
456.00000000 -22.00000000 -26.00000000   0.54166667
457.00000000 -39.00000000  10.00000000  -0.34482759
458.00000000  -3.00000000 -27.00000000   0.90000000
459.00000000  -5.00000000 -33.00000000   0.86842105
460.00000000  41.00000000 -10.00000000  -0.32258065
461.00000000 -26.00000000  57.00000000   1.83870968
462.00000000 -27.00000000  18.00000000  -2.00000000
463.00000000 -17.00000000  26.00000000   2.88888889
464.00000000 -15.00000000   1.00000000  -0.07142857
465.00000000  75.00000000  20.00000000   0.21052632
466.00000000  31.00000000 -26.00000000  -5.20000000
467.00000000  17.00000000 -36.00000000   1.89473684
468.00000000 -27.00000000   3.00000000  -0.12500000
469.00000000   8.00000000  -9.00000000   9.00000000
470.00000000  53.00000000 -10.00000000  -0.23255814
471.00000000  -7.00000000   5.00000000  -2.50000000
472.00000000 -10.00000000  52.00000000   1.23809524
473.00000000  45.00000000  10.00000000   0.18181818
474.00000000   1.00000000 -33.00000000   1.03125000
475.00000000  15.00000000   2.00000000   0.11764706
476.00000000 -11.00000000 -29.00000000   0.72500000
477.00000000  -6.00000000  26.00000000   1.30000000
478.00000000  15.00000000  17.00000000   0.53125000
479.00000000 -58.00000000  -7.00000000   0.10769231
480.00000000   2.00000000 -16.00000000   1.14285714
481.00000000  31.00000000 -13.00000000  -0.72222222
482.00000000  11.00000000  11.00000000   0.50000000
483.00000000 -14.00000000 -11.00000000   0.44000000
484.00000000  43.00000000   6.00000000   0.12244898
485.00000000  48.00000000   5.00000000   0.09433962
486.00000000  -1.00000000   0.00000000  -0.00000000
487.00000000  -6.00000000 -43.00000000   0.87755102
488.00000000  23.00000000 -28.00000000   5.60000000
489.00000000 -12.00000000 -25.00000000   0.67567568
490.00000000 -26.00000000 -11.00000000   0.29729730
491.00000000  15.00000000 -11.00000000  -2.75000000
492.00000000  91.00000000  -2.00000000  -0.02247191
493.00000000  51.00000000 -33.00000000  -1.83333333
494.00000000  -6.00000000 -21.00000000   0.77777778
495.00000000 -45.00000000 -27.00000000   0.37500000
496.00000000 -19.00000000  31.00000000   2.58333333
497.00000000  14.00000000  33.00000000   0.70212766
498.00000000 -40.00000000 -14.00000000   0.25925926
499.00000000 -42.00000000 -13.00000000   0.23636364
500.00000000 -16.00000000  44.00000000   1.57142857
