# Supplementary material for: Ubiquitin transfer by a RING E3 ligase occurs from a closed E2~ubiquitin conformation
Source: Nat Commun. 2020 Jun 5;11:2846. doi: 10.1038/s41467-020-16666-y (PMC7275055; doi:10.1038/s41467-020-16666-y)
Supplement: Supplementary file 4 — Source Data [file 41467_2020_16666_MOESM4_ESM.zip › Source_Data/Figures/Figure_5/Figure_5a/ASCII_44RNF4/9_104with_fret.dat]

  0.00000000  71.00000000 200.00000000   0.73800738
  1.00000000 144.00000000 185.00000000   0.56231003
  2.00000000 139.00000000 289.00000000   0.67523364
  3.00000000 110.00000000 204.00000000   0.64968153
  4.00000000 148.00000000 266.00000000   0.64251208
  5.00000000 148.00000000 195.00000000   0.56851312
  6.00000000 133.00000000 193.00000000   0.59202454
  7.00000000 122.00000000 143.00000000   0.53962264
  8.00000000 194.00000000 222.00000000   0.53365385
  9.00000000 110.00000000 234.00000000   0.68023256
 10.00000000  66.00000000 245.00000000   0.78778135
 11.00000000 104.00000000 224.00000000   0.68292683
 12.00000000 154.00000000 257.00000000   0.62530414
 13.00000000 136.00000000 203.00000000   0.59882006
 14.00000000 139.00000000 275.00000000   0.66425121
 15.00000000 130.00000000 313.00000000   0.70654628
 16.00000000 135.00000000 293.00000000   0.68457944
 17.00000000 117.00000000 187.00000000   0.61513158
 18.00000000 -17.00000000  31.00000000   2.21428571
 19.00000000 -15.00000000  36.00000000   1.71428571
 20.00000000 -39.00000000  20.00000000  -1.05263158
 21.00000000  51.00000000  37.00000000   0.42045455
 22.00000000   1.00000000  36.00000000   0.97297297
 23.00000000  -3.00000000  49.00000000   1.06521739
 24.00000000  12.00000000  -5.00000000  -0.71428571
 25.00000000  -3.00000000  63.00000000   1.05000000
 26.00000000 -27.00000000  20.00000000  -2.85714286
 27.00000000  50.00000000  76.00000000   0.60317460
 28.00000000  -8.00000000  42.00000000   1.23529412
 29.00000000  18.00000000  49.00000000   0.73134328
 30.00000000   1.00000000  20.00000000   0.95238095
 31.00000000  16.00000000  85.00000000   0.84158416
 32.00000000 -51.00000000  33.00000000  -1.83333333
 33.00000000 -24.00000000  27.00000000   9.00000000
 34.00000000 -19.00000000  51.00000000   1.59375000
 35.00000000 -24.00000000  36.00000000   3.00000000
 36.00000000  42.00000000   7.00000000   0.14285714
 37.00000000 -29.00000000   1.00000000  -0.03571429
 38.00000000  54.00000000  45.00000000   0.45454545
 39.00000000   3.00000000  29.00000000   0.90625000
 40.00000000 -10.00000000  22.00000000   1.83333333
 41.00000000 -21.00000000  42.00000000   2.00000000
 42.00000000 -14.00000000  19.00000000   3.80000000
 43.00000000  21.00000000  28.00000000   0.57142857
 44.00000000  -9.00000000  -5.00000000   0.35714286
 45.00000000 -26.00000000  56.00000000   1.86666667
 46.00000000  15.00000000  -2.00000000  -0.15384615
 47.00000000  25.00000000  17.00000000   0.40476190
 48.00000000  -6.00000000  -6.00000000   0.50000000
 49.00000000  18.00000000  36.00000000   0.66666667
 50.00000000 -13.00000000  34.00000000   1.61904762
 51.00000000 -26.00000000  16.00000000  -1.60000000
 52.00000000 -40.00000000 -10.00000000   0.20000000
 53.00000000 -34.00000000  43.00000000   4.77777778
 54.00000000 -13.00000000  18.00000000   3.60000000
 55.00000000 -12.00000000  21.00000000   2.33333333
 56.00000000 -38.00000000   4.00000000  -0.11764706
 57.00000000  13.00000000   1.00000000   0.07142857
 58.00000000   1.00000000  -2.00000000   2.00000000
 59.00000000 -40.00000000   7.00000000  -0.21212121
 60.00000000 -20.00000000  24.00000000   6.00000000
 61.00000000 -21.00000000  23.00000000  11.50000000
 62.00000000 -21.00000000   4.00000000  -0.23529412
 63.00000000  10.00000000   7.00000000   0.41176471
 64.00000000  13.00000000 -25.00000000   2.08333333
 65.00000000   8.00000000  10.00000000   0.55555556
 66.00000000  -4.00000000  -2.00000000   0.33333333
 67.00000000 -10.00000000  18.00000000   2.25000000
 68.00000000   4.00000000  23.00000000   0.85185185
 69.00000000 -35.00000000   0.00000000  -0.00000000
 70.00000000 -34.00000000  25.00000000  -2.77777778
 71.00000000  62.00000000  18.00000000   0.22500000
 72.00000000 -28.00000000  46.00000000   2.55555556
 73.00000000  16.00000000  27.00000000   0.62790698
 74.00000000 -43.00000000  -1.00000000   0.02272727
 75.00000000 -16.00000000  19.00000000   6.33333333
 76.00000000  -7.00000000  10.00000000   3.33333333
 77.00000000   7.00000000  -7.00000000   0.50000000
 78.00000000 -17.00000000   6.00000000  -0.54545455
 79.00000000  46.00000000   5.00000000   0.09803922
 80.00000000 -11.00000000  53.00000000   1.26190476
 81.00000000 -32.00000000  24.00000000  -3.00000000
 82.00000000  12.00000000  37.00000000   0.75510204
 83.00000000  -8.00000000  10.00000000   5.00000000
 84.00000000  -4.00000000   2.00000000  -1.00000000
 85.00000000 -13.00000000  21.00000000   2.62500000
 86.00000000  38.00000000  -4.00000000  -0.11764706
 87.00000000 -10.00000000  12.00000000   6.00000000
 88.00000000  22.00000000   6.00000000   0.21428571
 89.00000000   0.00000000  10.00000000   1.00000000
 90.00000000  11.00000000  14.00000000   0.56000000
 91.00000000 -11.00000000  -3.00000000   0.21428571
 92.00000000  -8.00000000 -25.00000000   0.75757576
 93.00000000  -9.00000000  23.00000000   1.64285714
 94.00000000  55.00000000 -17.00000000  -0.44736842
 95.00000000   3.00000000  23.00000000   0.88461538
 96.00000000 -23.00000000   7.00000000  -0.43750000
 97.00000000  -7.00000000  17.00000000   1.70000000
 98.00000000   7.00000000  -6.00000000  -6.00000000
 99.00000000 -16.00000000   6.00000000  -0.60000000
100.00000000  19.00000000  -7.00000000  -0.58333333
101.00000000  19.00000000  10.00000000   0.34482759
102.00000000  50.00000000  20.00000000   0.28571429
103.00000000  17.00000000  -3.00000000  -0.21428571
104.00000000 -11.00000000  29.00000000   1.61111111
105.00000000  45.00000000  -4.00000000  -0.09756098
106.00000000  11.00000000  10.00000000   0.47619048
107.00000000 -18.00000000  15.00000000  -5.00000000
108.00000000  -7.00000000   5.00000000  -2.50000000
109.00000000   3.00000000  -8.00000000   1.60000000
110.00000000 -13.00000000 -11.00000000   0.45833333
111.00000000  -2.00000000   0.00000000  -0.00000000
112.00000000  -1.00000000  -4.00000000   0.80000000
113.00000000  16.00000000  -6.00000000  -0.60000000
114.00000000   1.00000000  -1.00000000   0.50000000
115.00000000 -27.00000000 -18.00000000   0.40000000
116.00000000  32.00000000  41.00000000   0.56164384
117.00000000  -5.00000000  36.00000000   1.16129032
118.00000000  -5.00000000  23.00000000   1.27777778
119.00000000  37.00000000   6.00000000   0.13953488
120.00000000  -6.00000000  15.00000000   1.66666667
121.00000000   5.00000000   4.00000000   0.44444444
122.00000000   8.00000000  13.00000000   0.61904762
123.00000000  17.00000000  16.00000000   0.48484848
124.00000000  11.00000000  -2.00000000  -0.22222222
125.00000000 -12.00000000   5.00000000  -0.71428571
126.00000000 102.00000000  -7.00000000  -0.07368421
127.00000000  24.00000000  -5.00000000  -0.26315789
128.00000000   4.00000000  11.00000000   0.73333333
129.00000000 -13.00000000 -27.00000000   0.67500000
130.00000000  28.00000000  10.00000000   0.26315789
131.00000000  -6.00000000  23.00000000   1.35294118
132.00000000  12.00000000  24.00000000   0.66666667
133.00000000 -16.00000000  17.00000000  17.00000000
134.00000000  24.00000000   7.00000000   0.22580645
135.00000000  20.00000000 -15.00000000  -3.00000000
136.00000000  39.00000000  -8.00000000  -0.25806452
137.00000000  37.00000000  -2.00000000  -0.05714286
138.00000000  28.00000000 -12.00000000  -0.75000000
139.00000000  41.00000000   5.00000000   0.10869565
140.00000000  -5.00000000  -7.00000000   0.58333333
141.00000000   1.00000000  42.00000000   0.97674419
142.00000000  12.00000000 -21.00000000   2.33333333
143.00000000   6.00000000 -34.00000000   1.21428571
144.00000000  -7.00000000  23.00000000   1.43750000
145.00000000 -44.00000000  10.00000000  -0.29411765
146.00000000  73.00000000  -2.00000000  -0.02816901
147.00000000   7.00000000 -17.00000000   1.70000000
148.00000000 -19.00000000   4.00000000  -0.26666667
149.00000000 -28.00000000   8.00000000  -0.40000000
150.00000000  11.00000000  30.00000000   0.73170732
151.00000000 -11.00000000 -19.00000000   0.63333333
152.00000000   6.00000000  -4.00000000  -2.00000000
153.00000000  17.00000000  35.00000000   0.67307692
154.00000000  36.00000000   0.00000000   0.00000000
155.00000000  43.00000000 -17.00000000  -0.65384615
156.00000000   2.00000000  -7.00000000   1.40000000
157.00000000   5.00000000 -24.00000000   1.26315789
158.00000000   7.00000000  -7.00000000   0.50000000
159.00000000  12.00000000 -12.00000000   0.50000000
160.00000000  28.00000000  -2.00000000  -0.07692308
161.00000000  68.00000000   9.00000000   0.11688312
162.00000000  54.00000000  27.00000000   0.33333333
163.00000000  -5.00000000  13.00000000   1.62500000
164.00000000  34.00000000  -7.00000000  -0.25925926
165.00000000  -5.00000000 -17.00000000   0.77272727
166.00000000  28.00000000   9.00000000   0.24324324
167.00000000  22.00000000   1.00000000   0.04347826
168.00000000  13.00000000 -18.00000000   3.60000000
169.00000000   3.00000000   5.00000000   0.62500000
170.00000000  18.00000000 -24.00000000   4.00000000
171.00000000 -13.00000000  28.00000000   1.86666667
172.00000000  18.00000000  14.00000000   0.43750000
173.00000000  18.00000000   9.00000000   0.33333333
174.00000000 -23.00000000  -9.00000000   0.28125000
175.00000000  56.00000000  31.00000000   0.35632184
176.00000000   3.00000000 -31.00000000   1.10714286
177.00000000  22.00000000   3.00000000   0.12000000
178.00000000  14.00000000 -21.00000000   3.00000000
179.00000000   5.00000000  18.00000000   0.78260870
180.00000000   7.00000000  -1.00000000  -0.16666667
181.00000000  36.00000000  -9.00000000  -0.33333333
182.00000000  35.00000000  12.00000000   0.25531915
183.00000000  82.00000000  25.00000000   0.23364486
184.00000000  46.00000000  35.00000000   0.43209877
185.00000000  -5.00000000   1.00000000  -0.25000000
186.00000000  41.00000000 -16.00000000  -0.64000000
187.00000000  -3.00000000  -4.00000000   0.57142857
188.00000000  -5.00000000  18.00000000   1.38461538
189.00000000   7.00000000  31.00000000   0.81578947
190.00000000  16.00000000  -3.00000000  -0.23076923
191.00000000  10.00000000   9.00000000   0.47368421
192.00000000  49.00000000  -8.00000000  -0.19512195
193.00000000  20.00000000   2.00000000   0.09090909
194.00000000  29.00000000  11.00000000   0.27500000
195.00000000   0.00000000 -30.00000000   1.00000000
196.00000000  19.00000000 -16.00000000  -5.33333333
197.00000000  26.00000000   1.00000000   0.03703704
198.00000000  18.00000000 -12.00000000  -2.00000000
199.00000000   4.00000000 -21.00000000   1.23529412
200.00000000  -5.00000000  -7.00000000   0.58333333
201.00000000  16.00000000   6.00000000   0.27272727
202.00000000  17.00000000  -3.00000000  -0.21428571
203.00000000 -42.00000000  -5.00000000   0.10638298
204.00000000  20.00000000  -5.00000000  -0.33333333
205.00000000   4.00000000  -2.00000000  -1.00000000
206.00000000  13.00000000   6.00000000   0.31578947
207.00000000  10.00000000  -7.00000000  -2.33333333
208.00000000  21.00000000   1.00000000   0.04545455
209.00000000  13.00000000 -21.00000000   2.62500000
210.00000000  30.00000000  16.00000000   0.34782609
211.00000000  37.00000000   5.00000000   0.11904762
212.00000000 -23.00000000  12.00000000  -1.09090909
213.00000000   1.00000000  12.00000000   0.92307692
214.00000000  15.00000000 -25.00000000   2.50000000
215.00000000  -1.00000000 -19.00000000   0.95000000
216.00000000   5.00000000 -10.00000000   2.00000000
217.00000000   7.00000000   4.00000000   0.36363636
218.00000000 -24.00000000  52.00000000   1.85714286
219.00000000 -16.00000000 -16.00000000   0.50000000
220.00000000   1.00000000  41.00000000   0.97619048
221.00000000  35.00000000 -10.00000000  -0.40000000
222.00000000  -3.00000000 -13.00000000   0.81250000
223.00000000 -37.00000000 -20.00000000   0.35087719
224.00000000  17.00000000 -11.00000000  -1.83333333
225.00000000  32.00000000   3.00000000   0.08571429
226.00000000  10.00000000  -6.00000000  -1.50000000
227.00000000  69.00000000  34.00000000   0.33009709
228.00000000  20.00000000 -16.00000000  -4.00000000
229.00000000  28.00000000  27.00000000   0.49090909
230.00000000  12.00000000 -17.00000000   3.40000000
231.00000000  19.00000000 -31.00000000   2.58333333
232.00000000  30.00000000  -2.00000000  -0.07142857
233.00000000  20.00000000  -5.00000000  -0.33333333
234.00000000 -23.00000000  -3.00000000   0.11538462
235.00000000  22.00000000   9.00000000   0.29032258
236.00000000 -17.00000000  -2.00000000   0.10526316
237.00000000  -3.00000000   9.00000000   1.50000000
238.00000000  -6.00000000 -11.00000000   0.64705882
239.00000000  -5.00000000   7.00000000   3.50000000
240.00000000 -24.00000000 -32.00000000   0.57142857
241.00000000  38.00000000  -6.00000000  -0.18750000
242.00000000   3.00000000  -3.00000000   0.50000000
243.00000000  21.00000000  19.00000000   0.47500000
244.00000000 -33.00000000   9.00000000  -0.37500000
245.00000000  21.00000000 -10.00000000  -0.90909091
246.00000000  24.00000000   3.00000000   0.11111111
247.00000000  31.00000000 -21.00000000  -2.10000000
248.00000000  -8.00000000 -10.00000000   0.55555556
249.00000000  52.00000000  -5.00000000  -0.10638298
250.00000000  17.00000000 -18.00000000  18.00000000
251.00000000  42.00000000  -6.00000000  -0.16666667
252.00000000 -20.00000000  42.00000000   1.90909091
253.00000000   7.00000000  24.00000000   0.77419355
254.00000000   4.00000000 -19.00000000   1.26666667
255.00000000   6.00000000  -3.00000000  -1.00000000
256.00000000  33.00000000  -6.00000000  -0.22222222
257.00000000   7.00000000 -16.00000000   1.77777778
258.00000000 -15.00000000   5.00000000  -0.50000000
259.00000000  -1.00000000  13.00000000   1.08333333
260.00000000  22.00000000 -31.00000000   3.44444444
261.00000000  10.00000000  -8.00000000  -4.00000000
262.00000000  17.00000000 -24.00000000   3.42857143
263.00000000  44.00000000   6.00000000   0.12000000
264.00000000 -16.00000000  23.00000000   3.28571429
265.00000000  32.00000000  -7.00000000  -0.28000000
266.00000000 -25.00000000 -14.00000000   0.35897436
267.00000000  29.00000000 -38.00000000   4.22222222
268.00000000 -13.00000000   8.00000000  -1.60000000
269.00000000   4.00000000  26.00000000   0.86666667
270.00000000  12.00000000 -12.00000000   0.50000000
271.00000000  24.00000000   8.00000000   0.25000000
272.00000000  10.00000000  -7.00000000  -2.33333333
273.00000000   6.00000000 -16.00000000   1.60000000
274.00000000  -3.00000000  15.00000000   1.25000000
275.00000000  18.00000000  -6.00000000  -0.50000000
276.00000000  16.00000000 -22.00000000   3.66666667
277.00000000  28.00000000   5.00000000   0.15151515
278.00000000  20.00000000 -14.00000000  -2.33333333
279.00000000   3.00000000 -19.00000000   1.18750000
280.00000000 -29.00000000 -12.00000000   0.29268293
281.00000000 -19.00000000 -12.00000000   0.38709677
282.00000000  32.00000000  -2.00000000  -0.06666667
283.00000000  32.00000000 -11.00000000  -0.52380952
284.00000000 -14.00000000  18.00000000   4.50000000
285.00000000  -8.00000000 -33.00000000   0.80487805
286.00000000   0.00000000 -23.00000000   1.00000000
287.00000000  46.00000000  13.00000000   0.22033898
288.00000000  -6.00000000   2.00000000  -0.50000000
289.00000000 -20.00000000 -31.00000000   0.60784314
290.00000000  34.00000000  -5.00000000  -0.17241379
291.00000000 -17.00000000  -3.00000000   0.15000000
292.00000000  -6.00000000 -19.00000000   0.76000000
293.00000000  24.00000000  -1.00000000  -0.04347826
294.00000000  24.00000000 -27.00000000   9.00000000
295.00000000  23.00000000   8.00000000   0.25806452
296.00000000   0.00000000   9.00000000   1.00000000
297.00000000 -24.00000000  31.00000000   4.42857143
298.00000000 -30.00000000 -44.00000000   0.59459459
299.00000000  -8.00000000 -15.00000000   0.65217391
300.00000000   8.00000000  23.00000000   0.74193548
301.00000000  20.00000000  11.00000000   0.35483871
302.00000000 -23.00000000 -14.00000000   0.37837838
303.00000000  19.00000000   0.00000000   0.00000000
304.00000000  17.00000000  23.00000000   0.57500000
305.00000000  -3.00000000   8.00000000   1.60000000
306.00000000  26.00000000 -17.00000000  -1.88888889
307.00000000   4.00000000 -31.00000000   1.14814815
308.00000000  -1.00000000 -14.00000000   0.93333333
309.00000000  19.00000000 -19.00000000   0.50000000
310.00000000  16.00000000 -14.00000000  -7.00000000
311.00000000  16.00000000 -51.00000000   1.45714286
312.00000000  -7.00000000 -12.00000000   0.63157895
313.00000000  32.00000000 -17.00000000  -1.13333333
314.00000000 -14.00000000  -8.00000000   0.36363636
315.00000000 -10.00000000 -21.00000000   0.67741935
316.00000000 -14.00000000 -42.00000000   0.75000000
317.00000000   3.00000000 -14.00000000   1.27272727
318.00000000  -6.00000000  -9.00000000   0.60000000
319.00000000  -7.00000000 -21.00000000   0.75000000
320.00000000  19.00000000   3.00000000   0.13636364
321.00000000  46.00000000 -29.00000000  -1.70588235
322.00000000 -24.00000000   9.00000000  -0.60000000
323.00000000  -4.00000000   9.00000000   1.80000000
324.00000000  15.00000000  16.00000000   0.51612903
325.00000000  26.00000000 -26.00000000   0.50000000
326.00000000 -12.00000000 -42.00000000   0.77777778
327.00000000  19.00000000  11.00000000   0.36666667
328.00000000 -44.00000000  -7.00000000   0.13725490
329.00000000 -12.00000000 -19.00000000   0.61290323
330.00000000 -16.00000000 -11.00000000   0.40740741
331.00000000  18.00000000 -32.00000000   2.28571429
332.00000000  -7.00000000  -6.00000000   0.46153846
333.00000000 -22.00000000 -27.00000000   0.55102041
334.00000000  -2.00000000 -36.00000000   0.94736842
335.00000000  21.00000000   0.00000000   0.00000000
336.00000000 -19.00000000  -1.00000000   0.05000000
337.00000000 -24.00000000 -26.00000000   0.52000000
338.00000000   1.00000000 -16.00000000   1.06666667
339.00000000 -37.00000000 -15.00000000   0.28846154
340.00000000  18.00000000 -19.00000000  19.00000000
341.00000000 -40.00000000  -4.00000000   0.09090909
342.00000000  19.00000000 -14.00000000  -2.80000000
343.00000000  17.00000000  11.00000000   0.39285714
344.00000000  47.00000000  -9.00000000  -0.23684211
345.00000000  14.00000000 -18.00000000   4.50000000
346.00000000  16.00000000 -12.00000000  -3.00000000
347.00000000 -35.00000000  -7.00000000   0.16666667
348.00000000   9.00000000   3.00000000   0.25000000
349.00000000   2.00000000  -8.00000000   1.33333333
350.00000000   2.00000000   9.00000000   0.81818182
351.00000000   3.00000000 -14.00000000   1.27272727
352.00000000 -26.00000000 -29.00000000   0.52727273
353.00000000  -9.00000000 -22.00000000   0.70967742
354.00000000  38.00000000  24.00000000   0.38709677
355.00000000  20.00000000 -28.00000000   3.50000000
356.00000000   1.00000000 -19.00000000   1.05555556
357.00000000  -6.00000000  18.00000000   1.50000000
358.00000000 -22.00000000 -16.00000000   0.42105263
359.00000000 -44.00000000  11.00000000  -0.33333333
360.00000000  -9.00000000   4.00000000  -0.80000000
361.00000000 -10.00000000 -23.00000000   0.69696970
362.00000000  -2.00000000 -26.00000000   0.92857143
363.00000000 -12.00000000   4.00000000  -0.50000000
364.00000000  11.00000000 -15.00000000   3.75000000
365.00000000  24.00000000 -18.00000000  -3.00000000
366.00000000 -15.00000000   2.00000000  -0.15384615
367.00000000 -21.00000000 -21.00000000   0.50000000
368.00000000  20.00000000   4.00000000   0.16666667
369.00000000 -25.00000000  -8.00000000   0.24242424
370.00000000  40.00000000 -21.00000000  -1.10526316
371.00000000  26.00000000  -9.00000000  -0.52941176
372.00000000  23.00000000 -24.00000000  24.00000000
373.00000000 -11.00000000 -22.00000000   0.66666667
374.00000000   7.00000000 -12.00000000   2.40000000
375.00000000  -4.00000000 -11.00000000   0.73333333
376.00000000  -3.00000000 -29.00000000   0.90625000
377.00000000 -34.00000000  11.00000000  -0.47826087
378.00000000 -27.00000000 -16.00000000   0.37209302
379.00000000  18.00000000  -8.00000000  -0.80000000
380.00000000  17.00000000 -24.00000000   3.42857143
381.00000000 -12.00000000 -10.00000000   0.45454545
382.00000000  18.00000000 -44.00000000   1.69230769
383.00000000  39.00000000 -29.00000000  -2.90000000
384.00000000  -7.00000000 -37.00000000   0.84090909
385.00000000   0.00000000  -2.00000000   1.00000000
386.00000000  21.00000000   4.00000000   0.16000000
387.00000000  -1.00000000  -5.00000000   0.83333333
388.00000000   2.00000000 -26.00000000   1.08333333
389.00000000  17.00000000   2.00000000   0.10526316
390.00000000  45.00000000 -16.00000000  -0.55172414
391.00000000  17.00000000 -22.00000000   4.40000000
392.00000000  14.00000000   8.00000000   0.36363636
393.00000000  25.00000000  -3.00000000  -0.13636364
394.00000000  30.00000000 -10.00000000  -0.50000000
395.00000000  13.00000000 -21.00000000   2.62500000
396.00000000   8.00000000  27.00000000   0.77142857
397.00000000   0.00000000  13.00000000   1.00000000
398.00000000  -1.00000000 -21.00000000   0.95454545
399.00000000  51.00000000 -36.00000000  -2.40000000
400.00000000  20.00000000  -5.00000000  -0.33333333
401.00000000 -30.00000000 -31.00000000   0.50819672
402.00000000  22.00000000 -39.00000000   2.29411765
403.00000000 -20.00000000 -10.00000000   0.33333333
404.00000000 -13.00000000  41.00000000   1.46428571
405.00000000 -30.00000000   5.00000000  -0.20000000
406.00000000 -44.00000000   1.00000000  -0.02325581
407.00000000  -3.00000000  12.00000000   1.33333333
408.00000000   6.00000000   4.00000000   0.40000000
409.00000000  23.00000000  -6.00000000  -0.35294118
410.00000000 -15.00000000 -38.00000000   0.71698113
411.00000000   6.00000000 -17.00000000   1.54545455
412.00000000  -4.00000000 -15.00000000   0.78947368
413.00000000 -19.00000000 -32.00000000   0.62745098
414.00000000  27.00000000  20.00000000   0.42553191
415.00000000 -24.00000000 -27.00000000   0.52941176
416.00000000  -2.00000000 -24.00000000   0.92307692
417.00000000 -18.00000000 -30.00000000   0.62500000
418.00000000 -17.00000000  28.00000000   2.54545455
419.00000000  19.00000000 -25.00000000   4.16666667
420.00000000 -45.00000000  -2.00000000   0.04255319
421.00000000  11.00000000 -17.00000000   2.83333333
422.00000000 -15.00000000 -33.00000000   0.68750000
423.00000000  13.00000000  -9.00000000  -2.25000000
424.00000000   2.00000000  14.00000000   0.87500000
425.00000000  25.00000000  20.00000000   0.44444444
426.00000000  12.00000000 -12.00000000   0.50000000
427.00000000   1.00000000  23.00000000   0.95833333
428.00000000  21.00000000 -11.00000000  -1.10000000
429.00000000  -7.00000000  16.00000000   1.77777778
430.00000000  21.00000000   9.00000000   0.30000000
431.00000000   0.00000000  -7.00000000   1.00000000
432.00000000  10.00000000  -6.00000000  -1.50000000
433.00000000 -21.00000000 -22.00000000   0.51162791
434.00000000  17.00000000 -46.00000000   1.58620690
435.00000000  31.00000000   4.00000000   0.11428571
436.00000000  46.00000000 -19.00000000  -0.70370370
437.00000000  70.00000000   4.00000000   0.05405405
438.00000000 -13.00000000  -1.00000000   0.07142857
439.00000000  25.00000000 -21.00000000  -5.25000000
440.00000000   0.00000000  16.00000000   1.00000000
441.00000000 -17.00000000  -6.00000000   0.26086957
442.00000000   8.00000000 -24.00000000   1.50000000
443.00000000  31.00000000 -12.00000000  -0.63157895
444.00000000 -15.00000000 -30.00000000   0.66666667
445.00000000  42.00000000 -17.00000000  -0.68000000
446.00000000   9.00000000 -19.00000000   1.90000000
447.00000000 -13.00000000 -26.00000000   0.66666667
448.00000000  40.00000000  -2.00000000  -0.05263158
449.00000000   9.00000000  -5.00000000  -1.25000000
450.00000000 -59.00000000 -10.00000000   0.14492754
451.00000000  58.00000000 -34.00000000  -1.41666667
452.00000000 -15.00000000   6.00000000  -0.66666667
453.00000000   6.00000000 -21.00000000   1.40000000
454.00000000 -39.00000000  -2.00000000   0.04878049
455.00000000  42.00000000 -28.00000000  -2.00000000
456.00000000 -46.00000000 -16.00000000   0.25806452
457.00000000  15.00000000  16.00000000   0.51612903
458.00000000  21.00000000 -12.00000000  -1.33333333
459.00000000 -21.00000000  17.00000000  -4.25000000
460.00000000   6.00000000  -1.00000000  -0.20000000
461.00000000  -1.00000000 -35.00000000   0.97222222
462.00000000   0.00000000 -35.00000000   1.00000000
463.00000000  12.00000000  28.00000000   0.70000000
464.00000000 -10.00000000 -13.00000000   0.56521739
465.00000000  -4.00000000 -15.00000000   0.78947368
466.00000000  13.00000000 -11.00000000  -5.50000000
467.00000000 -11.00000000  19.00000000   2.37500000
468.00000000 -20.00000000 -16.00000000   0.44444444
469.00000000 -21.00000000  -2.00000000   0.08695652
470.00000000 -14.00000000  -7.00000000   0.33333333
471.00000000 -47.00000000 -13.00000000   0.21666667
472.00000000 -29.00000000  -5.00000000   0.14705882
473.00000000 -11.00000000  -8.00000000   0.42105263
474.00000000 -28.00000000 -18.00000000   0.39130435
475.00000000 -34.00000000 -25.00000000   0.42372881
476.00000000 -16.00000000  -3.00000000   0.15789474
477.00000000 -23.00000000 -43.00000000   0.65151515
478.00000000 -22.00000000  23.00000000  23.00000000
479.00000000 -29.00000000 -27.00000000   0.48214286
480.00000000 -49.00000000  15.00000000  -0.44117647
481.00000000  -3.00000000  26.00000000   1.13043478
482.00000000 -34.00000000   2.00000000  -0.06250000
483.00000000 -49.00000000 -12.00000000   0.19672131
484.00000000  23.00000000 -26.00000000   8.66666667
485.00000000 -44.00000000  16.00000000  -0.57142857
486.00000000 -22.00000000 -31.00000000   0.58490566
487.00000000 -17.00000000  -4.00000000   0.19047619
488.00000000 -50.00000000 -14.00000000   0.21875000
489.00000000  28.00000000 -35.00000000   5.00000000
490.00000000 -49.00000000 -18.00000000   0.26865672
491.00000000 -18.00000000 -21.00000000   0.53846154
492.00000000 -12.00000000 -19.00000000   0.61290323
493.00000000  23.00000000 -15.00000000  -1.87500000
494.00000000 -19.00000000 -48.00000000   0.71641791
495.00000000 -32.00000000  -1.00000000   0.03030303
496.00000000  29.00000000 -41.00000000   3.41666667
497.00000000 -40.00000000   1.00000000  -0.02564103
498.00000000  -7.00000000 -40.00000000   0.85106383
499.00000000 -38.00000000 -17.00000000   0.30909091
500.00000000 -40.00000000 -11.00000000   0.21568627
