# Supplementary material for: Ubiquitin transfer by a RING E3 ligase occurs from a closed E2~ubiquitin conformation
Source: Nat Commun. 2020 Jun 5;11:2846. doi: 10.1038/s41467-020-16666-y (PMC7275055; doi:10.1038/s41467-020-16666-y)
Supplement: Supplementary file 4 — Source Data [file 41467_2020_16666_MOESM4_ESM.zip › Source_Data/Figures/Figure_5/Figure_5a/ASCII_44RNF4/9_109with_fret.dat]

  0.00000000   8.00000000 340.00000000   0.97701149
  1.00000000  43.00000000 155.00000000   0.78282828
  2.00000000  -2.00000000 189.00000000   1.01069519
  3.00000000   9.00000000 267.00000000   0.96739130
  4.00000000  37.00000000 196.00000000   0.84120172
  5.00000000  16.00000000 163.00000000   0.91061453
  6.00000000  54.00000000 231.00000000   0.81052632
  7.00000000  23.00000000 185.00000000   0.88942308
  8.00000000  26.00000000 169.00000000   0.86666667
  9.00000000 -33.00000000 189.00000000   1.21153846
 10.00000000  62.00000000 216.00000000   0.77697842
 11.00000000   6.00000000 220.00000000   0.97345133
 12.00000000   8.00000000 196.00000000   0.96078431
 13.00000000  33.00000000 249.00000000   0.88297872
 14.00000000  34.00000000 250.00000000   0.88028169
 15.00000000  30.00000000 180.00000000   0.85714286
 16.00000000  19.00000000 148.00000000   0.88622754
 17.00000000  13.00000000 202.00000000   0.93953488
 18.00000000  21.00000000 184.00000000   0.89756098
 19.00000000  71.00000000 202.00000000   0.73992674
 20.00000000  -1.00000000 204.00000000   1.00492611
 21.00000000  16.00000000 170.00000000   0.91397849
 22.00000000 -36.00000000 133.00000000   1.37113402
 23.00000000  27.00000000 160.00000000   0.85561497
 24.00000000 -11.00000000 216.00000000   1.05365854
 25.00000000  23.00000000 176.00000000   0.88442211
 26.00000000  14.00000000 176.00000000   0.92631579
 27.00000000 -27.00000000 179.00000000   1.17763158
 28.00000000   7.00000000 184.00000000   0.96335079
 29.00000000   5.00000000 172.00000000   0.97175141
 30.00000000   0.00000000 221.00000000   1.00000000
 31.00000000  11.00000000 174.00000000   0.94054054
 32.00000000  56.00000000 190.00000000   0.77235772
 33.00000000  18.00000000 140.00000000   0.88607595
 34.00000000  42.00000000 219.00000000   0.83908046
 35.00000000 -24.00000000 246.00000000   1.10810811
 36.00000000 -15.00000000 171.00000000   1.09615385
 37.00000000  20.00000000 196.00000000   0.90740741
 38.00000000  -4.00000000 191.00000000   1.02139037
 39.00000000  -3.00000000 170.00000000   1.01796407
 40.00000000  -8.00000000 153.00000000   1.05517241
 41.00000000  19.00000000 125.00000000   0.86805556
 42.00000000 -43.00000000 175.00000000   1.32575758
 43.00000000   0.00000000 202.00000000   1.00000000
 44.00000000  57.00000000 228.00000000   0.80000000
 45.00000000  21.00000000 234.00000000   0.91764706
 46.00000000 -40.00000000 193.00000000   1.26143791
 47.00000000  27.00000000 204.00000000   0.88311688
 48.00000000  55.00000000 144.00000000   0.72361809
 49.00000000 -20.00000000 159.00000000   1.14388489
 50.00000000 -35.00000000 169.00000000   1.26119403
 51.00000000 -66.00000000 209.00000000   1.46153846
 52.00000000  16.00000000 213.00000000   0.93013100
 53.00000000  19.00000000 173.00000000   0.90104167
 54.00000000  19.00000000 240.00000000   0.92664093
 55.00000000   3.00000000 190.00000000   0.98445596
 56.00000000   9.00000000 166.00000000   0.94857143
 57.00000000  42.00000000 170.00000000   0.80188679
 58.00000000  42.00000000 181.00000000   0.81165919
 59.00000000  -3.00000000 244.00000000   1.01244813
 60.00000000 -18.00000000 162.00000000   1.12500000
 61.00000000  49.00000000 153.00000000   0.75742574
 62.00000000 -15.00000000 170.00000000   1.09677419
 63.00000000  -4.00000000 180.00000000   1.02272727
 64.00000000 -34.00000000 164.00000000   1.26153846
 65.00000000   1.00000000 218.00000000   0.99543379
 66.00000000  24.00000000 216.00000000   0.90000000
 67.00000000 -22.00000000 192.00000000   1.12941176
 68.00000000  22.00000000 239.00000000   0.91570881
 69.00000000  -6.00000000 152.00000000   1.04109589
 70.00000000  32.00000000 160.00000000   0.83333333
 71.00000000 -15.00000000 198.00000000   1.08196721
 72.00000000  -6.00000000 246.00000000   1.02500000
 73.00000000  18.00000000 225.00000000   0.92592593
 74.00000000 -14.00000000 201.00000000   1.07486631
 75.00000000  31.00000000 212.00000000   0.87242798
 76.00000000  40.00000000 203.00000000   0.83539095
 77.00000000   0.00000000 204.00000000   1.00000000
 78.00000000 -20.00000000 231.00000000   1.09478673
 79.00000000  21.00000000 232.00000000   0.91699605
 80.00000000  30.00000000 213.00000000   0.87654321
 81.00000000  24.00000000 199.00000000   0.89237668
 82.00000000 -13.00000000 214.00000000   1.06467662
 83.00000000  21.00000000 147.00000000   0.87500000
 84.00000000   0.00000000 151.00000000   1.00000000
 85.00000000  14.00000000 159.00000000   0.91907514
 86.00000000  63.00000000 207.00000000   0.76666667
 87.00000000 -25.00000000 177.00000000   1.16447368
 88.00000000 -17.00000000 148.00000000   1.12977099
 89.00000000   0.00000000 185.00000000   1.00000000
 90.00000000  -4.00000000 181.00000000   1.02259887
 91.00000000  11.00000000 220.00000000   0.95238095
 92.00000000   6.00000000 208.00000000   0.97196262
 93.00000000  33.00000000 196.00000000   0.85589520
 94.00000000   5.00000000 192.00000000   0.97461929
 95.00000000  35.00000000 187.00000000   0.84234234
 96.00000000  33.00000000 210.00000000   0.86419753
 97.00000000 -33.00000000 233.00000000   1.16500000
 98.00000000  12.00000000 220.00000000   0.94827586
 99.00000000 -25.00000000 160.00000000   1.18518519
100.00000000  -6.00000000 133.00000000   1.04724409
101.00000000  43.00000000 196.00000000   0.82008368
102.00000000  -8.00000000 236.00000000   1.03508772
103.00000000  13.00000000 230.00000000   0.94650206
104.00000000 -31.00000000 185.00000000   1.20129870
105.00000000   5.00000000 173.00000000   0.97191011
106.00000000  27.00000000 157.00000000   0.85326087
107.00000000   8.00000000 165.00000000   0.95375723
108.00000000  25.00000000 272.00000000   0.91582492
109.00000000   3.00000000 190.00000000   0.98445596
110.00000000 -18.00000000 129.00000000   1.16216216
111.00000000  -3.00000000 170.00000000   1.01796407
112.00000000  -5.00000000 178.00000000   1.02890173
113.00000000  29.00000000 254.00000000   0.89752650
114.00000000  27.00000000 190.00000000   0.87557604
115.00000000   4.00000000 200.00000000   0.98039216
116.00000000  27.00000000 172.00000000   0.86432161
117.00000000 -25.00000000 185.00000000   1.15625000
118.00000000   2.00000000 242.00000000   0.99180328
119.00000000 -22.00000000 185.00000000   1.13496933
120.00000000  51.00000000 174.00000000   0.77333333
121.00000000  43.00000000 190.00000000   0.81545064
122.00000000  -8.00000000 219.00000000   1.03791469
123.00000000 -20.00000000 161.00000000   1.14184397
124.00000000  15.00000000 177.00000000   0.92187500
125.00000000  36.00000000 187.00000000   0.83856502
126.00000000  84.00000000 179.00000000   0.68060837
127.00000000  25.00000000 225.00000000   0.90000000
128.00000000  34.00000000 182.00000000   0.84259259
129.00000000 -13.00000000 197.00000000   1.07065217
130.00000000   5.00000000 245.00000000   0.98000000
131.00000000  41.00000000 184.00000000   0.81777778
132.00000000  57.00000000 193.00000000   0.77200000
133.00000000  24.00000000 180.00000000   0.88235294
134.00000000  -2.00000000 171.00000000   1.01183432
135.00000000 -23.00000000 177.00000000   1.14935065
136.00000000  -4.00000000 183.00000000   1.02234637
137.00000000  78.00000000 144.00000000   0.64864865
138.00000000   3.00000000 207.00000000   0.98571429
139.00000000  22.00000000 272.00000000   0.92517007
140.00000000  35.00000000 213.00000000   0.85887097
141.00000000 -42.00000000 198.00000000   1.26923077
142.00000000   6.00000000 207.00000000   0.97183099
143.00000000  -2.00000000 154.00000000   1.01315789
144.00000000   8.00000000 144.00000000   0.94736842
145.00000000 -27.00000000 188.00000000   1.16770186
146.00000000 -26.00000000 181.00000000   1.16774194
147.00000000  -8.00000000 200.00000000   1.04166667
148.00000000  37.00000000 200.00000000   0.84388186
149.00000000  32.00000000 179.00000000   0.84834123
150.00000000   5.00000000 111.00000000   0.95689655
151.00000000   1.00000000 224.00000000   0.99555556
152.00000000  43.00000000 138.00000000   0.76243094
153.00000000  42.00000000 217.00000000   0.83783784
154.00000000 -20.00000000 166.00000000   1.13698630
155.00000000  24.00000000 136.00000000   0.85000000
156.00000000  -5.00000000 150.00000000   1.03448276
157.00000000   5.00000000 247.00000000   0.98015873
158.00000000  25.00000000 183.00000000   0.87980769
159.00000000  -8.00000000 172.00000000   1.04878049
160.00000000 -17.00000000 213.00000000   1.08673469
161.00000000   0.00000000 154.00000000   1.00000000
162.00000000  29.00000000 200.00000000   0.87336245
163.00000000   1.00000000 249.00000000   0.99600000
164.00000000 -13.00000000 174.00000000   1.08074534
165.00000000  17.00000000 201.00000000   0.92201835
166.00000000  11.00000000 221.00000000   0.95258621
167.00000000  15.00000000 168.00000000   0.91803279
168.00000000  -6.00000000 128.00000000   1.04918033
169.00000000  12.00000000 234.00000000   0.95121951
170.00000000  10.00000000 182.00000000   0.94791667
171.00000000  27.00000000 144.00000000   0.84210526
172.00000000  50.00000000 186.00000000   0.78813559
173.00000000 -14.00000000 210.00000000   1.07142857
174.00000000  39.00000000 177.00000000   0.81944444
175.00000000  32.00000000 204.00000000   0.86440678
176.00000000  46.00000000 214.00000000   0.82307692
177.00000000  -4.00000000 198.00000000   1.02061856
178.00000000  -7.00000000 133.00000000   1.05555556
179.00000000 -27.00000000 182.00000000   1.17419355
180.00000000   2.00000000 176.00000000   0.98876404
181.00000000 -10.00000000 172.00000000   1.06172840
182.00000000 -16.00000000 195.00000000   1.08938547
183.00000000  30.00000000 165.00000000   0.84615385
184.00000000   8.00000000 168.00000000   0.95454545
185.00000000  19.00000000 158.00000000   0.89265537
186.00000000  -8.00000000 183.00000000   1.04571429
187.00000000 -23.00000000 180.00000000   1.14649682
188.00000000  40.00000000 205.00000000   0.83673469
189.00000000   1.00000000 159.00000000   0.99375000
190.00000000   2.00000000 228.00000000   0.99130435
191.00000000  36.00000000 173.00000000   0.82775120
192.00000000  21.00000000 166.00000000   0.88770053
193.00000000  35.00000000 145.00000000   0.80555556
194.00000000  10.00000000 177.00000000   0.94652406
195.00000000  41.00000000 195.00000000   0.82627119
196.00000000   8.00000000 201.00000000   0.96172249
197.00000000 -57.00000000 221.00000000   1.34756098
198.00000000  20.00000000 140.00000000   0.87500000
199.00000000  10.00000000 182.00000000   0.94791667
200.00000000   1.00000000 192.00000000   0.99481865
201.00000000   6.00000000 193.00000000   0.96984925
202.00000000   5.00000000 191.00000000   0.97448980
203.00000000 -13.00000000 201.00000000   1.06914894
204.00000000  22.00000000 202.00000000   0.90178571
205.00000000  18.00000000 157.00000000   0.89714286
206.00000000 -18.00000000 204.00000000   1.09677419
207.00000000  16.00000000 105.00000000   0.86776860
208.00000000  -9.00000000 130.00000000   1.07438017
209.00000000 -39.00000000 128.00000000   1.43820225
210.00000000  24.00000000 169.00000000   0.87564767
211.00000000   8.00000000  82.00000000   0.91111111
212.00000000 -35.00000000 147.00000000   1.31250000
213.00000000  19.00000000 153.00000000   0.88953488
214.00000000  36.00000000 137.00000000   0.79190751
215.00000000  -3.00000000 112.00000000   1.02752294
216.00000000  13.00000000 187.00000000   0.93500000
217.00000000   8.00000000 144.00000000   0.94736842
218.00000000 -16.00000000 191.00000000   1.09142857
219.00000000  17.00000000 109.00000000   0.86507937
220.00000000   4.00000000 117.00000000   0.96694215
221.00000000  53.00000000 121.00000000   0.69540230
222.00000000  -2.00000000 108.00000000   1.01886792
223.00000000  15.00000000 151.00000000   0.90963855
224.00000000 -28.00000000 124.00000000   1.29166667
225.00000000  41.00000000 153.00000000   0.78865979
226.00000000 -23.00000000 161.00000000   1.16666667
227.00000000 -31.00000000  86.00000000   1.56363636
228.00000000  -9.00000000 158.00000000   1.06040268
229.00000000 -28.00000000  99.00000000   1.39436620
230.00000000 -31.00000000 135.00000000   1.29807692
231.00000000 -45.00000000 123.00000000   1.57692308
232.00000000  22.00000000 161.00000000   0.87978142
233.00000000  -9.00000000 132.00000000   1.07317073
234.00000000 -18.00000000 130.00000000   1.16071429
235.00000000 -19.00000000 139.00000000   1.15833333
236.00000000 -19.00000000 130.00000000   1.17117117
237.00000000 -29.00000000 147.00000000   1.24576271
238.00000000 -54.00000000 121.00000000   1.80597015
239.00000000 -19.00000000 134.00000000   1.16521739
240.00000000   1.00000000 155.00000000   0.99358974
241.00000000  11.00000000 181.00000000   0.94270833
242.00000000 -11.00000000 192.00000000   1.06077348
243.00000000  -7.00000000 145.00000000   1.05072464
244.00000000  39.00000000 125.00000000   0.76219512
245.00000000   4.00000000 140.00000000   0.97222222
246.00000000   9.00000000 101.00000000   0.91818182
247.00000000  -9.00000000 153.00000000   1.06250000
248.00000000  -1.00000000 149.00000000   1.00675676
249.00000000 -31.00000000 191.00000000   1.19375000
250.00000000  -7.00000000 210.00000000   1.03448276
251.00000000  -5.00000000 157.00000000   1.03289474
252.00000000  -5.00000000  95.00000000   1.05555556
253.00000000  14.00000000  76.00000000   0.84444444
254.00000000   3.00000000 -16.00000000   1.23076923
255.00000000 -24.00000000 -22.00000000   0.47826087
256.00000000 -13.00000000 -13.00000000   0.50000000
257.00000000  56.00000000  32.00000000   0.36363636
258.00000000 -13.00000000   7.00000000  -1.16666667
259.00000000  12.00000000   9.00000000   0.42857143
260.00000000  12.00000000  -7.00000000  -1.40000000
261.00000000  60.00000000   1.00000000   0.01639344
262.00000000  -5.00000000  43.00000000   1.13157895
263.00000000  22.00000000  44.00000000   0.66666667
264.00000000  16.00000000 -18.00000000   9.00000000
265.00000000  47.00000000  38.00000000   0.44705882
266.00000000  -1.00000000 -28.00000000   0.96551724
267.00000000 -20.00000000   4.00000000  -0.25000000
268.00000000  60.00000000  -6.00000000  -0.11111111
269.00000000  43.00000000   6.00000000   0.12244898
270.00000000 -22.00000000   8.00000000  -0.57142857
271.00000000  24.00000000  44.00000000   0.64705882
272.00000000  -1.00000000 -12.00000000   0.92307692
273.00000000  34.00000000  11.00000000   0.24444444
274.00000000  23.00000000  -4.00000000  -0.21052632
275.00000000  45.00000000   4.00000000   0.08163265
276.00000000  37.00000000  23.00000000   0.38333333
277.00000000  29.00000000  13.00000000   0.30952381
278.00000000 -12.00000000   0.00000000  -0.00000000
279.00000000  67.00000000 -18.00000000  -0.36734694
280.00000000  20.00000000   4.00000000   0.16666667
281.00000000   2.00000000  46.00000000   0.95833333
282.00000000  -2.00000000   4.00000000   2.00000000
283.00000000 -12.00000000   5.00000000  -0.71428571
284.00000000  19.00000000  10.00000000   0.34482759
285.00000000  70.00000000  18.00000000   0.20454545
286.00000000  10.00000000  -2.00000000  -0.25000000
287.00000000 -15.00000000  74.00000000   1.25423729
288.00000000  53.00000000  37.00000000   0.41111111
289.00000000   1.00000000  58.00000000   0.98305085
290.00000000  56.00000000  58.00000000   0.50877193
291.00000000  18.00000000  47.00000000   0.72307692
292.00000000 -37.00000000  29.00000000  -3.62500000
293.00000000   5.00000000  -5.00000000   0.50000000
294.00000000  23.00000000  23.00000000   0.50000000
295.00000000  53.00000000  52.00000000   0.49523810
296.00000000  20.00000000  27.00000000   0.57446809
297.00000000  45.00000000   4.00000000   0.08163265
298.00000000  59.00000000  29.00000000   0.32954545
299.00000000   6.00000000  43.00000000   0.87755102
300.00000000  10.00000000  42.00000000   0.80769231
301.00000000  24.00000000  10.00000000   0.29411765
302.00000000  10.00000000  24.00000000   0.70588235
303.00000000  44.00000000  24.00000000   0.35294118
304.00000000  22.00000000  41.00000000   0.65079365
305.00000000  28.00000000  48.00000000   0.63157895
306.00000000  -1.00000000  20.00000000   1.05263158
307.00000000  10.00000000  56.00000000   0.84848485
308.00000000  22.00000000  46.00000000   0.67647059
309.00000000  28.00000000  17.00000000   0.37777778
310.00000000  25.00000000  13.00000000   0.34210526
311.00000000   0.00000000  38.00000000   1.00000000
312.00000000   4.00000000  41.00000000   0.91111111
313.00000000 -18.00000000   8.00000000  -0.80000000
314.00000000  40.00000000  58.00000000   0.59183673
315.00000000  42.00000000  46.00000000   0.52272727
316.00000000  38.00000000  18.00000000   0.32142857
317.00000000 -16.00000000  31.00000000   2.06666667
318.00000000  38.00000000  32.00000000   0.45714286
319.00000000  57.00000000  50.00000000   0.46728972
320.00000000   4.00000000  35.00000000   0.89743590
321.00000000   3.00000000  52.00000000   0.94545455
322.00000000  43.00000000  71.00000000   0.62280702
323.00000000  32.00000000   7.00000000   0.17948718
324.00000000 -14.00000000  54.00000000   1.35000000
325.00000000  51.00000000  23.00000000   0.31081081
326.00000000  27.00000000  52.00000000   0.65822785
327.00000000  29.00000000  56.00000000   0.65882353
328.00000000  -5.00000000  28.00000000   1.21739130
329.00000000  14.00000000  30.00000000   0.68181818
330.00000000   2.00000000  41.00000000   0.95348837
331.00000000  46.00000000  87.00000000   0.65413534
332.00000000  42.00000000  55.00000000   0.56701031
333.00000000  19.00000000   5.00000000   0.20833333
334.00000000  15.00000000  67.00000000   0.81707317
335.00000000  33.00000000  10.00000000   0.23255814
336.00000000  67.00000000  39.00000000   0.36792453
337.00000000   4.00000000  12.00000000   0.75000000
338.00000000  55.00000000  12.00000000   0.17910448
339.00000000  27.00000000  -9.00000000  -0.50000000
340.00000000  -8.00000000  28.00000000   1.40000000
341.00000000  15.00000000  93.00000000   0.86111111
342.00000000  53.00000000  71.00000000   0.57258065
343.00000000  16.00000000  29.00000000   0.64444444
344.00000000  -8.00000000  42.00000000   1.23529412
345.00000000  -1.00000000  30.00000000   1.03448276
346.00000000  52.00000000  13.00000000   0.20000000
347.00000000  69.00000000  13.00000000   0.15853659
348.00000000  95.00000000  37.00000000   0.28030303
349.00000000  31.00000000  69.00000000   0.69000000
350.00000000  58.00000000  54.00000000   0.48214286
351.00000000   3.00000000  69.00000000   0.95833333
352.00000000  53.00000000  25.00000000   0.32051282
353.00000000  44.00000000  21.00000000   0.32307692
354.00000000  13.00000000  23.00000000   0.63888889
355.00000000  13.00000000  79.00000000   0.85869565
356.00000000  94.00000000  40.00000000   0.29850746
357.00000000   5.00000000  78.00000000   0.93975904
358.00000000  56.00000000  55.00000000   0.49549550
359.00000000  28.00000000  40.00000000   0.58823529
360.00000000  85.00000000  44.00000000   0.34108527
361.00000000  34.00000000  73.00000000   0.68224299
362.00000000  24.00000000  90.00000000   0.78947368
363.00000000  44.00000000  77.00000000   0.63636364
364.00000000  47.00000000  10.00000000   0.17543860
365.00000000 -19.00000000  64.00000000   1.42222222
366.00000000  56.00000000  36.00000000   0.39130435
367.00000000  41.00000000   5.00000000   0.10869565
368.00000000  56.00000000  49.00000000   0.46666667
369.00000000  40.00000000  71.00000000   0.63963964
370.00000000 -14.00000000  35.00000000   1.66666667
371.00000000  -2.00000000  11.00000000   1.22222222
372.00000000  53.00000000  31.00000000   0.36904762
373.00000000   1.00000000   7.00000000   0.87500000
374.00000000  57.00000000  43.00000000   0.43000000
375.00000000  37.00000000  29.00000000   0.43939394
376.00000000  56.00000000  58.00000000   0.50877193
377.00000000  11.00000000  49.00000000   0.81666667
378.00000000  55.00000000  39.00000000   0.41489362
379.00000000  26.00000000  46.00000000   0.63888889
380.00000000  13.00000000  24.00000000   0.64864865
381.00000000  30.00000000  52.00000000   0.63414634
382.00000000  14.00000000  62.00000000   0.81578947
383.00000000  26.00000000  44.00000000   0.62857143
384.00000000  45.00000000   9.00000000   0.16666667
385.00000000   2.00000000  43.00000000   0.95555556
386.00000000  13.00000000  31.00000000   0.70454545
387.00000000  33.00000000  47.00000000   0.58750000
388.00000000  24.00000000  51.00000000   0.68000000
389.00000000  -9.00000000  25.00000000   1.56250000
390.00000000  33.00000000  41.00000000   0.55405405
391.00000000   1.00000000  53.00000000   0.98148148
392.00000000   3.00000000  17.00000000   0.85000000
393.00000000  -4.00000000 -13.00000000   0.76470588
394.00000000  51.00000000  39.00000000   0.43333333
395.00000000 -21.00000000  29.00000000   3.62500000
396.00000000  75.00000000  41.00000000   0.35344828
397.00000000 -10.00000000   0.00000000  -0.00000000
398.00000000  12.00000000  44.00000000   0.78571429
399.00000000  -3.00000000  27.00000000   1.12500000
400.00000000  32.00000000  25.00000000   0.43859649
401.00000000  38.00000000  48.00000000   0.55813953
402.00000000  32.00000000  45.00000000   0.58441558
403.00000000 -10.00000000  30.00000000   1.50000000
404.00000000  16.00000000  35.00000000   0.68627451
405.00000000  -8.00000000  45.00000000   1.21621622
406.00000000  15.00000000  74.00000000   0.83146067
407.00000000 -25.00000000  30.00000000   6.00000000
408.00000000  16.00000000  55.00000000   0.77464789
409.00000000  30.00000000  37.00000000   0.55223881
410.00000000  15.00000000  34.00000000   0.69387755
411.00000000  46.00000000  41.00000000   0.47126437
412.00000000   3.00000000  12.00000000   0.80000000
413.00000000  29.00000000  48.00000000   0.62337662
414.00000000   1.00000000  25.00000000   0.96153846
415.00000000  11.00000000  39.00000000   0.78000000
416.00000000 -35.00000000  31.00000000  -7.75000000
417.00000000  47.00000000  43.00000000   0.47777778
418.00000000   1.00000000  48.00000000   0.97959184
419.00000000 -14.00000000  10.00000000  -2.50000000
420.00000000   4.00000000  42.00000000   0.91304348
421.00000000  53.00000000  37.00000000   0.41111111
422.00000000  38.00000000  23.00000000   0.37704918
423.00000000  16.00000000  47.00000000   0.74603175
424.00000000   5.00000000  22.00000000   0.81481481
425.00000000   9.00000000   9.00000000   0.50000000
426.00000000  19.00000000  45.00000000   0.70312500
427.00000000 -23.00000000  62.00000000   1.58974359
428.00000000  18.00000000  75.00000000   0.80645161
429.00000000  58.00000000  40.00000000   0.40816327
430.00000000  56.00000000  39.00000000   0.41052632
431.00000000   8.00000000  23.00000000   0.74193548
432.00000000  12.00000000   7.00000000   0.36842105
433.00000000  18.00000000  29.00000000   0.61702128
434.00000000  -3.00000000  53.00000000   1.06000000
435.00000000  18.00000000  42.00000000   0.70000000
436.00000000  32.00000000 102.00000000   0.76119403
437.00000000   8.00000000  49.00000000   0.85964912
438.00000000   6.00000000 110.00000000   0.94827586
439.00000000  36.00000000  42.00000000   0.53846154
440.00000000  13.00000000  49.00000000   0.79032258
441.00000000 -19.00000000  35.00000000   2.18750000
442.00000000  52.00000000  17.00000000   0.24637681
443.00000000 -31.00000000  37.00000000   6.16666667
444.00000000  13.00000000   4.00000000   0.23529412
445.00000000  -5.00000000  60.00000000   1.09090909
446.00000000  -3.00000000  56.00000000   1.05660377
447.00000000  59.00000000  41.00000000   0.41000000
448.00000000  37.00000000  27.00000000   0.42187500
449.00000000  52.00000000  54.00000000   0.50943396
450.00000000  53.00000000   9.00000000   0.14516129
451.00000000   8.00000000  38.00000000   0.82608696
452.00000000  24.00000000  43.00000000   0.64179104
453.00000000  15.00000000  19.00000000   0.55882353
454.00000000  29.00000000  43.00000000   0.59722222
455.00000000  11.00000000  66.00000000   0.85714286
456.00000000  53.00000000  20.00000000   0.27397260
457.00000000  11.00000000  11.00000000   0.50000000
458.00000000  -7.00000000  45.00000000   1.18421053
459.00000000   1.00000000  33.00000000   0.97058824
460.00000000   5.00000000  15.00000000   0.75000000
461.00000000  35.00000000  20.00000000   0.36363636
462.00000000  28.00000000  19.00000000   0.40425532
463.00000000  13.00000000  87.00000000   0.87000000
464.00000000   7.00000000  -1.00000000  -0.16666667
465.00000000 -14.00000000  56.00000000   1.33333333
466.00000000  29.00000000  40.00000000   0.57971014
467.00000000  14.00000000  32.00000000   0.69565217
468.00000000  22.00000000  32.00000000   0.59259259
469.00000000  37.00000000  29.00000000   0.43939394
470.00000000  19.00000000  16.00000000   0.45714286
471.00000000  33.00000000  41.00000000   0.55405405
472.00000000  -7.00000000  52.00000000   1.15555556
473.00000000  16.00000000  58.00000000   0.78378378
474.00000000  80.00000000  14.00000000   0.14893617
475.00000000  58.00000000  -3.00000000  -0.05454545
476.00000000  45.00000000  71.00000000   0.61206897
477.00000000 -14.00000000  24.00000000   2.40000000
478.00000000  26.00000000  42.00000000   0.61764706
479.00000000  63.00000000  25.00000000   0.28409091
480.00000000   6.00000000  47.00000000   0.88679245
481.00000000 -17.00000000  40.00000000   1.73913043
482.00000000 -17.00000000  18.00000000  18.00000000
483.00000000  -2.00000000  16.00000000   1.14285714
484.00000000  14.00000000  -1.00000000  -0.07692308
485.00000000  12.00000000  36.00000000   0.75000000
486.00000000  17.00000000  45.00000000   0.72580645
487.00000000 -20.00000000  48.00000000   1.71428571
488.00000000  25.00000000  50.00000000   0.66666667
489.00000000  11.00000000  27.00000000   0.71052632
490.00000000 -31.00000000  17.00000000  -1.21428571
491.00000000  27.00000000  24.00000000   0.47058824
492.00000000 -27.00000000  37.00000000   3.70000000
493.00000000  23.00000000  43.00000000   0.65151515
494.00000000 -30.00000000  50.00000000   2.50000000
495.00000000   1.00000000  30.00000000   0.96774194
496.00000000  35.00000000   3.00000000   0.07894737
497.00000000  -1.00000000  40.00000000   1.02564103
498.00000000  10.00000000  28.00000000   0.73684211
499.00000000  31.00000000  77.00000000   0.71296296
500.00000000  27.00000000  24.00000000   0.47058824
