# Supplementary material for: Ubiquitin transfer by a RING E3 ligase occurs from a closed E2~ubiquitin conformation
Source: Nat Commun. 2020 Jun 5;11:2846. doi: 10.1038/s41467-020-16666-y (PMC7275055; doi:10.1038/s41467-020-16666-y)
Supplement: Supplementary file 4 — Source Data [file 41467_2020_16666_MOESM4_ESM.zip › Source_Data/Figures/Figure_5/Figure_5a/ASCII_44RNF4/9_111with_fret.dat]

  0.00000000 106.00000000 270.00000000   0.71808511
  1.00000000 149.00000000 231.00000000   0.60789474
  2.00000000  56.00000000 270.00000000   0.82822086
  3.00000000 148.00000000 171.00000000   0.53605016
  4.00000000 103.00000000 213.00000000   0.67405063
  5.00000000 115.00000000 218.00000000   0.65465465
  6.00000000 151.00000000 225.00000000   0.59840426
  7.00000000 175.00000000 182.00000000   0.50980392
  8.00000000 120.00000000 234.00000000   0.66101695
  9.00000000 154.00000000 229.00000000   0.59791123
 10.00000000 153.00000000 245.00000000   0.61557789
 11.00000000 126.00000000 273.00000000   0.68421053
 12.00000000 169.00000000 318.00000000   0.65297741
 13.00000000 165.00000000 224.00000000   0.57583548
 14.00000000  54.00000000 236.00000000   0.81379310
 15.00000000 157.00000000 269.00000000   0.63145540
 16.00000000 104.00000000 167.00000000   0.61623616
 17.00000000 120.00000000 244.00000000   0.67032967
 18.00000000  18.00000000  33.00000000   0.64705882
 19.00000000 -24.00000000  73.00000000   1.48979592
 20.00000000  -2.00000000   3.00000000   3.00000000
 21.00000000 -32.00000000  40.00000000   5.00000000
 22.00000000 -11.00000000  24.00000000   1.84615385
 23.00000000 -12.00000000   2.00000000  -0.20000000
 24.00000000 -13.00000000  21.00000000   2.62500000
 25.00000000   7.00000000  25.00000000   0.78125000
 26.00000000 -17.00000000 -12.00000000   0.41379310
 27.00000000  36.00000000  23.00000000   0.38983051
 28.00000000  93.00000000  26.00000000   0.21848739
 29.00000000  21.00000000  32.00000000   0.60377358
 30.00000000   9.00000000  17.00000000   0.65384615
 31.00000000  52.00000000   4.00000000   0.07142857
 32.00000000  26.00000000  20.00000000   0.43478261
 33.00000000  10.00000000  37.00000000   0.78723404
 34.00000000 -23.00000000  17.00000000  -2.83333333
 35.00000000  17.00000000   8.00000000   0.32000000
 36.00000000 -16.00000000  20.00000000   5.00000000
 37.00000000 -13.00000000  30.00000000   1.76470588
 38.00000000   5.00000000 -14.00000000   1.55555556
 39.00000000 -24.00000000 -18.00000000   0.42857143
 40.00000000  22.00000000   4.00000000   0.15384615
 41.00000000 -38.00000000  -4.00000000   0.09523810
 42.00000000  -5.00000000  20.00000000   1.33333333
 43.00000000 -19.00000000  21.00000000  10.50000000
 44.00000000  12.00000000  26.00000000   0.68421053
 45.00000000   4.00000000   7.00000000   0.63636364
 46.00000000  -1.00000000  30.00000000   1.03448276
 47.00000000  -2.00000000  37.00000000   1.05714286
 48.00000000 -30.00000000  -1.00000000   0.03225806
 49.00000000 -21.00000000   6.00000000  -0.40000000
 50.00000000  -7.00000000  13.00000000   2.16666667
 51.00000000   0.00000000  -3.00000000   1.00000000
 52.00000000 -13.00000000  11.00000000  -5.50000000
 53.00000000   3.00000000 -12.00000000   1.33333333
 54.00000000 -29.00000000  30.00000000  30.00000000
 55.00000000  18.00000000 -20.00000000  10.00000000
 56.00000000  33.00000000  13.00000000   0.28260870
 57.00000000 -15.00000000  26.00000000   2.36363636
 58.00000000  -6.00000000 -24.00000000   0.80000000
 59.00000000 -15.00000000   5.00000000  -0.50000000
 60.00000000  29.00000000  -1.00000000  -0.03571429
 61.00000000  18.00000000  42.00000000   0.70000000
 62.00000000 -23.00000000  12.00000000  -1.09090909
 63.00000000 -32.00000000  23.00000000  -2.55555556
 64.00000000   2.00000000   0.00000000   0.00000000
 65.00000000  -9.00000000  47.00000000   1.23684211
 66.00000000  15.00000000 -21.00000000   3.50000000
 67.00000000  -1.00000000  12.00000000   1.09090909
 68.00000000  -8.00000000  41.00000000   1.24242424
 69.00000000  -8.00000000   0.00000000  -0.00000000
 70.00000000 -15.00000000  11.00000000  -2.75000000
 71.00000000   2.00000000 -21.00000000   1.10526316
 72.00000000   9.00000000  10.00000000   0.52631579
 73.00000000 -17.00000000  30.00000000   2.30769231
 74.00000000 -19.00000000   9.00000000  -0.90000000
 75.00000000  38.00000000   0.00000000   0.00000000
 76.00000000 -36.00000000  25.00000000  -2.27272727
 77.00000000  16.00000000   1.00000000   0.05882353
 78.00000000  27.00000000  23.00000000   0.46000000
 79.00000000  -8.00000000  14.00000000   2.33333333
 80.00000000 -11.00000000  65.00000000   1.20370370
 81.00000000 -16.00000000 -16.00000000   0.50000000
 82.00000000 102.00000000  31.00000000   0.23308271
 83.00000000 -17.00000000  10.00000000  -1.42857143
 84.00000000 -39.00000000  13.00000000  -0.50000000
 85.00000000  -3.00000000  -7.00000000   0.70000000
 86.00000000  -8.00000000 -24.00000000   0.75000000
 87.00000000 -37.00000000  41.00000000  10.25000000
 88.00000000  33.00000000  21.00000000   0.38888889
 89.00000000   9.00000000   3.00000000   0.25000000
 90.00000000  -9.00000000  31.00000000   1.40909091
 91.00000000 -32.00000000  -2.00000000   0.05882353
 92.00000000  47.00000000  10.00000000   0.17543860
 93.00000000  25.00000000 -20.00000000  -4.00000000
 94.00000000  16.00000000   2.00000000   0.11111111
 95.00000000 -36.00000000 -24.00000000   0.40000000
 96.00000000  -7.00000000  -4.00000000   0.36363636
 97.00000000 -35.00000000 -14.00000000   0.28571429
 98.00000000 -21.00000000  37.00000000   2.31250000
 99.00000000 -10.00000000  -2.00000000   0.16666667
100.00000000  10.00000000   6.00000000   0.37500000
101.00000000  -6.00000000   2.00000000  -0.50000000
102.00000000 -11.00000000 -10.00000000   0.47619048
103.00000000 -22.00000000  48.00000000   1.84615385
104.00000000   6.00000000 -11.00000000   2.20000000
105.00000000 -31.00000000   5.00000000  -0.19230769
106.00000000 -10.00000000  10.00000000   0.50000000
107.00000000 -45.00000000  13.00000000  -0.40625000
108.00000000  38.00000000   1.00000000   0.02564103
109.00000000  49.00000000  -1.00000000  -0.02083333
110.00000000 -12.00000000 -15.00000000   0.55555556
111.00000000 -22.00000000  22.00000000   0.50000000
112.00000000 -13.00000000  10.00000000  -3.33333333
113.00000000  33.00000000  48.00000000   0.59259259
114.00000000 -21.00000000   1.00000000  -0.05000000
115.00000000  17.00000000 -21.00000000   5.25000000
116.00000000 -13.00000000  -6.00000000   0.31578947
117.00000000 -16.00000000  23.00000000   3.28571429
118.00000000  13.00000000  25.00000000   0.65789474
119.00000000  -5.00000000  10.00000000   2.00000000
120.00000000  18.00000000  -1.00000000  -0.05882353
121.00000000 -14.00000000 -15.00000000   0.51724138
122.00000000 -13.00000000  30.00000000   1.76470588
123.00000000  -4.00000000  -4.00000000   0.50000000
124.00000000  36.00000000   3.00000000   0.07692308
125.00000000  -9.00000000 -18.00000000   0.66666667
126.00000000  -6.00000000   2.00000000  -0.50000000
127.00000000  23.00000000  29.00000000   0.55769231
128.00000000  20.00000000   3.00000000   0.13043478
129.00000000   8.00000000   6.00000000   0.42857143
130.00000000  41.00000000  18.00000000   0.30508475
131.00000000 -11.00000000  21.00000000   2.10000000
132.00000000 -17.00000000  26.00000000   2.88888889
133.00000000  36.00000000   0.00000000   0.00000000
134.00000000  34.00000000  11.00000000   0.24444444
135.00000000 -14.00000000  19.00000000   3.80000000
136.00000000 -19.00000000  33.00000000   2.35714286
137.00000000  35.00000000  22.00000000   0.38596491
138.00000000 -14.00000000  19.00000000   3.80000000
139.00000000   0.00000000  28.00000000   1.00000000
140.00000000   2.00000000  20.00000000   0.90909091
141.00000000   6.00000000 -20.00000000   1.42857143
142.00000000 -26.00000000   7.00000000  -0.36842105
143.00000000  22.00000000  13.00000000   0.37142857
144.00000000  44.00000000  -1.00000000  -0.02325581
145.00000000  35.00000000  -9.00000000  -0.34615385
146.00000000 -17.00000000   5.00000000  -0.41666667
147.00000000 -23.00000000  -2.00000000   0.08000000
148.00000000  -1.00000000 -12.00000000   0.92307692
149.00000000  15.00000000   5.00000000   0.25000000
150.00000000  13.00000000  16.00000000   0.55172414
151.00000000  -2.00000000 -14.00000000   0.87500000
152.00000000 -28.00000000   2.00000000  -0.07692308
153.00000000   9.00000000  -5.00000000  -1.25000000
154.00000000 -43.00000000  18.00000000  -0.72000000
155.00000000 -36.00000000  14.00000000  -0.63636364
156.00000000 -35.00000000  39.00000000   9.75000000
157.00000000 -14.00000000   6.00000000  -0.75000000
158.00000000  13.00000000  41.00000000   0.75925926
159.00000000  23.00000000  11.00000000   0.32352941
160.00000000 -20.00000000  43.00000000   1.86956522
161.00000000  19.00000000  -5.00000000  -0.35714286
162.00000000 -21.00000000  44.00000000   1.91304348
163.00000000  31.00000000   0.00000000   0.00000000
164.00000000   1.00000000 -34.00000000   1.03030303
165.00000000 -18.00000000  19.00000000  19.00000000
166.00000000   2.00000000 -26.00000000   1.08333333
167.00000000 -16.00000000  -7.00000000   0.30434783
168.00000000  16.00000000   2.00000000   0.11111111
169.00000000   7.00000000  37.00000000   0.84090909
170.00000000 -19.00000000  13.00000000  -2.16666667
171.00000000 -31.00000000 -34.00000000   0.52307692
172.00000000  41.00000000  -8.00000000  -0.24242424
173.00000000  43.00000000  -9.00000000  -0.26470588
174.00000000  19.00000000 -12.00000000  -1.71428571
175.00000000  15.00000000  20.00000000   0.57142857
176.00000000 -36.00000000 -10.00000000   0.21739130
177.00000000   4.00000000  19.00000000   0.82608696
178.00000000  -6.00000000  43.00000000   1.16216216
179.00000000 -10.00000000   2.00000000  -0.25000000
180.00000000 -17.00000000  30.00000000   2.30769231
181.00000000   4.00000000  41.00000000   0.91111111
182.00000000  -3.00000000  61.00000000   1.05172414
183.00000000  10.00000000  -4.00000000  -0.66666667
184.00000000 -42.00000000  -4.00000000   0.08695652
185.00000000 -31.00000000  17.00000000  -1.21428571
186.00000000  18.00000000 -16.00000000  -8.00000000
187.00000000 -13.00000000  -4.00000000   0.23529412
188.00000000   3.00000000   9.00000000   0.75000000
189.00000000 -11.00000000 -21.00000000   0.65625000
190.00000000  -3.00000000  -7.00000000   0.70000000
191.00000000  44.00000000  21.00000000   0.32307692
192.00000000  10.00000000 -17.00000000   2.42857143
193.00000000 -33.00000000 -10.00000000   0.23255814
194.00000000 -10.00000000  32.00000000   1.45454545
195.00000000 -33.00000000  47.00000000   3.35714286
196.00000000  19.00000000 -25.00000000   4.16666667
197.00000000  49.00000000  24.00000000   0.32876712
198.00000000   1.00000000   6.00000000   0.85714286
199.00000000 -14.00000000  -1.00000000   0.06666667
200.00000000 -35.00000000 -11.00000000   0.23913043
201.00000000 -29.00000000  27.00000000 -13.50000000
202.00000000  16.00000000   4.00000000   0.20000000
203.00000000  -5.00000000  10.00000000   2.00000000
204.00000000  27.00000000  17.00000000   0.38636364
205.00000000  34.00000000  10.00000000   0.22727273
206.00000000 -22.00000000   5.00000000  -0.29411765
207.00000000  10.00000000  68.00000000   0.87179487
208.00000000  -3.00000000  -1.00000000   0.25000000
209.00000000 -27.00000000  15.00000000  -1.25000000
210.00000000  -6.00000000   4.00000000  -2.00000000
211.00000000  33.00000000 -16.00000000  -0.94117647
212.00000000  -4.00000000  27.00000000   1.17391304
213.00000000  23.00000000 -10.00000000  -0.76923077
214.00000000  -2.00000000  -2.00000000   0.50000000
215.00000000  -3.00000000  25.00000000   1.13636364
216.00000000   8.00000000  22.00000000   0.73333333
217.00000000 -15.00000000   8.00000000  -1.14285714
218.00000000  -8.00000000 -19.00000000   0.70370370
219.00000000 -28.00000000 -13.00000000   0.31707317
220.00000000  20.00000000   0.00000000   0.00000000
221.00000000 -21.00000000   4.00000000  -0.23529412
222.00000000 -10.00000000  15.00000000   3.00000000
223.00000000 -17.00000000 -12.00000000   0.41379310
224.00000000 -36.00000000  -9.00000000   0.20000000
225.00000000   6.00000000   4.00000000   0.40000000
226.00000000   7.00000000 -24.00000000   1.41176471
227.00000000  40.00000000  25.00000000   0.38461538
228.00000000 -18.00000000  18.00000000   0.50000000
229.00000000  -5.00000000  20.00000000   1.33333333
230.00000000  37.00000000  16.00000000   0.30188679
231.00000000 -10.00000000  -9.00000000   0.47368421
232.00000000  -6.00000000   3.00000000  -1.00000000
233.00000000 -25.00000000  18.00000000  -2.57142857
234.00000000   1.00000000  -7.00000000   1.16666667
235.00000000 -15.00000000  17.00000000   8.50000000
236.00000000 -16.00000000  14.00000000  -7.00000000
237.00000000 -19.00000000   2.00000000  -0.11764706
238.00000000   1.00000000 -34.00000000   1.03030303
239.00000000  33.00000000   9.00000000   0.21428571
240.00000000 -10.00000000  -3.00000000   0.23076923
241.00000000  39.00000000  14.00000000   0.26415094
242.00000000 -42.00000000   2.00000000  -0.05000000
243.00000000 -24.00000000  -7.00000000   0.22580645
244.00000000  -2.00000000  13.00000000   1.18181818
245.00000000  53.00000000  20.00000000   0.27397260
246.00000000 -26.00000000  -9.00000000   0.25714286
247.00000000   6.00000000  11.00000000   0.64705882
248.00000000   0.00000000 -36.00000000   1.00000000
249.00000000   2.00000000   4.00000000   0.66666667
250.00000000  47.00000000  15.00000000   0.24193548
251.00000000 -20.00000000  -5.00000000   0.20000000
252.00000000  14.00000000 -13.00000000 -13.00000000
253.00000000  11.00000000 -23.00000000   1.91666667
254.00000000  28.00000000 -22.00000000  -3.66666667
255.00000000  20.00000000  16.00000000   0.44444444
256.00000000  12.00000000  15.00000000   0.55555556
257.00000000  15.00000000  -9.00000000  -1.50000000
258.00000000 -11.00000000  24.00000000   1.84615385
259.00000000   2.00000000  21.00000000   0.91304348
260.00000000  13.00000000   9.00000000   0.40909091
261.00000000  11.00000000 -13.00000000   6.50000000
262.00000000  14.00000000  -7.00000000  -1.00000000
263.00000000  19.00000000 -31.00000000   2.58333333
264.00000000  20.00000000  18.00000000   0.47368421
265.00000000 -25.00000000  15.00000000  -1.50000000
266.00000000  -9.00000000  23.00000000   1.64285714
267.00000000  47.00000000  20.00000000   0.29850746
268.00000000 -15.00000000  -5.00000000   0.25000000
269.00000000 -12.00000000  11.00000000 -11.00000000
270.00000000 -26.00000000  13.00000000  -1.00000000
271.00000000  -1.00000000  13.00000000   1.08333333
272.00000000  20.00000000  37.00000000   0.64912281
273.00000000  21.00000000   8.00000000   0.27586207
274.00000000  27.00000000 -16.00000000  -1.45454545
275.00000000  19.00000000  20.00000000   0.51282051
276.00000000  -8.00000000  28.00000000   1.40000000
277.00000000 -28.00000000  -2.00000000   0.06666667
278.00000000 -35.00000000 -12.00000000   0.25531915
279.00000000 -21.00000000 -15.00000000   0.41666667
280.00000000 -42.00000000   2.00000000  -0.05000000
281.00000000  28.00000000 -13.00000000  -0.86666667
282.00000000 -11.00000000   8.00000000  -2.66666667
283.00000000  42.00000000  43.00000000   0.50588235
284.00000000 -38.00000000 -15.00000000   0.28301887
285.00000000 -19.00000000  -1.00000000   0.05000000
286.00000000 -32.00000000   2.00000000  -0.06666667
287.00000000  50.00000000  37.00000000   0.42528736
288.00000000  21.00000000  10.00000000   0.32258065
289.00000000  -7.00000000 -17.00000000   0.70833333
290.00000000  35.00000000  38.00000000   0.52054795
291.00000000  24.00000000 -34.00000000   3.40000000
292.00000000 -23.00000000 -10.00000000   0.30303030
293.00000000 -30.00000000  -3.00000000   0.09090909
294.00000000  -5.00000000  38.00000000   1.15151515
295.00000000  10.00000000   7.00000000   0.41176471
296.00000000  26.00000000   0.00000000   0.00000000
297.00000000   1.00000000  39.00000000   0.97500000
298.00000000   1.00000000  17.00000000   0.94444444
299.00000000  -8.00000000   1.00000000  -0.14285714
300.00000000  16.00000000   8.00000000   0.33333333
301.00000000  -7.00000000  38.00000000   1.22580645
302.00000000 -15.00000000   0.00000000  -0.00000000
303.00000000 -15.00000000  -4.00000000   0.21052632
304.00000000  -2.00000000 -15.00000000   0.88235294
305.00000000   9.00000000   3.00000000   0.25000000
306.00000000  33.00000000  -4.00000000  -0.13793103
307.00000000  -3.00000000  19.00000000   1.18750000
308.00000000 -18.00000000   3.00000000  -0.20000000
309.00000000  40.00000000  -3.00000000  -0.08108108
310.00000000  28.00000000 -15.00000000  -1.15384615
311.00000000 -41.00000000  35.00000000  -5.83333333
312.00000000  37.00000000 -10.00000000  -0.37037037
313.00000000  44.00000000  16.00000000   0.26666667
314.00000000  46.00000000  22.00000000   0.32352941
315.00000000   6.00000000  31.00000000   0.83783784
316.00000000  -7.00000000  13.00000000   2.16666667
317.00000000 -10.00000000  14.00000000   3.50000000
318.00000000  14.00000000 -13.00000000 -13.00000000
319.00000000   6.00000000  15.00000000   0.71428571
320.00000000  17.00000000 -18.00000000  18.00000000
321.00000000  -9.00000000  30.00000000   1.42857143
322.00000000   6.00000000  49.00000000   0.89090909
323.00000000 -10.00000000   8.00000000  -4.00000000
324.00000000  -5.00000000  -2.00000000   0.28571429
325.00000000  45.00000000 -10.00000000  -0.28571429
326.00000000  30.00000000  17.00000000   0.36170213
327.00000000 -29.00000000  -7.00000000   0.19444444
328.00000000 -21.00000000  -2.00000000   0.08695652
329.00000000  39.00000000 -21.00000000  -1.16666667
330.00000000 -32.00000000  36.00000000   9.00000000
331.00000000  37.00000000  18.00000000   0.32727273
332.00000000 -18.00000000  15.00000000  -5.00000000
333.00000000  15.00000000 -16.00000000  16.00000000
334.00000000 -19.00000000 -10.00000000   0.34482759
335.00000000 -23.00000000 -32.00000000   0.58181818
336.00000000   0.00000000  14.00000000   1.00000000
337.00000000  -1.00000000  13.00000000   1.08333333
338.00000000 -36.00000000   0.00000000  -0.00000000
339.00000000 -26.00000000 -14.00000000   0.35000000
340.00000000 -28.00000000 -10.00000000   0.26315789
341.00000000   5.00000000 -13.00000000   1.62500000
342.00000000 -26.00000000   4.00000000  -0.18181818
343.00000000 -38.00000000   0.00000000  -0.00000000
344.00000000 -31.00000000 -20.00000000   0.39215686
345.00000000 -18.00000000  -5.00000000   0.21739130
346.00000000  18.00000000  15.00000000   0.45454545
347.00000000  25.00000000  26.00000000   0.50980392
348.00000000 -35.00000000 -19.00000000   0.35185185
349.00000000   6.00000000 -29.00000000   1.26086957
350.00000000  10.00000000  -2.00000000  -0.25000000
351.00000000 -19.00000000   6.00000000  -0.46153846
352.00000000  50.00000000  -8.00000000  -0.19047619
353.00000000  23.00000000 -18.00000000  -3.60000000
354.00000000 -13.00000000   1.00000000  -0.08333333
355.00000000  -4.00000000  23.00000000   1.21052632
356.00000000 -44.00000000 -11.00000000   0.20000000
357.00000000 -34.00000000 -30.00000000   0.46875000
358.00000000 -36.00000000  -2.00000000   0.05263158
359.00000000  -8.00000000 -17.00000000   0.68000000
360.00000000  -7.00000000   3.00000000  -0.75000000
361.00000000  14.00000000   4.00000000   0.22222222
362.00000000 -15.00000000 -17.00000000   0.53125000
363.00000000   7.00000000  20.00000000   0.74074074
364.00000000  28.00000000  -4.00000000  -0.16666667
365.00000000 -18.00000000  32.00000000   2.28571429
366.00000000  -6.00000000  -6.00000000   0.50000000
367.00000000  14.00000000   5.00000000   0.26315789
368.00000000 -32.00000000  27.00000000  -5.40000000
369.00000000 -22.00000000 -29.00000000   0.56862745
370.00000000 -14.00000000  26.00000000   2.16666667
371.00000000   5.00000000   6.00000000   0.54545455
372.00000000 -18.00000000  37.00000000   1.94736842
373.00000000  10.00000000 -13.00000000   4.33333333
374.00000000  16.00000000  -5.00000000  -0.45454545
375.00000000 -20.00000000   3.00000000  -0.17647059
376.00000000 -53.00000000  17.00000000  -0.47222222
377.00000000 -25.00000000   3.00000000  -0.13636364
378.00000000  11.00000000  40.00000000   0.78431373
379.00000000   0.00000000  32.00000000   1.00000000
380.00000000  17.00000000 -32.00000000   2.13333333
381.00000000 -18.00000000 -19.00000000   0.51351351
382.00000000   9.00000000  -3.00000000  -0.50000000
383.00000000  -2.00000000  33.00000000   1.06451613
384.00000000  -6.00000000 -24.00000000   0.80000000
385.00000000 -15.00000000  15.00000000   0.50000000
386.00000000   9.00000000   3.00000000   0.25000000
387.00000000 -10.00000000 -13.00000000   0.56521739
388.00000000 -16.00000000 -21.00000000   0.56756757
389.00000000 -33.00000000   0.00000000  -0.00000000
390.00000000   9.00000000  12.00000000   0.57142857
391.00000000  13.00000000  20.00000000   0.60606061
392.00000000   6.00000000  -4.00000000  -2.00000000
393.00000000 -13.00000000 -17.00000000   0.56666667
394.00000000 -34.00000000 -16.00000000   0.32000000
395.00000000  32.00000000  -9.00000000  -0.39130435
396.00000000   8.00000000  58.00000000   0.87878788
397.00000000 -38.00000000   5.00000000  -0.15151515
398.00000000  36.00000000   7.00000000   0.16279070
399.00000000  21.00000000 -17.00000000  -4.25000000
400.00000000  22.00000000   9.00000000   0.29032258
401.00000000  51.00000000  11.00000000   0.17741935
402.00000000 -35.00000000  31.00000000  -7.75000000
403.00000000  20.00000000 -25.00000000   5.00000000
404.00000000  -4.00000000  -6.00000000   0.60000000
405.00000000  -5.00000000   0.00000000  -0.00000000
406.00000000 -49.00000000  -2.00000000   0.03921569
407.00000000 -50.00000000  -9.00000000   0.15254237
408.00000000 -20.00000000 -27.00000000   0.57446809
409.00000000  64.00000000  22.00000000   0.25581395
410.00000000 -14.00000000   1.00000000  -0.07692308
411.00000000 -34.00000000   7.00000000  -0.25925926
412.00000000 -27.00000000 -10.00000000   0.27027027
413.00000000  -2.00000000 -27.00000000   0.93103448
414.00000000  54.00000000 -19.00000000  -0.54285714
415.00000000  42.00000000   3.00000000   0.06666667
416.00000000  -7.00000000  35.00000000   1.25000000
417.00000000  37.00000000 -17.00000000  -0.85000000
418.00000000  -3.00000000 -19.00000000   0.86363636
419.00000000   1.00000000  -3.00000000   1.50000000
420.00000000  -6.00000000  25.00000000   1.31578947
421.00000000  22.00000000 -27.00000000   5.40000000
422.00000000 -18.00000000  -1.00000000   0.05263158
423.00000000 -27.00000000 -30.00000000   0.52631579
424.00000000  15.00000000   7.00000000   0.31818182
425.00000000  42.00000000   1.00000000   0.02325581
426.00000000  31.00000000   2.00000000   0.06060606
427.00000000  44.00000000   6.00000000   0.12000000
428.00000000  38.00000000  -7.00000000  -0.22580645
429.00000000  21.00000000   8.00000000   0.27586207
430.00000000  43.00000000  17.00000000   0.28333333
431.00000000   2.00000000   5.00000000   0.71428571
432.00000000   1.00000000  30.00000000   0.96774194
433.00000000 -17.00000000 -27.00000000   0.61363636
434.00000000 -32.00000000   5.00000000  -0.18518519
435.00000000 -44.00000000 -23.00000000   0.34328358
436.00000000   5.00000000   8.00000000   0.61538462
437.00000000   6.00000000 -14.00000000   1.75000000
438.00000000 -26.00000000 -33.00000000   0.55932203
439.00000000  19.00000000   0.00000000   0.00000000
440.00000000   3.00000000  42.00000000   0.93333333
441.00000000 -25.00000000 -11.00000000   0.30555556
442.00000000  21.00000000  14.00000000   0.40000000
443.00000000  -3.00000000  -3.00000000   0.50000000
444.00000000 -54.00000000  -2.00000000   0.03571429
445.00000000  20.00000000 -16.00000000  -4.00000000
446.00000000 -55.00000000 -14.00000000   0.20289855
447.00000000 -14.00000000  -9.00000000   0.39130435
448.00000000 -13.00000000   5.00000000  -0.62500000
449.00000000   7.00000000  -6.00000000  -6.00000000
450.00000000   6.00000000 -24.00000000   1.33333333
451.00000000  10.00000000 -13.00000000   4.33333333
452.00000000 -13.00000000  -7.00000000   0.35000000
453.00000000 -11.00000000  26.00000000   1.73333333
454.00000000 -17.00000000   8.00000000  -0.88888889
455.00000000  19.00000000  24.00000000   0.55813953
456.00000000 -44.00000000  10.00000000  -0.29411765
457.00000000  -3.00000000  28.00000000   1.12000000
458.00000000  -2.00000000   1.00000000  -1.00000000
459.00000000  -8.00000000   8.00000000   0.50000000
460.00000000   2.00000000   8.00000000   0.80000000
461.00000000  24.00000000  -6.00000000  -0.33333333
462.00000000 -39.00000000  28.00000000  -2.54545455
463.00000000  -6.00000000   1.00000000  -0.20000000
464.00000000  -2.00000000  -2.00000000   0.50000000
465.00000000 -11.00000000  26.00000000   1.73333333
466.00000000  27.00000000  12.00000000   0.30769231
467.00000000  -5.00000000   3.00000000  -1.50000000
468.00000000 -21.00000000  -6.00000000   0.22222222
469.00000000  15.00000000  16.00000000   0.51612903
470.00000000 -33.00000000 -10.00000000   0.23255814
471.00000000  -2.00000000  15.00000000   1.15384615
472.00000000 -13.00000000  -5.00000000   0.27777778
473.00000000   0.00000000   1.00000000   1.00000000
474.00000000  15.00000000 -18.00000000   6.00000000
475.00000000   5.00000000  33.00000000   0.86842105
476.00000000 -67.00000000  14.00000000  -0.26415094
477.00000000  26.00000000 -12.00000000  -0.85714286
478.00000000  -3.00000000 -19.00000000   0.86363636
479.00000000 -11.00000000 -13.00000000   0.54166667
480.00000000  -5.00000000 -12.00000000   0.70588235
481.00000000 -49.00000000   5.00000000  -0.11363636
482.00000000 -11.00000000  -4.00000000   0.26666667
483.00000000 -22.00000000  29.00000000   4.14285714
484.00000000 -34.00000000  33.00000000 -33.00000000
485.00000000  -3.00000000   8.00000000   1.60000000
486.00000000   8.00000000 -17.00000000   1.88888889
487.00000000 -23.00000000  -5.00000000   0.17857143
488.00000000  13.00000000 -16.00000000   5.33333333
489.00000000  13.00000000  23.00000000   0.63888889
490.00000000  -6.00000000   4.00000000  -2.00000000
491.00000000  72.00000000  -5.00000000  -0.07462687
492.00000000 -37.00000000 -12.00000000   0.24489796
493.00000000 -45.00000000 -18.00000000   0.28571429
494.00000000 -20.00000000  -7.00000000   0.25925926
495.00000000  -4.00000000  -3.00000000   0.42857143
496.00000000 -24.00000000  -8.00000000   0.25000000
497.00000000 -18.00000000 -10.00000000   0.35714286
498.00000000 -22.00000000  -5.00000000   0.18518519
499.00000000 -10.00000000 -21.00000000   0.67741935
500.00000000   2.00000000  14.00000000   0.87500000
