# Supplementary material for: Ubiquitin transfer by a RING E3 ligase occurs from a closed E2~ubiquitin conformation
Source: Nat Commun. 2020 Jun 5;11:2846. doi: 10.1038/s41467-020-16666-y (PMC7275055; doi:10.1038/s41467-020-16666-y)
Supplement: Supplementary file 4 — Source Data [file 41467_2020_16666_MOESM4_ESM.zip › Source_Data/Figures/Figure_5/Figure_5a/ASCII_44RNF4/9_112with_fret.dat]

  0.00000000  85.00000000 128.00000000   0.60093897
  1.00000000  70.00000000  78.00000000   0.52702703
  2.00000000 105.00000000 149.00000000   0.58661417
  3.00000000  94.00000000 132.00000000   0.58407080
  4.00000000  45.00000000 109.00000000   0.70779221
  5.00000000  36.00000000 190.00000000   0.84070796
  6.00000000  34.00000000 158.00000000   0.82291667
  7.00000000  69.00000000 141.00000000   0.67142857
  8.00000000  64.00000000 186.00000000   0.74400000
  9.00000000  86.00000000 109.00000000   0.55897436
 10.00000000  95.00000000 115.00000000   0.54761905
 11.00000000 103.00000000 135.00000000   0.56722689
 12.00000000  59.00000000 183.00000000   0.75619835
 13.00000000  65.00000000 111.00000000   0.63068182
 14.00000000  81.00000000 158.00000000   0.66108787
 15.00000000 120.00000000 141.00000000   0.54022989
 16.00000000  82.00000000 164.00000000   0.66666667
 17.00000000  36.00000000 153.00000000   0.80952381
 18.00000000  40.00000000 102.00000000   0.71830986
 19.00000000  83.00000000  99.00000000   0.54395604
 20.00000000  70.00000000 148.00000000   0.67889908
 21.00000000  50.00000000 123.00000000   0.71098266
 22.00000000  76.00000000 146.00000000   0.65765766
 23.00000000  51.00000000 189.00000000   0.78750000
 24.00000000  61.00000000 144.00000000   0.70243902
 25.00000000  46.00000000 154.00000000   0.77000000
 26.00000000  45.00000000 159.00000000   0.77941176
 27.00000000  89.00000000 154.00000000   0.63374486
 28.00000000  67.00000000 114.00000000   0.62983425
 29.00000000  56.00000000 154.00000000   0.73333333
 30.00000000  62.00000000  90.00000000   0.59210526
 31.00000000 117.00000000 143.00000000   0.55000000
 32.00000000  67.00000000 137.00000000   0.67156863
 33.00000000  81.00000000 138.00000000   0.63013699
 34.00000000  25.00000000 183.00000000   0.87980769
 35.00000000  99.00000000 140.00000000   0.58577406
 36.00000000  48.00000000 148.00000000   0.75510204
 37.00000000 115.00000000 169.00000000   0.59507042
 38.00000000  72.00000000 147.00000000   0.67123288
 39.00000000  30.00000000 114.00000000   0.79166667
 40.00000000  59.00000000  87.00000000   0.59589041
 41.00000000  50.00000000 128.00000000   0.71910112
 42.00000000  49.00000000 158.00000000   0.76328502
 43.00000000  39.00000000 122.00000000   0.75776398
 44.00000000  72.00000000 154.00000000   0.68141593
 45.00000000  46.00000000 141.00000000   0.75401070
 46.00000000  91.00000000 166.00000000   0.64591440
 47.00000000  20.00000000 111.00000000   0.84732824
 48.00000000  57.00000000 137.00000000   0.70618557
 49.00000000  45.00000000 129.00000000   0.74137931
 50.00000000  65.00000000 146.00000000   0.69194313
 51.00000000  44.00000000 140.00000000   0.76086957
 52.00000000  57.00000000 146.00000000   0.71921182
 53.00000000  -7.00000000 179.00000000   1.04069767
 54.00000000  75.00000000 133.00000000   0.63942308
 55.00000000  57.00000000 155.00000000   0.73113208
 56.00000000  51.00000000 154.00000000   0.75121951
 57.00000000  56.00000000 133.00000000   0.70370370
 58.00000000  42.00000000  95.00000000   0.69343066
 59.00000000  56.00000000 113.00000000   0.66863905
 60.00000000  43.00000000 134.00000000   0.75706215
 61.00000000  84.00000000 134.00000000   0.61467890
 62.00000000  64.00000000 117.00000000   0.64640884
 63.00000000  49.00000000 121.00000000   0.71176471
 64.00000000  60.00000000 156.00000000   0.72222222
 65.00000000  37.00000000 106.00000000   0.74125874
 66.00000000  69.00000000 113.00000000   0.62087912
 67.00000000  64.00000000 120.00000000   0.65217391
 68.00000000  53.00000000 119.00000000   0.69186047
 69.00000000  59.00000000 166.00000000   0.73777778
 70.00000000  64.00000000 136.00000000   0.68000000
 71.00000000  67.00000000 150.00000000   0.69124424
 72.00000000  58.00000000 130.00000000   0.69148936
 73.00000000  64.00000000 118.00000000   0.64835165
 74.00000000  18.00000000 161.00000000   0.89944134
 75.00000000 112.00000000 101.00000000   0.47417840
 76.00000000  72.00000000 155.00000000   0.68281938
 77.00000000  97.00000000  85.00000000   0.46703297
 78.00000000  99.00000000 123.00000000   0.55405405
 79.00000000  76.00000000 156.00000000   0.67241379
 80.00000000  43.00000000 115.00000000   0.72784810
 81.00000000  66.00000000 145.00000000   0.68720379
 82.00000000  84.00000000 138.00000000   0.62162162
 83.00000000  31.00000000 117.00000000   0.79054054
 84.00000000  44.00000000 122.00000000   0.73493976
 85.00000000  80.00000000 169.00000000   0.67871486
 86.00000000  55.00000000 124.00000000   0.69273743
 87.00000000 121.00000000 113.00000000   0.48290598
 88.00000000  40.00000000 128.00000000   0.76190476
 89.00000000  53.00000000 146.00000000   0.73366834
 90.00000000  59.00000000  99.00000000   0.62658228
 91.00000000  58.00000000 153.00000000   0.72511848
 92.00000000  86.00000000 142.00000000   0.62280702
 93.00000000  68.00000000  89.00000000   0.56687898
 94.00000000  57.00000000 109.00000000   0.65662651
 95.00000000  51.00000000 177.00000000   0.77631579
 96.00000000  62.00000000  78.00000000   0.55714286
 97.00000000  82.00000000 110.00000000   0.57291667
 98.00000000  39.00000000 167.00000000   0.81067961
 99.00000000  73.00000000 116.00000000   0.61375661
100.00000000  15.00000000 119.00000000   0.88805970
101.00000000  23.00000000 161.00000000   0.87500000
102.00000000  39.00000000 161.00000000   0.80500000
103.00000000  34.00000000 100.00000000   0.74626866
104.00000000  50.00000000 132.00000000   0.72527473
105.00000000  47.00000000 126.00000000   0.72832370
106.00000000  54.00000000 125.00000000   0.69832402
107.00000000  29.00000000 145.00000000   0.83333333
108.00000000 124.00000000 143.00000000   0.53558052
109.00000000  49.00000000  90.00000000   0.64748201
110.00000000  44.00000000 182.00000000   0.80530973
111.00000000   5.00000000 103.00000000   0.95370370
112.00000000  61.00000000  99.00000000   0.61875000
113.00000000  65.00000000 136.00000000   0.67661692
114.00000000  68.00000000 111.00000000   0.62011173
115.00000000  45.00000000  96.00000000   0.68085106
116.00000000  50.00000000 131.00000000   0.72375691
117.00000000  74.00000000 109.00000000   0.59562842
118.00000000  25.00000000 129.00000000   0.83766234
119.00000000  67.00000000 149.00000000   0.68981481
120.00000000  32.00000000 141.00000000   0.81502890
121.00000000  39.00000000  78.00000000   0.66666667
122.00000000  94.00000000 102.00000000   0.52040816
123.00000000  19.00000000 129.00000000   0.87162162
124.00000000 114.00000000  98.00000000   0.46226415
125.00000000  86.00000000 126.00000000   0.59433962
126.00000000  94.00000000 109.00000000   0.53694581
127.00000000  66.00000000 160.00000000   0.70796460
128.00000000  75.00000000 156.00000000   0.67532468
129.00000000  58.00000000 141.00000000   0.70854271
130.00000000  97.00000000 125.00000000   0.56306306
131.00000000  72.00000000 118.00000000   0.62105263
132.00000000  28.00000000 143.00000000   0.83625731
133.00000000  61.00000000 128.00000000   0.67724868
134.00000000  49.00000000 147.00000000   0.75000000
135.00000000  36.00000000 158.00000000   0.81443299
136.00000000 112.00000000 145.00000000   0.56420233
137.00000000   2.00000000 161.00000000   0.98773006
138.00000000  41.00000000 106.00000000   0.72108844
139.00000000  53.00000000 101.00000000   0.65584416
140.00000000  68.00000000  93.00000000   0.57763975
141.00000000  32.00000000  79.00000000   0.71171171
142.00000000   6.00000000  49.00000000   0.89090909
143.00000000  21.00000000  38.00000000   0.64406780
144.00000000  -4.00000000  28.00000000   1.16666667
145.00000000 -19.00000000  38.00000000   2.00000000
146.00000000  49.00000000  22.00000000   0.30985915
147.00000000  34.00000000  51.00000000   0.60000000
148.00000000  48.00000000  29.00000000   0.37662338
149.00000000  12.00000000  74.00000000   0.86046512
150.00000000  60.00000000  46.00000000   0.43396226
151.00000000  24.00000000  57.00000000   0.70370370
152.00000000  11.00000000  35.00000000   0.76086957
153.00000000  51.00000000  42.00000000   0.45161290
154.00000000  16.00000000  41.00000000   0.71929825
155.00000000   4.00000000  29.00000000   0.87878788
156.00000000  -1.00000000  61.00000000   1.01666667
157.00000000   1.00000000  18.00000000   0.94736842
158.00000000 -21.00000000  44.00000000   1.91304348
159.00000000   5.00000000  43.00000000   0.89583333
160.00000000  16.00000000  47.00000000   0.74603175
161.00000000  33.00000000  35.00000000   0.51470588
162.00000000  21.00000000  25.00000000   0.54347826
163.00000000   6.00000000  14.00000000   0.70000000
164.00000000  12.00000000  35.00000000   0.74468085
165.00000000  17.00000000  49.00000000   0.74242424
166.00000000  24.00000000  34.00000000   0.58620690
167.00000000   7.00000000  53.00000000   0.88333333
168.00000000   1.00000000  25.00000000   0.96153846
169.00000000  21.00000000  21.00000000   0.50000000
170.00000000   6.00000000  25.00000000   0.80645161
171.00000000  32.00000000  40.00000000   0.55555556
172.00000000  37.00000000  49.00000000   0.56976744
173.00000000 -10.00000000  30.00000000   1.50000000
174.00000000 -16.00000000  27.00000000   2.45454545
175.00000000  51.00000000  25.00000000   0.32894737
176.00000000  13.00000000  17.00000000   0.56666667
177.00000000  26.00000000  55.00000000   0.67901235
178.00000000  25.00000000  59.00000000   0.70238095
179.00000000 -13.00000000  23.00000000   2.30000000
180.00000000  27.00000000  32.00000000   0.54237288
181.00000000  28.00000000  36.00000000   0.56250000
182.00000000  19.00000000  62.00000000   0.76543210
183.00000000  20.00000000  29.00000000   0.59183673
184.00000000  39.00000000  54.00000000   0.58064516
185.00000000   3.00000000  12.00000000   0.80000000
186.00000000  18.00000000  50.00000000   0.73529412
187.00000000 -31.00000000  31.00000000   0.50000000
188.00000000   4.00000000  43.00000000   0.91489362
189.00000000  11.00000000  59.00000000   0.84285714
190.00000000  14.00000000  42.00000000   0.75000000
191.00000000  66.00000000  25.00000000   0.27472527
192.00000000 -14.00000000  25.00000000   2.27272727
193.00000000  -4.00000000  25.00000000   1.19047619
194.00000000  20.00000000  30.00000000   0.60000000
195.00000000  14.00000000  24.00000000   0.63157895
196.00000000  37.00000000  59.00000000   0.61458333
197.00000000  24.00000000  40.00000000   0.62500000
198.00000000   8.00000000  14.00000000   0.63636364
199.00000000   6.00000000  65.00000000   0.91549296
200.00000000  60.00000000  50.00000000   0.45454545
201.00000000 -13.00000000  51.00000000   1.34210526
202.00000000  28.00000000  40.00000000   0.58823529
203.00000000  16.00000000  52.00000000   0.76470588
204.00000000 -15.00000000  57.00000000   1.35714286
205.00000000  11.00000000  36.00000000   0.76595745
206.00000000 -14.00000000  47.00000000   1.42424242
207.00000000  14.00000000  13.00000000   0.48148148
208.00000000 -15.00000000  50.00000000   1.42857143
209.00000000  27.00000000  41.00000000   0.60294118
210.00000000   2.00000000  65.00000000   0.97014925
211.00000000  20.00000000  27.00000000   0.57446809
212.00000000  28.00000000  37.00000000   0.56923077
213.00000000  56.00000000  35.00000000   0.38461538
214.00000000  -4.00000000  58.00000000   1.07407407
215.00000000  32.00000000  60.00000000   0.65217391
216.00000000  22.00000000  38.00000000   0.63333333
217.00000000  53.00000000  67.00000000   0.55833333
218.00000000   4.00000000  21.00000000   0.84000000
219.00000000  33.00000000  33.00000000   0.50000000
220.00000000  23.00000000  37.00000000   0.61666667
221.00000000  46.00000000  35.00000000   0.43209877
222.00000000   8.00000000  29.00000000   0.78378378
223.00000000  13.00000000  44.00000000   0.77192982
224.00000000  26.00000000   5.00000000   0.16129032
225.00000000  21.00000000  45.00000000   0.68181818
226.00000000  14.00000000  25.00000000   0.64102564
227.00000000  10.00000000  33.00000000   0.76744186
228.00000000  58.00000000  28.00000000   0.32558140
229.00000000  21.00000000  51.00000000   0.70833333
230.00000000 -20.00000000  36.00000000   2.25000000
231.00000000  -9.00000000  18.00000000   2.00000000
232.00000000  40.00000000  25.00000000   0.38461538
233.00000000 -15.00000000  56.00000000   1.36585366
234.00000000  -7.00000000  65.00000000   1.12068966
235.00000000  -6.00000000  61.00000000   1.10909091
236.00000000   1.00000000  30.00000000   0.96774194
237.00000000 -15.00000000  16.00000000  16.00000000
238.00000000  19.00000000  41.00000000   0.68333333
239.00000000  17.00000000  20.00000000   0.54054054
240.00000000  37.00000000  50.00000000   0.57471264
241.00000000   2.00000000  29.00000000   0.93548387
242.00000000  13.00000000  32.00000000   0.71111111
243.00000000  89.00000000  98.00000000   0.52406417
244.00000000 -15.00000000  54.00000000   1.38461538
245.00000000  41.00000000  46.00000000   0.52873563
246.00000000  27.00000000  43.00000000   0.61428571
247.00000000  -9.00000000  48.00000000   1.23076923
248.00000000  54.00000000  67.00000000   0.55371901
249.00000000   5.00000000  53.00000000   0.91379310
250.00000000  -9.00000000  54.00000000   1.20000000
251.00000000 -13.00000000  33.00000000   1.65000000
252.00000000  -6.00000000  27.00000000   1.28571429
253.00000000  35.00000000  31.00000000   0.46969697
254.00000000  -8.00000000  40.00000000   1.25000000
255.00000000  24.00000000  18.00000000   0.42857143
256.00000000  37.00000000  38.00000000   0.50666667
257.00000000  12.00000000  25.00000000   0.67567568
258.00000000   2.00000000  15.00000000   0.88235294
259.00000000  12.00000000  40.00000000   0.76923077
260.00000000  13.00000000  13.00000000   0.50000000
261.00000000  10.00000000  36.00000000   0.78260870
262.00000000  16.00000000  45.00000000   0.73770492
263.00000000   2.00000000   5.00000000   0.71428571
264.00000000  16.00000000  10.00000000   0.38461538
265.00000000   3.00000000  26.00000000   0.89655172
266.00000000 -27.00000000  63.00000000   1.75000000
267.00000000  38.00000000  65.00000000   0.63106796
268.00000000  18.00000000  36.00000000   0.66666667
269.00000000  17.00000000  32.00000000   0.65306122
270.00000000 -16.00000000  29.00000000   2.23076923
271.00000000  35.00000000  23.00000000   0.39655172
272.00000000  12.00000000  42.00000000   0.77777778
273.00000000 -10.00000000  37.00000000   1.37037037
274.00000000  -8.00000000  23.00000000   1.53333333
275.00000000  -7.00000000  27.00000000   1.35000000
276.00000000  36.00000000  43.00000000   0.54430380
277.00000000  30.00000000  72.00000000   0.70588235
278.00000000  77.00000000  45.00000000   0.36885246
279.00000000  -2.00000000  -4.00000000   0.66666667
280.00000000  25.00000000  40.00000000   0.61538462
281.00000000   2.00000000  11.00000000   0.84615385
282.00000000  -1.00000000  36.00000000   1.02857143
283.00000000 -14.00000000  39.00000000   1.56000000
284.00000000  57.00000000  32.00000000   0.35955056
285.00000000  24.00000000  33.00000000   0.57894737
286.00000000  12.00000000  41.00000000   0.77358491
287.00000000  -9.00000000  38.00000000   1.31034483
288.00000000 -29.00000000  44.00000000   2.93333333
289.00000000  11.00000000  48.00000000   0.81355932
290.00000000  23.00000000  32.00000000   0.58181818
291.00000000  20.00000000  30.00000000   0.60000000
292.00000000   5.00000000  22.00000000   0.81481481
293.00000000   4.00000000  63.00000000   0.94029851
294.00000000  -6.00000000  17.00000000   1.54545455
295.00000000   0.00000000  43.00000000   1.00000000
296.00000000   9.00000000  34.00000000   0.79069767
297.00000000  23.00000000  30.00000000   0.56603774
298.00000000  30.00000000  41.00000000   0.57746479
299.00000000  24.00000000  29.00000000   0.54716981
300.00000000  44.00000000  20.00000000   0.31250000
301.00000000   3.00000000  34.00000000   0.91891892
302.00000000   0.00000000  45.00000000   1.00000000
303.00000000  23.00000000  46.00000000   0.66666667
304.00000000  -4.00000000  43.00000000   1.10256410
305.00000000  -7.00000000  23.00000000   1.43750000
306.00000000 -12.00000000  57.00000000   1.26666667
307.00000000  16.00000000  19.00000000   0.54285714
308.00000000  52.00000000  23.00000000   0.30666667
309.00000000  10.00000000  35.00000000   0.77777778
310.00000000  39.00000000  31.00000000   0.44285714
311.00000000   1.00000000  29.00000000   0.96666667
312.00000000  15.00000000  23.00000000   0.60526316
313.00000000   2.00000000  47.00000000   0.95918367
314.00000000 -10.00000000  23.00000000   1.76923077
315.00000000   1.00000000  23.00000000   0.95833333
316.00000000  -3.00000000  31.00000000   1.10714286
317.00000000   7.00000000  45.00000000   0.86538462
318.00000000  21.00000000  63.00000000   0.75000000
319.00000000  -7.00000000  44.00000000   1.18918919
320.00000000   0.00000000  36.00000000   1.00000000
321.00000000 -11.00000000  25.00000000   1.78571429
322.00000000  36.00000000  24.00000000   0.40000000
323.00000000  41.00000000  32.00000000   0.43835616
324.00000000  -6.00000000  27.00000000   1.28571429
325.00000000  81.00000000  55.00000000   0.40441176
326.00000000   3.00000000  33.00000000   0.91666667
327.00000000  11.00000000  24.00000000   0.68571429
328.00000000  35.00000000  44.00000000   0.55696203
329.00000000  30.00000000  35.00000000   0.53846154
330.00000000  20.00000000  35.00000000   0.63636364
331.00000000   6.00000000  37.00000000   0.86046512
332.00000000 -13.00000000  24.00000000   2.18181818
333.00000000  -8.00000000  36.00000000   1.28571429
334.00000000  -1.00000000  13.00000000   1.08333333
335.00000000   5.00000000  28.00000000   0.84848485
336.00000000  49.00000000  44.00000000   0.47311828
337.00000000  12.00000000  50.00000000   0.80645161
338.00000000  12.00000000  69.00000000   0.85185185
339.00000000  12.00000000  22.00000000   0.64705882
340.00000000  46.00000000  61.00000000   0.57009346
341.00000000  -3.00000000  39.00000000   1.08333333
342.00000000  25.00000000  38.00000000   0.60317460
343.00000000  30.00000000  31.00000000   0.50819672
344.00000000  20.00000000  32.00000000   0.61538462
345.00000000  43.00000000  37.00000000   0.46250000
346.00000000  45.00000000  44.00000000   0.49438202
347.00000000 -16.00000000  17.00000000  17.00000000
348.00000000 -36.00000000  48.00000000   4.00000000
349.00000000  25.00000000  44.00000000   0.63768116
350.00000000  19.00000000  21.00000000   0.52500000
351.00000000   2.00000000  28.00000000   0.93333333
352.00000000 -28.00000000  35.00000000   5.00000000
353.00000000  41.00000000  62.00000000   0.60194175
354.00000000   9.00000000  38.00000000   0.80851064
355.00000000  43.00000000  40.00000000   0.48192771
356.00000000  41.00000000  37.00000000   0.47435897
357.00000000  -7.00000000  24.00000000   1.41176471
358.00000000  33.00000000  22.00000000   0.40000000
359.00000000   6.00000000  16.00000000   0.72727273
360.00000000  20.00000000  18.00000000   0.47368421
361.00000000  -4.00000000  36.00000000   1.12500000
362.00000000  -1.00000000  66.00000000   1.01538462
363.00000000  25.00000000  36.00000000   0.59016393
364.00000000 -23.00000000  29.00000000   4.83333333
365.00000000 -25.00000000  41.00000000   2.56250000
366.00000000  73.00000000  46.00000000   0.38655462
367.00000000  29.00000000  26.00000000   0.47272727
368.00000000   8.00000000  57.00000000   0.87692308
369.00000000  26.00000000  44.00000000   0.62857143
370.00000000  -5.00000000  14.00000000   1.55555556
371.00000000 -11.00000000  28.00000000   1.64705882
372.00000000   8.00000000  35.00000000   0.81395349
373.00000000  10.00000000   6.00000000   0.37500000
374.00000000  28.00000000  53.00000000   0.65432099
375.00000000  22.00000000  31.00000000   0.58490566
376.00000000 -16.00000000  52.00000000   1.44444444
377.00000000  51.00000000  11.00000000   0.17741935
378.00000000  -4.00000000  27.00000000   1.17391304
379.00000000  53.00000000  36.00000000   0.40449438
380.00000000  17.00000000  23.00000000   0.57500000
381.00000000  10.00000000  33.00000000   0.76744186
382.00000000   7.00000000  27.00000000   0.79411765
383.00000000  -4.00000000  21.00000000   1.23529412
384.00000000  34.00000000  49.00000000   0.59036145
385.00000000   7.00000000  38.00000000   0.84444444
386.00000000  22.00000000  31.00000000   0.58490566
387.00000000 -23.00000000  12.00000000  -1.09090909
388.00000000  -1.00000000  30.00000000   1.03448276
389.00000000  64.00000000  30.00000000   0.31914894
390.00000000 -17.00000000  56.00000000   1.43589744
391.00000000 -10.00000000  32.00000000   1.45454545
392.00000000  47.00000000  40.00000000   0.45977011
393.00000000   3.00000000  38.00000000   0.92682927
394.00000000  23.00000000  60.00000000   0.72289157
395.00000000 -23.00000000  45.00000000   2.04545455
396.00000000  -7.00000000  41.00000000   1.20588235
397.00000000  41.00000000  39.00000000   0.48750000
398.00000000  12.00000000  24.00000000   0.66666667
399.00000000  28.00000000  20.00000000   0.41666667
400.00000000   8.00000000  64.00000000   0.88888889
401.00000000   9.00000000  24.00000000   0.72727273
402.00000000  18.00000000  52.00000000   0.74285714
403.00000000  -1.00000000  31.00000000   1.03333333
404.00000000  12.00000000  23.00000000   0.65714286
405.00000000  16.00000000  46.00000000   0.74193548
406.00000000  53.00000000  26.00000000   0.32911392
407.00000000  13.00000000  15.00000000   0.53571429
408.00000000 -11.00000000  31.00000000   1.55000000
409.00000000  26.00000000  26.00000000   0.50000000
410.00000000  -3.00000000  24.00000000   1.14285714
411.00000000  42.00000000  15.00000000   0.26315789
412.00000000  27.00000000  46.00000000   0.63013699
413.00000000   0.00000000  63.00000000   1.00000000
414.00000000 -23.00000000  41.00000000   2.27777778
415.00000000   7.00000000  26.00000000   0.78787879
416.00000000  32.00000000  23.00000000   0.41818182
417.00000000  18.00000000  42.00000000   0.70000000
418.00000000  30.00000000  82.00000000   0.73214286
419.00000000  30.00000000  22.00000000   0.42307692
420.00000000   3.00000000  32.00000000   0.91428571
421.00000000  42.00000000  32.00000000   0.43243243
422.00000000  14.00000000  40.00000000   0.74074074
423.00000000  24.00000000  21.00000000   0.46666667
424.00000000  24.00000000  20.00000000   0.45454545
425.00000000   8.00000000  16.00000000   0.66666667
426.00000000  40.00000000  18.00000000   0.31034483
427.00000000  58.00000000  33.00000000   0.36263736
428.00000000  14.00000000  26.00000000   0.65000000
429.00000000  31.00000000   2.00000000   0.06060606
430.00000000   8.00000000  13.00000000   0.61904762
431.00000000 -11.00000000  57.00000000   1.23913043
432.00000000   4.00000000  35.00000000   0.89743590
433.00000000  35.00000000  10.00000000   0.22222222
434.00000000  16.00000000  38.00000000   0.70370370
435.00000000  52.00000000  35.00000000   0.40229885
436.00000000  39.00000000  39.00000000   0.50000000
437.00000000 -17.00000000  22.00000000   4.40000000
438.00000000  39.00000000  36.00000000   0.48000000
439.00000000  17.00000000  21.00000000   0.55263158
440.00000000  16.00000000  15.00000000   0.48387097
441.00000000   0.00000000  27.00000000   1.00000000
442.00000000  55.00000000  28.00000000   0.33734940
443.00000000  12.00000000  52.00000000   0.81250000
444.00000000  61.00000000  41.00000000   0.40196078
445.00000000  36.00000000  52.00000000   0.59090909
446.00000000  -7.00000000  22.00000000   1.46666667
447.00000000   7.00000000  73.00000000   0.91250000
448.00000000  24.00000000  38.00000000   0.61290323
449.00000000  25.00000000  31.00000000   0.55357143
450.00000000  17.00000000  36.00000000   0.67924528
451.00000000  25.00000000  36.00000000   0.59016393
452.00000000  -6.00000000  22.00000000   1.37500000
453.00000000  66.00000000  41.00000000   0.38317757
454.00000000  25.00000000  31.00000000   0.55357143
455.00000000   3.00000000  25.00000000   0.89285714
456.00000000  -7.00000000  32.00000000   1.28000000
457.00000000  22.00000000  29.00000000   0.56862745
458.00000000  39.00000000  35.00000000   0.47297297
459.00000000 -18.00000000  16.00000000  -8.00000000
460.00000000 -11.00000000  26.00000000   1.73333333
461.00000000  40.00000000  23.00000000   0.36507937
462.00000000  17.00000000  36.00000000   0.67924528
463.00000000  -3.00000000  33.00000000   1.10000000
464.00000000  16.00000000  29.00000000   0.64444444
465.00000000  49.00000000  24.00000000   0.32876712
466.00000000  24.00000000  40.00000000   0.62500000
467.00000000  29.00000000  25.00000000   0.46296296
468.00000000  27.00000000  27.00000000   0.50000000
469.00000000 -36.00000000  53.00000000   3.11764706
470.00000000  -6.00000000  18.00000000   1.50000000
471.00000000  37.00000000  40.00000000   0.51948052
472.00000000  19.00000000  58.00000000   0.75324675
473.00000000  13.00000000  33.00000000   0.71739130
474.00000000   4.00000000  49.00000000   0.92452830
475.00000000 -15.00000000  44.00000000   1.51724138
476.00000000 -27.00000000  41.00000000   2.92857143
477.00000000  -4.00000000   9.00000000   1.80000000
478.00000000  52.00000000  53.00000000   0.50476190
479.00000000 -14.00000000  79.00000000   1.21538462
480.00000000  15.00000000  21.00000000   0.58333333
481.00000000 -22.00000000  60.00000000   1.57894737
482.00000000  26.00000000  32.00000000   0.55172414
483.00000000 -14.00000000  16.00000000   8.00000000
484.00000000  22.00000000  27.00000000   0.55102041
485.00000000  24.00000000  26.00000000   0.52000000
486.00000000   6.00000000  52.00000000   0.89655172
487.00000000  12.00000000  21.00000000   0.63636364
488.00000000  55.00000000  18.00000000   0.24657534
489.00000000  25.00000000  35.00000000   0.58333333
490.00000000  23.00000000  48.00000000   0.67605634
491.00000000 -20.00000000  52.00000000   1.62500000
492.00000000 -12.00000000  37.00000000   1.48000000
493.00000000  -3.00000000  24.00000000   1.14285714
494.00000000   0.00000000  45.00000000   1.00000000
495.00000000  20.00000000  19.00000000   0.48717949
496.00000000  35.00000000  43.00000000   0.55128205
497.00000000  10.00000000  12.00000000   0.54545455
498.00000000 -30.00000000  20.00000000  -2.00000000
499.00000000 -14.00000000  19.00000000   3.80000000
500.00000000  -9.00000000  31.00000000   1.40909091
