# Supplementary material for: Ubiquitin transfer by a RING E3 ligase occurs from a closed E2~ubiquitin conformation
Source: Nat Commun. 2020 Jun 5;11:2846. doi: 10.1038/s41467-020-16666-y (PMC7275055; doi:10.1038/s41467-020-16666-y)
Supplement: Supplementary file 4 — Source Data [file 41467_2020_16666_MOESM4_ESM.zip › Source_Data/Figures/Figure_5/Figure_5a/ASCII_44RNF4/9_115with_fret.dat]

  0.00000000  73.00000000  78.00000000   0.51655629
  1.00000000  67.00000000 136.00000000   0.66995074
  2.00000000  88.00000000 245.00000000   0.73573574
  3.00000000 164.00000000 179.00000000   0.52186589
  4.00000000 141.00000000 250.00000000   0.63938619
  5.00000000  86.00000000 258.00000000   0.75000000
  6.00000000  85.00000000 284.00000000   0.76964770
  7.00000000  92.00000000 175.00000000   0.65543071
  8.00000000 130.00000000 239.00000000   0.64769648
  9.00000000  66.00000000 163.00000000   0.71179039
 10.00000000 125.00000000 208.00000000   0.62462462
 11.00000000 152.00000000 220.00000000   0.59139785
 12.00000000 118.00000000 199.00000000   0.62776025
 13.00000000 113.00000000 254.00000000   0.69209809
 14.00000000 118.00000000 268.00000000   0.69430052
 15.00000000  81.00000000 218.00000000   0.72909699
 16.00000000 105.00000000 223.00000000   0.67987805
 17.00000000 102.00000000 261.00000000   0.71900826
 18.00000000 150.00000000 203.00000000   0.57507082
 19.00000000 187.00000000 209.00000000   0.52777778
 20.00000000  98.00000000 220.00000000   0.69182390
 21.00000000 119.00000000 202.00000000   0.62928349
 22.00000000 115.00000000 189.00000000   0.62171053
 23.00000000 136.00000000 175.00000000   0.56270096
 24.00000000 132.00000000 198.00000000   0.60000000
 25.00000000 121.00000000 221.00000000   0.64619883
 26.00000000 172.00000000 226.00000000   0.56783920
 27.00000000 156.00000000 209.00000000   0.57260274
 28.00000000 187.00000000 202.00000000   0.51928021
 29.00000000 175.00000000 188.00000000   0.51790634
 30.00000000 190.00000000 222.00000000   0.53883495
 31.00000000 163.00000000 152.00000000   0.48253968
 32.00000000 177.00000000 272.00000000   0.60579065
 33.00000000 177.00000000 187.00000000   0.51373626
 34.00000000 171.00000000 249.00000000   0.59285714
 35.00000000 156.00000000 266.00000000   0.63033175
 36.00000000 201.00000000 253.00000000   0.55726872
 37.00000000 236.00000000 205.00000000   0.46485261
 38.00000000 207.00000000 236.00000000   0.53273138
 39.00000000 108.00000000 308.00000000   0.74038462
 40.00000000 212.00000000 207.00000000   0.49403341
 41.00000000 158.00000000 181.00000000   0.53392330
 42.00000000 220.00000000 176.00000000   0.44444444
 43.00000000 173.00000000 127.00000000   0.42333333
 44.00000000 185.00000000 162.00000000   0.46685879
 45.00000000 126.00000000 245.00000000   0.66037736
 46.00000000  31.00000000  30.00000000   0.49180328
 47.00000000   7.00000000  77.00000000   0.91666667
 48.00000000  36.00000000  52.00000000   0.59090909
 49.00000000 -37.00000000  42.00000000   8.40000000
 50.00000000 -26.00000000  33.00000000   4.71428571
 51.00000000 106.00000000  51.00000000   0.32484076
 52.00000000  37.00000000  23.00000000   0.38333333
 53.00000000   7.00000000  67.00000000   0.90540541
 54.00000000  34.00000000  39.00000000   0.53424658
 55.00000000   5.00000000  31.00000000   0.86111111
 56.00000000   7.00000000  24.00000000   0.77419355
 57.00000000  58.00000000  27.00000000   0.31764706
 58.00000000  -7.00000000  20.00000000   1.53846154
 59.00000000  39.00000000  13.00000000   0.25000000
 60.00000000  32.00000000  95.00000000   0.74803150
 61.00000000  35.00000000  56.00000000   0.61538462
 62.00000000  22.00000000  -1.00000000  -0.04761905
 63.00000000  23.00000000   4.00000000   0.14814815
 64.00000000 -38.00000000  21.00000000  -1.23529412
 65.00000000   7.00000000  56.00000000   0.88888889
 66.00000000 -22.00000000  44.00000000   2.00000000
 67.00000000   2.00000000  18.00000000   0.90000000
 68.00000000  24.00000000  29.00000000   0.54716981
 69.00000000  -3.00000000  30.00000000   1.11111111
 70.00000000   1.00000000   2.00000000   0.66666667
 71.00000000 -22.00000000  42.00000000   2.10000000
 72.00000000  35.00000000  26.00000000   0.42622951
 73.00000000 -22.00000000   2.00000000  -0.10000000
 74.00000000  -9.00000000   0.00000000  -0.00000000
 75.00000000  20.00000000  57.00000000   0.74025974
 76.00000000  35.00000000  49.00000000   0.58333333
 77.00000000  -5.00000000  19.00000000   1.35714286
 78.00000000  28.00000000  -7.00000000  -0.33333333
 79.00000000  28.00000000  18.00000000   0.39130435
 80.00000000  18.00000000  38.00000000   0.67857143
 81.00000000 -11.00000000  39.00000000   1.39285714
 82.00000000  56.00000000  29.00000000   0.34117647
 83.00000000   0.00000000  19.00000000   1.00000000
 84.00000000  31.00000000  26.00000000   0.45614035
 85.00000000  -1.00000000  40.00000000   1.02564103
 86.00000000  25.00000000  42.00000000   0.62686567
 87.00000000  -9.00000000  26.00000000   1.52941176
 88.00000000  26.00000000  35.00000000   0.57377049
 89.00000000  44.00000000  47.00000000   0.51648352
 90.00000000  35.00000000  22.00000000   0.38596491
 91.00000000  15.00000000  66.00000000   0.81481481
 92.00000000  11.00000000  29.00000000   0.72500000
 93.00000000   9.00000000  31.00000000   0.77500000
 94.00000000 -24.00000000  57.00000000   1.72727273
 95.00000000  82.00000000   9.00000000   0.09890110
 96.00000000   3.00000000  38.00000000   0.92682927
 97.00000000 -47.00000000  40.00000000  -5.71428571
 98.00000000  -6.00000000  64.00000000   1.10344828
 99.00000000  31.00000000   0.00000000   0.00000000
100.00000000  11.00000000  12.00000000   0.52173913
101.00000000 -29.00000000   2.00000000  -0.07407407
102.00000000  48.00000000  37.00000000   0.43529412
103.00000000  33.00000000  44.00000000   0.57142857
104.00000000   8.00000000  35.00000000   0.81395349
105.00000000  24.00000000  39.00000000   0.61904762
106.00000000 -10.00000000  -2.00000000   0.16666667
107.00000000  16.00000000  38.00000000   0.70370370
108.00000000  57.00000000  17.00000000   0.22972973
109.00000000  53.00000000  22.00000000   0.29333333
110.00000000  17.00000000  26.00000000   0.60465116
111.00000000  37.00000000  -3.00000000  -0.08823529
112.00000000  -3.00000000  15.00000000   1.25000000
113.00000000  41.00000000  30.00000000   0.42253521
114.00000000  25.00000000  33.00000000   0.56896552
115.00000000  33.00000000  47.00000000   0.58750000
116.00000000   3.00000000  62.00000000   0.95384615
117.00000000  36.00000000  36.00000000   0.50000000
118.00000000  35.00000000  35.00000000   0.50000000
119.00000000 -11.00000000  40.00000000   1.37931034
120.00000000  15.00000000  50.00000000   0.76923077
121.00000000  17.00000000  31.00000000   0.64583333
122.00000000  32.00000000  55.00000000   0.63218391
123.00000000  30.00000000 -14.00000000  -0.87500000
124.00000000   1.00000000  91.00000000   0.98913043
125.00000000  44.00000000  16.00000000   0.26666667
126.00000000  22.00000000   8.00000000   0.26666667
127.00000000  25.00000000  28.00000000   0.52830189
128.00000000  45.00000000   9.00000000   0.16666667
129.00000000  35.00000000  44.00000000   0.55696203
130.00000000   0.00000000  45.00000000   1.00000000
131.00000000  20.00000000  17.00000000   0.45945946
132.00000000  19.00000000  10.00000000   0.34482759
133.00000000  13.00000000  51.00000000   0.79687500
134.00000000  16.00000000  36.00000000   0.69230769
135.00000000  -5.00000000  12.00000000   1.71428571
136.00000000  -6.00000000  44.00000000   1.15789474
137.00000000  11.00000000   6.00000000   0.35294118
138.00000000  21.00000000  17.00000000   0.44736842
139.00000000  -4.00000000  13.00000000   1.44444444
140.00000000  -9.00000000  25.00000000   1.56250000
141.00000000  14.00000000  42.00000000   0.75000000
142.00000000 -17.00000000   3.00000000  -0.21428571
143.00000000 -36.00000000  29.00000000  -4.14285714
144.00000000 -32.00000000  35.00000000  11.66666667
145.00000000  16.00000000   1.00000000   0.05882353
146.00000000  23.00000000  28.00000000   0.54901961
147.00000000 -45.00000000  13.00000000  -0.40625000
148.00000000  24.00000000   7.00000000   0.22580645
149.00000000   4.00000000  21.00000000   0.84000000
150.00000000  -8.00000000  34.00000000   1.30769231
151.00000000 -23.00000000   0.00000000  -0.00000000
152.00000000  -2.00000000  32.00000000   1.06666667
153.00000000  28.00000000  14.00000000   0.33333333
154.00000000  -4.00000000  29.00000000   1.16000000
155.00000000  26.00000000  13.00000000   0.33333333
156.00000000  26.00000000  22.00000000   0.45833333
157.00000000  19.00000000  21.00000000   0.52500000
158.00000000  20.00000000  18.00000000   0.47368421
159.00000000  -2.00000000  14.00000000   1.16666667
160.00000000  15.00000000  48.00000000   0.76190476
161.00000000  18.00000000  20.00000000   0.52631579
162.00000000  42.00000000  17.00000000   0.28813559
163.00000000 -16.00000000 -14.00000000   0.46666667
164.00000000  14.00000000  27.00000000   0.65853659
165.00000000 -52.00000000   8.00000000  -0.18181818
166.00000000  12.00000000 -25.00000000   1.92307692
167.00000000 -12.00000000  27.00000000   1.80000000
168.00000000  24.00000000  63.00000000   0.72413793
169.00000000 -17.00000000  30.00000000   2.30769231
170.00000000  33.00000000  26.00000000   0.44067797
171.00000000 -18.00000000  44.00000000   1.69230769
172.00000000  15.00000000  40.00000000   0.72727273
173.00000000  -7.00000000  41.00000000   1.20588235
174.00000000 -16.00000000   5.00000000  -0.45454545
175.00000000 -23.00000000  21.00000000 -10.50000000
176.00000000   1.00000000  13.00000000   0.92857143
177.00000000  17.00000000   5.00000000   0.22727273
178.00000000 -33.00000000   4.00000000  -0.13793103
179.00000000  22.00000000  25.00000000   0.53191489
180.00000000   7.00000000   8.00000000   0.53333333
181.00000000   2.00000000  31.00000000   0.93939394
182.00000000  20.00000000  -3.00000000  -0.17647059
183.00000000 -32.00000000   5.00000000  -0.18518519
184.00000000  24.00000000  12.00000000   0.33333333
185.00000000   2.00000000  23.00000000   0.92000000
186.00000000   2.00000000  45.00000000   0.95744681
187.00000000 -10.00000000 -22.00000000   0.68750000
188.00000000  17.00000000   6.00000000   0.26086957
189.00000000  41.00000000  59.00000000   0.59000000
190.00000000 -19.00000000  22.00000000   7.33333333
191.00000000  37.00000000  19.00000000   0.33928571
192.00000000  20.00000000  26.00000000   0.56521739
193.00000000  45.00000000  30.00000000   0.40000000
194.00000000 -17.00000000  28.00000000   2.54545455
195.00000000  37.00000000   3.00000000   0.07500000
196.00000000  11.00000000  39.00000000   0.78000000
197.00000000 -15.00000000  10.00000000  -2.00000000
198.00000000 -17.00000000  39.00000000   1.77272727
199.00000000 -11.00000000  42.00000000   1.35483871
200.00000000  49.00000000  13.00000000   0.20967742
201.00000000  37.00000000  62.00000000   0.62626263
202.00000000  78.00000000  49.00000000   0.38582677
203.00000000  25.00000000  21.00000000   0.45652174
204.00000000  -5.00000000  28.00000000   1.21739130
205.00000000  29.00000000  48.00000000   0.62337662
206.00000000  15.00000000  27.00000000   0.64285714
207.00000000  -3.00000000  34.00000000   1.09677419
208.00000000  18.00000000  27.00000000   0.60000000
209.00000000  22.00000000  14.00000000   0.38888889
210.00000000 -17.00000000  27.00000000   2.70000000
211.00000000  16.00000000   7.00000000   0.30434783
212.00000000  39.00000000  30.00000000   0.43478261
213.00000000  12.00000000  25.00000000   0.67567568
214.00000000  -2.00000000   8.00000000   1.33333333
215.00000000  23.00000000   0.00000000   0.00000000
216.00000000   9.00000000  34.00000000   0.79069767
217.00000000  15.00000000  54.00000000   0.78260870
218.00000000  44.00000000  27.00000000   0.38028169
219.00000000   3.00000000 -13.00000000   1.30000000
220.00000000  83.00000000   2.00000000   0.02352941
221.00000000 -22.00000000  14.00000000  -1.75000000
222.00000000  41.00000000   7.00000000   0.14583333
223.00000000   9.00000000  68.00000000   0.88311688
224.00000000  44.00000000  22.00000000   0.33333333
225.00000000  24.00000000  52.00000000   0.68421053
226.00000000  62.00000000  61.00000000   0.49593496
227.00000000  31.00000000   3.00000000   0.08823529
228.00000000 -12.00000000  24.00000000   2.00000000
229.00000000  11.00000000  36.00000000   0.76595745
230.00000000   3.00000000  45.00000000   0.93750000
231.00000000 -14.00000000  23.00000000   2.55555556
232.00000000  53.00000000  16.00000000   0.23188406
233.00000000  13.00000000 -13.00000000   0.50000000
234.00000000 -31.00000000  51.00000000   2.55000000
235.00000000  33.00000000  45.00000000   0.57692308
236.00000000  -1.00000000   9.00000000   1.12500000
237.00000000  -1.00000000  95.00000000   1.01063830
238.00000000   9.00000000  12.00000000   0.57142857
239.00000000 -23.00000000  25.00000000  12.50000000
240.00000000  50.00000000   7.00000000   0.12280702
241.00000000  93.00000000   7.00000000   0.07000000
242.00000000  69.00000000  25.00000000   0.26595745
243.00000000  40.00000000  25.00000000   0.38461538
244.00000000  91.00000000  32.00000000   0.26016260
245.00000000  67.00000000  16.00000000   0.19277108
246.00000000  25.00000000  12.00000000   0.32432432
247.00000000  16.00000000  28.00000000   0.63636364
248.00000000  57.00000000  40.00000000   0.41237113
249.00000000  84.00000000   5.00000000   0.05617978
250.00000000  72.00000000  12.00000000   0.14285714
251.00000000  48.00000000   0.00000000   0.00000000
252.00000000  90.00000000   6.00000000   0.06250000
253.00000000  23.00000000  37.00000000   0.61666667
254.00000000  64.00000000  27.00000000   0.29670330
255.00000000  32.00000000  15.00000000   0.31914894
256.00000000  30.00000000  25.00000000   0.45454545
257.00000000  33.00000000   0.00000000   0.00000000
258.00000000  29.00000000  -5.00000000  -0.20833333
259.00000000  24.00000000  -5.00000000  -0.26315789
260.00000000  17.00000000   8.00000000   0.32000000
261.00000000  32.00000000   1.00000000   0.03030303
262.00000000  69.00000000  28.00000000   0.28865979
263.00000000   6.00000000  10.00000000   0.62500000
264.00000000  13.00000000  25.00000000   0.65789474
265.00000000  22.00000000  -2.00000000  -0.10000000
266.00000000  -1.00000000  10.00000000   1.11111111
267.00000000 110.00000000   1.00000000   0.00900901
268.00000000  29.00000000   5.00000000   0.14705882
269.00000000  67.00000000  15.00000000   0.18292683
270.00000000  36.00000000  22.00000000   0.37931034
271.00000000  43.00000000  25.00000000   0.36764706
272.00000000  27.00000000  36.00000000   0.57142857
273.00000000  46.00000000  34.00000000   0.42500000
274.00000000  41.00000000  -1.00000000  -0.02500000
275.00000000  12.00000000  26.00000000   0.68421053
276.00000000  41.00000000  37.00000000   0.47435897
277.00000000 109.00000000   1.00000000   0.00909091
278.00000000  94.00000000  13.00000000   0.12149533
279.00000000  29.00000000  16.00000000   0.35555556
280.00000000  19.00000000  15.00000000   0.44117647
281.00000000 -30.00000000 -26.00000000   0.46428571
282.00000000  52.00000000  13.00000000   0.20000000
283.00000000  36.00000000  21.00000000   0.36842105
284.00000000   4.00000000  30.00000000   0.88235294
285.00000000  24.00000000  28.00000000   0.53846154
286.00000000   4.00000000  12.00000000   0.75000000
287.00000000  73.00000000 -21.00000000  -0.40384615
288.00000000  11.00000000  17.00000000   0.60714286
289.00000000  10.00000000   8.00000000   0.44444444
290.00000000  -8.00000000   6.00000000  -3.00000000
291.00000000  21.00000000   3.00000000   0.12500000
292.00000000  46.00000000  -9.00000000  -0.24324324
293.00000000  67.00000000   4.00000000   0.05633803
294.00000000  69.00000000  -4.00000000  -0.06153846
295.00000000 -17.00000000  12.00000000  -2.40000000
296.00000000   9.00000000  29.00000000   0.76315789
297.00000000  61.00000000  43.00000000   0.41346154
298.00000000  75.00000000  17.00000000   0.18478261
299.00000000  79.00000000  40.00000000   0.33613445
300.00000000  17.00000000  16.00000000   0.48484848
301.00000000  30.00000000  44.00000000   0.59459459
302.00000000  25.00000000  44.00000000   0.63768116
303.00000000  30.00000000  39.00000000   0.56521739
304.00000000   0.00000000  21.00000000   1.00000000
305.00000000  35.00000000  16.00000000   0.31372549
306.00000000   2.00000000 -32.00000000   1.06666667
307.00000000  87.00000000  -7.00000000  -0.08750000
308.00000000  26.00000000  37.00000000   0.58730159
309.00000000   6.00000000   1.00000000   0.14285714
310.00000000  65.00000000  31.00000000   0.32291667
311.00000000  32.00000000  -4.00000000  -0.14285714
312.00000000  26.00000000  16.00000000   0.38095238
313.00000000  32.00000000  -2.00000000  -0.06666667
314.00000000  62.00000000  -7.00000000  -0.12727273
315.00000000  14.00000000  17.00000000   0.54838710
316.00000000  18.00000000   8.00000000   0.30769231
317.00000000  43.00000000  42.00000000   0.49411765
318.00000000  22.00000000  27.00000000   0.55102041
319.00000000  84.00000000   5.00000000   0.05617978
320.00000000  18.00000000  14.00000000   0.43750000
321.00000000  56.00000000  15.00000000   0.21126761
322.00000000 -18.00000000  12.00000000  -2.00000000
323.00000000  -9.00000000  68.00000000   1.15254237
324.00000000  54.00000000  45.00000000   0.45454545
325.00000000  26.00000000 -13.00000000  -1.00000000
326.00000000 -10.00000000 -26.00000000   0.72222222
327.00000000  29.00000000  -6.00000000  -0.26086957
328.00000000 -25.00000000  40.00000000   2.66666667
329.00000000  16.00000000  -7.00000000  -0.77777778
330.00000000  29.00000000  -8.00000000  -0.38095238
331.00000000 -24.00000000  19.00000000  -3.80000000
332.00000000 -14.00000000  -4.00000000   0.22222222
333.00000000   6.00000000 -12.00000000   2.00000000
334.00000000 -46.00000000  21.00000000  -0.84000000
335.00000000 -15.00000000  31.00000000   1.93750000
336.00000000  -2.00000000 -26.00000000   0.92857143
337.00000000  11.00000000  32.00000000   0.74418605
338.00000000  -1.00000000 -10.00000000   0.90909091
339.00000000  27.00000000   6.00000000   0.18181818
340.00000000 -24.00000000 -28.00000000   0.53846154
341.00000000  -4.00000000   0.00000000  -0.00000000
342.00000000  -2.00000000  13.00000000   1.18181818
343.00000000 -32.00000000   4.00000000  -0.14285714
344.00000000  15.00000000  35.00000000   0.70000000
345.00000000  25.00000000   2.00000000   0.07407407
346.00000000  12.00000000 -28.00000000   1.75000000
347.00000000   3.00000000  25.00000000   0.89285714
348.00000000  -3.00000000  13.00000000   1.30000000
349.00000000  68.00000000  -1.00000000  -0.01492537
350.00000000 -44.00000000  19.00000000  -0.76000000
351.00000000 -36.00000000  22.00000000  -1.57142857
352.00000000 -25.00000000 -19.00000000   0.43181818
353.00000000   1.00000000  13.00000000   0.92857143
354.00000000  -5.00000000  12.00000000   1.71428571
355.00000000  21.00000000  17.00000000   0.44736842
356.00000000  10.00000000  23.00000000   0.69696970
357.00000000   9.00000000  28.00000000   0.75675676
358.00000000  24.00000000   1.00000000   0.04000000
359.00000000 -13.00000000  21.00000000   2.62500000
360.00000000 -12.00000000   4.00000000  -0.50000000
361.00000000 -27.00000000   6.00000000  -0.28571429
362.00000000  12.00000000   9.00000000   0.42857143
363.00000000  10.00000000  -1.00000000  -0.11111111
364.00000000 -10.00000000   1.00000000  -0.11111111
365.00000000  27.00000000   3.00000000   0.10000000
366.00000000 -29.00000000 -26.00000000   0.47272727
367.00000000   4.00000000  45.00000000   0.91836735
368.00000000 -27.00000000 -14.00000000   0.34146341
369.00000000   9.00000000  35.00000000   0.79545455
370.00000000  25.00000000  -5.00000000  -0.25000000
371.00000000 -29.00000000  34.00000000   6.80000000
372.00000000 -36.00000000  41.00000000   8.20000000
373.00000000  -9.00000000  -1.00000000   0.10000000
374.00000000  -9.00000000  26.00000000   1.52941176
375.00000000  -2.00000000  15.00000000   1.15384615
376.00000000   9.00000000 -19.00000000   1.90000000
377.00000000 -41.00000000  16.00000000  -0.64000000
378.00000000 -37.00000000 -38.00000000   0.50666667
379.00000000  -3.00000000  45.00000000   1.07142857
380.00000000 -20.00000000  12.00000000  -1.50000000
381.00000000  29.00000000  24.00000000   0.45283019
382.00000000   0.00000000  25.00000000   1.00000000
383.00000000 -47.00000000  -1.00000000   0.02083333
384.00000000  23.00000000  32.00000000   0.58181818
385.00000000  -8.00000000  16.00000000   2.00000000
386.00000000  -1.00000000  -8.00000000   0.88888889
387.00000000 -27.00000000  28.00000000  28.00000000
388.00000000   6.00000000   3.00000000   0.33333333
389.00000000   6.00000000  12.00000000   0.66666667
390.00000000 -30.00000000  23.00000000  -3.28571429
391.00000000   1.00000000   6.00000000   0.85714286
392.00000000 -26.00000000   5.00000000  -0.23809524
393.00000000  14.00000000  -5.00000000  -0.55555556
394.00000000 -17.00000000  -9.00000000   0.34615385
395.00000000 -33.00000000  30.00000000 -10.00000000
396.00000000   4.00000000 -18.00000000   1.28571429
397.00000000 -37.00000000   2.00000000  -0.05714286
398.00000000 -13.00000000   6.00000000  -0.85714286
399.00000000   5.00000000  -8.00000000   2.66666667
400.00000000 -20.00000000 -22.00000000   0.52380952
401.00000000  -4.00000000  14.00000000   1.40000000
402.00000000 -33.00000000   0.00000000  -0.00000000
403.00000000 -13.00000000  -8.00000000   0.38095238
404.00000000 -11.00000000  11.00000000   0.50000000
405.00000000  -7.00000000  23.00000000   1.43750000
406.00000000 -29.00000000  25.00000000  -6.25000000
407.00000000  13.00000000  44.00000000   0.77192982
408.00000000  11.00000000  15.00000000   0.57692308
409.00000000 -26.00000000  39.00000000   3.00000000
410.00000000  32.00000000  11.00000000   0.25581395
411.00000000  20.00000000  19.00000000   0.48717949
412.00000000 -24.00000000 -11.00000000   0.31428571
413.00000000  -7.00000000  10.00000000   3.33333333
414.00000000   4.00000000   0.00000000   0.00000000
415.00000000 -28.00000000  -2.00000000   0.06666667
416.00000000  -2.00000000  -3.00000000   0.60000000
417.00000000 -36.00000000   3.00000000  -0.09090909
418.00000000  17.00000000   4.00000000   0.19047619
419.00000000   6.00000000  22.00000000   0.78571429
420.00000000 -10.00000000  13.00000000   4.33333333
421.00000000  10.00000000 -13.00000000   4.33333333
422.00000000  37.00000000  -2.00000000  -0.05714286
423.00000000 -31.00000000  21.00000000  -2.10000000
424.00000000  39.00000000   9.00000000   0.18750000
425.00000000   3.00000000 -13.00000000   1.30000000
426.00000000  -6.00000000 -23.00000000   0.79310345
427.00000000 -27.00000000  13.00000000  -0.92857143
428.00000000 -23.00000000 -13.00000000   0.36111111
429.00000000 -15.00000000  -1.00000000   0.06250000
430.00000000 -30.00000000  10.00000000  -0.50000000
431.00000000   4.00000000   1.00000000   0.20000000
432.00000000  30.00000000  18.00000000   0.37500000
433.00000000 -12.00000000  15.00000000   5.00000000
434.00000000  -2.00000000   8.00000000   1.33333333
435.00000000  30.00000000  -1.00000000  -0.03448276
436.00000000  17.00000000  -2.00000000  -0.13333333
437.00000000  -9.00000000 -12.00000000   0.57142857
438.00000000  -8.00000000  -6.00000000   0.42857143
439.00000000 -21.00000000   9.00000000  -0.75000000
440.00000000 -30.00000000  -1.00000000   0.03225806
441.00000000  14.00000000  29.00000000   0.67441860
442.00000000 -10.00000000  52.00000000   1.23809524
443.00000000 -16.00000000 -20.00000000   0.55555556
444.00000000 -18.00000000  -2.00000000   0.10000000
445.00000000  27.00000000 -10.00000000  -0.58823529
446.00000000   6.00000000 -22.00000000   1.37500000
447.00000000   8.00000000  31.00000000   0.79487179
448.00000000  -4.00000000  39.00000000   1.11428571
449.00000000  -1.00000000  -1.00000000   0.50000000
450.00000000  18.00000000   9.00000000   0.33333333
451.00000000 -32.00000000 -35.00000000   0.52238806
452.00000000   5.00000000  -3.00000000  -1.50000000
453.00000000  23.00000000   7.00000000   0.23333333
454.00000000 -28.00000000  18.00000000  -1.80000000
455.00000000  -2.00000000 -27.00000000   0.93103448
456.00000000  25.00000000   2.00000000   0.07407407
457.00000000  10.00000000  17.00000000   0.62962963
458.00000000 -42.00000000 -11.00000000   0.20754717
459.00000000 -13.00000000   7.00000000  -1.16666667
460.00000000 -33.00000000  16.00000000  -0.94117647
461.00000000   6.00000000  41.00000000   0.87234043
462.00000000  36.00000000  35.00000000   0.49295775
463.00000000 -14.00000000  11.00000000  -3.66666667
464.00000000 -12.00000000  32.00000000   1.60000000
465.00000000   9.00000000  35.00000000   0.79545455
466.00000000  -1.00000000  29.00000000   1.03571429
467.00000000  29.00000000   4.00000000   0.12121212
468.00000000 -24.00000000  24.00000000   0.50000000
469.00000000 -36.00000000  13.00000000  -0.56521739
470.00000000 -22.00000000   3.00000000  -0.15789474
471.00000000   5.00000000  30.00000000   0.85714286
472.00000000 -31.00000000  10.00000000  -0.47619048
473.00000000 -17.00000000  48.00000000   1.54838710
474.00000000  11.00000000  37.00000000   0.77083333
475.00000000 -11.00000000  19.00000000   2.37500000
476.00000000 -10.00000000   1.00000000  -0.11111111
477.00000000   9.00000000  21.00000000   0.70000000
478.00000000  21.00000000 -13.00000000  -1.62500000
479.00000000  -2.00000000 -13.00000000   0.86666667
480.00000000  44.00000000  28.00000000   0.38888889
481.00000000 -18.00000000   4.00000000  -0.28571429
482.00000000  -9.00000000   7.00000000  -3.50000000
483.00000000  27.00000000  24.00000000   0.47058824
484.00000000   7.00000000  40.00000000   0.85106383
485.00000000 -24.00000000  -2.00000000   0.07692308
486.00000000 -16.00000000  10.00000000  -1.66666667
487.00000000  -6.00000000   8.00000000   4.00000000
488.00000000 -16.00000000   4.00000000  -0.33333333
489.00000000  20.00000000   2.00000000   0.09090909
490.00000000 -17.00000000  15.00000000  -7.50000000
491.00000000  28.00000000  -1.00000000  -0.03703704
492.00000000  18.00000000   5.00000000   0.21739130
493.00000000  -9.00000000  25.00000000   1.56250000
494.00000000 -30.00000000  44.00000000   3.14285714
495.00000000 -29.00000000  -6.00000000   0.17142857
496.00000000 -18.00000000  68.00000000   1.36000000
497.00000000  18.00000000 -16.00000000  -8.00000000
498.00000000  70.00000000 -20.00000000  -0.40000000
499.00000000 -25.00000000 -26.00000000   0.50980392
500.00000000 -21.00000000   5.00000000  -0.31250000
