# Supplementary material for: Ubiquitin transfer by a RING E3 ligase occurs from a closed E2~ubiquitin conformation
Source: Nat Commun. 2020 Jun 5;11:2846. doi: 10.1038/s41467-020-16666-y (PMC7275055; doi:10.1038/s41467-020-16666-y)
Supplement: Supplementary file 4 — Source Data [file 41467_2020_16666_MOESM4_ESM.zip › Source_Data/Figures/Figure_5/Figure_5a/ASCII_44RNF4/9_126with_fret.dat]

  0.00000000 112.00000000 302.00000000   0.72946860
  1.00000000 230.00000000 244.00000000   0.51476793
  2.00000000 186.00000000 270.00000000   0.59210526
  3.00000000 189.00000000 291.00000000   0.60625000
  4.00000000 171.00000000 231.00000000   0.57462687
  5.00000000 149.00000000 281.00000000   0.65348837
  6.00000000 185.00000000 254.00000000   0.57858770
  7.00000000 194.00000000 207.00000000   0.51620948
  8.00000000 175.00000000 231.00000000   0.56896552
  9.00000000 142.00000000 141.00000000   0.49823322
 10.00000000 109.00000000 220.00000000   0.66869301
 11.00000000 291.00000000 268.00000000   0.47942755
 12.00000000 171.00000000 345.00000000   0.66860465
 13.00000000 117.00000000 205.00000000   0.63664596
 14.00000000 181.00000000 238.00000000   0.56801909
 15.00000000 256.00000000 227.00000000   0.46997930
 16.00000000 121.00000000 221.00000000   0.64619883
 17.00000000 143.00000000 288.00000000   0.66821346
 18.00000000 103.00000000 255.00000000   0.71229050
 19.00000000  46.00000000  67.00000000   0.59292035
 20.00000000  36.00000000   8.00000000   0.18181818
 21.00000000  35.00000000  73.00000000   0.67592593
 22.00000000  79.00000000  25.00000000   0.24038462
 23.00000000 -12.00000000  54.00000000   1.28571429
 24.00000000  27.00000000  25.00000000   0.48076923
 25.00000000 -23.00000000  78.00000000   1.41818182
 26.00000000  79.00000000  53.00000000   0.40151515
 27.00000000 -18.00000000  11.00000000  -1.57142857
 28.00000000   3.00000000  47.00000000   0.94000000
 29.00000000  34.00000000  50.00000000   0.59523810
 30.00000000  21.00000000  41.00000000   0.66129032
 31.00000000 -11.00000000  35.00000000   1.45833333
 32.00000000   1.00000000  81.00000000   0.98780488
 33.00000000  24.00000000  39.00000000   0.61904762
 34.00000000  40.00000000  55.00000000   0.57894737
 35.00000000 -12.00000000  32.00000000   1.60000000
 36.00000000  17.00000000  50.00000000   0.74626866
 37.00000000  73.00000000  20.00000000   0.21505376
 38.00000000  12.00000000  16.00000000   0.57142857
 39.00000000  40.00000000  57.00000000   0.58762887
 40.00000000  35.00000000  35.00000000   0.50000000
 41.00000000  29.00000000  53.00000000   0.64634146
 42.00000000 -29.00000000  26.00000000  -8.66666667
 43.00000000   3.00000000  57.00000000   0.95000000
 44.00000000  -4.00000000  39.00000000   1.11428571
 45.00000000  25.00000000  47.00000000   0.65277778
 46.00000000  36.00000000  78.00000000   0.68421053
 47.00000000   1.00000000  33.00000000   0.97058824
 48.00000000  19.00000000  22.00000000   0.53658537
 49.00000000  36.00000000  60.00000000   0.62500000
 50.00000000  77.00000000  38.00000000   0.33043478
 51.00000000 -11.00000000  47.00000000   1.30555556
 52.00000000 -51.00000000  51.00000000   0.50000000
 53.00000000  32.00000000  49.00000000   0.60493827
 54.00000000  27.00000000  53.00000000   0.66250000
 55.00000000  41.00000000  10.00000000   0.19607843
 56.00000000   6.00000000  62.00000000   0.91176471
 57.00000000 -20.00000000  83.00000000   1.31746032
 58.00000000  30.00000000  59.00000000   0.66292135
 59.00000000  17.00000000  47.00000000   0.73437500
 60.00000000 -14.00000000  39.00000000   1.56000000
 61.00000000   0.00000000  22.00000000   1.00000000
 62.00000000 -26.00000000  14.00000000  -1.16666667
 63.00000000   4.00000000  16.00000000   0.80000000
 64.00000000  67.00000000  45.00000000   0.40178571
 65.00000000 -16.00000000  36.00000000   1.80000000
 66.00000000  31.00000000  57.00000000   0.64772727
 67.00000000  90.00000000  47.00000000   0.34306569
 68.00000000  23.00000000  56.00000000   0.70886076
 69.00000000  34.00000000  55.00000000   0.61797753
 70.00000000  18.00000000  39.00000000   0.68421053
 71.00000000  19.00000000  83.00000000   0.81372549
 72.00000000  34.00000000  23.00000000   0.40350877
 73.00000000 -20.00000000  57.00000000   1.54054054
 74.00000000 -11.00000000  34.00000000   1.47826087
 75.00000000   0.00000000  69.00000000   1.00000000
 76.00000000 -13.00000000  25.00000000   2.08333333
 77.00000000  11.00000000  35.00000000   0.76086957
 78.00000000  12.00000000  26.00000000   0.68421053
 79.00000000  28.00000000  52.00000000   0.65000000
 80.00000000  48.00000000  22.00000000   0.31428571
 81.00000000  59.00000000  29.00000000   0.32954545
 82.00000000  11.00000000   4.00000000   0.26666667
 83.00000000  30.00000000  38.00000000   0.55882353
 84.00000000  66.00000000  68.00000000   0.50746269
 85.00000000  30.00000000  64.00000000   0.68085106
 86.00000000  55.00000000  53.00000000   0.49074074
 87.00000000   2.00000000   4.00000000   0.66666667
 88.00000000  48.00000000  13.00000000   0.21311475
 89.00000000 -11.00000000  66.00000000   1.20000000
 90.00000000 -23.00000000  52.00000000   1.79310345
 91.00000000 -10.00000000  16.00000000   2.66666667
 92.00000000  46.00000000  11.00000000   0.19298246
 93.00000000 -20.00000000  42.00000000   1.90909091
 94.00000000  18.00000000  64.00000000   0.78048780
 95.00000000 -12.00000000  36.00000000   1.50000000
 96.00000000   2.00000000  57.00000000   0.96610169
 97.00000000  -9.00000000  48.00000000   1.23076923
 98.00000000 -15.00000000  14.00000000 -14.00000000
 99.00000000  21.00000000  39.00000000   0.65000000
100.00000000  29.00000000  -5.00000000  -0.20833333
101.00000000  18.00000000  14.00000000   0.43750000
102.00000000  14.00000000   9.00000000   0.39130435
103.00000000  37.00000000  19.00000000   0.33928571
104.00000000  78.00000000  27.00000000   0.25714286
105.00000000 -10.00000000  46.00000000   1.27777778
106.00000000  17.00000000  58.00000000   0.77333333
107.00000000  39.00000000   5.00000000   0.11363636
108.00000000  30.00000000  43.00000000   0.58904110
109.00000000  10.00000000  60.00000000   0.85714286
110.00000000 -21.00000000  28.00000000   4.00000000
111.00000000  35.00000000  53.00000000   0.60227273
112.00000000  48.00000000  30.00000000   0.38461538
113.00000000  31.00000000  58.00000000   0.65168539
114.00000000  44.00000000   8.00000000   0.15384615
115.00000000  35.00000000  30.00000000   0.46153846
116.00000000  15.00000000  44.00000000   0.74576271
117.00000000   3.00000000  82.00000000   0.96470588
118.00000000  19.00000000  60.00000000   0.75949367
119.00000000  59.00000000  63.00000000   0.51639344
120.00000000  19.00000000  36.00000000   0.65454545
121.00000000  45.00000000   8.00000000   0.15094340
122.00000000  -3.00000000  18.00000000   1.20000000
123.00000000  -2.00000000  14.00000000   1.16666667
124.00000000  18.00000000  52.00000000   0.74285714
125.00000000  10.00000000  15.00000000   0.60000000
126.00000000  13.00000000  38.00000000   0.74509804
127.00000000  54.00000000  54.00000000   0.50000000
128.00000000  19.00000000  48.00000000   0.71641791
129.00000000   4.00000000  76.00000000   0.95000000
130.00000000  38.00000000  30.00000000   0.44117647
131.00000000 -16.00000000  53.00000000   1.43243243
132.00000000  54.00000000  47.00000000   0.46534653
133.00000000  -4.00000000  32.00000000   1.14285714
134.00000000   7.00000000  29.00000000   0.80555556
135.00000000  35.00000000  55.00000000   0.61111111
136.00000000  41.00000000  26.00000000   0.38805970
137.00000000   0.00000000  85.00000000   1.00000000
138.00000000  -4.00000000  25.00000000   1.19047619
139.00000000  20.00000000   8.00000000   0.28571429
140.00000000  59.00000000  36.00000000   0.37894737
141.00000000   3.00000000  73.00000000   0.96052632
142.00000000   9.00000000  17.00000000   0.65384615
143.00000000 -33.00000000  12.00000000  -0.57142857
144.00000000  20.00000000  12.00000000   0.37500000
145.00000000  -2.00000000  36.00000000   1.05882353
146.00000000  41.00000000  32.00000000   0.43835616
147.00000000 -17.00000000   2.00000000  -0.13333333
148.00000000  40.00000000  28.00000000   0.41176471
149.00000000  11.00000000  61.00000000   0.84722222
150.00000000  -8.00000000  15.00000000   2.14285714
151.00000000  18.00000000  39.00000000   0.68421053
152.00000000 -40.00000000  43.00000000  14.33333333
153.00000000  33.00000000  19.00000000   0.36538462
154.00000000  43.00000000  55.00000000   0.56122449
155.00000000  23.00000000   2.00000000   0.08000000
156.00000000  33.00000000  11.00000000   0.25000000
157.00000000  48.00000000  28.00000000   0.36842105
158.00000000  21.00000000  61.00000000   0.74390244
159.00000000  18.00000000  39.00000000   0.68421053
160.00000000  24.00000000  49.00000000   0.67123288
161.00000000  -4.00000000  27.00000000   1.17391304
162.00000000  -2.00000000  31.00000000   1.06896552
163.00000000  18.00000000  54.00000000   0.75000000
164.00000000 -10.00000000  23.00000000   1.76923077
165.00000000  40.00000000  22.00000000   0.35483871
166.00000000  24.00000000  46.00000000   0.65714286
167.00000000  18.00000000  42.00000000   0.70000000
168.00000000 -16.00000000  33.00000000   1.94117647
169.00000000  -3.00000000  34.00000000   1.09677419
170.00000000 -25.00000000   0.00000000  -0.00000000
171.00000000  50.00000000  56.00000000   0.52830189
172.00000000 -20.00000000  17.00000000  -5.66666667
173.00000000  22.00000000  34.00000000   0.60714286
174.00000000   1.00000000  41.00000000   0.97619048
175.00000000   0.00000000  33.00000000   1.00000000
176.00000000  20.00000000  23.00000000   0.53488372
177.00000000  58.00000000  92.00000000   0.61333333
178.00000000  41.00000000  51.00000000   0.55434783
179.00000000  78.00000000   8.00000000   0.09302326
180.00000000  73.00000000  -6.00000000  -0.08955224
181.00000000  27.00000000  56.00000000   0.67469880
182.00000000  20.00000000  26.00000000   0.56521739
183.00000000 116.00000000   9.00000000   0.07200000
184.00000000  70.00000000  28.00000000   0.28571429
185.00000000  29.00000000  31.00000000   0.51666667
186.00000000  51.00000000  -9.00000000  -0.21428571
187.00000000  12.00000000   4.00000000   0.25000000
188.00000000  50.00000000  14.00000000   0.21875000
189.00000000  75.00000000  46.00000000   0.38016529
190.00000000  16.00000000 -18.00000000   9.00000000
191.00000000   7.00000000 -11.00000000   2.75000000
192.00000000  65.00000000  34.00000000   0.34343434
193.00000000  47.00000000  30.00000000   0.38961039
194.00000000  62.00000000  48.00000000   0.43636364
195.00000000  60.00000000  41.00000000   0.40594059
196.00000000  35.00000000  30.00000000   0.46153846
197.00000000 -17.00000000  12.00000000  -2.40000000
198.00000000  -5.00000000  17.00000000   1.41666667
199.00000000  46.00000000  31.00000000   0.40259740
200.00000000  90.00000000  12.00000000   0.11764706
201.00000000  45.00000000  23.00000000   0.33823529
202.00000000 -10.00000000  -2.00000000   0.16666667
203.00000000  56.00000000  26.00000000   0.31707317
204.00000000  98.00000000  14.00000000   0.12500000
205.00000000  69.00000000  13.00000000   0.15853659
206.00000000  30.00000000   7.00000000   0.18918919
207.00000000  33.00000000  21.00000000   0.38888889
208.00000000  76.00000000 -18.00000000  -0.31034483
209.00000000  47.00000000  22.00000000   0.31884058
210.00000000  44.00000000   2.00000000   0.04347826
211.00000000  30.00000000 -21.00000000  -2.33333333
212.00000000  10.00000000  32.00000000   0.76190476
213.00000000  20.00000000  41.00000000   0.67213115
214.00000000  21.00000000  28.00000000   0.57142857
215.00000000  91.00000000 -16.00000000  -0.21333333
216.00000000  75.00000000 -10.00000000  -0.15384615
217.00000000 -15.00000000  67.00000000   1.28846154
218.00000000  72.00000000  48.00000000   0.40000000
219.00000000 110.00000000  17.00000000   0.13385827
220.00000000  71.00000000  11.00000000   0.13414634
221.00000000  66.00000000   9.00000000   0.12000000
222.00000000  43.00000000  13.00000000   0.23214286
223.00000000  57.00000000  13.00000000   0.18571429
224.00000000  29.00000000  37.00000000   0.56060606
225.00000000 102.00000000  36.00000000   0.26086957
226.00000000  95.00000000  -4.00000000  -0.04395604
227.00000000   5.00000000  49.00000000   0.90740741
228.00000000  67.00000000  -5.00000000  -0.08064516
229.00000000  41.00000000  40.00000000   0.49382716
230.00000000  48.00000000  12.00000000   0.20000000
231.00000000  36.00000000   0.00000000   0.00000000
232.00000000  12.00000000  44.00000000   0.78571429
233.00000000  33.00000000  25.00000000   0.43103448
234.00000000  94.00000000  22.00000000   0.18965517
235.00000000  28.00000000   8.00000000   0.22222222
236.00000000  67.00000000   4.00000000   0.05633803
237.00000000  65.00000000  10.00000000   0.13333333
238.00000000  38.00000000   3.00000000   0.07317073
239.00000000  26.00000000   2.00000000   0.07142857
240.00000000  24.00000000 -39.00000000   2.60000000
241.00000000  13.00000000  13.00000000   0.50000000
242.00000000  91.00000000   4.00000000   0.04210526
243.00000000  14.00000000   9.00000000   0.39130435
244.00000000  29.00000000 -16.00000000  -1.23076923
245.00000000  13.00000000   7.00000000   0.35000000
246.00000000  49.00000000  28.00000000   0.36363636
247.00000000  92.00000000   3.00000000   0.03157895
248.00000000  50.00000000  -2.00000000  -0.04166667
249.00000000  40.00000000  44.00000000   0.52380952
250.00000000  45.00000000   6.00000000   0.11764706
251.00000000  34.00000000   3.00000000   0.08108108
252.00000000 123.00000000   5.00000000   0.03906250
253.00000000  94.00000000  18.00000000   0.16071429
254.00000000  37.00000000  38.00000000   0.50666667
255.00000000  58.00000000  14.00000000   0.19444444
256.00000000  -8.00000000  37.00000000   1.27586207
257.00000000  68.00000000   7.00000000   0.09333333
258.00000000  60.00000000 -17.00000000  -0.39534884
259.00000000  12.00000000 -29.00000000   1.70588235
260.00000000  99.00000000  -7.00000000  -0.07608696
261.00000000 120.00000000   9.00000000   0.06976744
262.00000000  27.00000000  14.00000000   0.34146341
263.00000000  59.00000000  46.00000000   0.43809524
264.00000000  18.00000000  31.00000000   0.63265306
265.00000000  18.00000000 -17.00000000 -17.00000000
266.00000000  58.00000000  -2.00000000  -0.03571429
267.00000000  86.00000000  14.00000000   0.14000000
268.00000000  76.00000000 -25.00000000  -0.49019608
269.00000000  29.00000000   8.00000000   0.21621622
270.00000000  -2.00000000   3.00000000   3.00000000
271.00000000  51.00000000  -7.00000000  -0.15909091
272.00000000  38.00000000 -16.00000000  -0.72727273
273.00000000  46.00000000 -28.00000000  -1.55555556
274.00000000  54.00000000  27.00000000   0.33333333
275.00000000  98.00000000 -15.00000000  -0.18072289
276.00000000  33.00000000 -24.00000000  -2.66666667
277.00000000  54.00000000 -38.00000000  -2.37500000
278.00000000  14.00000000 -20.00000000   3.33333333
279.00000000 -35.00000000  35.00000000   0.50000000
280.00000000   5.00000000 -32.00000000   1.18518519
281.00000000  34.00000000  20.00000000   0.37037037
282.00000000  15.00000000  -4.00000000  -0.36363636
283.00000000 -34.00000000 -18.00000000   0.34615385
284.00000000   1.00000000 -41.00000000   1.02500000
285.00000000  57.00000000 -14.00000000  -0.32558140
286.00000000   4.00000000 -11.00000000   1.57142857
287.00000000  16.00000000   9.00000000   0.36000000
288.00000000  16.00000000   7.00000000   0.30434783
289.00000000 -25.00000000  -3.00000000   0.10714286
290.00000000  30.00000000 -13.00000000  -0.76470588
291.00000000  34.00000000 -19.00000000  -1.26666667
292.00000000 -25.00000000  11.00000000  -0.78571429
293.00000000  29.00000000 -20.00000000  -2.22222222
294.00000000  49.00000000  -1.00000000  -0.02083333
295.00000000 -29.00000000  28.00000000 -28.00000000
296.00000000  12.00000000  20.00000000   0.62500000
297.00000000 -16.00000000  -7.00000000   0.30434783
298.00000000  19.00000000  -4.00000000  -0.26666667
299.00000000  34.00000000  -5.00000000  -0.17241379
300.00000000  14.00000000  -5.00000000  -0.55555556
301.00000000  16.00000000  -1.00000000  -0.06666667
302.00000000 -15.00000000  -3.00000000   0.16666667
303.00000000  -2.00000000  10.00000000   1.25000000
304.00000000  25.00000000   7.00000000   0.21875000
305.00000000   6.00000000  30.00000000   0.83333333
306.00000000  10.00000000 -12.00000000   6.00000000
307.00000000  67.00000000   6.00000000   0.08219178
308.00000000  12.00000000 -13.00000000  13.00000000
309.00000000 -40.00000000  -7.00000000   0.14893617
310.00000000  15.00000000 -29.00000000   2.07142857
311.00000000  27.00000000  52.00000000   0.65822785
312.00000000   8.00000000 -24.00000000   1.50000000
313.00000000   7.00000000 -35.00000000   1.25000000
314.00000000  56.00000000  17.00000000   0.23287671
315.00000000   4.00000000  24.00000000   0.85714286
316.00000000  32.00000000 -20.00000000  -1.66666667
317.00000000  11.00000000  -3.00000000  -0.37500000
318.00000000 -12.00000000  10.00000000  -5.00000000
319.00000000 -37.00000000   2.00000000  -0.05714286
320.00000000   3.00000000 -17.00000000   1.21428571
321.00000000  23.00000000   6.00000000   0.20689655
322.00000000  -1.00000000  15.00000000   1.07142857
323.00000000  12.00000000   3.00000000   0.20000000
324.00000000  48.00000000 -31.00000000  -1.82352941
325.00000000  21.00000000 -27.00000000   4.50000000
326.00000000  14.00000000 -30.00000000   1.87500000
327.00000000  26.00000000 -33.00000000   4.71428571
328.00000000  -8.00000000 -18.00000000   0.69230769
329.00000000  39.00000000  -2.00000000  -0.05405405
330.00000000   4.00000000  12.00000000   0.75000000
331.00000000   7.00000000 -16.00000000   1.77777778
332.00000000   7.00000000  -2.00000000  -0.40000000
333.00000000  19.00000000  10.00000000   0.34482759
334.00000000  25.00000000 -19.00000000  -3.16666667
335.00000000 -12.00000000  -1.00000000   0.07692308
336.00000000 -34.00000000 -12.00000000   0.26086957
337.00000000 -15.00000000 -23.00000000   0.60526316
338.00000000 -33.00000000   0.00000000  -0.00000000
339.00000000 -37.00000000 -26.00000000   0.41269841
340.00000000  13.00000000   2.00000000   0.13333333
341.00000000  51.00000000 -20.00000000  -0.64516129
342.00000000   1.00000000 -19.00000000   1.05555556
343.00000000  37.00000000  26.00000000   0.41269841
344.00000000  -1.00000000 -15.00000000   0.93750000
345.00000000 -17.00000000 -36.00000000   0.67924528
346.00000000  -4.00000000 -22.00000000   0.84615385
347.00000000 -27.00000000  11.00000000  -0.68750000
348.00000000 -18.00000000 -11.00000000   0.37931034
349.00000000  -8.00000000 -10.00000000   0.55555556
350.00000000  -2.00000000  -6.00000000   0.75000000
351.00000000  -6.00000000 -14.00000000   0.70000000
352.00000000 -13.00000000 -14.00000000   0.51851852
353.00000000  60.00000000  -4.00000000  -0.07142857
354.00000000 -50.00000000  -1.00000000   0.01960784
355.00000000 -27.00000000 -12.00000000   0.30769231
356.00000000  30.00000000 -18.00000000  -1.50000000
357.00000000  33.00000000 -19.00000000  -1.35714286
358.00000000 -10.00000000 -16.00000000   0.61538462
359.00000000  42.00000000 -27.00000000  -1.80000000
360.00000000  10.00000000 -16.00000000   2.66666667
361.00000000  -9.00000000  -9.00000000   0.50000000
362.00000000 -17.00000000   0.00000000  -0.00000000
363.00000000  52.00000000 -20.00000000  -0.62500000
364.00000000 -10.00000000 -32.00000000   0.76190476
365.00000000  13.00000000  -6.00000000  -0.85714286
366.00000000 -26.00000000 -15.00000000   0.36585366
367.00000000  -2.00000000   5.00000000   1.66666667
368.00000000  12.00000000 -18.00000000   3.00000000
369.00000000   5.00000000 -36.00000000   1.16129032
370.00000000   5.00000000  27.00000000   0.84375000
371.00000000  -2.00000000 -26.00000000   0.92857143
372.00000000   8.00000000 -19.00000000   1.72727273
373.00000000  42.00000000  -5.00000000  -0.13513514
374.00000000  -8.00000000 -12.00000000   0.60000000
375.00000000 -27.00000000 -17.00000000   0.38636364
376.00000000 -26.00000000 -25.00000000   0.49019608
377.00000000 -21.00000000  11.00000000  -1.10000000
378.00000000 -47.00000000  -2.00000000   0.04081633
379.00000000  26.00000000   0.00000000   0.00000000
380.00000000 -33.00000000  -7.00000000   0.17500000
381.00000000 -25.00000000 -15.00000000   0.37500000
382.00000000  19.00000000  -7.00000000  -0.58333333
383.00000000   3.00000000   5.00000000   0.62500000
384.00000000 -18.00000000 -21.00000000   0.53846154
385.00000000 -11.00000000  -3.00000000   0.21428571
386.00000000   0.00000000 -33.00000000   1.00000000
387.00000000  22.00000000   5.00000000   0.18518519
388.00000000 -24.00000000  -4.00000000   0.14285714
389.00000000  -5.00000000  15.00000000   1.50000000
390.00000000 -17.00000000   8.00000000  -0.88888889
391.00000000 -25.00000000 -14.00000000   0.35897436
392.00000000 -49.00000000  -5.00000000   0.09259259
393.00000000 -38.00000000  25.00000000  -1.92307692
394.00000000  24.00000000 -10.00000000  -0.71428571
395.00000000 -29.00000000   1.00000000  -0.03571429
396.00000000  28.00000000 -38.00000000   3.80000000
397.00000000  28.00000000  -5.00000000  -0.21739130
398.00000000  -6.00000000 -17.00000000   0.73913043
399.00000000 -45.00000000 -13.00000000   0.22413793
400.00000000  17.00000000 -10.00000000  -1.42857143
401.00000000 -20.00000000 -25.00000000   0.55555556
402.00000000  -6.00000000 -14.00000000   0.70000000
403.00000000   4.00000000  -8.00000000   2.00000000
404.00000000  25.00000000  -6.00000000  -0.31578947
405.00000000  38.00000000  37.00000000   0.49333333
406.00000000   2.00000000  10.00000000   0.83333333
407.00000000  10.00000000  28.00000000   0.73684211
408.00000000 -16.00000000 -45.00000000   0.73770492
409.00000000   3.00000000 -11.00000000   1.37500000
410.00000000  15.00000000  -7.00000000  -0.87500000
411.00000000 -26.00000000 -18.00000000   0.40909091
412.00000000  20.00000000  11.00000000   0.35483871
413.00000000  17.00000000 -25.00000000   3.12500000
414.00000000 -33.00000000  -8.00000000   0.19512195
415.00000000 -35.00000000 -19.00000000   0.35185185
416.00000000 -19.00000000 -22.00000000   0.53658537
417.00000000  -8.00000000 -10.00000000   0.55555556
418.00000000 -10.00000000 -33.00000000   0.76744186
419.00000000  67.00000000  18.00000000   0.21176471
420.00000000  26.00000000 -36.00000000   3.60000000
421.00000000  39.00000000 -32.00000000  -4.57142857
422.00000000  -9.00000000 -14.00000000   0.60869565
423.00000000 -18.00000000 -35.00000000   0.66037736
424.00000000 -12.00000000 -13.00000000   0.52000000
425.00000000  -8.00000000   1.00000000  -0.14285714
426.00000000 -16.00000000 -44.00000000   0.73333333
427.00000000  24.00000000 -21.00000000  -7.00000000
428.00000000  -3.00000000 -22.00000000   0.88000000
429.00000000  29.00000000 -25.00000000  -6.25000000
430.00000000  25.00000000 -45.00000000   2.25000000
431.00000000  30.00000000   0.00000000   0.00000000
432.00000000  19.00000000  10.00000000   0.34482759
433.00000000 -20.00000000  12.00000000  -1.50000000
434.00000000   8.00000000   1.00000000   0.11111111
435.00000000 -15.00000000 -10.00000000   0.40000000
436.00000000  -9.00000000  -6.00000000   0.40000000
437.00000000 -17.00000000 -36.00000000   0.67924528
438.00000000  25.00000000 -12.00000000  -0.92307692
439.00000000  17.00000000  17.00000000   0.50000000
440.00000000 -15.00000000 -13.00000000   0.46428571
441.00000000 -17.00000000  -7.00000000   0.29166667
442.00000000  14.00000000 -18.00000000   4.50000000
443.00000000  -3.00000000  17.00000000   1.21428571
444.00000000 -15.00000000  -5.00000000   0.25000000
445.00000000  24.00000000  19.00000000   0.44186047
446.00000000  18.00000000 -51.00000000   1.54545455
447.00000000 -11.00000000  -3.00000000   0.21428571
448.00000000   6.00000000 -33.00000000   1.22222222
449.00000000  22.00000000 -17.00000000  -3.40000000
450.00000000  41.00000000 -24.00000000  -1.41176471
451.00000000   2.00000000 -10.00000000   1.25000000
452.00000000   4.00000000 -19.00000000   1.26666667
453.00000000  -7.00000000 -35.00000000   0.83333333
454.00000000   3.00000000  -9.00000000   1.50000000
455.00000000  38.00000000  13.00000000   0.25490196
456.00000000  55.00000000 -35.00000000  -1.75000000
457.00000000  13.00000000   9.00000000   0.40909091
458.00000000  14.00000000 -26.00000000   2.16666667
459.00000000 -14.00000000 -25.00000000   0.64102564
460.00000000  17.00000000 -22.00000000   4.40000000
461.00000000 -21.00000000 -15.00000000   0.41666667
462.00000000 -48.00000000  -6.00000000   0.11111111
463.00000000  30.00000000 -21.00000000  -2.33333333
464.00000000  43.00000000  13.00000000   0.23214286
465.00000000 -22.00000000 -21.00000000   0.48837209
466.00000000  -5.00000000 -26.00000000   0.83870968
467.00000000 -25.00000000   1.00000000  -0.04166667
468.00000000  11.00000000 -32.00000000   1.52380952
469.00000000  15.00000000  -1.00000000  -0.07142857
470.00000000  10.00000000   6.00000000   0.37500000
471.00000000 -17.00000000 -31.00000000   0.64583333
472.00000000 -14.00000000 -33.00000000   0.70212766
473.00000000  19.00000000 -28.00000000   3.11111111
474.00000000  -2.00000000 -36.00000000   0.94736842
475.00000000  52.00000000  -6.00000000  -0.13043478
476.00000000  29.00000000  27.00000000   0.48214286
477.00000000 -24.00000000 -34.00000000   0.58620690
478.00000000  27.00000000   1.00000000   0.03571429
479.00000000  -6.00000000   6.00000000   0.50000000
480.00000000 -33.00000000  -1.00000000   0.02941176
481.00000000  -7.00000000  10.00000000   3.33333333
482.00000000  -9.00000000 -14.00000000   0.60869565
483.00000000 -24.00000000  15.00000000  -1.66666667
484.00000000  28.00000000 -12.00000000  -0.75000000
485.00000000 -11.00000000  -8.00000000   0.42105263
486.00000000   1.00000000  -8.00000000   1.14285714
487.00000000   4.00000000  24.00000000   0.85714286
488.00000000  15.00000000  13.00000000   0.46428571
489.00000000 -14.00000000 -43.00000000   0.75438596
490.00000000  13.00000000   7.00000000   0.35000000
491.00000000 -14.00000000  -8.00000000   0.36363636
492.00000000 -20.00000000 -37.00000000   0.64912281
493.00000000  17.00000000  18.00000000   0.51428571
494.00000000   4.00000000   3.00000000   0.42857143
495.00000000  -8.00000000  -2.00000000   0.20000000
496.00000000  23.00000000  16.00000000   0.41025641
497.00000000  10.00000000  -7.00000000  -2.33333333
498.00000000   9.00000000  25.00000000   0.73529412
499.00000000 -20.00000000  19.00000000 -19.00000000
500.00000000  20.00000000 -22.00000000  11.00000000
