# Supplementary material for: Ubiquitin transfer by a RING E3 ligase occurs from a closed E2~ubiquitin conformation
Source: Nat Commun. 2020 Jun 5;11:2846. doi: 10.1038/s41467-020-16666-y (PMC7275055; doi:10.1038/s41467-020-16666-y)
Supplement: Supplementary file 4 — Source Data [file 41467_2020_16666_MOESM4_ESM.zip › Source_Data/Figures/Figure_5/Figure_5a/ASCII_44RNF4/9_127with_fret.dat]

  0.00000000 216.00000000 165.00000000   0.43307087
  1.00000000 184.00000000 183.00000000   0.49863760
  2.00000000 123.00000000 121.00000000   0.49590164
  3.00000000 139.00000000 131.00000000   0.48518519
  4.00000000 133.00000000 140.00000000   0.51282051
  5.00000000 102.00000000 119.00000000   0.53846154
  6.00000000 157.00000000 148.00000000   0.48524590
  7.00000000 178.00000000 125.00000000   0.41254125
  8.00000000 202.00000000 137.00000000   0.40412979
  9.00000000 162.00000000 139.00000000   0.46179402
 10.00000000 125.00000000 104.00000000   0.45414847
 11.00000000 110.00000000 140.00000000   0.56000000
 12.00000000 177.00000000 135.00000000   0.43269231
 13.00000000 129.00000000 146.00000000   0.53090909
 14.00000000 133.00000000 132.00000000   0.49811321
 15.00000000 143.00000000 105.00000000   0.42338710
 16.00000000 210.00000000 109.00000000   0.34169279
 17.00000000  21.00000000  46.00000000   0.68656716
 18.00000000  11.00000000 -11.00000000   0.50000000
 19.00000000  -9.00000000  43.00000000   1.26470588
 20.00000000  17.00000000  -5.00000000  -0.41666667
 21.00000000  11.00000000  -6.00000000  -1.20000000
 22.00000000  -8.00000000  -7.00000000   0.46666667
 23.00000000 -18.00000000 -13.00000000   0.41935484
 24.00000000  12.00000000  20.00000000   0.62500000
 25.00000000  11.00000000  -9.00000000  -4.50000000
 26.00000000  16.00000000   9.00000000   0.36000000
 27.00000000  -7.00000000  36.00000000   1.24137931
 28.00000000  46.00000000  -2.00000000  -0.04545455
 29.00000000  22.00000000  18.00000000   0.45000000
 30.00000000  35.00000000  28.00000000   0.44444444
 31.00000000   6.00000000  48.00000000   0.88888889
 32.00000000  -8.00000000  -6.00000000   0.42857143
 33.00000000   2.00000000  19.00000000   0.90476190
 34.00000000 -30.00000000   9.00000000  -0.42857143
 35.00000000  23.00000000  -7.00000000  -0.43750000
 36.00000000  16.00000000  19.00000000   0.54285714
 37.00000000 -19.00000000  -2.00000000   0.09523810
 38.00000000  -2.00000000  12.00000000   1.20000000
 39.00000000  12.00000000  31.00000000   0.72093023
 40.00000000 -16.00000000   5.00000000  -0.45454545
 41.00000000  15.00000000   7.00000000   0.31818182
 42.00000000  16.00000000 -16.00000000   0.50000000
 43.00000000 -24.00000000   6.00000000  -0.33333333
 44.00000000  18.00000000  -2.00000000  -0.12500000
 45.00000000   2.00000000  33.00000000   0.94285714
 46.00000000 -19.00000000 -18.00000000   0.48648649
 47.00000000  47.00000000  -6.00000000  -0.14634146
 48.00000000  12.00000000  15.00000000   0.55555556
 49.00000000  34.00000000  17.00000000   0.33333333
 50.00000000  43.00000000  -1.00000000  -0.02380952
 51.00000000 -27.00000000   1.00000000  -0.03846154
 52.00000000  24.00000000  32.00000000   0.57142857
 53.00000000 -12.00000000  -2.00000000   0.14285714
 54.00000000 125.00000000   8.00000000   0.06015038
 55.00000000  23.00000000  -5.00000000  -0.27777778
 56.00000000 -11.00000000  -8.00000000   0.42105263
 57.00000000  20.00000000  14.00000000   0.41176471
 58.00000000  21.00000000  27.00000000   0.56250000
 59.00000000  -7.00000000  31.00000000   1.29166667
 60.00000000 -31.00000000   7.00000000  -0.29166667
 61.00000000  16.00000000 -21.00000000   4.20000000
 62.00000000 -25.00000000   5.00000000  -0.25000000
 63.00000000  19.00000000 -20.00000000  20.00000000
 64.00000000  43.00000000  -6.00000000  -0.16216216
 65.00000000  -9.00000000  14.00000000   2.80000000
 66.00000000 -30.00000000  20.00000000  -2.00000000
 67.00000000 -15.00000000   1.00000000  -0.07142857
 68.00000000 -24.00000000 -16.00000000   0.40000000
 69.00000000 -50.00000000 -34.00000000   0.40476190
 70.00000000  17.00000000 -20.00000000   6.66666667
 71.00000000  48.00000000   5.00000000   0.09433962
 72.00000000 -18.00000000  28.00000000   2.80000000
 73.00000000   0.00000000  -1.00000000   1.00000000
 74.00000000   2.00000000 -21.00000000   1.10526316
 75.00000000  23.00000000 -11.00000000  -0.91666667
 76.00000000  16.00000000  -2.00000000  -0.14285714
 77.00000000  -8.00000000   6.00000000  -3.00000000
 78.00000000 -26.00000000 -11.00000000   0.29729730
 79.00000000 -17.00000000  26.00000000   2.88888889
 80.00000000 -16.00000000  -4.00000000   0.20000000
 81.00000000  15.00000000 -10.00000000  -2.00000000
 82.00000000 -30.00000000  19.00000000  -1.72727273
 83.00000000  46.00000000  21.00000000   0.31343284
 84.00000000   7.00000000  -1.00000000  -0.16666667
 85.00000000  23.00000000   2.00000000   0.08000000
 86.00000000  -1.00000000  39.00000000   1.02631579
 87.00000000  19.00000000  -5.00000000  -0.35714286
 88.00000000  -5.00000000  -8.00000000   0.61538462
 89.00000000  41.00000000  16.00000000   0.28070175
 90.00000000 -10.00000000   6.00000000  -1.50000000
 91.00000000 -15.00000000  15.00000000   0.50000000
 92.00000000 -37.00000000   6.00000000  -0.19354839
 93.00000000   9.00000000  13.00000000   0.59090909
 94.00000000  24.00000000  -3.00000000  -0.14285714
 95.00000000 -25.00000000   8.00000000  -0.47058824
 96.00000000 -21.00000000 -18.00000000   0.46153846
 97.00000000  19.00000000  11.00000000   0.36666667
 98.00000000  16.00000000  32.00000000   0.66666667
 99.00000000 -23.00000000 -24.00000000   0.51063830
100.00000000  -2.00000000 -19.00000000   0.90476190
101.00000000 -22.00000000  12.00000000  -1.20000000
102.00000000  23.00000000 -16.00000000  -2.28571429
103.00000000 -36.00000000  14.00000000  -0.63636364
104.00000000  29.00000000 -12.00000000  -0.70588235
105.00000000  -3.00000000  12.00000000   1.33333333
106.00000000  -9.00000000 -14.00000000   0.60869565
107.00000000   0.00000000  16.00000000   1.00000000
108.00000000  27.00000000  63.00000000   0.70000000
109.00000000  48.00000000  -3.00000000  -0.06666667
110.00000000 -17.00000000  41.00000000   1.70833333
111.00000000  -6.00000000  -5.00000000   0.45454545
112.00000000   2.00000000 -16.00000000   1.14285714
113.00000000  -5.00000000  12.00000000   1.71428571
114.00000000 -10.00000000  -6.00000000   0.37500000
115.00000000  55.00000000  -2.00000000  -0.03773585
116.00000000   2.00000000 -15.00000000   1.15384615
117.00000000  37.00000000   9.00000000   0.19565217
118.00000000 -39.00000000 -10.00000000   0.20408163
119.00000000 -24.00000000  24.00000000   0.50000000
120.00000000 -21.00000000  20.00000000 -20.00000000
121.00000000   4.00000000 -21.00000000   1.23529412
122.00000000  -8.00000000 -13.00000000   0.61904762
123.00000000 -10.00000000 -17.00000000   0.62962963
124.00000000  34.00000000  19.00000000   0.35849057
125.00000000  17.00000000   2.00000000   0.10526316
126.00000000  36.00000000  -6.00000000  -0.20000000
127.00000000 -20.00000000 -10.00000000   0.33333333
128.00000000  33.00000000  -7.00000000  -0.26923077
129.00000000  27.00000000  12.00000000   0.30769231
130.00000000   8.00000000  22.00000000   0.73333333
131.00000000  -4.00000000   7.00000000   2.33333333
132.00000000 -21.00000000   1.00000000  -0.05000000
133.00000000 -26.00000000   1.00000000  -0.04000000
134.00000000  21.00000000   5.00000000   0.19230769
135.00000000  28.00000000   3.00000000   0.09677419
136.00000000 -36.00000000  -8.00000000   0.18181818
137.00000000  22.00000000  17.00000000   0.43589744
138.00000000  23.00000000  13.00000000   0.36111111
139.00000000  -8.00000000  20.00000000   1.66666667
140.00000000  -1.00000000  -5.00000000   0.83333333
141.00000000 -12.00000000 -18.00000000   0.60000000
142.00000000  71.00000000  -6.00000000  -0.09230769
143.00000000 -31.00000000  12.00000000  -0.63157895
144.00000000 -17.00000000  -5.00000000   0.22727273
145.00000000 -17.00000000 -13.00000000   0.43333333
146.00000000  13.00000000  13.00000000   0.50000000
147.00000000  -4.00000000 -20.00000000   0.83333333
148.00000000   0.00000000 -23.00000000   1.00000000
149.00000000  18.00000000  15.00000000   0.45454545
150.00000000 -13.00000000   1.00000000  -0.08333333
151.00000000 -11.00000000  -3.00000000   0.21428571
152.00000000  -4.00000000   3.00000000  -3.00000000
153.00000000   1.00000000 -18.00000000   1.05882353
154.00000000  27.00000000 -12.00000000  -0.80000000
155.00000000 -15.00000000 -26.00000000   0.63414634
156.00000000 -35.00000000 -10.00000000   0.22222222
157.00000000  26.00000000 -12.00000000  -0.85714286
158.00000000  10.00000000 -29.00000000   1.52631579
159.00000000  -1.00000000   6.00000000   1.20000000
160.00000000 -22.00000000 -25.00000000   0.53191489
161.00000000 -24.00000000  16.00000000  -2.00000000
162.00000000  20.00000000 -14.00000000  -2.33333333
163.00000000  -4.00000000 -30.00000000   0.88235294
164.00000000   3.00000000 -12.00000000   1.33333333
165.00000000 -15.00000000  -7.00000000   0.31818182
166.00000000  -8.00000000 -11.00000000   0.57894737
167.00000000  17.00000000  -5.00000000  -0.41666667
168.00000000 -35.00000000   0.00000000  -0.00000000
169.00000000 -35.00000000 -26.00000000   0.42622951
170.00000000  15.00000000  13.00000000   0.46428571
171.00000000 -10.00000000 -18.00000000   0.64285714
172.00000000 -15.00000000 -26.00000000   0.63414634
173.00000000 -41.00000000 -27.00000000   0.39705882
174.00000000  23.00000000  23.00000000   0.50000000
175.00000000 -10.00000000 -11.00000000   0.52380952
176.00000000   3.00000000   4.00000000   0.57142857
177.00000000   6.00000000  13.00000000   0.68421053
178.00000000   3.00000000 -25.00000000   1.13636364
179.00000000 -16.00000000 -18.00000000   0.52941176
180.00000000  22.00000000  -9.00000000  -0.69230769
181.00000000  -9.00000000  29.00000000   1.45000000
182.00000000  26.00000000  -9.00000000  -0.52941176
183.00000000 -20.00000000  -7.00000000   0.25925926
184.00000000   0.00000000   0.00000000   0.50000000
185.00000000 -19.00000000  33.00000000   2.35714286
186.00000000 -35.00000000 -18.00000000   0.33962264
187.00000000 -59.00000000 -15.00000000   0.20270270
188.00000000  10.00000000  -3.00000000  -0.42857143
189.00000000   3.00000000  13.00000000   0.81250000
190.00000000  16.00000000   4.00000000   0.20000000
191.00000000   1.00000000  -4.00000000   1.33333333
192.00000000  -6.00000000 -13.00000000   0.68421053
193.00000000  21.00000000  -5.00000000  -0.31250000
194.00000000  -5.00000000   6.00000000   6.00000000
195.00000000   8.00000000  -9.00000000   9.00000000
196.00000000  19.00000000  -1.00000000  -0.05555556
197.00000000 -30.00000000  -4.00000000   0.11764706
198.00000000 -24.00000000  -3.00000000   0.11111111
199.00000000  -7.00000000  15.00000000   1.87500000
200.00000000  26.00000000  -8.00000000  -0.44444444
201.00000000  11.00000000  18.00000000   0.62068966
202.00000000 -15.00000000 -20.00000000   0.57142857
203.00000000  13.00000000   1.00000000   0.07142857
204.00000000   8.00000000  21.00000000   0.72413793
205.00000000  56.00000000  34.00000000   0.37777778
206.00000000  50.00000000   2.00000000   0.03846154
207.00000000  12.00000000   2.00000000   0.14285714
208.00000000  -1.00000000 -24.00000000   0.96000000
209.00000000 -24.00000000 -24.00000000   0.50000000
210.00000000  -1.00000000 -25.00000000   0.96153846
211.00000000 -30.00000000  -8.00000000   0.21052632
212.00000000 -12.00000000  -8.00000000   0.40000000
213.00000000  23.00000000  -4.00000000  -0.21052632
214.00000000  11.00000000  16.00000000   0.59259259
215.00000000  51.00000000   1.00000000   0.01923077
216.00000000  19.00000000  17.00000000   0.47222222
217.00000000 -22.00000000  39.00000000   2.29411765
218.00000000  -4.00000000  23.00000000   1.21052632
219.00000000 -36.00000000  -1.00000000   0.02702703
220.00000000 -24.00000000  11.00000000  -0.84615385
221.00000000   8.00000000  24.00000000   0.75000000
222.00000000  23.00000000 -29.00000000   4.83333333
223.00000000  46.00000000 -12.00000000  -0.35294118
224.00000000  12.00000000  -7.00000000  -1.40000000
225.00000000  46.00000000  -1.00000000  -0.02222222
226.00000000  -4.00000000   3.00000000  -3.00000000
227.00000000 -21.00000000 -31.00000000   0.59615385
228.00000000   8.00000000 -15.00000000   2.14285714
229.00000000  11.00000000 -11.00000000   0.50000000
230.00000000  -1.00000000  21.00000000   1.05000000
231.00000000 -19.00000000  14.00000000  -2.80000000
232.00000000  -2.00000000  48.00000000   1.04347826
233.00000000 -11.00000000 -12.00000000   0.52173913
234.00000000 -27.00000000 -21.00000000   0.43750000
235.00000000  10.00000000  -7.00000000  -2.33333333
236.00000000  23.00000000   1.00000000   0.04166667
237.00000000   9.00000000   0.00000000   0.00000000
238.00000000 -37.00000000   5.00000000  -0.15625000
239.00000000  -4.00000000  33.00000000   1.13793103
240.00000000  -3.00000000  -8.00000000   0.72727273
241.00000000 -17.00000000 -19.00000000   0.52777778
242.00000000  44.00000000 -18.00000000  -0.69230769
243.00000000 -11.00000000   4.00000000  -0.57142857
244.00000000  16.00000000 -13.00000000  -4.33333333
245.00000000  13.00000000  14.00000000   0.51851852
246.00000000 -58.00000000 -19.00000000   0.24675325
247.00000000 -16.00000000   1.00000000  -0.06666667
248.00000000   2.00000000  -3.00000000   3.00000000
249.00000000  13.00000000   1.00000000   0.07142857
250.00000000 -28.00000000  -9.00000000   0.24324324
251.00000000  21.00000000 -22.00000000  22.00000000
252.00000000 -13.00000000 -18.00000000   0.58064516
253.00000000 -24.00000000  21.00000000  -7.00000000
254.00000000 -10.00000000 -20.00000000   0.66666667
255.00000000 -14.00000000 -10.00000000   0.41666667
256.00000000 -14.00000000   7.00000000  -1.00000000
257.00000000  -8.00000000  12.00000000   3.00000000
258.00000000 -18.00000000 -23.00000000   0.56097561
259.00000000  10.00000000 -10.00000000   0.50000000
260.00000000  16.00000000 -14.00000000  -7.00000000
261.00000000  -7.00000000   3.00000000  -0.75000000
262.00000000   2.00000000 -26.00000000   1.08333333
263.00000000 -15.00000000 -12.00000000   0.44444444
264.00000000 -20.00000000   0.00000000  -0.00000000
265.00000000   7.00000000 -14.00000000   2.00000000
266.00000000 -30.00000000  36.00000000   6.00000000
267.00000000 -18.00000000  17.00000000 -17.00000000
268.00000000   8.00000000  10.00000000   0.55555556
269.00000000 -54.00000000  19.00000000  -0.54285714
270.00000000  -1.00000000  20.00000000   1.05263158
271.00000000   3.00000000  34.00000000   0.91891892
272.00000000   4.00000000   8.00000000   0.66666667
273.00000000  24.00000000 -30.00000000   5.00000000
274.00000000  32.00000000 -14.00000000  -0.77777778
275.00000000  -6.00000000  13.00000000   1.85714286
276.00000000  44.00000000  49.00000000   0.52688172
277.00000000   4.00000000 -12.00000000   1.50000000
278.00000000   9.00000000   8.00000000   0.47058824
279.00000000  -4.00000000  30.00000000   1.15384615
280.00000000 -30.00000000 -16.00000000   0.34782609
281.00000000  -4.00000000   4.00000000   0.50000000
282.00000000   8.00000000   7.00000000   0.46666667
283.00000000 -31.00000000  14.00000000  -0.82352941
284.00000000 -22.00000000   0.00000000  -0.00000000
285.00000000   5.00000000  11.00000000   0.68750000
286.00000000 -14.00000000 -26.00000000   0.65000000
287.00000000 -13.00000000   5.00000000  -0.62500000
288.00000000  13.00000000   3.00000000   0.18750000
289.00000000  10.00000000   9.00000000   0.47368421
290.00000000  11.00000000 -19.00000000   2.37500000
291.00000000  36.00000000  29.00000000   0.44615385
292.00000000   8.00000000  -5.00000000  -1.66666667
293.00000000 -38.00000000   0.00000000  -0.00000000
294.00000000 -13.00000000 -10.00000000   0.43478261
295.00000000   3.00000000  -1.00000000  -0.50000000
296.00000000 -10.00000000   3.00000000  -0.42857143
297.00000000 -14.00000000  11.00000000  -3.66666667
298.00000000  16.00000000  -1.00000000  -0.06666667
299.00000000 -16.00000000   3.00000000  -0.23076923
300.00000000  10.00000000  -2.00000000  -0.25000000
301.00000000  -9.00000000  47.00000000   1.23684211
302.00000000   1.00000000 -22.00000000   1.04761905
303.00000000  19.00000000   6.00000000   0.24000000
304.00000000  16.00000000  -3.00000000  -0.23076923
305.00000000 -12.00000000  25.00000000   1.92307692
306.00000000   7.00000000  -6.00000000  -6.00000000
307.00000000  -1.00000000 -10.00000000   0.90909091
308.00000000  30.00000000  26.00000000   0.46428571
309.00000000 -34.00000000 -28.00000000   0.45161290
310.00000000  39.00000000 -17.00000000  -0.77272727
311.00000000  18.00000000  33.00000000   0.64705882
312.00000000 -36.00000000  23.00000000  -1.76923077
313.00000000  32.00000000  -1.00000000  -0.03225806
314.00000000 -27.00000000  -4.00000000   0.12903226
315.00000000 -49.00000000   4.00000000  -0.08888889
316.00000000  61.00000000 -26.00000000  -0.74285714
317.00000000  20.00000000  -9.00000000  -0.81818182
318.00000000 -66.00000000  -9.00000000   0.12000000
319.00000000 -16.00000000  16.00000000   0.50000000
320.00000000 -39.00000000 -33.00000000   0.45833333
321.00000000  37.00000000 -22.00000000  -1.46666667
322.00000000 -40.00000000   3.00000000  -0.08108108
323.00000000  -7.00000000  10.00000000   3.33333333
324.00000000 -10.00000000 -13.00000000   0.56521739
325.00000000  -6.00000000 -13.00000000   0.68421053
326.00000000  -3.00000000 -18.00000000   0.85714286
327.00000000  11.00000000  23.00000000   0.67647059
328.00000000 -14.00000000   9.00000000  -1.80000000
329.00000000  17.00000000  -6.00000000  -0.54545455
330.00000000 -11.00000000  -4.00000000   0.26666667
331.00000000  -7.00000000  -5.00000000   0.41666667
332.00000000  15.00000000 -10.00000000  -2.00000000
333.00000000  58.00000000 -22.00000000  -0.61111111
334.00000000 -63.00000000 -14.00000000   0.18181818
335.00000000 -24.00000000 -14.00000000   0.36842105
336.00000000  11.00000000  -8.00000000  -2.66666667
337.00000000 -21.00000000  24.00000000   8.00000000
338.00000000  19.00000000 -24.00000000   4.80000000
339.00000000 -16.00000000 -35.00000000   0.68627451
340.00000000  47.00000000 -13.00000000  -0.38235294
341.00000000  33.00000000 -28.00000000  -5.60000000
342.00000000 -26.00000000 -18.00000000   0.40909091
343.00000000 -13.00000000  17.00000000   4.25000000
344.00000000  32.00000000 -25.00000000  -3.57142857
345.00000000 -28.00000000 -20.00000000   0.41666667
346.00000000  20.00000000 -27.00000000   3.85714286
347.00000000  29.00000000 -25.00000000  -6.25000000
348.00000000 -26.00000000 -47.00000000   0.64383562
349.00000000  22.00000000 -19.00000000  -6.33333333
350.00000000  38.00000000 -10.00000000  -0.35714286
351.00000000  44.00000000  -8.00000000  -0.22222222
352.00000000  42.00000000 -21.00000000  -1.00000000
353.00000000  -8.00000000  -4.00000000   0.33333333
354.00000000   7.00000000  21.00000000   0.75000000
355.00000000 -15.00000000 -15.00000000   0.50000000
356.00000000  -3.00000000   2.00000000  -2.00000000
357.00000000  15.00000000 -36.00000000   1.71428571
358.00000000 -12.00000000  69.00000000   1.21052632
359.00000000  -6.00000000 -10.00000000   0.62500000
360.00000000 -28.00000000 -29.00000000   0.50877193
361.00000000 -55.00000000 -16.00000000   0.22535211
362.00000000 -11.00000000 -24.00000000   0.68571429
363.00000000  -6.00000000 -26.00000000   0.81250000
364.00000000  15.00000000 -13.00000000  -6.50000000
365.00000000 -20.00000000 -11.00000000   0.35483871
366.00000000  27.00000000  -6.00000000  -0.28571429
367.00000000  35.00000000   7.00000000   0.16666667
368.00000000  23.00000000  34.00000000   0.59649123
369.00000000 118.00000000  -2.00000000  -0.01724138
370.00000000 -14.00000000  20.00000000   3.33333333
371.00000000   8.00000000 -36.00000000   1.28571429
372.00000000  14.00000000 -20.00000000   3.33333333
373.00000000  -2.00000000 -20.00000000   0.90909091
374.00000000 -18.00000000 -13.00000000   0.41935484
375.00000000  -4.00000000   6.00000000   3.00000000
376.00000000 -12.00000000 -30.00000000   0.71428571
377.00000000  -6.00000000  -8.00000000   0.57142857
378.00000000  27.00000000  14.00000000   0.34146341
379.00000000   8.00000000 -30.00000000   1.36363636
380.00000000  -2.00000000 -19.00000000   0.90476190
381.00000000 -15.00000000 -11.00000000   0.42307692
382.00000000  -3.00000000  -2.00000000   0.40000000
383.00000000  45.00000000 -26.00000000  -1.36842105
384.00000000  50.00000000  -6.00000000  -0.13636364
385.00000000 -10.00000000  11.00000000  11.00000000
386.00000000   0.00000000 -15.00000000   1.00000000
387.00000000 -25.00000000  -4.00000000   0.13793103
388.00000000  -3.00000000 -31.00000000   0.91176471
389.00000000  24.00000000  -2.00000000  -0.09090909
390.00000000 -18.00000000 -29.00000000   0.61702128
391.00000000 -20.00000000  -3.00000000   0.13043478
392.00000000 -20.00000000  -6.00000000   0.23076923
393.00000000  -2.00000000 -27.00000000   0.93103448
394.00000000 -30.00000000   2.00000000  -0.07142857
395.00000000  11.00000000 -15.00000000   3.75000000
396.00000000 -26.00000000   2.00000000  -0.08333333
397.00000000 -10.00000000   4.00000000  -0.66666667
398.00000000  40.00000000 -22.00000000  -1.22222222
399.00000000  18.00000000 -18.00000000   0.50000000
400.00000000  17.00000000  13.00000000   0.43333333
401.00000000   5.00000000  12.00000000   0.70588235
402.00000000 -42.00000000   6.00000000  -0.16666667
403.00000000  -1.00000000  -1.00000000   0.50000000
404.00000000 -16.00000000  14.00000000  -7.00000000
405.00000000  10.00000000 -35.00000000   1.40000000
406.00000000 -47.00000000   2.00000000  -0.04444444
407.00000000  11.00000000  -1.00000000  -0.10000000
408.00000000  43.00000000 -19.00000000  -0.79166667
409.00000000   0.00000000 -31.00000000   1.00000000
410.00000000   1.00000000 -10.00000000   1.11111111
411.00000000  34.00000000 -32.00000000 -16.00000000
412.00000000   7.00000000 -21.00000000   1.50000000
413.00000000  16.00000000  10.00000000   0.38461538
414.00000000  43.00000000 -27.00000000  -1.68750000
415.00000000  35.00000000  24.00000000   0.40677966
416.00000000   8.00000000 -33.00000000   1.32000000
417.00000000 -48.00000000  -4.00000000   0.07692308
418.00000000  20.00000000   8.00000000   0.28571429
419.00000000 -24.00000000   9.00000000  -0.60000000
420.00000000  29.00000000  -4.00000000  -0.16000000
421.00000000 -36.00000000   3.00000000  -0.09090909
422.00000000 -19.00000000 -13.00000000   0.40625000
423.00000000 -10.00000000 -36.00000000   0.78260870
424.00000000  50.00000000  12.00000000   0.19354839
425.00000000  10.00000000  -8.00000000  -4.00000000
426.00000000  39.00000000  -9.00000000  -0.30000000
427.00000000  66.00000000  -1.00000000  -0.01538462
428.00000000  51.00000000   4.00000000   0.07272727
429.00000000   7.00000000   8.00000000   0.53333333
430.00000000   6.00000000 -30.00000000   1.25000000
431.00000000 -58.00000000 -16.00000000   0.21621622
432.00000000  31.00000000 -11.00000000  -0.55000000
433.00000000 -28.00000000 -18.00000000   0.39130435
434.00000000 -57.00000000 -10.00000000   0.14925373
435.00000000  -4.00000000  -9.00000000   0.69230769
436.00000000 -10.00000000 -24.00000000   0.70588235
437.00000000  27.00000000 -18.00000000  -2.00000000
438.00000000  -1.00000000  55.00000000   1.01851852
439.00000000 -19.00000000   0.00000000  -0.00000000
440.00000000 -19.00000000  31.00000000   2.58333333
441.00000000  27.00000000   9.00000000   0.25000000
442.00000000 -20.00000000  -5.00000000   0.20000000
443.00000000 -20.00000000   2.00000000  -0.11111111
444.00000000  13.00000000 -17.00000000   4.25000000
445.00000000  29.00000000 -12.00000000  -0.70588235
446.00000000  22.00000000  -4.00000000  -0.22222222
447.00000000  -9.00000000  -9.00000000   0.50000000
448.00000000  39.00000000 -12.00000000  -0.44444444
449.00000000 -21.00000000 -10.00000000   0.32258065
450.00000000   2.00000000 -26.00000000   1.08333333
451.00000000  13.00000000   1.00000000   0.07142857
452.00000000 -49.00000000 -23.00000000   0.31944444
453.00000000 -56.00000000 -33.00000000   0.37078652
454.00000000  -4.00000000 -21.00000000   0.84000000
455.00000000 -57.00000000 -36.00000000   0.38709677
456.00000000 -40.00000000   2.00000000  -0.05263158
457.00000000   3.00000000 -14.00000000   1.27272727
458.00000000 -22.00000000 -10.00000000   0.31250000
459.00000000   0.00000000   8.00000000   1.00000000
460.00000000 -70.00000000  22.00000000  -0.45833333
461.00000000 -28.00000000  24.00000000  -6.00000000
462.00000000  -9.00000000  27.00000000   1.50000000
463.00000000  31.00000000   7.00000000   0.18421053
464.00000000 -25.00000000 -23.00000000   0.47916667
465.00000000  -8.00000000 -34.00000000   0.80952381
466.00000000 -19.00000000 -19.00000000   0.50000000
467.00000000 -17.00000000  53.00000000   1.47222222
468.00000000 -49.00000000  -1.00000000   0.02000000
469.00000000  38.00000000 -25.00000000  -1.92307692
470.00000000 -58.00000000 -18.00000000   0.23684211
471.00000000 -51.00000000   3.00000000  -0.06250000
472.00000000 -65.00000000 -14.00000000   0.17721519
473.00000000   2.00000000 -27.00000000   1.08000000
474.00000000 -61.00000000  13.00000000  -0.27083333
475.00000000 -59.00000000  -4.00000000   0.06349206
476.00000000  39.00000000   5.00000000   0.11363636
477.00000000 -46.00000000 -40.00000000   0.46511628
478.00000000 -34.00000000 -10.00000000   0.22727273
479.00000000  -5.00000000  27.00000000   1.22727273
480.00000000 -20.00000000  -2.00000000   0.09090909
481.00000000  27.00000000   0.00000000   0.00000000
482.00000000 -20.00000000   5.00000000  -0.33333333
483.00000000  -9.00000000  -3.00000000   0.25000000
484.00000000 -13.00000000 -22.00000000   0.62857143
485.00000000   3.00000000   2.00000000   0.40000000
486.00000000 -37.00000000 -22.00000000   0.37288136
487.00000000 -36.00000000 -14.00000000   0.28000000
488.00000000 -39.00000000 -18.00000000   0.31578947
489.00000000 -48.00000000  -7.00000000   0.12727273
490.00000000 -36.00000000 -33.00000000   0.47826087
491.00000000 -12.00000000  -6.00000000   0.33333333
492.00000000 -12.00000000 -16.00000000   0.57142857
493.00000000  -4.00000000 -15.00000000   0.78947368
494.00000000  -4.00000000  -8.00000000   0.66666667
495.00000000 -11.00000000 -22.00000000   0.66666667
496.00000000 -58.00000000 -28.00000000   0.32558140
497.00000000   5.00000000  19.00000000   0.79166667
498.00000000 -44.00000000 -12.00000000   0.21428571
499.00000000 -29.00000000   0.00000000  -0.00000000
500.00000000 -65.00000000   4.00000000  -0.06557377
