# Supplementary material for: Ubiquitin transfer by a RING E3 ligase occurs from a closed E2~ubiquitin conformation
Source: Nat Commun. 2020 Jun 5;11:2846. doi: 10.1038/s41467-020-16666-y (PMC7275055; doi:10.1038/s41467-020-16666-y)
Supplement: Supplementary file 4 — Source Data [file 41467_2020_16666_MOESM4_ESM.zip › Source_Data/Figures/Figure_5/Figure_5a/ASCII_44RNF4/9_132with_fret.dat]

  0.00000000 132.00000000 409.00000000   0.75600739
  1.00000000 153.00000000 355.00000000   0.69881890
  2.00000000  96.00000000 347.00000000   0.78329571
  3.00000000 117.00000000 375.00000000   0.76219512
  4.00000000 165.00000000 293.00000000   0.63973799
  5.00000000 103.00000000 400.00000000   0.79522863
  6.00000000 136.00000000 327.00000000   0.70626350
  7.00000000 112.00000000 335.00000000   0.74944072
  8.00000000 101.00000000 357.00000000   0.77947598
  9.00000000  84.00000000 447.00000000   0.84180791
 10.00000000  76.00000000 285.00000000   0.78947368
 11.00000000 146.00000000 334.00000000   0.69583333
 12.00000000 163.00000000 304.00000000   0.65096360
 13.00000000 134.00000000 379.00000000   0.73879142
 14.00000000 149.00000000 261.00000000   0.63658537
 15.00000000  37.00000000  72.00000000   0.66055046
 16.00000000  28.00000000  91.00000000   0.76470588
 17.00000000  97.00000000  66.00000000   0.40490798
 18.00000000   4.00000000  73.00000000   0.94805195
 19.00000000  15.00000000  36.00000000   0.70588235
 20.00000000  12.00000000  28.00000000   0.70000000
 21.00000000  25.00000000  31.00000000   0.55357143
 22.00000000  48.00000000   9.00000000   0.15789474
 23.00000000  17.00000000  56.00000000   0.76712329
 24.00000000 -16.00000000  27.00000000   2.45454545
 25.00000000  18.00000000  41.00000000   0.69491525
 26.00000000  22.00000000  50.00000000   0.69444444
 27.00000000 -14.00000000  22.00000000   2.75000000
 28.00000000 -30.00000000  64.00000000   1.88235294
 29.00000000 -17.00000000  60.00000000   1.39534884
 30.00000000  17.00000000  18.00000000   0.51428571
 31.00000000  46.00000000  11.00000000   0.19298246
 32.00000000 -18.00000000  36.00000000   2.00000000
 33.00000000  -7.00000000  48.00000000   1.17073171
 34.00000000 -17.00000000  30.00000000   2.30769231
 35.00000000 -23.00000000 -13.00000000   0.36111111
 36.00000000   3.00000000  33.00000000   0.91666667
 37.00000000   9.00000000  31.00000000   0.77500000
 38.00000000 -16.00000000  19.00000000   6.33333333
 39.00000000 -17.00000000  40.00000000   1.73913043
 40.00000000 -27.00000000  15.00000000  -1.25000000
 41.00000000 -43.00000000  97.00000000   1.79629630
 42.00000000   3.00000000  32.00000000   0.91428571
 43.00000000 -11.00000000  52.00000000   1.26829268
 44.00000000   0.00000000  17.00000000   1.00000000
 45.00000000  20.00000000  56.00000000   0.73684211
 46.00000000  14.00000000  65.00000000   0.82278481
 47.00000000  -8.00000000   9.00000000   9.00000000
 48.00000000   2.00000000  46.00000000   0.95833333
 49.00000000  -3.00000000  18.00000000   1.20000000
 50.00000000  -5.00000000  27.00000000   1.22727273
 51.00000000  -2.00000000  12.00000000   1.20000000
 52.00000000  51.00000000   3.00000000   0.05555556
 53.00000000 -24.00000000  18.00000000  -3.00000000
 54.00000000  57.00000000  -9.00000000  -0.18750000
 55.00000000  -4.00000000  35.00000000   1.12903226
 56.00000000 -16.00000000  25.00000000   2.77777778
 57.00000000   8.00000000  23.00000000   0.74193548
 58.00000000  23.00000000  34.00000000   0.59649123
 59.00000000 -20.00000000  60.00000000   1.50000000
 60.00000000   5.00000000  29.00000000   0.85294118
 61.00000000  -1.00000000  -1.00000000   0.50000000
 62.00000000   4.00000000  47.00000000   0.92156863
 63.00000000  10.00000000  27.00000000   0.72972973
 64.00000000 -19.00000000  24.00000000   4.80000000
 65.00000000  33.00000000  15.00000000   0.31250000
 66.00000000 -23.00000000  -8.00000000   0.25806452
 67.00000000 -19.00000000  16.00000000  -5.33333333
 68.00000000   9.00000000  32.00000000   0.78048780
 69.00000000  -9.00000000  39.00000000   1.30000000
 70.00000000 -22.00000000  37.00000000   2.46666667
 71.00000000 -57.00000000  35.00000000  -1.59090909
 72.00000000 -29.00000000  30.00000000  30.00000000
 73.00000000 -16.00000000  -5.00000000   0.23809524
 74.00000000 -25.00000000  26.00000000  26.00000000
 75.00000000 -48.00000000  26.00000000  -1.18181818
 76.00000000  24.00000000  -1.00000000  -0.04347826
 77.00000000 -21.00000000  71.00000000   1.42000000
 78.00000000  -5.00000000   0.00000000  -0.00000000
 79.00000000 -22.00000000  15.00000000  -2.14285714
 80.00000000  70.00000000  15.00000000   0.17647059
 81.00000000  -2.00000000 -15.00000000   0.88235294
 82.00000000 -32.00000000  20.00000000  -1.66666667
 83.00000000 -31.00000000  72.00000000   1.75609756
 84.00000000 -42.00000000  59.00000000   3.47058824
 85.00000000 -38.00000000  20.00000000  -1.11111111
 86.00000000 -33.00000000  -2.00000000   0.05714286
 87.00000000   6.00000000  39.00000000   0.86666667
 88.00000000  44.00000000  24.00000000   0.35294118
 89.00000000  -8.00000000  14.00000000   2.33333333
 90.00000000 -50.00000000  22.00000000  -0.78571429
 91.00000000  25.00000000  38.00000000   0.60317460
 92.00000000 -24.00000000  39.00000000   2.60000000
 93.00000000 -40.00000000  15.00000000  -0.60000000
 94.00000000 -48.00000000  28.00000000  -1.40000000
 95.00000000  16.00000000  10.00000000   0.38461538
 96.00000000 -32.00000000  10.00000000  -0.45454545
 97.00000000  15.00000000 -10.00000000  -2.00000000
 98.00000000 -19.00000000  64.00000000   1.42222222
 99.00000000   7.00000000  20.00000000   0.74074074
100.00000000  18.00000000  21.00000000   0.53846154
101.00000000 -12.00000000  63.00000000   1.23529412
102.00000000 -15.00000000  15.00000000   0.50000000
103.00000000   1.00000000  73.00000000   0.98648649
104.00000000 -51.00000000  62.00000000   5.63636364
105.00000000 -51.00000000  36.00000000  -2.40000000
106.00000000  17.00000000  17.00000000   0.50000000
107.00000000   6.00000000  12.00000000   0.66666667
108.00000000   4.00000000  31.00000000   0.88571429
109.00000000  -3.00000000  82.00000000   1.03797468
110.00000000  36.00000000  43.00000000   0.54430380
111.00000000 -48.00000000  30.00000000  -1.66666667
112.00000000  59.00000000  -2.00000000  -0.03508772
113.00000000   8.00000000  42.00000000   0.84000000
114.00000000  32.00000000  56.00000000   0.63636364
115.00000000 -31.00000000  41.00000000   4.10000000
116.00000000  44.00000000  26.00000000   0.37142857
117.00000000  11.00000000   3.00000000   0.21428571
118.00000000  -9.00000000  24.00000000   1.60000000
119.00000000 -11.00000000  13.00000000   6.50000000
120.00000000 -22.00000000  74.00000000   1.42307692
121.00000000 -26.00000000  26.00000000   0.50000000
122.00000000  22.00000000   5.00000000   0.18518519
123.00000000 -40.00000000   2.00000000  -0.05263158
124.00000000  36.00000000   4.00000000   0.10000000
125.00000000 -18.00000000   2.00000000  -0.12500000
126.00000000 -14.00000000  -1.00000000   0.06666667
127.00000000  19.00000000  21.00000000   0.52500000
128.00000000 -18.00000000  60.00000000   1.42857143
129.00000000  33.00000000  30.00000000   0.47619048
130.00000000 -30.00000000  16.00000000  -1.14285714
131.00000000  21.00000000   5.00000000   0.19230769
132.00000000   6.00000000  32.00000000   0.84210526
133.00000000   1.00000000  43.00000000   0.97727273
134.00000000  62.00000000  57.00000000   0.47899160
135.00000000 -32.00000000   1.00000000  -0.03225806
136.00000000  -1.00000000  17.00000000   1.06250000
137.00000000  11.00000000  72.00000000   0.86746988
138.00000000 -18.00000000  11.00000000  -1.57142857
139.00000000  29.00000000  14.00000000   0.32558140
140.00000000  -9.00000000   8.00000000  -8.00000000
141.00000000  19.00000000  -2.00000000  -0.11764706
142.00000000   8.00000000  19.00000000   0.70370370
143.00000000 -18.00000000  51.00000000   1.54545455
144.00000000 -37.00000000  19.00000000  -1.05555556
145.00000000 -42.00000000 -17.00000000   0.28813559
146.00000000 -33.00000000  18.00000000  -1.20000000
147.00000000 -10.00000000  37.00000000   1.37037037
148.00000000  -6.00000000  -5.00000000   0.45454545
149.00000000   2.00000000  68.00000000   0.97142857
150.00000000 -15.00000000  24.00000000   2.66666667
151.00000000 -33.00000000   4.00000000  -0.13793103
152.00000000 -60.00000000  19.00000000  -0.46341463
153.00000000  46.00000000  -2.00000000  -0.04545455
154.00000000  60.00000000  14.00000000   0.18918919
155.00000000 -10.00000000   1.00000000  -0.11111111
156.00000000  33.00000000   6.00000000   0.15384615
157.00000000  10.00000000  10.00000000   0.50000000
158.00000000 -42.00000000 -10.00000000   0.19230769
159.00000000 -31.00000000  25.00000000  -4.16666667
160.00000000 -41.00000000   6.00000000  -0.17142857
161.00000000  -8.00000000   1.00000000  -0.14285714
162.00000000  36.00000000   5.00000000   0.12195122
163.00000000 -19.00000000  21.00000000  10.50000000
164.00000000 -32.00000000 -10.00000000   0.23809524
165.00000000 -31.00000000  24.00000000  -3.42857143
166.00000000  -9.00000000 -32.00000000   0.78048780
167.00000000 -14.00000000 -14.00000000   0.50000000
168.00000000  41.00000000 -11.00000000  -0.36666667
169.00000000  29.00000000  -7.00000000  -0.31818182
170.00000000  12.00000000 -13.00000000  13.00000000
171.00000000 -31.00000000  -2.00000000   0.06060606
172.00000000 -27.00000000 -12.00000000   0.30769231
173.00000000   8.00000000  20.00000000   0.71428571
174.00000000   6.00000000   4.00000000   0.40000000
175.00000000   7.00000000  26.00000000   0.78787879
176.00000000   5.00000000  27.00000000   0.84375000
177.00000000 -35.00000000 -19.00000000   0.35185185
178.00000000 -14.00000000   8.00000000  -1.33333333
179.00000000   6.00000000 -13.00000000   1.85714286
180.00000000  34.00000000   2.00000000   0.05555556
181.00000000   0.00000000   2.00000000   1.00000000
182.00000000 -16.00000000   1.00000000  -0.06666667
183.00000000   4.00000000   3.00000000   0.42857143
184.00000000  18.00000000   8.00000000   0.30769231
185.00000000 -22.00000000 -27.00000000   0.55102041
186.00000000 -19.00000000  19.00000000   0.50000000
187.00000000  53.00000000  29.00000000   0.35365854
188.00000000 -26.00000000  43.00000000   2.52941176
189.00000000  35.00000000  -1.00000000  -0.02941176
190.00000000  -6.00000000  -1.00000000   0.14285714
191.00000000 -13.00000000   2.00000000  -0.18181818
192.00000000 -42.00000000 -22.00000000   0.34375000
193.00000000 -24.00000000 -24.00000000   0.50000000
194.00000000   5.00000000  45.00000000   0.90000000
195.00000000 -25.00000000 -31.00000000   0.55357143
196.00000000 -22.00000000  26.00000000   6.50000000
197.00000000  23.00000000  -2.00000000  -0.09523810
198.00000000 -18.00000000   0.00000000  -0.00000000
199.00000000 -23.00000000   9.00000000  -0.64285714
200.00000000  -2.00000000 -25.00000000   0.92592593
201.00000000 -25.00000000 -17.00000000   0.40476190
202.00000000 -47.00000000 -21.00000000   0.30882353
203.00000000 -20.00000000  10.00000000  -1.00000000
204.00000000  32.00000000 -20.00000000  -1.66666667
205.00000000  -5.00000000  -8.00000000   0.61538462
206.00000000 -39.00000000  17.00000000  -0.77272727
207.00000000  -4.00000000   5.00000000   5.00000000
208.00000000 -39.00000000  -3.00000000   0.07142857
209.00000000  51.00000000 -14.00000000  -0.37837838
210.00000000 -27.00000000  -1.00000000   0.03571429
211.00000000   6.00000000  34.00000000   0.85000000
212.00000000 -11.00000000  10.00000000 -10.00000000
213.00000000 -31.00000000 -24.00000000   0.43636364
214.00000000 -32.00000000  13.00000000  -0.68421053
215.00000000 -29.00000000  19.00000000  -1.90000000
216.00000000 -29.00000000  -2.00000000   0.06451613
217.00000000 -22.00000000   6.00000000  -0.37500000
218.00000000  -9.00000000  13.00000000   3.25000000
219.00000000  22.00000000 -12.00000000  -1.20000000
220.00000000 -11.00000000   3.00000000  -0.37500000
221.00000000  -4.00000000 -17.00000000   0.80952381
222.00000000  50.00000000 -21.00000000  -0.72413793
223.00000000 -10.00000000 -15.00000000   0.60000000
224.00000000 -24.00000000  29.00000000   5.80000000
225.00000000  14.00000000  -4.00000000  -0.40000000
226.00000000 -44.00000000 -16.00000000   0.26666667
227.00000000  -2.00000000  35.00000000   1.06060606
228.00000000 -45.00000000 -12.00000000   0.21052632
229.00000000   5.00000000 -28.00000000   1.21739130
230.00000000  10.00000000   5.00000000   0.33333333
231.00000000 -24.00000000  15.00000000  -1.66666667
232.00000000  21.00000000   6.00000000   0.22222222
233.00000000  -6.00000000  15.00000000   1.66666667
234.00000000 -18.00000000  -3.00000000   0.14285714
235.00000000  17.00000000  -2.00000000  -0.13333333
236.00000000  12.00000000  16.00000000   0.57142857
237.00000000   7.00000000 -12.00000000   2.40000000
238.00000000 -11.00000000 -20.00000000   0.64516129
239.00000000   0.00000000   5.00000000   1.00000000
240.00000000  37.00000000  -5.00000000  -0.15625000
241.00000000  36.00000000  -7.00000000  -0.24137931
242.00000000  12.00000000   6.00000000   0.33333333
243.00000000   8.00000000  19.00000000   0.70370370
244.00000000 -24.00000000 -26.00000000   0.52000000
245.00000000 -61.00000000   2.00000000  -0.03389831
246.00000000 -25.00000000  22.00000000  -7.33333333
247.00000000 -12.00000000   6.00000000  -1.00000000
248.00000000   0.00000000  52.00000000   1.00000000
249.00000000 -24.00000000 -22.00000000   0.47826087
250.00000000 -28.00000000 -11.00000000   0.28205128
251.00000000   4.00000000   4.00000000   0.50000000
252.00000000 -38.00000000   4.00000000  -0.11764706
253.00000000  16.00000000 -15.00000000 -15.00000000
254.00000000  17.00000000   0.00000000   0.00000000
255.00000000  21.00000000 -17.00000000  -4.25000000
256.00000000 -29.00000000  -5.00000000   0.14705882
257.00000000  58.00000000   4.00000000   0.06451613
258.00000000 -11.00000000 -15.00000000   0.57692308
259.00000000 -28.00000000 -11.00000000   0.28205128
260.00000000  -7.00000000   3.00000000  -0.75000000
261.00000000  -1.00000000 -31.00000000   0.96875000
262.00000000 -16.00000000  37.00000000   1.76190476
263.00000000  26.00000000  21.00000000   0.44680851
264.00000000  21.00000000   7.00000000   0.25000000
265.00000000  -2.00000000  -1.00000000   0.33333333
266.00000000  27.00000000 -27.00000000   0.50000000
267.00000000 -37.00000000  27.00000000  -2.70000000
268.00000000 -21.00000000  32.00000000   2.90909091
269.00000000 -36.00000000  -3.00000000   0.07692308
270.00000000  13.00000000  12.00000000   0.48000000
271.00000000 -15.00000000 -12.00000000   0.44444444
272.00000000  15.00000000 -10.00000000  -2.00000000
273.00000000  21.00000000  24.00000000   0.53333333
274.00000000 -36.00000000   1.00000000  -0.02857143
275.00000000  13.00000000  -7.00000000  -1.16666667
276.00000000  14.00000000  22.00000000   0.61111111
277.00000000  14.00000000  -6.00000000  -0.75000000
278.00000000   5.00000000 -14.00000000   1.55555556
279.00000000 -40.00000000 -24.00000000   0.37500000
280.00000000  -1.00000000  17.00000000   1.06250000
281.00000000 -64.00000000 -17.00000000   0.20987654
282.00000000 -32.00000000 -16.00000000   0.33333333
283.00000000  -4.00000000 -24.00000000   0.85714286
284.00000000 -34.00000000  15.00000000  -0.78947368
285.00000000 -24.00000000 -17.00000000   0.41463415
286.00000000  -4.00000000 -35.00000000   0.89743590
287.00000000 -24.00000000  -9.00000000   0.27272727
288.00000000 -26.00000000  -1.00000000   0.03703704
289.00000000   5.00000000  -7.00000000   3.50000000
290.00000000 -27.00000000 -17.00000000   0.38636364
291.00000000  28.00000000 -15.00000000  -1.15384615
292.00000000 -38.00000000 -12.00000000   0.24000000
293.00000000 -28.00000000 -24.00000000   0.46153846
294.00000000 -12.00000000 -13.00000000   0.52000000
295.00000000 -26.00000000 -24.00000000   0.48000000
296.00000000  12.00000000  16.00000000   0.57142857
297.00000000 -29.00000000   3.00000000  -0.11538462
298.00000000 -15.00000000 -10.00000000   0.40000000
299.00000000 -52.00000000  -4.00000000   0.07142857
300.00000000  -2.00000000  15.00000000   1.15384615
301.00000000   0.00000000   5.00000000   1.00000000
302.00000000 -17.00000000   2.00000000  -0.13333333
303.00000000 -33.00000000  13.00000000  -0.65000000
304.00000000 -19.00000000   5.00000000  -0.35714286
305.00000000  -7.00000000   6.00000000  -6.00000000
306.00000000  -9.00000000   1.00000000  -0.12500000
307.00000000 -26.00000000 -23.00000000   0.46938776
308.00000000 -19.00000000  25.00000000   4.16666667
309.00000000 -41.00000000   5.00000000  -0.13888889
310.00000000 -14.00000000  11.00000000  -3.66666667
311.00000000 -17.00000000 -10.00000000   0.37037037
312.00000000 -24.00000000 -31.00000000   0.56363636
313.00000000   3.00000000 -10.00000000   1.42857143
314.00000000  35.00000000 -11.00000000  -0.45833333
315.00000000  -8.00000000 -29.00000000   0.78378378
316.00000000   4.00000000  34.00000000   0.89473684
317.00000000  11.00000000 -19.00000000   2.37500000
318.00000000 -12.00000000 -13.00000000   0.52000000
319.00000000 -29.00000000 -20.00000000   0.40816327
320.00000000  -2.00000000 -14.00000000   0.87500000
321.00000000 -31.00000000 -13.00000000   0.29545455
322.00000000 -14.00000000 -11.00000000   0.44000000
323.00000000  57.00000000  -4.00000000  -0.07547170
324.00000000  -3.00000000  17.00000000   1.21428571
325.00000000  20.00000000   9.00000000   0.31034483
326.00000000 -43.00000000 -29.00000000   0.40277778
327.00000000   1.00000000 -21.00000000   1.05000000
328.00000000 -47.00000000 -17.00000000   0.26562500
329.00000000  47.00000000  -1.00000000  -0.02173913
330.00000000  24.00000000 -12.00000000  -1.00000000
331.00000000 -70.00000000 -28.00000000   0.28571429
332.00000000 -20.00000000  23.00000000   7.66666667
333.00000000 -19.00000000 -14.00000000   0.42424242
334.00000000  -7.00000000   7.00000000   0.50000000
335.00000000 -31.00000000 -22.00000000   0.41509434
336.00000000 -62.00000000  -1.00000000   0.01587302
337.00000000  -7.00000000  -3.00000000   0.30000000
338.00000000 -16.00000000   2.00000000  -0.14285714
339.00000000 -14.00000000  -6.00000000   0.30000000
340.00000000 -15.00000000 -27.00000000   0.64285714
341.00000000 -17.00000000  -4.00000000   0.19047619
342.00000000 -37.00000000   0.00000000  -0.00000000
343.00000000   6.00000000 -33.00000000   1.22222222
344.00000000 -23.00000000  38.00000000   2.53333333
345.00000000 -29.00000000   2.00000000  -0.07407407
346.00000000 -16.00000000 -14.00000000   0.46666667
347.00000000  17.00000000 -19.00000000   9.50000000
348.00000000 -16.00000000   1.00000000  -0.06666667
349.00000000 -34.00000000  -7.00000000   0.17073171
350.00000000 -15.00000000 -17.00000000   0.53125000
351.00000000 -33.00000000   1.00000000  -0.03125000
352.00000000 -51.00000000 -33.00000000   0.39285714
353.00000000 -13.00000000 -32.00000000   0.71111111
354.00000000  48.00000000   0.00000000   0.00000000
355.00000000 -31.00000000  32.00000000  32.00000000
356.00000000  34.00000000 -19.00000000  -1.26666667
357.00000000   2.00000000 -30.00000000   1.07142857
358.00000000  -4.00000000  -4.00000000   0.50000000
359.00000000 -32.00000000 -19.00000000   0.37254902
360.00000000 -15.00000000   1.00000000  -0.07142857
361.00000000  11.00000000 -24.00000000   1.84615385
362.00000000 -46.00000000  -3.00000000   0.06122449
363.00000000 -15.00000000 -28.00000000   0.65116279
364.00000000  15.00000000   3.00000000   0.16666667
365.00000000   3.00000000 -23.00000000   1.15000000
366.00000000  26.00000000  -1.00000000  -0.04000000
367.00000000 -20.00000000   3.00000000  -0.17647059
368.00000000 -35.00000000 -10.00000000   0.22222222
369.00000000   1.00000000 -16.00000000   1.06666667
370.00000000   1.00000000  -5.00000000   1.25000000
371.00000000  14.00000000 -26.00000000   2.16666667
372.00000000 -13.00000000 -16.00000000   0.55172414
373.00000000  27.00000000  -4.00000000  -0.17391304
374.00000000 -11.00000000  21.00000000   2.10000000
375.00000000  21.00000000 -27.00000000   4.50000000
376.00000000 -14.00000000 -14.00000000   0.50000000
377.00000000 -19.00000000 -30.00000000   0.61224490
378.00000000 -22.00000000   4.00000000  -0.22222222
379.00000000 -16.00000000 -14.00000000   0.46666667
380.00000000 -10.00000000   1.00000000  -0.11111111
381.00000000 -31.00000000 -16.00000000   0.34042553
382.00000000 -20.00000000   2.00000000  -0.11111111
383.00000000  -1.00000000   4.00000000   1.33333333
384.00000000   1.00000000 -11.00000000   1.10000000
385.00000000  36.00000000 -24.00000000  -2.00000000
386.00000000 -21.00000000  -4.00000000   0.16000000
387.00000000  -5.00000000 -29.00000000   0.85294118
388.00000000  -4.00000000  18.00000000   1.28571429
389.00000000  96.00000000 -22.00000000  -0.29729730
390.00000000  12.00000000  -3.00000000  -0.33333333
391.00000000 -21.00000000   1.00000000  -0.05000000
392.00000000  10.00000000  -6.00000000  -1.50000000
393.00000000 -38.00000000 -30.00000000   0.44117647
394.00000000 -64.00000000 -20.00000000   0.23809524
395.00000000 -26.00000000 -17.00000000   0.39534884
396.00000000 -14.00000000  -6.00000000   0.30000000
397.00000000 -60.00000000  26.00000000  -0.76470588
398.00000000 -30.00000000   2.00000000  -0.07142857
399.00000000   1.00000000   0.00000000   0.00000000
400.00000000  14.00000000 -16.00000000   8.00000000
401.00000000 -24.00000000 -14.00000000   0.36842105
402.00000000 -44.00000000 -27.00000000   0.38028169
403.00000000 -19.00000000 -18.00000000   0.48648649
404.00000000  -7.00000000 -27.00000000   0.79411765
405.00000000 -42.00000000 -12.00000000   0.22222222
406.00000000  -1.00000000   2.00000000   2.00000000
407.00000000 -27.00000000 -16.00000000   0.37209302
408.00000000   1.00000000 -22.00000000   1.04761905
409.00000000 -14.00000000 -44.00000000   0.75862069
410.00000000  -8.00000000  -6.00000000   0.42857143
411.00000000 -18.00000000  -2.00000000   0.10000000
412.00000000 -24.00000000 -14.00000000   0.36842105
413.00000000  16.00000000  -9.00000000  -1.28571429
414.00000000  69.00000000   9.00000000   0.11538462
415.00000000 -50.00000000  32.00000000  -1.77777778
416.00000000 -25.00000000  47.00000000   2.13636364
417.00000000 -44.00000000 -21.00000000   0.32307692
418.00000000   0.00000000  -1.00000000   1.00000000
419.00000000 -13.00000000  -9.00000000   0.40909091
420.00000000 -22.00000000   6.00000000  -0.37500000
421.00000000 -24.00000000   4.00000000  -0.20000000
422.00000000  -9.00000000 -10.00000000   0.52631579
423.00000000  39.00000000  12.00000000   0.23529412
424.00000000  24.00000000  -8.00000000  -0.50000000
425.00000000  -6.00000000 -26.00000000   0.81250000
426.00000000  14.00000000  -1.00000000  -0.07692308
427.00000000 -41.00000000  14.00000000  -0.51851852
428.00000000  13.00000000 -13.00000000   0.50000000
429.00000000 -20.00000000 -37.00000000   0.64912281
430.00000000  -3.00000000  11.00000000   1.37500000
431.00000000 -48.00000000  -5.00000000   0.09433962
432.00000000 -23.00000000  38.00000000   2.53333333
433.00000000  13.00000000 -12.00000000 -12.00000000
434.00000000 -14.00000000 -28.00000000   0.66666667
435.00000000 -26.00000000 -18.00000000   0.40909091
436.00000000 -15.00000000 -36.00000000   0.70588235
437.00000000 -33.00000000  -2.00000000   0.05714286
438.00000000  -2.00000000 -18.00000000   0.90000000
439.00000000  -1.00000000  -8.00000000   0.88888889
440.00000000 -12.00000000   9.00000000  -3.00000000
441.00000000 -16.00000000  -1.00000000   0.05882353
442.00000000  -1.00000000 -24.00000000   0.96000000
443.00000000  12.00000000 -13.00000000  13.00000000
444.00000000 -17.00000000  21.00000000   5.25000000
445.00000000 -11.00000000   5.00000000  -0.83333333
446.00000000  35.00000000   5.00000000   0.12500000
447.00000000 -22.00000000 -29.00000000   0.56862745
448.00000000 -20.00000000 -30.00000000   0.60000000
449.00000000  -8.00000000 -18.00000000   0.69230769
450.00000000 -45.00000000 -43.00000000   0.48863636
451.00000000   1.00000000 -51.00000000   1.02000000
452.00000000 -32.00000000 -17.00000000   0.34693878
453.00000000 -36.00000000 -10.00000000   0.21739130
454.00000000  -9.00000000  35.00000000   1.34615385
455.00000000   2.00000000   0.00000000   0.00000000
456.00000000 -31.00000000 -11.00000000   0.26190476
457.00000000  38.00000000 -16.00000000  -0.72727273
458.00000000  -5.00000000  13.00000000   1.62500000
459.00000000 -44.00000000  -1.00000000   0.02222222
460.00000000 -13.00000000  -4.00000000   0.23529412
461.00000000 -35.00000000  -6.00000000   0.14634146
462.00000000 -36.00000000   5.00000000  -0.16129032
463.00000000   4.00000000  -8.00000000   2.00000000
464.00000000  39.00000000  -4.00000000  -0.11428571
465.00000000 -19.00000000 -21.00000000   0.52500000
466.00000000  17.00000000  -5.00000000  -0.41666667
467.00000000 -22.00000000 -24.00000000   0.52173913
468.00000000 -57.00000000 -22.00000000   0.27848101
469.00000000 -18.00000000  34.00000000   2.12500000
470.00000000 -66.00000000 -30.00000000   0.31250000
471.00000000 -61.00000000 -24.00000000   0.28235294
472.00000000  24.00000000  -4.00000000  -0.20000000
473.00000000  10.00000000   8.00000000   0.44444444
474.00000000 -44.00000000  45.00000000  45.00000000
475.00000000  46.00000000 -46.00000000   0.50000000
476.00000000 -47.00000000 -19.00000000   0.28787879
477.00000000 -42.00000000  10.00000000  -0.31250000
478.00000000 -34.00000000 -25.00000000   0.42372881
479.00000000   9.00000000 -10.00000000  10.00000000
480.00000000  26.00000000 -27.00000000  27.00000000
481.00000000  12.00000000 -28.00000000   1.75000000
482.00000000  -9.00000000 -15.00000000   0.62500000
483.00000000  60.00000000  16.00000000   0.21052632
484.00000000 -51.00000000 -29.00000000   0.36250000
485.00000000 -27.00000000  12.00000000  -0.80000000
486.00000000 -31.00000000  13.00000000  -0.72222222
487.00000000  -5.00000000  15.00000000   1.50000000
488.00000000  -7.00000000   7.00000000   0.50000000
489.00000000 -14.00000000  14.00000000   0.50000000
490.00000000   7.00000000 -16.00000000   1.77777778
491.00000000 -13.00000000 -22.00000000   0.62857143
492.00000000 -20.00000000 -46.00000000   0.69696970
493.00000000  15.00000000 -19.00000000   4.75000000
494.00000000 -14.00000000   6.00000000  -0.75000000
495.00000000 -43.00000000 -29.00000000   0.40277778
496.00000000 -10.00000000  15.00000000   3.00000000
497.00000000 -11.00000000 -10.00000000   0.47619048
498.00000000 -36.00000000 -12.00000000   0.25000000
499.00000000 -40.00000000  -7.00000000   0.14893617
500.00000000  12.00000000 -17.00000000   3.40000000
