# Supplementary material for: Ubiquitin transfer by a RING E3 ligase occurs from a closed E2~ubiquitin conformation
Source: Nat Commun. 2020 Jun 5;11:2846. doi: 10.1038/s41467-020-16666-y (PMC7275055; doi:10.1038/s41467-020-16666-y)
Supplement: Supplementary file 4 — Source Data [file 41467_2020_16666_MOESM4_ESM.zip › Source_Data/Figures/Figure_5/Figure_5a/ASCII_44RNF4/9_134with_fret.dat]

  0.00000000 184.00000000 263.00000000   0.58836689
  1.00000000 187.00000000 256.00000000   0.57787810
  2.00000000 139.00000000 209.00000000   0.60057471
  3.00000000 167.00000000 264.00000000   0.61252900
  4.00000000 158.00000000 273.00000000   0.63341067
  5.00000000 129.00000000 274.00000000   0.67990074
  6.00000000 253.00000000 309.00000000   0.54982206
  7.00000000 257.00000000 198.00000000   0.43516484
  8.00000000 222.00000000 225.00000000   0.50335570
  9.00000000 231.00000000 285.00000000   0.55232558
 10.00000000 155.00000000 314.00000000   0.66950959
 11.00000000 155.00000000 286.00000000   0.64852608
 12.00000000 151.00000000 262.00000000   0.63438257
 13.00000000 103.00000000 235.00000000   0.69526627
 14.00000000 137.00000000 236.00000000   0.63270777
 15.00000000 105.00000000 326.00000000   0.75638051
 16.00000000 123.00000000 262.00000000   0.68051948
 17.00000000 173.00000000 340.00000000   0.66276803
 18.00000000 165.00000000 212.00000000   0.56233422
 19.00000000  71.00000000 150.00000000   0.67873303
 20.00000000 -40.00000000  33.00000000  -4.71428571
 21.00000000   3.00000000  60.00000000   0.95238095
 22.00000000  85.00000000  86.00000000   0.50292398
 23.00000000  23.00000000   3.00000000   0.11538462
 24.00000000 -26.00000000   1.00000000  -0.04000000
 25.00000000 -34.00000000  76.00000000   1.80952381
 26.00000000  48.00000000  49.00000000   0.50515464
 27.00000000 -26.00000000  -5.00000000   0.16129032
 28.00000000  40.00000000  64.00000000   0.61538462
 29.00000000  22.00000000  28.00000000   0.56000000
 30.00000000  21.00000000   8.00000000   0.27586207
 31.00000000   7.00000000  39.00000000   0.84782609
 32.00000000  -9.00000000  19.00000000   1.90000000
 33.00000000 -28.00000000  32.00000000   8.00000000
 34.00000000 -13.00000000  11.00000000  -5.50000000
 35.00000000   9.00000000  12.00000000   0.57142857
 36.00000000 -15.00000000   8.00000000  -1.14285714
 37.00000000  16.00000000   3.00000000   0.15789474
 38.00000000   3.00000000  12.00000000   0.80000000
 39.00000000  25.00000000  59.00000000   0.70238095
 40.00000000   2.00000000  33.00000000   0.94285714
 41.00000000  46.00000000   1.00000000   0.02127660
 42.00000000  90.00000000  21.00000000   0.18918919
 43.00000000  40.00000000  65.00000000   0.61904762
 44.00000000  -1.00000000  31.00000000   1.03333333
 45.00000000 -56.00000000  22.00000000  -0.64705882
 46.00000000   7.00000000   9.00000000   0.56250000
 47.00000000   4.00000000  12.00000000   0.75000000
 48.00000000  19.00000000  -4.00000000  -0.26666667
 49.00000000 -47.00000000  34.00000000  -2.61538462
 50.00000000  26.00000000  55.00000000   0.67901235
 51.00000000  13.00000000  45.00000000   0.77586207
 52.00000000  10.00000000  19.00000000   0.65517241
 53.00000000 -22.00000000  11.00000000  -1.00000000
 54.00000000 -41.00000000   5.00000000  -0.13888889
 55.00000000   6.00000000  12.00000000   0.66666667
 56.00000000   1.00000000  23.00000000   0.95833333
 57.00000000  55.00000000   6.00000000   0.09836066
 58.00000000  18.00000000  47.00000000   0.72307692
 59.00000000  22.00000000  44.00000000   0.66666667
 60.00000000  16.00000000  46.00000000   0.74193548
 61.00000000  22.00000000  36.00000000   0.62068966
 62.00000000 -21.00000000  31.00000000   3.10000000
 63.00000000 -17.00000000  14.00000000  -4.66666667
 64.00000000 -22.00000000   2.00000000  -0.10000000
 65.00000000 -21.00000000  18.00000000  -6.00000000
 66.00000000  12.00000000  34.00000000   0.73913043
 67.00000000  10.00000000  54.00000000   0.84375000
 68.00000000 -10.00000000   0.00000000  -0.00000000
 69.00000000  20.00000000  36.00000000   0.64285714
 70.00000000 -10.00000000  50.00000000   1.25000000
 71.00000000  12.00000000  19.00000000   0.61290323
 72.00000000 -32.00000000  22.00000000  -2.20000000
 73.00000000 -37.00000000  43.00000000   7.16666667
 74.00000000  32.00000000  23.00000000   0.41818182
 75.00000000  16.00000000 -16.00000000   0.50000000
 76.00000000  21.00000000  47.00000000   0.69117647
 77.00000000   1.00000000  56.00000000   0.98245614
 78.00000000   1.00000000  46.00000000   0.97872340
 79.00000000 -15.00000000  62.00000000   1.31914894
 80.00000000 -22.00000000  51.00000000   1.75862069
 81.00000000 -15.00000000  76.00000000   1.24590164
 82.00000000 -11.00000000  28.00000000   1.64705882
 83.00000000 -23.00000000   3.00000000  -0.15000000
 84.00000000  64.00000000  12.00000000   0.15789474
 85.00000000  38.00000000  31.00000000   0.44927536
 86.00000000  75.00000000  12.00000000   0.13793103
 87.00000000 -12.00000000   7.00000000  -1.40000000
 88.00000000  22.00000000   8.00000000   0.26666667
 89.00000000 -39.00000000  20.00000000  -1.05263158
 90.00000000 -22.00000000   4.00000000  -0.22222222
 91.00000000  10.00000000  27.00000000   0.72972973
 92.00000000 -34.00000000  34.00000000   0.50000000
 93.00000000 -36.00000000  29.00000000  -4.14285714
 94.00000000   9.00000000  66.00000000   0.88000000
 95.00000000   0.00000000   4.00000000   1.00000000
 96.00000000 -37.00000000  17.00000000  -0.85000000
 97.00000000   6.00000000  17.00000000   0.73913043
 98.00000000  -1.00000000  30.00000000   1.03448276
 99.00000000 -31.00000000  16.00000000  -1.06666667
100.00000000  19.00000000  57.00000000   0.75000000
101.00000000   4.00000000  41.00000000   0.91111111
102.00000000  -5.00000000  14.00000000   1.55555556
103.00000000 -22.00000000  58.00000000   1.61111111
104.00000000   4.00000000  22.00000000   0.84615385
105.00000000   7.00000000  -8.00000000   8.00000000
106.00000000  42.00000000  -4.00000000  -0.10526316
107.00000000 -23.00000000  35.00000000   2.91666667
108.00000000 -38.00000000  13.00000000  -0.52000000
109.00000000  48.00000000  36.00000000   0.42857143
110.00000000 -19.00000000   9.00000000  -0.90000000
111.00000000 -16.00000000  17.00000000  17.00000000
112.00000000 -55.00000000  19.00000000  -0.52777778
113.00000000  10.00000000   0.00000000   0.00000000
114.00000000   9.00000000  26.00000000   0.74285714
115.00000000  59.00000000  17.00000000   0.22368421
116.00000000 -30.00000000  32.00000000  16.00000000
117.00000000  43.00000000   2.00000000   0.04444444
118.00000000  23.00000000  22.00000000   0.48888889
119.00000000 -20.00000000  -2.00000000   0.09090909
120.00000000 -18.00000000 -15.00000000   0.45454545
121.00000000  12.00000000  63.00000000   0.84000000
122.00000000  74.00000000  19.00000000   0.20430108
123.00000000  12.00000000  11.00000000   0.47826087
124.00000000 -28.00000000  32.00000000   8.00000000
125.00000000 -36.00000000  17.00000000  -0.89473684
126.00000000 -15.00000000   3.00000000  -0.25000000
127.00000000  -8.00000000  21.00000000   1.61538462
128.00000000 -24.00000000  32.00000000   4.00000000
129.00000000  14.00000000  32.00000000   0.69565217
130.00000000  11.00000000 -16.00000000   3.20000000
131.00000000   6.00000000  10.00000000   0.62500000
132.00000000 -13.00000000  25.00000000   2.08333333
133.00000000  11.00000000  22.00000000   0.66666667
134.00000000  12.00000000  14.00000000   0.53846154
135.00000000  15.00000000  17.00000000   0.53125000
136.00000000  12.00000000  33.00000000   0.73333333
137.00000000 -17.00000000 -18.00000000   0.51428571
138.00000000 -18.00000000  15.00000000  -5.00000000
139.00000000 -15.00000000  37.00000000   1.68181818
140.00000000  19.00000000  35.00000000   0.64814815
141.00000000 -14.00000000  -1.00000000   0.06666667
142.00000000  10.00000000   8.00000000   0.44444444
143.00000000 -45.00000000  31.00000000  -2.21428571
144.00000000  27.00000000 -11.00000000  -0.68750000
145.00000000  46.00000000  10.00000000   0.17857143
146.00000000 -40.00000000  30.00000000  -3.00000000
147.00000000  33.00000000  33.00000000   0.50000000
148.00000000  16.00000000  27.00000000   0.62790698
149.00000000 -28.00000000  29.00000000  29.00000000
150.00000000 -11.00000000   8.00000000  -2.66666667
151.00000000  -5.00000000 -17.00000000   0.77272727
152.00000000   1.00000000  12.00000000   0.92307692
153.00000000  39.00000000   8.00000000   0.17021277
154.00000000  45.00000000  -1.00000000  -0.02272727
155.00000000  13.00000000   0.00000000   0.00000000
156.00000000 -43.00000000   2.00000000  -0.04878049
157.00000000   1.00000000   0.00000000   0.00000000
158.00000000  -1.00000000  37.00000000   1.02777778
159.00000000   3.00000000  29.00000000   0.90625000
160.00000000  40.00000000 -35.00000000  -7.00000000
161.00000000  -3.00000000   1.00000000  -0.50000000
162.00000000  27.00000000  -1.00000000  -0.03846154
163.00000000  40.00000000  31.00000000   0.43661972
164.00000000  -8.00000000  37.00000000   1.27586207
165.00000000 -17.00000000   4.00000000  -0.30769231
166.00000000  27.00000000   4.00000000   0.12903226
167.00000000   6.00000000   5.00000000   0.45454545
168.00000000  37.00000000   5.00000000   0.11904762
169.00000000 -21.00000000  25.00000000   6.25000000
170.00000000 -18.00000000   7.00000000  -0.63636364
171.00000000 -65.00000000 -20.00000000   0.23529412
172.00000000 -31.00000000  46.00000000   3.06666667
173.00000000  10.00000000  25.00000000   0.71428571
174.00000000  25.00000000  60.00000000   0.70588235
175.00000000 -17.00000000  -2.00000000   0.10526316
176.00000000 -19.00000000  18.00000000 -18.00000000
177.00000000 -13.00000000  27.00000000   1.92857143
178.00000000   6.00000000   4.00000000   0.40000000
179.00000000   1.00000000  12.00000000   0.92307692
180.00000000   4.00000000  56.00000000   0.93333333
181.00000000 -23.00000000  -7.00000000   0.23333333
182.00000000 -23.00000000  13.00000000  -1.30000000
183.00000000  20.00000000  51.00000000   0.71830986
184.00000000  19.00000000  14.00000000   0.42424242
185.00000000   9.00000000  28.00000000   0.75675676
186.00000000  -5.00000000   0.00000000  -0.00000000
187.00000000  11.00000000  24.00000000   0.68571429
188.00000000  -1.00000000  31.00000000   1.03333333
189.00000000 -24.00000000  19.00000000  -3.80000000
190.00000000   9.00000000  40.00000000   0.81632653
191.00000000 -11.00000000  10.00000000 -10.00000000
192.00000000   4.00000000  54.00000000   0.93103448
193.00000000  42.00000000  15.00000000   0.26315789
194.00000000  -1.00000000  48.00000000   1.02127660
195.00000000   3.00000000  27.00000000   0.90000000
196.00000000   0.00000000  14.00000000   1.00000000
197.00000000 -29.00000000 -32.00000000   0.52459016
198.00000000  30.00000000 -10.00000000  -0.50000000
199.00000000 -48.00000000  35.00000000  -2.69230769
200.00000000   6.00000000   8.00000000   0.57142857
201.00000000  -4.00000000 -21.00000000   0.84000000
202.00000000  22.00000000   5.00000000   0.18518519
203.00000000  35.00000000  54.00000000   0.60674157
204.00000000 -37.00000000  26.00000000  -2.36363636
205.00000000 -11.00000000  44.00000000   1.33333333
206.00000000 -16.00000000   4.00000000  -0.33333333
207.00000000 -37.00000000   4.00000000  -0.12121212
208.00000000  27.00000000  39.00000000   0.59090909
209.00000000 -25.00000000  -4.00000000   0.13793103
210.00000000  -1.00000000  46.00000000   1.02222222
211.00000000  63.00000000  82.00000000   0.56551724
212.00000000 -22.00000000  18.00000000  -4.50000000
213.00000000  44.00000000   9.00000000   0.16981132
214.00000000   1.00000000  16.00000000   0.94117647
215.00000000  -4.00000000   1.00000000  -0.33333333
216.00000000  33.00000000  20.00000000   0.37735849
217.00000000 -15.00000000  25.00000000   2.50000000
218.00000000   6.00000000  -7.00000000   7.00000000
219.00000000 -15.00000000  28.00000000   2.15384615
220.00000000  36.00000000  22.00000000   0.37931034
221.00000000 -17.00000000   5.00000000  -0.41666667
222.00000000   5.00000000  21.00000000   0.80769231
223.00000000  18.00000000  38.00000000   0.67857143
224.00000000  -5.00000000  13.00000000   1.62500000
225.00000000  -8.00000000  -2.00000000   0.20000000
226.00000000 -27.00000000  -2.00000000   0.06896552
227.00000000  26.00000000   0.00000000   0.00000000
228.00000000   5.00000000  13.00000000   0.72222222
229.00000000  56.00000000 -10.00000000  -0.21739130
230.00000000   9.00000000  15.00000000   0.62500000
231.00000000  -8.00000000  32.00000000   1.33333333
232.00000000  -2.00000000  -9.00000000   0.81818182
233.00000000  25.00000000  -6.00000000  -0.31578947
234.00000000  -4.00000000  26.00000000   1.18181818
235.00000000   5.00000000 -16.00000000   1.45454545
236.00000000   5.00000000  13.00000000   0.72222222
237.00000000 -68.00000000  -9.00000000   0.11688312
238.00000000   5.00000000  19.00000000   0.79166667
239.00000000 -16.00000000   1.00000000  -0.06666667
240.00000000  -3.00000000  16.00000000   1.23076923
241.00000000   9.00000000  41.00000000   0.82000000
242.00000000 -18.00000000  -8.00000000   0.30769231
243.00000000  24.00000000  13.00000000   0.35135135
244.00000000  13.00000000  53.00000000   0.80303030
245.00000000 -35.00000000   9.00000000  -0.34615385
246.00000000  20.00000000  16.00000000   0.44444444
247.00000000  -7.00000000  28.00000000   1.33333333
248.00000000 -10.00000000  14.00000000   3.50000000
249.00000000   4.00000000  22.00000000   0.84615385
250.00000000  -5.00000000  13.00000000   1.62500000
251.00000000  39.00000000 -17.00000000  -0.77272727
252.00000000   9.00000000  35.00000000   0.79545455
253.00000000 -31.00000000  35.00000000   8.75000000
254.00000000 -16.00000000 -19.00000000   0.54285714
255.00000000 -17.00000000  12.00000000  -2.40000000
256.00000000 -19.00000000  61.00000000   1.45238095
257.00000000   3.00000000  26.00000000   0.89655172
258.00000000  -6.00000000  24.00000000   1.33333333
259.00000000  52.00000000  -5.00000000  -0.10638298
260.00000000  27.00000000  29.00000000   0.51785714
261.00000000  44.00000000  22.00000000   0.33333333
262.00000000 -42.00000000  18.00000000  -0.75000000
263.00000000  10.00000000  16.00000000   0.61538462
264.00000000  42.00000000  28.00000000   0.40000000
265.00000000  16.00000000   8.00000000   0.33333333
266.00000000  27.00000000   3.00000000   0.10000000
267.00000000 -13.00000000  30.00000000   1.76470588
268.00000000  58.00000000   6.00000000   0.09375000
269.00000000 100.00000000  39.00000000   0.28057554
270.00000000  10.00000000   9.00000000   0.47368421
271.00000000   6.00000000  32.00000000   0.84210526
272.00000000 -17.00000000 -26.00000000   0.60465116
273.00000000  40.00000000 -11.00000000  -0.37931034
274.00000000  10.00000000  18.00000000   0.64285714
275.00000000  28.00000000  -8.00000000  -0.40000000
276.00000000   9.00000000  18.00000000   0.66666667
277.00000000  55.00000000  15.00000000   0.21428571
278.00000000 -28.00000000  29.00000000  29.00000000
279.00000000   2.00000000  43.00000000   0.95555556
280.00000000 -10.00000000  -1.00000000   0.09090909
281.00000000   3.00000000  31.00000000   0.91176471
282.00000000 -36.00000000   4.00000000  -0.12500000
283.00000000  25.00000000 -17.00000000  -2.12500000
284.00000000 -44.00000000  16.00000000  -0.57142857
285.00000000 -38.00000000 -20.00000000   0.34482759
286.00000000   8.00000000  17.00000000   0.68000000
287.00000000 -40.00000000  18.00000000  -0.81818182
288.00000000  38.00000000  13.00000000   0.25490196
289.00000000   9.00000000  23.00000000   0.71875000
290.00000000 -29.00000000  43.00000000   3.07142857
291.00000000  17.00000000  21.00000000   0.55263158
292.00000000   3.00000000  21.00000000   0.87500000
293.00000000  -9.00000000  32.00000000   1.39130435
294.00000000  17.00000000  13.00000000   0.43333333
295.00000000 -16.00000000 -22.00000000   0.57894737
296.00000000   6.00000000   4.00000000   0.40000000
297.00000000 -17.00000000  39.00000000   1.77272727
298.00000000 -43.00000000   3.00000000  -0.07500000
299.00000000  -5.00000000  11.00000000   1.83333333
300.00000000   5.00000000  -1.00000000  -0.25000000
301.00000000  -9.00000000  46.00000000   1.24324324
302.00000000 -19.00000000  25.00000000   4.16666667
303.00000000   1.00000000  10.00000000   0.90909091
304.00000000  24.00000000 -15.00000000  -1.66666667
305.00000000  -8.00000000  -4.00000000   0.33333333
306.00000000   3.00000000 -14.00000000   1.27272727
307.00000000  19.00000000  11.00000000   0.36666667
308.00000000  -2.00000000  -3.00000000   0.60000000
309.00000000 -24.00000000  59.00000000   1.68571429
310.00000000 -10.00000000  -7.00000000   0.41176471
311.00000000 -33.00000000   1.00000000  -0.03125000
312.00000000 -49.00000000  43.00000000  -7.16666667
313.00000000  -9.00000000  -8.00000000   0.47058824
314.00000000 -38.00000000  47.00000000   5.22222222
315.00000000  -5.00000000  17.00000000   1.41666667
316.00000000 -22.00000000  -8.00000000   0.26666667
317.00000000  20.00000000  -9.00000000  -0.81818182
318.00000000 -11.00000000 -13.00000000   0.54166667
319.00000000   4.00000000  17.00000000   0.80952381
320.00000000  10.00000000  20.00000000   0.66666667
321.00000000 -17.00000000   0.00000000  -0.00000000
322.00000000 -34.00000000  40.00000000   6.66666667
323.00000000 -30.00000000 -24.00000000   0.44444444
324.00000000  11.00000000  18.00000000   0.62068966
325.00000000  31.00000000 -16.00000000  -1.06666667
326.00000000  -8.00000000   1.00000000  -0.14285714
327.00000000   5.00000000  -8.00000000   2.66666667
328.00000000  -5.00000000  12.00000000   1.71428571
329.00000000   4.00000000   7.00000000   0.63636364
330.00000000   1.00000000  30.00000000   0.96774194
331.00000000 -17.00000000  37.00000000   1.85000000
332.00000000  18.00000000  17.00000000   0.48571429
333.00000000 -28.00000000  31.00000000  10.33333333
334.00000000  21.00000000  15.00000000   0.41666667
335.00000000  26.00000000  13.00000000   0.33333333
336.00000000 -10.00000000  19.00000000   2.11111111
337.00000000 -26.00000000  -2.00000000   0.07142857
338.00000000 -13.00000000  15.00000000   7.50000000
339.00000000   2.00000000   2.00000000   0.50000000
340.00000000  22.00000000  16.00000000   0.42105263
341.00000000  27.00000000  27.00000000   0.50000000
342.00000000 -41.00000000  22.00000000  -1.15789474
343.00000000 -35.00000000  10.00000000  -0.40000000
344.00000000  12.00000000  30.00000000   0.71428571
345.00000000 -20.00000000   1.00000000  -0.05263158
346.00000000 -31.00000000  15.00000000  -0.93750000
347.00000000   4.00000000 -16.00000000   1.33333333
348.00000000 -20.00000000  13.00000000  -1.85714286
349.00000000   9.00000000   3.00000000   0.25000000
350.00000000  -5.00000000  16.00000000   1.45454545
351.00000000  12.00000000   9.00000000   0.42857143
352.00000000 -25.00000000  30.00000000   6.00000000
353.00000000 -20.00000000   3.00000000  -0.17647059
354.00000000 -15.00000000  48.00000000   1.45454545
355.00000000  52.00000000  18.00000000   0.25714286
356.00000000 -57.00000000  40.00000000  -2.35294118
357.00000000 -12.00000000 -15.00000000   0.55555556
358.00000000 -19.00000000  48.00000000   1.65517241
359.00000000 -21.00000000  16.00000000  -3.20000000
360.00000000  -7.00000000  48.00000000   1.17073171
361.00000000  -1.00000000  17.00000000   1.06250000
362.00000000 -55.00000000  -4.00000000   0.06779661
363.00000000  16.00000000   3.00000000   0.15789474
364.00000000   2.00000000  -1.00000000  -1.00000000
365.00000000   7.00000000  42.00000000   0.85714286
366.00000000  -8.00000000  35.00000000   1.29629630
367.00000000 -46.00000000 -10.00000000   0.17857143
368.00000000  15.00000000  28.00000000   0.65116279
369.00000000  -4.00000000  15.00000000   1.36363636
370.00000000 -34.00000000   3.00000000  -0.09677419
371.00000000  -4.00000000  10.00000000   1.66666667
372.00000000   0.00000000  35.00000000   1.00000000
373.00000000 -15.00000000  -6.00000000   0.28571429
374.00000000  24.00000000  22.00000000   0.47826087
375.00000000 -27.00000000  16.00000000  -1.45454545
376.00000000 -22.00000000   7.00000000  -0.46666667
377.00000000 -24.00000000  22.00000000 -11.00000000
378.00000000 -18.00000000  18.00000000   0.50000000
379.00000000  25.00000000 -28.00000000   9.33333333
380.00000000 -34.00000000   5.00000000  -0.17241379
381.00000000 -15.00000000  36.00000000   1.71428571
382.00000000  -7.00000000  37.00000000   1.23333333
383.00000000  -9.00000000  17.00000000   2.12500000
384.00000000 -10.00000000 -14.00000000   0.58333333
385.00000000   0.00000000  30.00000000   1.00000000
386.00000000 -30.00000000  12.00000000  -0.66666667
387.00000000   3.00000000   8.00000000   0.72727273
388.00000000  18.00000000  -5.00000000  -0.38461538
389.00000000   3.00000000  54.00000000   0.94736842
390.00000000 -50.00000000   6.00000000  -0.13636364
391.00000000   2.00000000   1.00000000   0.33333333
392.00000000  -2.00000000  28.00000000   1.07692308
393.00000000   0.00000000  14.00000000   1.00000000
394.00000000 -14.00000000  25.00000000   2.27272727
395.00000000 -26.00000000   7.00000000  -0.36842105
396.00000000 -21.00000000  -8.00000000   0.27586207
397.00000000  -2.00000000 -21.00000000   0.91304348
398.00000000 -30.00000000   8.00000000  -0.36363636
399.00000000 -12.00000000  28.00000000   1.75000000
400.00000000   6.00000000  33.00000000   0.84615385
401.00000000 -28.00000000   5.00000000  -0.21739130
402.00000000 -18.00000000  23.00000000   4.60000000
403.00000000  15.00000000  18.00000000   0.54545455
404.00000000   0.00000000   4.00000000   1.00000000
405.00000000  12.00000000  -4.00000000  -0.50000000
406.00000000  46.00000000 -12.00000000  -0.35294118
407.00000000  21.00000000 -18.00000000  -6.00000000
408.00000000 -26.00000000  -5.00000000   0.16129032
409.00000000 -31.00000000  32.00000000  32.00000000
410.00000000 -51.00000000  -7.00000000   0.12068966
411.00000000  -1.00000000  12.00000000   1.09090909
412.00000000 -29.00000000   8.00000000  -0.38095238
413.00000000   7.00000000  24.00000000   0.77419355
414.00000000  -7.00000000 -30.00000000   0.81081081
415.00000000  22.00000000 -10.00000000  -0.83333333
416.00000000  10.00000000  14.00000000   0.58333333
417.00000000 -11.00000000  36.00000000   1.44000000
418.00000000 -46.00000000  28.00000000  -1.55555556
419.00000000   4.00000000  23.00000000   0.85185185
420.00000000 -11.00000000 -14.00000000   0.56000000
421.00000000   2.00000000   4.00000000   0.66666667
422.00000000  32.00000000  12.00000000   0.27272727
423.00000000  -4.00000000 -22.00000000   0.84615385
424.00000000  66.00000000  30.00000000   0.31250000
425.00000000  -8.00000000  -6.00000000   0.42857143
426.00000000  22.00000000 -18.00000000  -4.50000000
427.00000000  -9.00000000  -5.00000000   0.35714286
428.00000000 -39.00000000 -14.00000000   0.26415094
429.00000000 -41.00000000  20.00000000  -0.95238095
430.00000000 -33.00000000 -26.00000000   0.44067797
431.00000000 -26.00000000 -22.00000000   0.45833333
432.00000000   4.00000000 -24.00000000   1.20000000
433.00000000   7.00000000  -6.00000000  -6.00000000
434.00000000 -39.00000000 -17.00000000   0.30357143
435.00000000 -18.00000000 -12.00000000   0.40000000
436.00000000  27.00000000   3.00000000   0.10000000
437.00000000   8.00000000  -5.00000000  -1.66666667
438.00000000 -34.00000000 -18.00000000   0.34615385
439.00000000 -46.00000000 -23.00000000   0.33333333
440.00000000 -12.00000000   8.00000000  -2.00000000
441.00000000 -27.00000000   1.00000000  -0.03846154
442.00000000  27.00000000 -17.00000000  -1.70000000
443.00000000   8.00000000  18.00000000   0.69230769
444.00000000 -14.00000000  18.00000000   4.50000000
445.00000000  13.00000000 -13.00000000   0.50000000
446.00000000 -21.00000000  10.00000000  -0.90909091
447.00000000  63.00000000 -16.00000000  -0.34042553
448.00000000  -8.00000000  20.00000000   1.66666667
449.00000000  -4.00000000 -24.00000000   0.85714286
450.00000000 -41.00000000   8.00000000  -0.24242424
451.00000000 -48.00000000 -29.00000000   0.37662338
452.00000000 -15.00000000 -15.00000000   0.50000000
453.00000000 -32.00000000  -8.00000000   0.20000000
454.00000000 -21.00000000  -9.00000000   0.30000000
455.00000000  48.00000000 -14.00000000  -0.41176471
456.00000000 -20.00000000  -9.00000000   0.31034483
457.00000000 -20.00000000  -6.00000000   0.23076923
458.00000000 -10.00000000  16.00000000   2.66666667
459.00000000  17.00000000 -25.00000000   3.12500000
460.00000000  17.00000000  18.00000000   0.51428571
461.00000000   7.00000000 -19.00000000   1.58333333
462.00000000   7.00000000  16.00000000   0.69565217
463.00000000  29.00000000  -9.00000000  -0.45000000
464.00000000 -14.00000000  -7.00000000   0.33333333
465.00000000   5.00000000   6.00000000   0.54545455
466.00000000 -20.00000000   5.00000000  -0.33333333
467.00000000 -35.00000000 -10.00000000   0.22222222
468.00000000 -11.00000000  -4.00000000   0.26666667
469.00000000 -20.00000000  -1.00000000   0.04761905
470.00000000 -28.00000000  -8.00000000   0.22222222
471.00000000 -27.00000000   3.00000000  -0.12500000
472.00000000   7.00000000  11.00000000   0.61111111
473.00000000 -11.00000000   3.00000000  -0.37500000
474.00000000 -26.00000000 -12.00000000   0.31578947
475.00000000 -14.00000000   1.00000000  -0.07692308
476.00000000 -20.00000000 -22.00000000   0.52380952
477.00000000   0.00000000  -9.00000000   1.00000000
478.00000000  -7.00000000  -8.00000000   0.53333333
479.00000000  -7.00000000  -6.00000000   0.46153846
480.00000000 -19.00000000 -35.00000000   0.64814815
481.00000000 -30.00000000  52.00000000   2.36363636
482.00000000  -1.00000000 -25.00000000   0.96153846
483.00000000 -25.00000000 -19.00000000   0.43181818
484.00000000 -23.00000000 -19.00000000   0.45238095
485.00000000  24.00000000   7.00000000   0.22580645
486.00000000 -42.00000000  -5.00000000   0.10638298
487.00000000  -4.00000000 -36.00000000   0.90000000
488.00000000  46.00000000 -17.00000000  -0.58620690
489.00000000 -20.00000000   4.00000000  -0.25000000
490.00000000  22.00000000 -21.00000000 -21.00000000
491.00000000 -18.00000000  31.00000000   2.38461538
492.00000000  12.00000000 -19.00000000   2.71428571
493.00000000 -12.00000000  17.00000000   3.40000000
494.00000000 -10.00000000   5.00000000  -1.00000000
495.00000000  23.00000000 -25.00000000  12.50000000
496.00000000 -29.00000000 -17.00000000   0.36956522
497.00000000 -19.00000000 -33.00000000   0.63461538
498.00000000 -13.00000000  16.00000000   5.33333333
499.00000000  -6.00000000  -5.00000000   0.45454545
500.00000000  -6.00000000   1.00000000  -0.20000000
