# Supplementary material for: Ubiquitin transfer by a RING E3 ligase occurs from a closed E2~ubiquitin conformation
Source: Nat Commun. 2020 Jun 5;11:2846. doi: 10.1038/s41467-020-16666-y (PMC7275055; doi:10.1038/s41467-020-16666-y)
Supplement: Supplementary file 4 — Source Data [file 41467_2020_16666_MOESM4_ESM.zip › Source_Data/Figures/Figure_5/Figure_5a/ASCII_44RNF4/9_135with_fret.dat]

  0.00000000 218.00000000 219.00000000   0.50114416
  1.00000000 260.00000000 143.00000000   0.35483871
  2.00000000 217.00000000 216.00000000   0.49884527
  3.00000000 253.00000000 206.00000000   0.44880174
  4.00000000 194.00000000 151.00000000   0.43768116
  5.00000000 221.00000000 113.00000000   0.33832335
  6.00000000 197.00000000 192.00000000   0.49357326
  7.00000000 212.00000000 290.00000000   0.57768924
  8.00000000 246.00000000 166.00000000   0.40291262
  9.00000000 252.00000000 185.00000000   0.42334096
 10.00000000 199.00000000 270.00000000   0.57569296
 11.00000000 211.00000000 211.00000000   0.50000000
 12.00000000 266.00000000 184.00000000   0.40888889
 13.00000000 202.00000000 213.00000000   0.51325301
 14.00000000 253.00000000 121.00000000   0.32352941
 15.00000000 277.00000000 235.00000000   0.45898438
 16.00000000 256.00000000 179.00000000   0.41149425
 17.00000000 237.00000000 194.00000000   0.45011601
 18.00000000 235.00000000 171.00000000   0.42118227
 19.00000000 361.00000000 160.00000000   0.30710173
 20.00000000 272.00000000 158.00000000   0.36744186
 21.00000000 339.00000000 114.00000000   0.25165563
 22.00000000 327.00000000 287.00000000   0.46742671
 23.00000000 303.00000000 169.00000000   0.35805085
 24.00000000 234.00000000 223.00000000   0.48796499
 25.00000000 217.00000000 229.00000000   0.51345291
 26.00000000 221.00000000 148.00000000   0.40108401
 27.00000000 255.00000000 121.00000000   0.32180851
 28.00000000 271.00000000 213.00000000   0.44008264
 29.00000000 324.00000000 209.00000000   0.39212008
 30.00000000 212.00000000 173.00000000   0.44935065
 31.00000000 271.00000000 171.00000000   0.38687783
 32.00000000 221.00000000 173.00000000   0.43908629
 33.00000000 190.00000000 214.00000000   0.52970297
 34.00000000 282.00000000 157.00000000   0.35763098
 35.00000000 270.00000000 173.00000000   0.39051919
 36.00000000 240.00000000 199.00000000   0.45330296
 37.00000000 269.00000000 180.00000000   0.40089087
 38.00000000 227.00000000 137.00000000   0.37637363
 39.00000000 256.00000000 230.00000000   0.47325103
 40.00000000 271.00000000 143.00000000   0.34541063
 41.00000000 237.00000000 222.00000000   0.48366013
 42.00000000 307.00000000 182.00000000   0.37218814
 43.00000000 319.00000000  98.00000000   0.23501199
 44.00000000 150.00000000 157.00000000   0.51140065
 45.00000000 198.00000000 153.00000000   0.43589744
 46.00000000 309.00000000 169.00000000   0.35355649
 47.00000000 235.00000000 113.00000000   0.32471264
 48.00000000 131.00000000 113.00000000   0.46311475
 49.00000000  -8.00000000  14.00000000   2.33333333
 50.00000000 -21.00000000 -13.00000000   0.38235294
 51.00000000 -19.00000000  47.00000000   1.67857143
 52.00000000 -44.00000000  21.00000000  -0.91304348
 53.00000000  -5.00000000  26.00000000   1.23809524
 54.00000000  18.00000000  27.00000000   0.60000000
 55.00000000  45.00000000  37.00000000   0.45121951
 56.00000000 -19.00000000   1.00000000  -0.05555556
 57.00000000   1.00000000   9.00000000   0.90000000
 58.00000000 -59.00000000  11.00000000  -0.22916667
 59.00000000   8.00000000  17.00000000   0.68000000
 60.00000000 -21.00000000 -15.00000000   0.41666667
 61.00000000 -31.00000000 -17.00000000   0.35416667
 62.00000000  16.00000000  19.00000000   0.54285714
 63.00000000 -15.00000000  -4.00000000   0.21052632
 64.00000000  19.00000000   2.00000000   0.09523810
 65.00000000 -13.00000000 -12.00000000   0.48000000
 66.00000000  12.00000000  16.00000000   0.57142857
 67.00000000 -23.00000000  15.00000000  -1.87500000
 68.00000000  27.00000000 -12.00000000  -0.80000000
 69.00000000 -30.00000000  37.00000000   5.28571429
 70.00000000 -37.00000000  17.00000000  -0.85000000
 71.00000000 -13.00000000 -11.00000000   0.45833333
 72.00000000 -34.00000000  12.00000000  -0.54545455
 73.00000000  20.00000000   2.00000000   0.09090909
 74.00000000   5.00000000  10.00000000   0.66666667
 75.00000000 -33.00000000  30.00000000 -10.00000000
 76.00000000 -60.00000000   7.00000000  -0.13207547
 77.00000000  -8.00000000   3.00000000  -0.60000000
 78.00000000  17.00000000  33.00000000   0.66000000
 79.00000000   8.00000000   5.00000000   0.38461538
 80.00000000 -49.00000000  21.00000000  -0.75000000
 81.00000000  -5.00000000 -13.00000000   0.72222222
 82.00000000 -21.00000000  61.00000000   1.52500000
 83.00000000 -31.00000000  15.00000000  -0.93750000
 84.00000000   8.00000000  -3.00000000  -0.60000000
 85.00000000  28.00000000  64.00000000   0.69565217
 86.00000000  -3.00000000  56.00000000   1.05660377
 87.00000000  10.00000000   4.00000000   0.28571429
 88.00000000 -25.00000000  22.00000000  -7.33333333
 89.00000000 -19.00000000   9.00000000  -0.90000000
 90.00000000 -44.00000000  35.00000000  -3.88888889
 91.00000000   9.00000000   7.00000000   0.43750000
 92.00000000 -31.00000000   9.00000000  -0.40909091
 93.00000000  -9.00000000  19.00000000   1.90000000
 94.00000000 -42.00000000  25.00000000  -1.47058824
 95.00000000 -13.00000000   6.00000000  -0.85714286
 96.00000000  -5.00000000   8.00000000   2.66666667
 97.00000000   4.00000000  32.00000000   0.88888889
 98.00000000  -1.00000000   6.00000000   1.20000000
 99.00000000 -16.00000000  44.00000000   1.57142857
100.00000000   7.00000000   5.00000000   0.41666667
101.00000000 -16.00000000   2.00000000  -0.14285714
102.00000000   9.00000000   6.00000000   0.40000000
103.00000000 -12.00000000  19.00000000   2.71428571
104.00000000  -1.00000000  36.00000000   1.02857143
105.00000000  17.00000000   3.00000000   0.15000000
106.00000000  -6.00000000   9.00000000   3.00000000
107.00000000  -8.00000000  46.00000000   1.21052632
108.00000000 -25.00000000  52.00000000   1.92592593
109.00000000  -9.00000000  13.00000000   3.25000000
110.00000000   8.00000000  63.00000000   0.88732394
111.00000000  27.00000000 -21.00000000  -3.50000000
112.00000000  17.00000000  27.00000000   0.61363636
113.00000000  36.00000000   5.00000000   0.12195122
114.00000000 -23.00000000  -8.00000000   0.25806452
115.00000000   2.00000000  66.00000000   0.97058824
116.00000000  22.00000000  18.00000000   0.45000000
117.00000000  25.00000000  17.00000000   0.40476190
118.00000000   5.00000000  66.00000000   0.92957746
119.00000000  52.00000000   4.00000000   0.07142857
120.00000000 110.00000000  38.00000000   0.25675676
121.00000000 -14.00000000  44.00000000   1.46666667
122.00000000  13.00000000  51.00000000   0.79687500
123.00000000  28.00000000  27.00000000   0.49090909
124.00000000  31.00000000  69.00000000   0.69000000
125.00000000   7.00000000  16.00000000   0.69565217
126.00000000   7.00000000  22.00000000   0.75862069
127.00000000  35.00000000  14.00000000   0.28571429
128.00000000 -20.00000000   0.00000000  -0.00000000
129.00000000 -10.00000000  32.00000000   1.45454545
130.00000000  10.00000000  17.00000000   0.62962963
131.00000000 -10.00000000  28.00000000   1.55555556
132.00000000   4.00000000  -7.00000000   2.33333333
133.00000000  24.00000000 -16.00000000  -2.00000000
134.00000000 -28.00000000  18.00000000  -1.80000000
135.00000000   4.00000000 -20.00000000   1.25000000
136.00000000  31.00000000  60.00000000   0.65934066
137.00000000 -13.00000000  22.00000000   2.44444444
138.00000000  -7.00000000   1.00000000  -0.16666667
139.00000000  18.00000000  17.00000000   0.48571429
140.00000000  13.00000000  34.00000000   0.72340426
141.00000000 -27.00000000  19.00000000  -2.37500000
142.00000000   8.00000000  14.00000000   0.63636364
143.00000000 -14.00000000  12.00000000  -6.00000000
144.00000000  -1.00000000  -2.00000000   0.66666667
145.00000000  20.00000000   5.00000000   0.20000000
146.00000000 -11.00000000  20.00000000   2.22222222
147.00000000   5.00000000  43.00000000   0.89583333
148.00000000 -18.00000000  18.00000000   0.50000000
149.00000000   0.00000000  -4.00000000   1.00000000
150.00000000 -36.00000000 -10.00000000   0.21739130
151.00000000 -54.00000000   5.00000000  -0.10204082
152.00000000 -16.00000000  -1.00000000   0.05882353
153.00000000  13.00000000  29.00000000   0.69047619
154.00000000 -18.00000000   8.00000000  -0.80000000
155.00000000 -24.00000000  -7.00000000   0.22580645
156.00000000 -25.00000000  -3.00000000   0.10714286
157.00000000   3.00000000 -12.00000000   1.33333333
158.00000000 -51.00000000  -7.00000000   0.12068966
159.00000000 -24.00000000  11.00000000  -0.84615385
160.00000000  46.00000000   9.00000000   0.16363636
161.00000000 -14.00000000  17.00000000   5.66666667
162.00000000 -30.00000000 -29.00000000   0.49152542
163.00000000  -6.00000000  13.00000000   1.85714286
164.00000000   5.00000000   6.00000000   0.54545455
165.00000000 -45.00000000  -6.00000000   0.11764706
166.00000000 -11.00000000  23.00000000   1.91666667
167.00000000  -1.00000000  26.00000000   1.04000000
168.00000000  -5.00000000  24.00000000   1.26315789
169.00000000 -32.00000000  26.00000000  -4.33333333
170.00000000 -32.00000000  -3.00000000   0.08571429
171.00000000 -28.00000000  27.00000000 -27.00000000
172.00000000 -25.00000000 -16.00000000   0.39024390
173.00000000 -26.00000000  15.00000000  -1.36363636
174.00000000 -22.00000000 -18.00000000   0.45000000
175.00000000 -10.00000000 -23.00000000   0.69696970
176.00000000  -7.00000000  27.00000000   1.35000000
177.00000000 -34.00000000  32.00000000 -16.00000000
178.00000000  20.00000000 -14.00000000  -2.33333333
179.00000000   0.00000000   1.00000000   1.00000000
180.00000000  56.00000000   8.00000000   0.12500000
181.00000000  22.00000000 -12.00000000  -1.20000000
182.00000000 -16.00000000  31.00000000   2.06666667
183.00000000  40.00000000  34.00000000   0.45945946
184.00000000  18.00000000  13.00000000   0.41935484
185.00000000  40.00000000  26.00000000   0.39393939
186.00000000  76.00000000  15.00000000   0.16483516
187.00000000  -9.00000000   1.00000000  -0.12500000
188.00000000   6.00000000   0.00000000   0.00000000
189.00000000  52.00000000  10.00000000   0.16129032
190.00000000 -35.00000000   3.00000000  -0.09375000
191.00000000 -28.00000000  32.00000000   8.00000000
192.00000000 -23.00000000  28.00000000   5.60000000
193.00000000 -17.00000000  -2.00000000   0.10526316
194.00000000  -7.00000000 -19.00000000   0.73076923
195.00000000 -24.00000000  30.00000000   5.00000000
196.00000000 -38.00000000   0.00000000  -0.00000000
197.00000000 -20.00000000  12.00000000  -1.50000000
198.00000000  27.00000000  -3.00000000  -0.12500000
199.00000000 -32.00000000  50.00000000   2.77777778
200.00000000 -34.00000000   9.00000000  -0.36000000
201.00000000  -6.00000000   1.00000000  -0.20000000
202.00000000   3.00000000 -24.00000000   1.14285714
203.00000000 -10.00000000 -21.00000000   0.67741935
204.00000000 -20.00000000  11.00000000  -1.22222222
205.00000000 -21.00000000   9.00000000  -0.75000000
206.00000000   7.00000000   8.00000000   0.53333333
207.00000000 -39.00000000 -13.00000000   0.25000000
208.00000000 -24.00000000  19.00000000  -3.80000000
209.00000000  39.00000000  35.00000000   0.47297297
210.00000000   8.00000000  17.00000000   0.68000000
211.00000000  23.00000000  14.00000000   0.37837838
212.00000000  -2.00000000  17.00000000   1.13333333
213.00000000 -23.00000000  29.00000000   4.83333333
214.00000000   0.00000000  16.00000000   1.00000000
215.00000000 -28.00000000  41.00000000   3.15384615
216.00000000 -44.00000000  -9.00000000   0.16981132
217.00000000  10.00000000   4.00000000   0.28571429
218.00000000 -42.00000000  12.00000000  -0.40000000
219.00000000 -57.00000000  30.00000000  -1.11111111
220.00000000  17.00000000  41.00000000   0.70689655
221.00000000 -29.00000000  32.00000000  10.66666667
222.00000000  45.00000000  32.00000000   0.41558442
223.00000000  10.00000000  14.00000000   0.58333333
224.00000000  -3.00000000  18.00000000   1.20000000
225.00000000  21.00000000  -4.00000000  -0.23529412
226.00000000  41.00000000  11.00000000   0.21153846
227.00000000   5.00000000  34.00000000   0.87179487
228.00000000  -9.00000000  11.00000000   5.50000000
229.00000000 -40.00000000  32.00000000  -4.00000000
230.00000000 -11.00000000  15.00000000   3.75000000
231.00000000  39.00000000  45.00000000   0.53571429
232.00000000 -18.00000000  51.00000000   1.54545455
233.00000000  20.00000000   3.00000000   0.13043478
234.00000000 -31.00000000  29.00000000 -14.50000000
235.00000000 -23.00000000  33.00000000   3.30000000
236.00000000 -22.00000000 -18.00000000   0.45000000
237.00000000  27.00000000  16.00000000   0.37209302
238.00000000  -8.00000000  22.00000000   1.57142857
239.00000000  11.00000000  35.00000000   0.76086957
240.00000000 -41.00000000   9.00000000  -0.28125000
241.00000000  22.00000000   6.00000000   0.21428571
242.00000000  12.00000000  24.00000000   0.66666667
243.00000000 -12.00000000  -7.00000000   0.36842105
244.00000000 -33.00000000  24.00000000  -2.66666667
245.00000000   9.00000000  22.00000000   0.70967742
246.00000000 -56.00000000  65.00000000   7.22222222
247.00000000 -18.00000000  46.00000000   1.64285714
248.00000000 -39.00000000  33.00000000  -5.50000000
249.00000000  27.00000000   1.00000000   0.03571429
250.00000000  55.00000000   2.00000000   0.03508772
251.00000000 -17.00000000  -9.00000000   0.34615385
252.00000000 -16.00000000  33.00000000   1.94117647
253.00000000 -31.00000000   9.00000000  -0.40909091
254.00000000  -3.00000000 -14.00000000   0.82352941
255.00000000 -26.00000000   8.00000000  -0.44444444
256.00000000   5.00000000  -1.00000000  -0.25000000
257.00000000 -34.00000000  36.00000000  18.00000000
258.00000000 -50.00000000 -12.00000000   0.19354839
259.00000000 -37.00000000 -29.00000000   0.43939394
260.00000000 -12.00000000  29.00000000   1.70588235
261.00000000 -29.00000000  -3.00000000   0.09375000
262.00000000 -16.00000000   9.00000000  -1.28571429
263.00000000  -2.00000000  17.00000000   1.13333333
264.00000000 -49.00000000  32.00000000  -1.88235294
265.00000000 -47.00000000  -3.00000000   0.06000000
266.00000000 -16.00000000  28.00000000   2.33333333
267.00000000  21.00000000  -2.00000000  -0.10526316
268.00000000 -10.00000000  15.00000000   3.00000000
269.00000000  -8.00000000  19.00000000   1.72727273
270.00000000 -11.00000000   9.00000000  -4.50000000
271.00000000  16.00000000  89.00000000   0.84761905
272.00000000 -14.00000000   7.00000000  -1.00000000
273.00000000 -31.00000000  29.00000000 -14.50000000
274.00000000  55.00000000 -18.00000000  -0.48648649
275.00000000 -16.00000000   4.00000000  -0.33333333
276.00000000  -6.00000000  55.00000000   1.12244898
277.00000000  21.00000000  37.00000000   0.63793103
278.00000000  45.00000000  -8.00000000  -0.21621622
279.00000000   5.00000000   8.00000000   0.61538462
280.00000000 -11.00000000   6.00000000  -1.20000000
281.00000000 -11.00000000  29.00000000   1.61111111
282.00000000  -6.00000000 -14.00000000   0.70000000
283.00000000  60.00000000 -13.00000000  -0.27659574
284.00000000 -19.00000000   9.00000000  -0.90000000
285.00000000   4.00000000  -5.00000000   5.00000000
286.00000000  38.00000000  13.00000000   0.25490196
287.00000000   8.00000000  63.00000000   0.88732394
288.00000000   4.00000000   1.00000000   0.20000000
289.00000000 -18.00000000 -15.00000000   0.45454545
290.00000000  13.00000000   6.00000000   0.31578947
291.00000000  12.00000000  14.00000000   0.53846154
292.00000000  12.00000000  25.00000000   0.67567568
293.00000000 -25.00000000 -11.00000000   0.30555556
294.00000000 -48.00000000  -6.00000000   0.11111111
295.00000000  15.00000000  28.00000000   0.65116279
296.00000000  14.00000000   8.00000000   0.36363636
297.00000000  40.00000000  35.00000000   0.46666667
298.00000000 -26.00000000 -11.00000000   0.29729730
299.00000000 -34.00000000   6.00000000  -0.21428571
300.00000000  47.00000000  11.00000000   0.18965517
301.00000000  -3.00000000  37.00000000   1.08823529
302.00000000 -15.00000000 -12.00000000   0.44444444
303.00000000 -42.00000000   1.00000000  -0.02439024
304.00000000 -19.00000000   6.00000000  -0.46153846
305.00000000   2.00000000 -14.00000000   1.16666667
306.00000000   2.00000000  13.00000000   0.86666667
307.00000000 -18.00000000  17.00000000 -17.00000000
308.00000000  20.00000000  11.00000000   0.35483871
309.00000000  44.00000000  -9.00000000  -0.25714286
310.00000000 -32.00000000   0.00000000  -0.00000000
311.00000000 -12.00000000  -3.00000000   0.20000000
312.00000000 -10.00000000 -16.00000000   0.61538462
313.00000000 -26.00000000  36.00000000   3.60000000
314.00000000  28.00000000 -21.00000000  -3.00000000
315.00000000  19.00000000   5.00000000   0.20833333
316.00000000 -37.00000000  10.00000000  -0.37037037
317.00000000  15.00000000   5.00000000   0.25000000
318.00000000  -9.00000000 -17.00000000   0.65384615
319.00000000  -3.00000000  44.00000000   1.07317073
320.00000000   6.00000000   6.00000000   0.50000000
321.00000000 -13.00000000 -30.00000000   0.69767442
322.00000000  20.00000000  -2.00000000  -0.11111111
323.00000000 -14.00000000  -2.00000000   0.12500000
324.00000000 -10.00000000  29.00000000   1.52631579
325.00000000 -44.00000000 -23.00000000   0.34328358
326.00000000   8.00000000  10.00000000   0.55555556
327.00000000  21.00000000 -12.00000000  -1.33333333
328.00000000 -14.00000000  11.00000000  -3.66666667
329.00000000 -15.00000000  14.00000000 -14.00000000
330.00000000  19.00000000  24.00000000   0.55813953
331.00000000 -66.00000000  13.00000000  -0.24528302
332.00000000  12.00000000  15.00000000   0.55555556
333.00000000  -6.00000000  34.00000000   1.21428571
334.00000000   7.00000000   0.00000000   0.00000000
335.00000000 -18.00000000 -10.00000000   0.35714286
336.00000000 -25.00000000  -9.00000000   0.26470588
337.00000000 -11.00000000   2.00000000  -0.22222222
338.00000000 -36.00000000 -21.00000000   0.36842105
339.00000000 -22.00000000  28.00000000   4.66666667
340.00000000  -9.00000000 -15.00000000   0.62500000
341.00000000 -22.00000000  39.00000000   2.29411765
342.00000000  -8.00000000  34.00000000   1.30769231
343.00000000  27.00000000  51.00000000   0.65384615
344.00000000 -20.00000000  34.00000000   2.42857143
345.00000000  15.00000000  13.00000000   0.46428571
346.00000000  -9.00000000 -33.00000000   0.78571429
347.00000000   5.00000000  24.00000000   0.82758621
348.00000000  27.00000000   2.00000000   0.06896552
349.00000000 -18.00000000 -11.00000000   0.37931034
350.00000000 -52.00000000  -9.00000000   0.14754098
351.00000000 -38.00000000 -11.00000000   0.22448980
352.00000000 -18.00000000  -4.00000000   0.18181818
353.00000000   5.00000000   4.00000000   0.44444444
354.00000000 -31.00000000   9.00000000  -0.40909091
355.00000000 -17.00000000 -24.00000000   0.58536585
356.00000000 -27.00000000   4.00000000  -0.17391304
357.00000000  14.00000000   8.00000000   0.36363636
358.00000000  -6.00000000  12.00000000   2.00000000
359.00000000  -7.00000000  -3.00000000   0.30000000
360.00000000  22.00000000 -16.00000000  -2.66666667
361.00000000  -6.00000000 -14.00000000   0.70000000
362.00000000 -20.00000000  17.00000000  -5.66666667
363.00000000  -5.00000000 -26.00000000   0.83870968
364.00000000   7.00000000   9.00000000   0.56250000
365.00000000 -19.00000000 -23.00000000   0.54761905
366.00000000 -23.00000000  13.00000000  -1.30000000
367.00000000 -10.00000000  25.00000000   1.66666667
368.00000000 -14.00000000   1.00000000  -0.07692308
369.00000000 -28.00000000  -2.00000000   0.06666667
370.00000000   7.00000000  -1.00000000  -0.16666667
371.00000000   0.00000000  42.00000000   1.00000000
372.00000000  16.00000000 -24.00000000   3.00000000
373.00000000 -18.00000000 -13.00000000   0.41935484
374.00000000 -18.00000000  15.00000000  -5.00000000
375.00000000 -10.00000000 -18.00000000   0.64285714
376.00000000  33.00000000  33.00000000   0.50000000
377.00000000 -26.00000000  -1.00000000   0.03703704
378.00000000 -21.00000000  34.00000000   2.61538462
379.00000000   2.00000000  28.00000000   0.93333333
380.00000000 -33.00000000  27.00000000  -4.50000000
381.00000000 -32.00000000  34.00000000  17.00000000
382.00000000   1.00000000  32.00000000   0.96969697
383.00000000 -33.00000000  21.00000000  -1.75000000
384.00000000  -1.00000000 -11.00000000   0.91666667
385.00000000 -15.00000000  27.00000000   2.25000000
386.00000000  59.00000000  13.00000000   0.18055556
387.00000000  -5.00000000 -11.00000000   0.68750000
388.00000000 -44.00000000  29.00000000  -1.93333333
389.00000000 -18.00000000 -24.00000000   0.57142857
390.00000000  -3.00000000 -16.00000000   0.84210526
391.00000000 -17.00000000  39.00000000   1.77272727
392.00000000 -11.00000000  17.00000000   2.83333333
393.00000000 -15.00000000  26.00000000   2.36363636
394.00000000  -7.00000000 -10.00000000   0.58823529
395.00000000 -44.00000000  -4.00000000   0.08333333
396.00000000  -7.00000000  -9.00000000   0.56250000
397.00000000  -2.00000000  28.00000000   1.07692308
398.00000000 -16.00000000  26.00000000   2.60000000
399.00000000 -32.00000000  55.00000000   2.39130435
400.00000000  39.00000000   1.00000000   0.02500000
401.00000000 -36.00000000  -2.00000000   0.05263158
402.00000000  25.00000000   4.00000000   0.13793103
403.00000000 -32.00000000  24.00000000  -3.00000000
404.00000000  19.00000000   0.00000000   0.00000000
405.00000000 -16.00000000  -3.00000000   0.15789474
406.00000000  -2.00000000  15.00000000   1.15384615
407.00000000   6.00000000 -12.00000000   2.00000000
408.00000000  -4.00000000 -14.00000000   0.77777778
409.00000000  -6.00000000   7.00000000   7.00000000
410.00000000  35.00000000  12.00000000   0.25531915
411.00000000  16.00000000  14.00000000   0.46666667
412.00000000 -12.00000000   3.00000000  -0.33333333
413.00000000  35.00000000 -16.00000000  -0.84210526
414.00000000  28.00000000  16.00000000   0.36363636
415.00000000  57.00000000  22.00000000   0.27848101
416.00000000 -13.00000000  -4.00000000   0.23529412
417.00000000 -31.00000000 -16.00000000   0.34042553
418.00000000  31.00000000  32.00000000   0.50793651
419.00000000  14.00000000  -3.00000000  -0.27272727
420.00000000 -12.00000000  20.00000000   2.50000000
421.00000000  32.00000000   9.00000000   0.21951220
422.00000000  43.00000000  18.00000000   0.29508197
423.00000000  10.00000000  28.00000000   0.73684211
424.00000000 -16.00000000  43.00000000   1.59259259
425.00000000  27.00000000  -5.00000000  -0.22727273
426.00000000 -59.00000000   2.00000000  -0.03508772
427.00000000  -9.00000000  28.00000000   1.47368421
428.00000000 -22.00000000  45.00000000   1.95652174
429.00000000  42.00000000  24.00000000   0.36363636
430.00000000   4.00000000   1.00000000   0.20000000
431.00000000  12.00000000   7.00000000   0.36842105
432.00000000 -14.00000000   0.00000000  -0.00000000
433.00000000 -29.00000000  42.00000000   3.23076923
434.00000000 -20.00000000  15.00000000  -3.00000000
435.00000000  -4.00000000  88.00000000   1.04761905
436.00000000 -24.00000000   4.00000000  -0.20000000
437.00000000 -38.00000000  -6.00000000   0.13636364
438.00000000 -10.00000000  21.00000000   1.90909091
439.00000000 -22.00000000 -17.00000000   0.43589744
440.00000000 -40.00000000  13.00000000  -0.48148148
441.00000000  -3.00000000  30.00000000   1.11111111
442.00000000 -13.00000000 -10.00000000   0.43478261
443.00000000  31.00000000  33.00000000   0.51562500
444.00000000   3.00000000  20.00000000   0.86956522
445.00000000   6.00000000 -14.00000000   1.75000000
446.00000000  11.00000000 -27.00000000   1.68750000
447.00000000 -20.00000000  -9.00000000   0.31034483
448.00000000 -19.00000000   7.00000000  -0.58333333
449.00000000   9.00000000  17.00000000   0.65384615
450.00000000 -24.00000000 -12.00000000   0.33333333
451.00000000  52.00000000   7.00000000   0.11864407
452.00000000 -11.00000000  -1.00000000   0.08333333
453.00000000 -38.00000000   2.00000000  -0.05555556
454.00000000 -45.00000000   1.00000000  -0.02272727
455.00000000 -33.00000000  30.00000000 -10.00000000
456.00000000 -38.00000000  19.00000000  -1.00000000
457.00000000 -81.00000000  26.00000000  -0.47272727
458.00000000  -4.00000000  -3.00000000   0.42857143
459.00000000 -14.00000000   6.00000000  -0.75000000
460.00000000   7.00000000 -10.00000000   3.33333333
461.00000000  13.00000000  33.00000000   0.71739130
462.00000000 -32.00000000  31.00000000 -31.00000000
463.00000000  -9.00000000  11.00000000   5.50000000
464.00000000 -17.00000000 -20.00000000   0.54054054
465.00000000 -25.00000000  -6.00000000   0.19354839
466.00000000 -46.00000000 -14.00000000   0.23333333
467.00000000 -23.00000000  17.00000000  -2.83333333
468.00000000 -31.00000000  15.00000000  -0.93750000
469.00000000 -23.00000000  10.00000000  -0.76923077
470.00000000  21.00000000  39.00000000   0.65000000
471.00000000   4.00000000  22.00000000   0.84615385
472.00000000 -35.00000000 -13.00000000   0.27083333
473.00000000 -34.00000000   1.00000000  -0.03030303
474.00000000 -19.00000000  26.00000000   3.71428571
475.00000000 -37.00000000  19.00000000  -1.05555556
476.00000000 -11.00000000   7.00000000  -1.75000000
477.00000000  41.00000000  29.00000000   0.41428571
478.00000000  19.00000000   1.00000000   0.05000000
479.00000000 -25.00000000  11.00000000  -0.78571429
480.00000000 -32.00000000 -24.00000000   0.42857143
481.00000000 -18.00000000 -19.00000000   0.51351351
482.00000000 -10.00000000  10.00000000   0.50000000
483.00000000 -19.00000000  31.00000000   2.58333333
484.00000000   5.00000000   3.00000000   0.37500000
485.00000000 -41.00000000   0.00000000  -0.00000000
486.00000000 -20.00000000  29.00000000   3.22222222
487.00000000  86.00000000   0.00000000   0.00000000
488.00000000  -1.00000000 -22.00000000   0.95652174
489.00000000 -29.00000000 -19.00000000   0.39583333
490.00000000 -40.00000000  36.00000000  -9.00000000
491.00000000 -38.00000000 -15.00000000   0.28301887
492.00000000 -37.00000000 -18.00000000   0.32727273
493.00000000  -7.00000000  -9.00000000   0.56250000
494.00000000 -11.00000000 -11.00000000   0.50000000
495.00000000 -10.00000000  14.00000000   3.50000000
496.00000000 -26.00000000  18.00000000  -2.25000000
497.00000000 -14.00000000   8.00000000  -1.33333333
498.00000000 -21.00000000   8.00000000  -0.61538462
499.00000000 -24.00000000  40.00000000   2.50000000
500.00000000   5.00000000  -9.00000000   2.25000000
