# Supplementary material for: Ubiquitin transfer by a RING E3 ligase occurs from a closed E2~ubiquitin conformation
Source: Nat Commun. 2020 Jun 5;11:2846. doi: 10.1038/s41467-020-16666-y (PMC7275055; doi:10.1038/s41467-020-16666-y)
Supplement: Supplementary file 4 — Source Data [file 41467_2020_16666_MOESM4_ESM.zip › Source_Data/Figures/Figure_5/Figure_5a/ASCII_44RNF4/9_137with_fret.dat]

  0.00000000 132.00000000 254.00000000   0.65803109
  1.00000000  81.00000000 235.00000000   0.74367089
  2.00000000  70.00000000 259.00000000   0.78723404
  3.00000000  78.00000000 230.00000000   0.74675325
  4.00000000 118.00000000 227.00000000   0.65797101
  5.00000000  93.00000000 184.00000000   0.66425993
  6.00000000 112.00000000 208.00000000   0.65000000
  7.00000000  47.00000000 236.00000000   0.83392226
  8.00000000  82.00000000 201.00000000   0.71024735
  9.00000000 113.00000000 198.00000000   0.63665595
 10.00000000  83.00000000 267.00000000   0.76285714
 11.00000000 112.00000000 181.00000000   0.61774744
 12.00000000 114.00000000 238.00000000   0.67613636
 13.00000000  91.00000000 164.00000000   0.64313725
 14.00000000 100.00000000 212.00000000   0.67948718
 15.00000000 138.00000000 208.00000000   0.60115607
 16.00000000 155.00000000 189.00000000   0.54941860
 17.00000000  74.00000000 188.00000000   0.71755725
 18.00000000 123.00000000 225.00000000   0.64655172
 19.00000000 135.00000000 209.00000000   0.60755814
 20.00000000  65.00000000 223.00000000   0.77430556
 21.00000000  62.00000000 204.00000000   0.76691729
 22.00000000 141.00000000 184.00000000   0.56615385
 23.00000000  62.00000000 193.00000000   0.75686275
 24.00000000  68.00000000 212.00000000   0.75714286
 25.00000000  89.00000000 208.00000000   0.70033670
 26.00000000  90.00000000 240.00000000   0.72727273
 27.00000000  26.00000000  33.00000000   0.55932203
 28.00000000  -9.00000000  14.00000000   2.80000000
 29.00000000  -5.00000000  10.00000000   2.00000000
 30.00000000 -34.00000000   4.00000000  -0.13333333
 31.00000000   6.00000000  33.00000000   0.84615385
 32.00000000   2.00000000  13.00000000   0.86666667
 33.00000000 -11.00000000   7.00000000  -1.75000000
 34.00000000  13.00000000  48.00000000   0.78688525
 35.00000000   8.00000000   3.00000000   0.27272727
 36.00000000  28.00000000  28.00000000   0.50000000
 37.00000000  -3.00000000   3.00000000   0.50000000
 38.00000000  18.00000000  17.00000000   0.48571429
 39.00000000  12.00000000  32.00000000   0.72727273
 40.00000000  11.00000000  63.00000000   0.85135135
 41.00000000  12.00000000  24.00000000   0.66666667
 42.00000000  -2.00000000  46.00000000   1.04545455
 43.00000000  63.00000000  41.00000000   0.39423077
 44.00000000  15.00000000  31.00000000   0.67391304
 45.00000000  13.00000000  19.00000000   0.59375000
 46.00000000  -9.00000000  38.00000000   1.31034483
 47.00000000 -14.00000000  28.00000000   2.00000000
 48.00000000   7.00000000  12.00000000   0.63157895
 49.00000000  32.00000000  38.00000000   0.54285714
 50.00000000  16.00000000  22.00000000   0.57894737
 51.00000000   0.00000000  12.00000000   1.00000000
 52.00000000  19.00000000   3.00000000   0.13636364
 53.00000000  65.00000000  23.00000000   0.26136364
 54.00000000  25.00000000  -1.00000000  -0.04166667
 55.00000000  21.00000000  25.00000000   0.54347826
 56.00000000  34.00000000  41.00000000   0.54666667
 57.00000000  38.00000000  37.00000000   0.49333333
 58.00000000 -18.00000000   7.00000000  -0.63636364
 59.00000000  19.00000000  47.00000000   0.71212121
 60.00000000 -29.00000000   7.00000000  -0.31818182
 61.00000000  -4.00000000  14.00000000   1.40000000
 62.00000000 -49.00000000  47.00000000 -23.50000000
 63.00000000 -21.00000000  45.00000000   1.87500000
 64.00000000 -22.00000000  -9.00000000   0.29032258
 65.00000000  20.00000000  -6.00000000  -0.42857143
 66.00000000 -64.00000000  23.00000000  -0.56097561
 67.00000000  -6.00000000  56.00000000   1.12000000
 68.00000000  -1.00000000  34.00000000   1.03030303
 69.00000000 -31.00000000 -10.00000000   0.24390244
 70.00000000  11.00000000   7.00000000   0.38888889
 71.00000000  23.00000000  68.00000000   0.74725275
 72.00000000 -10.00000000  -4.00000000   0.28571429
 73.00000000  14.00000000  45.00000000   0.76271186
 74.00000000 -49.00000000  63.00000000   4.50000000
 75.00000000   0.00000000  19.00000000   1.00000000
 76.00000000 -23.00000000  51.00000000   1.82142857
 77.00000000 -32.00000000  46.00000000   3.28571429
 78.00000000 -31.00000000  -6.00000000   0.16216216
 79.00000000   4.00000000   6.00000000   0.60000000
 80.00000000 -12.00000000  30.00000000   1.66666667
 81.00000000  13.00000000  30.00000000   0.69767442
 82.00000000  14.00000000  -1.00000000  -0.07692308
 83.00000000 -11.00000000  28.00000000   1.64705882
 84.00000000 -13.00000000  27.00000000   1.92857143
 85.00000000  37.00000000  16.00000000   0.30188679
 86.00000000   5.00000000  68.00000000   0.93150685
 87.00000000  -8.00000000   5.00000000  -1.66666667
 88.00000000  -3.00000000  45.00000000   1.07142857
 89.00000000  -5.00000000  17.00000000   1.41666667
 90.00000000 -29.00000000  11.00000000  -0.61111111
 91.00000000 -45.00000000  -4.00000000   0.08163265
 92.00000000  24.00000000  38.00000000   0.61290323
 93.00000000   3.00000000   2.00000000   0.40000000
 94.00000000  -1.00000000  19.00000000   1.05555556
 95.00000000  28.00000000  18.00000000   0.39130435
 96.00000000  -3.00000000  68.00000000   1.04615385
 97.00000000   7.00000000  33.00000000   0.82500000
 98.00000000   1.00000000  33.00000000   0.97058824
 99.00000000  54.00000000  -9.00000000  -0.20000000
100.00000000  26.00000000  19.00000000   0.42222222
101.00000000   4.00000000  32.00000000   0.88888889
102.00000000  29.00000000  31.00000000   0.51666667
103.00000000  29.00000000  40.00000000   0.57971014
104.00000000  22.00000000  37.00000000   0.62711864
105.00000000  44.00000000  43.00000000   0.49425287
106.00000000 -20.00000000  23.00000000   7.66666667
107.00000000   5.00000000  36.00000000   0.87804878
108.00000000  -2.00000000  25.00000000   1.08695652
109.00000000  -3.00000000  18.00000000   1.20000000
110.00000000   3.00000000  32.00000000   0.91428571
111.00000000  -5.00000000  14.00000000   1.55555556
112.00000000  -4.00000000  -3.00000000   0.42857143
113.00000000 -10.00000000  10.00000000   0.50000000
114.00000000  -4.00000000  26.00000000   1.18181818
115.00000000  -5.00000000  28.00000000   1.21739130
116.00000000 -14.00000000  38.00000000   1.58333333
117.00000000 -16.00000000  26.00000000   2.60000000
118.00000000   7.00000000  -2.00000000  -0.40000000
119.00000000   0.00000000  -9.00000000   1.00000000
120.00000000   6.00000000  20.00000000   0.76923077
121.00000000  -3.00000000   3.00000000   0.50000000
122.00000000  30.00000000  17.00000000   0.36170213
123.00000000  20.00000000   4.00000000   0.16666667
124.00000000  10.00000000  -1.00000000  -0.11111111
125.00000000 -10.00000000 -27.00000000   0.72972973
126.00000000  50.00000000  17.00000000   0.25373134
127.00000000 -23.00000000  -1.00000000   0.04166667
128.00000000 -22.00000000   1.00000000  -0.04761905
129.00000000  -3.00000000   8.00000000   1.60000000
130.00000000  15.00000000   5.00000000   0.25000000
131.00000000 -13.00000000  18.00000000   3.60000000
132.00000000 -12.00000000  15.00000000   5.00000000
133.00000000  16.00000000  13.00000000   0.44827586
134.00000000 -29.00000000   5.00000000  -0.20833333
135.00000000   5.00000000  15.00000000   0.75000000
136.00000000  15.00000000  -7.00000000  -0.87500000
137.00000000  13.00000000   9.00000000   0.40909091
138.00000000 -34.00000000   2.00000000  -0.06250000
139.00000000  -4.00000000   0.00000000  -0.00000000
140.00000000  11.00000000 -19.00000000   2.37500000
141.00000000  17.00000000  11.00000000   0.39285714
142.00000000  -4.00000000  -9.00000000   0.69230769
143.00000000  -3.00000000   2.00000000  -2.00000000
144.00000000  27.00000000   7.00000000   0.20588235
145.00000000   6.00000000  17.00000000   0.73913043
146.00000000 -10.00000000  20.00000000   2.00000000
147.00000000 -43.00000000 -19.00000000   0.30645161
148.00000000  -8.00000000 -13.00000000   0.61904762
149.00000000   8.00000000  -3.00000000  -0.60000000
150.00000000  17.00000000   9.00000000   0.34615385
151.00000000  36.00000000   1.00000000   0.02702703
152.00000000  27.00000000  -8.00000000  -0.42105263
153.00000000  27.00000000  -4.00000000  -0.17391304
154.00000000  21.00000000  -1.00000000  -0.05000000
155.00000000  19.00000000   6.00000000   0.24000000
156.00000000 -18.00000000  -7.00000000   0.28000000
157.00000000  18.00000000  19.00000000   0.51351351
158.00000000 -13.00000000  17.00000000   4.25000000
159.00000000  10.00000000 -15.00000000   3.00000000
160.00000000  -6.00000000  19.00000000   1.46153846
161.00000000  -8.00000000  11.00000000   3.66666667
162.00000000  28.00000000   4.00000000   0.12500000
163.00000000   2.00000000  14.00000000   0.87500000
164.00000000  22.00000000  14.00000000   0.38888889
165.00000000 -12.00000000  -1.00000000   0.07692308
166.00000000  -3.00000000   7.00000000   1.75000000
167.00000000  -4.00000000  -3.00000000   0.42857143
168.00000000 -21.00000000   1.00000000  -0.05000000
169.00000000 -13.00000000  30.00000000   1.76470588
170.00000000   9.00000000  42.00000000   0.82352941
171.00000000   5.00000000  18.00000000   0.78260870
172.00000000 -14.00000000  27.00000000   2.07692308
173.00000000 -30.00000000  -3.00000000   0.09090909
174.00000000 -18.00000000   8.00000000  -0.80000000
175.00000000   0.00000000  43.00000000   1.00000000
176.00000000 -15.00000000   5.00000000  -0.50000000
177.00000000 -15.00000000 -15.00000000   0.50000000
178.00000000  33.00000000 -16.00000000  -0.94117647
179.00000000   4.00000000  14.00000000   0.77777778
180.00000000  -1.00000000  30.00000000   1.03448276
181.00000000 -48.00000000  -5.00000000   0.09433962
182.00000000 -25.00000000  13.00000000  -1.08333333
183.00000000 -12.00000000  14.00000000   7.00000000
184.00000000   9.00000000  10.00000000   0.52631579
185.00000000  13.00000000  11.00000000   0.45833333
186.00000000   0.00000000  16.00000000   1.00000000
187.00000000  -9.00000000   7.00000000  -3.50000000
188.00000000  16.00000000  16.00000000   0.50000000
189.00000000  -4.00000000  -1.00000000   0.20000000
190.00000000  41.00000000   4.00000000   0.08888889
191.00000000 -11.00000000   0.00000000  -0.00000000
192.00000000  -7.00000000 -10.00000000   0.58823529
193.00000000  25.00000000   2.00000000   0.07407407
194.00000000 -14.00000000  11.00000000  -3.66666667
195.00000000  -8.00000000 -17.00000000   0.68000000
196.00000000  -8.00000000 -16.00000000   0.66666667
197.00000000 -21.00000000  21.00000000   0.50000000
198.00000000  -7.00000000  10.00000000   3.33333333
199.00000000 -25.00000000  -4.00000000   0.13793103
200.00000000 -11.00000000   1.00000000  -0.10000000
201.00000000   4.00000000 -18.00000000   1.28571429
202.00000000   1.00000000 -11.00000000   1.10000000
203.00000000  63.00000000  25.00000000   0.28409091
204.00000000   2.00000000   2.00000000   0.50000000
205.00000000  27.00000000   5.00000000   0.15625000
206.00000000 -24.00000000   0.00000000  -0.00000000
207.00000000 -30.00000000   1.00000000  -0.03448276
208.00000000 -26.00000000   7.00000000  -0.36842105
209.00000000  -8.00000000  11.00000000   3.66666667
210.00000000 -29.00000000   5.00000000  -0.20833333
211.00000000  35.00000000   2.00000000   0.05405405
212.00000000  27.00000000  31.00000000   0.53448276
213.00000000 -26.00000000   9.00000000  -0.52941176
214.00000000 -34.00000000  14.00000000  -0.70000000
215.00000000   5.00000000   0.00000000   0.00000000
216.00000000  -6.00000000  14.00000000   1.75000000
217.00000000  36.00000000 -17.00000000  -0.89473684
218.00000000 -19.00000000  -8.00000000   0.29629630
219.00000000  43.00000000   9.00000000   0.17307692
220.00000000  -5.00000000 -16.00000000   0.76190476
221.00000000  11.00000000  35.00000000   0.76086957
222.00000000   4.00000000 -14.00000000   1.40000000
223.00000000   6.00000000 -20.00000000   1.42857143
224.00000000  -2.00000000  13.00000000   1.18181818
225.00000000  15.00000000  25.00000000   0.62500000
226.00000000   6.00000000   4.00000000   0.40000000
227.00000000  -3.00000000  15.00000000   1.25000000
228.00000000   4.00000000  -2.00000000  -1.00000000
229.00000000 -32.00000000  19.00000000  -1.46153846
230.00000000 -44.00000000   4.00000000  -0.10000000
231.00000000   0.00000000  -9.00000000   1.00000000
232.00000000  44.00000000  19.00000000   0.30158730
233.00000000  69.00000000  29.00000000   0.29591837
234.00000000 -19.00000000  14.00000000  -2.80000000
235.00000000 -13.00000000  17.00000000   4.25000000
236.00000000 -27.00000000   6.00000000  -0.28571429
237.00000000  18.00000000  13.00000000   0.41935484
238.00000000 -10.00000000  23.00000000   1.76923077
239.00000000  12.00000000  15.00000000   0.55555556
240.00000000  50.00000000  -7.00000000  -0.16279070
241.00000000 -13.00000000  19.00000000   3.16666667
242.00000000  45.00000000  17.00000000   0.27419355
243.00000000 -17.00000000   2.00000000  -0.13333333
244.00000000  45.00000000  -8.00000000  -0.21621622
245.00000000  46.00000000  23.00000000   0.33333333
246.00000000 -37.00000000 -21.00000000   0.36206897
247.00000000   7.00000000  -9.00000000   4.50000000
248.00000000  10.00000000  -5.00000000  -1.00000000
249.00000000  24.00000000  -3.00000000  -0.14285714
250.00000000  42.00000000  -8.00000000  -0.23529412
251.00000000 -12.00000000  16.00000000   4.00000000
252.00000000  15.00000000 -15.00000000   0.50000000
253.00000000   3.00000000  -8.00000000   1.60000000
254.00000000  -2.00000000   8.00000000   1.33333333
255.00000000  13.00000000   0.00000000   0.00000000
256.00000000  15.00000000  17.00000000   0.53125000
257.00000000  26.00000000  35.00000000   0.57377049
258.00000000 -14.00000000  -5.00000000   0.26315789
259.00000000  -6.00000000  24.00000000   1.33333333
260.00000000  28.00000000  11.00000000   0.28205128
261.00000000  29.00000000  -2.00000000  -0.07407407
262.00000000   7.00000000 -16.00000000   1.77777778
263.00000000  -2.00000000  -6.00000000   0.75000000
264.00000000  24.00000000  38.00000000   0.61290323
265.00000000 -23.00000000   2.00000000  -0.09523810
266.00000000  19.00000000  -7.00000000  -0.58333333
267.00000000 -22.00000000 -24.00000000   0.52173913
268.00000000 -11.00000000  -4.00000000   0.26666667
269.00000000 -13.00000000   2.00000000  -0.18181818
270.00000000  12.00000000  15.00000000   0.55555556
271.00000000  -2.00000000  13.00000000   1.18181818
272.00000000 -18.00000000   2.00000000  -0.12500000
273.00000000   0.00000000   4.00000000   1.00000000
274.00000000  19.00000000  -6.00000000  -0.46153846
275.00000000  40.00000000   8.00000000   0.16666667
276.00000000  24.00000000  -7.00000000  -0.41176471
277.00000000  -1.00000000  -7.00000000   0.87500000
278.00000000  21.00000000   5.00000000   0.19230769
279.00000000 -36.00000000   1.00000000  -0.02857143
280.00000000  32.00000000  -8.00000000  -0.33333333
281.00000000  35.00000000  -5.00000000  -0.16666667
282.00000000  56.00000000  -4.00000000  -0.07692308
283.00000000  11.00000000 -31.00000000   1.55000000
284.00000000 -12.00000000   7.00000000  -1.40000000
285.00000000  14.00000000 -26.00000000   2.16666667
286.00000000   1.00000000   6.00000000   0.85714286
287.00000000   0.00000000 -10.00000000   1.00000000
288.00000000  -1.00000000   9.00000000   1.12500000
289.00000000  18.00000000   4.00000000   0.18181818
290.00000000   3.00000000  10.00000000   0.76923077
291.00000000 -10.00000000  20.00000000   2.00000000
292.00000000  17.00000000 -29.00000000   2.41666667
293.00000000  -4.00000000   5.00000000   5.00000000
294.00000000  -6.00000000   4.00000000  -2.00000000
295.00000000 -23.00000000  16.00000000  -2.28571429
296.00000000   2.00000000 -11.00000000   1.22222222
297.00000000  -9.00000000   0.00000000  -0.00000000
298.00000000  -3.00000000  -3.00000000   0.50000000
299.00000000 -19.00000000   3.00000000  -0.18750000
300.00000000 -29.00000000  -5.00000000   0.14705882
301.00000000  15.00000000   2.00000000   0.11764706
302.00000000  -4.00000000  14.00000000   1.40000000
303.00000000  -4.00000000 -28.00000000   0.87500000
304.00000000  -9.00000000  26.00000000   1.52941176
305.00000000  16.00000000  16.00000000   0.50000000
306.00000000   6.00000000  37.00000000   0.86046512
307.00000000  43.00000000  -2.00000000  -0.04878049
308.00000000   4.00000000  56.00000000   0.93333333
309.00000000   0.00000000  45.00000000   1.00000000
310.00000000  15.00000000  15.00000000   0.50000000
311.00000000 -38.00000000 -26.00000000   0.40625000
312.00000000 -21.00000000   6.00000000  -0.40000000
313.00000000   4.00000000  15.00000000   0.78947368
314.00000000 -23.00000000 -28.00000000   0.54901961
315.00000000 -15.00000000  45.00000000   1.50000000
316.00000000  -7.00000000  38.00000000   1.22580645
317.00000000 -16.00000000  16.00000000   0.50000000
318.00000000  12.00000000 -17.00000000   3.40000000
319.00000000   0.00000000  -8.00000000   1.00000000
320.00000000 -15.00000000  20.00000000   4.00000000
321.00000000 -34.00000000  30.00000000  -7.50000000
322.00000000 -12.00000000 -10.00000000   0.45454545
323.00000000 -29.00000000   5.00000000  -0.20833333
324.00000000   6.00000000   0.00000000   0.00000000
325.00000000   4.00000000  26.00000000   0.86666667
326.00000000   0.00000000   1.00000000   1.00000000
327.00000000   8.00000000  14.00000000   0.63636364
328.00000000  33.00000000   8.00000000   0.19512195
329.00000000 -13.00000000 -14.00000000   0.51851852
330.00000000 -15.00000000   4.00000000  -0.36363636
331.00000000   5.00000000 -22.00000000   1.29411765
332.00000000  -3.00000000  -4.00000000   0.57142857
333.00000000  25.00000000  18.00000000   0.41860465
334.00000000 -34.00000000  29.00000000  -5.80000000
335.00000000  32.00000000  -6.00000000  -0.23076923
336.00000000   4.00000000  61.00000000   0.93846154
337.00000000  40.00000000   3.00000000   0.06976744
338.00000000 -11.00000000   8.00000000  -2.66666667
339.00000000   5.00000000   2.00000000   0.28571429
340.00000000   7.00000000  11.00000000   0.61111111
341.00000000   0.00000000 -10.00000000   1.00000000
342.00000000   7.00000000  13.00000000   0.65000000
343.00000000  -2.00000000   3.00000000   3.00000000
344.00000000 -44.00000000  20.00000000  -0.83333333
345.00000000  20.00000000   1.00000000   0.04761905
346.00000000  -8.00000000 -17.00000000   0.68000000
347.00000000  35.00000000  -6.00000000  -0.20689655
348.00000000 -35.00000000   4.00000000  -0.12903226
349.00000000   3.00000000  17.00000000   0.85000000
350.00000000  -9.00000000  12.00000000   4.00000000
351.00000000  -5.00000000  31.00000000   1.19230769
352.00000000 -40.00000000  -8.00000000   0.16666667
353.00000000  14.00000000  -2.00000000  -0.16666667
354.00000000  15.00000000   4.00000000   0.21052632
355.00000000   8.00000000  -5.00000000  -1.66666667
356.00000000  12.00000000  12.00000000   0.50000000
357.00000000  25.00000000 -14.00000000  -1.27272727
358.00000000 -13.00000000  -8.00000000   0.38095238
359.00000000 -11.00000000  14.00000000   4.66666667
360.00000000  36.00000000   1.00000000   0.02702703
361.00000000 -30.00000000 -18.00000000   0.37500000
362.00000000  10.00000000  -4.00000000  -0.66666667
363.00000000 -29.00000000  24.00000000  -4.80000000
364.00000000  -3.00000000   1.00000000  -0.50000000
365.00000000  17.00000000  35.00000000   0.67307692
366.00000000  -1.00000000 -12.00000000   0.92307692
367.00000000 -22.00000000 -19.00000000   0.46341463
368.00000000  41.00000000  10.00000000   0.19607843
369.00000000  11.00000000  -2.00000000  -0.22222222
370.00000000  -7.00000000   5.00000000  -2.50000000
371.00000000 -17.00000000  13.00000000  -3.25000000
372.00000000   0.00000000  -8.00000000   1.00000000
373.00000000 -24.00000000   2.00000000  -0.09090909
374.00000000  13.00000000 -11.00000000  -5.50000000
375.00000000  21.00000000   0.00000000   0.00000000
376.00000000   6.00000000   1.00000000   0.14285714
377.00000000  -1.00000000   1.00000000   0.50000000
378.00000000  45.00000000  41.00000000   0.47674419
379.00000000  10.00000000  32.00000000   0.76190476
380.00000000 -42.00000000   9.00000000  -0.27272727
381.00000000 -41.00000000  -6.00000000   0.12765957
382.00000000 -20.00000000   6.00000000  -0.42857143
383.00000000  19.00000000  -6.00000000  -0.46153846
384.00000000 -17.00000000   0.00000000  -0.00000000
385.00000000 -27.00000000  -7.00000000   0.20588235
386.00000000 -19.00000000   3.00000000  -0.18750000
387.00000000 -10.00000000  30.00000000   1.50000000
388.00000000  28.00000000   6.00000000   0.17647059
389.00000000 -27.00000000  -5.00000000   0.15625000
390.00000000  42.00000000   6.00000000   0.12500000
391.00000000 -18.00000000   7.00000000  -0.63636364
392.00000000   2.00000000   2.00000000   0.50000000
393.00000000  -4.00000000 -22.00000000   0.84615385
394.00000000  -3.00000000   4.00000000   4.00000000
395.00000000  19.00000000 -16.00000000  -5.33333333
396.00000000  34.00000000  -1.00000000  -0.03030303
397.00000000 -19.00000000  21.00000000  10.50000000
398.00000000 -35.00000000   5.00000000  -0.16666667
399.00000000  -2.00000000 -42.00000000   0.95454545
400.00000000  20.00000000   7.00000000   0.25925926
401.00000000  33.00000000  -8.00000000  -0.32000000
402.00000000 -24.00000000 -19.00000000   0.44186047
403.00000000  30.00000000  -3.00000000  -0.11111111
404.00000000  -5.00000000   8.00000000   2.66666667
405.00000000 -25.00000000  24.00000000 -24.00000000
406.00000000  -4.00000000  -3.00000000   0.42857143
407.00000000 -11.00000000  19.00000000   2.37500000
408.00000000  -7.00000000  26.00000000   1.36842105
409.00000000  25.00000000  61.00000000   0.70930233
410.00000000  26.00000000  -8.00000000  -0.44444444
411.00000000   1.00000000   1.00000000   0.50000000
412.00000000 -23.00000000  -5.00000000   0.17857143
413.00000000  39.00000000  21.00000000   0.35000000
414.00000000 -40.00000000  -3.00000000   0.06976744
415.00000000 -19.00000000  25.00000000   4.16666667
416.00000000   7.00000000  28.00000000   0.80000000
417.00000000  19.00000000  40.00000000   0.67796610
418.00000000 -27.00000000  19.00000000  -2.37500000
419.00000000  19.00000000  11.00000000   0.36666667
420.00000000  -2.00000000 -12.00000000   0.85714286
421.00000000   8.00000000  -2.00000000  -0.33333333
422.00000000 -13.00000000   3.00000000  -0.30000000
423.00000000  -7.00000000 -27.00000000   0.79411765
424.00000000  16.00000000   1.00000000   0.05882353
425.00000000  -3.00000000 -17.00000000   0.85000000
426.00000000   5.00000000 -17.00000000   1.41666667
427.00000000  -6.00000000 -11.00000000   0.64705882
428.00000000  36.00000000  -3.00000000  -0.09090909
429.00000000  -1.00000000   1.00000000   0.50000000
430.00000000  14.00000000  -3.00000000  -0.27272727
431.00000000  16.00000000   3.00000000   0.15789474
432.00000000 -15.00000000  -3.00000000   0.16666667
433.00000000  28.00000000  14.00000000   0.33333333
434.00000000 -10.00000000  28.00000000   1.55555556
435.00000000  20.00000000  20.00000000   0.50000000
436.00000000   4.00000000   0.00000000   0.00000000
437.00000000  12.00000000 -13.00000000  13.00000000
438.00000000   8.00000000   6.00000000   0.42857143
439.00000000  23.00000000 -14.00000000  -1.55555556
440.00000000 -40.00000000  16.00000000  -0.66666667
441.00000000  -8.00000000  -7.00000000   0.46666667
442.00000000   5.00000000 -17.00000000   1.41666667
443.00000000 -29.00000000   7.00000000  -0.31818182
444.00000000  -2.00000000   0.00000000  -0.00000000
445.00000000 -17.00000000   8.00000000  -0.88888889
446.00000000  32.00000000  28.00000000   0.46666667
447.00000000  10.00000000  10.00000000   0.50000000
448.00000000  -1.00000000   1.00000000   0.50000000
449.00000000  -2.00000000  -2.00000000   0.50000000
450.00000000  -1.00000000   3.00000000   1.50000000
451.00000000   9.00000000   2.00000000   0.18181818
452.00000000 -13.00000000  -3.00000000   0.18750000
453.00000000  20.00000000 -23.00000000   7.66666667
454.00000000 -23.00000000  15.00000000  -1.87500000
455.00000000 -10.00000000   2.00000000  -0.25000000
456.00000000 -25.00000000  -2.00000000   0.07407407
457.00000000 -33.00000000  20.00000000  -1.53846154
458.00000000 -35.00000000  -2.00000000   0.05405405
459.00000000   6.00000000   7.00000000   0.53846154
460.00000000  46.00000000  24.00000000   0.34285714
461.00000000 -12.00000000 -17.00000000   0.58620690
462.00000000  -5.00000000 -15.00000000   0.75000000
463.00000000 -13.00000000   8.00000000  -1.60000000
464.00000000 -10.00000000   1.00000000  -0.11111111
465.00000000  23.00000000  15.00000000   0.39473684
466.00000000 -30.00000000  -2.00000000   0.06250000
467.00000000 -32.00000000   9.00000000  -0.39130435
468.00000000  15.00000000 -22.00000000   3.14285714
469.00000000  20.00000000 -12.00000000  -1.50000000
470.00000000  16.00000000 -16.00000000   0.50000000
471.00000000  36.00000000 -27.00000000  -3.00000000
472.00000000  -2.00000000  -4.00000000   0.66666667
473.00000000 -21.00000000   4.00000000  -0.23529412
474.00000000 -36.00000000  -6.00000000   0.14285714
475.00000000 -20.00000000  -1.00000000   0.04761905
476.00000000 -30.00000000   0.00000000  -0.00000000
477.00000000  38.00000000  13.00000000   0.25490196
478.00000000   0.00000000 -14.00000000   1.00000000
479.00000000 -38.00000000  17.00000000  -0.80952381
480.00000000 -29.00000000  -1.00000000   0.03333333
481.00000000 -24.00000000   4.00000000  -0.20000000
482.00000000 -28.00000000  -7.00000000   0.20000000
483.00000000  64.00000000  55.00000000   0.46218487
484.00000000  25.00000000   2.00000000   0.07407407
485.00000000  -1.00000000   7.00000000   1.16666667
486.00000000 -17.00000000   8.00000000  -0.88888889
487.00000000 -19.00000000  13.00000000  -2.16666667
488.00000000  36.00000000  11.00000000   0.23404255
489.00000000  -9.00000000  15.00000000   2.50000000
490.00000000 -10.00000000 -17.00000000   0.62962963
491.00000000  46.00000000  24.00000000   0.34285714
492.00000000 -25.00000000 -13.00000000   0.34210526
493.00000000   5.00000000   1.00000000   0.16666667
494.00000000  -3.00000000 -13.00000000   0.81250000
495.00000000 -19.00000000  41.00000000   1.86363636
496.00000000 -10.00000000  10.00000000   0.50000000
497.00000000  19.00000000   4.00000000   0.17391304
498.00000000  -4.00000000  -9.00000000   0.69230769
499.00000000 -36.00000000 -26.00000000   0.41935484
500.00000000 -26.00000000 -14.00000000   0.35000000
