# Supplementary material for: Ubiquitin transfer by a RING E3 ligase occurs from a closed E2~ubiquitin conformation
Source: Nat Commun. 2020 Jun 5;11:2846. doi: 10.1038/s41467-020-16666-y (PMC7275055; doi:10.1038/s41467-020-16666-y)
Supplement: Supplementary file 4 — Source Data [file 41467_2020_16666_MOESM4_ESM.zip › Source_Data/Figures/Figure_5/Figure_5a/ASCII_44RNF4/9_144with_fret.dat]

  0.00000000 185.00000000 109.00000000   0.37074830
  1.00000000 222.00000000  81.00000000   0.26732673
  2.00000000 189.00000000 121.00000000   0.39032258
  3.00000000 188.00000000 119.00000000   0.38762215
  4.00000000 164.00000000  83.00000000   0.33603239
  5.00000000 153.00000000 142.00000000   0.48135593
  6.00000000 190.00000000 107.00000000   0.36026936
  7.00000000 164.00000000 162.00000000   0.49693252
  8.00000000 170.00000000 141.00000000   0.45337621
  9.00000000 123.00000000 115.00000000   0.48319328
 10.00000000 132.00000000 130.00000000   0.49618321
 11.00000000 186.00000000 107.00000000   0.36518771
 12.00000000  90.00000000  86.00000000   0.48863636
 13.00000000  87.00000000  22.00000000   0.20183486
 14.00000000  12.00000000  88.00000000   0.88000000
 15.00000000  38.00000000  60.00000000   0.61224490
 16.00000000  65.00000000  37.00000000   0.36274510
 17.00000000  52.00000000  38.00000000   0.42222222
 18.00000000  76.00000000  62.00000000   0.44927536
 19.00000000  33.00000000  76.00000000   0.69724771
 20.00000000  23.00000000  51.00000000   0.68918919
 21.00000000  47.00000000  28.00000000   0.37333333
 22.00000000  -2.00000000  96.00000000   1.02127660
 23.00000000  38.00000000  46.00000000   0.54761905
 24.00000000  -9.00000000  40.00000000   1.29032258
 25.00000000  19.00000000  51.00000000   0.72857143
 26.00000000  55.00000000  38.00000000   0.40860215
 27.00000000  80.00000000  66.00000000   0.45205479
 28.00000000   2.00000000  27.00000000   0.93103448
 29.00000000  64.00000000  42.00000000   0.39622642
 30.00000000  38.00000000  39.00000000   0.50649351
 31.00000000  28.00000000   0.00000000   0.00000000
 32.00000000  48.00000000  37.00000000   0.43529412
 33.00000000  27.00000000  37.00000000   0.57812500
 34.00000000  39.00000000  52.00000000   0.57142857
 35.00000000  68.00000000  45.00000000   0.39823009
 36.00000000  39.00000000  45.00000000   0.53571429
 37.00000000  41.00000000  51.00000000   0.55434783
 38.00000000  51.00000000  59.00000000   0.53636364
 39.00000000  81.00000000  32.00000000   0.28318584
 40.00000000  98.00000000  40.00000000   0.28985507
 41.00000000  26.00000000  28.00000000   0.51851852
 42.00000000  74.00000000  29.00000000   0.28155340
 43.00000000  39.00000000  40.00000000   0.50632911
 44.00000000  17.00000000  40.00000000   0.70175439
 45.00000000  79.00000000  65.00000000   0.45138889
 46.00000000  52.00000000  75.00000000   0.59055118
 47.00000000  10.00000000  43.00000000   0.81132075
 48.00000000  54.00000000  34.00000000   0.38636364
 49.00000000  58.00000000  81.00000000   0.58273381
 50.00000000  46.00000000  36.00000000   0.43902439
 51.00000000  35.00000000  58.00000000   0.62365591
 52.00000000  60.00000000  37.00000000   0.38144330
 53.00000000  58.00000000  28.00000000   0.32558140
 54.00000000  18.00000000   6.00000000   0.25000000
 55.00000000  56.00000000  23.00000000   0.29113924
 56.00000000  37.00000000  44.00000000   0.54320988
 57.00000000  35.00000000  14.00000000   0.28571429
 58.00000000  21.00000000   5.00000000   0.19230769
 59.00000000  49.00000000  26.00000000   0.34666667
 60.00000000  23.00000000  30.00000000   0.56603774
 61.00000000  38.00000000  61.00000000   0.61616162
 62.00000000  94.00000000   2.00000000   0.02083333
 63.00000000  14.00000000  32.00000000   0.69565217
 64.00000000  15.00000000  60.00000000   0.80000000
 65.00000000   8.00000000   9.00000000   0.52941176
 66.00000000  23.00000000  38.00000000   0.62295082
 67.00000000   7.00000000  15.00000000   0.68181818
 68.00000000  26.00000000  26.00000000   0.50000000
 69.00000000  46.00000000  47.00000000   0.50537634
 70.00000000  18.00000000  15.00000000   0.45454545
 71.00000000  32.00000000  45.00000000   0.58441558
 72.00000000  51.00000000  57.00000000   0.52777778
 73.00000000  -9.00000000  23.00000000   1.64285714
 74.00000000  14.00000000  13.00000000   0.48148148
 75.00000000  66.00000000  59.00000000   0.47200000
 76.00000000  16.00000000  16.00000000   0.50000000
 77.00000000  43.00000000  36.00000000   0.45569620
 78.00000000  48.00000000   6.00000000   0.11111111
 79.00000000  43.00000000  34.00000000   0.44155844
 80.00000000  27.00000000  47.00000000   0.63513514
 81.00000000  29.00000000  14.00000000   0.32558140
 82.00000000   9.00000000  36.00000000   0.80000000
 83.00000000  25.00000000  47.00000000   0.65277778
 84.00000000  28.00000000  38.00000000   0.57575758
 85.00000000  48.00000000   6.00000000   0.11111111
 86.00000000   8.00000000  23.00000000   0.74193548
 87.00000000  36.00000000  58.00000000   0.61702128
 88.00000000  89.00000000  20.00000000   0.18348624
 89.00000000  -8.00000000  78.00000000   1.11428571
 90.00000000  50.00000000  25.00000000   0.33333333
 91.00000000  24.00000000  19.00000000   0.44186047
 92.00000000  52.00000000  25.00000000   0.32467532
 93.00000000  20.00000000  -2.00000000  -0.11111111
 94.00000000  44.00000000  -9.00000000  -0.25714286
 95.00000000  19.00000000  53.00000000   0.73611111
 96.00000000  32.00000000 119.00000000   0.78807947
 97.00000000  63.00000000  43.00000000   0.40566038
 98.00000000  45.00000000  15.00000000   0.25000000
 99.00000000  57.00000000  21.00000000   0.26923077
100.00000000  13.00000000  20.00000000   0.60606061
101.00000000  29.00000000  31.00000000   0.51666667
102.00000000  16.00000000  26.00000000   0.61904762
103.00000000 -17.00000000  31.00000000   2.21428571
104.00000000  94.00000000  18.00000000   0.16071429
105.00000000   1.00000000  34.00000000   0.97142857
106.00000000  51.00000000  57.00000000   0.52777778
107.00000000  44.00000000  74.00000000   0.62711864
108.00000000  26.00000000  21.00000000   0.44680851
109.00000000  35.00000000  32.00000000   0.47761194
110.00000000   1.00000000  -2.00000000   2.00000000
111.00000000  51.00000000  76.00000000   0.59842520
112.00000000  45.00000000   9.00000000   0.16666667
113.00000000  44.00000000  40.00000000   0.47619048
114.00000000  82.00000000  22.00000000   0.21153846
115.00000000  26.00000000  31.00000000   0.54385965
116.00000000  38.00000000  29.00000000   0.43283582
117.00000000   5.00000000  36.00000000   0.87804878
118.00000000  42.00000000  22.00000000   0.34375000
119.00000000  16.00000000  34.00000000   0.68000000
120.00000000  -5.00000000  52.00000000   1.10638298
121.00000000  15.00000000  24.00000000   0.61538462
122.00000000  10.00000000  43.00000000   0.81132075
123.00000000   5.00000000  60.00000000   0.92307692
124.00000000  29.00000000  39.00000000   0.57352941
125.00000000  18.00000000  38.00000000   0.67857143
126.00000000  20.00000000  53.00000000   0.72602740
127.00000000  25.00000000   3.00000000   0.10714286
128.00000000  46.00000000  18.00000000   0.28125000
129.00000000  16.00000000  56.00000000   0.77777778
130.00000000  34.00000000  53.00000000   0.60919540
131.00000000  23.00000000  19.00000000   0.45238095
132.00000000  22.00000000  12.00000000   0.35294118
133.00000000  97.00000000  24.00000000   0.19834711
134.00000000   6.00000000  51.00000000   0.89473684
135.00000000  78.00000000  16.00000000   0.17021277
136.00000000  37.00000000  44.00000000   0.54320988
137.00000000  16.00000000  15.00000000   0.48387097
138.00000000   6.00000000  -2.00000000  -0.50000000
139.00000000  24.00000000  49.00000000   0.67123288
140.00000000   5.00000000  18.00000000   0.78260870
141.00000000  68.00000000  47.00000000   0.40869565
142.00000000 -25.00000000  39.00000000   2.78571429
143.00000000  46.00000000  27.00000000   0.36986301
144.00000000 -19.00000000  26.00000000   3.71428571
145.00000000  -7.00000000   7.00000000   0.50000000
146.00000000  47.00000000   5.00000000   0.09615385
147.00000000  25.00000000   3.00000000   0.10714286
148.00000000  21.00000000  13.00000000   0.38235294
149.00000000  13.00000000  15.00000000   0.53571429
150.00000000 -10.00000000  22.00000000   1.83333333
151.00000000  47.00000000  25.00000000   0.34722222
152.00000000  17.00000000  54.00000000   0.76056338
153.00000000   3.00000000   0.00000000   0.00000000
154.00000000  48.00000000 -10.00000000  -0.26315789
155.00000000  -5.00000000  19.00000000   1.35714286
156.00000000   3.00000000  17.00000000   0.85000000
157.00000000  35.00000000  61.00000000   0.63541667
158.00000000   6.00000000  22.00000000   0.78571429
159.00000000   2.00000000  34.00000000   0.94444444
160.00000000  34.00000000  19.00000000   0.35849057
161.00000000  32.00000000  18.00000000   0.36000000
162.00000000  76.00000000  63.00000000   0.45323741
163.00000000  18.00000000  22.00000000   0.55000000
164.00000000  40.00000000  13.00000000   0.24528302
165.00000000  21.00000000  56.00000000   0.72727273
166.00000000  75.00000000  16.00000000   0.17582418
167.00000000  17.00000000  28.00000000   0.62222222
168.00000000   5.00000000  14.00000000   0.73684211
169.00000000 -16.00000000  12.00000000  -3.00000000
170.00000000   0.00000000  10.00000000   1.00000000
171.00000000  12.00000000   1.00000000   0.07692308
172.00000000 -28.00000000  21.00000000  -3.00000000
173.00000000 -10.00000000  10.00000000   0.50000000
174.00000000  -7.00000000   3.00000000  -0.75000000
175.00000000  -5.00000000  21.00000000   1.31250000
176.00000000  -4.00000000  17.00000000   1.30769231
177.00000000  54.00000000  24.00000000   0.30769231
178.00000000   1.00000000 -17.00000000   1.06250000
179.00000000  11.00000000  55.00000000   0.83333333
180.00000000   5.00000000  13.00000000   0.72222222
181.00000000 -19.00000000   4.00000000  -0.26666667
182.00000000 -18.00000000  23.00000000   4.60000000
183.00000000  -7.00000000  22.00000000   1.46666667
184.00000000 -20.00000000   4.00000000  -0.25000000
185.00000000   2.00000000   4.00000000   0.66666667
186.00000000 -39.00000000   7.00000000  -0.21875000
187.00000000   0.00000000   6.00000000   1.00000000
188.00000000  47.00000000  28.00000000   0.37333333
189.00000000 -16.00000000  25.00000000   2.77777778
190.00000000   2.00000000   5.00000000   0.71428571
191.00000000  -8.00000000  37.00000000   1.27586207
192.00000000  47.00000000  41.00000000   0.46590909
193.00000000 -45.00000000  14.00000000  -0.45161290
194.00000000  24.00000000  66.00000000   0.73333333
195.00000000 -13.00000000 -20.00000000   0.60606061
196.00000000  40.00000000  20.00000000   0.33333333
197.00000000 -26.00000000  23.00000000  -7.66666667
198.00000000  31.00000000   9.00000000   0.22500000
199.00000000   1.00000000  16.00000000   0.94117647
200.00000000   2.00000000  -1.00000000  -1.00000000
201.00000000 -27.00000000  -2.00000000   0.06896552
202.00000000   3.00000000  30.00000000   0.90909091
203.00000000 -18.00000000  16.00000000  -8.00000000
204.00000000 -26.00000000   2.00000000  -0.08333333
205.00000000  21.00000000 -20.00000000 -20.00000000
206.00000000 -13.00000000   7.00000000  -1.16666667
207.00000000  -3.00000000   7.00000000   1.75000000
208.00000000  21.00000000  -1.00000000  -0.05000000
209.00000000 -21.00000000  -2.00000000   0.08695652
210.00000000  -6.00000000  10.00000000   2.50000000
211.00000000 -16.00000000   8.00000000  -1.00000000
212.00000000  16.00000000  14.00000000   0.46666667
213.00000000 -13.00000000   2.00000000  -0.18181818
214.00000000 -22.00000000  65.00000000   1.51162791
215.00000000  69.00000000  25.00000000   0.26595745
216.00000000 -12.00000000  10.00000000  -5.00000000
217.00000000  -7.00000000  19.00000000   1.58333333
218.00000000  11.00000000  19.00000000   0.63333333
219.00000000 -10.00000000 -18.00000000   0.64285714
220.00000000 -18.00000000   6.00000000  -0.50000000
221.00000000  23.00000000  38.00000000   0.62295082
222.00000000  29.00000000  36.00000000   0.55384615
223.00000000 -20.00000000  -5.00000000   0.20000000
224.00000000  43.00000000  46.00000000   0.51685393
225.00000000 -18.00000000  17.00000000 -17.00000000
226.00000000 -22.00000000  12.00000000  -1.20000000
227.00000000  -4.00000000  21.00000000   1.23529412
228.00000000  14.00000000  -1.00000000  -0.07692308
229.00000000   7.00000000  -8.00000000   8.00000000
230.00000000   0.00000000   9.00000000   1.00000000
231.00000000   3.00000000  -4.00000000   4.00000000
232.00000000  -8.00000000  16.00000000   2.00000000
233.00000000  -3.00000000   2.00000000  -2.00000000
234.00000000   5.00000000  -2.00000000  -0.66666667
235.00000000   4.00000000   3.00000000   0.42857143
236.00000000 -24.00000000  -2.00000000   0.07692308
237.00000000 -25.00000000  -6.00000000   0.19354839
238.00000000   7.00000000   8.00000000   0.53333333
239.00000000 -13.00000000  -3.00000000   0.18750000
240.00000000  17.00000000   2.00000000   0.10526316
241.00000000  31.00000000  13.00000000   0.29545455
242.00000000  12.00000000  -5.00000000  -0.71428571
243.00000000   2.00000000   9.00000000   0.81818182
244.00000000  42.00000000  20.00000000   0.32258065
245.00000000  37.00000000  30.00000000   0.44776119
246.00000000  31.00000000  34.00000000   0.52307692
247.00000000 -22.00000000   4.00000000  -0.22222222
248.00000000  56.00000000  -9.00000000  -0.19148936
249.00000000 -22.00000000  20.00000000 -10.00000000
250.00000000   2.00000000   6.00000000   0.75000000
251.00000000  -6.00000000  37.00000000   1.19354839
252.00000000  32.00000000  -2.00000000  -0.06666667
253.00000000  12.00000000  15.00000000   0.55555556
254.00000000 -10.00000000  33.00000000   1.43478261
255.00000000   6.00000000  20.00000000   0.76923077
256.00000000  65.00000000  11.00000000   0.14473684
257.00000000  23.00000000  23.00000000   0.50000000
258.00000000   9.00000000   2.00000000   0.18181818
259.00000000 -41.00000000  30.00000000  -2.72727273
260.00000000 -24.00000000 -21.00000000   0.46666667
261.00000000   1.00000000  11.00000000   0.91666667
262.00000000 -20.00000000  20.00000000   0.50000000
263.00000000  -7.00000000   7.00000000   0.50000000
264.00000000  -3.00000000  28.00000000   1.12000000
265.00000000 -35.00000000  37.00000000  18.50000000
266.00000000  34.00000000  21.00000000   0.38181818
267.00000000  37.00000000   1.00000000   0.02631579
268.00000000  37.00000000 -18.00000000  -0.94736842
269.00000000 -29.00000000  16.00000000  -1.23076923
270.00000000  10.00000000  11.00000000   0.52380952
271.00000000  48.00000000  22.00000000   0.31428571
272.00000000 -11.00000000  17.00000000   2.83333333
273.00000000  32.00000000  -6.00000000  -0.23076923
274.00000000 -27.00000000  56.00000000   1.93103448
275.00000000  25.00000000  -9.00000000  -0.56250000
276.00000000   5.00000000  22.00000000   0.81481481
277.00000000 -29.00000000  -5.00000000   0.14705882
278.00000000  34.00000000  49.00000000   0.59036145
279.00000000  -3.00000000  43.00000000   1.07500000
280.00000000  13.00000000   8.00000000   0.38095238
281.00000000 -19.00000000  -5.00000000   0.20833333
282.00000000  -2.00000000  41.00000000   1.05128205
283.00000000   2.00000000  21.00000000   0.91304348
284.00000000 -35.00000000  15.00000000  -0.75000000
285.00000000  15.00000000  12.00000000   0.44444444
286.00000000  16.00000000  -1.00000000  -0.06666667
287.00000000   8.00000000  21.00000000   0.72413793
288.00000000  -1.00000000  30.00000000   1.03448276
289.00000000  -4.00000000  26.00000000   1.18181818
290.00000000  25.00000000  18.00000000   0.41860465
291.00000000  40.00000000   7.00000000   0.14893617
292.00000000  63.00000000  26.00000000   0.29213483
293.00000000  50.00000000  -2.00000000  -0.04166667
294.00000000  15.00000000   9.00000000   0.37500000
295.00000000 -25.00000000  13.00000000  -1.08333333
296.00000000 -12.00000000 -11.00000000   0.47826087
297.00000000   6.00000000   8.00000000   0.57142857
298.00000000  11.00000000  31.00000000   0.73809524
299.00000000   5.00000000  -5.00000000   0.50000000
300.00000000 -18.00000000  -1.00000000   0.05263158
301.00000000  -2.00000000  22.00000000   1.10000000
302.00000000  16.00000000  20.00000000   0.55555556
303.00000000  63.00000000  19.00000000   0.23170732
304.00000000 -16.00000000   1.00000000  -0.06666667
305.00000000   0.00000000  30.00000000   1.00000000
306.00000000 -10.00000000  -1.00000000   0.09090909
307.00000000 -27.00000000  51.00000000   2.12500000
308.00000000 -18.00000000 -15.00000000   0.45454545
309.00000000 -14.00000000  23.00000000   2.55555556
310.00000000  -3.00000000  -4.00000000   0.57142857
311.00000000  -6.00000000   5.00000000  -5.00000000
312.00000000   2.00000000  31.00000000   0.93939394
313.00000000  12.00000000  26.00000000   0.68421053
314.00000000  29.00000000  11.00000000   0.27500000
315.00000000  25.00000000   4.00000000   0.13793103
316.00000000 -13.00000000  32.00000000   1.68421053
317.00000000  -9.00000000 -15.00000000   0.62500000
318.00000000  30.00000000  24.00000000   0.44444444
319.00000000  13.00000000  32.00000000   0.71111111
320.00000000  11.00000000   7.00000000   0.38888889
321.00000000  15.00000000   0.00000000   0.00000000
322.00000000  13.00000000  27.00000000   0.67500000
323.00000000  17.00000000   8.00000000   0.32000000
324.00000000  12.00000000  -1.00000000  -0.09090909
325.00000000  -4.00000000  18.00000000   1.28571429
326.00000000 -15.00000000  -3.00000000   0.16666667
327.00000000 -49.00000000  14.00000000  -0.40000000
328.00000000  30.00000000  25.00000000   0.45454545
329.00000000  52.00000000  32.00000000   0.38095238
330.00000000  19.00000000  -1.00000000  -0.05555556
331.00000000 -27.00000000  50.00000000   2.17391304
332.00000000  53.00000000  -1.00000000  -0.01923077
333.00000000  32.00000000  13.00000000   0.28888889
334.00000000 -27.00000000  16.00000000  -1.45454545
335.00000000 -17.00000000   3.00000000  -0.21428571
336.00000000   5.00000000  35.00000000   0.87500000
337.00000000  -1.00000000  15.00000000   1.07142857
338.00000000 -24.00000000  22.00000000 -11.00000000
339.00000000 -14.00000000  47.00000000   1.42424242
340.00000000  -9.00000000  22.00000000   1.69230769
341.00000000   2.00000000  26.00000000   0.92857143
342.00000000  10.00000000  17.00000000   0.62962963
343.00000000  10.00000000 -11.00000000  11.00000000
344.00000000  11.00000000  21.00000000   0.65625000
345.00000000 -26.00000000  19.00000000  -2.71428571
346.00000000 -14.00000000   1.00000000  -0.07692308
347.00000000   8.00000000 -17.00000000   1.88888889
348.00000000   0.00000000   0.00000000   0.50000000
349.00000000  -2.00000000   9.00000000   1.28571429
350.00000000  37.00000000  31.00000000   0.45588235
351.00000000 -15.00000000  -3.00000000   0.16666667
352.00000000   6.00000000  11.00000000   0.64705882
353.00000000  41.00000000  11.00000000   0.21153846
354.00000000   6.00000000  25.00000000   0.80645161
355.00000000   8.00000000 -16.00000000   2.00000000
356.00000000 -29.00000000  17.00000000  -1.41666667
357.00000000  47.00000000  28.00000000   0.37333333
358.00000000 -20.00000000   1.00000000  -0.05263158
359.00000000  19.00000000  -6.00000000  -0.46153846
360.00000000  19.00000000   8.00000000   0.29629630
361.00000000 -24.00000000  -6.00000000   0.20000000
362.00000000 -30.00000000  34.00000000   8.50000000
363.00000000 -30.00000000  -6.00000000   0.16666667
364.00000000 -20.00000000  36.00000000   2.25000000
365.00000000  29.00000000  27.00000000   0.48214286
366.00000000  -7.00000000 -16.00000000   0.69565217
367.00000000 -18.00000000  23.00000000   4.60000000
368.00000000 -25.00000000   9.00000000  -0.56250000
369.00000000  18.00000000  12.00000000   0.40000000
370.00000000  18.00000000  14.00000000   0.43750000
371.00000000  -6.00000000  16.00000000   1.60000000
372.00000000  -5.00000000  14.00000000   1.55555556
373.00000000 -21.00000000  16.00000000  -3.20000000
374.00000000  46.00000000  -2.00000000  -0.04545455
375.00000000  20.00000000  35.00000000   0.63636364
376.00000000  -6.00000000   7.00000000   7.00000000
377.00000000  20.00000000  28.00000000   0.58333333
378.00000000 -25.00000000  46.00000000   2.19047619
379.00000000   7.00000000  27.00000000   0.79411765
380.00000000  41.00000000  17.00000000   0.29310345
381.00000000   5.00000000   6.00000000   0.54545455
382.00000000  -7.00000000  16.00000000   1.77777778
383.00000000  32.00000000   3.00000000   0.08571429
384.00000000 -14.00000000  27.00000000   2.07692308
385.00000000  11.00000000  -5.00000000  -0.83333333
386.00000000 -11.00000000  19.00000000   2.37500000
387.00000000 -11.00000000  35.00000000   1.45833333
388.00000000   2.00000000   8.00000000   0.80000000
389.00000000  -1.00000000   2.00000000   2.00000000
390.00000000  11.00000000   9.00000000   0.45000000
391.00000000  27.00000000  17.00000000   0.38636364
392.00000000  -7.00000000  13.00000000   2.16666667
393.00000000  -5.00000000  19.00000000   1.35714286
394.00000000  -5.00000000  -4.00000000   0.44444444
395.00000000 -20.00000000 -10.00000000   0.33333333
396.00000000 -20.00000000   3.00000000  -0.17647059
397.00000000  22.00000000   3.00000000   0.12000000
398.00000000 -41.00000000  27.00000000  -1.92857143
399.00000000  41.00000000  -1.00000000  -0.02500000
400.00000000   3.00000000   0.00000000   0.00000000
401.00000000  30.00000000  17.00000000   0.36170213
402.00000000 -23.00000000  34.00000000   3.09090909
403.00000000 -41.00000000   1.00000000  -0.02500000
404.00000000  22.00000000  -3.00000000  -0.15789474
405.00000000  16.00000000   5.00000000   0.23809524
406.00000000  -4.00000000   7.00000000   2.33333333
407.00000000  54.00000000  -1.00000000  -0.01886792
408.00000000  -7.00000000  -6.00000000   0.46153846
409.00000000   5.00000000   8.00000000   0.61538462
410.00000000   5.00000000  16.00000000   0.76190476
411.00000000 -20.00000000   3.00000000  -0.17647059
412.00000000  -6.00000000   6.00000000   0.50000000
413.00000000   9.00000000   9.00000000   0.50000000
414.00000000 -28.00000000  25.00000000  -8.33333333
415.00000000   7.00000000   8.00000000   0.53333333
416.00000000   0.00000000   2.00000000   1.00000000
417.00000000 -19.00000000   7.00000000  -0.58333333
418.00000000   8.00000000  21.00000000   0.72413793
419.00000000 -32.00000000  20.00000000  -1.66666667
420.00000000   0.00000000  11.00000000   1.00000000
421.00000000 -26.00000000   5.00000000  -0.23809524
422.00000000 -24.00000000   3.00000000  -0.14285714
423.00000000  -5.00000000  -3.00000000   0.37500000
424.00000000 -35.00000000  25.00000000  -2.50000000
425.00000000  28.00000000  41.00000000   0.59420290
426.00000000   7.00000000   9.00000000   0.56250000
427.00000000  -4.00000000  -5.00000000   0.55555556
428.00000000   7.00000000  11.00000000   0.61111111
429.00000000  16.00000000 -16.00000000   0.50000000
430.00000000  15.00000000   4.00000000   0.21052632
431.00000000 -19.00000000  -4.00000000   0.17391304
432.00000000 -12.00000000  14.00000000   7.00000000
433.00000000  26.00000000  15.00000000   0.36585366
434.00000000  11.00000000 -13.00000000   6.50000000
435.00000000 -34.00000000  -9.00000000   0.20930233
436.00000000  21.00000000  -5.00000000  -0.31250000
437.00000000  13.00000000  28.00000000   0.68292683
438.00000000  -7.00000000   8.00000000   8.00000000
439.00000000 -35.00000000  29.00000000  -4.83333333
440.00000000  20.00000000  28.00000000   0.58333333
441.00000000 -21.00000000  17.00000000  -4.25000000
442.00000000  14.00000000  11.00000000   0.44000000
443.00000000   5.00000000 -10.00000000   2.00000000
444.00000000  22.00000000   9.00000000   0.29032258
445.00000000  17.00000000  -2.00000000  -0.13333333
446.00000000  29.00000000   8.00000000   0.21621622
447.00000000  -7.00000000  -7.00000000   0.50000000
448.00000000  20.00000000   3.00000000   0.13043478
449.00000000 -10.00000000  -2.00000000   0.16666667
450.00000000  17.00000000  13.00000000   0.43333333
451.00000000 -11.00000000  -4.00000000   0.26666667
452.00000000 -27.00000000  -7.00000000   0.20588235
453.00000000 -18.00000000 -18.00000000   0.50000000
454.00000000  35.00000000  16.00000000   0.31372549
455.00000000 -13.00000000  -5.00000000   0.27777778
456.00000000   1.00000000  32.00000000   0.96969697
457.00000000 -55.00000000  -3.00000000   0.05172414
458.00000000  19.00000000 -16.00000000  -5.33333333
459.00000000  12.00000000  15.00000000   0.55555556
460.00000000  11.00000000  17.00000000   0.60714286
461.00000000  27.00000000  -6.00000000  -0.28571429
462.00000000 -14.00000000  19.00000000   3.80000000
463.00000000 -22.00000000  -9.00000000   0.29032258
464.00000000   2.00000000   0.00000000   0.00000000
465.00000000  -4.00000000  -8.00000000   0.66666667
466.00000000  14.00000000  12.00000000   0.46153846
467.00000000 -17.00000000  -2.00000000   0.10526316
468.00000000 -20.00000000  19.00000000 -19.00000000
469.00000000  76.00000000   8.00000000   0.09523810
470.00000000 -32.00000000  20.00000000  -1.66666667
471.00000000 -13.00000000  50.00000000   1.35135135
472.00000000  15.00000000  -2.00000000  -0.15384615
473.00000000   5.00000000  16.00000000   0.76190476
474.00000000   2.00000000  16.00000000   0.88888889
475.00000000 -26.00000000  10.00000000  -0.62500000
476.00000000  55.00000000  11.00000000   0.16666667
477.00000000 -29.00000000  -8.00000000   0.21621622
478.00000000  -9.00000000 -14.00000000   0.60869565
479.00000000  -5.00000000  38.00000000   1.15151515
480.00000000  19.00000000  22.00000000   0.53658537
481.00000000  -5.00000000  24.00000000   1.26315789
482.00000000 -28.00000000  17.00000000  -1.54545455
483.00000000 -31.00000000  28.00000000  -9.33333333
484.00000000  -3.00000000  -9.00000000   0.75000000
485.00000000 -51.00000000  23.00000000  -0.82142857
486.00000000 -41.00000000  19.00000000  -0.86363636
487.00000000 -30.00000000  15.00000000  -1.00000000
488.00000000  52.00000000  34.00000000   0.39534884
489.00000000  50.00000000  23.00000000   0.31506849
490.00000000  -8.00000000  55.00000000   1.17021277
491.00000000 -14.00000000 -15.00000000   0.51724138
492.00000000 -34.00000000 -15.00000000   0.30612245
493.00000000 -20.00000000   9.00000000  -0.81818182
494.00000000  29.00000000  22.00000000   0.43137255
495.00000000 -24.00000000  14.00000000  -1.40000000
496.00000000 -37.00000000 -21.00000000   0.36206897
497.00000000 -29.00000000  -4.00000000   0.12121212
498.00000000  11.00000000  -1.00000000  -0.10000000
499.00000000 -14.00000000  -8.00000000   0.36363636
500.00000000 -16.00000000  39.00000000   1.69565217
