# Supplementary material for: Ubiquitin transfer by a RING E3 ligase occurs from a closed E2~ubiquitin conformation
Source: Nat Commun. 2020 Jun 5;11:2846. doi: 10.1038/s41467-020-16666-y (PMC7275055; doi:10.1038/s41467-020-16666-y)
Supplement: Supplementary file 4 — Source Data [file 41467_2020_16666_MOESM4_ESM.zip › Source_Data/Figures/Figure_5/Figure_5a/ASCII_44RNF4/9_162with_fret.dat]

  0.00000000 204.00000000 254.00000000   0.55458515
  1.00000000 153.00000000 274.00000000   0.64168618
  2.00000000 231.00000000 349.00000000   0.60172414
  3.00000000 149.00000000 281.00000000   0.65348837
  4.00000000 172.00000000 181.00000000   0.51274788
  5.00000000 237.00000000 325.00000000   0.57829181
  6.00000000 201.00000000 235.00000000   0.53899083
  7.00000000 148.00000000 187.00000000   0.55820896
  8.00000000 189.00000000 336.00000000   0.64000000
  9.00000000 159.00000000 294.00000000   0.64900662
 10.00000000 187.00000000 296.00000000   0.61283644
 11.00000000 190.00000000 278.00000000   0.59401709
 12.00000000 161.00000000 214.00000000   0.57066667
 13.00000000 190.00000000 293.00000000   0.60662526
 14.00000000 195.00000000 219.00000000   0.52898551
 15.00000000 144.00000000 233.00000000   0.61803714
 16.00000000 164.00000000 237.00000000   0.59102244
 17.00000000 177.00000000 202.00000000   0.53298153
 18.00000000 176.00000000 313.00000000   0.64008180
 19.00000000 273.00000000 275.00000000   0.50182482
 20.00000000 129.00000000 237.00000000   0.64754098
 21.00000000  65.00000000 228.00000000   0.77815700
 22.00000000 192.00000000 221.00000000   0.53510896
 23.00000000 108.00000000 231.00000000   0.68141593
 24.00000000  93.00000000 320.00000000   0.77481840
 25.00000000  97.00000000 240.00000000   0.71216617
 26.00000000 286.00000000 249.00000000   0.46542056
 27.00000000 184.00000000 278.00000000   0.60173160
 28.00000000 203.00000000 272.00000000   0.57263158
 29.00000000 179.00000000 387.00000000   0.68374558
 30.00000000 165.00000000 294.00000000   0.64052288
 31.00000000 101.00000000 235.00000000   0.69940476
 32.00000000 218.00000000 240.00000000   0.52401747
 33.00000000 141.00000000 228.00000000   0.61788618
 34.00000000  89.00000000 150.00000000   0.62761506
 35.00000000 129.00000000  47.00000000   0.26704545
 36.00000000  67.00000000  81.00000000   0.54729730
 37.00000000  20.00000000  31.00000000   0.60784314
 38.00000000  50.00000000  36.00000000   0.41860465
 39.00000000  75.00000000  50.00000000   0.40000000
 40.00000000   8.00000000  32.00000000   0.80000000
 41.00000000  38.00000000  58.00000000   0.60416667
 42.00000000  59.00000000  56.00000000   0.48695652
 43.00000000  64.00000000  27.00000000   0.29670330
 44.00000000 111.00000000  14.00000000   0.11200000
 45.00000000  65.00000000  49.00000000   0.42982456
 46.00000000  69.00000000  11.00000000   0.13750000
 47.00000000 107.00000000  52.00000000   0.32704403
 48.00000000  76.00000000  95.00000000   0.55555556
 49.00000000  62.00000000  40.00000000   0.39215686
 50.00000000  89.00000000  28.00000000   0.23931624
 51.00000000  71.00000000  37.00000000   0.34259259
 52.00000000 -25.00000000  26.00000000  26.00000000
 53.00000000  34.00000000  68.00000000   0.66666667
 54.00000000  31.00000000  26.00000000   0.45614035
 55.00000000  19.00000000  26.00000000   0.57777778
 56.00000000  22.00000000  40.00000000   0.64516129
 57.00000000  37.00000000  33.00000000   0.47142857
 58.00000000 -24.00000000  49.00000000   1.96000000
 59.00000000   7.00000000  43.00000000   0.86000000
 60.00000000  25.00000000  43.00000000   0.63235294
 61.00000000  51.00000000  81.00000000   0.61363636
 62.00000000  79.00000000  33.00000000   0.29464286
 63.00000000  52.00000000   9.00000000   0.14754098
 64.00000000  23.00000000  61.00000000   0.72619048
 65.00000000  94.00000000  61.00000000   0.39354839
 66.00000000  93.00000000  50.00000000   0.34965035
 67.00000000 109.00000000  28.00000000   0.20437956
 68.00000000  31.00000000  57.00000000   0.64772727
 69.00000000  63.00000000  67.00000000   0.51538462
 70.00000000  30.00000000  38.00000000   0.55882353
 71.00000000  14.00000000  40.00000000   0.74074074
 72.00000000   1.00000000  60.00000000   0.98360656
 73.00000000  65.00000000  30.00000000   0.31578947
 74.00000000  15.00000000 106.00000000   0.87603306
 75.00000000  57.00000000  26.00000000   0.31325301
 76.00000000  43.00000000  55.00000000   0.56122449
 77.00000000 120.00000000   9.00000000   0.06976744
 78.00000000  92.00000000  70.00000000   0.43209877
 79.00000000  15.00000000  56.00000000   0.78873239
 80.00000000  31.00000000  83.00000000   0.72807018
 81.00000000 244.00000000  59.00000000   0.19471947
 82.00000000 328.00000000  55.00000000   0.14360313
 83.00000000  44.00000000  50.00000000   0.53191489
 84.00000000  35.00000000  10.00000000   0.22222222
 85.00000000  51.00000000  67.00000000   0.56779661
 86.00000000  29.00000000  34.00000000   0.53968254
 87.00000000  50.00000000  48.00000000   0.48979592
 88.00000000  75.00000000  40.00000000   0.34782609
 89.00000000  62.00000000  64.00000000   0.50793651
 90.00000000  22.00000000  65.00000000   0.74712644
 91.00000000  88.00000000  29.00000000   0.24786325
 92.00000000  42.00000000  76.00000000   0.64406780
 93.00000000  66.00000000  69.00000000   0.51111111
 94.00000000  61.00000000  48.00000000   0.44036697
 95.00000000 114.00000000  42.00000000   0.26923077
 96.00000000   8.00000000  22.00000000   0.73333333
 97.00000000  59.00000000  38.00000000   0.39175258
 98.00000000  52.00000000  62.00000000   0.54385965
 99.00000000  56.00000000  54.00000000   0.49090909
100.00000000  45.00000000  30.00000000   0.40000000
101.00000000  73.00000000  22.00000000   0.23157895
102.00000000 110.00000000  41.00000000   0.27152318
103.00000000  21.00000000  11.00000000   0.34375000
104.00000000  97.00000000  19.00000000   0.16379310
105.00000000  54.00000000  50.00000000   0.48076923
106.00000000  78.00000000  49.00000000   0.38582677
107.00000000   6.00000000  61.00000000   0.91044776
108.00000000  14.00000000  53.00000000   0.79104478
109.00000000  91.00000000  35.00000000   0.27777778
110.00000000  69.00000000  45.00000000   0.39473684
111.00000000  84.00000000  71.00000000   0.45806452
112.00000000  48.00000000  52.00000000   0.52000000
113.00000000  65.00000000   8.00000000   0.10958904
114.00000000  89.00000000  54.00000000   0.37762238
115.00000000  63.00000000  48.00000000   0.43243243
116.00000000  -8.00000000  37.00000000   1.27586207
117.00000000  27.00000000  66.00000000   0.70967742
118.00000000  68.00000000  41.00000000   0.37614679
119.00000000  38.00000000  68.00000000   0.64150943
120.00000000  45.00000000  37.00000000   0.45121951
121.00000000  48.00000000  34.00000000   0.41463415
122.00000000  61.00000000  58.00000000   0.48739496
123.00000000  48.00000000  54.00000000   0.52941176
124.00000000 -10.00000000  35.00000000   1.40000000
125.00000000  23.00000000  61.00000000   0.72619048
126.00000000  37.00000000  43.00000000   0.53750000
127.00000000  82.00000000  37.00000000   0.31092437
128.00000000   7.00000000  68.00000000   0.90666667
129.00000000  58.00000000  21.00000000   0.26582278
130.00000000   3.00000000  21.00000000   0.87500000
131.00000000  42.00000000  21.00000000   0.33333333
132.00000000  17.00000000  30.00000000   0.63829787
133.00000000  -4.00000000  22.00000000   1.22222222
134.00000000   5.00000000  40.00000000   0.88888889
135.00000000  43.00000000  25.00000000   0.36764706
136.00000000  78.00000000  56.00000000   0.41791045
137.00000000  36.00000000  77.00000000   0.68141593
138.00000000  16.00000000  20.00000000   0.55555556
139.00000000   4.00000000  27.00000000   0.87096774
140.00000000  48.00000000  77.00000000   0.61600000
141.00000000  68.00000000  35.00000000   0.33980583
142.00000000  33.00000000  23.00000000   0.41071429
143.00000000 102.00000000  45.00000000   0.30612245
144.00000000  26.00000000  17.00000000   0.39534884
145.00000000  70.00000000  50.00000000   0.41666667
146.00000000  49.00000000  36.00000000   0.42352941
147.00000000  54.00000000  24.00000000   0.30769231
148.00000000 102.00000000  18.00000000   0.15000000
149.00000000  85.00000000  53.00000000   0.38405797
150.00000000  48.00000000  12.00000000   0.20000000
151.00000000  92.00000000  49.00000000   0.34751773
152.00000000  63.00000000  16.00000000   0.20253165
153.00000000  71.00000000  35.00000000   0.33018868
154.00000000  40.00000000  54.00000000   0.57446809
155.00000000   6.00000000  53.00000000   0.89830508
156.00000000  45.00000000  53.00000000   0.54081633
157.00000000  11.00000000  39.00000000   0.78000000
158.00000000  31.00000000  43.00000000   0.58108108
159.00000000  89.00000000  16.00000000   0.15238095
160.00000000  95.00000000  20.00000000   0.17391304
161.00000000  54.00000000  47.00000000   0.46534653
162.00000000  89.00000000  47.00000000   0.34558824
163.00000000  60.00000000  13.00000000   0.17808219
164.00000000  32.00000000  31.00000000   0.49206349
165.00000000 102.00000000  17.00000000   0.14285714
166.00000000  53.00000000  26.00000000   0.32911392
167.00000000  58.00000000  33.00000000   0.36263736
168.00000000  40.00000000  28.00000000   0.41176471
169.00000000   8.00000000  37.00000000   0.82222222
170.00000000  50.00000000  24.00000000   0.32432432
171.00000000  82.00000000  30.00000000   0.26785714
172.00000000  53.00000000  52.00000000   0.49523810
173.00000000  40.00000000  41.00000000   0.50617284
174.00000000  49.00000000  31.00000000   0.38750000
175.00000000  39.00000000  70.00000000   0.64220183
176.00000000  11.00000000  30.00000000   0.73170732
177.00000000  72.00000000  75.00000000   0.51020408
178.00000000   4.00000000   4.00000000   0.50000000
179.00000000  19.00000000  21.00000000   0.52500000
180.00000000  18.00000000  48.00000000   0.72727273
181.00000000  81.00000000  21.00000000   0.20588235
182.00000000  97.00000000  42.00000000   0.30215827
183.00000000  14.00000000  25.00000000   0.64102564
184.00000000  50.00000000  33.00000000   0.39759036
185.00000000  51.00000000  39.00000000   0.43333333
186.00000000  24.00000000  33.00000000   0.57894737
187.00000000   2.00000000  22.00000000   0.91666667
188.00000000  88.00000000  13.00000000   0.12871287
189.00000000 124.00000000  37.00000000   0.22981366
190.00000000  35.00000000  59.00000000   0.62765957
191.00000000  31.00000000  17.00000000   0.35416667
192.00000000  38.00000000  22.00000000   0.36666667
193.00000000  74.00000000  71.00000000   0.48965517
194.00000000  35.00000000  32.00000000   0.47761194
195.00000000  45.00000000  33.00000000   0.42307692
196.00000000  54.00000000  62.00000000   0.53448276
197.00000000  -6.00000000  45.00000000   1.15384615
198.00000000  55.00000000  63.00000000   0.53389831
199.00000000  75.00000000  23.00000000   0.23469388
200.00000000  31.00000000  30.00000000   0.49180328
201.00000000  76.00000000  25.00000000   0.24752475
202.00000000 -38.00000000  82.00000000   1.86363636
203.00000000  21.00000000  29.00000000   0.58000000
204.00000000  31.00000000  48.00000000   0.60759494
205.00000000 -12.00000000  21.00000000   2.33333333
206.00000000  18.00000000  22.00000000   0.55000000
207.00000000  64.00000000  35.00000000   0.35353535
208.00000000  -3.00000000  49.00000000   1.06521739
209.00000000  -2.00000000  19.00000000   1.11764706
210.00000000  45.00000000  24.00000000   0.34782609
211.00000000  35.00000000  34.00000000   0.49275362
212.00000000  69.00000000  55.00000000   0.44354839
213.00000000  11.00000000  17.00000000   0.60714286
214.00000000   5.00000000  39.00000000   0.88636364
215.00000000   7.00000000  49.00000000   0.87500000
216.00000000  39.00000000  36.00000000   0.48000000
217.00000000  29.00000000  49.00000000   0.62820513
218.00000000  35.00000000  22.00000000   0.38596491
219.00000000  65.00000000  75.00000000   0.53571429
220.00000000  28.00000000  38.00000000   0.57575758
221.00000000   9.00000000  44.00000000   0.83018868
222.00000000  47.00000000  35.00000000   0.42682927
223.00000000  32.00000000  41.00000000   0.56164384
224.00000000  58.00000000  40.00000000   0.40816327
225.00000000 -16.00000000  49.00000000   1.48484848
226.00000000  36.00000000  34.00000000   0.48571429
227.00000000  67.00000000  60.00000000   0.47244094
228.00000000   3.00000000  -6.00000000   2.00000000
229.00000000  71.00000000  55.00000000   0.43650794
230.00000000  13.00000000  13.00000000   0.50000000
231.00000000  49.00000000  66.00000000   0.57391304
232.00000000  27.00000000  43.00000000   0.61428571
233.00000000  37.00000000  69.00000000   0.65094340
234.00000000   3.00000000  37.00000000   0.92500000
235.00000000  28.00000000  14.00000000   0.33333333
236.00000000   6.00000000  54.00000000   0.90000000
237.00000000   9.00000000  17.00000000   0.65384615
238.00000000 -11.00000000  49.00000000   1.28947368
239.00000000  15.00000000  40.00000000   0.72727273
240.00000000  56.00000000  34.00000000   0.37777778
241.00000000  -8.00000000  36.00000000   1.28571429
242.00000000  36.00000000  43.00000000   0.54430380
243.00000000  28.00000000  60.00000000   0.68181818
244.00000000  75.00000000  61.00000000   0.44852941
245.00000000  47.00000000  17.00000000   0.26562500
246.00000000  40.00000000  29.00000000   0.42028986
247.00000000  47.00000000  50.00000000   0.51546392
248.00000000  67.00000000  19.00000000   0.22093023
249.00000000 -22.00000000  44.00000000   2.00000000
250.00000000 -12.00000000  57.00000000   1.26666667
251.00000000 -28.00000000   6.00000000  -0.27272727
252.00000000  18.00000000  36.00000000   0.66666667
253.00000000  24.00000000  52.00000000   0.68421053
254.00000000  88.00000000  22.00000000   0.20000000
255.00000000  78.00000000  18.00000000   0.18750000
256.00000000   5.00000000  51.00000000   0.91071429
257.00000000 -11.00000000  52.00000000   1.26829268
258.00000000  36.00000000  27.00000000   0.42857143
259.00000000  35.00000000  33.00000000   0.48529412
260.00000000  -5.00000000  53.00000000   1.10416667
261.00000000   8.00000000  38.00000000   0.82608696
262.00000000  29.00000000  29.00000000   0.50000000
263.00000000  -7.00000000  24.00000000   1.41176471
264.00000000 -30.00000000  45.00000000   3.00000000
265.00000000  23.00000000  21.00000000   0.47727273
266.00000000  29.00000000  20.00000000   0.40816327
267.00000000  42.00000000   9.00000000   0.17647059
268.00000000   1.00000000  24.00000000   0.96000000
269.00000000  34.00000000  11.00000000   0.24444444
270.00000000   3.00000000  10.00000000   0.76923077
271.00000000  43.00000000  41.00000000   0.48809524
272.00000000  10.00000000  31.00000000   0.75609756
273.00000000  31.00000000  20.00000000   0.39215686
274.00000000   8.00000000  28.00000000   0.77777778
275.00000000  53.00000000  58.00000000   0.52252252
276.00000000   3.00000000   5.00000000   0.62500000
277.00000000  47.00000000  37.00000000   0.44047619
278.00000000  14.00000000  70.00000000   0.83333333
279.00000000 -22.00000000  36.00000000   2.57142857
280.00000000  -2.00000000  41.00000000   1.05128205
281.00000000  16.00000000  33.00000000   0.67346939
282.00000000 -24.00000000  -4.00000000   0.14285714
283.00000000  71.00000000  28.00000000   0.28282828
284.00000000  18.00000000   5.00000000   0.21739130
285.00000000  43.00000000  15.00000000   0.25862069
286.00000000  59.00000000  20.00000000   0.25316456
287.00000000  13.00000000   4.00000000   0.23529412
288.00000000  36.00000000  40.00000000   0.52631579
289.00000000  37.00000000  32.00000000   0.46376812
290.00000000  34.00000000  22.00000000   0.39285714
291.00000000  72.00000000   4.00000000   0.05263158
292.00000000   0.00000000  49.00000000   1.00000000
293.00000000  32.00000000  13.00000000   0.28888889
294.00000000   0.00000000  14.00000000   1.00000000
295.00000000  47.00000000  17.00000000   0.26562500
296.00000000  -3.00000000  34.00000000   1.09677419
297.00000000  42.00000000  31.00000000   0.42465753
298.00000000  11.00000000  27.00000000   0.71052632
299.00000000  -2.00000000  55.00000000   1.03773585
300.00000000   0.00000000  36.00000000   1.00000000
301.00000000   7.00000000  58.00000000   0.89230769
302.00000000  41.00000000  53.00000000   0.56382979
303.00000000  15.00000000   1.00000000   0.06250000
304.00000000  13.00000000  52.00000000   0.80000000
305.00000000  20.00000000  33.00000000   0.62264151
306.00000000  53.00000000  43.00000000   0.44791667
307.00000000 -16.00000000  37.00000000   1.76190476
308.00000000  72.00000000  42.00000000   0.36842105
309.00000000  32.00000000  54.00000000   0.62790698
310.00000000  83.00000000 -11.00000000  -0.15277778
311.00000000  -9.00000000 -13.00000000   0.59090909
312.00000000   1.00000000  17.00000000   0.94444444
313.00000000 -13.00000000  10.00000000  -3.33333333
314.00000000   0.00000000  44.00000000   1.00000000
315.00000000 -12.00000000  43.00000000   1.38709677
316.00000000   5.00000000  36.00000000   0.87804878
317.00000000  35.00000000  31.00000000   0.46969697
318.00000000  52.00000000  12.00000000   0.18750000
319.00000000   6.00000000  21.00000000   0.77777778
320.00000000  19.00000000  28.00000000   0.59574468
321.00000000 -10.00000000   5.00000000  -1.00000000
322.00000000   9.00000000  25.00000000   0.73529412
323.00000000  20.00000000  23.00000000   0.53488372
324.00000000  15.00000000  66.00000000   0.81481481
325.00000000  12.00000000  34.00000000   0.73913043
326.00000000  41.00000000  12.00000000   0.22641509
327.00000000   4.00000000  50.00000000   0.92592593
328.00000000 -37.00000000  36.00000000 -36.00000000
329.00000000  19.00000000  78.00000000   0.80412371
330.00000000 -12.00000000  51.00000000   1.30769231
331.00000000  -2.00000000  38.00000000   1.05555556
332.00000000 -14.00000000  49.00000000   1.40000000
333.00000000 -44.00000000  53.00000000   5.88888889
334.00000000   6.00000000  14.00000000   0.70000000
335.00000000   8.00000000  34.00000000   0.80952381
336.00000000  -7.00000000  30.00000000   1.30434783
337.00000000 -21.00000000  18.00000000  -6.00000000
338.00000000 -11.00000000  19.00000000   2.37500000
339.00000000  62.00000000  58.00000000   0.48333333
340.00000000  40.00000000  54.00000000   0.57446809
341.00000000  10.00000000  68.00000000   0.87179487
342.00000000  57.00000000  16.00000000   0.21917808
343.00000000  66.00000000  34.00000000   0.34000000
344.00000000   4.00000000  31.00000000   0.88571429
345.00000000  -7.00000000  16.00000000   1.77777778
346.00000000  21.00000000  31.00000000   0.59615385
347.00000000 -26.00000000  -2.00000000   0.07142857
348.00000000  12.00000000  17.00000000   0.58620690
349.00000000  80.00000000  10.00000000   0.11111111
350.00000000  13.00000000  39.00000000   0.75000000
351.00000000  26.00000000  -2.00000000  -0.08333333
352.00000000 -19.00000000  63.00000000   1.43181818
353.00000000  30.00000000  20.00000000   0.40000000
354.00000000  14.00000000  35.00000000   0.71428571
355.00000000  49.00000000  57.00000000   0.53773585
356.00000000  45.00000000  31.00000000   0.40789474
357.00000000  -4.00000000  29.00000000   1.16000000
358.00000000  11.00000000  22.00000000   0.66666667
359.00000000  21.00000000  12.00000000   0.36363636
360.00000000 -16.00000000  47.00000000   1.51612903
361.00000000  45.00000000  34.00000000   0.43037975
362.00000000  12.00000000  18.00000000   0.60000000
363.00000000   3.00000000  41.00000000   0.93181818
364.00000000  11.00000000  25.00000000   0.69444444
365.00000000 -11.00000000  43.00000000   1.34375000
366.00000000  47.00000000   9.00000000   0.16071429
367.00000000  45.00000000  35.00000000   0.43750000
368.00000000   9.00000000  38.00000000   0.80851064
369.00000000 -13.00000000  24.00000000   2.18181818
370.00000000  19.00000000   0.00000000   0.00000000
371.00000000  -3.00000000  30.00000000   1.11111111
372.00000000  66.00000000  50.00000000   0.43103448
373.00000000  22.00000000  13.00000000   0.37142857
374.00000000 -19.00000000  22.00000000   7.33333333
375.00000000  16.00000000  34.00000000   0.68000000
376.00000000  10.00000000 -11.00000000  11.00000000
377.00000000  26.00000000  23.00000000   0.46938776
378.00000000  54.00000000   3.00000000   0.05263158
379.00000000  21.00000000  19.00000000   0.47500000
380.00000000  20.00000000  24.00000000   0.54545455
381.00000000  39.00000000  24.00000000   0.38095238
382.00000000  16.00000000  68.00000000   0.80952381
383.00000000  24.00000000  51.00000000   0.68000000
384.00000000  48.00000000  42.00000000   0.46666667
385.00000000 -18.00000000  34.00000000   2.12500000
386.00000000  53.00000000  18.00000000   0.25352113
387.00000000  33.00000000  33.00000000   0.50000000
388.00000000  26.00000000  18.00000000   0.40909091
389.00000000  10.00000000  34.00000000   0.77272727
390.00000000  -9.00000000  11.00000000   5.50000000
391.00000000  22.00000000   3.00000000   0.12000000
392.00000000   6.00000000  -6.00000000   0.50000000
393.00000000   7.00000000   4.00000000   0.36363636
394.00000000  33.00000000  37.00000000   0.52857143
395.00000000  39.00000000  20.00000000   0.33898305
396.00000000  44.00000000   7.00000000   0.13725490
397.00000000  -1.00000000  19.00000000   1.05555556
398.00000000 -31.00000000  21.00000000  -2.10000000
399.00000000  41.00000000  16.00000000   0.28070175
400.00000000  40.00000000  11.00000000   0.21568627
401.00000000  24.00000000  33.00000000   0.57894737
402.00000000  58.00000000  42.00000000   0.42000000
403.00000000  11.00000000  60.00000000   0.84507042
404.00000000 -15.00000000 -11.00000000   0.42307692
405.00000000  26.00000000  56.00000000   0.68292683
406.00000000 -45.00000000  43.00000000 -21.50000000
407.00000000 -12.00000000  60.00000000   1.25000000
408.00000000  30.00000000  36.00000000   0.54545455
409.00000000  38.00000000  11.00000000   0.22448980
410.00000000  51.00000000  69.00000000   0.57500000
411.00000000  33.00000000  24.00000000   0.42105263
412.00000000  -5.00000000   8.00000000   2.66666667
413.00000000  15.00000000  -2.00000000  -0.15384615
414.00000000  36.00000000  33.00000000   0.47826087
415.00000000  -6.00000000  26.00000000   1.30000000
416.00000000  34.00000000  36.00000000   0.51428571
417.00000000   3.00000000  43.00000000   0.93478261
418.00000000   3.00000000  43.00000000   0.93478261
419.00000000  19.00000000   5.00000000   0.20833333
420.00000000   9.00000000  22.00000000   0.70967742
421.00000000  10.00000000   4.00000000   0.28571429
422.00000000 -67.00000000  47.00000000  -2.35000000
423.00000000 -41.00000000  14.00000000  -0.51851852
424.00000000  18.00000000  24.00000000   0.57142857
425.00000000  55.00000000  41.00000000   0.42708333
426.00000000 -24.00000000  39.00000000   2.60000000
427.00000000  -7.00000000 -11.00000000   0.61111111
428.00000000  17.00000000  17.00000000   0.50000000
429.00000000  45.00000000  17.00000000   0.27419355
430.00000000  -4.00000000  67.00000000   1.06349206
431.00000000  66.00000000  45.00000000   0.40540541
432.00000000  -1.00000000  27.00000000   1.03846154
433.00000000 -27.00000000  13.00000000  -0.92857143
434.00000000 -11.00000000  29.00000000   1.61111111
435.00000000  20.00000000  38.00000000   0.65517241
436.00000000  90.00000000  25.00000000   0.21739130
437.00000000 -42.00000000  57.00000000   3.80000000
438.00000000   7.00000000  19.00000000   0.73076923
439.00000000  -3.00000000  32.00000000   1.10344828
440.00000000  -3.00000000   2.00000000  -2.00000000
441.00000000  11.00000000  39.00000000   0.78000000
442.00000000 -40.00000000  34.00000000  -5.66666667
443.00000000  36.00000000  48.00000000   0.57142857
444.00000000  15.00000000   7.00000000   0.31818182
445.00000000  13.00000000   3.00000000   0.18750000
446.00000000  15.00000000  20.00000000   0.57142857
447.00000000  76.00000000  28.00000000   0.26923077
448.00000000 -30.00000000  -6.00000000   0.16666667
449.00000000  23.00000000  16.00000000   0.41025641
450.00000000  73.00000000  38.00000000   0.34234234
451.00000000  -4.00000000  31.00000000   1.14814815
452.00000000 -40.00000000  55.00000000   3.66666667
453.00000000  46.00000000  -1.00000000  -0.02222222
454.00000000  -6.00000000  54.00000000   1.12500000
455.00000000  -6.00000000  16.00000000   1.60000000
456.00000000 -15.00000000  13.00000000  -6.50000000
457.00000000  13.00000000  11.00000000   0.45833333
458.00000000  29.00000000  55.00000000   0.65476190
459.00000000  -5.00000000  11.00000000   1.83333333
460.00000000  -1.00000000  47.00000000   1.02173913
461.00000000   9.00000000  33.00000000   0.78571429
462.00000000  25.00000000  37.00000000   0.59677419
463.00000000  19.00000000  22.00000000   0.53658537
464.00000000  26.00000000  21.00000000   0.44680851
465.00000000 -28.00000000  20.00000000  -2.50000000
466.00000000  36.00000000  11.00000000   0.23404255
467.00000000  66.00000000  25.00000000   0.27472527
468.00000000   3.00000000  70.00000000   0.95890411
469.00000000  44.00000000  25.00000000   0.36231884
470.00000000  28.00000000  56.00000000   0.66666667
471.00000000   8.00000000  47.00000000   0.85454545
472.00000000  16.00000000  14.00000000   0.46666667
473.00000000 -25.00000000  21.00000000  -5.25000000
474.00000000   8.00000000  28.00000000   0.77777778
475.00000000 -24.00000000  13.00000000  -1.18181818
476.00000000  -2.00000000  17.00000000   1.13333333
477.00000000  -9.00000000  40.00000000   1.29032258
478.00000000  50.00000000  44.00000000   0.46808511
479.00000000  49.00000000  29.00000000   0.37179487
480.00000000  -2.00000000  58.00000000   1.03571429
481.00000000  52.00000000   7.00000000   0.11864407
482.00000000  42.00000000  46.00000000   0.52272727
483.00000000  22.00000000  -8.00000000  -0.57142857
484.00000000  10.00000000  47.00000000   0.82456140
485.00000000  23.00000000  -5.00000000  -0.27777778
486.00000000 -14.00000000  52.00000000   1.36842105
487.00000000 -20.00000000  19.00000000 -19.00000000
488.00000000   7.00000000  21.00000000   0.75000000
489.00000000  30.00000000  38.00000000   0.55882353
490.00000000  12.00000000  47.00000000   0.79661017
491.00000000  -4.00000000  27.00000000   1.17391304
492.00000000  -7.00000000  50.00000000   1.16279070
493.00000000  -1.00000000  72.00000000   1.01408451
494.00000000  71.00000000  47.00000000   0.39830508
495.00000000  33.00000000  29.00000000   0.46774194
496.00000000 -33.00000000  60.00000000   2.22222222
497.00000000 -32.00000000  59.00000000   2.18518519
498.00000000   1.00000000  65.00000000   0.98484848
499.00000000  38.00000000  22.00000000   0.36666667
500.00000000  49.00000000  16.00000000   0.24615385
