# Supplementary material for: Ubiquitin transfer by a RING E3 ligase occurs from a closed E2~ubiquitin conformation
Source: Nat Commun. 2020 Jun 5;11:2846. doi: 10.1038/s41467-020-16666-y (PMC7275055; doi:10.1038/s41467-020-16666-y)
Supplement: Supplementary file 4 — Source Data [file 41467_2020_16666_MOESM4_ESM.zip › Source_Data/Figures/Figure_5/Figure_5a/ASCII_44RNF4/9_164with_fret.dat]

  0.00000000  92.00000000 231.00000000   0.71517028
  1.00000000 115.00000000 217.00000000   0.65361446
  2.00000000 168.00000000 218.00000000   0.56476684
  3.00000000 134.00000000 283.00000000   0.67865707
  4.00000000 125.00000000 195.00000000   0.60937500
  5.00000000 173.00000000 224.00000000   0.56423174
  6.00000000 183.00000000 219.00000000   0.54477612
  7.00000000 131.00000000 255.00000000   0.66062176
  8.00000000 141.00000000 244.00000000   0.63376623
  9.00000000 165.00000000 215.00000000   0.56578947
 10.00000000 171.00000000 200.00000000   0.53908356
 11.00000000  53.00000000 176.00000000   0.76855895
 12.00000000 102.00000000 226.00000000   0.68902439
 13.00000000 132.00000000 156.00000000   0.54166667
 14.00000000 120.00000000 180.00000000   0.60000000
 15.00000000 118.00000000  26.00000000   0.18055556
 16.00000000  29.00000000 -13.00000000  -0.81250000
 17.00000000 -35.00000000  18.00000000  -1.05882353
 18.00000000   5.00000000  72.00000000   0.93506494
 19.00000000   3.00000000  20.00000000   0.86956522
 20.00000000  18.00000000  41.00000000   0.69491525
 21.00000000   9.00000000  67.00000000   0.88157895
 22.00000000  -8.00000000  24.00000000   1.50000000
 23.00000000 -21.00000000   5.00000000  -0.31250000
 24.00000000  14.00000000  30.00000000   0.68181818
 25.00000000   5.00000000  28.00000000   0.84848485
 26.00000000   7.00000000  20.00000000   0.74074074
 27.00000000  -4.00000000  11.00000000   1.57142857
 28.00000000  33.00000000  24.00000000   0.42105263
 29.00000000  12.00000000  29.00000000   0.70731707
 30.00000000  34.00000000   9.00000000   0.20930233
 31.00000000  12.00000000  13.00000000   0.52000000
 32.00000000  36.00000000  -4.00000000  -0.12500000
 33.00000000   7.00000000  37.00000000   0.84090909
 34.00000000  22.00000000  15.00000000   0.40540541
 35.00000000  -7.00000000 -12.00000000   0.63157895
 36.00000000  12.00000000  20.00000000   0.62500000
 37.00000000  28.00000000  36.00000000   0.56250000
 38.00000000   2.00000000  27.00000000   0.93103448
 39.00000000  42.00000000   9.00000000   0.17647059
 40.00000000  17.00000000   9.00000000   0.34615385
 41.00000000  44.00000000   6.00000000   0.12000000
 42.00000000  37.00000000  34.00000000   0.47887324
 43.00000000  14.00000000  10.00000000   0.41666667
 44.00000000   4.00000000  22.00000000   0.84615385
 45.00000000  36.00000000  13.00000000   0.26530612
 46.00000000 -26.00000000  18.00000000  -2.25000000
 47.00000000  34.00000000  -1.00000000  -0.03030303
 48.00000000   8.00000000  35.00000000   0.81395349
 49.00000000 -14.00000000   4.00000000  -0.40000000
 50.00000000  22.00000000  32.00000000   0.59259259
 51.00000000  26.00000000  30.00000000   0.53571429
 52.00000000   2.00000000   3.00000000   0.60000000
 53.00000000   0.00000000  -4.00000000   1.00000000
 54.00000000  63.00000000  22.00000000   0.25882353
 55.00000000  -7.00000000  20.00000000   1.53846154
 56.00000000 -16.00000000  23.00000000   3.28571429
 57.00000000  50.00000000  30.00000000   0.37500000
 58.00000000  36.00000000   1.00000000   0.02702703
 59.00000000   0.00000000  -8.00000000   1.00000000
 60.00000000  -6.00000000  41.00000000   1.17142857
 61.00000000  -3.00000000   6.00000000   2.00000000
 62.00000000  12.00000000  37.00000000   0.75510204
 63.00000000   4.00000000  -8.00000000   2.00000000
 64.00000000 -28.00000000  45.00000000   2.64705882
 65.00000000 -48.00000000  -2.00000000   0.04000000
 66.00000000 -13.00000000  27.00000000   1.92857143
 67.00000000 -22.00000000 -13.00000000   0.37142857
 68.00000000  44.00000000  39.00000000   0.46987952
 69.00000000  22.00000000  15.00000000   0.40540541
 70.00000000   8.00000000  42.00000000   0.84000000
 71.00000000  -6.00000000   1.00000000  -0.20000000
 72.00000000  28.00000000   0.00000000   0.00000000
 73.00000000 -25.00000000  35.00000000   3.50000000
 74.00000000 -22.00000000  10.00000000  -0.83333333
 75.00000000  11.00000000  26.00000000   0.70270270
 76.00000000  -4.00000000  61.00000000   1.07017544
 77.00000000 -40.00000000  41.00000000  41.00000000
 78.00000000  -2.00000000  14.00000000   1.16666667
 79.00000000  44.00000000  32.00000000   0.42105263
 80.00000000 -22.00000000  37.00000000   2.46666667
 81.00000000 -48.00000000  12.00000000  -0.33333333
 82.00000000 -20.00000000  38.00000000   2.11111111
 83.00000000  -2.00000000   1.00000000  -1.00000000
 84.00000000 -16.00000000   0.00000000  -0.00000000
 85.00000000  64.00000000  19.00000000   0.22891566
 86.00000000 -10.00000000  46.00000000   1.27777778
 87.00000000  31.00000000  37.00000000   0.54411765
 88.00000000   5.00000000  25.00000000   0.83333333
 89.00000000  46.00000000  39.00000000   0.45882353
 90.00000000  24.00000000   4.00000000   0.14285714
 91.00000000   4.00000000  29.00000000   0.87878788
 92.00000000  57.00000000  14.00000000   0.19718310
 93.00000000  -1.00000000   8.00000000   1.14285714
 94.00000000  16.00000000  41.00000000   0.71929825
 95.00000000 -41.00000000 -13.00000000   0.24074074
 96.00000000   6.00000000  16.00000000   0.72727273
 97.00000000  16.00000000  27.00000000   0.62790698
 98.00000000  19.00000000  29.00000000   0.60416667
 99.00000000  19.00000000  26.00000000   0.57777778
100.00000000  -7.00000000   6.00000000  -6.00000000
101.00000000  -9.00000000  16.00000000   2.28571429
102.00000000  30.00000000  48.00000000   0.61538462
103.00000000  23.00000000  71.00000000   0.75531915
104.00000000  -6.00000000  40.00000000   1.17647059
105.00000000  52.00000000   6.00000000   0.10344828
106.00000000 -12.00000000   1.00000000  -0.09090909
107.00000000  51.00000000  47.00000000   0.47959184
108.00000000 -11.00000000  -1.00000000   0.08333333
109.00000000  24.00000000   2.00000000   0.07692308
110.00000000   6.00000000   8.00000000   0.57142857
111.00000000  15.00000000  46.00000000   0.75409836
112.00000000  -5.00000000  24.00000000   1.26315789
113.00000000 -17.00000000  33.00000000   2.06250000
114.00000000  49.00000000  12.00000000   0.19672131
115.00000000  -2.00000000 -11.00000000   0.84615385
116.00000000  29.00000000  25.00000000   0.46296296
117.00000000   5.00000000  11.00000000   0.68750000
118.00000000  66.00000000 -16.00000000  -0.32000000
119.00000000  12.00000000  16.00000000   0.57142857
120.00000000  31.00000000  21.00000000   0.40384615
121.00000000  -5.00000000  36.00000000   1.16129032
122.00000000 -12.00000000  17.00000000   3.40000000
123.00000000  41.00000000  13.00000000   0.24074074
124.00000000  16.00000000   2.00000000   0.11111111
125.00000000 -16.00000000  26.00000000   2.60000000
126.00000000  28.00000000  19.00000000   0.40425532
127.00000000  10.00000000   0.00000000   0.00000000
128.00000000  11.00000000  15.00000000   0.57692308
129.00000000  32.00000000  23.00000000   0.41818182
130.00000000 -15.00000000  26.00000000   2.36363636
131.00000000  26.00000000  39.00000000   0.60000000
132.00000000 -22.00000000  37.00000000   2.46666667
133.00000000  42.00000000  13.00000000   0.23636364
134.00000000 -34.00000000  29.00000000  -5.80000000
135.00000000   6.00000000 -18.00000000   1.50000000
136.00000000  -1.00000000  -2.00000000   0.66666667
137.00000000  73.00000000  12.00000000   0.14117647
138.00000000  22.00000000  28.00000000   0.56000000
139.00000000  31.00000000  17.00000000   0.35416667
140.00000000  15.00000000  12.00000000   0.44444444
141.00000000 -30.00000000  52.00000000   2.36363636
142.00000000  29.00000000  18.00000000   0.38297872
143.00000000   3.00000000   2.00000000   0.40000000
144.00000000 -18.00000000  27.00000000   3.00000000
145.00000000 -18.00000000  17.00000000 -17.00000000
146.00000000 -16.00000000 -20.00000000   0.55555556
147.00000000  85.00000000  16.00000000   0.15841584
148.00000000  -4.00000000  27.00000000   1.17391304
149.00000000 -13.00000000 -22.00000000   0.62857143
150.00000000  27.00000000   6.00000000   0.18181818
151.00000000 -27.00000000  11.00000000  -0.68750000
152.00000000 -55.00000000  29.00000000  -1.11538462
153.00000000  12.00000000  25.00000000   0.67567568
154.00000000   6.00000000   2.00000000   0.25000000
155.00000000   2.00000000  21.00000000   0.91304348
156.00000000  10.00000000 -12.00000000   6.00000000
157.00000000   1.00000000   4.00000000   0.80000000
158.00000000   6.00000000   4.00000000   0.40000000
159.00000000 -34.00000000 -10.00000000   0.22727273
160.00000000   8.00000000  12.00000000   0.60000000
161.00000000 -34.00000000  -4.00000000   0.10526316
162.00000000  30.00000000  22.00000000   0.42307692
163.00000000  19.00000000   3.00000000   0.13636364
164.00000000 -12.00000000  -3.00000000   0.20000000
165.00000000 -16.00000000  -9.00000000   0.36000000
166.00000000  -5.00000000  12.00000000   1.71428571
167.00000000   2.00000000  62.00000000   0.96875000
168.00000000  23.00000000  18.00000000   0.43902439
169.00000000 -10.00000000  21.00000000   1.90909091
170.00000000 -41.00000000  26.00000000  -1.73333333
171.00000000 -30.00000000  27.00000000  -9.00000000
172.00000000 -14.00000000 -12.00000000   0.46153846
173.00000000  -3.00000000   3.00000000   0.50000000
174.00000000 -18.00000000  19.00000000  19.00000000
175.00000000  59.00000000  -1.00000000  -0.01724138
176.00000000  38.00000000  28.00000000   0.42424242
177.00000000   3.00000000  14.00000000   0.82352941
178.00000000   4.00000000  34.00000000   0.89473684
179.00000000  -2.00000000  15.00000000   1.15384615
180.00000000  31.00000000  -1.00000000  -0.03333333
181.00000000   5.00000000 -12.00000000   1.71428571
182.00000000 -11.00000000  55.00000000   1.25000000
183.00000000   7.00000000  77.00000000   0.91666667
184.00000000  46.00000000   2.00000000   0.04166667
185.00000000 -50.00000000   8.00000000  -0.19047619
186.00000000   8.00000000  33.00000000   0.80487805
187.00000000 -14.00000000  10.00000000  -2.50000000
188.00000000 -31.00000000   1.00000000  -0.03333333
189.00000000   4.00000000  21.00000000   0.84000000
190.00000000  27.00000000  14.00000000   0.34146341
191.00000000  -8.00000000  11.00000000   3.66666667
192.00000000   0.00000000   0.00000000   0.50000000
193.00000000  19.00000000  37.00000000   0.66071429
194.00000000  35.00000000 -13.00000000  -0.59090909
195.00000000 -16.00000000  -4.00000000   0.20000000
196.00000000  37.00000000   9.00000000   0.19565217
197.00000000  79.00000000  32.00000000   0.28828829
198.00000000  12.00000000  24.00000000   0.66666667
199.00000000  30.00000000   2.00000000   0.06250000
200.00000000 -28.00000000   1.00000000  -0.03703704
201.00000000  48.00000000 -14.00000000  -0.41176471
202.00000000 -23.00000000  18.00000000  -3.60000000
203.00000000 -12.00000000 -15.00000000   0.55555556
204.00000000   8.00000000  36.00000000   0.81818182
205.00000000   9.00000000  16.00000000   0.64000000
206.00000000  -5.00000000  17.00000000   1.41666667
207.00000000  38.00000000 -12.00000000  -0.46153846
208.00000000 -40.00000000  17.00000000  -0.73913043
209.00000000  35.00000000  12.00000000   0.25531915
210.00000000   1.00000000  11.00000000   0.91666667
211.00000000  -7.00000000   2.00000000  -0.40000000
212.00000000   1.00000000  -7.00000000   1.16666667
213.00000000 -16.00000000  19.00000000   6.33333333
214.00000000 -35.00000000  10.00000000  -0.40000000
215.00000000  33.00000000   7.00000000   0.17500000
216.00000000   7.00000000  17.00000000   0.70833333
217.00000000   3.00000000  12.00000000   0.80000000
218.00000000  25.00000000   8.00000000   0.24242424
219.00000000   0.00000000  21.00000000   1.00000000
220.00000000   8.00000000  11.00000000   0.57894737
221.00000000  19.00000000   5.00000000   0.20833333
222.00000000  -2.00000000  29.00000000   1.07407407
223.00000000 -27.00000000  12.00000000  -0.80000000
224.00000000   9.00000000  45.00000000   0.83333333
225.00000000   4.00000000  12.00000000   0.75000000
226.00000000  73.00000000  34.00000000   0.31775701
227.00000000 -24.00000000  21.00000000  -7.00000000
228.00000000  18.00000000  18.00000000   0.50000000
229.00000000  -9.00000000  25.00000000   1.56250000
230.00000000  27.00000000  16.00000000   0.37209302
231.00000000  37.00000000  14.00000000   0.27450980
232.00000000  13.00000000  38.00000000   0.74509804
233.00000000 -16.00000000  10.00000000  -1.66666667
234.00000000  -5.00000000  -9.00000000   0.64285714
235.00000000   3.00000000  10.00000000   0.76923077
236.00000000  45.00000000  16.00000000   0.26229508
237.00000000  -9.00000000  22.00000000   1.69230769
238.00000000  -2.00000000   8.00000000   1.33333333
239.00000000  46.00000000  14.00000000   0.23333333
240.00000000  38.00000000  13.00000000   0.25490196
241.00000000  16.00000000  22.00000000   0.57894737
242.00000000  -1.00000000  38.00000000   1.02702703
243.00000000 -20.00000000   7.00000000  -0.53846154
244.00000000 -55.00000000  34.00000000  -1.61904762
245.00000000  59.00000000   7.00000000   0.10606061
246.00000000  -2.00000000  11.00000000   1.22222222
247.00000000 -27.00000000  53.00000000   2.03846154
248.00000000 -45.00000000   8.00000000  -0.21621622
249.00000000   2.00000000  -1.00000000  -1.00000000
250.00000000   6.00000000 -23.00000000   1.35294118
251.00000000  -3.00000000  12.00000000   1.33333333
252.00000000 -19.00000000   7.00000000  -0.58333333
253.00000000 -17.00000000  13.00000000  -3.25000000
254.00000000  14.00000000  17.00000000   0.54838710
255.00000000  16.00000000  13.00000000   0.44827586
256.00000000   7.00000000  28.00000000   0.80000000
257.00000000  19.00000000  15.00000000   0.44117647
258.00000000  -3.00000000  18.00000000   1.20000000
259.00000000  38.00000000 -14.00000000  -0.58333333
260.00000000 -14.00000000 -15.00000000   0.51724138
261.00000000   7.00000000  -6.00000000  -6.00000000
262.00000000 -18.00000000  47.00000000   1.62068966
263.00000000  10.00000000  39.00000000   0.79591837
264.00000000  -1.00000000  12.00000000   1.09090909
265.00000000   3.00000000  -9.00000000   1.50000000
266.00000000   9.00000000  -2.00000000  -0.28571429
267.00000000  15.00000000  34.00000000   0.69387755
268.00000000 -17.00000000   9.00000000  -1.12500000
269.00000000  16.00000000   8.00000000   0.33333333
270.00000000  45.00000000  -7.00000000  -0.18421053
271.00000000 -17.00000000   6.00000000  -0.54545455
272.00000000  25.00000000  12.00000000   0.32432432
273.00000000  15.00000000 -13.00000000  -6.50000000
274.00000000 -15.00000000 -11.00000000   0.42307692
275.00000000 -22.00000000   4.00000000  -0.22222222
276.00000000 -10.00000000  13.00000000   4.33333333
277.00000000   9.00000000  22.00000000   0.70967742
278.00000000   6.00000000   4.00000000   0.40000000
279.00000000 -25.00000000  28.00000000   9.33333333
280.00000000  -4.00000000  22.00000000   1.22222222
281.00000000  57.00000000  54.00000000   0.48648649
282.00000000 -10.00000000  -4.00000000   0.28571429
283.00000000   1.00000000   4.00000000   0.80000000
284.00000000  11.00000000  -2.00000000  -0.22222222
285.00000000 -11.00000000  16.00000000   3.20000000
286.00000000 -45.00000000  -2.00000000   0.04255319
287.00000000 -20.00000000   4.00000000  -0.25000000
288.00000000  -2.00000000  33.00000000   1.06451613
289.00000000  23.00000000  15.00000000   0.39473684
290.00000000 -15.00000000  11.00000000  -2.75000000
291.00000000  22.00000000  12.00000000   0.35294118
292.00000000  14.00000000 -14.00000000   0.50000000
293.00000000  18.00000000  22.00000000   0.55000000
294.00000000   1.00000000  14.00000000   0.93333333
295.00000000  55.00000000   4.00000000   0.06779661
296.00000000  25.00000000   2.00000000   0.07407407
297.00000000 -17.00000000  15.00000000  -7.50000000
298.00000000   1.00000000  29.00000000   0.96666667
299.00000000 -25.00000000  16.00000000  -1.77777778
300.00000000 -21.00000000   2.00000000  -0.10526316
301.00000000  16.00000000  -6.00000000  -0.60000000
302.00000000 -20.00000000 -13.00000000   0.39393939
303.00000000  -2.00000000  16.00000000   1.14285714
304.00000000 -15.00000000  -6.00000000   0.28571429
305.00000000  50.00000000 -14.00000000  -0.38888889
306.00000000 -11.00000000   4.00000000  -0.57142857
307.00000000 -26.00000000   5.00000000  -0.23809524
308.00000000 -18.00000000   1.00000000  -0.05882353
309.00000000 -32.00000000  -4.00000000   0.11111111
310.00000000  -4.00000000  10.00000000   1.66666667
311.00000000  13.00000000  37.00000000   0.74000000
312.00000000 -19.00000000  11.00000000  -1.37500000
313.00000000 -35.00000000  13.00000000  -0.59090909
314.00000000 -33.00000000  30.00000000 -10.00000000
315.00000000  45.00000000  -5.00000000  -0.12500000
316.00000000  31.00000000   7.00000000   0.18421053
317.00000000 -33.00000000  12.00000000  -0.57142857
318.00000000  21.00000000   4.00000000   0.16000000
319.00000000 -14.00000000  17.00000000   5.66666667
320.00000000  27.00000000 -17.00000000  -1.70000000
321.00000000  14.00000000  -8.00000000  -1.33333333
322.00000000   1.00000000   0.00000000   0.00000000
323.00000000 -32.00000000  24.00000000  -3.00000000
324.00000000 -22.00000000   9.00000000  -0.69230769
325.00000000  18.00000000  24.00000000   0.57142857
326.00000000   5.00000000  26.00000000   0.83870968
327.00000000  -3.00000000  24.00000000   1.14285714
328.00000000  18.00000000  20.00000000   0.52631579
329.00000000  -3.00000000   3.00000000   0.50000000
330.00000000 -26.00000000   9.00000000  -0.52941176
331.00000000  10.00000000  -1.00000000  -0.11111111
332.00000000  45.00000000  13.00000000   0.22413793
333.00000000   3.00000000   3.00000000   0.50000000
334.00000000 -35.00000000  24.00000000  -2.18181818
335.00000000  25.00000000  21.00000000   0.45652174
336.00000000 -36.00000000  19.00000000  -1.11764706
337.00000000  -9.00000000  11.00000000   5.50000000
338.00000000  30.00000000  -3.00000000  -0.11111111
339.00000000   8.00000000   2.00000000   0.20000000
340.00000000  -3.00000000 -20.00000000   0.86956522
341.00000000   3.00000000   7.00000000   0.70000000
342.00000000  15.00000000   1.00000000   0.06250000
343.00000000 -12.00000000 -12.00000000   0.50000000
344.00000000 -30.00000000   3.00000000  -0.11111111
345.00000000  24.00000000  18.00000000   0.42857143
346.00000000 -22.00000000 -15.00000000   0.40540541
347.00000000   1.00000000  -6.00000000   1.20000000
348.00000000  -6.00000000  -9.00000000   0.60000000
349.00000000  -3.00000000  42.00000000   1.07692308
350.00000000  15.00000000  10.00000000   0.40000000
351.00000000  47.00000000  11.00000000   0.18965517
352.00000000 -24.00000000  19.00000000  -3.80000000
353.00000000   7.00000000 -20.00000000   1.53846154
354.00000000  18.00000000  29.00000000   0.61702128
355.00000000  -9.00000000  31.00000000   1.40909091
356.00000000  -9.00000000   0.00000000  -0.00000000
357.00000000 -36.00000000   2.00000000  -0.05882353
358.00000000 -20.00000000   2.00000000  -0.11111111
359.00000000 -13.00000000 -10.00000000   0.43478261
360.00000000 -21.00000000  21.00000000   0.50000000
361.00000000  43.00000000  10.00000000   0.18867925
362.00000000 -10.00000000  17.00000000   2.42857143
363.00000000 -17.00000000  27.00000000   2.70000000
364.00000000 -39.00000000  19.00000000  -0.95000000
365.00000000 -45.00000000 -21.00000000   0.31818182
366.00000000  32.00000000   2.00000000   0.05882353
367.00000000  -8.00000000   4.00000000  -1.00000000
368.00000000  -1.00000000   9.00000000   1.12500000
369.00000000 -36.00000000  -5.00000000   0.12195122
370.00000000  11.00000000  13.00000000   0.54166667
371.00000000 -36.00000000   5.00000000  -0.16129032
372.00000000  27.00000000   4.00000000   0.12903226
373.00000000   0.00000000  15.00000000   1.00000000
374.00000000  -9.00000000  11.00000000   5.50000000
375.00000000  -9.00000000   1.00000000  -0.12500000
376.00000000  17.00000000  -2.00000000  -0.13333333
377.00000000   3.00000000 -10.00000000   1.42857143
378.00000000  25.00000000  -9.00000000  -0.56250000
379.00000000 -11.00000000  40.00000000   1.37931034
380.00000000  22.00000000   8.00000000   0.26666667
381.00000000   2.00000000  34.00000000   0.94444444
382.00000000  13.00000000 -11.00000000  -5.50000000
383.00000000 -37.00000000  -8.00000000   0.17777778
384.00000000  32.00000000  32.00000000   0.50000000
385.00000000 -24.00000000  62.00000000   1.63157895
386.00000000   4.00000000  22.00000000   0.84615385
387.00000000  -4.00000000  12.00000000   1.50000000
388.00000000 -24.00000000  -7.00000000   0.22580645
389.00000000  -6.00000000  11.00000000   2.20000000
390.00000000   2.00000000  -1.00000000  -1.00000000
391.00000000  -7.00000000  -3.00000000   0.30000000
392.00000000  12.00000000  -7.00000000  -1.40000000
393.00000000  12.00000000  24.00000000   0.66666667
394.00000000   4.00000000  14.00000000   0.77777778
395.00000000  -3.00000000  25.00000000   1.13636364
396.00000000  14.00000000  17.00000000   0.54838710
397.00000000 -47.00000000  -8.00000000   0.14545455
398.00000000 -21.00000000  -3.00000000   0.12500000
399.00000000 -31.00000000   3.00000000  -0.10714286
400.00000000   4.00000000  44.00000000   0.91666667
401.00000000   9.00000000   3.00000000   0.25000000
402.00000000  17.00000000  25.00000000   0.59523810
403.00000000  -9.00000000  25.00000000   1.56250000
404.00000000  -4.00000000  -4.00000000   0.50000000
405.00000000 -44.00000000  -8.00000000   0.15384615
406.00000000 -19.00000000  14.00000000  -2.80000000
407.00000000  23.00000000  18.00000000   0.43902439
408.00000000  19.00000000   2.00000000   0.09523810
409.00000000  -6.00000000  -6.00000000   0.50000000
410.00000000 -27.00000000  19.00000000  -2.37500000
411.00000000  44.00000000   6.00000000   0.12000000
412.00000000 -16.00000000   2.00000000  -0.14285714
413.00000000  12.00000000  45.00000000   0.78947368
414.00000000   9.00000000  -8.00000000  -8.00000000
415.00000000  -3.00000000  22.00000000   1.15789474
416.00000000  -1.00000000 -15.00000000   0.93750000
417.00000000  -3.00000000  -1.00000000   0.25000000
418.00000000  12.00000000 -12.00000000   0.50000000
419.00000000 -26.00000000   5.00000000  -0.23809524
420.00000000  -5.00000000   1.00000000  -0.25000000
421.00000000  16.00000000  14.00000000   0.46666667
422.00000000 -21.00000000  -1.00000000   0.04545455
423.00000000 -47.00000000 -20.00000000   0.29850746
424.00000000 -17.00000000   1.00000000  -0.06250000
425.00000000  13.00000000  10.00000000   0.43478261
426.00000000  14.00000000   6.00000000   0.30000000
427.00000000 -24.00000000 -14.00000000   0.36842105
428.00000000   5.00000000 -10.00000000   2.00000000
429.00000000 -36.00000000   8.00000000  -0.28571429
430.00000000  43.00000000  10.00000000   0.18867925
431.00000000  29.00000000  17.00000000   0.36956522
432.00000000  -2.00000000 -13.00000000   0.86666667
433.00000000 -57.00000000  23.00000000  -0.67647059
434.00000000  -6.00000000   0.00000000  -0.00000000
435.00000000  -6.00000000 -24.00000000   0.80000000
436.00000000 -44.00000000  17.00000000  -0.62962963
437.00000000  17.00000000   7.00000000   0.29166667
438.00000000 -10.00000000  15.00000000   3.00000000
439.00000000 -43.00000000  27.00000000  -1.68750000
440.00000000  -9.00000000  13.00000000   3.25000000
441.00000000  13.00000000   8.00000000   0.38095238
442.00000000   5.00000000   9.00000000   0.64285714
443.00000000  33.00000000  -2.00000000  -0.06451613
444.00000000  -9.00000000 -12.00000000   0.57142857
445.00000000   8.00000000  14.00000000   0.63636364
446.00000000  -9.00000000  34.00000000   1.36000000
447.00000000 -22.00000000  62.00000000   1.55000000
448.00000000  -4.00000000  18.00000000   1.28571429
449.00000000  -8.00000000   5.00000000  -1.66666667
450.00000000 -36.00000000  25.00000000  -2.27272727
451.00000000 -20.00000000   4.00000000  -0.25000000
452.00000000   2.00000000   6.00000000   0.75000000
453.00000000   2.00000000  30.00000000   0.93750000
454.00000000  10.00000000 -10.00000000   0.50000000
455.00000000 -22.00000000 -12.00000000   0.35294118
456.00000000  52.00000000  21.00000000   0.28767123
457.00000000 -14.00000000   2.00000000  -0.16666667
458.00000000  -1.00000000 -21.00000000   0.95454545
459.00000000  12.00000000   7.00000000   0.36842105
460.00000000  26.00000000 -10.00000000  -0.62500000
461.00000000  -6.00000000  16.00000000   1.60000000
462.00000000   9.00000000  13.00000000   0.59090909
463.00000000 -17.00000000  -1.00000000   0.05555556
464.00000000 -12.00000000  23.00000000   2.09090909
465.00000000  12.00000000 -23.00000000   2.09090909
466.00000000 -11.00000000  -5.00000000   0.31250000
467.00000000 -29.00000000  27.00000000 -13.50000000
468.00000000 -22.00000000  20.00000000 -10.00000000
469.00000000 -12.00000000  32.00000000   1.60000000
470.00000000  31.00000000  -8.00000000  -0.34782609
471.00000000  -8.00000000  27.00000000   1.42105263
472.00000000  -8.00000000  -8.00000000   0.50000000
473.00000000 -23.00000000  70.00000000   1.48936170
474.00000000   0.00000000 -14.00000000   1.00000000
475.00000000 -15.00000000 -13.00000000   0.46428571
476.00000000  19.00000000 -10.00000000  -1.11111111
477.00000000  -8.00000000 -14.00000000   0.63636364
478.00000000   1.00000000  29.00000000   0.96666667
479.00000000  -9.00000000  18.00000000   2.00000000
480.00000000   4.00000000 -16.00000000   1.33333333
481.00000000 -17.00000000  -8.00000000   0.32000000
482.00000000  27.00000000   0.00000000   0.00000000
483.00000000 -20.00000000   2.00000000  -0.11111111
484.00000000 -27.00000000   4.00000000  -0.17391304
485.00000000 -45.00000000  11.00000000  -0.32352941
486.00000000   2.00000000   5.00000000   0.71428571
487.00000000   0.00000000  -6.00000000   1.00000000
488.00000000  19.00000000   2.00000000   0.09523810
489.00000000 -13.00000000  27.00000000   1.92857143
490.00000000   7.00000000 -23.00000000   1.43750000
491.00000000 -11.00000000  -6.00000000   0.35294118
492.00000000  -5.00000000  14.00000000   1.55555556
493.00000000 -15.00000000  27.00000000   2.25000000
494.00000000   8.00000000 -23.00000000   1.53333333
495.00000000 -15.00000000   7.00000000  -0.87500000
496.00000000   1.00000000  23.00000000   0.95833333
497.00000000 -11.00000000  -1.00000000   0.08333333
498.00000000  -4.00000000   0.00000000  -0.00000000
499.00000000 -27.00000000   9.00000000  -0.50000000
500.00000000 -20.00000000  32.00000000   2.66666667
