# Supplementary material for: Ubiquitin transfer by a RING E3 ligase occurs from a closed E2~ubiquitin conformation
Source: Nat Commun. 2020 Jun 5;11:2846. doi: 10.1038/s41467-020-16666-y (PMC7275055; doi:10.1038/s41467-020-16666-y)
Supplement: Supplementary file 4 — Source Data [file 41467_2020_16666_MOESM4_ESM.zip › Source_Data/Figures/Figure_5/Figure_5a/ASCII_44RNF4/9_168with_fret.dat]

  0.00000000  67.00000000 351.00000000   0.83971292
  1.00000000  75.00000000 271.00000000   0.78323699
  2.00000000  46.00000000 282.00000000   0.85975610
  3.00000000  69.00000000 356.00000000   0.83764706
  4.00000000  92.00000000 265.00000000   0.74229692
  5.00000000  59.00000000 193.00000000   0.76587302
  6.00000000 -20.00000000 185.00000000   1.12121212
  7.00000000  62.00000000 359.00000000   0.85273159
  8.00000000  86.00000000 334.00000000   0.79523810
  9.00000000  50.00000000 304.00000000   0.85875706
 10.00000000  93.00000000 270.00000000   0.74380165
 11.00000000  64.00000000 274.00000000   0.81065089
 12.00000000  70.00000000 323.00000000   0.82188295
 13.00000000  89.00000000 281.00000000   0.75945946
 14.00000000  91.00000000 233.00000000   0.71913580
 15.00000000  52.00000000 309.00000000   0.85595568
 16.00000000  74.00000000 294.00000000   0.79891304
 17.00000000  86.00000000 275.00000000   0.76177285
 18.00000000 167.00000000 362.00000000   0.68431002
 19.00000000  69.00000000 264.00000000   0.79279279
 20.00000000  84.00000000 201.00000000   0.70526316
 21.00000000  44.00000000 242.00000000   0.84615385
 22.00000000 129.00000000 262.00000000   0.67007673
 23.00000000  63.00000000 254.00000000   0.80126183
 24.00000000  78.00000000 356.00000000   0.82027650
 25.00000000  99.00000000 281.00000000   0.73947368
 26.00000000 147.00000000 212.00000000   0.59052925
 27.00000000  36.00000000  48.00000000   0.57142857
 28.00000000  29.00000000  25.00000000   0.46296296
 29.00000000  -6.00000000  15.00000000   1.66666667
 30.00000000 -17.00000000  20.00000000   6.66666667
 31.00000000   4.00000000  46.00000000   0.92000000
 32.00000000   8.00000000  13.00000000   0.61904762
 33.00000000 -27.00000000  36.00000000   4.00000000
 34.00000000  48.00000000  -7.00000000  -0.17073171
 35.00000000  -9.00000000   4.00000000  -0.80000000
 36.00000000 -66.00000000  15.00000000  -0.29411765
 37.00000000  -6.00000000  14.00000000   1.75000000
 38.00000000  -7.00000000  26.00000000   1.36842105
 39.00000000  19.00000000  39.00000000   0.67241379
 40.00000000   3.00000000  33.00000000   0.91666667
 41.00000000 -22.00000000  64.00000000   1.52380952
 42.00000000  21.00000000  53.00000000   0.71621622
 43.00000000  -4.00000000  61.00000000   1.07017544
 44.00000000  11.00000000  21.00000000   0.65625000
 45.00000000  37.00000000   0.00000000   0.00000000
 46.00000000  31.00000000  16.00000000   0.34042553
 47.00000000  29.00000000  74.00000000   0.71844660
 48.00000000 -12.00000000  59.00000000   1.25531915
 49.00000000  13.00000000  28.00000000   0.68292683
 50.00000000  10.00000000 -17.00000000   2.42857143
 51.00000000   9.00000000 -11.00000000   5.50000000
 52.00000000  -5.00000000  36.00000000   1.16129032
 53.00000000 -47.00000000  33.00000000  -2.35714286
 54.00000000 -35.00000000  45.00000000   4.50000000
 55.00000000  32.00000000  22.00000000   0.40740741
 56.00000000 -27.00000000   4.00000000  -0.17391304
 57.00000000   5.00000000  49.00000000   0.90740741
 58.00000000 -42.00000000 -11.00000000   0.20754717
 59.00000000  20.00000000  26.00000000   0.56521739
 60.00000000 -49.00000000  23.00000000  -0.88461538
 61.00000000  -8.00000000  23.00000000   1.53333333
 62.00000000  77.00000000  20.00000000   0.20618557
 63.00000000 -17.00000000  39.00000000   1.77272727
 64.00000000  -8.00000000  27.00000000   1.42105263
 65.00000000 -25.00000000  65.00000000   1.62500000
 66.00000000  20.00000000 -15.00000000  -3.00000000
 67.00000000   2.00000000  16.00000000   0.88888889
 68.00000000 -17.00000000  -2.00000000   0.10526316
 69.00000000 -35.00000000   2.00000000  -0.06060606
 70.00000000  -2.00000000  48.00000000   1.04347826
 71.00000000  -7.00000000  34.00000000   1.25925926
 72.00000000   4.00000000   4.00000000   0.50000000
 73.00000000  26.00000000  -2.00000000  -0.08333333
 74.00000000  44.00000000  24.00000000   0.35294118
 75.00000000  -6.00000000  56.00000000   1.12000000
 76.00000000 -29.00000000  22.00000000  -3.14285714
 77.00000000  18.00000000  58.00000000   0.76315789
 78.00000000 -17.00000000  -1.00000000   0.05555556
 79.00000000  -2.00000000  -9.00000000   0.81818182
 80.00000000   0.00000000  37.00000000   1.00000000
 81.00000000  -5.00000000  23.00000000   1.27777778
 82.00000000  41.00000000  47.00000000   0.53409091
 83.00000000  -7.00000000  42.00000000   1.20000000
 84.00000000   3.00000000  37.00000000   0.92500000
 85.00000000   2.00000000   2.00000000   0.50000000
 86.00000000  -6.00000000  29.00000000   1.26086957
 87.00000000 -13.00000000   7.00000000  -1.16666667
 88.00000000   9.00000000 -22.00000000   1.69230769
 89.00000000   0.00000000  -6.00000000   1.00000000
 90.00000000  51.00000000  20.00000000   0.28169014
 91.00000000  22.00000000  22.00000000   0.50000000
 92.00000000  44.00000000   6.00000000   0.12000000
 93.00000000  14.00000000  -5.00000000  -0.55555556
 94.00000000   3.00000000  46.00000000   0.93877551
 95.00000000 -41.00000000   1.00000000  -0.02500000
 96.00000000 -11.00000000   7.00000000  -1.75000000
 97.00000000  12.00000000  37.00000000   0.75510204
 98.00000000   6.00000000  -5.00000000  -5.00000000
 99.00000000 -23.00000000  11.00000000  -0.91666667
100.00000000  51.00000000  17.00000000   0.25000000
101.00000000  35.00000000  58.00000000   0.62365591
102.00000000  14.00000000  11.00000000   0.44000000
103.00000000  42.00000000  20.00000000   0.32258065
104.00000000  -9.00000000  18.00000000   2.00000000
105.00000000 -42.00000000  19.00000000  -0.82608696
106.00000000  32.00000000  14.00000000   0.30434783
107.00000000 -18.00000000  -3.00000000   0.14285714
108.00000000 -10.00000000  43.00000000   1.30303030
109.00000000  16.00000000 -13.00000000  -4.33333333
110.00000000 -24.00000000  48.00000000   2.00000000
111.00000000  -6.00000000  41.00000000   1.17142857
112.00000000 -10.00000000  35.00000000   1.40000000
113.00000000  -8.00000000  72.00000000   1.12500000
114.00000000   9.00000000   5.00000000   0.35714286
115.00000000  11.00000000   2.00000000   0.15384615
116.00000000 -13.00000000  11.00000000  -5.50000000
117.00000000 -58.00000000  14.00000000  -0.31818182
118.00000000  38.00000000  45.00000000   0.54216867
119.00000000 -36.00000000  23.00000000  -1.76923077
120.00000000   9.00000000  11.00000000   0.55000000
121.00000000 -22.00000000  27.00000000   5.40000000
122.00000000   2.00000000  -1.00000000  -1.00000000
123.00000000   7.00000000  13.00000000   0.65000000
124.00000000 -19.00000000   8.00000000  -0.72727273
125.00000000 -23.00000000  33.00000000   3.30000000
126.00000000  24.00000000   0.00000000   0.00000000
127.00000000 -45.00000000  26.00000000  -1.36842105
128.00000000 -11.00000000  45.00000000   1.32352941
129.00000000  54.00000000  -7.00000000  -0.14893617
130.00000000   9.00000000  14.00000000   0.60869565
131.00000000  31.00000000  -3.00000000  -0.10714286
132.00000000 -17.00000000   1.00000000  -0.06250000
133.00000000 -14.00000000  -2.00000000   0.12500000
134.00000000   0.00000000  -2.00000000   1.00000000
135.00000000  39.00000000  19.00000000   0.32758621
136.00000000  38.00000000  35.00000000   0.47945205
137.00000000  10.00000000  77.00000000   0.88505747
138.00000000  -8.00000000  12.00000000   3.00000000
139.00000000  18.00000000  41.00000000   0.69491525
140.00000000 -11.00000000  -4.00000000   0.26666667
141.00000000  11.00000000  21.00000000   0.65625000
142.00000000 -28.00000000   6.00000000  -0.27272727
143.00000000 -21.00000000  36.00000000   2.40000000
144.00000000  43.00000000 -11.00000000  -0.34375000
145.00000000  25.00000000  -5.00000000  -0.25000000
146.00000000 -12.00000000   8.00000000  -2.00000000
147.00000000  24.00000000  31.00000000   0.56363636
148.00000000 -18.00000000  49.00000000   1.58064516
149.00000000   6.00000000 -28.00000000   1.27272727
150.00000000 -16.00000000   3.00000000  -0.23076923
151.00000000  53.00000000  52.00000000   0.49523810
152.00000000  13.00000000   7.00000000   0.35000000
153.00000000   1.00000000  16.00000000   0.94117647
154.00000000  18.00000000 -12.00000000  -2.00000000
155.00000000  16.00000000  13.00000000   0.44827586
156.00000000  25.00000000   1.00000000   0.03846154
157.00000000  34.00000000  15.00000000   0.30612245
158.00000000 -20.00000000  10.00000000  -1.00000000
159.00000000   9.00000000  14.00000000   0.60869565
160.00000000 -13.00000000  -6.00000000   0.31578947
161.00000000 -30.00000000 -13.00000000   0.30232558
162.00000000  10.00000000  -7.00000000  -2.33333333
163.00000000   8.00000000  14.00000000   0.63636364
164.00000000  35.00000000  -1.00000000  -0.02941176
165.00000000  34.00000000  25.00000000   0.42372881
166.00000000  -1.00000000  -7.00000000   0.87500000
167.00000000  16.00000000  23.00000000   0.58974359
168.00000000 -49.00000000   0.00000000  -0.00000000
169.00000000 -30.00000000  30.00000000   0.50000000
170.00000000  35.00000000  51.00000000   0.59302326
171.00000000  19.00000000   3.00000000   0.13636364
172.00000000 -13.00000000  39.00000000   1.50000000
173.00000000  41.00000000   7.00000000   0.14583333
174.00000000 -26.00000000   4.00000000  -0.18181818
175.00000000 -33.00000000  15.00000000  -0.83333333
176.00000000  23.00000000  31.00000000   0.57407407
177.00000000  18.00000000   8.00000000   0.30769231
178.00000000 -35.00000000 -14.00000000   0.28571429
179.00000000  50.00000000 -11.00000000  -0.28205128
180.00000000   3.00000000  12.00000000   0.80000000
181.00000000 -27.00000000  18.00000000  -2.00000000
182.00000000  60.00000000  18.00000000   0.23076923
183.00000000   5.00000000  46.00000000   0.90196078
184.00000000 -25.00000000   9.00000000  -0.56250000
185.00000000  43.00000000 100.00000000   0.69930070
186.00000000 -25.00000000  31.00000000   5.16666667
187.00000000  10.00000000  35.00000000   0.77777778
188.00000000  47.00000000  38.00000000   0.44705882
189.00000000  -5.00000000  32.00000000   1.18518519
190.00000000  -2.00000000  24.00000000   1.09090909
191.00000000  12.00000000 -10.00000000  -5.00000000
192.00000000  30.00000000  36.00000000   0.54545455
193.00000000 -16.00000000 -10.00000000   0.38461538
194.00000000 -15.00000000   5.00000000  -0.50000000
195.00000000  -5.00000000   7.00000000   3.50000000
196.00000000  14.00000000  14.00000000   0.50000000
197.00000000  25.00000000  55.00000000   0.68750000
198.00000000 -31.00000000  -1.00000000   0.03125000
199.00000000  13.00000000  -2.00000000  -0.18181818
200.00000000   7.00000000  35.00000000   0.83333333
201.00000000  54.00000000   5.00000000   0.08474576
202.00000000 -13.00000000  25.00000000   2.08333333
203.00000000  86.00000000  21.00000000   0.19626168
204.00000000 -44.00000000  -5.00000000   0.10204082
205.00000000  15.00000000  47.00000000   0.75806452
206.00000000   4.00000000   6.00000000   0.60000000
207.00000000  14.00000000   4.00000000   0.22222222
208.00000000 -35.00000000  -2.00000000   0.05405405
209.00000000 -14.00000000  39.00000000   1.56000000
210.00000000  -2.00000000  20.00000000   1.11111111
211.00000000 -44.00000000  31.00000000  -2.38461538
212.00000000 -29.00000000   4.00000000  -0.16000000
213.00000000   1.00000000  24.00000000   0.96000000
214.00000000  31.00000000   2.00000000   0.06060606
215.00000000 -13.00000000  12.00000000 -12.00000000
216.00000000  17.00000000 -12.00000000  -2.40000000
217.00000000   2.00000000 -10.00000000   1.25000000
218.00000000  44.00000000  12.00000000   0.21428571
219.00000000 -31.00000000  19.00000000  -1.58333333
220.00000000 -40.00000000  14.00000000  -0.53846154
221.00000000 -11.00000000  -4.00000000   0.26666667
222.00000000   5.00000000 -13.00000000   1.62500000
223.00000000  12.00000000  -3.00000000  -0.33333333
224.00000000  -8.00000000  15.00000000   2.14285714
225.00000000   2.00000000  10.00000000   0.83333333
226.00000000 -13.00000000  20.00000000   2.85714286
227.00000000 -16.00000000  26.00000000   2.60000000
228.00000000  19.00000000  15.00000000   0.44117647
229.00000000 -28.00000000  25.00000000  -8.33333333
230.00000000 -25.00000000  -7.00000000   0.21875000
231.00000000 -11.00000000   1.00000000  -0.10000000
232.00000000  24.00000000  11.00000000   0.31428571
233.00000000 -25.00000000  55.00000000   1.83333333
234.00000000 -14.00000000  27.00000000   2.07692308
235.00000000   4.00000000  38.00000000   0.90476190
236.00000000 -30.00000000  -7.00000000   0.18918919
237.00000000 -25.00000000   6.00000000  -0.31578947
238.00000000 -27.00000000  61.00000000   1.79411765
239.00000000  30.00000000   7.00000000   0.18918919
240.00000000  -4.00000000  22.00000000   1.22222222
241.00000000  26.00000000  -3.00000000  -0.13043478
242.00000000  11.00000000  12.00000000   0.52173913
243.00000000  -8.00000000   8.00000000   0.50000000
244.00000000  -8.00000000   7.00000000  -7.00000000
245.00000000  -1.00000000  -6.00000000   0.85714286
246.00000000  14.00000000  22.00000000   0.61111111
247.00000000  -4.00000000  23.00000000   1.21052632
248.00000000  63.00000000  26.00000000   0.29213483
249.00000000   3.00000000  20.00000000   0.86956522
250.00000000 -12.00000000  16.00000000   4.00000000
251.00000000 -22.00000000   4.00000000  -0.22222222
252.00000000 -20.00000000  12.00000000  -1.50000000
253.00000000  14.00000000 -15.00000000  15.00000000
254.00000000  40.00000000  32.00000000   0.44444444
255.00000000  10.00000000  55.00000000   0.84615385
256.00000000  44.00000000  -4.00000000  -0.10000000
257.00000000   1.00000000   9.00000000   0.90000000
258.00000000 -37.00000000  35.00000000 -17.50000000
259.00000000  36.00000000  18.00000000   0.33333333
260.00000000   1.00000000   7.00000000   0.87500000
261.00000000  53.00000000  27.00000000   0.33750000
262.00000000 -20.00000000  -2.00000000   0.09090909
263.00000000  10.00000000  34.00000000   0.77272727
264.00000000  -7.00000000  45.00000000   1.18421053
265.00000000  34.00000000 -17.00000000  -1.00000000
266.00000000   7.00000000  18.00000000   0.72000000
267.00000000 -30.00000000  18.00000000  -1.50000000
268.00000000 -14.00000000  25.00000000   2.27272727
269.00000000  -5.00000000   5.00000000   0.50000000
270.00000000  20.00000000  -5.00000000  -0.33333333
271.00000000 -13.00000000   9.00000000  -2.25000000
272.00000000  57.00000000 -23.00000000  -0.67647059
273.00000000  16.00000000 -10.00000000  -1.66666667
274.00000000 -20.00000000  -6.00000000   0.23076923
275.00000000   6.00000000   3.00000000   0.33333333
276.00000000 -18.00000000  20.00000000  10.00000000
277.00000000  32.00000000  -8.00000000  -0.33333333
278.00000000 -23.00000000   0.00000000  -0.00000000
279.00000000  21.00000000 -18.00000000  -6.00000000
280.00000000 -16.00000000 -10.00000000   0.38461538
281.00000000  -1.00000000  19.00000000   1.05555556
282.00000000  18.00000000  29.00000000   0.61702128
283.00000000  31.00000000  22.00000000   0.41509434
284.00000000 -21.00000000  -6.00000000   0.22222222
285.00000000  64.00000000   6.00000000   0.08571429
286.00000000 -22.00000000  10.00000000  -0.83333333
287.00000000 -13.00000000 -12.00000000   0.48000000
288.00000000  25.00000000  13.00000000   0.34210526
289.00000000 -27.00000000 -20.00000000   0.42553191
290.00000000   7.00000000 -26.00000000   1.36842105
291.00000000   7.00000000  16.00000000   0.69565217
292.00000000   4.00000000  -7.00000000   2.33333333
293.00000000   0.00000000  41.00000000   1.00000000
294.00000000 -14.00000000  29.00000000   1.93333333
295.00000000  36.00000000  15.00000000   0.29411765
296.00000000  -8.00000000  -4.00000000   0.33333333
297.00000000   3.00000000  -5.00000000   2.50000000
298.00000000   8.00000000 -24.00000000   1.50000000
299.00000000   9.00000000 -10.00000000  10.00000000
300.00000000 -14.00000000  -3.00000000   0.17647059
301.00000000 -23.00000000   4.00000000  -0.21052632
302.00000000  21.00000000  20.00000000   0.48780488
303.00000000  67.00000000 -18.00000000  -0.36734694
304.00000000 -15.00000000  16.00000000  16.00000000
305.00000000  -5.00000000 -15.00000000   0.75000000
306.00000000   2.00000000  10.00000000   0.83333333
307.00000000  48.00000000 -23.00000000  -0.92000000
308.00000000   1.00000000   7.00000000   0.87500000
309.00000000 -25.00000000  -8.00000000   0.24242424
310.00000000 -13.00000000 -19.00000000   0.59375000
311.00000000 -29.00000000  11.00000000  -0.61111111
312.00000000  -9.00000000   3.00000000  -0.50000000
313.00000000 -51.00000000   3.00000000  -0.06250000
314.00000000 -30.00000000  70.00000000   1.75000000
315.00000000 -16.00000000 -26.00000000   0.61904762
316.00000000   0.00000000   7.00000000   1.00000000
317.00000000  -9.00000000   1.00000000  -0.12500000
318.00000000  -4.00000000   1.00000000  -0.33333333
319.00000000 -20.00000000   8.00000000  -0.66666667
320.00000000  -4.00000000  -3.00000000   0.42857143
321.00000000  35.00000000 -14.00000000  -0.66666667
322.00000000  -3.00000000  19.00000000   1.18750000
323.00000000 -28.00000000  -7.00000000   0.20000000
324.00000000 -28.00000000  18.00000000  -1.80000000
325.00000000  -7.00000000   0.00000000  -0.00000000
326.00000000 -34.00000000  27.00000000  -3.85714286
327.00000000  -5.00000000  13.00000000   1.62500000
328.00000000  35.00000000  19.00000000   0.35185185
329.00000000 -10.00000000 -28.00000000   0.73684211
330.00000000 -14.00000000 -28.00000000   0.66666667
331.00000000  35.00000000  25.00000000   0.41666667
332.00000000 -32.00000000  -6.00000000   0.15789474
333.00000000   2.00000000 -18.00000000   1.12500000
334.00000000  23.00000000 -19.00000000  -4.75000000
335.00000000  -9.00000000  14.00000000   2.80000000
336.00000000  -9.00000000  -5.00000000   0.35714286
337.00000000 -17.00000000   0.00000000  -0.00000000
338.00000000  -1.00000000 -13.00000000   0.92857143
339.00000000  11.00000000 -10.00000000 -10.00000000
340.00000000  50.00000000  13.00000000   0.20634921
341.00000000 -19.00000000  13.00000000  -2.16666667
342.00000000   0.00000000  -4.00000000   1.00000000
343.00000000 -32.00000000  37.00000000   7.40000000
344.00000000 -16.00000000  -7.00000000   0.30434783
345.00000000 -18.00000000  24.00000000   4.00000000
346.00000000  -3.00000000  10.00000000   1.42857143
347.00000000  -3.00000000  31.00000000   1.10714286
348.00000000  42.00000000 -11.00000000  -0.35483871
349.00000000 -31.00000000  -3.00000000   0.08823529
350.00000000  36.00000000  21.00000000   0.36842105
351.00000000  57.00000000 -11.00000000  -0.23913043
352.00000000  26.00000000 -23.00000000  -7.66666667
353.00000000   7.00000000  14.00000000   0.66666667
354.00000000   5.00000000   9.00000000   0.64285714
355.00000000 -22.00000000   5.00000000  -0.29411765
356.00000000  10.00000000 -17.00000000   2.42857143
357.00000000 -50.00000000  -6.00000000   0.10714286
358.00000000  -7.00000000 -13.00000000   0.65000000
359.00000000 -27.00000000  14.00000000  -1.07692308
360.00000000 -64.00000000  20.00000000  -0.45454545
361.00000000 -20.00000000  -2.00000000   0.09090909
362.00000000  37.00000000  17.00000000   0.31481481
363.00000000  17.00000000 -17.00000000   0.50000000
364.00000000 -56.00000000   9.00000000  -0.19148936
365.00000000 -59.00000000 -13.00000000   0.18055556
366.00000000  33.00000000   0.00000000   0.00000000
367.00000000   7.00000000  50.00000000   0.87719298
368.00000000 -16.00000000   7.00000000  -0.77777778
369.00000000 -21.00000000   0.00000000  -0.00000000
370.00000000  -7.00000000   0.00000000  -0.00000000
371.00000000  26.00000000  -5.00000000  -0.23809524
372.00000000 -47.00000000  -6.00000000   0.11320755
373.00000000  -3.00000000   6.00000000   2.00000000
374.00000000 -38.00000000   9.00000000  -0.31034483
375.00000000 -14.00000000  -9.00000000   0.39130435
376.00000000 -33.00000000  16.00000000  -0.94117647
377.00000000  10.00000000  15.00000000   0.60000000
378.00000000 -11.00000000 -24.00000000   0.68571429
379.00000000 -51.00000000   2.00000000  -0.04081633
380.00000000  28.00000000   3.00000000   0.09677419
381.00000000 -18.00000000  19.00000000  19.00000000
382.00000000 -18.00000000   9.00000000  -1.00000000
383.00000000  10.00000000  -2.00000000  -0.25000000
384.00000000 -19.00000000 -14.00000000   0.42424242
385.00000000 -13.00000000   9.00000000  -2.25000000
386.00000000 -28.00000000  16.00000000  -1.33333333
387.00000000  -7.00000000 -16.00000000   0.69565217
388.00000000  14.00000000  14.00000000   0.50000000
389.00000000 -19.00000000  17.00000000  -8.50000000
390.00000000  -3.00000000 -14.00000000   0.82352941
391.00000000   6.00000000  14.00000000   0.70000000
392.00000000 -21.00000000   5.00000000  -0.31250000
393.00000000  39.00000000   4.00000000   0.09302326
394.00000000 -27.00000000  11.00000000  -0.68750000
395.00000000 -31.00000000   4.00000000  -0.14814815
396.00000000   0.00000000  17.00000000   1.00000000
397.00000000 -40.00000000  -4.00000000   0.09090909
398.00000000   0.00000000  16.00000000   1.00000000
399.00000000 -18.00000000  17.00000000 -17.00000000
400.00000000  18.00000000  30.00000000   0.62500000
401.00000000   5.00000000 -11.00000000   1.83333333
402.00000000 -15.00000000  -1.00000000   0.06250000
403.00000000   4.00000000  27.00000000   0.87096774
404.00000000 -41.00000000  20.00000000  -0.95238095
405.00000000  -5.00000000 -10.00000000   0.66666667
406.00000000 -60.00000000  -8.00000000   0.11764706
407.00000000  -7.00000000   4.00000000  -1.33333333
408.00000000 -14.00000000  21.00000000   3.00000000
409.00000000  22.00000000  16.00000000   0.42105263
410.00000000 -13.00000000  -5.00000000   0.27777778
411.00000000 -23.00000000   3.00000000  -0.15000000
412.00000000 -40.00000000  22.00000000  -1.22222222
413.00000000 -21.00000000  29.00000000   3.62500000
414.00000000  -8.00000000  23.00000000   1.53333333
415.00000000  -8.00000000  44.00000000   1.22222222
416.00000000 -19.00000000  24.00000000   4.80000000
417.00000000 -23.00000000   6.00000000  -0.35294118
418.00000000 -50.00000000  25.00000000  -1.00000000
419.00000000 -54.00000000  23.00000000  -0.74193548
420.00000000 -57.00000000  17.00000000  -0.42500000
421.00000000 -35.00000000 -13.00000000   0.27083333
422.00000000  25.00000000  58.00000000   0.69879518
423.00000000  24.00000000  13.00000000   0.35135135
424.00000000  23.00000000  -8.00000000  -0.53333333
425.00000000 -24.00000000   4.00000000  -0.20000000
426.00000000 -27.00000000 -20.00000000   0.42553191
427.00000000 -44.00000000  20.00000000  -0.83333333
428.00000000 -50.00000000  52.00000000  26.00000000
429.00000000  -7.00000000   8.00000000   8.00000000
430.00000000  -9.00000000  42.00000000   1.27272727
431.00000000   1.00000000  20.00000000   0.95238095
432.00000000  25.00000000 -12.00000000  -0.92307692
433.00000000 -15.00000000  29.00000000   2.07142857
434.00000000 -15.00000000 -20.00000000   0.57142857
435.00000000  15.00000000  -1.00000000  -0.07142857
436.00000000 -21.00000000  40.00000000   2.10526316
437.00000000 -17.00000000  -3.00000000   0.15000000
438.00000000 -48.00000000  43.00000000  -8.60000000
439.00000000   5.00000000  13.00000000   0.72222222
440.00000000  11.00000000 -15.00000000   3.75000000
441.00000000  33.00000000  29.00000000   0.46774194
442.00000000 -29.00000000   0.00000000  -0.00000000
443.00000000   0.00000000 -11.00000000   1.00000000
444.00000000  28.00000000  19.00000000   0.40425532
445.00000000  19.00000000  16.00000000   0.45714286
446.00000000   1.00000000  50.00000000   0.98039216
447.00000000 -47.00000000  19.00000000  -0.67857143
448.00000000  18.00000000  -6.00000000  -0.50000000
449.00000000   3.00000000 -12.00000000   1.33333333
450.00000000 -65.00000000   3.00000000  -0.04838710
451.00000000 -14.00000000  38.00000000   1.58333333
452.00000000 -16.00000000  41.00000000   1.64000000
453.00000000 -40.00000000  15.00000000  -0.60000000
454.00000000 -33.00000000  -5.00000000   0.13157895
455.00000000 -23.00000000  -9.00000000   0.28125000
456.00000000 -57.00000000  19.00000000  -0.50000000
457.00000000   5.00000000  -4.00000000  -4.00000000
458.00000000 -43.00000000  -7.00000000   0.14000000
459.00000000 -20.00000000  -9.00000000   0.31034483
460.00000000  -4.00000000   4.00000000   0.50000000
461.00000000 -25.00000000  41.00000000   2.56250000
462.00000000 -22.00000000  39.00000000   2.29411765
463.00000000 -12.00000000 -31.00000000   0.72093023
464.00000000  -7.00000000  -3.00000000   0.30000000
465.00000000 -10.00000000   0.00000000  -0.00000000
466.00000000 -35.00000000 -18.00000000   0.33962264
467.00000000 -46.00000000  15.00000000  -0.48387097
468.00000000  38.00000000   5.00000000   0.11627907
469.00000000 -16.00000000  17.00000000  17.00000000
470.00000000 -57.00000000  -4.00000000   0.06557377
471.00000000   3.00000000   1.00000000   0.25000000
472.00000000 -31.00000000  43.00000000   3.58333333
473.00000000   0.00000000   8.00000000   1.00000000
474.00000000 -21.00000000   7.00000000  -0.50000000
475.00000000   5.00000000  -1.00000000  -0.25000000
476.00000000 -23.00000000 -20.00000000   0.46511628
477.00000000 -11.00000000  40.00000000   1.37931034
478.00000000  15.00000000  12.00000000   0.44444444
479.00000000 -37.00000000  13.00000000  -0.54166667
480.00000000 -34.00000000 -13.00000000   0.27659574
481.00000000 -16.00000000  23.00000000   3.28571429
482.00000000 -63.00000000 -26.00000000   0.29213483
483.00000000  26.00000000  12.00000000   0.31578947
484.00000000 -23.00000000  16.00000000  -2.28571429
485.00000000  13.00000000  18.00000000   0.58064516
486.00000000 -40.00000000  39.00000000 -39.00000000
487.00000000  -6.00000000  -9.00000000   0.60000000
488.00000000   8.00000000  18.00000000   0.69230769
489.00000000 -35.00000000  34.00000000 -34.00000000
490.00000000   7.00000000  10.00000000   0.58823529
491.00000000 -34.00000000 -11.00000000   0.24444444
492.00000000 -24.00000000  -4.00000000   0.14285714
493.00000000   5.00000000 -24.00000000   1.26315789
494.00000000  34.00000000  31.00000000   0.47692308
495.00000000 -29.00000000  11.00000000  -0.61111111
496.00000000  -5.00000000  -7.00000000   0.58333333
497.00000000 -35.00000000 -11.00000000   0.23913043
498.00000000   9.00000000  -7.00000000  -3.50000000
499.00000000 -27.00000000   0.00000000  -0.00000000
500.00000000 -12.00000000  65.00000000   1.22641509
