# Supplementary material for: Ubiquitin transfer by a RING E3 ligase occurs from a closed E2~ubiquitin conformation
Source: Nat Commun. 2020 Jun 5;11:2846. doi: 10.1038/s41467-020-16666-y (PMC7275055; doi:10.1038/s41467-020-16666-y)
Supplement: Supplementary file 4 — Source Data [file 41467_2020_16666_MOESM4_ESM.zip › Source_Data/Figures/Figure_5/Figure_5a/ASCII_44RNF4/9_170with_fret.dat]

  0.00000000  93.00000000 185.00000000   0.66546763
  1.00000000 115.00000000 256.00000000   0.69002695
  2.00000000 125.00000000 225.00000000   0.64285714
  3.00000000  78.00000000 160.00000000   0.67226891
  4.00000000 118.00000000 182.00000000   0.60666667
  5.00000000 108.00000000 233.00000000   0.68328446
  6.00000000  91.00000000 320.00000000   0.77858881
  7.00000000 108.00000000 258.00000000   0.70491803
  8.00000000 124.00000000 185.00000000   0.59870550
  9.00000000 101.00000000 194.00000000   0.65762712
 10.00000000 135.00000000 190.00000000   0.58461538
 11.00000000 121.00000000 244.00000000   0.66849315
 12.00000000  80.00000000 296.00000000   0.78723404
 13.00000000 130.00000000 231.00000000   0.63988920
 14.00000000  72.00000000 232.00000000   0.76315789
 15.00000000  93.00000000 223.00000000   0.70569620
 16.00000000 112.00000000 178.00000000   0.61379310
 17.00000000  29.00000000   9.00000000   0.23684211
 18.00000000  35.00000000  20.00000000   0.36363636
 19.00000000  25.00000000   5.00000000   0.16666667
 20.00000000  63.00000000  54.00000000   0.46153846
 21.00000000  20.00000000  -1.00000000  -0.05263158
 22.00000000 -22.00000000  22.00000000   0.50000000
 23.00000000  44.00000000  51.00000000   0.53684211
 24.00000000  26.00000000  67.00000000   0.72043011
 25.00000000  79.00000000  56.00000000   0.41481481
 26.00000000  12.00000000  65.00000000   0.84415584
 27.00000000  27.00000000  68.00000000   0.71578947
 28.00000000  42.00000000  40.00000000   0.48780488
 29.00000000 -22.00000000   1.00000000  -0.04761905
 30.00000000  19.00000000  46.00000000   0.70769231
 31.00000000  26.00000000  51.00000000   0.66233766
 32.00000000  41.00000000  75.00000000   0.64655172
 33.00000000  -3.00000000  13.00000000   1.30000000
 34.00000000  -3.00000000  53.00000000   1.06000000
 35.00000000  25.00000000  15.00000000   0.37500000
 36.00000000  15.00000000  47.00000000   0.75806452
 37.00000000   0.00000000  60.00000000   1.00000000
 38.00000000  -8.00000000  30.00000000   1.36363636
 39.00000000  68.00000000  38.00000000   0.35849057
 40.00000000  53.00000000  36.00000000   0.40449438
 41.00000000  51.00000000  37.00000000   0.42045455
 42.00000000  47.00000000  18.00000000   0.27692308
 43.00000000  18.00000000  20.00000000   0.52631579
 44.00000000  18.00000000  25.00000000   0.58139535
 45.00000000  27.00000000   2.00000000   0.06896552
 46.00000000   8.00000000   1.00000000   0.11111111
 47.00000000 -10.00000000  21.00000000   1.90909091
 48.00000000  72.00000000  47.00000000   0.39495798
 49.00000000  27.00000000  19.00000000   0.41304348
 50.00000000   4.00000000  28.00000000   0.87500000
 51.00000000 -17.00000000  26.00000000   2.88888889
 52.00000000  -5.00000000  37.00000000   1.15625000
 53.00000000   9.00000000  55.00000000   0.85937500
 54.00000000 -10.00000000  46.00000000   1.27777778
 55.00000000  21.00000000  67.00000000   0.76136364
 56.00000000  22.00000000  28.00000000   0.56000000
 57.00000000  25.00000000  14.00000000   0.35897436
 58.00000000   2.00000000  16.00000000   0.88888889
 59.00000000  -9.00000000  11.00000000   5.50000000
 60.00000000  -3.00000000  43.00000000   1.07500000
 61.00000000  13.00000000   0.00000000   0.00000000
 62.00000000  19.00000000  21.00000000   0.52500000
 63.00000000  51.00000000  38.00000000   0.42696629
 64.00000000  26.00000000  -3.00000000  -0.13043478
 65.00000000 -19.00000000  23.00000000   5.75000000
 66.00000000  12.00000000  44.00000000   0.78571429
 67.00000000  35.00000000  57.00000000   0.61956522
 68.00000000  15.00000000  50.00000000   0.76923077
 69.00000000 -31.00000000  12.00000000  -0.63157895
 70.00000000  17.00000000  24.00000000   0.58536585
 71.00000000 -26.00000000  20.00000000  -3.33333333
 72.00000000   8.00000000  49.00000000   0.85964912
 73.00000000  24.00000000  28.00000000   0.53846154
 74.00000000 -12.00000000  -4.00000000   0.25000000
 75.00000000   5.00000000  35.00000000   0.87500000
 76.00000000  36.00000000  28.00000000   0.43750000
 77.00000000  18.00000000   3.00000000   0.14285714
 78.00000000   5.00000000  28.00000000   0.84848485
 79.00000000 -14.00000000  46.00000000   1.43750000
 80.00000000 -20.00000000  26.00000000   4.33333333
 81.00000000  -4.00000000  64.00000000   1.06666667
 82.00000000   3.00000000  33.00000000   0.91666667
 83.00000000  -9.00000000   6.00000000  -2.00000000
 84.00000000  -6.00000000  -1.00000000   0.14285714
 85.00000000  21.00000000  26.00000000   0.55319149
 86.00000000  23.00000000  -3.00000000  -0.15000000
 87.00000000  32.00000000  33.00000000   0.50769231
 88.00000000  58.00000000  19.00000000   0.24675325
 89.00000000  17.00000000  38.00000000   0.69090909
 90.00000000  67.00000000  -4.00000000  -0.06349206
 91.00000000 -15.00000000  19.00000000   4.75000000
 92.00000000 -18.00000000  22.00000000   5.50000000
 93.00000000 -30.00000000  39.00000000   4.33333333
 94.00000000  80.00000000  71.00000000   0.47019868
 95.00000000  19.00000000  21.00000000   0.52500000
 96.00000000  -6.00000000  30.00000000   1.25000000
 97.00000000  -3.00000000  68.00000000   1.04615385
 98.00000000 -12.00000000   8.00000000  -2.00000000
 99.00000000  -8.00000000  35.00000000   1.29629630
100.00000000  47.00000000  16.00000000   0.25396825
101.00000000  15.00000000  35.00000000   0.70000000
102.00000000 -29.00000000  30.00000000  30.00000000
103.00000000  21.00000000  12.00000000   0.36363636
104.00000000  33.00000000  32.00000000   0.49230769
105.00000000  15.00000000  25.00000000   0.62500000
106.00000000 -24.00000000   6.00000000  -0.33333333
107.00000000 -15.00000000  16.00000000  16.00000000
108.00000000   0.00000000  21.00000000   1.00000000
109.00000000  23.00000000  22.00000000   0.48888889
110.00000000  -2.00000000  32.00000000   1.06666667
111.00000000  -4.00000000  39.00000000   1.11428571
112.00000000   5.00000000  26.00000000   0.83870968
113.00000000 -63.00000000  54.00000000  -6.00000000
114.00000000  -4.00000000  29.00000000   1.16000000
115.00000000  31.00000000  19.00000000   0.38000000
116.00000000 -34.00000000  26.00000000  -3.25000000
117.00000000  11.00000000  21.00000000   0.65625000
118.00000000  39.00000000  39.00000000   0.50000000
119.00000000  65.00000000  41.00000000   0.38679245
120.00000000  38.00000000  68.00000000   0.64150943
121.00000000  -4.00000000  18.00000000   1.28571429
122.00000000  40.00000000  13.00000000   0.24528302
123.00000000 -33.00000000  23.00000000  -2.30000000
124.00000000 -10.00000000  32.00000000   1.45454545
125.00000000   3.00000000  10.00000000   0.76923077
126.00000000   3.00000000  28.00000000   0.90322581
127.00000000  -5.00000000  29.00000000   1.20833333
128.00000000  -7.00000000  40.00000000   1.21212121
129.00000000 -17.00000000  37.00000000   1.85000000
130.00000000  20.00000000  33.00000000   0.62264151
131.00000000  15.00000000  13.00000000   0.46428571
132.00000000  31.00000000  31.00000000   0.50000000
133.00000000 -23.00000000  44.00000000   2.09523810
134.00000000   9.00000000   1.00000000   0.10000000
135.00000000  10.00000000  38.00000000   0.79166667
136.00000000 -11.00000000   8.00000000  -2.66666667
137.00000000 -14.00000000  -2.00000000   0.12500000
138.00000000 -39.00000000   0.00000000  -0.00000000
139.00000000 -25.00000000  12.00000000  -0.92307692
140.00000000  11.00000000  28.00000000   0.71794872
141.00000000 -14.00000000  31.00000000   1.82352941
142.00000000 -47.00000000  26.00000000  -1.23809524
143.00000000  41.00000000   8.00000000   0.16326531
144.00000000  -1.00000000  25.00000000   1.04166667
145.00000000 -26.00000000  28.00000000  14.00000000
146.00000000 -21.00000000  36.00000000   2.40000000
147.00000000   2.00000000  28.00000000   0.93333333
148.00000000   3.00000000   9.00000000   0.75000000
149.00000000 -14.00000000  34.00000000   1.70000000
150.00000000  -5.00000000   3.00000000  -1.50000000
151.00000000 -20.00000000  33.00000000   2.53846154
152.00000000 -25.00000000   2.00000000  -0.08695652
153.00000000 -14.00000000  43.00000000   1.48275862
154.00000000  73.00000000  15.00000000   0.17045455
155.00000000 -14.00000000  42.00000000   1.50000000
156.00000000 -29.00000000  65.00000000   1.80555556
157.00000000  55.00000000  13.00000000   0.19117647
158.00000000   8.00000000  -5.00000000  -1.66666667
159.00000000  17.00000000  -2.00000000  -0.13333333
160.00000000  39.00000000  23.00000000   0.37096774
161.00000000   3.00000000  16.00000000   0.84210526
162.00000000 -18.00000000  40.00000000   1.81818182
163.00000000  23.00000000  11.00000000   0.32352941
164.00000000  26.00000000  48.00000000   0.64864865
165.00000000  45.00000000  26.00000000   0.36619718
166.00000000 -10.00000000  -8.00000000   0.44444444
167.00000000  23.00000000  31.00000000   0.57407407
168.00000000  10.00000000  35.00000000   0.77777778
169.00000000  40.00000000  17.00000000   0.29824561
170.00000000  11.00000000  48.00000000   0.81355932
171.00000000  35.00000000 -10.00000000  -0.40000000
172.00000000   8.00000000 -24.00000000   1.50000000
173.00000000  62.00000000  28.00000000   0.31111111
174.00000000  36.00000000  44.00000000   0.55000000
175.00000000  14.00000000  38.00000000   0.73076923
176.00000000  21.00000000  39.00000000   0.65000000
177.00000000  51.00000000  32.00000000   0.38554217
178.00000000  34.00000000  47.00000000   0.58024691
179.00000000   6.00000000  65.00000000   0.91549296
180.00000000  32.00000000   8.00000000   0.20000000
181.00000000  11.00000000  57.00000000   0.83823529
182.00000000  26.00000000   2.00000000   0.07142857
183.00000000  27.00000000   4.00000000   0.12903226
184.00000000  40.00000000   5.00000000   0.11111111
185.00000000 -12.00000000  13.00000000  13.00000000
186.00000000 -23.00000000   8.00000000  -0.53333333
187.00000000  29.00000000  21.00000000   0.42000000
188.00000000  58.00000000   2.00000000   0.03333333
189.00000000   2.00000000  21.00000000   0.91304348
190.00000000 -12.00000000  58.00000000   1.26086957
191.00000000  43.00000000  -6.00000000  -0.16216216
192.00000000  38.00000000   9.00000000   0.19148936
193.00000000  28.00000000   6.00000000   0.17647059
194.00000000  -6.00000000  55.00000000   1.12244898
195.00000000  -3.00000000  25.00000000   1.13636364
196.00000000   0.00000000  25.00000000   1.00000000
197.00000000  42.00000000  13.00000000   0.23636364
198.00000000 -25.00000000  -3.00000000   0.10714286
199.00000000 -14.00000000  14.00000000   0.50000000
200.00000000  24.00000000   3.00000000   0.11111111
201.00000000   2.00000000  32.00000000   0.94117647
202.00000000  -3.00000000  13.00000000   1.30000000
203.00000000  19.00000000  48.00000000   0.71641791
204.00000000  43.00000000  78.00000000   0.64462810
205.00000000 -20.00000000 -12.00000000   0.37500000
206.00000000  -9.00000000  27.00000000   1.50000000
207.00000000  -9.00000000  31.00000000   1.40909091
208.00000000 -11.00000000  31.00000000   1.55000000
209.00000000  36.00000000  -3.00000000  -0.09090909
210.00000000  13.00000000  31.00000000   0.70454545
211.00000000  37.00000000  49.00000000   0.56976744
212.00000000  22.00000000  26.00000000   0.54166667
213.00000000  37.00000000  25.00000000   0.40322581
214.00000000  -1.00000000  58.00000000   1.01754386
215.00000000  32.00000000  11.00000000   0.25581395
216.00000000  13.00000000  14.00000000   0.51851852
217.00000000 -26.00000000  17.00000000  -1.88888889
218.00000000   9.00000000   8.00000000   0.47058824
219.00000000  15.00000000  19.00000000   0.55882353
220.00000000  45.00000000   7.00000000   0.13461538
221.00000000 -15.00000000  -6.00000000   0.28571429
222.00000000 -32.00000000  49.00000000   2.88235294
223.00000000 -30.00000000  30.00000000   0.50000000
224.00000000 -14.00000000   7.00000000  -1.00000000
225.00000000  23.00000000   6.00000000   0.20689655
226.00000000  27.00000000  35.00000000   0.56451613
227.00000000  41.00000000  34.00000000   0.45333333
228.00000000  18.00000000  40.00000000   0.68965517
229.00000000  -7.00000000  40.00000000   1.21212121
230.00000000 -20.00000000  43.00000000   1.86956522
231.00000000 -21.00000000   2.00000000  -0.10526316
232.00000000  -7.00000000  46.00000000   1.17948718
233.00000000 -22.00000000  19.00000000  -6.33333333
234.00000000   3.00000000   3.00000000   0.50000000
235.00000000 -10.00000000  20.00000000   2.00000000
236.00000000  55.00000000  32.00000000   0.36781609
237.00000000  39.00000000  47.00000000   0.54651163
238.00000000 -39.00000000  11.00000000  -0.39285714
239.00000000  11.00000000  32.00000000   0.74418605
240.00000000  22.00000000   8.00000000   0.26666667
241.00000000  26.00000000  22.00000000   0.45833333
242.00000000  31.00000000  15.00000000   0.32608696
243.00000000  11.00000000  23.00000000   0.67647059
244.00000000  -5.00000000  -3.00000000   0.37500000
245.00000000  68.00000000  22.00000000   0.24444444
246.00000000  13.00000000   2.00000000   0.13333333
247.00000000  46.00000000  39.00000000   0.45882353
248.00000000   6.00000000   3.00000000   0.33333333
249.00000000  16.00000000   9.00000000   0.36000000
250.00000000   1.00000000  33.00000000   0.97058824
251.00000000  -5.00000000  14.00000000   1.55555556
252.00000000 -35.00000000   5.00000000  -0.16666667
253.00000000  -2.00000000  17.00000000   1.13333333
254.00000000  20.00000000  39.00000000   0.66101695
255.00000000 -12.00000000  33.00000000   1.57142857
256.00000000  30.00000000   7.00000000   0.18918919
257.00000000   3.00000000  24.00000000   0.88888889
258.00000000 -22.00000000  22.00000000   0.50000000
259.00000000 -37.00000000  19.00000000  -1.05555556
260.00000000  35.00000000  27.00000000   0.43548387
261.00000000 -17.00000000  47.00000000   1.56666667
262.00000000  18.00000000  20.00000000   0.52631579
263.00000000  36.00000000   8.00000000   0.18181818
264.00000000  -3.00000000  25.00000000   1.13636364
265.00000000  -1.00000000  40.00000000   1.02564103
266.00000000  -5.00000000  32.00000000   1.18518519
267.00000000  14.00000000  23.00000000   0.62162162
268.00000000  -7.00000000  30.00000000   1.30434783
269.00000000 -34.00000000  -6.00000000   0.15000000
270.00000000   3.00000000  38.00000000   0.92682927
271.00000000  26.00000000   8.00000000   0.23529412
272.00000000 -10.00000000 -14.00000000   0.58333333
273.00000000  40.00000000  33.00000000   0.45205479
274.00000000  25.00000000  27.00000000   0.51923077
275.00000000 -16.00000000   0.00000000  -0.00000000
276.00000000   6.00000000   1.00000000   0.14285714
277.00000000  39.00000000  23.00000000   0.37096774
278.00000000  26.00000000  33.00000000   0.55932203
279.00000000 -15.00000000  16.00000000  16.00000000
280.00000000  24.00000000  32.00000000   0.57142857
281.00000000  18.00000000  28.00000000   0.60869565
282.00000000  38.00000000   3.00000000   0.07317073
283.00000000  17.00000000   5.00000000   0.22727273
284.00000000  33.00000000  18.00000000   0.35294118
285.00000000  18.00000000  15.00000000   0.45454545
286.00000000  61.00000000  20.00000000   0.24691358
287.00000000 -11.00000000   5.00000000  -0.83333333
288.00000000   3.00000000 -12.00000000   1.33333333
289.00000000   1.00000000  15.00000000   0.93750000
290.00000000  18.00000000  18.00000000   0.50000000
291.00000000 -26.00000000  45.00000000   2.36842105
292.00000000  18.00000000  44.00000000   0.70967742
293.00000000  18.00000000  64.00000000   0.78048780
294.00000000  39.00000000   3.00000000   0.07142857
295.00000000  15.00000000  25.00000000   0.62500000
296.00000000   8.00000000  -4.00000000  -1.00000000
297.00000000  38.00000000  29.00000000   0.43283582
298.00000000  -6.00000000  32.00000000   1.23076923
299.00000000 -15.00000000  26.00000000   2.36363636
300.00000000  -8.00000000  24.00000000   1.50000000
301.00000000  -3.00000000  19.00000000   1.18750000
302.00000000 -36.00000000  -9.00000000   0.20000000
303.00000000  -1.00000000  37.00000000   1.02777778
304.00000000   1.00000000  13.00000000   0.92857143
305.00000000  -7.00000000  14.00000000   2.00000000
306.00000000 -12.00000000  10.00000000  -5.00000000
307.00000000  14.00000000  30.00000000   0.68181818
308.00000000  23.00000000  24.00000000   0.51063830
309.00000000   9.00000000  14.00000000   0.60869565
310.00000000   3.00000000  15.00000000   0.83333333
311.00000000 -15.00000000  16.00000000  16.00000000
312.00000000  44.00000000   2.00000000   0.04347826
313.00000000  -7.00000000   0.00000000  -0.00000000
314.00000000 -16.00000000   5.00000000  -0.45454545
315.00000000 -16.00000000  -4.00000000   0.20000000
316.00000000   9.00000000  33.00000000   0.78571429
317.00000000  19.00000000  25.00000000   0.56818182
318.00000000  -1.00000000 -13.00000000   0.92857143
319.00000000  15.00000000   3.00000000   0.16666667
320.00000000 -18.00000000  21.00000000   7.00000000
321.00000000  -9.00000000  12.00000000   4.00000000
322.00000000 -31.00000000  16.00000000  -1.06666667
323.00000000 -15.00000000   4.00000000  -0.36363636
324.00000000  31.00000000  24.00000000   0.43636364
325.00000000  32.00000000  20.00000000   0.38461538
326.00000000   7.00000000  -2.00000000  -0.40000000
327.00000000  12.00000000  18.00000000   0.60000000
328.00000000 -19.00000000   4.00000000  -0.26666667
329.00000000   4.00000000  30.00000000   0.88235294
330.00000000   3.00000000  47.00000000   0.94000000
331.00000000 -35.00000000 -13.00000000   0.27083333
332.00000000  40.00000000  28.00000000   0.41176471
333.00000000  15.00000000  40.00000000   0.72727273
334.00000000  10.00000000  31.00000000   0.75609756
335.00000000 -21.00000000  17.00000000  -4.25000000
336.00000000  64.00000000  50.00000000   0.43859649
337.00000000  36.00000000   7.00000000   0.16279070
338.00000000  15.00000000  -7.00000000  -0.87500000
339.00000000  14.00000000 -13.00000000 -13.00000000
340.00000000 -16.00000000   8.00000000  -1.00000000
341.00000000  -9.00000000  15.00000000   2.50000000
342.00000000   9.00000000  44.00000000   0.83018868
343.00000000 -14.00000000  12.00000000  -6.00000000
344.00000000  18.00000000   3.00000000   0.14285714
345.00000000 -10.00000000   1.00000000  -0.11111111
346.00000000   8.00000000  23.00000000   0.74193548
347.00000000  19.00000000  19.00000000   0.50000000
348.00000000  19.00000000  31.00000000   0.62000000
349.00000000 -18.00000000  29.00000000   2.63636364
350.00000000   9.00000000  14.00000000   0.60869565
351.00000000  46.00000000  15.00000000   0.24590164
352.00000000 -14.00000000  14.00000000   0.50000000
353.00000000  57.00000000  26.00000000   0.31325301
354.00000000  43.00000000  12.00000000   0.21818182
355.00000000  23.00000000  -1.00000000  -0.04545455
356.00000000 -16.00000000  14.00000000  -7.00000000
357.00000000 -12.00000000   8.00000000  -2.00000000
358.00000000   5.00000000  22.00000000   0.81481481
359.00000000  34.00000000   9.00000000   0.20930233
360.00000000  33.00000000  18.00000000   0.35294118
361.00000000  25.00000000   8.00000000   0.24242424
362.00000000 -18.00000000  28.00000000   2.80000000
363.00000000  10.00000000  15.00000000   0.60000000
364.00000000  41.00000000  32.00000000   0.43835616
365.00000000   5.00000000  10.00000000   0.66666667
366.00000000  15.00000000  25.00000000   0.62500000
367.00000000  21.00000000  25.00000000   0.54347826
368.00000000  -1.00000000  -9.00000000   0.90000000
369.00000000   9.00000000  -2.00000000  -0.28571429
370.00000000  41.00000000  10.00000000   0.19607843
371.00000000  26.00000000  -1.00000000  -0.04000000
372.00000000  14.00000000  28.00000000   0.66666667
373.00000000  -2.00000000  -2.00000000   0.50000000
374.00000000  20.00000000  45.00000000   0.69230769
375.00000000 -18.00000000  13.00000000  -2.60000000
376.00000000  17.00000000  19.00000000   0.52777778
377.00000000  15.00000000  39.00000000   0.72222222
378.00000000  38.00000000  -8.00000000  -0.26666667
379.00000000 -13.00000000   1.00000000  -0.08333333
380.00000000  12.00000000  48.00000000   0.80000000
381.00000000  33.00000000  23.00000000   0.41071429
382.00000000  21.00000000  46.00000000   0.68656716
383.00000000 -14.00000000  48.00000000   1.41176471
384.00000000  -5.00000000  42.00000000   1.13513514
385.00000000   5.00000000  12.00000000   0.70588235
386.00000000  -7.00000000 -13.00000000   0.65000000
387.00000000  36.00000000  19.00000000   0.34545455
388.00000000 -18.00000000  34.00000000   2.12500000
389.00000000 -13.00000000   8.00000000  -1.60000000
390.00000000 -20.00000000  41.00000000   1.95238095
391.00000000  25.00000000  52.00000000   0.67532468
392.00000000 -13.00000000  -3.00000000   0.18750000
393.00000000 -26.00000000  -1.00000000   0.03703704
394.00000000  18.00000000  22.00000000   0.55000000
395.00000000  -3.00000000   7.00000000   1.75000000
396.00000000  49.00000000  10.00000000   0.16949153
397.00000000 -14.00000000  29.00000000   1.93333333
398.00000000 -27.00000000  23.00000000  -5.75000000
399.00000000 -32.00000000  34.00000000  17.00000000
400.00000000   0.00000000  10.00000000   1.00000000
401.00000000 -18.00000000  19.00000000  19.00000000
402.00000000 -42.00000000 -20.00000000   0.32258065
403.00000000  24.00000000  33.00000000   0.57894737
404.00000000  39.00000000  13.00000000   0.25000000
405.00000000   4.00000000  40.00000000   0.90909091
406.00000000  86.00000000   1.00000000   0.01149425
407.00000000   4.00000000  17.00000000   0.80952381
408.00000000   3.00000000   4.00000000   0.57142857
409.00000000 -30.00000000  27.00000000  -9.00000000
410.00000000  34.00000000  -5.00000000  -0.17241379
411.00000000 -32.00000000  17.00000000  -1.13333333
412.00000000 -14.00000000  28.00000000   2.00000000
413.00000000  47.00000000  32.00000000   0.40506329
414.00000000  12.00000000  20.00000000   0.62500000
415.00000000  27.00000000  21.00000000   0.43750000
416.00000000  11.00000000   3.00000000   0.21428571
417.00000000 -17.00000000  27.00000000   2.70000000
418.00000000 -18.00000000  15.00000000  -5.00000000
419.00000000  17.00000000  19.00000000   0.52777778
420.00000000  -3.00000000  21.00000000   1.16666667
421.00000000   7.00000000  -6.00000000  -6.00000000
422.00000000   8.00000000  -2.00000000  -0.33333333
423.00000000 -21.00000000  62.00000000   1.51219512
424.00000000   1.00000000  33.00000000   0.97058824
425.00000000  -4.00000000  20.00000000   1.25000000
426.00000000  -4.00000000   8.00000000   2.00000000
427.00000000 -22.00000000  14.00000000  -1.75000000
428.00000000  13.00000000 -13.00000000   0.50000000
429.00000000 -13.00000000   2.00000000  -0.18181818
430.00000000  39.00000000   6.00000000   0.13333333
431.00000000  24.00000000  -8.00000000  -0.50000000
432.00000000  41.00000000   8.00000000   0.16326531
433.00000000  43.00000000  -1.00000000  -0.02380952
434.00000000   8.00000000  38.00000000   0.82608696
435.00000000 -23.00000000  13.00000000  -1.30000000
436.00000000   9.00000000  19.00000000   0.67857143
437.00000000 -12.00000000  11.00000000 -11.00000000
438.00000000 -36.00000000  28.00000000  -3.50000000
439.00000000  49.00000000  18.00000000   0.26865672
440.00000000  37.00000000 -10.00000000  -0.37037037
441.00000000 -25.00000000  13.00000000  -1.08333333
442.00000000  11.00000000   5.00000000   0.31250000
443.00000000   6.00000000   8.00000000   0.57142857
444.00000000   2.00000000 -14.00000000   1.16666667
445.00000000  10.00000000   2.00000000   0.16666667
446.00000000 -42.00000000  -2.00000000   0.04545455
447.00000000  -3.00000000  36.00000000   1.09090909
448.00000000 -18.00000000  18.00000000   0.50000000
449.00000000  17.00000000  25.00000000   0.59523810
450.00000000  13.00000000  44.00000000   0.77192982
451.00000000 -34.00000000  36.00000000  18.00000000
452.00000000 -15.00000000  13.00000000  -6.50000000
453.00000000  22.00000000  14.00000000   0.38888889
454.00000000 -14.00000000 -19.00000000   0.57575758
455.00000000 -12.00000000   9.00000000  -3.00000000
456.00000000  -3.00000000  29.00000000   1.11538462
457.00000000  18.00000000  13.00000000   0.41935484
458.00000000  18.00000000  36.00000000   0.66666667
459.00000000  16.00000000  11.00000000   0.40740741
460.00000000 -14.00000000   9.00000000  -1.80000000
461.00000000 -14.00000000  13.00000000 -13.00000000
462.00000000   7.00000000  14.00000000   0.66666667
463.00000000 -26.00000000  33.00000000   4.71428571
464.00000000 -13.00000000  57.00000000   1.29545455
465.00000000   8.00000000   4.00000000   0.33333333
466.00000000 -24.00000000  33.00000000   3.66666667
467.00000000 -22.00000000  -3.00000000   0.12000000
468.00000000   3.00000000  12.00000000   0.80000000
469.00000000   1.00000000  18.00000000   0.94736842
470.00000000  42.00000000  32.00000000   0.43243243
471.00000000  21.00000000  30.00000000   0.58823529
472.00000000 -18.00000000  27.00000000   3.00000000
473.00000000  13.00000000  10.00000000   0.43478261
474.00000000  42.00000000  -7.00000000  -0.20000000
475.00000000   8.00000000   6.00000000   0.42857143
476.00000000  13.00000000  13.00000000   0.50000000
477.00000000   9.00000000  16.00000000   0.64000000
478.00000000   9.00000000  50.00000000   0.84745763
479.00000000   1.00000000  40.00000000   0.97560976
480.00000000  32.00000000   7.00000000   0.17948718
481.00000000  23.00000000  25.00000000   0.52083333
482.00000000 -11.00000000   9.00000000  -4.50000000
483.00000000  20.00000000  -5.00000000  -0.33333333
484.00000000 -17.00000000  38.00000000   1.80952381
485.00000000  -9.00000000  12.00000000   4.00000000
486.00000000   5.00000000  17.00000000   0.77272727
487.00000000   7.00000000 -14.00000000   2.00000000
488.00000000  -5.00000000  -7.00000000   0.58333333
489.00000000  39.00000000  48.00000000   0.55172414
490.00000000   1.00000000  -4.00000000   1.33333333
491.00000000 -39.00000000  13.00000000  -0.50000000
492.00000000 -20.00000000   4.00000000  -0.25000000
493.00000000  -2.00000000   1.00000000  -1.00000000
494.00000000 -21.00000000  31.00000000   3.10000000
495.00000000  18.00000000   4.00000000   0.18181818
496.00000000 -30.00000000  29.00000000 -29.00000000
497.00000000  27.00000000  23.00000000   0.46000000
498.00000000 -32.00000000  26.00000000  -4.33333333
499.00000000  38.00000000  64.00000000   0.62745098
500.00000000 -17.00000000  47.00000000   1.56666667
