# Supplementary material for: Ubiquitin transfer by a RING E3 ligase occurs from a closed E2~ubiquitin conformation
Source: Nat Commun. 2020 Jun 5;11:2846. doi: 10.1038/s41467-020-16666-y (PMC7275055; doi:10.1038/s41467-020-16666-y)
Supplement: Supplementary file 4 — Source Data [file 41467_2020_16666_MOESM4_ESM.zip › Source_Data/Figures/Figure_5/Figure_5a/ASCII_44RNF4/9_173with_fret.dat]

  0.00000000 111.00000000 268.00000000   0.70712401
  1.00000000  12.00000000 249.00000000   0.95402299
  2.00000000   0.00000000 290.00000000   1.00000000
  3.00000000  31.00000000 228.00000000   0.88030888
  4.00000000 -34.00000000 228.00000000   1.17525773
  5.00000000  42.00000000 254.00000000   0.85810811
  6.00000000  59.00000000 222.00000000   0.79003559
  7.00000000  48.00000000 283.00000000   0.85498489
  8.00000000  55.00000000 287.00000000   0.83918129
  9.00000000  10.00000000 218.00000000   0.95614035
 10.00000000 -32.00000000 230.00000000   1.16161616
 11.00000000  53.00000000 299.00000000   0.84943182
 12.00000000  60.00000000 198.00000000   0.76744186
 13.00000000  24.00000000 262.00000000   0.91608392
 14.00000000  59.00000000 336.00000000   0.85063291
 15.00000000 -14.00000000 253.00000000   1.05857741
 16.00000000  22.00000000 233.00000000   0.91372549
 17.00000000 -13.00000000  88.00000000   1.17333333
 18.00000000   6.00000000  49.00000000   0.89090909
 19.00000000   9.00000000  29.00000000   0.76315789
 20.00000000  22.00000000  33.00000000   0.60000000
 21.00000000  28.00000000  35.00000000   0.55555556
 22.00000000  12.00000000  52.00000000   0.81250000
 23.00000000 -11.00000000  23.00000000   1.91666667
 24.00000000  10.00000000  60.00000000   0.85714286
 25.00000000  37.00000000  39.00000000   0.51315789
 26.00000000  14.00000000  42.00000000   0.75000000
 27.00000000 -16.00000000  38.00000000   1.72727273
 28.00000000  36.00000000  23.00000000   0.38983051
 29.00000000  47.00000000  30.00000000   0.38961039
 30.00000000  22.00000000  56.00000000   0.71794872
 31.00000000   8.00000000  25.00000000   0.75757576
 32.00000000 -19.00000000  19.00000000   0.50000000
 33.00000000 -26.00000000  79.00000000   1.49056604
 34.00000000  -3.00000000  14.00000000   1.27272727
 35.00000000 -28.00000000  29.00000000  29.00000000
 36.00000000  20.00000000  41.00000000   0.67213115
 37.00000000   3.00000000  28.00000000   0.90322581
 38.00000000  -9.00000000  78.00000000   1.13043478
 39.00000000 -34.00000000  78.00000000   1.77272727
 40.00000000 -19.00000000  30.00000000   2.72727273
 41.00000000 -40.00000000  33.00000000  -4.71428571
 42.00000000 -59.00000000  41.00000000  -2.27777778
 43.00000000   4.00000000  43.00000000   0.91489362
 44.00000000 -55.00000000  14.00000000  -0.34146341
 45.00000000  11.00000000  40.00000000   0.78431373
 46.00000000  24.00000000  88.00000000   0.78571429
 47.00000000  -5.00000000  31.00000000   1.19230769
 48.00000000  20.00000000  10.00000000   0.33333333
 49.00000000  -7.00000000  57.00000000   1.14000000
 50.00000000  20.00000000  60.00000000   0.75000000
 51.00000000  21.00000000  46.00000000   0.68656716
 52.00000000  -6.00000000  29.00000000   1.26086957
 53.00000000 -15.00000000  58.00000000   1.34883721
 54.00000000 -10.00000000  39.00000000   1.34482759
 55.00000000  30.00000000  36.00000000   0.54545455
 56.00000000  13.00000000  44.00000000   0.77192982
 57.00000000 -50.00000000  17.00000000  -0.51515152
 58.00000000 -57.00000000  39.00000000  -2.16666667
 59.00000000 -15.00000000   4.00000000  -0.36363636
 60.00000000 -13.00000000  47.00000000   1.38235294
 61.00000000  -3.00000000  34.00000000   1.09677419
 62.00000000 -24.00000000  41.00000000   2.41176471
 63.00000000  45.00000000  36.00000000   0.44444444
 64.00000000 -21.00000000  40.00000000   2.10526316
 65.00000000  -1.00000000  49.00000000   1.02083333
 66.00000000 -11.00000000  29.00000000   1.61111111
 67.00000000   9.00000000  36.00000000   0.80000000
 68.00000000  10.00000000  36.00000000   0.78260870
 69.00000000  21.00000000  46.00000000   0.68656716
 70.00000000 -12.00000000  57.00000000   1.26666667
 71.00000000  -3.00000000  26.00000000   1.13043478
 72.00000000  14.00000000  13.00000000   0.48148148
 73.00000000  10.00000000  70.00000000   0.87500000
 74.00000000  -9.00000000  59.00000000   1.18000000
 75.00000000 -20.00000000  30.00000000   3.00000000
 76.00000000 -36.00000000  47.00000000   4.27272727
 77.00000000  52.00000000  35.00000000   0.40229885
 78.00000000 103.00000000  24.00000000   0.18897638
 79.00000000  -9.00000000  39.00000000   1.30000000
 80.00000000 -26.00000000  54.00000000   1.92857143
 81.00000000   8.00000000  45.00000000   0.84905660
 82.00000000  -6.00000000  33.00000000   1.22222222
 83.00000000  14.00000000  37.00000000   0.72549020
 84.00000000   7.00000000  38.00000000   0.84444444
 85.00000000  19.00000000   8.00000000   0.29629630
 86.00000000 -44.00000000  34.00000000  -3.40000000
 87.00000000   5.00000000  39.00000000   0.88636364
 88.00000000   4.00000000  17.00000000   0.80952381
 89.00000000   0.00000000  64.00000000   1.00000000
 90.00000000  -9.00000000  48.00000000   1.23076923
 91.00000000  33.00000000  41.00000000   0.55405405
 92.00000000  -4.00000000   8.00000000   2.00000000
 93.00000000 -17.00000000  36.00000000   1.89473684
 94.00000000  22.00000000  79.00000000   0.78217822
 95.00000000  18.00000000  53.00000000   0.74647887
 96.00000000  10.00000000  58.00000000   0.85294118
 97.00000000   4.00000000  16.00000000   0.80000000
 98.00000000  67.00000000  82.00000000   0.55033557
 99.00000000   7.00000000  56.00000000   0.88888889
100.00000000 -16.00000000  44.00000000   1.57142857
101.00000000  22.00000000  55.00000000   0.71428571
102.00000000  11.00000000  29.00000000   0.72500000
103.00000000  -1.00000000   4.00000000   1.33333333
104.00000000  13.00000000  54.00000000   0.80597015
105.00000000  31.00000000   6.00000000   0.16216216
106.00000000  28.00000000  -8.00000000  -0.40000000
107.00000000   7.00000000  22.00000000   0.75862069
108.00000000  -9.00000000  47.00000000   1.23684211
109.00000000 -14.00000000  42.00000000   1.50000000
110.00000000   7.00000000  65.00000000   0.90277778
111.00000000  37.00000000  41.00000000   0.52564103
112.00000000   1.00000000  10.00000000   0.90909091
113.00000000 -13.00000000  47.00000000   1.38235294
114.00000000  20.00000000  27.00000000   0.57446809
115.00000000  17.00000000  49.00000000   0.74242424
116.00000000  -2.00000000  58.00000000   1.03571429
117.00000000  -8.00000000  55.00000000   1.17021277
118.00000000  11.00000000  43.00000000   0.79629630
119.00000000   9.00000000   2.00000000   0.18181818
120.00000000  22.00000000  31.00000000   0.58490566
121.00000000 -29.00000000   6.00000000  -0.26086957
122.00000000  25.00000000  41.00000000   0.62121212
123.00000000  -1.00000000  27.00000000   1.03846154
124.00000000  -2.00000000  13.00000000   1.18181818
125.00000000  -3.00000000  35.00000000   1.09375000
126.00000000  38.00000000  16.00000000   0.29629630
127.00000000  55.00000000  18.00000000   0.24657534
128.00000000  48.00000000  39.00000000   0.44827586
129.00000000  -1.00000000  39.00000000   1.02631579
130.00000000  -4.00000000  51.00000000   1.08510638
131.00000000 -31.00000000  39.00000000   4.87500000
132.00000000  17.00000000  53.00000000   0.75714286
133.00000000   8.00000000  19.00000000   0.70370370
134.00000000  13.00000000  38.00000000   0.74509804
135.00000000   0.00000000  23.00000000   1.00000000
136.00000000   1.00000000  48.00000000   0.97959184
137.00000000  18.00000000  26.00000000   0.59090909
138.00000000  54.00000000  44.00000000   0.44897959
139.00000000   0.00000000  28.00000000   1.00000000
140.00000000  22.00000000  21.00000000   0.48837209
141.00000000 -24.00000000  75.00000000   1.47058824
142.00000000   5.00000000   6.00000000   0.54545455
143.00000000  13.00000000  59.00000000   0.81944444
144.00000000 -35.00000000  37.00000000  18.50000000
145.00000000  19.00000000  56.00000000   0.74666667
146.00000000  10.00000000  59.00000000   0.85507246
147.00000000   8.00000000  30.00000000   0.78947368
148.00000000 -27.00000000  37.00000000   3.70000000
149.00000000 -17.00000000   0.00000000  -0.00000000
150.00000000 -27.00000000   9.00000000  -0.50000000
151.00000000  42.00000000  19.00000000   0.31147541
152.00000000   7.00000000  21.00000000   0.75000000
153.00000000 -24.00000000  50.00000000   1.92307692
154.00000000  16.00000000  15.00000000   0.48387097
155.00000000  -4.00000000  31.00000000   1.14814815
156.00000000  -4.00000000  21.00000000   1.23529412
157.00000000  16.00000000  55.00000000   0.77464789
158.00000000  40.00000000  -8.00000000  -0.25000000
159.00000000  24.00000000  54.00000000   0.69230769
160.00000000  -2.00000000  24.00000000   1.09090909
161.00000000 -48.00000000  18.00000000  -0.60000000
162.00000000  -5.00000000  44.00000000   1.12820513
163.00000000  11.00000000  66.00000000   0.85714286
164.00000000  -2.00000000  52.00000000   1.04000000
165.00000000  22.00000000  71.00000000   0.76344086
166.00000000  10.00000000  23.00000000   0.69696970
167.00000000 -17.00000000  40.00000000   1.73913043
168.00000000 -22.00000000  73.00000000   1.43137255
169.00000000  -6.00000000  20.00000000   1.42857143
170.00000000  -7.00000000  25.00000000   1.38888889
171.00000000  34.00000000   7.00000000   0.17073171
172.00000000 -12.00000000  37.00000000   1.48000000
173.00000000  16.00000000   4.00000000   0.20000000
174.00000000  -6.00000000  65.00000000   1.10169492
175.00000000  -6.00000000  31.00000000   1.24000000
176.00000000  -3.00000000   6.00000000   2.00000000
177.00000000  22.00000000  32.00000000   0.59259259
178.00000000  17.00000000  66.00000000   0.79518072
179.00000000 -17.00000000  25.00000000   3.12500000
180.00000000 -11.00000000  26.00000000   1.73333333
181.00000000  18.00000000  11.00000000   0.37931034
182.00000000 -45.00000000 105.00000000   1.75000000
183.00000000 -11.00000000  18.00000000   2.57142857
184.00000000 -26.00000000  40.00000000   2.85714286
185.00000000 -21.00000000  29.00000000   3.62500000
186.00000000  28.00000000  47.00000000   0.62666667
187.00000000  11.00000000  57.00000000   0.83823529
188.00000000 -53.00000000  33.00000000  -1.65000000
189.00000000  -5.00000000  43.00000000   1.13157895
190.00000000 -31.00000000  34.00000000  11.33333333
191.00000000 -17.00000000  21.00000000   5.25000000
192.00000000 -25.00000000  26.00000000  26.00000000
193.00000000  -1.00000000  31.00000000   1.03333333
194.00000000  -9.00000000  65.00000000   1.16071429
195.00000000  12.00000000  60.00000000   0.83333333
196.00000000 -27.00000000  35.00000000   4.37500000
197.00000000  26.00000000  19.00000000   0.42222222
198.00000000 -16.00000000   2.00000000  -0.14285714
199.00000000  65.00000000  28.00000000   0.30107527
200.00000000  -3.00000000  63.00000000   1.05000000
201.00000000  28.00000000  30.00000000   0.51724138
202.00000000   7.00000000  15.00000000   0.68181818
203.00000000 -21.00000000   9.00000000  -0.75000000
204.00000000 -21.00000000  31.00000000   3.10000000
205.00000000  32.00000000  -1.00000000  -0.03225806
206.00000000 -29.00000000  24.00000000  -4.80000000
207.00000000 -10.00000000  62.00000000   1.19230769
208.00000000  48.00000000  32.00000000   0.40000000
209.00000000  -9.00000000  40.00000000   1.29032258
210.00000000 -28.00000000  55.00000000   2.03703704
211.00000000  12.00000000  38.00000000   0.76000000
212.00000000  17.00000000 103.00000000   0.85833333
213.00000000  46.00000000  57.00000000   0.55339806
214.00000000  15.00000000  59.00000000   0.79729730
215.00000000   9.00000000  70.00000000   0.88607595
216.00000000  37.00000000  22.00000000   0.37288136
217.00000000  31.00000000 126.00000000   0.80254777
218.00000000  -8.00000000 123.00000000   1.06956522
219.00000000  58.00000000  29.00000000   0.33333333
220.00000000  39.00000000  90.00000000   0.69767442
221.00000000  -7.00000000  20.00000000   1.53846154
222.00000000  31.00000000  49.00000000   0.61250000
223.00000000 -26.00000000  52.00000000   2.00000000
224.00000000  34.00000000  25.00000000   0.42372881
225.00000000  17.00000000  59.00000000   0.77631579
226.00000000   3.00000000  94.00000000   0.96907216
227.00000000 -21.00000000  44.00000000   1.91304348
228.00000000  17.00000000  13.00000000   0.43333333
229.00000000  45.00000000 121.00000000   0.72891566
230.00000000   0.00000000  78.00000000   1.00000000
231.00000000   9.00000000  68.00000000   0.88311688
232.00000000  12.00000000 102.00000000   0.89473684
233.00000000  50.00000000  41.00000000   0.45054945
234.00000000  19.00000000  79.00000000   0.80612245
235.00000000  17.00000000  51.00000000   0.75000000
236.00000000  16.00000000  23.00000000   0.58974359
237.00000000  22.00000000  71.00000000   0.76344086
238.00000000  45.00000000  40.00000000   0.47058824
239.00000000 -10.00000000  72.00000000   1.16129032
240.00000000  50.00000000  82.00000000   0.62121212
241.00000000   5.00000000  84.00000000   0.94382022
242.00000000 -40.00000000 121.00000000   1.49382716
243.00000000  25.00000000  81.00000000   0.76415094
244.00000000 -26.00000000  43.00000000   2.52941176
245.00000000  11.00000000  85.00000000   0.88541667
246.00000000  -2.00000000  56.00000000   1.03703704
247.00000000  -6.00000000  47.00000000   1.14634146
248.00000000   5.00000000  89.00000000   0.94680851
249.00000000  19.00000000  85.00000000   0.81730769
250.00000000  12.00000000  81.00000000   0.87096774
251.00000000  39.00000000  39.00000000   0.50000000
252.00000000  12.00000000  60.00000000   0.83333333
253.00000000  26.00000000  44.00000000   0.62857143
254.00000000  22.00000000  69.00000000   0.75824176
255.00000000  -4.00000000  75.00000000   1.05633803
256.00000000  62.00000000  86.00000000   0.58108108
257.00000000  -3.00000000  53.00000000   1.06000000
258.00000000  28.00000000  57.00000000   0.67058824
259.00000000  33.00000000  85.00000000   0.72033898
260.00000000   5.00000000  70.00000000   0.93333333
261.00000000  -8.00000000  55.00000000   1.17021277
262.00000000   7.00000000 118.00000000   0.94400000
263.00000000  44.00000000  69.00000000   0.61061947
264.00000000  26.00000000  43.00000000   0.62318841
265.00000000  26.00000000  76.00000000   0.74509804
266.00000000  -8.00000000  47.00000000   1.20512821
267.00000000  33.00000000  55.00000000   0.62500000
268.00000000   2.00000000  30.00000000   0.93750000
269.00000000  20.00000000  64.00000000   0.76190476
270.00000000  84.00000000  46.00000000   0.35384615
271.00000000  37.00000000  33.00000000   0.47142857
272.00000000  42.00000000  52.00000000   0.55319149
273.00000000 -17.00000000  84.00000000   1.25373134
274.00000000  15.00000000  74.00000000   0.83146067
275.00000000  -4.00000000  67.00000000   1.06349206
276.00000000 -21.00000000  20.00000000 -20.00000000
277.00000000  15.00000000  27.00000000   0.64285714
278.00000000 -20.00000000  79.00000000   1.33898305
279.00000000 -10.00000000  52.00000000   1.23809524
280.00000000  67.00000000  61.00000000   0.47656250
281.00000000  17.00000000  16.00000000   0.48484848
282.00000000  -3.00000000   7.00000000   1.75000000
283.00000000  13.00000000   7.00000000   0.35000000
284.00000000   3.00000000  11.00000000   0.78571429
285.00000000  24.00000000   7.00000000   0.22580645
286.00000000  26.00000000  28.00000000   0.51851852
287.00000000  40.00000000  30.00000000   0.42857143
288.00000000 -20.00000000  34.00000000   2.42857143
289.00000000  60.00000000  40.00000000   0.40000000
290.00000000  -2.00000000  45.00000000   1.04651163
291.00000000  20.00000000  26.00000000   0.56521739
292.00000000  40.00000000  48.00000000   0.54545455
293.00000000   2.00000000  28.00000000   0.93333333
294.00000000 -15.00000000  82.00000000   1.22388060
295.00000000  -7.00000000  23.00000000   1.43750000
296.00000000   2.00000000   6.00000000   0.75000000
297.00000000 -22.00000000  30.00000000   3.75000000
298.00000000  19.00000000  54.00000000   0.73972603
299.00000000  -9.00000000  46.00000000   1.24324324
300.00000000   0.00000000  25.00000000   1.00000000
301.00000000  34.00000000  31.00000000   0.47692308
302.00000000  28.00000000  47.00000000   0.62666667
303.00000000  17.00000000   6.00000000   0.26086957
304.00000000  28.00000000  29.00000000   0.50877193
305.00000000 -19.00000000  42.00000000   1.82608696
306.00000000  13.00000000  69.00000000   0.84146341
307.00000000 -26.00000000  48.00000000   2.18181818
308.00000000 -29.00000000  34.00000000   6.80000000
309.00000000  33.00000000  23.00000000   0.41071429
310.00000000  -1.00000000  29.00000000   1.03571429
311.00000000  12.00000000  49.00000000   0.80327869
312.00000000  25.00000000  27.00000000   0.51923077
313.00000000 -15.00000000  27.00000000   2.25000000
314.00000000  -2.00000000  41.00000000   1.05128205
315.00000000 -27.00000000  26.00000000 -26.00000000
316.00000000  13.00000000  32.00000000   0.71111111
317.00000000   2.00000000  53.00000000   0.96363636
318.00000000  10.00000000  52.00000000   0.83870968
319.00000000 -14.00000000  -9.00000000   0.39130435
320.00000000  38.00000000  43.00000000   0.53086420
321.00000000   9.00000000  16.00000000   0.64000000
322.00000000  -5.00000000  55.00000000   1.10000000
323.00000000  14.00000000  31.00000000   0.68888889
324.00000000   0.00000000  53.00000000   1.00000000
325.00000000  22.00000000  28.00000000   0.56000000
326.00000000 -23.00000000  -3.00000000   0.11538462
327.00000000  22.00000000  29.00000000   0.56862745
328.00000000 -10.00000000  58.00000000   1.20833333
329.00000000 -28.00000000   1.00000000  -0.03703704
330.00000000 -19.00000000  45.00000000   1.73076923
331.00000000 -27.00000000  10.00000000  -0.58823529
332.00000000  27.00000000  43.00000000   0.61428571
333.00000000  14.00000000  30.00000000   0.68181818
334.00000000  37.00000000   6.00000000   0.13953488
335.00000000 -22.00000000  -5.00000000   0.18518519
336.00000000  20.00000000  91.00000000   0.81981982
337.00000000  29.00000000  30.00000000   0.50847458
338.00000000 -43.00000000  47.00000000  11.75000000
339.00000000   1.00000000  35.00000000   0.97222222
340.00000000  -5.00000000  69.00000000   1.07812500
341.00000000  -1.00000000  25.00000000   1.04166667
342.00000000 -18.00000000  37.00000000   1.94736842
343.00000000  -7.00000000  41.00000000   1.20588235
344.00000000   9.00000000  70.00000000   0.88607595
345.00000000  38.00000000  16.00000000   0.29629630
346.00000000 -29.00000000  37.00000000   4.62500000
347.00000000 -15.00000000   4.00000000  -0.36363636
348.00000000 -18.00000000  36.00000000   2.00000000
349.00000000  -2.00000000  40.00000000   1.05263158
350.00000000 -22.00000000  38.00000000   2.37500000
351.00000000  40.00000000  31.00000000   0.43661972
352.00000000  -7.00000000  51.00000000   1.15909091
353.00000000 -11.00000000  23.00000000   1.91666667
354.00000000 -39.00000000  59.00000000   2.95000000
355.00000000  -4.00000000  33.00000000   1.13793103
356.00000000 -25.00000000  55.00000000   1.83333333
357.00000000  31.00000000  22.00000000   0.41509434
358.00000000  16.00000000  32.00000000   0.66666667
359.00000000 -55.00000000  82.00000000   3.03703704
360.00000000   8.00000000  26.00000000   0.76470588
361.00000000 -26.00000000  25.00000000 -25.00000000
362.00000000 -41.00000000   0.00000000  -0.00000000
363.00000000 -40.00000000  24.00000000  -1.50000000
364.00000000 -16.00000000  45.00000000   1.55172414
365.00000000   1.00000000  61.00000000   0.98387097
366.00000000 -51.00000000  53.00000000  26.50000000
367.00000000  14.00000000  34.00000000   0.70833333
368.00000000  16.00000000  15.00000000   0.48387097
369.00000000   9.00000000  17.00000000   0.65384615
370.00000000  12.00000000  32.00000000   0.72727273
371.00000000 -10.00000000  33.00000000   1.43478261
372.00000000   3.00000000  60.00000000   0.95238095
373.00000000   0.00000000  27.00000000   1.00000000
374.00000000  -3.00000000  30.00000000   1.11111111
375.00000000 -39.00000000  37.00000000 -18.50000000
376.00000000 -27.00000000  10.00000000  -0.58823529
377.00000000 -25.00000000  17.00000000  -2.12500000
378.00000000 -10.00000000  21.00000000   1.90909091
379.00000000 -15.00000000  41.00000000   1.57692308
380.00000000 -47.00000000  44.00000000 -14.66666667
381.00000000  26.00000000  37.00000000   0.58730159
382.00000000  -9.00000000  44.00000000   1.25714286
383.00000000  20.00000000  54.00000000   0.72972973
384.00000000 -14.00000000  29.00000000   1.93333333
385.00000000 -12.00000000  40.00000000   1.42857143
386.00000000 -11.00000000  21.00000000   2.10000000
387.00000000 -38.00000000  35.00000000 -11.66666667
388.00000000  27.00000000  36.00000000   0.57142857
389.00000000  -1.00000000  20.00000000   1.05263158
390.00000000 -13.00000000  40.00000000   1.48148148
391.00000000 -19.00000000  14.00000000  -2.80000000
392.00000000  42.00000000  27.00000000   0.39130435
393.00000000 -33.00000000  41.00000000   5.12500000
394.00000000   7.00000000  34.00000000   0.82926829
395.00000000  16.00000000  27.00000000   0.62790698
396.00000000  -1.00000000  23.00000000   1.04545455
397.00000000  22.00000000  49.00000000   0.69014085
398.00000000 -20.00000000  21.00000000  21.00000000
399.00000000   5.00000000   6.00000000   0.54545455
400.00000000  -7.00000000   9.00000000   4.50000000
401.00000000  -9.00000000  50.00000000   1.21951220
402.00000000 -21.00000000  24.00000000   8.00000000
403.00000000 -25.00000000  71.00000000   1.54347826
404.00000000  -6.00000000  53.00000000   1.12765957
405.00000000  11.00000000  26.00000000   0.70270270
406.00000000 -30.00000000  40.00000000   4.00000000
407.00000000  41.00000000  35.00000000   0.46052632
408.00000000  -6.00000000  30.00000000   1.25000000
409.00000000  81.00000000  52.00000000   0.39097744
410.00000000  13.00000000  26.00000000   0.66666667
411.00000000 -23.00000000  28.00000000   5.60000000
412.00000000 -29.00000000  23.00000000  -3.83333333
413.00000000 -23.00000000  31.00000000   3.87500000
414.00000000 -13.00000000  47.00000000   1.38235294
415.00000000  17.00000000  15.00000000   0.46875000
416.00000000 -23.00000000   6.00000000  -0.35294118
417.00000000 -11.00000000  18.00000000   2.57142857
418.00000000  11.00000000  13.00000000   0.54166667
419.00000000  -1.00000000   3.00000000   1.50000000
420.00000000   3.00000000  52.00000000   0.94545455
421.00000000  -6.00000000  20.00000000   1.42857143
422.00000000  -2.00000000  26.00000000   1.08333333
423.00000000   0.00000000  13.00000000   1.00000000
424.00000000  13.00000000  37.00000000   0.74000000
425.00000000  31.00000000  17.00000000   0.35416667
426.00000000  39.00000000  88.00000000   0.69291339
427.00000000  55.00000000  44.00000000   0.44444444
428.00000000   0.00000000  19.00000000   1.00000000
429.00000000  18.00000000  11.00000000   0.37931034
430.00000000 -56.00000000  25.00000000  -0.80645161
431.00000000 -42.00000000  -5.00000000   0.10638298
432.00000000  13.00000000  48.00000000   0.78688525
433.00000000  -2.00000000  14.00000000   1.16666667
434.00000000  23.00000000  66.00000000   0.74157303
435.00000000 -27.00000000   2.00000000  -0.08000000
436.00000000 -26.00000000  31.00000000   6.20000000
437.00000000  20.00000000  40.00000000   0.66666667
438.00000000   6.00000000  34.00000000   0.85000000
439.00000000  14.00000000  41.00000000   0.74545455
440.00000000 -25.00000000  22.00000000  -7.33333333
441.00000000 -33.00000000  22.00000000  -2.00000000
442.00000000  16.00000000  17.00000000   0.51515152
443.00000000   8.00000000  34.00000000   0.80952381
444.00000000  24.00000000  59.00000000   0.71084337
445.00000000  20.00000000  60.00000000   0.75000000
446.00000000  67.00000000  -4.00000000  -0.06349206
447.00000000  11.00000000  23.00000000   0.67647059
448.00000000  13.00000000  18.00000000   0.58064516
449.00000000  15.00000000  48.00000000   0.76190476
450.00000000  13.00000000  47.00000000   0.78333333
451.00000000 -29.00000000  18.00000000  -1.63636364
452.00000000  26.00000000  35.00000000   0.57377049
453.00000000 -18.00000000  33.00000000   2.20000000
454.00000000 -12.00000000  25.00000000   1.92307692
455.00000000  -4.00000000   8.00000000   2.00000000
456.00000000 -37.00000000  27.00000000  -2.70000000
457.00000000 -10.00000000  70.00000000   1.16666667
458.00000000  14.00000000  24.00000000   0.63157895
459.00000000  24.00000000  37.00000000   0.60655738
460.00000000   7.00000000  19.00000000   0.73076923
461.00000000 -12.00000000  57.00000000   1.26666667
462.00000000   6.00000000  34.00000000   0.85000000
463.00000000   9.00000000  60.00000000   0.86956522
464.00000000  12.00000000  20.00000000   0.62500000
465.00000000 -38.00000000  40.00000000  20.00000000
466.00000000 -28.00000000  -6.00000000   0.17647059
467.00000000 -49.00000000  34.00000000  -2.26666667
468.00000000   5.00000000  34.00000000   0.87179487
469.00000000  55.00000000  48.00000000   0.46601942
470.00000000 -20.00000000  44.00000000   1.83333333
471.00000000 -23.00000000  36.00000000   2.76923077
472.00000000  -9.00000000  13.00000000   3.25000000
473.00000000 -48.00000000  28.00000000  -1.40000000
474.00000000  -4.00000000  15.00000000   1.36363636
475.00000000   9.00000000   9.00000000   0.50000000
476.00000000 -14.00000000  37.00000000   1.60869565
477.00000000 -15.00000000  18.00000000   6.00000000
478.00000000  -5.00000000  16.00000000   1.45454545
479.00000000 -10.00000000  15.00000000   3.00000000
480.00000000  44.00000000  26.00000000   0.37142857
481.00000000   1.00000000   2.00000000   0.66666667
482.00000000 -11.00000000 -14.00000000   0.56000000
483.00000000 -19.00000000  47.00000000   1.67857143
484.00000000 -17.00000000  14.00000000  -4.66666667
485.00000000  -6.00000000  32.00000000   1.23076923
486.00000000 -11.00000000  54.00000000   1.25581395
487.00000000  20.00000000  59.00000000   0.74683544
488.00000000  31.00000000  24.00000000   0.43636364
489.00000000  -7.00000000  63.00000000   1.12500000
490.00000000  -7.00000000  18.00000000   1.63636364
491.00000000   6.00000000  46.00000000   0.88461538
492.00000000 -16.00000000  53.00000000   1.43243243
493.00000000 -16.00000000  37.00000000   1.76190476
494.00000000  36.00000000  51.00000000   0.58620690
495.00000000  17.00000000  14.00000000   0.45161290
496.00000000  20.00000000  47.00000000   0.70149254
497.00000000  12.00000000  68.00000000   0.85000000
498.00000000 -43.00000000  33.00000000  -3.30000000
499.00000000   5.00000000  27.00000000   0.84375000
500.00000000   2.00000000   5.00000000   0.71428571
