# Supplementary material for: Ubiquitin transfer by a RING E3 ligase occurs from a closed E2~ubiquitin conformation
Source: Nat Commun. 2020 Jun 5;11:2846. doi: 10.1038/s41467-020-16666-y (PMC7275055; doi:10.1038/s41467-020-16666-y)
Supplement: Supplementary file 4 — Source Data [file 41467_2020_16666_MOESM4_ESM.zip › Source_Data/Figures/Figure_5/Figure_5a/ASCII_44RNF4/9_184with_fret.dat]

  0.00000000  29.00000000 258.00000000   0.89895470
  1.00000000  70.00000000 215.00000000   0.75438596
  2.00000000 123.00000000 227.00000000   0.64857143
  3.00000000 115.00000000 296.00000000   0.72019465
  4.00000000  80.00000000 255.00000000   0.76119403
  5.00000000 117.00000000 199.00000000   0.62974684
  6.00000000 160.00000000 279.00000000   0.63553531
  7.00000000  15.00000000 218.00000000   0.93562232
  8.00000000 141.00000000 251.00000000   0.64030612
  9.00000000  96.00000000 262.00000000   0.73184358
 10.00000000  70.00000000 203.00000000   0.74358974
 11.00000000  97.00000000 262.00000000   0.72980501
 12.00000000 109.00000000 154.00000000   0.58555133
 13.00000000 112.00000000 170.00000000   0.60283688
 14.00000000  66.00000000 202.00000000   0.75373134
 15.00000000 -12.00000000  37.00000000   1.48000000
 16.00000000  26.00000000  51.00000000   0.66233766
 17.00000000  -8.00000000  43.00000000   1.22857143
 18.00000000  -8.00000000  40.00000000   1.25000000
 19.00000000  36.00000000  77.00000000   0.68141593
 20.00000000  -8.00000000  55.00000000   1.17021277
 21.00000000  33.00000000  47.00000000   0.58750000
 22.00000000 -16.00000000  68.00000000   1.30769231
 23.00000000   1.00000000  41.00000000   0.97619048
 24.00000000  -9.00000000  50.00000000   1.21951220
 25.00000000  28.00000000  30.00000000   0.51724138
 26.00000000 -20.00000000  77.00000000   1.35087719
 27.00000000 -18.00000000  54.00000000   1.50000000
 28.00000000  18.00000000  52.00000000   0.74285714
 29.00000000  28.00000000  41.00000000   0.59420290
 30.00000000  14.00000000  50.00000000   0.78125000
 31.00000000  28.00000000  43.00000000   0.60563380
 32.00000000   9.00000000  28.00000000   0.75675676
 33.00000000  -8.00000000  60.00000000   1.15384615
 34.00000000  58.00000000  44.00000000   0.43137255
 35.00000000   9.00000000  70.00000000   0.88607595
 36.00000000  27.00000000  22.00000000   0.44897959
 37.00000000  22.00000000  28.00000000   0.56000000
 38.00000000   9.00000000  70.00000000   0.88607595
 39.00000000 -26.00000000  71.00000000   1.57777778
 40.00000000  59.00000000  49.00000000   0.45370370
 41.00000000  35.00000000  70.00000000   0.66666667
 42.00000000  31.00000000  62.00000000   0.66666667
 43.00000000  11.00000000  91.00000000   0.89215686
 44.00000000  34.00000000  16.00000000   0.32000000
 45.00000000  47.00000000  49.00000000   0.51041667
 46.00000000  26.00000000  53.00000000   0.67088608
 47.00000000  40.00000000  17.00000000   0.29824561
 48.00000000  36.00000000  54.00000000   0.60000000
 49.00000000 -11.00000000  68.00000000   1.19298246
 50.00000000 -28.00000000  55.00000000   2.03703704
 51.00000000  50.00000000  55.00000000   0.52380952
 52.00000000  20.00000000  47.00000000   0.70149254
 53.00000000  -7.00000000  56.00000000   1.14285714
 54.00000000 -19.00000000  55.00000000   1.52777778
 55.00000000  21.00000000  30.00000000   0.58823529
 56.00000000  16.00000000  33.00000000   0.67346939
 57.00000000  21.00000000  47.00000000   0.69117647
 58.00000000  -2.00000000 102.00000000   1.02000000
 59.00000000  20.00000000  34.00000000   0.62962963
 60.00000000  30.00000000  57.00000000   0.65517241
 61.00000000  16.00000000  47.00000000   0.74603175
 62.00000000 -18.00000000  53.00000000   1.51428571
 63.00000000  -7.00000000  52.00000000   1.15555556
 64.00000000  16.00000000  61.00000000   0.79220779
 65.00000000  59.00000000  63.00000000   0.51639344
 66.00000000  37.00000000  73.00000000   0.66363636
 67.00000000  28.00000000  66.00000000   0.70212766
 68.00000000   0.00000000  44.00000000   1.00000000
 69.00000000 -26.00000000  92.00000000   1.39393939
 70.00000000  55.00000000  23.00000000   0.29487179
 71.00000000 -32.00000000  44.00000000   3.66666667
 72.00000000 -20.00000000  73.00000000   1.37735849
 73.00000000  81.00000000  23.00000000   0.22115385
 74.00000000  -5.00000000  42.00000000   1.13513514
 75.00000000   8.00000000  66.00000000   0.89189189
 76.00000000  -1.00000000  48.00000000   1.02127660
 77.00000000   8.00000000  32.00000000   0.80000000
 78.00000000  74.00000000  47.00000000   0.38842975
 79.00000000   8.00000000  18.00000000   0.69230769
 80.00000000  47.00000000  80.00000000   0.62992126
 81.00000000   8.00000000  65.00000000   0.89041096
 82.00000000   8.00000000  32.00000000   0.80000000
 83.00000000  51.00000000  62.00000000   0.54867257
 84.00000000  32.00000000  44.00000000   0.57894737
 85.00000000  25.00000000  22.00000000   0.46808511
 86.00000000   1.00000000  60.00000000   0.98360656
 87.00000000  30.00000000  54.00000000   0.64285714
 88.00000000  22.00000000  63.00000000   0.74117647
 89.00000000  49.00000000  80.00000000   0.62015504
 90.00000000  48.00000000  60.00000000   0.55555556
 91.00000000  22.00000000  32.00000000   0.59259259
 92.00000000 -28.00000000  52.00000000   2.16666667
 93.00000000  -5.00000000  71.00000000   1.07575758
 94.00000000  22.00000000  60.00000000   0.73170732
 95.00000000  20.00000000  54.00000000   0.72972973
 96.00000000  21.00000000  45.00000000   0.68181818
 97.00000000 -37.00000000  29.00000000  -3.62500000
 98.00000000  32.00000000  45.00000000   0.58441558
 99.00000000  53.00000000  22.00000000   0.29333333
100.00000000  61.00000000  76.00000000   0.55474453
101.00000000 -19.00000000  83.00000000   1.29687500
102.00000000  12.00000000  39.00000000   0.76470588
103.00000000   8.00000000  61.00000000   0.88405797
104.00000000  -9.00000000  82.00000000   1.12328767
105.00000000  28.00000000  52.00000000   0.65000000
106.00000000  25.00000000  56.00000000   0.69135802
107.00000000  34.00000000  77.00000000   0.69369369
108.00000000   2.00000000  26.00000000   0.92857143
109.00000000   5.00000000  -5.00000000   0.50000000
110.00000000   1.00000000  46.00000000   0.97872340
111.00000000  17.00000000  55.00000000   0.76388889
112.00000000   8.00000000  62.00000000   0.88571429
113.00000000   9.00000000  75.00000000   0.89285714
114.00000000 -30.00000000  74.00000000   1.68181818
115.00000000 -12.00000000  58.00000000   1.26086957
116.00000000  38.00000000  50.00000000   0.56818182
117.00000000  12.00000000  82.00000000   0.87234043
118.00000000  -7.00000000  34.00000000   1.25925926
119.00000000 -15.00000000  53.00000000   1.39473684
120.00000000  39.00000000  72.00000000   0.64864865
121.00000000  16.00000000  38.00000000   0.70370370
122.00000000  16.00000000  65.00000000   0.80246914
123.00000000  34.00000000  36.00000000   0.51428571
124.00000000  18.00000000  61.00000000   0.77215190
125.00000000  23.00000000  78.00000000   0.77227723
126.00000000  -9.00000000  54.00000000   1.20000000
127.00000000  -6.00000000  61.00000000   1.10909091
128.00000000   2.00000000  43.00000000   0.95555556
129.00000000  19.00000000  52.00000000   0.73239437
130.00000000  26.00000000  55.00000000   0.67901235
131.00000000  26.00000000  43.00000000   0.62318841
132.00000000  28.00000000  40.00000000   0.58823529
133.00000000  24.00000000  40.00000000   0.62500000
134.00000000  52.00000000  38.00000000   0.42222222
135.00000000  14.00000000  56.00000000   0.80000000
136.00000000  36.00000000  64.00000000   0.64000000
137.00000000   3.00000000  28.00000000   0.90322581
138.00000000 -10.00000000  40.00000000   1.33333333
139.00000000   8.00000000  25.00000000   0.75757576
140.00000000  38.00000000  62.00000000   0.62000000
141.00000000 -37.00000000  30.00000000  -4.28571429
142.00000000  23.00000000  72.00000000   0.75789474
143.00000000  40.00000000  64.00000000   0.61538462
144.00000000  23.00000000  18.00000000   0.43902439
145.00000000  52.00000000  38.00000000   0.42222222
146.00000000  21.00000000  37.00000000   0.63793103
147.00000000  25.00000000  46.00000000   0.64788732
148.00000000 -29.00000000  77.00000000   1.60416667
149.00000000   8.00000000  54.00000000   0.87096774
150.00000000   2.00000000  53.00000000   0.96363636
151.00000000  16.00000000  70.00000000   0.81395349
152.00000000  27.00000000  82.00000000   0.75229358
153.00000000   0.00000000  51.00000000   1.00000000
154.00000000  38.00000000  75.00000000   0.66371681
155.00000000 -18.00000000  19.00000000  19.00000000
156.00000000  13.00000000  72.00000000   0.84705882
157.00000000 -12.00000000  71.00000000   1.20338983
158.00000000  62.00000000  50.00000000   0.44642857
159.00000000   6.00000000  94.00000000   0.94000000
160.00000000  17.00000000  46.00000000   0.73015873
161.00000000 -16.00000000  36.00000000   1.80000000
162.00000000  19.00000000  55.00000000   0.74324324
163.00000000  50.00000000  22.00000000   0.30555556
164.00000000 -24.00000000  56.00000000   1.75000000
165.00000000   0.00000000  68.00000000   1.00000000
166.00000000  30.00000000  53.00000000   0.63855422
167.00000000  13.00000000  62.00000000   0.82666667
168.00000000  -6.00000000  67.00000000   1.09836066
169.00000000  18.00000000  22.00000000   0.55000000
170.00000000   9.00000000  43.00000000   0.82692308
171.00000000  26.00000000  82.00000000   0.75925926
172.00000000 -12.00000000  34.00000000   1.54545455
173.00000000  35.00000000  46.00000000   0.56790123
174.00000000  54.00000000  58.00000000   0.51785714
175.00000000  14.00000000  50.00000000   0.78125000
176.00000000  36.00000000  32.00000000   0.47058824
177.00000000  18.00000000  30.00000000   0.62500000
178.00000000  10.00000000  39.00000000   0.79591837
179.00000000  28.00000000   6.00000000   0.17647059
180.00000000 -15.00000000  63.00000000   1.31250000
181.00000000  11.00000000  46.00000000   0.80701754
182.00000000  71.00000000  76.00000000   0.51700680
183.00000000  22.00000000  91.00000000   0.80530973
184.00000000  13.00000000   4.00000000   0.23529412
185.00000000  88.00000000  29.00000000   0.24786325
186.00000000 -23.00000000  39.00000000   2.43750000
187.00000000  20.00000000  10.00000000   0.33333333
188.00000000  51.00000000  22.00000000   0.30136986
189.00000000  89.00000000  22.00000000   0.19819820
190.00000000  24.00000000  21.00000000   0.46666667
191.00000000  66.00000000  47.00000000   0.41592920
192.00000000  18.00000000  38.00000000   0.67857143
193.00000000  11.00000000  21.00000000   0.65625000
194.00000000  14.00000000  15.00000000   0.51724138
195.00000000  52.00000000  12.00000000   0.18750000
196.00000000  28.00000000  13.00000000   0.31707317
197.00000000  32.00000000  32.00000000   0.50000000
198.00000000 -25.00000000  51.00000000   1.96153846
199.00000000   1.00000000  66.00000000   0.98507463
200.00000000  37.00000000  41.00000000   0.52564103
201.00000000   9.00000000  21.00000000   0.70000000
202.00000000  -2.00000000  49.00000000   1.04255319
203.00000000  10.00000000  42.00000000   0.80769231
204.00000000  14.00000000  59.00000000   0.80821918
205.00000000  66.00000000  21.00000000   0.24137931
206.00000000 -26.00000000  82.00000000   1.46428571
207.00000000  -3.00000000  18.00000000   1.20000000
208.00000000  53.00000000  60.00000000   0.53097345
209.00000000  35.00000000  37.00000000   0.51388889
210.00000000   6.00000000  76.00000000   0.92682927
211.00000000  14.00000000  -1.00000000  -0.07692308
212.00000000  61.00000000  63.00000000   0.50806452
213.00000000  52.00000000  34.00000000   0.39534884
214.00000000  26.00000000  16.00000000   0.38095238
215.00000000  49.00000000  69.00000000   0.58474576
216.00000000  30.00000000  26.00000000   0.46428571
217.00000000 -15.00000000  38.00000000   1.65217391
218.00000000   0.00000000  25.00000000   1.00000000
219.00000000  19.00000000  22.00000000   0.53658537
220.00000000  22.00000000   9.00000000   0.29032258
221.00000000  15.00000000  38.00000000   0.71698113
222.00000000  14.00000000   5.00000000   0.26315789
223.00000000 -21.00000000  15.00000000  -2.50000000
224.00000000  17.00000000  11.00000000   0.39285714
225.00000000   2.00000000  44.00000000   0.95652174
226.00000000  15.00000000  29.00000000   0.65909091
227.00000000   0.00000000  31.00000000   1.00000000
228.00000000  18.00000000  21.00000000   0.53846154
229.00000000  21.00000000  13.00000000   0.38235294
230.00000000  21.00000000  38.00000000   0.64406780
231.00000000  81.00000000  29.00000000   0.26363636
232.00000000  81.00000000  39.00000000   0.32500000
233.00000000  28.00000000  25.00000000   0.47169811
234.00000000 -20.00000000  26.00000000   4.33333333
235.00000000   1.00000000  32.00000000   0.96969697
236.00000000  10.00000000  39.00000000   0.79591837
237.00000000  43.00000000  54.00000000   0.55670103
238.00000000  52.00000000  47.00000000   0.47474747
239.00000000  17.00000000  55.00000000   0.76388889
240.00000000   5.00000000  30.00000000   0.85714286
241.00000000  53.00000000  40.00000000   0.43010753
242.00000000  41.00000000  32.00000000   0.43835616
243.00000000   7.00000000  29.00000000   0.80555556
244.00000000  30.00000000  54.00000000   0.64285714
245.00000000  30.00000000  27.00000000   0.47368421
246.00000000  75.00000000  52.00000000   0.40944882
247.00000000  19.00000000 -10.00000000  -1.11111111
248.00000000  33.00000000  30.00000000   0.47619048
249.00000000  41.00000000  74.00000000   0.64347826
250.00000000  24.00000000  34.00000000   0.58620690
251.00000000   0.00000000  19.00000000   1.00000000
252.00000000  51.00000000  30.00000000   0.37037037
253.00000000  43.00000000  48.00000000   0.52747253
254.00000000  70.00000000  -3.00000000  -0.04477612
255.00000000  77.00000000  22.00000000   0.22222222
256.00000000   2.00000000  42.00000000   0.95454545
257.00000000  -9.00000000  58.00000000   1.18367347
258.00000000  31.00000000  41.00000000   0.56944444
259.00000000  71.00000000  69.00000000   0.49285714
260.00000000  -2.00000000  39.00000000   1.05405405
261.00000000  36.00000000  30.00000000   0.45454545
262.00000000  91.00000000  30.00000000   0.24793388
263.00000000  71.00000000  46.00000000   0.39316239
264.00000000  16.00000000  66.00000000   0.80487805
265.00000000   7.00000000  27.00000000   0.79411765
266.00000000  52.00000000  36.00000000   0.40909091
267.00000000  28.00000000  53.00000000   0.65432099
268.00000000  30.00000000  58.00000000   0.65909091
269.00000000  63.00000000  22.00000000   0.25882353
270.00000000   2.00000000  35.00000000   0.94594595
271.00000000 -16.00000000  37.00000000   1.76190476
272.00000000  38.00000000  35.00000000   0.47945205
273.00000000  73.00000000  24.00000000   0.24742268
274.00000000  27.00000000  35.00000000   0.56451613
275.00000000  13.00000000  16.00000000   0.55172414
276.00000000  52.00000000  34.00000000   0.39534884
277.00000000  30.00000000  26.00000000   0.46428571
278.00000000  25.00000000  49.00000000   0.66216216
279.00000000  12.00000000  38.00000000   0.76000000
280.00000000  64.00000000  -8.00000000  -0.14285714
281.00000000  41.00000000  71.00000000   0.63392857
282.00000000 -13.00000000  32.00000000   1.68421053
283.00000000  72.00000000  69.00000000   0.48936170
284.00000000  12.00000000  22.00000000   0.64705882
285.00000000  18.00000000  17.00000000   0.48571429
286.00000000   8.00000000  -7.00000000  -7.00000000
287.00000000  35.00000000  88.00000000   0.71544715
288.00000000  35.00000000  49.00000000   0.58333333
289.00000000  27.00000000  27.00000000   0.50000000
290.00000000  11.00000000   0.00000000   0.00000000
291.00000000  60.00000000  20.00000000   0.25000000
292.00000000   5.00000000  24.00000000   0.82758621
293.00000000  44.00000000  23.00000000   0.34328358
294.00000000  51.00000000  15.00000000   0.22727273
295.00000000 -15.00000000  -4.00000000   0.21052632
296.00000000  28.00000000  48.00000000   0.63157895
297.00000000  34.00000000  34.00000000   0.50000000
298.00000000  15.00000000  37.00000000   0.71153846
299.00000000  36.00000000  51.00000000   0.58620690
300.00000000  32.00000000  13.00000000   0.28888889
301.00000000  77.00000000  39.00000000   0.33620690
302.00000000   0.00000000  28.00000000   1.00000000
303.00000000 -12.00000000   1.00000000  -0.09090909
304.00000000  24.00000000  36.00000000   0.60000000
305.00000000  15.00000000  24.00000000   0.61538462
306.00000000  29.00000000  20.00000000   0.40816327
307.00000000  32.00000000  49.00000000   0.60493827
308.00000000  38.00000000  18.00000000   0.32142857
309.00000000  86.00000000  16.00000000   0.15686275
310.00000000  89.00000000   1.00000000   0.01111111
311.00000000  14.00000000  12.00000000   0.46153846
312.00000000  18.00000000  36.00000000   0.66666667
313.00000000   9.00000000  47.00000000   0.83928571
314.00000000  37.00000000  34.00000000   0.47887324
315.00000000  66.00000000  18.00000000   0.21428571
316.00000000  32.00000000  25.00000000   0.43859649
317.00000000  33.00000000  26.00000000   0.44067797
318.00000000  -5.00000000  24.00000000   1.26315789
319.00000000   5.00000000  21.00000000   0.80769231
320.00000000  67.00000000  27.00000000   0.28723404
321.00000000  53.00000000  26.00000000   0.32911392
322.00000000   1.00000000  34.00000000   0.97142857
323.00000000  24.00000000  64.00000000   0.72727273
324.00000000  -1.00000000  40.00000000   1.02564103
325.00000000   1.00000000   4.00000000   0.80000000
326.00000000  27.00000000  -3.00000000  -0.12500000
327.00000000  50.00000000   0.00000000   0.00000000
328.00000000  23.00000000  40.00000000   0.63492063
329.00000000  25.00000000  29.00000000   0.53703704
330.00000000  54.00000000  58.00000000   0.51785714
331.00000000  13.00000000  58.00000000   0.81690141
332.00000000   3.00000000  30.00000000   0.90909091
333.00000000   0.00000000  59.00000000   1.00000000
334.00000000  22.00000000  28.00000000   0.56000000
335.00000000 -17.00000000  36.00000000   1.89473684
336.00000000  27.00000000   2.00000000   0.06896552
337.00000000  -8.00000000 -10.00000000   0.55555556
338.00000000  10.00000000  24.00000000   0.70588235
339.00000000  45.00000000  39.00000000   0.46428571
340.00000000  -6.00000000  34.00000000   1.21428571
341.00000000 -12.00000000  -3.00000000   0.20000000
342.00000000  56.00000000  33.00000000   0.37078652
343.00000000  38.00000000  51.00000000   0.57303371
344.00000000  14.00000000  38.00000000   0.73076923
345.00000000  -8.00000000  45.00000000   1.21621622
346.00000000  35.00000000  32.00000000   0.47761194
347.00000000  11.00000000   3.00000000   0.21428571
348.00000000   8.00000000  36.00000000   0.81818182
349.00000000  28.00000000  48.00000000   0.63157895
350.00000000  -2.00000000  11.00000000   1.22222222
351.00000000   7.00000000  19.00000000   0.73076923
352.00000000  16.00000000  18.00000000   0.52941176
353.00000000  26.00000000  35.00000000   0.57377049
354.00000000 -14.00000000 -12.00000000   0.46153846
355.00000000  26.00000000  30.00000000   0.53571429
356.00000000  62.00000000  30.00000000   0.32608696
357.00000000  27.00000000  34.00000000   0.55737705
358.00000000   1.00000000  40.00000000   0.97560976
359.00000000  -4.00000000  33.00000000   1.13793103
360.00000000  26.00000000  22.00000000   0.45833333
361.00000000  32.00000000   5.00000000   0.13513514
362.00000000  12.00000000  27.00000000   0.69230769
363.00000000  38.00000000  14.00000000   0.26923077
364.00000000  56.00000000  14.00000000   0.20000000
365.00000000  72.00000000  47.00000000   0.39495798
366.00000000  39.00000000  32.00000000   0.45070423
367.00000000  29.00000000  38.00000000   0.56716418
368.00000000  24.00000000  33.00000000   0.57894737
369.00000000  58.00000000  60.00000000   0.50847458
370.00000000  53.00000000  38.00000000   0.41758242
371.00000000  95.00000000  60.00000000   0.38709677
372.00000000  44.00000000  31.00000000   0.41333333
373.00000000  31.00000000  29.00000000   0.48333333
374.00000000 -37.00000000  35.00000000 -17.50000000
375.00000000  28.00000000  32.00000000   0.53333333
376.00000000  62.00000000  31.00000000   0.33333333
377.00000000  36.00000000  26.00000000   0.41935484
378.00000000  44.00000000  36.00000000   0.45000000
379.00000000  45.00000000  52.00000000   0.53608247
380.00000000  68.00000000  51.00000000   0.42857143
381.00000000  14.00000000  35.00000000   0.71428571
382.00000000  14.00000000  55.00000000   0.79710145
383.00000000  56.00000000  63.00000000   0.52941176
384.00000000   1.00000000  48.00000000   0.97959184
385.00000000  27.00000000 108.00000000   0.80000000
386.00000000  22.00000000  43.00000000   0.66153846
387.00000000  85.00000000  83.00000000   0.49404762
388.00000000  29.00000000  23.00000000   0.44230769
389.00000000  32.00000000  47.00000000   0.59493671
390.00000000  33.00000000  18.00000000   0.35294118
391.00000000  -6.00000000  44.00000000   1.15789474
392.00000000   3.00000000  40.00000000   0.93023256
393.00000000   6.00000000  40.00000000   0.86956522
394.00000000   7.00000000  20.00000000   0.74074074
395.00000000  20.00000000  57.00000000   0.74025974
396.00000000  25.00000000  90.00000000   0.78260870
397.00000000 -10.00000000  11.00000000  11.00000000
398.00000000 -15.00000000  19.00000000   4.75000000
399.00000000  -9.00000000  53.00000000   1.20454545
400.00000000  -5.00000000  34.00000000   1.17241379
401.00000000  24.00000000  11.00000000   0.31428571
402.00000000  50.00000000  62.00000000   0.55357143
403.00000000  55.00000000  59.00000000   0.51754386
404.00000000  23.00000000  41.00000000   0.64062500
405.00000000  54.00000000  42.00000000   0.43750000
406.00000000   8.00000000   7.00000000   0.46666667
407.00000000  18.00000000  37.00000000   0.67272727
408.00000000  46.00000000  26.00000000   0.36111111
409.00000000  29.00000000  22.00000000   0.43137255
410.00000000  45.00000000  55.00000000   0.55000000
411.00000000 -23.00000000  49.00000000   1.88461538
412.00000000  18.00000000  12.00000000   0.40000000
413.00000000  12.00000000  43.00000000   0.78181818
414.00000000  21.00000000  57.00000000   0.73076923
415.00000000  -5.00000000  21.00000000   1.31250000
416.00000000 -16.00000000  28.00000000   2.33333333
417.00000000  39.00000000  19.00000000   0.32758621
418.00000000   3.00000000  22.00000000   0.88000000
419.00000000  13.00000000  54.00000000   0.80597015
420.00000000  31.00000000  10.00000000   0.24390244
421.00000000  40.00000000  42.00000000   0.51219512
422.00000000  47.00000000  39.00000000   0.45348837
423.00000000   0.00000000  56.00000000   1.00000000
424.00000000  17.00000000  27.00000000   0.61363636
425.00000000  38.00000000  25.00000000   0.39682540
426.00000000 -32.00000000  81.00000000   1.65306122
427.00000000  -2.00000000  35.00000000   1.06060606
428.00000000 -32.00000000  27.00000000  -5.40000000
429.00000000 -30.00000000  15.00000000  -1.00000000
430.00000000   9.00000000  35.00000000   0.79545455
431.00000000 -35.00000000  21.00000000  -1.50000000
432.00000000   0.00000000  30.00000000   1.00000000
433.00000000   9.00000000  23.00000000   0.71875000
434.00000000 -10.00000000   3.00000000  -0.42857143
435.00000000 -32.00000000  14.00000000  -0.77777778
436.00000000  25.00000000  43.00000000   0.63235294
437.00000000 -18.00000000  41.00000000   1.78260870
438.00000000  10.00000000  32.00000000   0.76190476
439.00000000  10.00000000  39.00000000   0.79591837
440.00000000  -5.00000000  60.00000000   1.09090909
441.00000000 -14.00000000  28.00000000   2.00000000
442.00000000  21.00000000  30.00000000   0.58823529
443.00000000 -16.00000000  23.00000000   3.28571429
444.00000000  -7.00000000  39.00000000   1.21875000
445.00000000  58.00000000  22.00000000   0.27500000
446.00000000  29.00000000  22.00000000   0.43137255
447.00000000 -12.00000000  41.00000000   1.41379310
448.00000000 -10.00000000  12.00000000   6.00000000
449.00000000  39.00000000  10.00000000   0.20408163
450.00000000 -21.00000000  36.00000000   2.40000000
451.00000000  -9.00000000  27.00000000   1.50000000
452.00000000   4.00000000  15.00000000   0.78947368
453.00000000   7.00000000  60.00000000   0.89552239
454.00000000  -6.00000000  42.00000000   1.16666667
455.00000000 -16.00000000  45.00000000   1.55172414
456.00000000   6.00000000  83.00000000   0.93258427
457.00000000   9.00000000  58.00000000   0.86567164
458.00000000   5.00000000  56.00000000   0.91803279
459.00000000 -21.00000000  12.00000000  -1.33333333
460.00000000  88.00000000  21.00000000   0.19266055
461.00000000  28.00000000  47.00000000   0.62666667
462.00000000 -13.00000000  31.00000000   1.72222222
463.00000000  -3.00000000  11.00000000   1.37500000
464.00000000  14.00000000  37.00000000   0.72549020
465.00000000  53.00000000  28.00000000   0.34567901
466.00000000  -1.00000000  30.00000000   1.03448276
467.00000000  42.00000000  69.00000000   0.62162162
468.00000000  17.00000000  43.00000000   0.71666667
469.00000000 -22.00000000  15.00000000  -2.14285714
470.00000000  21.00000000  24.00000000   0.53333333
471.00000000  40.00000000  46.00000000   0.53488372
472.00000000  16.00000000  46.00000000   0.74193548
473.00000000  11.00000000  18.00000000   0.62068966
474.00000000  44.00000000  12.00000000   0.21428571
475.00000000  10.00000000  56.00000000   0.84848485
476.00000000  51.00000000  31.00000000   0.37804878
477.00000000  46.00000000  54.00000000   0.54000000
478.00000000  11.00000000  17.00000000   0.60714286
479.00000000   1.00000000  33.00000000   0.97058824
480.00000000  -3.00000000  59.00000000   1.05357143
481.00000000  20.00000000  33.00000000   0.62264151
482.00000000  12.00000000  41.00000000   0.77358491
483.00000000 -24.00000000  13.00000000  -1.18181818
484.00000000 -14.00000000  43.00000000   1.48275862
485.00000000  -6.00000000  73.00000000   1.08955224
486.00000000 -24.00000000  15.00000000  -1.66666667
487.00000000  74.00000000  37.00000000   0.33333333
488.00000000  -6.00000000  56.00000000   1.12000000
489.00000000  -2.00000000  37.00000000   1.05714286
490.00000000  24.00000000  31.00000000   0.56363636
491.00000000  15.00000000  24.00000000   0.61538462
492.00000000  -6.00000000  28.00000000   1.27272727
493.00000000 -19.00000000   9.00000000  -0.90000000
494.00000000  43.00000000  45.00000000   0.51136364
495.00000000   9.00000000   7.00000000   0.43750000
496.00000000  10.00000000  12.00000000   0.54545455
497.00000000  26.00000000  24.00000000   0.48000000
498.00000000 -23.00000000  11.00000000  -0.91666667
499.00000000  16.00000000  26.00000000   0.61904762
500.00000000 -20.00000000  41.00000000   1.95238095
