# Supplementary material for: Ubiquitin transfer by a RING E3 ligase occurs from a closed E2~ubiquitin conformation
Source: Nat Commun. 2020 Jun 5;11:2846. doi: 10.1038/s41467-020-16666-y (PMC7275055; doi:10.1038/s41467-020-16666-y)
Supplement: Supplementary file 4 — Source Data [file 41467_2020_16666_MOESM4_ESM.zip › Source_Data/Figures/Figure_5/Figure_5a/ASCII_44RNF4/9_186with_fret.dat]

  0.00000000 122.00000000 247.00000000   0.66937669
  1.00000000 113.00000000 213.00000000   0.65337423
  2.00000000  95.00000000 214.00000000   0.69255663
  3.00000000 118.00000000 179.00000000   0.60269360
  4.00000000 143.00000000 158.00000000   0.52491694
  5.00000000 128.00000000 201.00000000   0.61094225
  6.00000000 186.00000000 206.00000000   0.52551020
  7.00000000 213.00000000 188.00000000   0.46882793
  8.00000000 228.00000000 158.00000000   0.40932642
  9.00000000 144.00000000 227.00000000   0.61185984
 10.00000000  88.00000000 163.00000000   0.64940239
 11.00000000 114.00000000 215.00000000   0.65349544
 12.00000000  97.00000000 233.00000000   0.70606061
 13.00000000 150.00000000 193.00000000   0.56268222
 14.00000000 126.00000000 248.00000000   0.66310160
 15.00000000 158.00000000 122.00000000   0.43571429
 16.00000000 138.00000000 133.00000000   0.49077491
 17.00000000 153.00000000 165.00000000   0.51886792
 18.00000000 135.00000000 210.00000000   0.60869565
 19.00000000 211.00000000 202.00000000   0.48910412
 20.00000000 211.00000000 140.00000000   0.39886040
 21.00000000 142.00000000 158.00000000   0.52666667
 22.00000000 157.00000000 163.00000000   0.50937500
 23.00000000 121.00000000 212.00000000   0.63663664
 24.00000000 116.00000000 173.00000000   0.59861592
 25.00000000 128.00000000 140.00000000   0.52238806
 26.00000000 187.00000000 153.00000000   0.45000000
 27.00000000  -1.00000000  47.00000000   1.02173913
 28.00000000   9.00000000  14.00000000   0.60869565
 29.00000000 -31.00000000  38.00000000   5.42857143
 30.00000000   4.00000000  12.00000000   0.75000000
 31.00000000 -46.00000000 -13.00000000   0.22033898
 32.00000000  19.00000000   7.00000000   0.26923077
 33.00000000  11.00000000  25.00000000   0.69444444
 34.00000000  -4.00000000  39.00000000   1.11428571
 35.00000000 -23.00000000  73.00000000   1.46000000
 36.00000000  -6.00000000  41.00000000   1.17142857
 37.00000000  -7.00000000  16.00000000   1.77777778
 38.00000000  -8.00000000   6.00000000  -3.00000000
 39.00000000  11.00000000  34.00000000   0.75555556
 40.00000000  -6.00000000  34.00000000   1.21428571
 41.00000000 -10.00000000  33.00000000   1.43478261
 42.00000000   6.00000000  26.00000000   0.81250000
 43.00000000  23.00000000  50.00000000   0.68493151
 44.00000000  21.00000000  51.00000000   0.70833333
 45.00000000  49.00000000  35.00000000   0.41666667
 46.00000000  14.00000000  33.00000000   0.70212766
 47.00000000 -17.00000000  48.00000000   1.54838710
 48.00000000 -14.00000000  55.00000000   1.34146341
 49.00000000  20.00000000  21.00000000   0.51219512
 50.00000000  28.00000000  62.00000000   0.68888889
 51.00000000  -7.00000000  65.00000000   1.12068966
 52.00000000  16.00000000  23.00000000   0.58974359
 53.00000000  -1.00000000  60.00000000   1.01694915
 54.00000000 -14.00000000  15.00000000  15.00000000
 55.00000000 -24.00000000  49.00000000   1.96000000
 56.00000000 -31.00000000  46.00000000   3.06666667
 57.00000000 -13.00000000  36.00000000   1.56521739
 58.00000000 -22.00000000  52.00000000   1.73333333
 59.00000000  23.00000000  57.00000000   0.71250000
 60.00000000   1.00000000   1.00000000   0.50000000
 61.00000000 -34.00000000  18.00000000  -1.12500000
 62.00000000 -44.00000000  20.00000000  -0.83333333
 63.00000000 -32.00000000   7.00000000  -0.28000000
 64.00000000  15.00000000  14.00000000   0.48275862
 65.00000000  30.00000000   8.00000000   0.21052632
 66.00000000  28.00000000   6.00000000   0.17647059
 67.00000000  25.00000000  23.00000000   0.47916667
 68.00000000 -39.00000000  31.00000000  -3.87500000
 69.00000000 -13.00000000  20.00000000   2.85714286
 70.00000000 -10.00000000  34.00000000   1.41666667
 71.00000000 -64.00000000  53.00000000  -4.81818182
 72.00000000  -5.00000000  42.00000000   1.13513514
 73.00000000   3.00000000  39.00000000   0.92857143
 74.00000000 -20.00000000  24.00000000   6.00000000
 75.00000000  20.00000000  45.00000000   0.69230769
 76.00000000   9.00000000  43.00000000   0.82692308
 77.00000000  -2.00000000  40.00000000   1.05263158
 78.00000000 -16.00000000  30.00000000   2.14285714
 79.00000000 -36.00000000  46.00000000   4.60000000
 80.00000000 -12.00000000  37.00000000   1.48000000
 81.00000000  36.00000000  24.00000000   0.40000000
 82.00000000 -10.00000000  65.00000000   1.18181818
 83.00000000  10.00000000  62.00000000   0.86111111
 84.00000000  -5.00000000  22.00000000   1.29411765
 85.00000000  -7.00000000  36.00000000   1.24137931
 86.00000000  54.00000000  19.00000000   0.26027397
 87.00000000 -35.00000000  25.00000000  -2.50000000
 88.00000000  12.00000000  38.00000000   0.76000000
 89.00000000  14.00000000   8.00000000   0.36363636
 90.00000000 -70.00000000  45.00000000  -1.80000000
 91.00000000  -2.00000000  37.00000000   1.05714286
 92.00000000  27.00000000  72.00000000   0.72727273
 93.00000000 -36.00000000  29.00000000  -4.14285714
 94.00000000 -19.00000000  10.00000000  -1.11111111
 95.00000000  31.00000000  15.00000000   0.32608696
 96.00000000  10.00000000   8.00000000   0.44444444
 97.00000000  18.00000000  56.00000000   0.75675676
 98.00000000 -18.00000000  29.00000000   2.63636364
 99.00000000   4.00000000  20.00000000   0.83333333
100.00000000  -9.00000000  31.00000000   1.40909091
101.00000000 -36.00000000  46.00000000   4.60000000
102.00000000 -26.00000000  34.00000000   4.25000000
103.00000000 -51.00000000  15.00000000  -0.41666667
104.00000000 -35.00000000  36.00000000  36.00000000
105.00000000 -52.00000000   7.00000000  -0.15555556
106.00000000 -37.00000000  31.00000000  -5.16666667
107.00000000 -29.00000000  20.00000000  -2.22222222
108.00000000  30.00000000   3.00000000   0.09090909
109.00000000 -30.00000000  -1.00000000   0.03225806
110.00000000  -6.00000000  15.00000000   1.66666667
111.00000000 -46.00000000  34.00000000  -2.83333333
112.00000000  42.00000000  57.00000000   0.57575758
113.00000000  -5.00000000  12.00000000   1.71428571
114.00000000 -11.00000000  45.00000000   1.32352941
115.00000000 -10.00000000  26.00000000   1.62500000
116.00000000  19.00000000  33.00000000   0.63461538
117.00000000  18.00000000  16.00000000   0.47058824
118.00000000 -16.00000000  51.00000000   1.45714286
119.00000000  76.00000000  62.00000000   0.44927536
120.00000000  13.00000000  22.00000000   0.62857143
121.00000000 -17.00000000  52.00000000   1.48571429
122.00000000 -19.00000000   9.00000000  -0.90000000
123.00000000   3.00000000  27.00000000   0.90000000
124.00000000  14.00000000  42.00000000   0.75000000
125.00000000  -6.00000000   6.00000000   0.50000000
126.00000000 -10.00000000  24.00000000   1.71428571
127.00000000  -7.00000000  23.00000000   1.43750000
128.00000000  32.00000000  33.00000000   0.50769231
129.00000000 -28.00000000  33.00000000   6.60000000
130.00000000  -9.00000000  22.00000000   1.69230769
131.00000000  -2.00000000   6.00000000   1.50000000
132.00000000  -9.00000000  73.00000000   1.14062500
133.00000000 -43.00000000   9.00000000  -0.26470588
134.00000000   1.00000000  16.00000000   0.94117647
135.00000000 -20.00000000  59.00000000   1.51282051
136.00000000 -12.00000000  37.00000000   1.48000000
137.00000000  28.00000000   2.00000000   0.06666667
138.00000000  11.00000000  27.00000000   0.71052632
139.00000000 -23.00000000  47.00000000   1.95833333
140.00000000 -40.00000000  48.00000000   6.00000000
141.00000000 -18.00000000  88.00000000   1.25714286
142.00000000 -33.00000000  27.00000000  -4.50000000
143.00000000  28.00000000  19.00000000   0.40425532
144.00000000  25.00000000  -3.00000000  -0.13636364
145.00000000  34.00000000   3.00000000   0.08108108
146.00000000   1.00000000  23.00000000   0.95833333
147.00000000 -37.00000000   8.00000000  -0.27586207
148.00000000  -5.00000000  14.00000000   1.55555556
149.00000000 -30.00000000  26.00000000  -6.50000000
150.00000000   3.00000000  13.00000000   0.81250000
151.00000000 -40.00000000  16.00000000  -0.66666667
152.00000000  24.00000000  19.00000000   0.44186047
153.00000000  12.00000000  43.00000000   0.78181818
154.00000000 -12.00000000  34.00000000   1.54545455
155.00000000   6.00000000  37.00000000   0.86046512
156.00000000 -16.00000000  40.00000000   1.66666667
157.00000000 -39.00000000  33.00000000  -5.50000000
158.00000000 -11.00000000  44.00000000   1.33333333
159.00000000  15.00000000   4.00000000   0.21052632
160.00000000  26.00000000  59.00000000   0.69411765
161.00000000 -19.00000000  13.00000000  -2.16666667
162.00000000 -17.00000000  14.00000000  -4.66666667
163.00000000 -14.00000000   4.00000000  -0.40000000
164.00000000  -3.00000000  22.00000000   1.15789474
165.00000000 -26.00000000  35.00000000   3.88888889
166.00000000   7.00000000  25.00000000   0.78125000
167.00000000  33.00000000  -1.00000000  -0.03125000
168.00000000 -21.00000000  44.00000000   1.91304348
169.00000000 -46.00000000  21.00000000  -0.84000000
170.00000000 -52.00000000  23.00000000  -0.79310345
171.00000000  42.00000000  66.00000000   0.61111111
172.00000000  13.00000000  16.00000000   0.55172414
173.00000000   0.00000000   6.00000000   1.00000000
174.00000000  24.00000000  42.00000000   0.63636364
175.00000000 -28.00000000  70.00000000   1.66666667
176.00000000  27.00000000  50.00000000   0.64935065
177.00000000 -10.00000000   0.00000000  -0.00000000
178.00000000   3.00000000  14.00000000   0.82352941
179.00000000  32.00000000  46.00000000   0.58974359
180.00000000   7.00000000  39.00000000   0.84782609
181.00000000 -26.00000000  26.00000000   0.50000000
182.00000000  14.00000000  56.00000000   0.80000000
183.00000000  33.00000000  60.00000000   0.64516129
184.00000000  28.00000000  55.00000000   0.66265060
185.00000000 -38.00000000  22.00000000  -1.37500000
186.00000000 -11.00000000  21.00000000   2.10000000
187.00000000  13.00000000  83.00000000   0.86458333
188.00000000 -33.00000000  53.00000000   2.65000000
189.00000000   8.00000000  31.00000000   0.79487179
190.00000000 -20.00000000  42.00000000   1.90909091
191.00000000  16.00000000  13.00000000   0.44827586
192.00000000  16.00000000   2.00000000   0.11111111
193.00000000   0.00000000  49.00000000   1.00000000
194.00000000 -11.00000000  32.00000000   1.52380952
195.00000000 -33.00000000  38.00000000   7.60000000
196.00000000   7.00000000  31.00000000   0.81578947
197.00000000 -23.00000000   4.00000000  -0.21052632
198.00000000   8.00000000   9.00000000   0.52941176
199.00000000 -42.00000000  12.00000000  -0.40000000
200.00000000 -28.00000000  49.00000000   2.33333333
201.00000000 -61.00000000   3.00000000  -0.05172414
202.00000000  -3.00000000  50.00000000   1.06382979
203.00000000 -26.00000000  28.00000000  14.00000000
204.00000000  -4.00000000  16.00000000   1.33333333
205.00000000 -22.00000000  81.00000000   1.37288136
206.00000000 -56.00000000  19.00000000  -0.51351351
207.00000000 -40.00000000  33.00000000  -4.71428571
208.00000000  -3.00000000   2.00000000  -2.00000000
209.00000000   8.00000000  54.00000000   0.87096774
210.00000000 -31.00000000  36.00000000   7.20000000
211.00000000 -15.00000000  32.00000000   1.88235294
212.00000000  -6.00000000  10.00000000   2.50000000
213.00000000  22.00000000  15.00000000   0.40540541
214.00000000 -55.00000000  59.00000000  14.75000000
215.00000000  15.00000000  12.00000000   0.44444444
216.00000000 -22.00000000  25.00000000   8.33333333
217.00000000 -22.00000000  25.00000000   8.33333333
218.00000000 -58.00000000  34.00000000  -1.41666667
219.00000000 -41.00000000  23.00000000  -1.27777778
220.00000000 -17.00000000  47.00000000   1.56666667
221.00000000 -21.00000000  18.00000000  -6.00000000
222.00000000  -8.00000000  29.00000000   1.38095238
223.00000000 -33.00000000  48.00000000   3.20000000
224.00000000 -20.00000000  20.00000000   0.50000000
225.00000000 -21.00000000  29.00000000   3.62500000
226.00000000  30.00000000  20.00000000   0.40000000
227.00000000  -7.00000000  17.00000000   1.70000000
228.00000000  -6.00000000  10.00000000   2.50000000
229.00000000 -20.00000000  51.00000000   1.64516129
230.00000000 -27.00000000  21.00000000  -3.50000000
231.00000000 -29.00000000  25.00000000  -6.25000000
232.00000000 -28.00000000  34.00000000   5.66666667
233.00000000   7.00000000  29.00000000   0.80555556
234.00000000 -30.00000000   3.00000000  -0.11111111
235.00000000  -6.00000000  30.00000000   1.25000000
236.00000000  34.00000000  27.00000000   0.44262295
237.00000000  -1.00000000  -2.00000000   0.66666667
238.00000000   6.00000000  32.00000000   0.84210526
239.00000000 -13.00000000  69.00000000   1.23214286
240.00000000  15.00000000  49.00000000   0.76562500
241.00000000   5.00000000  52.00000000   0.91228070
242.00000000 -10.00000000  36.00000000   1.38461538
243.00000000 -40.00000000  48.00000000   6.00000000
244.00000000   7.00000000  36.00000000   0.83720930
245.00000000   1.00000000  34.00000000   0.97142857
246.00000000  25.00000000   9.00000000   0.26470588
247.00000000  44.00000000  64.00000000   0.59259259
248.00000000 -44.00000000  43.00000000 -43.00000000
249.00000000 -32.00000000  20.00000000  -1.66666667
250.00000000   2.00000000  -1.00000000  -1.00000000
251.00000000 -24.00000000  28.00000000   7.00000000
252.00000000  -1.00000000  45.00000000   1.02272727
253.00000000 -17.00000000  53.00000000   1.47222222
254.00000000 -24.00000000  45.00000000   2.14285714
255.00000000 -40.00000000  15.00000000  -0.60000000
256.00000000   8.00000000  31.00000000   0.79487179
257.00000000   6.00000000  -6.00000000   0.50000000
258.00000000   9.00000000  14.00000000   0.60869565
259.00000000 -18.00000000  45.00000000   1.66666667
260.00000000  26.00000000  56.00000000   0.68292683
261.00000000 -30.00000000  -9.00000000   0.23076923
262.00000000 -43.00000000  45.00000000  22.50000000
263.00000000 -47.00000000  38.00000000  -4.22222222
264.00000000  11.00000000  56.00000000   0.83582090
265.00000000 -12.00000000  55.00000000   1.27906977
266.00000000 -32.00000000  38.00000000   6.33333333
267.00000000  11.00000000  27.00000000   0.71052632
268.00000000  -5.00000000  25.00000000   1.25000000
269.00000000  -7.00000000  31.00000000   1.29166667
270.00000000 -16.00000000  13.00000000  -4.33333333
271.00000000  -6.00000000  -1.00000000   0.14285714
272.00000000 -18.00000000  37.00000000   1.94736842
273.00000000  17.00000000  29.00000000   0.63043478
274.00000000  25.00000000  46.00000000   0.64788732
275.00000000  11.00000000  35.00000000   0.76086957
276.00000000  61.00000000  37.00000000   0.37755102
277.00000000 -39.00000000  19.00000000  -0.95000000
278.00000000 -14.00000000  15.00000000  15.00000000
279.00000000  -4.00000000  14.00000000   1.40000000
280.00000000 -31.00000000  48.00000000   2.82352941
281.00000000 -24.00000000  30.00000000   5.00000000
282.00000000  12.00000000   5.00000000   0.29411765
283.00000000 -37.00000000  46.00000000   5.11111111
284.00000000  38.00000000  38.00000000   0.50000000
285.00000000 -14.00000000   0.00000000  -0.00000000
286.00000000 -55.00000000  62.00000000   8.85714286
287.00000000   3.00000000  34.00000000   0.91891892
288.00000000 -60.00000000  15.00000000  -0.33333333
289.00000000 -32.00000000  16.00000000  -1.00000000
290.00000000  20.00000000  28.00000000   0.58333333
291.00000000 -42.00000000  57.00000000   3.80000000
292.00000000  -6.00000000  39.00000000   1.18181818
293.00000000  -9.00000000  32.00000000   1.39130435
294.00000000   4.00000000  17.00000000   0.80952381
295.00000000  25.00000000  36.00000000   0.59016393
296.00000000 -30.00000000  23.00000000  -3.28571429
297.00000000  23.00000000   2.00000000   0.08000000
298.00000000 -30.00000000  33.00000000  11.00000000
299.00000000 -19.00000000  14.00000000  -2.80000000
300.00000000 -24.00000000  -2.00000000   0.07692308
301.00000000 -19.00000000  18.00000000 -18.00000000
302.00000000  -8.00000000  28.00000000   1.40000000
303.00000000  -1.00000000  21.00000000   1.05000000
304.00000000 -14.00000000   5.00000000  -0.55555556
305.00000000 -38.00000000  23.00000000  -1.53333333
306.00000000 -35.00000000  36.00000000  36.00000000
307.00000000  35.00000000  13.00000000   0.27083333
308.00000000   4.00000000  39.00000000   0.90697674
309.00000000 -20.00000000  71.00000000   1.39215686
310.00000000  30.00000000  17.00000000   0.36170213
311.00000000   9.00000000  31.00000000   0.77500000
312.00000000  18.00000000  29.00000000   0.61702128
313.00000000  52.00000000  -2.00000000  -0.04000000
314.00000000  18.00000000  50.00000000   0.73529412
315.00000000 -43.00000000  11.00000000  -0.34375000
316.00000000 -52.00000000  42.00000000  -4.20000000
317.00000000  11.00000000  33.00000000   0.75000000
318.00000000   8.00000000  12.00000000   0.60000000
319.00000000 -18.00000000   3.00000000  -0.20000000
320.00000000  -4.00000000  23.00000000   1.21052632
321.00000000 -25.00000000  14.00000000  -1.27272727
322.00000000 -36.00000000  14.00000000  -0.63636364
323.00000000  39.00000000  44.00000000   0.53012048
324.00000000 -18.00000000  31.00000000   2.38461538
325.00000000  20.00000000  30.00000000   0.60000000
326.00000000 -16.00000000   9.00000000  -1.28571429
327.00000000 -17.00000000  22.00000000   4.40000000
328.00000000  -7.00000000   8.00000000   8.00000000
329.00000000  13.00000000  17.00000000   0.56666667
330.00000000  14.00000000  60.00000000   0.81081081
331.00000000 -21.00000000  17.00000000  -4.25000000
332.00000000  17.00000000  37.00000000   0.68518519
333.00000000  40.00000000  20.00000000   0.33333333
334.00000000 -16.00000000  19.00000000   6.33333333
335.00000000  -2.00000000  32.00000000   1.06666667
336.00000000 -13.00000000  10.00000000  -3.33333333
337.00000000   6.00000000  38.00000000   0.86363636
338.00000000  14.00000000  33.00000000   0.70212766
339.00000000  -3.00000000  45.00000000   1.07142857
340.00000000  -5.00000000  23.00000000   1.27777778
341.00000000   9.00000000  42.00000000   0.82352941
342.00000000 -16.00000000  22.00000000   3.66666667
343.00000000  15.00000000  24.00000000   0.61538462
344.00000000 -23.00000000  15.00000000  -1.87500000
345.00000000 -24.00000000  18.00000000  -3.00000000
346.00000000  38.00000000  31.00000000   0.44927536
347.00000000   9.00000000  25.00000000   0.73529412
348.00000000 -25.00000000  14.00000000  -1.27272727
349.00000000  23.00000000  20.00000000   0.46511628
350.00000000 -19.00000000  34.00000000   2.26666667
351.00000000 -31.00000000  16.00000000  -1.06666667
352.00000000  42.00000000  34.00000000   0.44736842
353.00000000  28.00000000  15.00000000   0.34883721
354.00000000  -8.00000000  15.00000000   2.14285714
355.00000000 -35.00000000  31.00000000  -7.75000000
356.00000000 -58.00000000  44.00000000  -3.14285714
357.00000000   3.00000000  10.00000000   0.76923077
358.00000000 -18.00000000  10.00000000  -1.25000000
359.00000000  -9.00000000  35.00000000   1.34615385
360.00000000  -5.00000000   8.00000000   2.66666667
361.00000000 -13.00000000  20.00000000   2.85714286
362.00000000 -16.00000000  41.00000000   1.64000000
363.00000000   4.00000000  28.00000000   0.87500000
364.00000000 -29.00000000  25.00000000  -6.25000000
365.00000000  12.00000000  -6.00000000  -1.00000000
366.00000000 -21.00000000  23.00000000  11.50000000
367.00000000  -7.00000000  -9.00000000   0.56250000
368.00000000  -3.00000000  44.00000000   1.07317073
369.00000000  11.00000000  19.00000000   0.63333333
370.00000000   7.00000000  31.00000000   0.81578947
371.00000000 -36.00000000  19.00000000  -1.11764706
372.00000000 -21.00000000   4.00000000  -0.23529412
373.00000000 -29.00000000  35.00000000   5.83333333
374.00000000 -29.00000000  -4.00000000   0.12121212
375.00000000 -18.00000000  18.00000000   0.50000000
376.00000000 -44.00000000  37.00000000  -5.28571429
377.00000000   7.00000000  51.00000000   0.87931034
378.00000000  15.00000000  34.00000000   0.69387755
379.00000000 -34.00000000  32.00000000 -16.00000000
380.00000000 -27.00000000  19.00000000  -2.37500000
381.00000000  31.00000000  11.00000000   0.26190476
382.00000000  11.00000000  26.00000000   0.70270270
383.00000000 -24.00000000  12.00000000  -1.00000000
384.00000000   9.00000000  20.00000000   0.68965517
385.00000000  58.00000000   0.00000000   0.00000000
386.00000000  27.00000000  20.00000000   0.42553191
387.00000000 -43.00000000  40.00000000 -13.33333333
388.00000000  19.00000000  68.00000000   0.78160920
389.00000000 -34.00000000  51.00000000   3.00000000
390.00000000 -44.00000000  14.00000000  -0.46666667
391.00000000   8.00000000  50.00000000   0.86206897
392.00000000 -16.00000000  32.00000000   2.00000000
393.00000000   1.00000000  -6.00000000   1.20000000
394.00000000 -23.00000000  19.00000000  -4.75000000
395.00000000 -37.00000000  49.00000000   4.08333333
396.00000000 -44.00000000  41.00000000 -13.66666667
397.00000000  -8.00000000  24.00000000   1.50000000
398.00000000  35.00000000  32.00000000   0.47761194
399.00000000 -37.00000000  25.00000000  -2.08333333
400.00000000  28.00000000  -9.00000000  -0.47368421
401.00000000 -26.00000000  -2.00000000   0.07142857
402.00000000  -1.00000000  12.00000000   1.09090909
403.00000000  15.00000000  34.00000000   0.69387755
404.00000000 -25.00000000  14.00000000  -1.27272727
405.00000000  34.00000000  37.00000000   0.52112676
406.00000000 -22.00000000  44.00000000   2.00000000
407.00000000  50.00000000  12.00000000   0.19354839
408.00000000 -15.00000000  59.00000000   1.34090909
409.00000000 -27.00000000  71.00000000   1.61363636
410.00000000   2.00000000  20.00000000   0.90909091
411.00000000 -52.00000000  19.00000000  -0.57575758
412.00000000 -25.00000000  28.00000000   9.33333333
413.00000000 -42.00000000   6.00000000  -0.16666667
414.00000000 -31.00000000  55.00000000   2.29166667
415.00000000 -21.00000000  22.00000000  22.00000000
416.00000000 -40.00000000  31.00000000  -3.44444444
417.00000000 -46.00000000  37.00000000  -4.11111111
418.00000000  46.00000000  28.00000000   0.37837838
419.00000000 -25.00000000  32.00000000   4.57142857
420.00000000 -27.00000000   2.00000000  -0.08000000
421.00000000  -7.00000000  18.00000000   1.63636364
422.00000000 -42.00000000  36.00000000  -6.00000000
423.00000000 -27.00000000  32.00000000   6.40000000
424.00000000  -5.00000000  21.00000000   1.31250000
425.00000000  34.00000000  41.00000000   0.54666667
426.00000000 -19.00000000   1.00000000  -0.05555556
427.00000000 -47.00000000  12.00000000  -0.34285714
428.00000000  29.00000000  42.00000000   0.59154930
429.00000000   4.00000000  32.00000000   0.88888889
430.00000000  20.00000000  17.00000000   0.45945946
431.00000000 -13.00000000  34.00000000   1.61904762
432.00000000 -32.00000000  20.00000000  -1.66666667
433.00000000  -8.00000000  67.00000000   1.13559322
434.00000000 -16.00000000  61.00000000   1.35555556
435.00000000 -46.00000000  19.00000000  -0.70370370
436.00000000 -26.00000000  12.00000000  -0.85714286
437.00000000 -46.00000000  27.00000000  -1.42105263
438.00000000 -19.00000000  63.00000000   1.43181818
439.00000000  -9.00000000  10.00000000  10.00000000
440.00000000 -14.00000000  58.00000000   1.31818182
441.00000000 -39.00000000  36.00000000 -12.00000000
442.00000000   7.00000000  28.00000000   0.80000000
443.00000000   1.00000000  28.00000000   0.96551724
444.00000000 -10.00000000  27.00000000   1.58823529
445.00000000  24.00000000  18.00000000   0.42857143
446.00000000  35.00000000  38.00000000   0.52054795
447.00000000  21.00000000  24.00000000   0.53333333
448.00000000 -23.00000000   9.00000000  -0.64285714
449.00000000 -28.00000000  19.00000000  -2.11111111
450.00000000  -6.00000000  33.00000000   1.22222222
451.00000000 -18.00000000  31.00000000   2.38461538
452.00000000 -35.00000000  16.00000000  -0.84210526
453.00000000  29.00000000  28.00000000   0.49122807
454.00000000 -48.00000000  27.00000000  -1.28571429
455.00000000 -24.00000000  29.00000000   5.80000000
456.00000000 -24.00000000  40.00000000   2.50000000
457.00000000  -5.00000000  64.00000000   1.08474576
458.00000000 -37.00000000  33.00000000  -8.25000000
459.00000000  -5.00000000  37.00000000   1.15625000
460.00000000 -41.00000000  39.00000000 -19.50000000
461.00000000 -45.00000000   4.00000000  -0.09756098
462.00000000  44.00000000  21.00000000   0.32307692
463.00000000 -11.00000000  15.00000000   3.75000000
464.00000000 -36.00000000  10.00000000  -0.38461538
465.00000000  31.00000000  24.00000000   0.43636364
466.00000000 -31.00000000  29.00000000 -14.50000000
467.00000000 -12.00000000  27.00000000   1.80000000
468.00000000 -22.00000000  28.00000000   4.66666667
469.00000000  -1.00000000  61.00000000   1.01666667
470.00000000   1.00000000  31.00000000   0.96875000
471.00000000 -11.00000000  25.00000000   1.78571429
472.00000000  18.00000000  39.00000000   0.68421053
473.00000000   2.00000000  16.00000000   0.88888889
474.00000000 -31.00000000  37.00000000   6.16666667
475.00000000  -4.00000000  22.00000000   1.22222222
476.00000000 -18.00000000  40.00000000   1.81818182
477.00000000  44.00000000  15.00000000   0.25423729
478.00000000  15.00000000  42.00000000   0.73684211
479.00000000 -30.00000000  30.00000000   0.50000000
480.00000000 -25.00000000  37.00000000   3.08333333
481.00000000  -5.00000000  31.00000000   1.19230769
482.00000000 -33.00000000  39.00000000   6.50000000
483.00000000 -52.00000000  30.00000000  -1.36363636
484.00000000  -1.00000000  12.00000000   1.09090909
485.00000000 -27.00000000  46.00000000   2.42105263
486.00000000 -57.00000000  -9.00000000   0.13636364
487.00000000 -24.00000000  11.00000000  -0.84615385
488.00000000   0.00000000  57.00000000   1.00000000
489.00000000  46.00000000  47.00000000   0.50537634
490.00000000 -35.00000000  41.00000000   6.83333333
491.00000000 -28.00000000  23.00000000  -4.60000000
492.00000000   5.00000000  19.00000000   0.79166667
493.00000000   8.00000000  28.00000000   0.77777778
494.00000000 -19.00000000   1.00000000  -0.05555556
495.00000000 -34.00000000  30.00000000  -7.50000000
496.00000000  29.00000000  67.00000000   0.69791667
497.00000000  -8.00000000   7.00000000  -7.00000000
498.00000000  -3.00000000  41.00000000   1.07894737
499.00000000  -4.00000000  24.00000000   1.20000000
500.00000000 -41.00000000  34.00000000  -4.85714286
