# Supplementary material for: Ubiquitin transfer by a RING E3 ligase occurs from a closed E2~ubiquitin conformation
Source: Nat Commun. 2020 Jun 5;11:2846. doi: 10.1038/s41467-020-16666-y (PMC7275055; doi:10.1038/s41467-020-16666-y)
Supplement: Supplementary file 4 — Source Data [file 41467_2020_16666_MOESM4_ESM.zip › Source_Data/Figures/Figure_5/Figure_5a/ASCII_44RNF4/9_194with_fret.dat]

  0.00000000  36.00000000 174.00000000   0.82857143
  1.00000000   8.00000000 202.00000000   0.96190476
  2.00000000  71.00000000 148.00000000   0.67579909
  3.00000000 103.00000000 199.00000000   0.65894040
  4.00000000  34.00000000 216.00000000   0.86400000
  5.00000000  69.00000000 205.00000000   0.74817518
  6.00000000  92.00000000 183.00000000   0.66545455
  7.00000000  56.00000000 188.00000000   0.77049180
  8.00000000  59.00000000 152.00000000   0.72037915
  9.00000000  85.00000000 268.00000000   0.75920680
 10.00000000  66.00000000 189.00000000   0.74117647
 11.00000000  37.00000000 170.00000000   0.82125604
 12.00000000  31.00000000 181.00000000   0.85377358
 13.00000000  57.00000000 118.00000000   0.67428571
 14.00000000  51.00000000 128.00000000   0.71508380
 15.00000000  48.00000000 173.00000000   0.78280543
 16.00000000  34.00000000 166.00000000   0.83000000
 17.00000000  46.00000000 221.00000000   0.82771536
 18.00000000  59.00000000 190.00000000   0.76305221
 19.00000000  76.00000000 187.00000000   0.71102662
 20.00000000  45.00000000 234.00000000   0.83870968
 21.00000000  28.00000000 172.00000000   0.86000000
 22.00000000 109.00000000  78.00000000   0.41711230
 23.00000000  21.00000000 157.00000000   0.88202247
 24.00000000  61.00000000 202.00000000   0.76806084
 25.00000000  75.00000000 200.00000000   0.72727273
 26.00000000  53.00000000 144.00000000   0.73096447
 27.00000000  38.00000000 137.00000000   0.78285714
 28.00000000  69.00000000 134.00000000   0.66009852
 29.00000000  90.00000000 140.00000000   0.60869565
 30.00000000  70.00000000 178.00000000   0.71774194
 31.00000000  74.00000000 154.00000000   0.67543860
 32.00000000  73.00000000 166.00000000   0.69456067
 33.00000000  43.00000000 160.00000000   0.78817734
 34.00000000  27.00000000 160.00000000   0.85561497
 35.00000000  62.00000000 191.00000000   0.75494071
 36.00000000  -5.00000000 133.00000000   1.03906250
 37.00000000  38.00000000 133.00000000   0.77777778
 38.00000000  57.00000000 229.00000000   0.80069930
 39.00000000  80.00000000 197.00000000   0.71119134
 40.00000000 -11.00000000 139.00000000   1.08593750
 41.00000000  10.00000000  59.00000000   0.85507246
 42.00000000 -11.00000000  42.00000000   1.35483871
 43.00000000 -31.00000000  26.00000000  -5.20000000
 44.00000000  10.00000000  36.00000000   0.78260870
 45.00000000  43.00000000  37.00000000   0.46250000
 46.00000000  14.00000000  47.00000000   0.77049180
 47.00000000  32.00000000  41.00000000   0.56164384
 48.00000000 -12.00000000  47.00000000   1.34285714
 49.00000000  54.00000000  59.00000000   0.52212389
 50.00000000   2.00000000  45.00000000   0.95744681
 51.00000000   7.00000000  55.00000000   0.88709677
 52.00000000  42.00000000  74.00000000   0.63793103
 53.00000000  19.00000000  39.00000000   0.67241379
 54.00000000   7.00000000  50.00000000   0.87719298
 55.00000000  33.00000000  64.00000000   0.65979381
 56.00000000  45.00000000  27.00000000   0.37500000
 57.00000000  14.00000000  48.00000000   0.77419355
 58.00000000 -25.00000000  42.00000000   2.47058824
 59.00000000  31.00000000  15.00000000   0.32608696
 60.00000000  43.00000000  21.00000000   0.32812500
 61.00000000  28.00000000  53.00000000   0.65432099
 62.00000000   4.00000000  22.00000000   0.84615385
 63.00000000  -3.00000000  40.00000000   1.08108108
 64.00000000  -1.00000000  22.00000000   1.04761905
 65.00000000 -14.00000000  18.00000000   4.50000000
 66.00000000  15.00000000   4.00000000   0.21052632
 67.00000000 -15.00000000  45.00000000   1.50000000
 68.00000000  13.00000000  18.00000000   0.58064516
 69.00000000  31.00000000   9.00000000   0.22500000
 70.00000000   4.00000000  58.00000000   0.93548387
 71.00000000  49.00000000  58.00000000   0.54205607
 72.00000000 -21.00000000  35.00000000   2.50000000
 73.00000000 -17.00000000  39.00000000   1.77272727
 74.00000000 -17.00000000  38.00000000   1.80952381
 75.00000000 -17.00000000  32.00000000   2.13333333
 76.00000000  -3.00000000  41.00000000   1.07894737
 77.00000000  11.00000000  23.00000000   0.67647059
 78.00000000  26.00000000  66.00000000   0.71739130
 79.00000000  -1.00000000  76.00000000   1.01333333
 80.00000000  22.00000000  69.00000000   0.75824176
 81.00000000   2.00000000  20.00000000   0.90909091
 82.00000000  16.00000000  37.00000000   0.69811321
 83.00000000  41.00000000  31.00000000   0.43055556
 84.00000000   0.00000000  25.00000000   1.00000000
 85.00000000   6.00000000  62.00000000   0.91176471
 86.00000000   2.00000000  17.00000000   0.89473684
 87.00000000  -8.00000000  14.00000000   2.33333333
 88.00000000  13.00000000  30.00000000   0.69767442
 89.00000000  31.00000000  43.00000000   0.58108108
 90.00000000  68.00000000  45.00000000   0.39823009
 91.00000000   8.00000000  23.00000000   0.74193548
 92.00000000  39.00000000   5.00000000   0.11363636
 93.00000000  32.00000000  24.00000000   0.42857143
 94.00000000  31.00000000   7.00000000   0.18421053
 95.00000000  59.00000000  71.00000000   0.54615385
 96.00000000  10.00000000  22.00000000   0.68750000
 97.00000000 -27.00000000  35.00000000   4.37500000
 98.00000000  47.00000000  32.00000000   0.40506329
 99.00000000  20.00000000  42.00000000   0.67741935
100.00000000  53.00000000  54.00000000   0.50467290
101.00000000   1.00000000  50.00000000   0.98039216
102.00000000 -18.00000000  39.00000000   1.85714286
103.00000000  -2.00000000  41.00000000   1.05128205
104.00000000  45.00000000  27.00000000   0.37500000
105.00000000   3.00000000  22.00000000   0.88000000
106.00000000 -17.00000000  23.00000000   3.83333333
107.00000000   0.00000000  20.00000000   1.00000000
108.00000000 -12.00000000  36.00000000   1.50000000
109.00000000 -31.00000000  52.00000000   2.47619048
110.00000000   5.00000000  40.00000000   0.88888889
111.00000000  26.00000000  56.00000000   0.68292683
112.00000000   2.00000000  19.00000000   0.90476190
113.00000000  19.00000000  41.00000000   0.68333333
114.00000000  52.00000000  51.00000000   0.49514563
115.00000000   7.00000000  18.00000000   0.72000000
116.00000000 -11.00000000  26.00000000   1.73333333
117.00000000 -18.00000000  24.00000000   4.00000000
118.00000000   0.00000000  41.00000000   1.00000000
119.00000000  -2.00000000  50.00000000   1.04166667
120.00000000 -18.00000000  22.00000000   5.50000000
121.00000000  15.00000000  -8.00000000  -1.14285714
122.00000000  16.00000000  39.00000000   0.70909091
123.00000000  -5.00000000  66.00000000   1.08196721
124.00000000 -44.00000000  15.00000000  -0.51724138
125.00000000  44.00000000  35.00000000   0.44303797
126.00000000   4.00000000  51.00000000   0.92727273
127.00000000  35.00000000  31.00000000   0.46969697
128.00000000   3.00000000  25.00000000   0.89285714
129.00000000  22.00000000  58.00000000   0.72500000
130.00000000  18.00000000  40.00000000   0.68965517
131.00000000   7.00000000  53.00000000   0.88333333
132.00000000 -15.00000000  24.00000000   2.66666667
133.00000000  -5.00000000  31.00000000   1.19230769
134.00000000 -15.00000000  20.00000000   4.00000000
135.00000000  24.00000000  49.00000000   0.67123288
136.00000000  44.00000000   9.00000000   0.16981132
137.00000000  40.00000000  10.00000000   0.20000000
138.00000000   4.00000000  34.00000000   0.89473684
139.00000000   5.00000000  13.00000000   0.72222222
140.00000000 -21.00000000  27.00000000   4.50000000
141.00000000  14.00000000  41.00000000   0.74545455
142.00000000  38.00000000  33.00000000   0.46478873
143.00000000  65.00000000  34.00000000   0.34343434
144.00000000 -19.00000000  30.00000000   2.72727273
145.00000000  -4.00000000  13.00000000   1.44444444
146.00000000  29.00000000  28.00000000   0.49122807
147.00000000 -12.00000000  28.00000000   1.75000000
148.00000000   2.00000000  30.00000000   0.93750000
149.00000000  44.00000000  17.00000000   0.27868852
150.00000000   2.00000000  27.00000000   0.93103448
151.00000000  18.00000000   0.00000000   0.00000000
152.00000000 -19.00000000  10.00000000  -1.11111111
153.00000000  33.00000000  10.00000000   0.23255814
154.00000000  23.00000000  18.00000000   0.43902439
155.00000000  40.00000000  29.00000000   0.42028986
156.00000000  -6.00000000  49.00000000   1.13953488
157.00000000  -7.00000000   0.00000000  -0.00000000
158.00000000   3.00000000  35.00000000   0.92105263
159.00000000  -5.00000000  33.00000000   1.17857143
160.00000000 -34.00000000  15.00000000  -0.78947368
161.00000000  20.00000000  36.00000000   0.64285714
162.00000000   3.00000000  39.00000000   0.92857143
163.00000000  -8.00000000  39.00000000   1.25806452
164.00000000   2.00000000  17.00000000   0.89473684
165.00000000 -20.00000000  12.00000000  -1.50000000
166.00000000  36.00000000  17.00000000   0.32075472
167.00000000   5.00000000  18.00000000   0.78260870
168.00000000 -21.00000000  35.00000000   2.50000000
169.00000000 -15.00000000  28.00000000   2.15384615
170.00000000  -1.00000000  33.00000000   1.03125000
171.00000000  50.00000000  27.00000000   0.35064935
172.00000000  20.00000000  48.00000000   0.70588235
173.00000000 -10.00000000  25.00000000   1.66666667
174.00000000 -38.00000000  23.00000000  -1.53333333
175.00000000   5.00000000  15.00000000   0.75000000
176.00000000   9.00000000  29.00000000   0.76315789
177.00000000   7.00000000  48.00000000   0.87272727
178.00000000  -1.00000000  10.00000000   1.11111111
179.00000000 -34.00000000  36.00000000  18.00000000
180.00000000 -25.00000000  19.00000000  -3.16666667
181.00000000  12.00000000  15.00000000   0.55555556
182.00000000   8.00000000  46.00000000   0.85185185
183.00000000 -13.00000000  14.00000000  14.00000000
184.00000000 -11.00000000  14.00000000   4.66666667
185.00000000 -15.00000000  27.00000000   2.25000000
186.00000000  18.00000000  77.00000000   0.81052632
187.00000000  13.00000000  40.00000000   0.75471698
188.00000000  31.00000000  50.00000000   0.61728395
189.00000000  -4.00000000  32.00000000   1.14285714
190.00000000  37.00000000  21.00000000   0.36206897
191.00000000  -9.00000000  22.00000000   1.69230769
192.00000000  13.00000000   7.00000000   0.35000000
193.00000000  -2.00000000  39.00000000   1.05405405
194.00000000  16.00000000   1.00000000   0.05882353
195.00000000  25.00000000  31.00000000   0.55357143
196.00000000  13.00000000  31.00000000   0.70454545
197.00000000  33.00000000  37.00000000   0.52857143
198.00000000   8.00000000  58.00000000   0.87878788
199.00000000 -12.00000000  -7.00000000   0.36842105
200.00000000 -13.00000000  26.00000000   2.00000000
201.00000000 -39.00000000  27.00000000  -2.25000000
202.00000000   6.00000000  32.00000000   0.84210526
203.00000000  44.00000000   9.00000000   0.16981132
204.00000000 -11.00000000  25.00000000   1.78571429
205.00000000 -14.00000000  33.00000000   1.73684211
206.00000000  10.00000000  36.00000000   0.78260870
207.00000000   9.00000000   9.00000000   0.50000000
208.00000000  18.00000000  24.00000000   0.57142857
209.00000000 -36.00000000  41.00000000   8.20000000
210.00000000 -29.00000000  28.00000000 -28.00000000
211.00000000  10.00000000  43.00000000   0.81132075
212.00000000  16.00000000  17.00000000   0.51515152
213.00000000  -2.00000000  21.00000000   1.10526316
214.00000000   1.00000000  30.00000000   0.96774194
215.00000000 -33.00000000  37.00000000   9.25000000
216.00000000 -40.00000000  33.00000000  -4.71428571
217.00000000  -5.00000000  40.00000000   1.14285714
218.00000000  39.00000000  24.00000000   0.38095238
219.00000000  -9.00000000  21.00000000   1.75000000
220.00000000 -18.00000000  29.00000000   2.63636364
221.00000000 -30.00000000  20.00000000  -2.00000000
222.00000000 -40.00000000  40.00000000   0.50000000
223.00000000  14.00000000  40.00000000   0.74074074
224.00000000  15.00000000   6.00000000   0.28571429
225.00000000  41.00000000   1.00000000   0.02380952
226.00000000  58.00000000  12.00000000   0.17142857
227.00000000  52.00000000  27.00000000   0.34177215
228.00000000 105.00000000  26.00000000   0.19847328
229.00000000  67.00000000  14.00000000   0.17283951
230.00000000  34.00000000  33.00000000   0.49253731
231.00000000  -1.00000000  44.00000000   1.02325581
232.00000000  38.00000000  29.00000000   0.43283582
233.00000000  57.00000000  33.00000000   0.36666667
234.00000000  59.00000000  41.00000000   0.41000000
235.00000000  45.00000000   9.00000000   0.16666667
236.00000000  47.00000000  39.00000000   0.45348837
237.00000000  -7.00000000  21.00000000   1.50000000
238.00000000  22.00000000  36.00000000   0.62068966
239.00000000  20.00000000  40.00000000   0.66666667
240.00000000  84.00000000  43.00000000   0.33858268
241.00000000  74.00000000   7.00000000   0.08641975
242.00000000  45.00000000  94.00000000   0.67625899
243.00000000  48.00000000  17.00000000   0.26153846
244.00000000  36.00000000  15.00000000   0.29411765
245.00000000 -20.00000000   1.00000000  -0.05263158
246.00000000  68.00000000  39.00000000   0.36448598
247.00000000  48.00000000  30.00000000   0.38461538
248.00000000  48.00000000   1.00000000   0.02040816
249.00000000  45.00000000  41.00000000   0.47674419
250.00000000  42.00000000  44.00000000   0.51162791
251.00000000  36.00000000  43.00000000   0.54430380
252.00000000  31.00000000  41.00000000   0.56944444
253.00000000  81.00000000  31.00000000   0.27678571
254.00000000  86.00000000  40.00000000   0.31746032
255.00000000  29.00000000  40.00000000   0.57971014
256.00000000 -23.00000000  58.00000000   1.65714286
257.00000000 -21.00000000  35.00000000   2.50000000
258.00000000  13.00000000  17.00000000   0.56666667
259.00000000  -6.00000000  28.00000000   1.27272727
260.00000000  -2.00000000  -1.00000000   0.33333333
261.00000000  13.00000000  25.00000000   0.65789474
262.00000000   7.00000000  63.00000000   0.90000000
263.00000000   0.00000000  62.00000000   1.00000000
264.00000000  -2.00000000  50.00000000   1.04166667
265.00000000 -32.00000000  28.00000000  -7.00000000
266.00000000   8.00000000  11.00000000   0.57894737
267.00000000  25.00000000  18.00000000   0.41860465
268.00000000 -24.00000000  19.00000000  -3.80000000
269.00000000  21.00000000  22.00000000   0.51162791
270.00000000  -6.00000000   5.00000000  -5.00000000
271.00000000  40.00000000  35.00000000   0.46666667
272.00000000  -8.00000000  22.00000000   1.57142857
273.00000000  18.00000000  34.00000000   0.65384615
274.00000000  60.00000000  22.00000000   0.26829268
275.00000000   5.00000000  18.00000000   0.78260870
276.00000000  47.00000000  17.00000000   0.26562500
277.00000000 -18.00000000  46.00000000   1.64285714
278.00000000 -10.00000000  27.00000000   1.58823529
279.00000000   8.00000000  38.00000000   0.82608696
280.00000000  60.00000000  19.00000000   0.24050633
281.00000000  11.00000000  35.00000000   0.76086957
282.00000000 -18.00000000  33.00000000   2.20000000
283.00000000  35.00000000   8.00000000   0.18604651
284.00000000 -12.00000000  28.00000000   1.75000000
285.00000000  -8.00000000  63.00000000   1.14545455
286.00000000  14.00000000  22.00000000   0.61111111
287.00000000 -21.00000000  19.00000000  -9.50000000
288.00000000 -27.00000000  68.00000000   1.65853659
289.00000000   1.00000000 -13.00000000   1.08333333
290.00000000 -12.00000000  32.00000000   1.60000000
291.00000000  -4.00000000  38.00000000   1.11764706
292.00000000 -19.00000000  71.00000000   1.36538462
293.00000000  31.00000000  43.00000000   0.58108108
294.00000000  28.00000000  40.00000000   0.58823529
295.00000000   7.00000000   1.00000000   0.12500000
296.00000000 -17.00000000  40.00000000   1.73913043
297.00000000  22.00000000  27.00000000   0.55102041
298.00000000  21.00000000  13.00000000   0.38235294
299.00000000  12.00000000  24.00000000   0.66666667
300.00000000 -14.00000000  24.00000000   2.40000000
301.00000000 -11.00000000  26.00000000   1.73333333
302.00000000  44.00000000  42.00000000   0.48837209
303.00000000  -9.00000000  26.00000000   1.52941176
304.00000000 -32.00000000  27.00000000  -5.40000000
305.00000000 -40.00000000   8.00000000  -0.25000000
306.00000000  -5.00000000  68.00000000   1.07936508
307.00000000 -12.00000000   8.00000000  -2.00000000
308.00000000 -25.00000000  27.00000000  13.50000000
309.00000000  22.00000000   0.00000000   0.00000000
310.00000000  -1.00000000  12.00000000   1.09090909
311.00000000   2.00000000  17.00000000   0.89473684
312.00000000  20.00000000  38.00000000   0.65517241
313.00000000  30.00000000  37.00000000   0.55223881
314.00000000  42.00000000  24.00000000   0.36363636
315.00000000   9.00000000  13.00000000   0.59090909
316.00000000 -39.00000000  10.00000000  -0.34482759
317.00000000   1.00000000  16.00000000   0.94117647
318.00000000  -8.00000000  18.00000000   1.80000000
319.00000000  15.00000000  65.00000000   0.81250000
320.00000000 -10.00000000  27.00000000   1.58823529
321.00000000 -23.00000000  23.00000000   0.50000000
322.00000000  -9.00000000  10.00000000  10.00000000
323.00000000 -12.00000000  34.00000000   1.54545455
324.00000000  -6.00000000  21.00000000   1.40000000
325.00000000 -22.00000000  22.00000000   0.50000000
326.00000000 -38.00000000  19.00000000  -1.00000000
327.00000000 -34.00000000  40.00000000   6.66666667
328.00000000 -11.00000000  50.00000000   1.28205128
329.00000000  29.00000000  22.00000000   0.43137255
330.00000000  33.00000000  59.00000000   0.64130435
331.00000000  19.00000000  14.00000000   0.42424242
332.00000000   1.00000000  44.00000000   0.97777778
333.00000000  36.00000000  14.00000000   0.28000000
334.00000000  26.00000000  52.00000000   0.66666667
335.00000000  -6.00000000  29.00000000   1.26086957
336.00000000  -1.00000000  19.00000000   1.05555556
337.00000000  36.00000000  43.00000000   0.54430380
338.00000000 -21.00000000  39.00000000   2.16666667
339.00000000 -20.00000000  20.00000000   0.50000000
340.00000000 -30.00000000  -4.00000000   0.11764706
341.00000000 -24.00000000  21.00000000  -7.00000000
342.00000000 -43.00000000  11.00000000  -0.34375000
343.00000000 -29.00000000  24.00000000  -4.80000000
344.00000000  13.00000000  58.00000000   0.81690141
345.00000000  12.00000000  42.00000000   0.77777778
346.00000000   2.00000000  13.00000000   0.86666667
347.00000000  -4.00000000  19.00000000   1.26666667
348.00000000  11.00000000  47.00000000   0.81034483
349.00000000   9.00000000  34.00000000   0.79069767
350.00000000   0.00000000  13.00000000   1.00000000
351.00000000  16.00000000  17.00000000   0.51515152
352.00000000  29.00000000   5.00000000   0.14705882
353.00000000  29.00000000  29.00000000   0.50000000
354.00000000  43.00000000  45.00000000   0.51136364
355.00000000  10.00000000  33.00000000   0.76744186
356.00000000  14.00000000  40.00000000   0.74074074
357.00000000 -37.00000000  32.00000000  -6.40000000
358.00000000 -10.00000000  24.00000000   1.71428571
359.00000000  -8.00000000  54.00000000   1.17391304
360.00000000  -8.00000000   4.00000000  -1.00000000
361.00000000  -5.00000000  28.00000000   1.21739130
362.00000000  -3.00000000  19.00000000   1.18750000
363.00000000  10.00000000  15.00000000   0.60000000
364.00000000   2.00000000  14.00000000   0.87500000
365.00000000  17.00000000  52.00000000   0.75362319
366.00000000 -27.00000000   8.00000000  -0.42105263
367.00000000  11.00000000   2.00000000   0.15384615
368.00000000  36.00000000  22.00000000   0.37931034
369.00000000  -8.00000000  32.00000000   1.33333333
370.00000000 -12.00000000  24.00000000   2.00000000
371.00000000 -21.00000000  53.00000000   1.65625000
372.00000000  -4.00000000  37.00000000   1.12121212
373.00000000  38.00000000  35.00000000   0.47945205
374.00000000   0.00000000  28.00000000   1.00000000
375.00000000  41.00000000  22.00000000   0.34920635
376.00000000  17.00000000  12.00000000   0.41379310
377.00000000  45.00000000  35.00000000   0.43750000
378.00000000 -11.00000000  15.00000000   3.75000000
379.00000000  50.00000000  13.00000000   0.20634921
380.00000000  -9.00000000  34.00000000   1.36000000
381.00000000   7.00000000  37.00000000   0.84090909
382.00000000 -10.00000000  28.00000000   1.55555556
383.00000000  13.00000000  21.00000000   0.61764706
384.00000000  13.00000000  58.00000000   0.81690141
385.00000000 -24.00000000  39.00000000   2.60000000
386.00000000  -6.00000000  22.00000000   1.37500000
387.00000000  39.00000000   9.00000000   0.18750000
388.00000000  30.00000000   1.00000000   0.03225806
389.00000000  -7.00000000   4.00000000  -1.33333333
390.00000000  21.00000000  17.00000000   0.44736842
391.00000000 -11.00000000  57.00000000   1.23913043
392.00000000 -48.00000000  28.00000000  -1.40000000
393.00000000  43.00000000  27.00000000   0.38571429
394.00000000  35.00000000  60.00000000   0.63157895
395.00000000   7.00000000  21.00000000   0.75000000
396.00000000  17.00000000  33.00000000   0.66000000
397.00000000 -15.00000000  40.00000000   1.60000000
398.00000000   7.00000000  28.00000000   0.80000000
399.00000000   5.00000000  29.00000000   0.85294118
400.00000000  -4.00000000  42.00000000   1.10526316
401.00000000  16.00000000  17.00000000   0.51515152
402.00000000  42.00000000   0.00000000   0.00000000
403.00000000  11.00000000  67.00000000   0.85897436
404.00000000   6.00000000   5.00000000   0.45454545
405.00000000   2.00000000  28.00000000   0.93333333
406.00000000 -12.00000000  27.00000000   1.80000000
407.00000000   2.00000000  23.00000000   0.92000000
408.00000000  -5.00000000  47.00000000   1.11904762
409.00000000  21.00000000  55.00000000   0.72368421
410.00000000 -56.00000000  13.00000000  -0.30232558
411.00000000   7.00000000  22.00000000   0.75862069
412.00000000  35.00000000  19.00000000   0.35185185
413.00000000  40.00000000  25.00000000   0.38461538
414.00000000 -17.00000000  38.00000000   1.80952381
415.00000000 -21.00000000  45.00000000   1.87500000
416.00000000 -29.00000000  58.00000000   2.00000000
417.00000000   8.00000000  34.00000000   0.80952381
418.00000000  -1.00000000   7.00000000   1.16666667
419.00000000  16.00000000  29.00000000   0.64444444
420.00000000  16.00000000  42.00000000   0.72413793
421.00000000 -40.00000000   6.00000000  -0.17647059
422.00000000  -4.00000000  55.00000000   1.07843137
423.00000000 -18.00000000  35.00000000   2.05882353
424.00000000 -32.00000000   7.00000000  -0.28000000
425.00000000  13.00000000  -1.00000000  -0.08333333
426.00000000 -29.00000000   8.00000000  -0.38095238
427.00000000  -8.00000000  20.00000000   1.66666667
428.00000000 -34.00000000  16.00000000  -0.88888889
429.00000000 -35.00000000  47.00000000   3.91666667
430.00000000   5.00000000   8.00000000   0.61538462
431.00000000  11.00000000  33.00000000   0.75000000
432.00000000 -28.00000000  37.00000000   4.11111111
433.00000000  -6.00000000  26.00000000   1.30000000
434.00000000  -3.00000000  26.00000000   1.13043478
435.00000000 -13.00000000  21.00000000   2.62500000
436.00000000  15.00000000  19.00000000   0.55882353
437.00000000 -11.00000000  38.00000000   1.40740741
438.00000000   5.00000000  41.00000000   0.89130435
439.00000000 -15.00000000  26.00000000   2.36363636
440.00000000  -9.00000000  18.00000000   2.00000000
441.00000000 -33.00000000  64.00000000   2.06451613
442.00000000  25.00000000  38.00000000   0.60317460
443.00000000  21.00000000  43.00000000   0.67187500
444.00000000   1.00000000  34.00000000   0.97142857
445.00000000 -15.00000000   3.00000000  -0.25000000
446.00000000  44.00000000  35.00000000   0.44303797
447.00000000 -34.00000000  68.00000000   2.00000000
448.00000000  -2.00000000  38.00000000   1.05555556
449.00000000  28.00000000  20.00000000   0.41666667
450.00000000   6.00000000  10.00000000   0.62500000
451.00000000 -50.00000000  23.00000000  -0.85185185
452.00000000  -7.00000000   0.00000000  -0.00000000
453.00000000 -19.00000000  34.00000000   2.26666667
454.00000000  13.00000000  24.00000000   0.64864865
455.00000000  62.00000000  19.00000000   0.23456790
456.00000000  15.00000000  27.00000000   0.64285714
457.00000000 -25.00000000  22.00000000  -7.33333333
458.00000000 -20.00000000  34.00000000   2.42857143
459.00000000 -23.00000000  14.00000000  -1.55555556
460.00000000  42.00000000  12.00000000   0.22222222
461.00000000  -3.00000000  24.00000000   1.14285714
462.00000000  -2.00000000  17.00000000   1.13333333
463.00000000  29.00000000  12.00000000   0.29268293
464.00000000  10.00000000  39.00000000   0.79591837
465.00000000  14.00000000  25.00000000   0.64102564
466.00000000 -10.00000000  23.00000000   1.76923077
467.00000000  46.00000000  28.00000000   0.37837838
468.00000000  10.00000000  29.00000000   0.74358974
469.00000000 -15.00000000  30.00000000   2.00000000
470.00000000 -14.00000000   7.00000000  -1.00000000
471.00000000   5.00000000  38.00000000   0.88372093
472.00000000 -17.00000000   8.00000000  -0.88888889
473.00000000   1.00000000  24.00000000   0.96000000
474.00000000  14.00000000  30.00000000   0.68181818
475.00000000 -24.00000000  15.00000000  -1.66666667
476.00000000 -44.00000000  26.00000000  -1.44444444
477.00000000 -15.00000000  45.00000000   1.50000000
478.00000000   7.00000000  32.00000000   0.82051282
479.00000000 -13.00000000   8.00000000  -1.60000000
480.00000000  32.00000000  12.00000000   0.27272727
481.00000000 -34.00000000   4.00000000  -0.13333333
482.00000000 -24.00000000  19.00000000  -3.80000000
483.00000000   8.00000000  13.00000000   0.61904762
484.00000000  24.00000000  18.00000000   0.42857143
485.00000000  35.00000000  13.00000000   0.27083333
486.00000000 -13.00000000  36.00000000   1.56521739
487.00000000  20.00000000  42.00000000   0.67741935
488.00000000  15.00000000  10.00000000   0.40000000
489.00000000   5.00000000   5.00000000   0.50000000
490.00000000  18.00000000   8.00000000   0.30769231
491.00000000  20.00000000  32.00000000   0.61538462
492.00000000 -36.00000000  25.00000000  -2.27272727
493.00000000 -33.00000000  34.00000000  34.00000000
494.00000000 -11.00000000   3.00000000  -0.37500000
495.00000000  20.00000000  53.00000000   0.72602740
496.00000000   7.00000000  13.00000000   0.65000000
497.00000000  17.00000000  30.00000000   0.63829787
498.00000000  19.00000000  41.00000000   0.68333333
499.00000000 -20.00000000  28.00000000   3.50000000
500.00000000  10.00000000  29.00000000   0.74358974
