# Supplementary material for: Ubiquitin transfer by a RING E3 ligase occurs from a closed E2~ubiquitin conformation
Source: Nat Commun. 2020 Jun 5;11:2846. doi: 10.1038/s41467-020-16666-y (PMC7275055; doi:10.1038/s41467-020-16666-y)
Supplement: Supplementary file 4 — Source Data [file 41467_2020_16666_MOESM4_ESM.zip › Source_Data/Figures/Figure_5/Figure_5a/ASCII_44RNF4/9_1with_fret.dat]

  0.00000000  90.00000000 191.00000000   0.67971530
  1.00000000  14.00000000 211.00000000   0.93777778
  2.00000000  30.00000000 228.00000000   0.88372093
  3.00000000  19.00000000 141.00000000   0.88125000
  4.00000000  86.00000000 197.00000000   0.69611307
  5.00000000   7.00000000 158.00000000   0.95757576
  6.00000000  48.00000000 119.00000000   0.71257485
  7.00000000  31.00000000 201.00000000   0.86637931
  8.00000000  52.00000000 220.00000000   0.80882353
  9.00000000  31.00000000 163.00000000   0.84020619
 10.00000000   8.00000000 165.00000000   0.95375723
 11.00000000  41.00000000 174.00000000   0.80930233
 12.00000000  30.00000000 126.00000000   0.80769231
 13.00000000  61.00000000 152.00000000   0.71361502
 14.00000000  63.00000000 117.00000000   0.65000000
 15.00000000  37.00000000 134.00000000   0.78362573
 16.00000000  29.00000000 132.00000000   0.81987578
 17.00000000  62.00000000 118.00000000   0.65555556
 18.00000000  25.00000000  77.00000000   0.75490196
 19.00000000 -25.00000000  22.00000000  -7.33333333
 20.00000000   9.00000000  61.00000000   0.87142857
 21.00000000  26.00000000   2.00000000   0.07142857
 22.00000000  41.00000000  61.00000000   0.59803922
 23.00000000  -9.00000000  57.00000000   1.18750000
 24.00000000  64.00000000  20.00000000   0.23809524
 25.00000000 -18.00000000  94.00000000   1.23684211
 26.00000000   8.00000000  64.00000000   0.88888889
 27.00000000  66.00000000  38.00000000   0.36538462
 28.00000000  10.00000000  66.00000000   0.86842105
 29.00000000  37.00000000  53.00000000   0.58888889
 30.00000000  10.00000000  30.00000000   0.75000000
 31.00000000  36.00000000  18.00000000   0.33333333
 32.00000000   3.00000000  40.00000000   0.93023256
 33.00000000  68.00000000  70.00000000   0.50724638
 34.00000000  35.00000000  45.00000000   0.56250000
 35.00000000  20.00000000  38.00000000   0.65517241
 36.00000000  33.00000000  51.00000000   0.60714286
 37.00000000  35.00000000  48.00000000   0.57831325
 38.00000000  -5.00000000  26.00000000   1.23809524
 39.00000000  20.00000000  31.00000000   0.60784314
 40.00000000   6.00000000  63.00000000   0.91304348
 41.00000000  19.00000000  29.00000000   0.60416667
 42.00000000  36.00000000  40.00000000   0.52631579
 43.00000000  69.00000000  44.00000000   0.38938053
 44.00000000   6.00000000  74.00000000   0.92500000
 45.00000000  15.00000000  44.00000000   0.74576271
 46.00000000   2.00000000  37.00000000   0.94871795
 47.00000000   7.00000000  32.00000000   0.82051282
 48.00000000   5.00000000  38.00000000   0.88372093
 49.00000000   5.00000000  21.00000000   0.80769231
 50.00000000  -7.00000000  68.00000000   1.11475410
 51.00000000  22.00000000  41.00000000   0.65079365
 52.00000000  14.00000000  40.00000000   0.74074074
 53.00000000   3.00000000  53.00000000   0.94642857
 54.00000000  19.00000000   6.00000000   0.24000000
 55.00000000  25.00000000  28.00000000   0.52830189
 56.00000000  -2.00000000  31.00000000   1.06896552
 57.00000000 -13.00000000   9.00000000  -2.25000000
 58.00000000   9.00000000  40.00000000   0.81632653
 59.00000000   8.00000000  33.00000000   0.80487805
 60.00000000   6.00000000   7.00000000   0.53846154
 61.00000000 -22.00000000   5.00000000  -0.29411765
 62.00000000  22.00000000  25.00000000   0.53191489
 63.00000000  -8.00000000  28.00000000   1.40000000
 64.00000000  28.00000000  13.00000000   0.31707317
 65.00000000  37.00000000  24.00000000   0.39344262
 66.00000000  35.00000000  23.00000000   0.39655172
 67.00000000   4.00000000  28.00000000   0.87500000
 68.00000000 -13.00000000  24.00000000   2.18181818
 69.00000000  18.00000000  40.00000000   0.68965517
 70.00000000  -8.00000000   8.00000000   0.50000000
 71.00000000  23.00000000  66.00000000   0.74157303
 72.00000000 -11.00000000  15.00000000   3.75000000
 73.00000000   6.00000000  34.00000000   0.85000000
 74.00000000 -22.00000000   9.00000000  -0.69230769
 75.00000000  13.00000000  33.00000000   0.71739130
 76.00000000  21.00000000  19.00000000   0.47500000
 77.00000000  -3.00000000  39.00000000   1.08333333
 78.00000000  22.00000000  36.00000000   0.62068966
 79.00000000 -10.00000000  68.00000000   1.17241379
 80.00000000  20.00000000  60.00000000   0.75000000
 81.00000000   1.00000000  61.00000000   0.98387097
 82.00000000  29.00000000  13.00000000   0.30952381
 83.00000000  23.00000000  46.00000000   0.66666667
 84.00000000  17.00000000  31.00000000   0.64583333
 85.00000000  54.00000000  86.00000000   0.61428571
 86.00000000  62.00000000  15.00000000   0.19480519
 87.00000000  14.00000000  15.00000000   0.51724138
 88.00000000  52.00000000  38.00000000   0.42222222
 89.00000000  -4.00000000  30.00000000   1.15384615
 90.00000000  15.00000000  21.00000000   0.58333333
 91.00000000  -3.00000000  53.00000000   1.06000000
 92.00000000  -1.00000000   3.00000000   1.50000000
 93.00000000   0.00000000  57.00000000   1.00000000
 94.00000000   2.00000000  25.00000000   0.92592593
 95.00000000  -9.00000000   4.00000000  -0.80000000
 96.00000000  12.00000000  -1.00000000  -0.09090909
 97.00000000  15.00000000  21.00000000   0.58333333
 98.00000000   0.00000000  47.00000000   1.00000000
 99.00000000  20.00000000   7.00000000   0.25925926
100.00000000  10.00000000  58.00000000   0.85294118
101.00000000  31.00000000  64.00000000   0.67368421
102.00000000  31.00000000   6.00000000   0.16216216
103.00000000   5.00000000  23.00000000   0.82142857
104.00000000  40.00000000  19.00000000   0.32203390
105.00000000  38.00000000  15.00000000   0.28301887
106.00000000  15.00000000  26.00000000   0.63414634
107.00000000  -4.00000000   7.00000000   2.33333333
108.00000000  46.00000000  28.00000000   0.37837838
109.00000000  25.00000000  48.00000000   0.65753425
110.00000000 -33.00000000   2.00000000  -0.06451613
111.00000000 -12.00000000  19.00000000   2.71428571
112.00000000 -15.00000000  46.00000000   1.48387097
113.00000000  17.00000000 -12.00000000  -2.40000000
114.00000000  24.00000000  20.00000000   0.45454545
115.00000000  -5.00000000  40.00000000   1.14285714
116.00000000  -2.00000000  39.00000000   1.05405405
117.00000000  39.00000000  17.00000000   0.30357143
118.00000000  30.00000000  23.00000000   0.43396226
119.00000000 -11.00000000  19.00000000   2.37500000
120.00000000  26.00000000  26.00000000   0.50000000
121.00000000   8.00000000  59.00000000   0.88059701
122.00000000  23.00000000  15.00000000   0.39473684
123.00000000 -16.00000000  23.00000000   3.28571429
124.00000000  28.00000000  20.00000000   0.41666667
125.00000000   0.00000000 -16.00000000   1.00000000
126.00000000  15.00000000  67.00000000   0.81707317
127.00000000 -19.00000000  46.00000000   1.70370370
128.00000000   8.00000000  53.00000000   0.86885246
129.00000000  28.00000000   2.00000000   0.06666667
130.00000000   0.00000000  24.00000000   1.00000000
131.00000000  22.00000000  19.00000000   0.46341463
132.00000000  10.00000000  23.00000000   0.69696970
133.00000000  -6.00000000  63.00000000   1.10526316
134.00000000   7.00000000  29.00000000   0.80555556
135.00000000  -8.00000000   3.00000000  -0.60000000
136.00000000  24.00000000  18.00000000   0.42857143
137.00000000   6.00000000  11.00000000   0.64705882
138.00000000   6.00000000  22.00000000   0.78571429
139.00000000  21.00000000  56.00000000   0.72727273
140.00000000  -4.00000000  35.00000000   1.12903226
141.00000000  28.00000000  12.00000000   0.30000000
142.00000000  28.00000000  44.00000000   0.61111111
143.00000000   4.00000000  21.00000000   0.84000000
144.00000000  53.00000000  26.00000000   0.32911392
145.00000000  24.00000000   8.00000000   0.25000000
146.00000000 -29.00000000  15.00000000  -1.07142857
147.00000000 -13.00000000  16.00000000   5.33333333
148.00000000  -8.00000000 -14.00000000   0.63636364
149.00000000  -5.00000000  10.00000000   2.00000000
150.00000000  -4.00000000  25.00000000   1.19047619
151.00000000  -3.00000000  59.00000000   1.05357143
152.00000000   6.00000000  80.00000000   0.93023256
153.00000000  14.00000000  32.00000000   0.69565217
154.00000000  12.00000000  22.00000000   0.64705882
155.00000000  24.00000000  15.00000000   0.38461538
156.00000000  19.00000000  24.00000000   0.55813953
157.00000000  27.00000000  67.00000000   0.71276596
158.00000000   6.00000000  70.00000000   0.92105263
159.00000000   4.00000000   8.00000000   0.66666667
160.00000000  -9.00000000  28.00000000   1.47368421
161.00000000  29.00000000   7.00000000   0.19444444
162.00000000   5.00000000  30.00000000   0.85714286
163.00000000  12.00000000  36.00000000   0.75000000
164.00000000  57.00000000  41.00000000   0.41836735
165.00000000  25.00000000  30.00000000   0.54545455
166.00000000   0.00000000  36.00000000   1.00000000
167.00000000  18.00000000  40.00000000   0.68965517
168.00000000  19.00000000  37.00000000   0.66071429
169.00000000   6.00000000  20.00000000   0.76923077
170.00000000  15.00000000  14.00000000   0.48275862
171.00000000 -13.00000000  11.00000000  -5.50000000
172.00000000   7.00000000  41.00000000   0.85416667
173.00000000  -8.00000000  49.00000000   1.19512195
174.00000000 -14.00000000  44.00000000   1.46666667
175.00000000  12.00000000   9.00000000   0.42857143
176.00000000 -12.00000000  30.00000000   1.66666667
177.00000000   1.00000000  40.00000000   0.97560976
178.00000000  22.00000000  11.00000000   0.33333333
179.00000000  10.00000000  16.00000000   0.61538462
180.00000000  60.00000000  -2.00000000  -0.03448276
181.00000000  -8.00000000  38.00000000   1.26666667
182.00000000   0.00000000 -12.00000000   1.00000000
183.00000000  12.00000000  50.00000000   0.80645161
184.00000000  12.00000000  34.00000000   0.73913043
185.00000000  -8.00000000  41.00000000   1.24242424
186.00000000  52.00000000   5.00000000   0.08771930
187.00000000  -5.00000000  30.00000000   1.20000000
188.00000000   8.00000000  23.00000000   0.74193548
189.00000000 -11.00000000  26.00000000   1.73333333
190.00000000  16.00000000  34.00000000   0.68000000
191.00000000 -12.00000000  29.00000000   1.70588235
192.00000000   9.00000000   6.00000000   0.40000000
193.00000000   6.00000000  54.00000000   0.90000000
194.00000000   6.00000000  27.00000000   0.81818182
195.00000000   2.00000000  75.00000000   0.97402597
196.00000000  37.00000000  64.00000000   0.63366337
197.00000000   4.00000000  48.00000000   0.92307692
198.00000000  -1.00000000   3.00000000   1.50000000
199.00000000   3.00000000  42.00000000   0.93333333
200.00000000  -2.00000000  19.00000000   1.11764706
201.00000000  20.00000000  21.00000000   0.51219512
202.00000000  12.00000000  38.00000000   0.76000000
203.00000000  -1.00000000  27.00000000   1.03846154
204.00000000 -10.00000000   7.00000000  -2.33333333
205.00000000  55.00000000  86.00000000   0.60992908
206.00000000  54.00000000  26.00000000   0.32500000
207.00000000  11.00000000  44.00000000   0.80000000
208.00000000  -9.00000000  37.00000000   1.32142857
209.00000000  -5.00000000  36.00000000   1.16129032
210.00000000  17.00000000  22.00000000   0.56410256
211.00000000  13.00000000  48.00000000   0.78688525
212.00000000  17.00000000   1.00000000   0.05555556
213.00000000   8.00000000  14.00000000   0.63636364
214.00000000   8.00000000  57.00000000   0.87692308
215.00000000  30.00000000  24.00000000   0.44444444
216.00000000 -14.00000000   0.00000000  -0.00000000
217.00000000  22.00000000  32.00000000   0.59259259
218.00000000 -17.00000000 -13.00000000   0.43333333
219.00000000  22.00000000  -6.00000000  -0.37500000
220.00000000  24.00000000  53.00000000   0.68831169
221.00000000  33.00000000  43.00000000   0.56578947
222.00000000  24.00000000  37.00000000   0.60655738
223.00000000  29.00000000  29.00000000   0.50000000
224.00000000   6.00000000  15.00000000   0.71428571
225.00000000  59.00000000  31.00000000   0.34444444
226.00000000  10.00000000  23.00000000   0.69696970
227.00000000   7.00000000  82.00000000   0.92134831
228.00000000  21.00000000  29.00000000   0.58000000
229.00000000   7.00000000  41.00000000   0.85416667
230.00000000  32.00000000  59.00000000   0.64835165
231.00000000  15.00000000  52.00000000   0.77611940
232.00000000  23.00000000  -3.00000000  -0.15000000
233.00000000  19.00000000  53.00000000   0.73611111
234.00000000  23.00000000  29.00000000   0.55769231
235.00000000  14.00000000  42.00000000   0.75000000
236.00000000 -16.00000000  14.00000000  -7.00000000
237.00000000  36.00000000  44.00000000   0.55000000
238.00000000  16.00000000  38.00000000   0.70370370
239.00000000  10.00000000  30.00000000   0.75000000
240.00000000  -6.00000000  34.00000000   1.21428571
241.00000000 -13.00000000   1.00000000  -0.08333333
242.00000000  11.00000000   4.00000000   0.26666667
243.00000000  29.00000000   5.00000000   0.14705882
244.00000000  -1.00000000  18.00000000   1.05882353
245.00000000 -10.00000000  -2.00000000   0.16666667
246.00000000   7.00000000  12.00000000   0.63157895
247.00000000  27.00000000  30.00000000   0.52631579
248.00000000   6.00000000   7.00000000   0.53846154
249.00000000  18.00000000  23.00000000   0.56097561
250.00000000  12.00000000  61.00000000   0.83561644
251.00000000  23.00000000  73.00000000   0.76041667
252.00000000  13.00000000  46.00000000   0.77966102
253.00000000  25.00000000  40.00000000   0.61538462
254.00000000  16.00000000  36.00000000   0.69230769
255.00000000  56.00000000   9.00000000   0.13846154
256.00000000  19.00000000  18.00000000   0.48648649
257.00000000 -24.00000000  30.00000000   5.00000000
258.00000000 -23.00000000  -2.00000000   0.08000000
259.00000000  -4.00000000  31.00000000   1.14814815
260.00000000  11.00000000  18.00000000   0.62068966
261.00000000  22.00000000  48.00000000   0.68571429
262.00000000   3.00000000  10.00000000   0.76923077
263.00000000  10.00000000  42.00000000   0.80769231
264.00000000  40.00000000  20.00000000   0.33333333
265.00000000 -26.00000000  24.00000000 -12.00000000
266.00000000   0.00000000  -6.00000000   1.00000000
267.00000000 -10.00000000  -9.00000000   0.47368421
268.00000000  14.00000000  12.00000000   0.46153846
269.00000000  16.00000000  21.00000000   0.56756757
270.00000000  17.00000000   9.00000000   0.34615385
271.00000000 -19.00000000  61.00000000   1.45238095
272.00000000  24.00000000  15.00000000   0.38461538
273.00000000  10.00000000  43.00000000   0.81132075
274.00000000  27.00000000   8.00000000   0.22857143
275.00000000  14.00000000  37.00000000   0.72549020
276.00000000  35.00000000   5.00000000   0.12500000
277.00000000 -33.00000000  15.00000000  -0.83333333
278.00000000  -4.00000000  42.00000000   1.10526316
279.00000000  -5.00000000  33.00000000   1.17857143
280.00000000  24.00000000  34.00000000   0.58620690
281.00000000  11.00000000  35.00000000   0.76086957
282.00000000 -32.00000000  36.00000000   9.00000000
283.00000000  46.00000000  25.00000000   0.35211268
284.00000000  32.00000000  29.00000000   0.47540984
285.00000000  23.00000000   0.00000000   0.00000000
286.00000000  28.00000000  74.00000000   0.72549020
287.00000000   3.00000000  27.00000000   0.90000000
288.00000000  46.00000000  43.00000000   0.48314607
289.00000000  14.00000000  33.00000000   0.70212766
290.00000000  22.00000000  10.00000000   0.31250000
291.00000000  -7.00000000  -3.00000000   0.30000000
292.00000000 -10.00000000  26.00000000   1.62500000
293.00000000 -34.00000000  41.00000000   5.85714286
294.00000000   9.00000000  -7.00000000  -3.50000000
295.00000000  27.00000000  34.00000000   0.55737705
296.00000000  27.00000000  29.00000000   0.51785714
297.00000000   4.00000000  74.00000000   0.94871795
298.00000000  25.00000000  -6.00000000  -0.31578947
299.00000000  26.00000000  29.00000000   0.52727273
300.00000000 -16.00000000   4.00000000  -0.33333333
301.00000000   6.00000000  50.00000000   0.89285714
302.00000000  16.00000000  10.00000000   0.38461538
303.00000000  13.00000000  47.00000000   0.78333333
304.00000000   0.00000000   4.00000000   1.00000000
305.00000000  37.00000000  52.00000000   0.58426966
306.00000000   7.00000000   7.00000000   0.50000000
307.00000000   5.00000000  50.00000000   0.90909091
308.00000000  32.00000000  52.00000000   0.61904762
309.00000000  27.00000000 -21.00000000  -3.50000000
310.00000000  66.00000000  23.00000000   0.25842697
311.00000000 -20.00000000   3.00000000  -0.17647059
312.00000000   9.00000000   3.00000000   0.25000000
313.00000000 -14.00000000  43.00000000   1.48275862
314.00000000  20.00000000  14.00000000   0.41176471
315.00000000  28.00000000  30.00000000   0.51724138
316.00000000  33.00000000   2.00000000   0.05714286
317.00000000  -2.00000000  33.00000000   1.06451613
318.00000000  33.00000000  49.00000000   0.59756098
319.00000000  -7.00000000  26.00000000   1.36842105
320.00000000   6.00000000  10.00000000   0.62500000
321.00000000 -11.00000000   7.00000000  -1.75000000
322.00000000  32.00000000  26.00000000   0.44827586
323.00000000   6.00000000 -17.00000000   1.54545455
324.00000000  16.00000000  39.00000000   0.70909091
325.00000000 -22.00000000 -10.00000000   0.31250000
326.00000000  48.00000000   7.00000000   0.12727273
327.00000000  34.00000000  12.00000000   0.26086957
328.00000000 -16.00000000  15.00000000 -15.00000000
329.00000000   9.00000000  28.00000000   0.75675676
330.00000000  24.00000000 -12.00000000  -1.00000000
331.00000000  63.00000000  36.00000000   0.36363636
332.00000000  29.00000000   5.00000000   0.14705882
333.00000000  30.00000000  56.00000000   0.65116279
334.00000000 -26.00000000   4.00000000  -0.18181818
335.00000000  36.00000000  12.00000000   0.25000000
336.00000000  38.00000000  18.00000000   0.32142857
337.00000000  32.00000000  48.00000000   0.60000000
338.00000000  33.00000000  39.00000000   0.54166667
339.00000000  55.00000000  10.00000000   0.15384615
340.00000000 -18.00000000  -1.00000000   0.05263158
341.00000000 -18.00000000  44.00000000   1.69230769
342.00000000  11.00000000   0.00000000   0.00000000
343.00000000  -3.00000000   8.00000000   1.60000000
344.00000000  31.00000000  38.00000000   0.55072464
345.00000000  -3.00000000  -7.00000000   0.70000000
346.00000000  -4.00000000  43.00000000   1.10256410
347.00000000  23.00000000  64.00000000   0.73563218
348.00000000  16.00000000  51.00000000   0.76119403
349.00000000  60.00000000  34.00000000   0.36170213
350.00000000  21.00000000  34.00000000   0.61818182
351.00000000 -20.00000000  43.00000000   1.86956522
352.00000000  21.00000000  20.00000000   0.48780488
353.00000000  48.00000000  20.00000000   0.29411765
354.00000000  17.00000000  45.00000000   0.72580645
355.00000000  50.00000000  53.00000000   0.51456311
356.00000000  -5.00000000   3.00000000  -1.50000000
357.00000000  19.00000000  31.00000000   0.62000000
358.00000000 -17.00000000  35.00000000   1.94444444
359.00000000  22.00000000  19.00000000   0.46341463
360.00000000  29.00000000   7.00000000   0.19444444
361.00000000   0.00000000   3.00000000   1.00000000
362.00000000  46.00000000  10.00000000   0.17857143
363.00000000  10.00000000  12.00000000   0.54545455
364.00000000  37.00000000  18.00000000   0.32727273
365.00000000  -2.00000000  20.00000000   1.11111111
366.00000000 -10.00000000  -9.00000000   0.47368421
367.00000000  -9.00000000  45.00000000   1.25000000
368.00000000   2.00000000 -10.00000000   1.25000000
369.00000000 -12.00000000  56.00000000   1.27272727
370.00000000 -15.00000000   1.00000000  -0.07142857
371.00000000  67.00000000  56.00000000   0.45528455
372.00000000  17.00000000  30.00000000   0.63829787
373.00000000  -5.00000000  30.00000000   1.20000000
374.00000000  12.00000000  10.00000000   0.45454545
375.00000000  11.00000000   6.00000000   0.35294118
376.00000000 -20.00000000  41.00000000   1.95238095
377.00000000  17.00000000  -3.00000000  -0.21428571
378.00000000 -28.00000000  46.00000000   2.55555556
379.00000000  -7.00000000  20.00000000   1.53846154
380.00000000  25.00000000  49.00000000   0.66216216
381.00000000 -12.00000000   5.00000000  -0.71428571
382.00000000  -1.00000000  24.00000000   1.04347826
383.00000000 -24.00000000  17.00000000  -2.42857143
384.00000000  -6.00000000  18.00000000   1.50000000
385.00000000  30.00000000  60.00000000   0.66666667
386.00000000 -46.00000000   5.00000000  -0.12195122
387.00000000  38.00000000   2.00000000   0.05000000
388.00000000  -6.00000000  48.00000000   1.14285714
389.00000000  -6.00000000  48.00000000   1.14285714
390.00000000   1.00000000  29.00000000   0.96666667
391.00000000  -5.00000000  15.00000000   1.50000000
392.00000000  28.00000000   1.00000000   0.03448276
393.00000000  10.00000000  24.00000000   0.70588235
394.00000000  13.00000000  12.00000000   0.48000000
395.00000000   3.00000000  31.00000000   0.91176471
396.00000000  35.00000000   5.00000000   0.12500000
397.00000000  25.00000000  15.00000000   0.37500000
398.00000000   3.00000000  50.00000000   0.94339623
399.00000000 -20.00000000  50.00000000   1.66666667
400.00000000  37.00000000  27.00000000   0.42187500
401.00000000  13.00000000  31.00000000   0.70454545
402.00000000  77.00000000  28.00000000   0.26666667
403.00000000  12.00000000   1.00000000   0.07692308
404.00000000  13.00000000  36.00000000   0.73469388
405.00000000  46.00000000  44.00000000   0.48888889
406.00000000  12.00000000  49.00000000   0.80327869
407.00000000  13.00000000  25.00000000   0.65789474
408.00000000  15.00000000  24.00000000   0.61538462
409.00000000  11.00000000   4.00000000   0.26666667
410.00000000  -3.00000000  27.00000000   1.12500000
411.00000000   1.00000000  16.00000000   0.94117647
412.00000000   3.00000000  22.00000000   0.88000000
413.00000000  35.00000000  68.00000000   0.66019417
414.00000000  24.00000000  44.00000000   0.64705882
415.00000000  17.00000000  30.00000000   0.63829787
416.00000000  -4.00000000  45.00000000   1.09756098
417.00000000  -7.00000000  29.00000000   1.31818182
418.00000000  37.00000000  73.00000000   0.66363636
419.00000000  12.00000000  42.00000000   0.77777778
420.00000000  29.00000000  40.00000000   0.57971014
421.00000000  -3.00000000  62.00000000   1.05084746
422.00000000  12.00000000  -1.00000000  -0.09090909
423.00000000  25.00000000  24.00000000   0.48979592
424.00000000  34.00000000  11.00000000   0.24444444
425.00000000  10.00000000  20.00000000   0.66666667
426.00000000  13.00000000   7.00000000   0.35000000
427.00000000  41.00000000  24.00000000   0.36923077
428.00000000  26.00000000  21.00000000   0.44680851
429.00000000  -2.00000000  47.00000000   1.04444444
430.00000000  16.00000000  17.00000000   0.51515152
431.00000000  14.00000000  32.00000000   0.69565217
432.00000000  34.00000000  24.00000000   0.41379310
433.00000000   3.00000000   9.00000000   0.75000000
434.00000000   7.00000000  21.00000000   0.75000000
435.00000000  19.00000000  41.00000000   0.68333333
436.00000000  41.00000000   0.00000000   0.00000000
437.00000000  30.00000000  30.00000000   0.50000000
438.00000000   8.00000000  30.00000000   0.78947368
439.00000000  32.00000000  25.00000000   0.43859649
440.00000000  63.00000000  23.00000000   0.26744186
441.00000000  26.00000000  38.00000000   0.59375000
442.00000000 -17.00000000  10.00000000  -1.42857143
443.00000000 -26.00000000  25.00000000 -25.00000000
444.00000000  42.00000000  48.00000000   0.53333333
445.00000000   0.00000000 -11.00000000   1.00000000
446.00000000  -6.00000000  59.00000000   1.11320755
447.00000000 -20.00000000  36.00000000   2.25000000
448.00000000 -16.00000000  31.00000000   2.06666667
449.00000000  30.00000000  -5.00000000  -0.20000000
450.00000000 -17.00000000  21.00000000   5.25000000
451.00000000  -3.00000000   8.00000000   1.60000000
452.00000000   2.00000000   3.00000000   0.60000000
453.00000000  21.00000000  29.00000000   0.58000000
454.00000000 -26.00000000   7.00000000  -0.36842105
455.00000000  18.00000000  28.00000000   0.60869565
456.00000000  26.00000000  20.00000000   0.43478261
457.00000000  29.00000000  52.00000000   0.64197531
458.00000000 -11.00000000  26.00000000   1.73333333
459.00000000   7.00000000   1.00000000   0.12500000
460.00000000  22.00000000  57.00000000   0.72151899
461.00000000  13.00000000  13.00000000   0.50000000
462.00000000  50.00000000  12.00000000   0.19354839
463.00000000  42.00000000  20.00000000   0.32258065
464.00000000  -1.00000000  14.00000000   1.07692308
465.00000000 -18.00000000 -25.00000000   0.58139535
466.00000000   1.00000000  30.00000000   0.96774194
467.00000000   3.00000000  17.00000000   0.85000000
468.00000000   9.00000000  44.00000000   0.83018868
469.00000000 -14.00000000  17.00000000   5.66666667
470.00000000  -2.00000000  50.00000000   1.04166667
471.00000000 -14.00000000   8.00000000  -1.33333333
472.00000000  12.00000000  40.00000000   0.76923077
473.00000000  -1.00000000  17.00000000   1.06250000
474.00000000  33.00000000  24.00000000   0.42105263
475.00000000  51.00000000  59.00000000   0.53636364
476.00000000 -20.00000000  43.00000000   1.86956522
477.00000000  37.00000000  58.00000000   0.61052632
478.00000000  -9.00000000   7.00000000  -3.50000000
479.00000000  31.00000000   0.00000000   0.00000000
480.00000000 -23.00000000   7.00000000  -0.43750000
481.00000000 -22.00000000  28.00000000   4.66666667
482.00000000   2.00000000  42.00000000   0.95454545
483.00000000  16.00000000  48.00000000   0.75000000
484.00000000 -19.00000000   6.00000000  -0.46153846
485.00000000  24.00000000  30.00000000   0.55555556
486.00000000  10.00000000  20.00000000   0.66666667
487.00000000  26.00000000  -3.00000000  -0.13043478
488.00000000   4.00000000  -4.00000000   0.50000000
489.00000000  -7.00000000  28.00000000   1.33333333
490.00000000  20.00000000  50.00000000   0.71428571
491.00000000  15.00000000  20.00000000   0.57142857
492.00000000  36.00000000  13.00000000   0.26530612
493.00000000  12.00000000  38.00000000   0.76000000
494.00000000  14.00000000  22.00000000   0.61111111
495.00000000   9.00000000  15.00000000   0.62500000
496.00000000  83.00000000  28.00000000   0.25225225
497.00000000 -23.00000000  52.00000000   1.79310345
498.00000000  21.00000000  10.00000000   0.32258065
499.00000000  30.00000000  -5.00000000  -0.20000000
500.00000000  12.00000000  -8.00000000  -2.00000000
