# Supplementary material for: Ubiquitin transfer by a RING E3 ligase occurs from a closed E2~ubiquitin conformation
Source: Nat Commun. 2020 Jun 5;11:2846. doi: 10.1038/s41467-020-16666-y (PMC7275055; doi:10.1038/s41467-020-16666-y)
Supplement: Supplementary file 4 — Source Data [file 41467_2020_16666_MOESM4_ESM.zip › Source_Data/Figures/Figure_5/Figure_5a/ASCII_44RNF4/9_20with_fret.dat]

  0.00000000 110.00000000 221.00000000   0.66767372
  1.00000000 101.00000000 326.00000000   0.76346604
  2.00000000 102.00000000 295.00000000   0.74307305
  3.00000000 108.00000000 234.00000000   0.68421053
  4.00000000  61.00000000 315.00000000   0.83776596
  5.00000000 132.00000000 299.00000000   0.69373550
  6.00000000  74.00000000 340.00000000   0.82125604
  7.00000000 101.00000000 344.00000000   0.77303371
  8.00000000  77.00000000 237.00000000   0.75477707
  9.00000000 156.00000000 266.00000000   0.63033175
 10.00000000 164.00000000 256.00000000   0.60952381
 11.00000000 126.00000000 259.00000000   0.67272727
 12.00000000 129.00000000 315.00000000   0.70945946
 13.00000000 116.00000000 287.00000000   0.71215881
 14.00000000 112.00000000 228.00000000   0.67058824
 15.00000000 136.00000000 289.00000000   0.68000000
 16.00000000  74.00000000 291.00000000   0.79726027
 17.00000000  55.00000000 259.00000000   0.82484076
 18.00000000  90.00000000 310.00000000   0.77500000
 19.00000000  91.00000000 275.00000000   0.75136612
 20.00000000 126.00000000 221.00000000   0.63688761
 21.00000000  63.00000000 277.00000000   0.81470588
 22.00000000 109.00000000 240.00000000   0.68767908
 23.00000000 170.00000000 246.00000000   0.59134615
 24.00000000  67.00000000 233.00000000   0.77666667
 25.00000000  65.00000000 148.00000000   0.69483568
 26.00000000  38.99000000   0.77980000   0.06578947
 27.00000000  38.99000000   0.77980000   1.03508772
 28.00000000  38.99000000   0.77980000   0.90000000
 29.00000000  38.99000000   0.77980000   0.36486486
 30.00000000  38.99000000   0.77980000   0.83783784
 31.00000000  38.99000000   0.77980000   1.50000000
 32.00000000  38.99000000   0.77980000   0.52941176
 33.00000000  38.99000000   0.77980000  -0.50000000
 34.00000000  26.00000000  58.00000000   0.69047619
 35.00000000  38.99000000   0.77980000   0.91304348
 36.00000000  38.99000000   0.77980000   0.54054054
 37.00000000  38.99000000   0.77980000   0.25757576
 38.00000000  38.99000000   0.77980000   0.20833333
 39.00000000  38.99000000   0.77980000   0.38983051
 40.00000000  38.99000000   0.77980000   6.33333333
 41.00000000  38.99000000   0.77980000   0.30000000
 42.00000000  38.99000000   0.77980000   1.01724138
 43.00000000  26.00000000  52.00000000   0.66666667
 44.00000000  38.99000000   0.77980000   0.56000000
 45.00000000  30.00000000  56.00000000   0.65116279
 46.00000000  38.99000000   0.77980000   0.75471698
 47.00000000  38.99000000   0.77980000   1.50000000
 48.00000000  38.99000000   0.77980000   1.21621622
 49.00000000  38.99000000   0.77980000   1.05555556
 50.00000000  38.99000000   0.77980000   0.18750000
 51.00000000  38.99000000   0.77980000   0.85000000
 52.00000000  38.99000000   0.77980000   0.60937500
 53.00000000  38.99000000   0.77980000  -0.53571429
 54.00000000  38.99000000   0.77980000   0.50793651
 55.00000000  38.99000000   0.77980000  -0.05263158
 56.00000000  38.99000000   0.77980000   1.01428571
 57.00000000  38.99000000   0.77980000   1.26530612
 58.00000000  38.99000000   0.77980000   1.05714286
 59.00000000  38.99000000   0.77980000   1.28000000
 60.00000000  38.99000000   0.77980000   0.10000000
 61.00000000  38.99000000   0.77980000   0.05263158
 62.00000000  38.99000000   0.77980000   0.63380282
 63.00000000  38.99000000   0.77980000   0.93617021
 64.00000000  38.99000000   0.77980000   0.76712329
 65.00000000  38.99000000   0.77980000   2.62500000
 66.00000000  38.99000000   0.77980000   2.91666667
 67.00000000  38.99000000   0.77980000   0.03225806
 68.00000000  42.00000000  69.00000000   0.62162162
 69.00000000  38.99000000   0.77980000  -0.15000000
 70.00000000  38.99000000   0.77980000  -1.37500000
 71.00000000  38.99000000   0.77980000   0.68421053
 72.00000000  38.99000000   0.77980000   2.00000000
 73.00000000  38.99000000   0.77980000   1.00000000
 74.00000000  38.99000000   0.77980000   0.85483871
 75.00000000  38.99000000   0.77980000   2.50000000
 76.00000000  38.99000000   0.77980000   1.13513514
 77.00000000  38.99000000   0.77980000   0.30612245
 78.00000000  38.99000000   0.77980000   4.50000000
 79.00000000  38.99000000   0.77980000   0.58108108
 80.00000000  38.99000000   0.77980000   0.90000000
 81.00000000  38.99000000   0.77980000   0.69230769
 82.00000000  37.00000000  78.00000000   0.67826087
 83.00000000   2.00000000  92.00000000   0.97872340
 84.00000000  15.00000000  93.00000000   0.86111111
 85.00000000  38.99000000   0.77980000   0.40789474
 86.00000000  70.00000000  49.00000000   0.41176471
 87.00000000  38.99000000   0.77980000   3.50000000
 88.00000000  38.99000000   0.77980000   0.81578947
 89.00000000   8.00000000  86.00000000   0.91489362
 90.00000000  38.99000000   0.77980000  -1.37500000
 91.00000000  38.99000000   0.77980000   0.45454545
 92.00000000  38.99000000   0.77980000   4.60000000
 93.00000000  38.99000000   0.77980000   0.33333333
 94.00000000  38.99000000   0.77980000  -0.81818182
 95.00000000  38.99000000   0.77980000   0.79104478
 96.00000000  38.99000000   0.77980000  -5.00000000
 97.00000000  38.99000000   0.77980000   0.81250000
 98.00000000  38.99000000   0.77980000  -0.28571429
 99.00000000  38.99000000   0.77980000   9.00000000
100.00000000  38.99000000   0.77980000   1.17142857
101.00000000  38.99000000   0.77980000   1.20408163
102.00000000  38.99000000   0.77980000  -2.00000000
103.00000000  38.99000000   0.77980000   1.05555556
104.00000000  38.99000000   0.77980000   0.22727273
105.00000000  38.99000000   0.77980000   0.54166667
106.00000000  38.99000000   0.77980000   1.30952381
107.00000000  38.99000000   0.77980000   0.67532468
108.00000000  38.99000000   0.77980000   0.83870968
109.00000000  38.99000000   0.77980000  -0.16000000
110.00000000  38.99000000   0.77980000   0.10344828
111.00000000  38.99000000   0.77980000   0.88461538
112.00000000  38.99000000   0.77980000   0.76666667
113.00000000  38.99000000   0.77980000   0.00000000
114.00000000  38.99000000   0.77980000   1.91666667
115.00000000  38.99000000   0.77980000   1.21875000
116.00000000  38.99000000   0.77980000   0.60869565
117.00000000  38.99000000   0.77980000   0.58620690
118.00000000  38.99000000   0.77980000   0.56097561
119.00000000  38.99000000   0.77980000   1.00000000
120.00000000  38.99000000   0.77980000   0.09523810
121.00000000  81.00000000  -1.00000000  -0.01250000
122.00000000  38.99000000   0.77980000   0.82500000
123.00000000  27.00000000  76.00000000   0.73786408
124.00000000  38.99000000   0.77980000   0.76923077
125.00000000  38.99000000   0.77980000   0.16000000
126.00000000  38.99000000   0.77980000   1.17647059
127.00000000  38.99000000   0.77980000   0.33333333
128.00000000  38.99000000   0.77980000   0.95238095
129.00000000  38.99000000   0.77980000   0.36111111
130.00000000  38.99000000   0.77980000   0.67272727
131.00000000  38.00000000  43.00000000   0.53086420
132.00000000  38.99000000   0.77980000   0.55172414
133.00000000  38.99000000   0.77980000   0.20833333
134.00000000  38.99000000   0.77980000   0.62000000
135.00000000  38.99000000   0.77980000   0.73469388
136.00000000  38.99000000   0.77980000   0.49056604
137.00000000  31.00000000  51.00000000   0.62195122
138.00000000  38.99000000   0.77980000   0.76744186
139.00000000  38.99000000   0.77980000   0.88888889
140.00000000  38.99000000   0.77980000   0.52941176
141.00000000  38.99000000   0.77980000   1.70000000
142.00000000  38.99000000   0.77980000   0.47826087
143.00000000  38.99000000   0.77980000   0.76470588
144.00000000  38.99000000   0.77980000  -4.25000000
145.00000000  18.00000000  74.00000000   0.80434783
146.00000000  13.00000000  69.00000000   0.84146341
147.00000000  38.99000000   0.77980000   0.10256410
148.00000000  38.99000000   0.77980000   1.10000000
149.00000000  38.99000000   0.77980000   0.53448276
150.00000000  38.99000000   0.77980000   0.87500000
151.00000000  38.99000000   0.77980000   2.00000000
152.00000000  38.99000000   0.77980000   1.00000000
153.00000000  38.99000000   0.77980000   3.13333333
154.00000000  38.99000000   0.77980000   5.66666667
155.00000000  38.99000000   0.77980000   0.25000000
156.00000000  38.99000000   0.77980000   0.12765957
157.00000000  38.99000000   0.77980000   0.35294118
158.00000000  48.00000000  51.00000000   0.51515152
159.00000000  38.99000000   0.77980000   0.39655172
160.00000000  38.99000000   0.77980000   0.85915493
161.00000000  38.99000000   0.77980000   0.26562500
162.00000000  38.99000000   0.77980000   4.20000000
163.00000000  38.99000000   0.77980000   0.56250000
164.00000000  38.99000000   0.77980000  -0.08000000
165.00000000  38.99000000   0.77980000   0.34210526
166.00000000  38.99000000   0.77980000   0.40000000
167.00000000  38.99000000   0.77980000  -0.26666667
168.00000000  38.99000000   0.77980000   0.28813559
169.00000000  38.99000000   0.77980000   0.85000000
170.00000000  38.99000000   0.77980000   0.07894737
171.00000000  38.99000000   0.77980000   0.37037037
172.00000000  38.99000000   0.77980000   2.00000000
173.00000000  38.99000000   0.77980000   0.18518519
174.00000000  38.99000000   0.77980000   0.77419355
175.00000000  38.99000000   0.77980000   0.69696970
176.00000000  38.99000000   0.77980000   0.26829268
177.00000000  38.99000000   0.77980000  -1.50000000
178.00000000  38.99000000   0.77980000   1.33333333
179.00000000  38.99000000   0.77980000   1.30000000
180.00000000  38.99000000   0.77980000   0.08695652
181.00000000  38.99000000   0.77980000   0.19148936
182.00000000  38.99000000   0.77980000  -0.12500000
183.00000000  38.99000000   0.77980000   0.17021277
184.00000000  38.99000000   0.77980000   0.68750000
185.00000000  38.99000000   0.77980000   0.43137255
186.00000000  38.99000000   0.77980000   0.48214286
187.00000000  38.99000000   0.77980000   1.05128205
188.00000000  38.99000000   0.77980000   0.13793103
189.00000000  38.99000000   0.77980000   0.57575758
190.00000000  38.99000000   0.77980000   0.27419355
191.00000000  38.99000000   0.77980000   1.14285714
192.00000000  38.99000000   0.77980000   0.49090909
193.00000000  38.99000000   0.77980000  -0.18333333
194.00000000  38.99000000   0.77980000   2.00000000
195.00000000  38.99000000   0.77980000   0.27777778
196.00000000  38.99000000   0.77980000  -1.60000000
197.00000000  36.00000000  48.00000000   0.57142857
198.00000000  38.99000000   0.77980000   0.27906977
199.00000000  38.99000000   0.77980000   1.78571429
200.00000000  38.99000000   0.77980000   0.44444444
201.00000000  38.99000000   0.77980000  -0.00000000
202.00000000  38.99000000   0.77980000   0.43243243
203.00000000  38.99000000   0.77980000   0.83050847
204.00000000  38.99000000   0.77980000   0.32500000
205.00000000  38.99000000   0.77980000  -0.40540541
206.00000000  38.99000000   0.77980000   0.68750000
207.00000000  38.99000000   0.77980000   1.20000000
208.00000000  38.99000000   0.77980000   1.60000000
209.00000000  38.99000000   0.77980000   0.33333333
210.00000000  38.99000000   0.77980000   0.32203390
211.00000000  38.99000000   0.77980000   0.80769231
212.00000000  38.99000000   0.77980000   0.40816327
213.00000000  38.99000000   0.77980000   0.94594595
214.00000000  38.99000000   0.77980000   0.34782609
215.00000000  25.00000000  53.00000000   0.67948718
216.00000000  38.99000000   0.77980000   0.88000000
217.00000000  38.99000000   0.77980000   1.12280702
218.00000000  38.99000000   0.77980000   1.50000000
219.00000000  38.99000000   0.77980000   0.03389831
220.00000000  38.99000000   0.77980000   0.18867925
221.00000000  24.00000000  54.00000000   0.69230769
222.00000000  50.00000000  38.00000000   0.43181818
223.00000000  57.00000000  23.00000000   0.28750000
224.00000000  38.99000000   0.77980000   0.26086957
225.00000000  49.00000000  45.00000000   0.47872340
226.00000000  38.99000000   0.77980000   0.33333333
227.00000000  38.99000000   0.77980000  -5.00000000
228.00000000  38.99000000   0.77980000   0.85714286
229.00000000  38.99000000   0.77980000   0.92105263
230.00000000  38.99000000   0.77980000   0.69117647
231.00000000  38.99000000   0.77980000   0.10526316
232.00000000  38.99000000   0.77980000   0.44827586
233.00000000  38.99000000   0.77980000   0.36619718
234.00000000  67.00000000  19.00000000   0.22093023
235.00000000  38.99000000   0.77980000   1.00000000
236.00000000  38.99000000   0.77980000   0.94117647
237.00000000  38.99000000   0.77980000   0.15789474
238.00000000  38.99000000   0.77980000   0.57142857
239.00000000  38.99000000   0.77980000   1.40625000
240.00000000  38.99000000   0.77980000   0.63157895
241.00000000  38.99000000   0.77980000   0.47169811
242.00000000  38.99000000   0.77980000   0.07042254
243.00000000  38.99000000   0.77980000  -0.30000000
244.00000000  38.99000000   0.77980000   0.68000000
245.00000000  38.99000000   0.77980000   0.37500000
246.00000000  38.99000000   0.77980000   0.20689655
247.00000000  67.00000000  48.00000000   0.41739130
248.00000000  38.99000000   0.77980000   0.73076923
249.00000000  38.99000000   0.77980000   0.57377049
250.00000000  38.99000000   0.77980000   1.05263158
251.00000000  38.99000000   0.77980000   0.48275862
252.00000000  38.99000000   0.77980000  -2.40000000
253.00000000  38.99000000   0.77980000   0.27272727
254.00000000  38.99000000   0.77980000  -0.18181818
255.00000000  38.99000000   0.77980000  -0.20000000
256.00000000  53.00000000  33.00000000   0.38372093
257.00000000  38.99000000   0.77980000  -0.29411765
258.00000000  38.99000000   0.77980000   1.00000000
259.00000000  38.99000000   0.77980000   0.41935484
260.00000000  38.99000000   0.77980000   0.20338983
261.00000000  38.99000000   0.77980000   0.25581395
262.00000000  38.99000000   0.77980000  -0.77777778
263.00000000  38.99000000   0.77980000   1.47368421
264.00000000  38.99000000   0.77980000  -1.77777778
265.00000000  38.99000000   0.77980000  -0.11475410
266.00000000  38.99000000   0.77980000  -0.33333333
267.00000000  38.99000000   0.77980000   0.67857143
268.00000000  38.99000000   0.77980000   0.56756757
269.00000000  29.00000000  51.00000000   0.63750000
270.00000000  38.99000000   0.77980000   0.22222222
271.00000000  38.99000000   0.77980000   0.09756098
272.00000000  38.99000000   0.77980000  -0.27272727
273.00000000  38.99000000   0.77980000   0.17500000
274.00000000  38.99000000   0.77980000   0.59259259
275.00000000  38.99000000   0.77980000  -0.17241379
276.00000000  38.99000000   0.77980000   0.63333333
277.00000000  38.99000000   0.77980000   1.00000000
278.00000000  38.99000000   0.77980000   0.23376623
279.00000000  38.99000000   0.77980000  -1.66666667
280.00000000  38.99000000   0.77980000   0.50943396
281.00000000  38.99000000   0.77980000   0.69230769
282.00000000  38.99000000   0.77980000   0.78378378
283.00000000  38.99000000   0.77980000   1.27272727
284.00000000  43.00000000  49.00000000   0.53260870
285.00000000  45.00000000  44.00000000   0.49438202
286.00000000  38.99000000   0.77980000  -9.00000000
287.00000000  38.99000000   0.77980000 -10.00000000
288.00000000  38.99000000   0.77980000   0.68000000
289.00000000  38.99000000   0.77980000   1.14285714
290.00000000  38.99000000   0.77980000  -5.33333333
291.00000000  84.00000000   4.00000000   0.04545455
292.00000000  38.99000000   0.77980000   0.34328358
293.00000000  38.99000000   0.77980000  -0.19047619
294.00000000  38.99000000   0.77980000   1.20000000
295.00000000  38.99000000   0.77980000   0.78125000
296.00000000  38.99000000   0.77980000   0.43283582
297.00000000  38.99000000   0.77980000  -0.40909091
298.00000000  38.99000000   0.77980000   2.83333333
299.00000000  38.99000000   0.77980000   0.53521127
300.00000000  27.00000000  59.00000000   0.68604651
301.00000000  38.99000000   0.77980000   3.50000000
302.00000000  38.99000000   0.77980000  -0.52000000
303.00000000  38.99000000   0.77980000   0.58333333
304.00000000  38.99000000   0.77980000   0.18181818
305.00000000  38.99000000   0.77980000   0.12500000
306.00000000  38.99000000   0.77980000   0.40476190
307.00000000  38.99000000   0.77980000   2.00000000
308.00000000  51.00000000  64.00000000   0.55652174
309.00000000  38.99000000   0.77980000   0.83333333
310.00000000  38.99000000   0.77980000   0.63829787
311.00000000  38.99000000   0.77980000   1.64285714
312.00000000  38.99000000   0.77980000   0.05882353
313.00000000  64.00000000  33.00000000   0.34020619
314.00000000  38.99000000   0.77980000   0.63636364
315.00000000  38.99000000   0.77980000  -0.13207547
316.00000000  38.99000000   0.77980000  -0.28571429
317.00000000  38.99000000   0.77980000   0.10204082
318.00000000  43.00000000  80.00000000   0.65040650
319.00000000  38.99000000   0.77980000   2.40000000
320.00000000  38.99000000   0.77980000   0.95000000
321.00000000  38.99000000   0.77980000  -0.10000000
322.00000000  54.00000000  54.00000000   0.50000000
323.00000000  38.99000000   0.77980000   0.26666667
324.00000000  38.99000000   0.77980000   0.82608696
325.00000000  38.99000000   0.77980000   0.95652174
326.00000000  38.99000000   0.77980000   0.21428571
327.00000000  38.99000000   0.77980000   0.32608696
328.00000000  38.99000000   0.77980000   2.50000000
329.00000000  38.99000000   0.77980000   1.21052632
330.00000000  38.99000000   0.77980000   0.32203390
331.00000000  38.99000000   0.77980000 -16.00000000
332.00000000  38.99000000   0.77980000   0.30769231
333.00000000  38.99000000   0.77980000  -1.25000000
334.00000000  33.00000000  61.00000000   0.64893617
335.00000000  38.99000000   0.77980000   0.27586207
336.00000000  38.99000000   0.77980000   0.83333333
337.00000000  38.99000000   0.77980000  -0.13043478
338.00000000  38.99000000   0.77980000   1.18750000
339.00000000  38.99000000   0.77980000   0.55737705
340.00000000  38.99000000   0.77980000   0.62686567
341.00000000  38.99000000   0.77980000   2.50000000
342.00000000  38.99000000   0.77980000   0.35897436
343.00000000  38.99000000   0.77980000   1.58536585
344.00000000  38.99000000   0.77980000  -4.00000000
345.00000000  38.99000000   0.77980000   0.11627907
346.00000000  38.99000000   0.77980000   0.03125000
347.00000000  38.99000000   0.77980000  -0.20338983
348.00000000  38.99000000   0.77980000  -0.42105263
349.00000000  38.99000000   0.77980000   0.59677419
350.00000000  38.99000000   0.77980000   0.20454545
351.00000000  38.99000000   0.77980000   0.70000000
352.00000000  38.99000000   0.77980000  -2.45454545
353.00000000  48.00000000  33.00000000   0.40740741
354.00000000  38.99000000   0.77980000   1.00000000
355.00000000  38.99000000   0.77980000   0.50000000
356.00000000  38.99000000   0.77980000  -0.78571429
357.00000000  70.00000000  20.00000000   0.22222222
358.00000000  38.99000000   0.77980000  -0.64864865
359.00000000  31.00000000  51.00000000   0.62195122
360.00000000  38.99000000   0.77980000   1.59375000
361.00000000  38.99000000   0.77980000   5.00000000
362.00000000  38.99000000   0.77980000   0.87500000
363.00000000  38.99000000   0.77980000  -0.41176471
364.00000000  38.99000000   0.77980000  -0.05882353
365.00000000  38.99000000   0.77980000  -0.01851852
366.00000000  38.99000000   0.77980000   3.00000000
367.00000000  38.99000000   0.77980000   0.17241379
368.00000000  38.99000000   0.77980000  -1.18750000
369.00000000  38.99000000   0.77980000  -0.40000000
370.00000000  38.99000000   0.77980000   0.04918033
371.00000000  38.99000000   0.77980000   0.59090909
372.00000000  38.99000000   0.77980000   0.04347826
373.00000000  38.99000000   0.77980000   0.72916667
374.00000000  38.99000000   0.77980000   0.25000000
375.00000000  38.99000000   0.77980000   3.30000000
376.00000000  38.99000000   0.77980000   0.85000000
377.00000000  38.99000000   0.77980000   0.25333333
378.00000000  38.99000000   0.77980000  -0.85714286
379.00000000  38.99000000   0.77980000   2.00000000
380.00000000  38.99000000   0.77980000   0.72222222
381.00000000  38.99000000   0.77980000   0.50000000
382.00000000  38.99000000   0.77980000   0.87500000
383.00000000  38.99000000   0.77980000   0.50847458
384.00000000  38.99000000   0.77980000   0.06250000
385.00000000  38.99000000   0.77980000   0.00000000
386.00000000  49.00000000  74.00000000   0.60162602
387.00000000  38.99000000   0.77980000   0.22580645
388.00000000  38.99000000   0.77980000   0.81818182
389.00000000  38.99000000   0.77980000   0.30357143
390.00000000  38.99000000   0.77980000   2.25000000
391.00000000  38.99000000   0.77980000   1.60000000
392.00000000  38.99000000   0.77980000   1.00000000
393.00000000  38.99000000   0.77980000   0.60606061
394.00000000  38.99000000   0.77980000   0.73076923
395.00000000  38.99000000   0.77980000   0.64000000
396.00000000  38.99000000   0.77980000   0.35294118
397.00000000  38.99000000   0.77980000   3.33333333
398.00000000  38.99000000   0.77980000   0.12727273
399.00000000  38.99000000   0.77980000  -4.66666667
400.00000000  27.00000000  80.00000000   0.74766355
401.00000000  38.99000000   0.77980000   0.84482759
402.00000000  38.99000000   0.77980000   1.41666667
403.00000000  38.99000000   0.77980000   0.55555556
404.00000000  38.99000000   0.77980000   0.78787879
405.00000000  38.99000000   0.77980000  -0.04761905
406.00000000  38.99000000   0.77980000   0.82926829
407.00000000  38.99000000   0.77980000   0.86440678
408.00000000  38.99000000   0.77980000  -0.50000000
409.00000000  38.99000000   0.77980000   0.39189189
410.00000000  38.99000000   0.77980000   0.50000000
411.00000000  38.99000000   0.77980000   0.04444444
412.00000000  38.99000000   0.77980000   1.38888889
413.00000000  38.99000000   0.77980000   0.64285714
414.00000000  38.99000000   0.77980000   0.32142857
415.00000000  38.99000000   0.77980000   0.27027027
416.00000000  38.99000000   0.77980000  -0.45714286
417.00000000  38.99000000   0.77980000   1.00000000
418.00000000  38.99000000   0.77980000  -0.14705882
419.00000000  38.99000000   0.77980000   1.25000000
420.00000000  38.99000000   0.77980000  -0.40000000
421.00000000  38.99000000   0.77980000  -0.42857143
422.00000000  38.99000000   0.77980000  -0.10000000
423.00000000  38.99000000   0.77980000   0.71428571
424.00000000  38.99000000   0.77980000   1.03846154
425.00000000  56.00000000  32.00000000   0.36363636
426.00000000  38.99000000   0.77980000   0.49253731
427.00000000  38.99000000   0.77980000   1.87500000
428.00000000  38.99000000   0.77980000   1.20000000
429.00000000  38.99000000   0.77980000  -0.26315789
430.00000000  38.99000000   0.77980000   0.67346939
431.00000000  38.99000000   0.77980000   0.23076923
432.00000000  38.99000000   0.77980000   0.28571429
433.00000000  38.99000000   0.77980000  -3.83333333
434.00000000  38.99000000   0.77980000   0.31034483
435.00000000  38.99000000   0.77980000   0.90000000
436.00000000  38.99000000   0.77980000   0.35064935
437.00000000  38.99000000   0.77980000   0.22727273
438.00000000  38.99000000   0.77980000   3.58333333
439.00000000  38.99000000   0.77980000   0.65384615
440.00000000  38.99000000   0.77980000   1.11111111
441.00000000  38.99000000   0.77980000  -6.00000000
442.00000000  38.99000000   0.77980000   0.21276596
443.00000000  38.99000000   0.77980000   1.52941176
444.00000000  38.99000000   0.77980000   2.06666667
445.00000000  38.99000000   0.77980000   0.39583333
446.00000000  38.99000000   0.77980000   0.16666667
447.00000000  38.99000000   0.77980000   0.50000000
448.00000000  38.99000000   0.77980000   0.45714286
449.00000000  38.99000000   0.77980000  -0.12500000
450.00000000  38.99000000   0.77980000  -0.68750000
451.00000000  38.99000000   0.77980000   0.52631579
452.00000000  38.99000000   0.77980000   0.64583333
453.00000000  38.99000000   0.77980000   3.00000000
454.00000000  38.99000000   0.77980000   1.38461538
455.00000000  38.99000000   0.77980000  -0.22857143
456.00000000  38.99000000   0.77980000   0.55555556
457.00000000  38.99000000   0.77980000  -3.50000000
458.00000000  38.99000000   0.77980000  -0.76923077
459.00000000  35.00000000  60.00000000   0.63157895
460.00000000  38.99000000   0.77980000   0.50000000
461.00000000  38.99000000   0.77980000   0.56363636
462.00000000  38.99000000   0.77980000   0.58000000
463.00000000  79.00000000   4.00000000   0.04819277
464.00000000  38.99000000   0.77980000   1.21428571
465.00000000  38.99000000   0.77980000  -0.53846154
466.00000000  38.99000000   0.77980000   0.90476190
467.00000000  47.00000000  51.00000000   0.52040816
468.00000000  37.00000000  50.00000000   0.57471264
469.00000000  38.99000000   0.77980000   0.84210526
470.00000000  38.99000000   0.77980000   1.24390244
471.00000000  38.99000000   0.77980000   0.61290323
472.00000000  38.99000000   0.77980000  -0.23809524
473.00000000  38.99000000   0.77980000   1.69230769
474.00000000  32.00000000  47.00000000   0.59493671
475.00000000  38.99000000   0.77980000   0.78571429
476.00000000  38.99000000   0.77980000   0.15625000
477.00000000  38.99000000   0.77980000   0.40909091
478.00000000  38.99000000   0.77980000   0.60000000
479.00000000  38.99000000   0.77980000   1.87500000
480.00000000  38.99000000   0.77980000  -5.00000000
481.00000000  38.99000000   0.77980000   0.23636364
482.00000000  38.99000000   0.77980000  -5.00000000
483.00000000  38.99000000   0.77980000   0.29411765
484.00000000  38.99000000   0.77980000   0.51020408
485.00000000  78.00000000  44.00000000   0.36065574
486.00000000  38.99000000   0.77980000   0.08333333
487.00000000  38.99000000   0.77980000   0.66666667
488.00000000  38.99000000   0.77980000   3.00000000
489.00000000  38.99000000   0.77980000   0.16981132
490.00000000  38.99000000   0.77980000   1.13888889
491.00000000  38.99000000   0.77980000   0.31250000
492.00000000  38.99000000   0.77980000   0.65909091
493.00000000  38.99000000   0.77980000   1.02439024
494.00000000  38.99000000   0.77980000   0.79365079
495.00000000  38.99000000   0.77980000   0.48979592
496.00000000  38.99000000   0.77980000   0.73529412
497.00000000  38.99000000   0.77980000   0.76923077
498.00000000  38.99000000   0.77980000   0.35714286
499.00000000  38.99000000   0.77980000   0.07792208
500.00000000  38.99000000   0.77980000   1.20000000
