# Supplementary material for: Ubiquitin transfer by a RING E3 ligase occurs from a closed E2~ubiquitin conformation
Source: Nat Commun. 2020 Jun 5;11:2846. doi: 10.1038/s41467-020-16666-y (PMC7275055; doi:10.1038/s41467-020-16666-y)
Supplement: Supplementary file 4 — Source Data [file 41467_2020_16666_MOESM4_ESM.zip › Source_Data/Figures/Figure_5/Figure_5a/ASCII_44RNF4/9_50with_fret.dat]

  0.00000000  88.00000000 178.00000000   0.66917293
  1.00000000  36.00000000 142.00000000   0.79775281
  2.00000000  71.00000000 142.00000000   0.66666667
  3.00000000   8.00000000 123.00000000   0.93893130
  4.00000000  74.00000000 141.00000000   0.65581395
  5.00000000  59.00000000 163.00000000   0.73423423
  6.00000000  70.00000000 155.00000000   0.68888889
  7.00000000  48.00000000 197.00000000   0.80408163
  8.00000000  57.00000000 172.00000000   0.75109170
  9.00000000  42.00000000 136.00000000   0.76404494
 10.00000000  83.00000000 130.00000000   0.61032864
 11.00000000 102.00000000 155.00000000   0.60311284
 12.00000000  97.00000000 163.00000000   0.62692308
 13.00000000  87.00000000 127.00000000   0.59345794
 14.00000000  69.00000000 198.00000000   0.74157303
 15.00000000  49.00000000 139.00000000   0.73936170
 16.00000000  42.00000000 122.00000000   0.74390244
 17.00000000  30.00000000 184.00000000   0.85981308
 18.00000000 123.00000000 221.00000000   0.64244186
 19.00000000  46.00000000 167.00000000   0.78403756
 20.00000000  55.00000000 164.00000000   0.74885845
 21.00000000  47.00000000 194.00000000   0.80497925
 22.00000000  31.00000000 139.00000000   0.81764706
 23.00000000  85.00000000 232.00000000   0.73186120
 24.00000000  45.00000000 156.00000000   0.77611940
 25.00000000  99.00000000 142.00000000   0.58921162
 26.00000000  60.00000000 197.00000000   0.76653696
 27.00000000  14.00000000 162.00000000   0.92045455
 28.00000000  51.00000000 133.00000000   0.72282609
 29.00000000 118.00000000 155.00000000   0.56776557
 30.00000000  59.00000000 156.00000000   0.72558140
 31.00000000 202.00000000 104.00000000   0.33986928
 32.00000000 239.00000000  30.00000000   0.11152416
 33.00000000  32.00000000  22.00000000   0.40740741
 34.00000000  26.00000000  10.00000000   0.27777778
 35.00000000  -7.00000000  21.00000000   1.50000000
 36.00000000  64.00000000  37.00000000   0.36633663
 37.00000000  50.00000000  28.00000000   0.35897436
 38.00000000  31.00000000  22.00000000   0.41509434
 39.00000000  21.00000000  13.00000000   0.38235294
 40.00000000  -1.00000000  18.00000000   1.05882353
 41.00000000  12.00000000   0.00000000   0.00000000
 42.00000000  34.00000000  39.00000000   0.53424658
 43.00000000  15.00000000  29.00000000   0.65909091
 44.00000000  49.00000000  35.00000000   0.41666667
 45.00000000  19.00000000  28.00000000   0.59574468
 46.00000000  20.00000000  50.00000000   0.71428571
 47.00000000 -17.00000000  17.00000000   0.50000000
 48.00000000  24.00000000  32.00000000   0.57142857
 49.00000000  20.00000000  37.00000000   0.64912281
 50.00000000  -3.00000000   0.00000000  -0.00000000
 51.00000000  54.00000000   7.00000000   0.11475410
 52.00000000  19.00000000  25.00000000   0.56818182
 53.00000000 -21.00000000  46.00000000   1.84000000
 54.00000000   8.00000000  25.00000000   0.75757576
 55.00000000  21.00000000  40.00000000   0.65573770
 56.00000000   6.00000000  43.00000000   0.87755102
 57.00000000  20.00000000  40.00000000   0.66666667
 58.00000000  15.00000000  -1.00000000  -0.07142857
 59.00000000  17.00000000   8.00000000   0.32000000
 60.00000000  35.00000000   4.00000000   0.10256410
 61.00000000  -1.00000000  21.00000000   1.05000000
 62.00000000  31.00000000  35.00000000   0.53030303
 63.00000000  16.00000000  23.00000000   0.58974359
 64.00000000  47.00000000  14.00000000   0.22950820
 65.00000000  24.00000000  22.00000000   0.47826087
 66.00000000  12.00000000   4.00000000   0.25000000
 67.00000000   1.00000000  31.00000000   0.96875000
 68.00000000  29.00000000  31.00000000   0.51666667
 69.00000000  38.00000000  22.00000000   0.36666667
 70.00000000  27.00000000  -5.00000000  -0.22727273
 71.00000000  51.00000000  33.00000000   0.39285714
 72.00000000  39.00000000  20.00000000   0.33898305
 73.00000000  23.00000000  26.00000000   0.53061224
 74.00000000  11.00000000   2.00000000   0.15384615
 75.00000000  -5.00000000   6.00000000   6.00000000
 76.00000000  -8.00000000  11.00000000   3.66666667
 77.00000000  17.00000000  21.00000000   0.55263158
 78.00000000  37.00000000  28.00000000   0.43076923
 79.00000000  20.00000000  65.00000000   0.76470588
 80.00000000  27.00000000  10.00000000   0.27027027
 81.00000000   1.00000000  11.00000000   0.91666667
 82.00000000  28.00000000  37.00000000   0.56923077
 83.00000000  44.00000000  12.00000000   0.21428571
 84.00000000  38.00000000  46.00000000   0.54761905
 85.00000000  -3.00000000  21.00000000   1.16666667
 86.00000000   6.00000000  40.00000000   0.86956522
 87.00000000  13.00000000  13.00000000   0.50000000
 88.00000000  24.00000000  41.00000000   0.63076923
 89.00000000  -6.00000000  15.00000000   1.66666667
 90.00000000  51.00000000  19.00000000   0.27142857
 91.00000000  38.00000000  19.00000000   0.33333333
 92.00000000   8.00000000  20.00000000   0.71428571
 93.00000000  12.00000000  44.00000000   0.78571429
 94.00000000  23.00000000  32.00000000   0.58181818
 95.00000000   9.00000000  14.00000000   0.60869565
 96.00000000  41.00000000  43.00000000   0.51190476
 97.00000000 -19.00000000  38.00000000   2.00000000
 98.00000000  19.00000000  39.00000000   0.67241379
 99.00000000  17.00000000  49.00000000   0.74242424
100.00000000  22.00000000   7.00000000   0.24137931
101.00000000   1.00000000  26.00000000   0.96296296
102.00000000  27.00000000  -1.00000000  -0.03846154
103.00000000 -29.00000000  22.00000000  -3.14285714
104.00000000 -16.00000000  29.00000000   2.23076923
105.00000000 -14.00000000  43.00000000   1.48275862
106.00000000  54.00000000  24.00000000   0.30769231
107.00000000  69.00000000  22.00000000   0.24175824
108.00000000  33.00000000  47.00000000   0.58750000
109.00000000  65.00000000   8.00000000   0.10958904
110.00000000  24.00000000  11.00000000   0.31428571
111.00000000 -21.00000000  19.00000000  -9.50000000
112.00000000   3.00000000  39.00000000   0.92857143
113.00000000  52.00000000  23.00000000   0.30666667
114.00000000  -4.00000000  26.00000000   1.18181818
115.00000000  49.00000000  28.00000000   0.36363636
116.00000000  28.00000000  26.00000000   0.48148148
117.00000000 -20.00000000  18.00000000  -9.00000000
118.00000000  55.00000000  15.00000000   0.21428571
119.00000000  34.00000000  50.00000000   0.59523810
120.00000000  10.00000000  21.00000000   0.67741935
121.00000000  63.00000000  20.00000000   0.24096386
122.00000000  30.00000000  28.00000000   0.48275862
123.00000000  24.00000000  10.00000000   0.29411765
124.00000000   9.00000000  25.00000000   0.73529412
125.00000000   7.00000000  52.00000000   0.88135593
126.00000000  28.00000000  25.00000000   0.47169811
127.00000000   7.00000000  35.00000000   0.83333333
128.00000000 -10.00000000  34.00000000   1.41666667
129.00000000 -22.00000000  43.00000000   2.04761905
130.00000000  11.00000000   0.00000000   0.00000000
131.00000000  26.00000000  10.00000000   0.27777778
132.00000000  -1.00000000  11.00000000   1.10000000
133.00000000  -8.00000000   2.00000000  -0.33333333
134.00000000   1.00000000  34.00000000   0.97142857
135.00000000  22.00000000  22.00000000   0.50000000
136.00000000  21.00000000  41.00000000   0.66129032
137.00000000  12.00000000  42.00000000   0.77777778
138.00000000   4.00000000   3.00000000   0.42857143
139.00000000  13.00000000  35.00000000   0.72916667
140.00000000   7.00000000  10.00000000   0.58823529
141.00000000  42.00000000  68.00000000   0.61818182
142.00000000  71.00000000  22.00000000   0.23655914
143.00000000  27.00000000  67.00000000   0.71276596
144.00000000 -12.00000000  26.00000000   1.85714286
145.00000000  22.00000000   1.00000000   0.04347826
146.00000000  45.00000000   6.00000000   0.11764706
147.00000000  27.00000000  20.00000000   0.42553191
148.00000000   4.00000000   1.00000000   0.20000000
149.00000000   4.00000000  20.00000000   0.83333333
150.00000000  26.00000000  31.00000000   0.54385965
151.00000000   2.00000000   8.00000000   0.80000000
152.00000000  -3.00000000  34.00000000   1.09677419
153.00000000   5.00000000  10.00000000   0.66666667
154.00000000  -6.00000000   5.00000000  -5.00000000
155.00000000  40.00000000  11.00000000   0.21568627
156.00000000  38.00000000  13.00000000   0.25490196
157.00000000   8.00000000  17.00000000   0.68000000
158.00000000  36.00000000  17.00000000   0.32075472
159.00000000 -10.00000000  32.00000000   1.45454545
160.00000000  55.00000000  17.00000000   0.23611111
161.00000000   9.00000000   8.00000000   0.47058824
162.00000000  15.00000000  19.00000000   0.55882353
163.00000000  -5.00000000  33.00000000   1.17857143
164.00000000  25.00000000  26.00000000   0.50980392
165.00000000   1.00000000  33.00000000   0.97058824
166.00000000   6.00000000  33.00000000   0.84615385
167.00000000  29.00000000  29.00000000   0.50000000
168.00000000  41.00000000  32.00000000   0.43835616
169.00000000  38.00000000  45.00000000   0.54216867
170.00000000   6.00000000  29.00000000   0.82857143
171.00000000  38.00000000   6.00000000   0.13636364
172.00000000  23.00000000  24.00000000   0.51063830
173.00000000  -3.00000000   5.00000000   2.50000000
174.00000000   9.00000000  38.00000000   0.80851064
175.00000000  20.00000000  27.00000000   0.57446809
176.00000000  85.00000000  16.00000000   0.15841584
177.00000000  42.00000000  48.00000000   0.53333333
178.00000000   3.00000000  32.00000000   0.91428571
179.00000000  35.00000000  39.00000000   0.52702703
180.00000000  11.00000000  28.00000000   0.71794872
181.00000000   6.00000000  17.00000000   0.73913043
182.00000000  25.00000000  -8.00000000  -0.47058824
183.00000000  11.00000000  39.00000000   0.78000000
184.00000000  54.00000000  54.00000000   0.50000000
185.00000000   6.00000000  29.00000000   0.82857143
186.00000000  19.00000000  33.00000000   0.63461538
187.00000000  19.00000000  15.00000000   0.44117647
188.00000000  21.00000000  41.00000000   0.66129032
189.00000000   4.00000000  29.00000000   0.87878788
190.00000000  24.00000000  29.00000000   0.54716981
191.00000000 -20.00000000  50.00000000   1.66666667
192.00000000   2.00000000  19.00000000   0.90476190
193.00000000  35.00000000  43.00000000   0.55128205
194.00000000   0.00000000  13.00000000   1.00000000
195.00000000  55.00000000  22.00000000   0.28571429
196.00000000   4.00000000  22.00000000   0.84615385
197.00000000  -2.00000000  27.00000000   1.08000000
198.00000000   4.00000000   0.00000000   0.00000000
199.00000000  -7.00000000   3.00000000  -0.75000000
200.00000000   0.00000000  17.00000000   1.00000000
201.00000000 -34.00000000   7.00000000  -0.25925926
202.00000000  34.00000000  26.00000000   0.43333333
203.00000000  26.00000000  25.00000000   0.49019608
204.00000000  12.00000000  51.00000000   0.80952381
205.00000000  45.00000000  44.00000000   0.49438202
206.00000000  -9.00000000  57.00000000   1.18750000
207.00000000  46.00000000  18.00000000   0.28125000
208.00000000  35.00000000  23.00000000   0.39655172
209.00000000  42.00000000  36.00000000   0.46153846
210.00000000  16.00000000   7.00000000   0.30434783
211.00000000  17.00000000  48.00000000   0.73846154
212.00000000  25.00000000  32.00000000   0.56140351
213.00000000 -28.00000000  23.00000000  -4.60000000
214.00000000  31.00000000  29.00000000   0.48333333
215.00000000  13.00000000  30.00000000   0.69767442
216.00000000  33.00000000   9.00000000   0.21428571
217.00000000  33.00000000  24.00000000   0.42105263
218.00000000 -26.00000000   5.00000000  -0.23809524
219.00000000  29.00000000  29.00000000   0.50000000
220.00000000  43.00000000  49.00000000   0.53260870
221.00000000  -8.00000000  -1.00000000   0.11111111
222.00000000 -18.00000000  25.00000000   3.57142857
223.00000000  17.00000000  23.00000000   0.57500000
224.00000000 -13.00000000  49.00000000   1.36111111
225.00000000  28.00000000  16.00000000   0.36363636
226.00000000  50.00000000  28.00000000   0.35897436
227.00000000  25.00000000  34.00000000   0.57627119
228.00000000  -3.00000000  44.00000000   1.07317073
229.00000000 -12.00000000  10.00000000  -5.00000000
230.00000000  22.00000000  80.00000000   0.78431373
231.00000000  18.00000000  15.00000000   0.45454545
232.00000000  48.00000000   1.00000000   0.02040816
233.00000000  19.00000000  23.00000000   0.54761905
234.00000000  29.00000000  22.00000000   0.43137255
235.00000000  14.00000000  24.00000000   0.63157895
236.00000000 -16.00000000  14.00000000  -7.00000000
237.00000000  25.00000000  35.00000000   0.58333333
238.00000000   2.00000000  17.00000000   0.89473684
239.00000000  22.00000000  41.00000000   0.65079365
240.00000000   1.00000000  16.00000000   0.94117647
241.00000000  17.00000000  18.00000000   0.51428571
242.00000000  20.00000000  49.00000000   0.71014493
243.00000000  16.00000000  -4.00000000  -0.33333333
244.00000000 -11.00000000   8.00000000  -2.66666667
245.00000000  -7.00000000   0.00000000  -0.00000000
246.00000000   2.00000000  51.00000000   0.96226415
247.00000000  16.00000000   8.00000000   0.33333333
248.00000000  50.00000000   6.00000000   0.10714286
249.00000000   8.00000000  20.00000000   0.71428571
250.00000000 -21.00000000  32.00000000   2.90909091
251.00000000  29.00000000  19.00000000   0.39583333
252.00000000  38.00000000  47.00000000   0.55294118
253.00000000  34.00000000  39.00000000   0.53424658
254.00000000   2.00000000  29.00000000   0.93548387
255.00000000  37.00000000  11.00000000   0.22916667
256.00000000  41.00000000  22.00000000   0.34920635
257.00000000  -1.00000000   7.00000000   1.16666667
258.00000000  25.00000000  24.00000000   0.48979592
259.00000000  -6.00000000   2.00000000  -0.50000000
260.00000000   5.00000000  18.00000000   0.78260870
261.00000000 -11.00000000   4.00000000  -0.57142857
262.00000000  -9.00000000  27.00000000   1.50000000
263.00000000   3.00000000   3.00000000   0.50000000
264.00000000  62.00000000  14.00000000   0.18421053
265.00000000  23.00000000  29.00000000   0.55769231
266.00000000  29.00000000  24.00000000   0.45283019
267.00000000  41.00000000  12.00000000   0.22641509
268.00000000  26.00000000  32.00000000   0.55172414
269.00000000  10.00000000  25.00000000   0.71428571
270.00000000 -22.00000000  58.00000000   1.61111111
271.00000000  47.00000000  12.00000000   0.20338983
272.00000000  10.00000000  42.00000000   0.80769231
273.00000000  25.00000000  22.00000000   0.46808511
274.00000000  19.00000000  11.00000000   0.36666667
275.00000000  23.00000000  24.00000000   0.51063830
276.00000000  -5.00000000  83.00000000   1.06410256
277.00000000  22.00000000  49.00000000   0.69014085
278.00000000 -22.00000000  27.00000000   5.40000000
279.00000000  14.00000000  31.00000000   0.68888889
280.00000000  -2.00000000  25.00000000   1.08695652
281.00000000 -24.00000000   3.00000000  -0.14285714
282.00000000   1.00000000  17.00000000   0.94444444
283.00000000   1.00000000  36.00000000   0.97297297
284.00000000  -5.00000000  39.00000000   1.14705882
285.00000000  65.00000000  21.00000000   0.24418605
286.00000000   8.00000000  34.00000000   0.80952381
287.00000000  42.00000000   7.00000000   0.14285714
288.00000000  31.00000000  25.00000000   0.44642857
289.00000000  82.00000000  18.00000000   0.18000000
290.00000000  27.00000000  21.00000000   0.43750000
291.00000000  11.00000000  15.00000000   0.57692308
292.00000000  10.00000000  21.00000000   0.67741935
293.00000000  20.00000000  40.00000000   0.66666667
294.00000000   7.00000000  20.00000000   0.74074074
295.00000000  73.00000000  21.00000000   0.22340426
296.00000000  25.00000000  37.00000000   0.59677419
297.00000000  18.00000000   6.00000000   0.25000000
298.00000000  46.00000000  22.00000000   0.32352941
299.00000000  50.00000000  14.00000000   0.21875000
300.00000000  -5.00000000  22.00000000   1.29411765
301.00000000  -2.00000000  15.00000000   1.15384615
302.00000000  48.00000000  13.00000000   0.21311475
303.00000000  -7.00000000   6.00000000  -6.00000000
304.00000000   7.00000000  21.00000000   0.75000000
305.00000000  20.00000000  18.00000000   0.47368421
306.00000000  52.00000000  12.00000000   0.18750000
307.00000000 -18.00000000  25.00000000   3.57142857
308.00000000   7.00000000  20.00000000   0.74074074
309.00000000  12.00000000  15.00000000   0.55555556
310.00000000 -17.00000000  14.00000000  -4.66666667
311.00000000  37.00000000   9.00000000   0.19565217
312.00000000  41.00000000  29.00000000   0.41428571
313.00000000  22.00000000  11.00000000   0.33333333
314.00000000   5.00000000  13.00000000   0.72222222
315.00000000  32.00000000  16.00000000   0.33333333
316.00000000  22.00000000  36.00000000   0.62068966
317.00000000   2.00000000  34.00000000   0.94444444
318.00000000   8.00000000  15.00000000   0.65217391
319.00000000  26.00000000   9.00000000   0.25714286
320.00000000   4.00000000  11.00000000   0.73333333
321.00000000 -12.00000000  34.00000000   1.54545455
322.00000000   2.00000000  -3.00000000   3.00000000
323.00000000  36.00000000  34.00000000   0.48571429
324.00000000 -12.00000000  20.00000000   2.50000000
325.00000000  50.00000000  62.00000000   0.55357143
326.00000000  -4.00000000  12.00000000   1.50000000
327.00000000   6.00000000   8.00000000   0.57142857
328.00000000  26.00000000  33.00000000   0.55932203
329.00000000 -12.00000000   1.00000000  -0.09090909
330.00000000  36.00000000  15.00000000   0.29411765
331.00000000  -1.00000000  24.00000000   1.04347826
332.00000000  15.00000000  29.00000000   0.65909091
333.00000000  -8.00000000  36.00000000   1.28571429
334.00000000  -5.00000000  26.00000000   1.23809524
335.00000000 -23.00000000  56.00000000   1.69696970
336.00000000  67.00000000  64.00000000   0.48854962
337.00000000  -6.00000000  14.00000000   1.75000000
338.00000000   6.00000000  16.00000000   0.72727273
339.00000000  29.00000000  18.00000000   0.38297872
340.00000000   6.00000000   9.00000000   0.60000000
341.00000000 -32.00000000  40.00000000   5.00000000
342.00000000  15.00000000  33.00000000   0.68750000
343.00000000  -1.00000000  15.00000000   1.07142857
344.00000000   5.00000000  59.00000000   0.92187500
345.00000000  62.00000000  28.00000000   0.31111111
346.00000000  35.00000000  21.00000000   0.37500000
347.00000000  12.00000000  17.00000000   0.58620690
348.00000000  23.00000000   2.00000000   0.08000000
349.00000000   6.00000000  21.00000000   0.77777778
350.00000000  -5.00000000  25.00000000   1.25000000
351.00000000  15.00000000  31.00000000   0.67391304
352.00000000   9.00000000  20.00000000   0.68965517
353.00000000  32.00000000  33.00000000   0.50769231
354.00000000  51.00000000  -8.00000000  -0.18604651
355.00000000   4.00000000   9.00000000   0.69230769
356.00000000  32.00000000   5.00000000   0.13513514
357.00000000  10.00000000  10.00000000   0.50000000
358.00000000   5.00000000  40.00000000   0.88888889
359.00000000 -11.00000000  13.00000000   6.50000000
360.00000000  21.00000000  40.00000000   0.65573770
361.00000000  31.00000000  32.00000000   0.50793651
362.00000000  -2.00000000  38.00000000   1.05555556
363.00000000  12.00000000  21.00000000   0.63636364
364.00000000   2.00000000  39.00000000   0.95121951
365.00000000  -3.00000000  72.00000000   1.04347826
366.00000000  60.00000000  35.00000000   0.36842105
367.00000000  15.00000000   1.00000000   0.06250000
368.00000000  17.00000000  36.00000000   0.67924528
369.00000000  24.00000000  -1.00000000  -0.04347826
370.00000000  34.00000000  27.00000000   0.44262295
371.00000000  41.00000000  27.00000000   0.39705882
372.00000000  11.00000000  29.00000000   0.72500000
373.00000000  -1.00000000  24.00000000   1.04347826
374.00000000   2.00000000   2.00000000   0.50000000
375.00000000 -13.00000000   1.00000000  -0.08333333
376.00000000  22.00000000  16.00000000   0.42105263
377.00000000  36.00000000  33.00000000   0.47826087
378.00000000  17.00000000  31.00000000   0.64583333
379.00000000  18.00000000   6.00000000   0.25000000
380.00000000  22.00000000  31.00000000   0.58490566
381.00000000  25.00000000  32.00000000   0.56140351
382.00000000  19.00000000  50.00000000   0.72463768
383.00000000  18.00000000  26.00000000   0.59090909
384.00000000   2.00000000  14.00000000   0.87500000
385.00000000   2.00000000   1.00000000   0.33333333
386.00000000  53.00000000  18.00000000   0.25352113
387.00000000  -6.00000000  25.00000000   1.31578947
388.00000000  16.00000000  21.00000000   0.56756757
389.00000000  32.00000000  24.00000000   0.42857143
390.00000000  35.00000000  30.00000000   0.46153846
391.00000000 -20.00000000  26.00000000   4.33333333
392.00000000  -2.00000000  14.00000000   1.16666667
393.00000000  31.00000000  56.00000000   0.64367816
394.00000000   5.00000000  72.00000000   0.93506494
395.00000000   4.00000000  19.00000000   0.82608696
396.00000000  66.00000000  35.00000000   0.34653465
397.00000000  13.00000000  26.00000000   0.66666667
398.00000000  18.00000000  32.00000000   0.64000000
399.00000000   1.00000000   0.00000000   0.00000000
400.00000000  -5.00000000   6.00000000   6.00000000
401.00000000  -2.00000000   7.00000000   1.40000000
402.00000000  19.00000000  40.00000000   0.67796610
403.00000000  22.00000000   3.00000000   0.12000000
404.00000000  23.00000000  20.00000000   0.46511628
405.00000000   1.00000000  21.00000000   0.95454545
406.00000000  23.00000000  26.00000000   0.53061224
407.00000000  10.00000000  41.00000000   0.80392157
408.00000000  34.00000000   4.00000000   0.10526316
409.00000000  -4.00000000  13.00000000   1.44444444
410.00000000   6.00000000  20.00000000   0.76923077
411.00000000  34.00000000  69.00000000   0.66990291
412.00000000  10.00000000   0.00000000   0.00000000
413.00000000  35.00000000  23.00000000   0.39655172
414.00000000  20.00000000  32.00000000   0.61538462
415.00000000 -14.00000000  23.00000000   2.55555556
416.00000000 -29.00000000   1.00000000  -0.03571429
417.00000000  12.00000000  18.00000000   0.60000000
418.00000000   7.00000000  18.00000000   0.72000000
419.00000000  25.00000000  -1.00000000  -0.04166667
420.00000000  25.00000000  22.00000000   0.46808511
421.00000000   9.00000000  13.00000000   0.59090909
422.00000000  11.00000000  18.00000000   0.62068966
423.00000000   5.00000000   9.00000000   0.64285714
424.00000000  17.00000000   6.00000000   0.26086957
425.00000000 -22.00000000  24.00000000  12.00000000
426.00000000   8.00000000   7.00000000   0.46666667
427.00000000  18.00000000   3.00000000   0.14285714
428.00000000   6.00000000  20.00000000   0.76923077
429.00000000  17.00000000  28.00000000   0.62222222
430.00000000  16.00000000  37.00000000   0.69811321
431.00000000  14.00000000  30.00000000   0.68181818
432.00000000  12.00000000   4.00000000   0.25000000
433.00000000  25.00000000  19.00000000   0.43181818
434.00000000 -12.00000000  29.00000000   1.70588235
435.00000000   1.00000000   0.00000000   0.00000000
436.00000000  19.00000000 -10.00000000  -1.11111111
437.00000000  20.00000000  25.00000000   0.55555556
438.00000000  21.00000000  21.00000000   0.50000000
439.00000000  44.00000000   8.00000000   0.15384615
440.00000000 -21.00000000   2.00000000  -0.10526316
441.00000000  19.00000000  29.00000000   0.60416667
442.00000000  -7.00000000  17.00000000   1.70000000
443.00000000  28.00000000  41.00000000   0.59420290
444.00000000  28.00000000   8.00000000   0.22222222
445.00000000  25.00000000  29.00000000   0.53703704
446.00000000  17.00000000   5.00000000   0.22727273
447.00000000  -1.00000000  -4.00000000   0.80000000
448.00000000  23.00000000  17.00000000   0.42500000
449.00000000  17.00000000   8.00000000   0.32000000
450.00000000  26.00000000  40.00000000   0.60606061
451.00000000 -22.00000000  25.00000000   8.33333333
452.00000000  25.00000000  31.00000000   0.55357143
453.00000000  18.00000000   8.00000000   0.30769231
454.00000000   3.00000000  21.00000000   0.87500000
455.00000000   9.00000000   7.00000000   0.43750000
456.00000000  30.00000000  17.00000000   0.36170213
457.00000000  26.00000000   2.00000000   0.07142857
458.00000000   7.00000000  -4.00000000  -1.33333333
459.00000000  26.00000000  26.00000000   0.50000000
460.00000000   7.00000000  -2.00000000  -0.40000000
461.00000000  54.00000000   6.00000000   0.10000000
462.00000000  24.00000000   4.00000000   0.14285714
463.00000000  25.00000000  19.00000000   0.43181818
464.00000000  -4.00000000  49.00000000   1.08888889
465.00000000  16.00000000  20.00000000   0.55555556
466.00000000   6.00000000  29.00000000   0.82857143
467.00000000  60.00000000  16.00000000   0.21052632
468.00000000  11.00000000  21.00000000   0.65625000
469.00000000  -8.00000000  16.00000000   2.00000000
470.00000000  -6.00000000  10.00000000   2.50000000
471.00000000  -8.00000000   9.00000000   9.00000000
472.00000000  50.00000000  28.00000000   0.35897436
473.00000000  -6.00000000   3.00000000  -1.00000000
474.00000000  32.00000000  15.00000000   0.31914894
475.00000000  -8.00000000   3.00000000  -0.60000000
476.00000000  44.00000000  12.00000000   0.21428571
477.00000000  20.00000000  13.00000000   0.39393939
478.00000000 -12.00000000  -6.00000000   0.33333333
479.00000000  11.00000000  15.00000000   0.57692308
480.00000000 -26.00000000   3.00000000  -0.13043478
481.00000000   3.00000000   1.00000000   0.25000000
482.00000000  29.00000000  22.00000000   0.43137255
483.00000000  -5.00000000  24.00000000   1.26315789
484.00000000  41.00000000   4.00000000   0.08888889
485.00000000  15.00000000   8.00000000   0.34782609
486.00000000   5.00000000   2.00000000   0.28571429
487.00000000  19.00000000  36.00000000   0.65454545
488.00000000  33.00000000  15.00000000   0.31250000
489.00000000  -8.00000000  29.00000000   1.38095238
490.00000000  14.00000000  51.00000000   0.78461538
491.00000000  54.00000000  31.00000000   0.36470588
492.00000000   2.00000000  16.00000000   0.88888889
493.00000000  52.00000000  56.00000000   0.51851852
494.00000000   3.00000000  -6.00000000   2.00000000
495.00000000 -19.00000000  26.00000000   3.71428571
496.00000000 -10.00000000  29.00000000   1.52631579
497.00000000  62.00000000  -5.00000000  -0.08771930
498.00000000  27.00000000  37.00000000   0.57812500
499.00000000  75.00000000   6.00000000   0.07407407
500.00000000   9.00000000  16.00000000   0.64000000
