# Supplementary material for: Ubiquitin transfer by a RING E3 ligase occurs from a closed E2~ubiquitin conformation
Source: Nat Commun. 2020 Jun 5;11:2846. doi: 10.1038/s41467-020-16666-y (PMC7275055; doi:10.1038/s41467-020-16666-y)
Supplement: Supplementary file 4 — Source Data [file 41467_2020_16666_MOESM4_ESM.zip › Source_Data/Figures/Figure_5/Figure_5a/ASCII_44RNF4/9_52with_fret.dat]

  0.00000000  85.00000000 238.00000000   0.73684211
  1.00000000 140.00000000 152.00000000   0.52054795
  2.00000000  86.00000000 138.00000000   0.61607143
  3.00000000 127.00000000 176.00000000   0.58085809
  4.00000000 143.00000000 183.00000000   0.56134969
  5.00000000  79.00000000 184.00000000   0.69961977
  6.00000000 159.00000000 226.00000000   0.58701299
  7.00000000 189.00000000 197.00000000   0.51036269
  8.00000000  92.00000000 174.00000000   0.65413534
  9.00000000 112.00000000 136.00000000   0.54838710
 10.00000000 131.00000000 181.00000000   0.58012821
 11.00000000 114.00000000 165.00000000   0.59139785
 12.00000000  85.00000000 202.00000000   0.70383275
 13.00000000 102.00000000 207.00000000   0.66990291
 14.00000000 118.00000000 227.00000000   0.65797101
 15.00000000 166.00000000 209.00000000   0.55733333
 16.00000000  80.00000000 307.00000000   0.79328165
 17.00000000   5.00000000  18.00000000   0.78260870
 18.00000000 -45.00000000   8.00000000  -0.21621622
 19.00000000 -23.00000000  34.00000000   3.09090909
 20.00000000  10.00000000 -16.00000000   2.66666667
 21.00000000 -12.00000000  13.00000000  13.00000000
 22.00000000  15.00000000  11.00000000   0.42307692
 23.00000000  -5.00000000  -2.00000000   0.28571429
 24.00000000   8.00000000  -4.00000000  -1.00000000
 25.00000000  48.00000000 -14.00000000  -0.41176471
 26.00000000  26.00000000  13.00000000   0.33333333
 27.00000000  18.00000000  19.00000000   0.51351351
 28.00000000   5.00000000  31.00000000   0.86111111
 29.00000000   9.00000000  19.00000000   0.67857143
 30.00000000  30.00000000 -12.00000000  -0.66666667
 31.00000000  26.00000000  26.00000000   0.50000000
 32.00000000  17.00000000  66.00000000   0.79518072
 33.00000000  20.00000000   0.00000000   0.00000000
 34.00000000 -28.00000000  14.00000000  -1.00000000
 35.00000000   4.00000000 -10.00000000   1.66666667
 36.00000000   0.00000000 -12.00000000   1.00000000
 37.00000000  47.00000000   9.00000000   0.16071429
 38.00000000   8.00000000  26.00000000   0.76470588
 39.00000000   4.00000000 -15.00000000   1.36363636
 40.00000000  58.00000000 -12.00000000  -0.26086957
 41.00000000 -13.00000000  24.00000000   2.18181818
 42.00000000  17.00000000 -23.00000000   3.83333333
 43.00000000   1.00000000  33.00000000   0.97058824
 44.00000000   1.00000000  -7.00000000   1.16666667
 45.00000000   7.00000000 -12.00000000   2.40000000
 46.00000000  -4.00000000  19.00000000   1.26666667
 47.00000000  47.00000000   1.00000000   0.02083333
 48.00000000 -35.00000000  -9.00000000   0.20454545
 49.00000000 -25.00000000  27.00000000  13.50000000
 50.00000000   0.00000000   4.00000000   1.00000000
 51.00000000   0.00000000 -14.00000000   1.00000000
 52.00000000  17.00000000 -12.00000000  -2.40000000
 53.00000000   5.00000000  -5.00000000   0.50000000
 54.00000000 -32.00000000 -22.00000000   0.40740741
 55.00000000  55.00000000 -11.00000000  -0.25000000
 56.00000000 -25.00000000   2.00000000  -0.08695652
 57.00000000 -17.00000000   5.00000000  -0.41666667
 58.00000000  39.00000000  -4.00000000  -0.11428571
 59.00000000  53.00000000 -10.00000000  -0.23255814
 60.00000000 -30.00000000   2.00000000  -0.07142857
 61.00000000  12.00000000 -13.00000000  13.00000000
 62.00000000   4.00000000  25.00000000   0.86206897
 63.00000000 -42.00000000 -33.00000000   0.44000000
 64.00000000  -3.00000000   7.00000000   1.75000000
 65.00000000 -21.00000000 -27.00000000   0.56250000
 66.00000000 -23.00000000  -1.00000000   0.04166667
 67.00000000  -4.00000000  -1.00000000   0.20000000
 68.00000000 -18.00000000  -8.00000000   0.30769231
 69.00000000  69.00000000   3.00000000   0.04166667
 70.00000000   2.00000000 -15.00000000   1.15384615
 71.00000000 -24.00000000  11.00000000  -0.84615385
 72.00000000 -22.00000000   0.00000000  -0.00000000
 73.00000000  -4.00000000  19.00000000   1.26666667
 74.00000000 -20.00000000  -3.00000000   0.13043478
 75.00000000  10.00000000   8.00000000   0.44444444
 76.00000000   5.00000000  -8.00000000   2.66666667
 77.00000000 -10.00000000  -9.00000000   0.47368421
 78.00000000  45.00000000  24.00000000   0.34782609
 79.00000000  -5.00000000 -17.00000000   0.77272727
 80.00000000  -2.00000000 -11.00000000   0.84615385
 81.00000000 -27.00000000 -13.00000000   0.32500000
 82.00000000  23.00000000 -24.00000000  24.00000000
 83.00000000 -37.00000000   2.00000000  -0.05714286
 84.00000000   6.00000000 -28.00000000   1.27272727
 85.00000000  13.00000000   8.00000000   0.38095238
 86.00000000  72.00000000  43.00000000   0.37391304
 87.00000000  19.00000000   3.00000000   0.13636364
 88.00000000 -20.00000000  11.00000000  -1.22222222
 89.00000000   6.00000000 -44.00000000   1.15789474
 90.00000000  21.00000000  -3.00000000  -0.16666667
 91.00000000 -25.00000000   9.00000000  -0.56250000
 92.00000000  13.00000000 -29.00000000   1.81250000
 93.00000000  44.00000000  18.00000000   0.29032258
 94.00000000   0.00000000 -22.00000000   1.00000000
 95.00000000  11.00000000  12.00000000   0.52173913
 96.00000000   4.00000000 -39.00000000   1.11428571
 97.00000000 -10.00000000  44.00000000   1.29411765
 98.00000000   9.00000000  19.00000000   0.67857143
 99.00000000 -26.00000000  -7.00000000   0.21212121
100.00000000  -5.00000000 -20.00000000   0.80000000
101.00000000  49.00000000  12.00000000   0.19672131
102.00000000  21.00000000   9.00000000   0.30000000
103.00000000  58.00000000 -31.00000000  -1.14814815
104.00000000 -13.00000000  -7.00000000   0.35000000
105.00000000   8.00000000  19.00000000   0.70370370
106.00000000  -2.00000000 -21.00000000   0.91304348
107.00000000  21.00000000 -11.00000000  -1.10000000
108.00000000  25.00000000 -18.00000000  -2.57142857
109.00000000  18.00000000  -9.00000000  -1.00000000
110.00000000  -5.00000000  10.00000000   2.00000000
111.00000000 -20.00000000 -19.00000000   0.48717949
112.00000000  -4.00000000 -13.00000000   0.76470588
113.00000000  11.00000000  -9.00000000  -4.50000000
114.00000000 -13.00000000 -16.00000000   0.55172414
115.00000000   3.00000000 -35.00000000   1.09375000
116.00000000  26.00000000   6.00000000   0.18750000
117.00000000  36.00000000  15.00000000   0.29411765
118.00000000  50.00000000  -6.00000000  -0.13636364
119.00000000  15.00000000   0.00000000   0.00000000
120.00000000 -18.00000000  13.00000000  -2.60000000
121.00000000  35.00000000  -5.00000000  -0.16666667
122.00000000   0.00000000   4.00000000   1.00000000
123.00000000  54.00000000  39.00000000   0.41935484
124.00000000  23.00000000 -20.00000000  -6.66666667
125.00000000  40.00000000  -7.00000000  -0.21212121
126.00000000  15.00000000   5.00000000   0.25000000
127.00000000  32.00000000   2.00000000   0.05882353
128.00000000 -10.00000000  23.00000000   1.76923077
129.00000000   3.00000000 -25.00000000   1.13636364
130.00000000  -2.00000000   0.00000000  -0.00000000
131.00000000 -32.00000000  16.00000000  -1.00000000
132.00000000  13.00000000   1.00000000   0.07142857
133.00000000  21.00000000  23.00000000   0.52272727
134.00000000  37.00000000 -27.00000000  -2.70000000
135.00000000  39.00000000  -8.00000000  -0.25806452
136.00000000   0.00000000   9.00000000   1.00000000
137.00000000  71.00000000 -41.00000000  -1.36666667
138.00000000 -45.00000000 -28.00000000   0.38356164
139.00000000  22.00000000   6.00000000   0.21428571
140.00000000  53.00000000 -28.00000000  -1.12000000
141.00000000  29.00000000 -25.00000000  -6.25000000
142.00000000  16.00000000 -41.00000000   1.64000000
143.00000000  37.00000000   9.00000000   0.19565217
144.00000000   3.00000000   0.00000000   0.00000000
145.00000000   3.00000000 -21.00000000   1.16666667
146.00000000   9.00000000   0.00000000   0.00000000
147.00000000   1.00000000  -7.00000000   1.16666667
148.00000000  12.00000000 -26.00000000   1.85714286
149.00000000  62.00000000 -42.00000000  -2.10000000
150.00000000   4.00000000   9.00000000   0.69230769
151.00000000   3.00000000 -12.00000000   1.33333333
152.00000000  14.00000000 -14.00000000   0.50000000
153.00000000  -5.00000000   6.00000000   6.00000000
154.00000000  70.00000000   0.00000000   0.00000000
155.00000000  28.00000000   3.00000000   0.09677419
156.00000000  30.00000000 -30.00000000   0.50000000
157.00000000  -6.00000000 -29.00000000   0.82857143
158.00000000  22.00000000  26.00000000   0.54166667
159.00000000  55.00000000 -20.00000000  -0.57142857
160.00000000  16.00000000  -6.00000000  -0.60000000
161.00000000   1.00000000 -26.00000000   1.04000000
162.00000000   4.00000000 -25.00000000   1.19047619
163.00000000  -9.00000000  -3.00000000   0.25000000
164.00000000  17.00000000 -24.00000000   3.42857143
165.00000000  11.00000000  -2.00000000  -0.22222222
166.00000000 -15.00000000 -14.00000000   0.48275862
167.00000000  12.00000000 -37.00000000   1.48000000
168.00000000  33.00000000  -5.00000000  -0.17857143
169.00000000   9.00000000  -4.00000000  -0.80000000
170.00000000  14.00000000 -27.00000000   2.07692308
171.00000000  16.00000000   5.00000000   0.23809524
172.00000000  56.00000000 -23.00000000  -0.69696970
173.00000000  26.00000000 -20.00000000  -3.33333333
174.00000000 -12.00000000 -17.00000000   0.58620690
175.00000000  32.00000000 -20.00000000  -1.66666667
176.00000000  42.00000000  -8.00000000  -0.23529412
177.00000000  44.00000000 -10.00000000  -0.29411765
178.00000000  47.00000000   0.00000000   0.00000000
179.00000000   4.00000000 -24.00000000   1.20000000
180.00000000   7.00000000  -8.00000000   8.00000000
181.00000000 -12.00000000 -31.00000000   0.72093023
182.00000000  55.00000000  34.00000000   0.38202247
183.00000000  61.00000000 -17.00000000  -0.38636364
184.00000000  99.00000000  -2.00000000  -0.02061856
185.00000000  50.00000000 -30.00000000  -1.50000000
186.00000000   0.00000000 -17.00000000   1.00000000
187.00000000  47.00000000  -1.00000000  -0.02173913
188.00000000  66.00000000   6.00000000   0.08333333
189.00000000  43.00000000 -18.00000000  -0.72000000
190.00000000  -1.00000000   3.00000000   1.50000000
191.00000000  -8.00000000 -12.00000000   0.60000000
192.00000000  57.00000000   3.00000000   0.05000000
193.00000000   9.00000000 -49.00000000   1.22500000
194.00000000  20.00000000 -16.00000000  -4.00000000
195.00000000  21.00000000 -34.00000000   2.61538462
196.00000000 -10.00000000 -26.00000000   0.72222222
197.00000000  58.00000000 -20.00000000  -0.52631579
198.00000000 -10.00000000 -39.00000000   0.79591837
199.00000000  39.00000000  -8.00000000  -0.25806452
200.00000000  27.00000000 -22.00000000  -4.40000000
201.00000000  35.00000000   0.00000000   0.00000000
202.00000000  22.00000000   4.00000000   0.15384615
203.00000000   9.00000000 -21.00000000   1.75000000
204.00000000 -12.00000000  -3.00000000   0.20000000
205.00000000  16.00000000 -18.00000000   9.00000000
206.00000000   7.00000000 -17.00000000   1.70000000
207.00000000  -3.00000000  -6.00000000   0.66666667
208.00000000   9.00000000 -21.00000000   1.75000000
209.00000000  20.00000000 -22.00000000  11.00000000
210.00000000  38.00000000  -7.00000000  -0.22580645
211.00000000  -9.00000000  36.00000000   1.33333333
212.00000000   0.00000000 -16.00000000   1.00000000
213.00000000  31.00000000  11.00000000   0.26190476
214.00000000   8.00000000  35.00000000   0.81395349
215.00000000  58.00000000  10.00000000   0.14705882
216.00000000 -29.00000000   1.00000000  -0.03571429
217.00000000  23.00000000  23.00000000   0.50000000
218.00000000  19.00000000   8.00000000   0.29629630
219.00000000   6.00000000  15.00000000   0.71428571
220.00000000  31.00000000 -27.00000000  -6.75000000
221.00000000  27.00000000 -25.00000000 -12.50000000
222.00000000  40.00000000 -31.00000000  -3.44444444
223.00000000 -20.00000000 -23.00000000   0.53488372
224.00000000  -2.00000000 -20.00000000   0.90909091
225.00000000  14.00000000 -30.00000000   1.87500000
226.00000000  -3.00000000 -35.00000000   0.92105263
227.00000000   6.00000000 -34.00000000   1.21428571
228.00000000  63.00000000   0.00000000   0.00000000
229.00000000  44.00000000 -28.00000000  -1.75000000
230.00000000  40.00000000 -38.00000000 -19.00000000
231.00000000  18.00000000 -30.00000000   2.50000000
232.00000000  14.00000000  -7.00000000  -1.00000000
233.00000000  35.00000000  -7.00000000  -0.25000000
234.00000000  23.00000000   6.00000000   0.20689655
235.00000000  -1.00000000 -25.00000000   0.96153846
236.00000000 -18.00000000  20.00000000  10.00000000
237.00000000  16.00000000  -7.00000000  -0.77777778
238.00000000  22.00000000 -27.00000000   5.40000000
239.00000000  16.00000000 -22.00000000   3.66666667
240.00000000  -8.00000000 -13.00000000   0.61904762
241.00000000  24.00000000   3.00000000   0.11111111
242.00000000  -8.00000000 -30.00000000   0.78947368
243.00000000  -9.00000000 -21.00000000   0.70000000
244.00000000  11.00000000  -2.00000000  -0.22222222
245.00000000  16.00000000 -14.00000000  -7.00000000
246.00000000 -35.00000000 -41.00000000   0.53947368
247.00000000  10.00000000  -3.00000000  -0.42857143
248.00000000  22.00000000 -23.00000000  23.00000000
249.00000000  14.00000000 -18.00000000   4.50000000
250.00000000  30.00000000   3.00000000   0.09090909
251.00000000  56.00000000 -24.00000000  -0.75000000
252.00000000   8.00000000   3.00000000   0.27272727
253.00000000  19.00000000  11.00000000   0.36666667
254.00000000 -26.00000000 -20.00000000   0.43478261
255.00000000  16.00000000 -15.00000000 -15.00000000
256.00000000  31.00000000 -26.00000000  -5.20000000
257.00000000   9.00000000 -15.00000000   2.50000000
258.00000000 -20.00000000  -6.00000000   0.23076923
259.00000000  25.00000000 -17.00000000  -2.12500000
260.00000000   7.00000000 -32.00000000   1.28000000
261.00000000   2.00000000 -34.00000000   1.06250000
262.00000000 -34.00000000 -42.00000000   0.55263158
263.00000000  46.00000000 -23.00000000  -1.00000000
264.00000000  22.00000000 -24.00000000  12.00000000
265.00000000 -32.00000000 -50.00000000   0.60975610
266.00000000  19.00000000 -11.00000000  -1.37500000
267.00000000  13.00000000 -25.00000000   2.08333333
268.00000000  31.00000000 -21.00000000  -2.10000000
269.00000000   4.00000000   3.00000000   0.42857143
270.00000000 -18.00000000   1.00000000  -0.05882353
271.00000000 -10.00000000  13.00000000   4.33333333
272.00000000  -4.00000000 -19.00000000   0.82608696
273.00000000  -8.00000000   5.00000000  -1.66666667
274.00000000   2.00000000  10.00000000   0.83333333
275.00000000  -1.00000000 -11.00000000   0.91666667
276.00000000 -44.00000000 -14.00000000   0.24137931
277.00000000   9.00000000  -4.00000000  -0.80000000
278.00000000  -6.00000000 -12.00000000   0.66666667
279.00000000  -7.00000000 -28.00000000   0.80000000
280.00000000   7.00000000 -14.00000000   2.00000000
281.00000000  14.00000000 -16.00000000   8.00000000
282.00000000  -8.00000000 -14.00000000   0.63636364
283.00000000   6.00000000  34.00000000   0.85000000
284.00000000  -5.00000000 -38.00000000   0.88372093
285.00000000 -14.00000000  -8.00000000   0.36363636
286.00000000   4.00000000  -7.00000000   2.33333333
287.00000000 -14.00000000  -9.00000000   0.39130435
288.00000000 -21.00000000  -7.00000000   0.25000000
289.00000000  10.00000000 -32.00000000   1.45454545
290.00000000 -35.00000000  -8.00000000   0.18604651
291.00000000 -14.00000000   2.00000000  -0.16666667
292.00000000  -5.00000000 -17.00000000   0.77272727
293.00000000  18.00000000 -22.00000000   5.50000000
294.00000000 -28.00000000 -21.00000000   0.42857143
295.00000000  -3.00000000  13.00000000   1.30000000
296.00000000  35.00000000 -22.00000000  -1.69230769
297.00000000  11.00000000 -33.00000000   1.50000000
298.00000000  28.00000000   0.00000000   0.00000000
299.00000000  43.00000000 -27.00000000  -1.68750000
300.00000000  -9.00000000 -17.00000000   0.65384615
301.00000000 -37.00000000  -1.00000000   0.02631579
302.00000000  16.00000000 -46.00000000   1.53333333
303.00000000  -7.00000000 -38.00000000   0.84444444
304.00000000 -14.00000000 -39.00000000   0.73584906
305.00000000 -20.00000000 -21.00000000   0.51219512
306.00000000 -11.00000000 -27.00000000   0.71052632
307.00000000 -11.00000000 -19.00000000   0.63333333
308.00000000 -22.00000000 -22.00000000   0.50000000
309.00000000  33.00000000 -27.00000000  -4.50000000
310.00000000  21.00000000 -14.00000000  -2.00000000
311.00000000  -9.00000000 -26.00000000   0.74285714
312.00000000  33.00000000 -20.00000000  -1.53846154
313.00000000  -2.00000000 -35.00000000   0.94594595
314.00000000  32.00000000   9.00000000   0.21951220
315.00000000 -13.00000000 -38.00000000   0.74509804
316.00000000   5.00000000 -29.00000000   1.20833333
317.00000000 -11.00000000 -39.00000000   0.78000000
318.00000000  -8.00000000 -24.00000000   0.75000000
319.00000000  35.00000000  -2.00000000  -0.06060606
320.00000000   1.00000000 -24.00000000   1.04347826
321.00000000   4.00000000 -41.00000000   1.10810811
322.00000000 -15.00000000  13.00000000  -6.50000000
323.00000000 -17.00000000 -35.00000000   0.67307692
324.00000000 -17.00000000 -36.00000000   0.67924528
325.00000000  -2.00000000 -27.00000000   0.93103448
326.00000000  -8.00000000 -28.00000000   0.77777778
327.00000000  -9.00000000   6.00000000  -2.00000000
328.00000000 -13.00000000 -24.00000000   0.64864865
329.00000000 -26.00000000   4.00000000  -0.18181818
330.00000000 -23.00000000 -19.00000000   0.45238095
331.00000000   6.00000000 -47.00000000   1.14634146
332.00000000 -22.00000000 -13.00000000   0.37142857
333.00000000  20.00000000 -14.00000000  -2.33333333
334.00000000  52.00000000 -41.00000000  -3.72727273
335.00000000 -11.00000000 -11.00000000   0.50000000
336.00000000 -39.00000000 -34.00000000   0.46575342
337.00000000 -22.00000000 -16.00000000   0.42105263
338.00000000  10.00000000 -19.00000000   2.11111111
339.00000000 -49.00000000  -9.00000000   0.15517241
340.00000000  20.00000000  12.00000000   0.37500000
341.00000000   8.00000000 -23.00000000   1.53333333
342.00000000 -19.00000000 -15.00000000   0.44117647
343.00000000 -27.00000000 -27.00000000   0.50000000
344.00000000  -7.00000000 -29.00000000   0.80555556
345.00000000  22.00000000 -30.00000000   3.75000000
346.00000000   3.00000000 -26.00000000   1.13043478
347.00000000  12.00000000 -25.00000000   1.92307692
348.00000000  -9.00000000 -38.00000000   0.80851064
349.00000000  26.00000000 -10.00000000  -0.62500000
350.00000000   7.00000000 -41.00000000   1.20588235
351.00000000 -14.00000000 -26.00000000   0.65000000
352.00000000   0.00000000 -10.00000000   1.00000000
353.00000000 -11.00000000 -35.00000000   0.76086957
354.00000000 -16.00000000  17.00000000  17.00000000
355.00000000  10.00000000 -26.00000000   1.62500000
356.00000000 -16.00000000 -23.00000000   0.58974359
357.00000000   8.00000000   1.00000000   0.11111111
358.00000000 -11.00000000  -8.00000000   0.42105263
359.00000000 -10.00000000 -12.00000000   0.54545455
360.00000000   2.00000000 -31.00000000   1.06896552
361.00000000  32.00000000 -25.00000000  -3.57142857
362.00000000 -20.00000000   2.00000000  -0.11111111
363.00000000   7.00000000 -21.00000000   1.50000000
364.00000000   7.00000000 -13.00000000   2.16666667
365.00000000 -26.00000000 -43.00000000   0.62318841
366.00000000  40.00000000   7.00000000   0.14893617
367.00000000   7.00000000 -23.00000000   1.43750000
368.00000000 -33.00000000   0.00000000  -0.00000000
369.00000000  11.00000000 -11.00000000   0.50000000
370.00000000  17.00000000 -24.00000000   3.42857143
371.00000000  27.00000000 -42.00000000   2.80000000
372.00000000  14.00000000 -21.00000000   3.00000000
373.00000000   2.00000000 -37.00000000   1.05714286
374.00000000  -6.00000000  -6.00000000   0.50000000
375.00000000  19.00000000 -37.00000000   2.05555556
376.00000000 -18.00000000 -35.00000000   0.66037736
377.00000000  -1.00000000 -33.00000000   0.97058824
378.00000000   5.00000000 -15.00000000   1.50000000
379.00000000 -12.00000000 -17.00000000   0.58620690
380.00000000  -3.00000000 -21.00000000   0.87500000
381.00000000 -25.00000000 -46.00000000   0.64788732
382.00000000  36.00000000 -28.00000000  -3.50000000
383.00000000 -27.00000000 -34.00000000   0.55737705
384.00000000 -15.00000000 -23.00000000   0.60526316
385.00000000  32.00000000  -7.00000000  -0.28000000
386.00000000  -3.00000000 -16.00000000   0.84210526
387.00000000  -6.00000000   9.00000000   3.00000000
388.00000000  22.00000000  12.00000000   0.35294118
389.00000000  19.00000000 -19.00000000   0.50000000
390.00000000 -18.00000000 -14.00000000   0.43750000
391.00000000  32.00000000  -1.00000000  -0.03225806
392.00000000  22.00000000 -16.00000000  -2.66666667
393.00000000 -12.00000000 -27.00000000   0.69230769
394.00000000  -8.00000000 -35.00000000   0.81395349
395.00000000 -19.00000000  -8.00000000   0.29629630
396.00000000  -8.00000000 -33.00000000   0.80487805
397.00000000  19.00000000 -16.00000000  -5.33333333
398.00000000  31.00000000 -24.00000000  -3.42857143
399.00000000 -16.00000000 -21.00000000   0.56756757
400.00000000  13.00000000 -26.00000000   2.00000000
401.00000000 -12.00000000 -11.00000000   0.47826087
402.00000000  -3.00000000 -34.00000000   0.91891892
403.00000000  25.00000000 -48.00000000   2.08695652
404.00000000  45.00000000 -10.00000000  -0.28571429
405.00000000 -46.00000000 -44.00000000   0.48888889
406.00000000  26.00000000 -15.00000000  -1.36363636
407.00000000  -8.00000000 -31.00000000   0.79487179
408.00000000  75.00000000 -30.00000000  -0.66666667
409.00000000  -8.00000000 -25.00000000   0.75757576
410.00000000  -1.00000000 -23.00000000   0.95833333
411.00000000   5.00000000  -7.00000000   3.50000000
412.00000000 -13.00000000 -27.00000000   0.67500000
413.00000000  -4.00000000 -28.00000000   0.87500000
414.00000000  22.00000000 -26.00000000   6.50000000
415.00000000  -5.00000000 -22.00000000   0.81481481
416.00000000   6.00000000 -17.00000000   1.54545455
417.00000000   7.00000000 -23.00000000   1.43750000
418.00000000   7.00000000  -3.00000000  -0.75000000
419.00000000  34.00000000 -33.00000000 -33.00000000
420.00000000  -8.00000000 -27.00000000   0.77142857
421.00000000 -17.00000000 -41.00000000   0.70689655
422.00000000  19.00000000  23.00000000   0.54761905
423.00000000   1.00000000 -48.00000000   1.02127660
424.00000000  14.00000000 -17.00000000   5.66666667
425.00000000  10.00000000 -14.00000000   3.50000000
426.00000000   1.00000000 -20.00000000   1.05263158
427.00000000   5.00000000   4.00000000   0.44444444
428.00000000  -2.00000000 -40.00000000   0.95238095
429.00000000 -30.00000000 -19.00000000   0.38775510
430.00000000 -29.00000000  -3.00000000   0.09375000
431.00000000 -12.00000000 -14.00000000   0.53846154
432.00000000 -26.00000000 -34.00000000   0.56666667
433.00000000  58.00000000 -41.00000000  -2.41176471
434.00000000  15.00000000 -26.00000000   2.36363636
435.00000000 -17.00000000  15.00000000  -7.50000000
436.00000000  28.00000000  -8.00000000  -0.40000000
437.00000000  39.00000000 -35.00000000  -8.75000000
438.00000000   8.00000000 -38.00000000   1.26666667
439.00000000  19.00000000 -31.00000000   2.58333333
440.00000000  12.00000000 -15.00000000   5.00000000
441.00000000  16.00000000   7.00000000   0.30434783
442.00000000 -17.00000000  30.00000000   2.30769231
443.00000000  61.00000000 -28.00000000  -0.84848485
444.00000000  -8.00000000   1.00000000  -0.14285714
445.00000000 -13.00000000 -36.00000000   0.73469388
446.00000000   0.00000000 -18.00000000   1.00000000
447.00000000  -6.00000000 -19.00000000   0.76000000
448.00000000  30.00000000 -44.00000000   3.14285714
449.00000000  17.00000000   2.00000000   0.10526316
450.00000000  -7.00000000 -35.00000000   0.83333333
451.00000000 -37.00000000   3.00000000  -0.08823529
452.00000000  43.00000000 -30.00000000  -2.30769231
453.00000000 -12.00000000 -17.00000000   0.58620690
454.00000000 -49.00000000 -40.00000000   0.44943820
455.00000000  -8.00000000  -9.00000000   0.52941176
456.00000000  54.00000000 -12.00000000  -0.28571429
457.00000000  -4.00000000 -35.00000000   0.89743590
458.00000000 -19.00000000   0.00000000  -0.00000000
459.00000000  24.00000000   0.00000000   0.00000000
460.00000000 -29.00000000  -3.00000000   0.09375000
461.00000000 -26.00000000 -16.00000000   0.38095238
462.00000000 -18.00000000 -21.00000000   0.53846154
463.00000000  10.00000000 -43.00000000   1.30303030
464.00000000   8.00000000 -17.00000000   1.88888889
465.00000000  11.00000000 -27.00000000   1.68750000
466.00000000  11.00000000  -2.00000000  -0.22222222
467.00000000   4.00000000 -28.00000000   1.16666667
468.00000000 -44.00000000 -41.00000000   0.48235294
469.00000000   4.00000000 -55.00000000   1.07843137
470.00000000 -13.00000000 -31.00000000   0.70454545
471.00000000  -6.00000000  -7.00000000   0.53846154
472.00000000  -7.00000000 -31.00000000   0.81578947
473.00000000 -10.00000000 -11.00000000   0.52380952
474.00000000  45.00000000 -33.00000000  -2.75000000
475.00000000  -6.00000000 -27.00000000   0.81818182
476.00000000 -43.00000000 -21.00000000   0.32812500
477.00000000  -9.00000000 -36.00000000   0.80000000
478.00000000  38.00000000 -41.00000000  13.66666667
479.00000000  34.00000000 -16.00000000  -0.88888889
480.00000000  10.00000000 -38.00000000   1.35714286
481.00000000  21.00000000 -43.00000000   1.95454545
482.00000000   1.00000000  13.00000000   0.92857143
483.00000000   8.00000000 -35.00000000   1.29629630
484.00000000   6.00000000 -23.00000000   1.35294118
485.00000000  -8.00000000 -35.00000000   0.81395349
486.00000000 -40.00000000 -39.00000000   0.49367089
487.00000000  -2.00000000 -33.00000000   0.94285714
488.00000000 -18.00000000 -40.00000000   0.68965517
489.00000000   6.00000000 -42.00000000   1.16666667
490.00000000 -25.00000000   7.00000000  -0.38888889
491.00000000 -10.00000000 -34.00000000   0.77272727
492.00000000 -31.00000000 -31.00000000   0.50000000
493.00000000   6.00000000 -20.00000000   1.42857143
494.00000000   3.00000000 -56.00000000   1.05660377
495.00000000 -20.00000000  -7.00000000   0.25925926
496.00000000 -17.00000000 -42.00000000   0.71186441
497.00000000 -61.00000000  -7.00000000   0.10294118
498.00000000 -14.00000000 -21.00000000   0.60000000
499.00000000  20.00000000 -13.00000000  -1.85714286
500.00000000 -30.00000000 -39.00000000   0.56521739
