# Supplementary material for: Ubiquitin transfer by a RING E3 ligase occurs from a closed E2~ubiquitin conformation
Source: Nat Commun. 2020 Jun 5;11:2846. doi: 10.1038/s41467-020-16666-y (PMC7275055; doi:10.1038/s41467-020-16666-y)
Supplement: Supplementary file 4 — Source Data [file 41467_2020_16666_MOESM4_ESM.zip › Source_Data/Figures/Figure_5/Figure_5a/ASCII_44RNF4/9_65with_fret.dat]

  0.00000000  74.00000000 233.00000000   0.75895765
  1.00000000 118.00000000 288.00000000   0.70935961
  2.00000000 125.00000000 166.00000000   0.57044674
  3.00000000  47.00000000 232.00000000   0.83154122
  4.00000000 122.00000000 195.00000000   0.61514196
  5.00000000  77.00000000 185.00000000   0.70610687
  6.00000000  71.00000000 217.00000000   0.75347222
  7.00000000  90.00000000 222.00000000   0.71153846
  8.00000000 105.00000000 221.00000000   0.67791411
  9.00000000  27.00000000 242.00000000   0.89962825
 10.00000000 119.00000000 146.00000000   0.55094340
 11.00000000  36.00000000 236.00000000   0.86764706
 12.00000000 178.00000000 233.00000000   0.56690998
 13.00000000 100.00000000 220.00000000   0.68750000
 14.00000000  89.00000000 191.00000000   0.68214286
 15.00000000  62.00000000 223.00000000   0.78245614
 16.00000000 121.00000000 229.00000000   0.65428571
 17.00000000  42.00000000 182.00000000   0.81250000
 18.00000000  13.00000000  46.00000000   0.77966102
 19.00000000   9.00000000  39.00000000   0.81250000
 20.00000000  52.00000000   1.00000000   0.01886792
 21.00000000 -44.00000000  68.00000000   2.83333333
 22.00000000 -12.00000000  65.00000000   1.22641509
 23.00000000 -23.00000000  46.00000000   2.00000000
 24.00000000  -6.00000000  49.00000000   1.13953488
 25.00000000 -11.00000000  54.00000000   1.25581395
 26.00000000   6.00000000  12.00000000   0.66666667
 27.00000000  29.00000000   8.00000000   0.21621622
 28.00000000 -45.00000000  86.00000000   2.09756098
 29.00000000  -7.00000000  39.00000000   1.21875000
 30.00000000 -28.00000000   0.00000000  -0.00000000
 31.00000000  59.00000000  33.00000000   0.35869565
 32.00000000  35.00000000  37.00000000   0.51388889
 33.00000000  26.00000000  91.00000000   0.77777778
 34.00000000 -18.00000000  10.00000000  -1.25000000
 35.00000000  20.00000000  -2.00000000  -0.11111111
 36.00000000 109.00000000   8.00000000   0.06837607
 37.00000000   7.00000000   5.00000000   0.41666667
 38.00000000  13.00000000  37.00000000   0.74000000
 39.00000000  33.00000000  11.00000000   0.25000000
 40.00000000 -17.00000000  60.00000000   1.39534884
 41.00000000 -22.00000000   1.00000000  -0.04761905
 42.00000000 -18.00000000  -8.00000000   0.30769231
 43.00000000  25.00000000  15.00000000   0.37500000
 44.00000000  34.00000000   4.00000000   0.10526316
 45.00000000  92.00000000  19.00000000   0.17117117
 46.00000000   6.00000000  70.00000000   0.92105263
 47.00000000  -5.00000000  14.00000000   1.55555556
 48.00000000   5.00000000   2.00000000   0.28571429
 49.00000000   0.00000000   6.00000000   1.00000000
 50.00000000  55.00000000  27.00000000   0.32926829
 51.00000000  -9.00000000  17.00000000   2.12500000
 52.00000000  -5.00000000  33.00000000   1.17857143
 53.00000000  80.00000000  37.00000000   0.31623932
 54.00000000  15.00000000  20.00000000   0.57142857
 55.00000000 -21.00000000  -2.00000000   0.08695652
 56.00000000 -30.00000000  71.00000000   1.73170732
 57.00000000  24.00000000  16.00000000   0.40000000
 58.00000000 -16.00000000  22.00000000   3.66666667
 59.00000000   7.00000000  37.00000000   0.84090909
 60.00000000  19.00000000  14.00000000   0.42424242
 61.00000000   7.00000000  49.00000000   0.87500000
 62.00000000  11.00000000  49.00000000   0.81666667
 63.00000000   4.00000000  20.00000000   0.83333333
 64.00000000  -2.00000000  35.00000000   1.06060606
 65.00000000  32.00000000  57.00000000   0.64044944
 66.00000000 -43.00000000  30.00000000  -2.30769231
 67.00000000   0.00000000  16.00000000   1.00000000
 68.00000000  15.00000000   5.00000000   0.25000000
 69.00000000   8.00000000   0.00000000   0.00000000
 70.00000000   5.00000000  33.00000000   0.86842105
 71.00000000  40.00000000  -5.00000000  -0.14285714
 72.00000000   5.00000000  37.00000000   0.88095238
 73.00000000  39.00000000  -1.00000000  -0.02631579
 74.00000000  23.00000000   0.00000000   0.00000000
 75.00000000  31.00000000  -6.00000000  -0.24000000
 76.00000000  21.00000000  32.00000000   0.60377358
 77.00000000  18.00000000  39.00000000   0.68421053
 78.00000000   5.00000000  32.00000000   0.86486486
 79.00000000  30.00000000  27.00000000   0.47368421
 80.00000000  32.00000000  12.00000000   0.27272727
 81.00000000  44.00000000   5.00000000   0.10204082
 82.00000000   7.00000000 -12.00000000   2.40000000
 83.00000000 -37.00000000   3.00000000  -0.08823529
 84.00000000   1.00000000  53.00000000   0.98148148
 85.00000000  10.00000000   6.00000000   0.37500000
 86.00000000  17.00000000  26.00000000   0.60465116
 87.00000000   2.00000000  -7.00000000   1.40000000
 88.00000000  26.00000000   7.00000000   0.21212121
 89.00000000  38.00000000   2.00000000   0.05000000
 90.00000000  34.00000000 -18.00000000  -1.12500000
 91.00000000  44.00000000  18.00000000   0.29032258
 92.00000000   7.00000000 -14.00000000   2.00000000
 93.00000000  -3.00000000 -14.00000000   0.82352941
 94.00000000  53.00000000  47.00000000   0.47000000
 95.00000000  26.00000000   3.00000000   0.10344828
 96.00000000  26.00000000  14.00000000   0.35000000
 97.00000000  15.00000000   7.00000000   0.31818182
 98.00000000 -31.00000000   4.00000000  -0.14814815
 99.00000000  37.00000000  25.00000000   0.40322581
100.00000000   5.00000000  -4.00000000  -4.00000000
101.00000000  10.00000000  23.00000000   0.69696970
102.00000000  -8.00000000  18.00000000   1.80000000
103.00000000  -4.00000000   6.00000000   3.00000000
104.00000000  33.00000000  18.00000000   0.35294118
105.00000000 -10.00000000  23.00000000   1.76923077
106.00000000  -1.00000000  -8.00000000   0.88888889
107.00000000  -3.00000000  26.00000000   1.13043478
108.00000000  62.00000000  25.00000000   0.28735632
109.00000000   8.00000000  28.00000000   0.77777778
110.00000000 -17.00000000 -10.00000000   0.37037037
111.00000000  32.00000000   9.00000000   0.21951220
112.00000000  13.00000000   2.00000000   0.13333333
113.00000000  13.00000000  22.00000000   0.62857143
114.00000000  44.00000000   8.00000000   0.15384615
115.00000000  -2.00000000  41.00000000   1.05128205
116.00000000  50.00000000  93.00000000   0.65034965
117.00000000   7.00000000  12.00000000   0.63157895
118.00000000 -19.00000000  22.00000000   7.33333333
119.00000000  18.00000000  23.00000000   0.56097561
120.00000000  38.00000000 -16.00000000  -0.72727273
121.00000000  24.00000000  25.00000000   0.51020408
122.00000000   6.00000000   5.00000000   0.45454545
123.00000000  43.00000000  35.00000000   0.44871795
124.00000000   7.00000000  30.00000000   0.81081081
125.00000000  64.00000000  32.00000000   0.33333333
126.00000000  16.00000000 -20.00000000   5.00000000
127.00000000  21.00000000  -5.00000000  -0.31250000
128.00000000  30.00000000  21.00000000   0.41176471
129.00000000  -6.00000000  -3.00000000   0.33333333
130.00000000  68.00000000  12.00000000   0.15000000
131.00000000  49.00000000  15.00000000   0.23437500
132.00000000  28.00000000 -32.00000000   8.00000000
133.00000000  14.00000000  18.00000000   0.56250000
134.00000000  32.00000000  76.00000000   0.70370370
135.00000000  18.00000000  37.00000000   0.67272727
136.00000000  17.00000000  26.00000000   0.60465116
137.00000000  28.00000000  12.00000000   0.30000000
138.00000000  56.00000000   3.00000000   0.05084746
139.00000000  39.00000000  -2.00000000  -0.05405405
140.00000000  72.00000000  24.00000000   0.25000000
141.00000000  -8.00000000  59.00000000   1.15686275
142.00000000  31.00000000  10.00000000   0.24390244
143.00000000  24.00000000  21.00000000   0.46666667
144.00000000  43.00000000  41.00000000   0.48809524
145.00000000   6.00000000 -10.00000000   2.50000000
146.00000000  57.00000000  51.00000000   0.47222222
147.00000000  -8.00000000  34.00000000   1.30769231
148.00000000  83.00000000  20.00000000   0.19417476
149.00000000  30.00000000  38.00000000   0.55882353
150.00000000  33.00000000 -10.00000000  -0.43478261
151.00000000  43.00000000  13.00000000   0.23214286
152.00000000  25.00000000  10.00000000   0.28571429
153.00000000  29.00000000  60.00000000   0.67415730
154.00000000  55.00000000  21.00000000   0.27631579
155.00000000  43.00000000  31.00000000   0.41891892
156.00000000  15.00000000  -8.00000000  -1.14285714
157.00000000  13.00000000  28.00000000   0.68292683
158.00000000  61.00000000  22.00000000   0.26506024
159.00000000  18.00000000  13.00000000   0.41935484
160.00000000  20.00000000  12.00000000   0.37500000
161.00000000  14.00000000   3.00000000   0.17647059
162.00000000  21.00000000  17.00000000   0.44736842
163.00000000  34.00000000  -6.00000000  -0.21428571
164.00000000  53.00000000  15.00000000   0.22058824
165.00000000  43.00000000  17.00000000   0.28333333
166.00000000   6.00000000  38.00000000   0.86363636
167.00000000  24.00000000   8.00000000   0.25000000
168.00000000  -9.00000000  29.00000000   1.45000000
169.00000000  28.00000000 -23.00000000  -4.60000000
170.00000000  74.00000000  44.00000000   0.37288136
171.00000000  35.00000000  53.00000000   0.60227273
172.00000000  57.00000000  25.00000000   0.30487805
173.00000000  11.00000000  -4.00000000  -0.57142857
174.00000000  42.00000000  34.00000000   0.44736842
175.00000000  38.00000000   5.00000000   0.11627907
176.00000000   4.00000000  75.00000000   0.94936709
177.00000000  61.00000000  47.00000000   0.43518519
178.00000000  22.00000000 -16.00000000  -2.66666667
179.00000000  65.00000000  72.00000000   0.52554745
180.00000000  46.00000000  -1.00000000  -0.02222222
181.00000000  31.00000000  13.00000000   0.29545455
182.00000000  59.00000000  28.00000000   0.32183908
183.00000000  27.00000000  30.00000000   0.52631579
184.00000000  33.00000000 -20.00000000  -1.53846154
185.00000000  73.00000000  47.00000000   0.39166667
186.00000000  69.00000000  -1.00000000  -0.01470588
187.00000000  29.00000000  13.00000000   0.30952381
188.00000000  28.00000000  13.00000000   0.31707317
189.00000000  37.00000000  13.00000000   0.26000000
190.00000000  27.00000000  38.00000000   0.58461538
191.00000000  17.00000000  39.00000000   0.69642857
192.00000000  40.00000000 -29.00000000  -2.63636364
193.00000000  42.00000000   1.00000000   0.02325581
194.00000000  51.00000000  -8.00000000  -0.18604651
195.00000000  37.00000000  18.00000000   0.32727273
196.00000000 -32.00000000 -17.00000000   0.34693878
197.00000000  17.00000000  22.00000000   0.56410256
198.00000000  -3.00000000  62.00000000   1.05084746
199.00000000  30.00000000  21.00000000   0.41176471
200.00000000  74.00000000  71.00000000   0.48965517
201.00000000  48.00000000  23.00000000   0.32394366
202.00000000  67.00000000  30.00000000   0.30927835
203.00000000  39.00000000 -12.00000000  -0.44444444
204.00000000  53.00000000   3.00000000   0.05357143
205.00000000  26.00000000  16.00000000   0.38095238
206.00000000  -7.00000000  16.00000000   1.77777778
207.00000000  24.00000000  34.00000000   0.58620690
208.00000000  40.00000000  21.00000000   0.34426230
209.00000000 -13.00000000  30.00000000   1.76470588
210.00000000  54.00000000  59.00000000   0.52212389
211.00000000  29.00000000  15.00000000   0.34090909
212.00000000  34.00000000  49.00000000   0.59036145
213.00000000  22.00000000  25.00000000   0.53191489
214.00000000  85.00000000  46.00000000   0.35114504
215.00000000  94.00000000  55.00000000   0.36912752
216.00000000  19.00000000  32.00000000   0.62745098
217.00000000  25.00000000  40.00000000   0.61538462
218.00000000   3.00000000  -9.00000000   1.50000000
219.00000000  46.00000000  -3.00000000  -0.06976744
220.00000000  55.00000000  23.00000000   0.29487179
221.00000000  63.00000000  12.00000000   0.16000000
222.00000000  20.00000000  31.00000000   0.60784314
223.00000000  48.00000000  17.00000000   0.26153846
224.00000000  27.00000000  29.00000000   0.51785714
225.00000000  23.00000000  63.00000000   0.73255814
226.00000000  35.00000000  19.00000000   0.35185185
227.00000000  19.00000000   0.00000000   0.00000000
228.00000000  23.00000000 -15.00000000  -1.87500000
229.00000000  42.00000000  15.00000000   0.26315789
230.00000000  37.00000000 -19.00000000  -1.05555556
231.00000000  63.00000000  25.00000000   0.28409091
232.00000000  50.00000000   9.00000000   0.15254237
233.00000000   9.00000000  24.00000000   0.72727273
234.00000000  27.00000000  14.00000000   0.34146341
235.00000000  41.00000000  80.00000000   0.66115702
236.00000000  -2.00000000  50.00000000   1.04166667
237.00000000  79.00000000  36.00000000   0.31304348
238.00000000  55.00000000  21.00000000   0.27631579
239.00000000  15.00000000  11.00000000   0.42307692
240.00000000  59.00000000   5.00000000   0.07812500
241.00000000  11.00000000  38.00000000   0.77551020
242.00000000  38.00000000  31.00000000   0.44927536
243.00000000  13.00000000   4.00000000   0.23529412
244.00000000  18.00000000  27.00000000   0.60000000
245.00000000  20.00000000  56.00000000   0.73684211
246.00000000   5.00000000  20.00000000   0.80000000
247.00000000  28.00000000  20.00000000   0.41666667
248.00000000  25.00000000 -13.00000000  -1.08333333
249.00000000  11.00000000  21.00000000   0.65625000
250.00000000  34.00000000   9.00000000   0.20930233
251.00000000  -1.00000000  44.00000000   1.02325581
252.00000000   8.00000000  24.00000000   0.75000000
253.00000000  13.00000000  23.00000000   0.63888889
254.00000000  24.00000000  27.00000000   0.52941176
255.00000000 -21.00000000  25.00000000   6.25000000
256.00000000  -8.00000000  16.00000000   2.00000000
257.00000000  30.00000000  -4.00000000  -0.15384615
258.00000000  25.00000000   5.00000000   0.16666667
259.00000000   4.00000000  14.00000000   0.77777778
260.00000000  14.00000000  10.00000000   0.41666667
261.00000000  -3.00000000  -5.00000000   0.62500000
262.00000000 -37.00000000  21.00000000  -1.31250000
263.00000000  24.00000000 -28.00000000   7.00000000
264.00000000  16.00000000   2.00000000   0.11111111
265.00000000 124.00000000  13.00000000   0.09489051
266.00000000 144.00000000  -7.00000000  -0.05109489
267.00000000 155.00000000  52.00000000   0.25120773
268.00000000  34.00000000  49.00000000   0.59036145
269.00000000  26.00000000  -5.00000000  -0.23809524
270.00000000  21.00000000  74.00000000   0.77894737
271.00000000  12.00000000   1.00000000   0.07692308
272.00000000  22.00000000  35.00000000   0.61403509
273.00000000  22.00000000  17.00000000   0.43589744
274.00000000   5.00000000  10.00000000   0.66666667
275.00000000  -3.00000000  13.00000000   1.30000000
276.00000000   8.00000000  32.00000000   0.80000000
277.00000000   0.00000000  35.00000000   1.00000000
278.00000000  42.00000000  22.00000000   0.34375000
279.00000000 -16.00000000  28.00000000   2.33333333
280.00000000 -34.00000000  44.00000000   4.40000000
281.00000000   2.00000000  25.00000000   0.92592593
282.00000000  19.00000000  29.00000000   0.60416667
283.00000000  23.00000000  38.00000000   0.62295082
284.00000000  10.00000000   5.00000000   0.33333333
285.00000000 -19.00000000  62.00000000   1.44186047
286.00000000 -23.00000000  21.00000000 -10.50000000
287.00000000 -27.00000000  22.00000000  -4.40000000
288.00000000 -43.00000000  34.00000000  -3.77777778
289.00000000   4.00000000   5.00000000   0.55555556
290.00000000  14.00000000   0.00000000   0.00000000
291.00000000  35.00000000  17.00000000   0.32692308
292.00000000 -12.00000000  23.00000000   2.09090909
293.00000000   1.00000000 -16.00000000   1.06666667
294.00000000  -6.00000000  26.00000000   1.30000000
295.00000000   8.00000000  23.00000000   0.74193548
296.00000000 -26.00000000  14.00000000  -1.16666667
297.00000000 -19.00000000  12.00000000  -1.71428571
298.00000000  16.00000000  45.00000000   0.73770492
299.00000000 -20.00000000  48.00000000   1.71428571
300.00000000  42.00000000  32.00000000   0.43243243
301.00000000 -24.00000000  32.00000000   4.00000000
302.00000000  29.00000000  50.00000000   0.63291139
303.00000000 -24.00000000  64.00000000   1.60000000
304.00000000 -39.00000000  23.00000000  -1.43750000
305.00000000   7.00000000  56.00000000   0.88888889
306.00000000  -6.00000000  57.00000000   1.11764706
307.00000000  -6.00000000  20.00000000   1.42857143
308.00000000  -8.00000000  11.00000000   3.66666667
309.00000000   8.00000000  29.00000000   0.78378378
310.00000000   1.00000000  16.00000000   0.94117647
311.00000000 -49.00000000  17.00000000  -0.53125000
312.00000000  -8.00000000  17.00000000   1.88888889
313.00000000  27.00000000  -2.00000000  -0.08000000
314.00000000  -9.00000000   6.00000000  -2.00000000
315.00000000 -42.00000000  34.00000000  -4.25000000
316.00000000 -42.00000000  16.00000000  -0.61538462
317.00000000 -19.00000000   2.00000000  -0.11764706
318.00000000 -17.00000000  60.00000000   1.39534884
319.00000000 -22.00000000   8.00000000  -0.57142857
320.00000000  26.00000000   9.00000000   0.25714286
321.00000000  10.00000000  44.00000000   0.81481481
322.00000000 -45.00000000  21.00000000  -0.87500000
323.00000000  10.00000000   1.00000000   0.09090909
324.00000000  26.00000000  -2.00000000  -0.08333333
325.00000000  27.00000000   4.00000000   0.12903226
326.00000000 -18.00000000  19.00000000  19.00000000
327.00000000   9.00000000   8.00000000   0.47058824
328.00000000 -26.00000000   5.00000000  -0.23809524
329.00000000   5.00000000   2.00000000   0.28571429
330.00000000  -5.00000000  21.00000000   1.31250000
331.00000000 -11.00000000  69.00000000   1.18965517
332.00000000 -32.00000000  42.00000000   4.20000000
333.00000000   2.00000000  43.00000000   0.95555556
334.00000000   2.00000000  -6.00000000   1.50000000
335.00000000  -3.00000000  23.00000000   1.15000000
336.00000000   2.00000000   8.00000000   0.80000000
337.00000000  20.00000000  14.00000000   0.41176471
338.00000000  13.00000000   7.00000000   0.35000000
339.00000000   9.00000000 -10.00000000  10.00000000
340.00000000 -16.00000000  27.00000000   2.45454545
341.00000000  -2.00000000   0.00000000  -0.00000000
342.00000000 -24.00000000  15.00000000  -1.66666667
343.00000000  11.00000000  21.00000000   0.65625000
344.00000000 -46.00000000  27.00000000  -1.42105263
345.00000000  14.00000000  36.00000000   0.72000000
346.00000000 -37.00000000  10.00000000  -0.37037037
347.00000000  10.00000000  33.00000000   0.76744186
348.00000000  -5.00000000  38.00000000   1.15151515
349.00000000 -26.00000000   3.00000000  -0.13043478
350.00000000  -8.00000000  10.00000000   5.00000000
351.00000000  23.00000000   7.00000000   0.23333333
352.00000000 -18.00000000 -37.00000000   0.67272727
353.00000000 -27.00000000  27.00000000   0.50000000
354.00000000  28.00000000 -26.00000000 -13.00000000
355.00000000   9.00000000  -9.00000000   0.50000000
356.00000000  17.00000000 -15.00000000  -7.50000000
357.00000000 -11.00000000 -13.00000000   0.54166667
358.00000000   5.00000000  -2.00000000  -0.66666667
359.00000000 -47.00000000   6.00000000  -0.14634146
360.00000000   6.00000000  23.00000000   0.79310345
361.00000000 -10.00000000  -5.00000000   0.33333333
362.00000000   8.00000000  12.00000000   0.60000000
363.00000000  53.00000000  16.00000000   0.23188406
364.00000000   8.00000000 -19.00000000   1.72727273
365.00000000 -16.00000000  16.00000000   0.50000000
366.00000000  27.00000000   3.00000000   0.10000000
367.00000000  29.00000000  26.00000000   0.47272727
368.00000000  -7.00000000   7.00000000   0.50000000
369.00000000  19.00000000 -17.00000000  -8.50000000
370.00000000 -28.00000000  29.00000000  29.00000000
371.00000000  -2.00000000  62.00000000   1.03333333
372.00000000  38.00000000  -2.00000000  -0.05555556
373.00000000   4.00000000  25.00000000   0.86206897
374.00000000   9.00000000   5.00000000   0.35714286
375.00000000  -7.00000000  59.00000000   1.13461538
376.00000000 -33.00000000  37.00000000   9.25000000
377.00000000  -4.00000000 -13.00000000   0.76470588
378.00000000 -13.00000000  27.00000000   1.92857143
379.00000000 -47.00000000  15.00000000  -0.46875000
380.00000000   1.00000000  -8.00000000   1.14285714
381.00000000  26.00000000  71.00000000   0.73195876
382.00000000 -14.00000000  10.00000000  -2.50000000
383.00000000   9.00000000  12.00000000   0.57142857
384.00000000  62.00000000  25.00000000   0.28735632
385.00000000 -11.00000000   4.00000000  -0.57142857
386.00000000 -29.00000000  23.00000000  -3.83333333
387.00000000   5.00000000   1.00000000   0.16666667
388.00000000  10.00000000  16.00000000   0.61538462
389.00000000  54.00000000  36.00000000   0.40000000
390.00000000  11.00000000  64.00000000   0.85333333
391.00000000 -12.00000000  24.00000000   2.00000000
392.00000000  23.00000000  62.00000000   0.72941176
393.00000000   2.00000000  39.00000000   0.95121951
394.00000000  48.00000000  27.00000000   0.36000000
395.00000000  45.00000000  33.00000000   0.42307692
396.00000000  22.00000000  16.00000000   0.42105263
397.00000000  -9.00000000  -5.00000000   0.35714286
398.00000000 -29.00000000  20.00000000  -2.22222222
399.00000000  36.00000000  34.00000000   0.48571429
400.00000000   0.00000000  26.00000000   1.00000000
401.00000000 -28.00000000   1.00000000  -0.03703704
402.00000000   2.00000000  34.00000000   0.94444444
403.00000000  49.00000000  37.00000000   0.43023256
404.00000000  45.00000000  13.00000000   0.22413793
405.00000000  26.00000000 -21.00000000  -4.20000000
406.00000000   5.00000000   3.00000000   0.37500000
407.00000000 -11.00000000  16.00000000   3.20000000
408.00000000  -2.00000000 -20.00000000   0.90909091
409.00000000  -6.00000000 -15.00000000   0.71428571
410.00000000   1.00000000   5.00000000   0.83333333
411.00000000 -26.00000000  14.00000000  -1.16666667
412.00000000 -15.00000000  14.00000000 -14.00000000
413.00000000   3.00000000  59.00000000   0.95161290
414.00000000 -14.00000000  -9.00000000   0.39130435
415.00000000  -5.00000000  46.00000000   1.12195122
416.00000000  13.00000000   6.00000000   0.31578947
417.00000000  -4.00000000  -6.00000000   0.60000000
418.00000000 -20.00000000  36.00000000   2.25000000
419.00000000 -39.00000000  -5.00000000   0.11363636
420.00000000 -29.00000000 -12.00000000   0.29268293
421.00000000 -20.00000000 -13.00000000   0.39393939
422.00000000  38.00000000  60.00000000   0.61224490
423.00000000  -5.00000000  14.00000000   1.55555556
424.00000000   1.00000000   2.00000000   0.66666667
425.00000000 -27.00000000  39.00000000   3.25000000
426.00000000  27.00000000   9.00000000   0.25000000
427.00000000  21.00000000  -5.00000000  -0.31250000
428.00000000 -13.00000000  26.00000000   2.00000000
429.00000000  19.00000000  15.00000000   0.44117647
430.00000000 -29.00000000  10.00000000  -0.52631579
431.00000000  15.00000000   3.00000000   0.16666667
432.00000000 -32.00000000  25.00000000  -3.57142857
433.00000000 -21.00000000  37.00000000   2.31250000
434.00000000   4.00000000  -7.00000000   2.33333333
435.00000000  14.00000000   6.00000000   0.30000000
436.00000000 -47.00000000  -5.00000000   0.09615385
437.00000000  18.00000000  23.00000000   0.56097561
438.00000000  41.00000000  -3.00000000  -0.07894737
439.00000000 -14.00000000  60.00000000   1.30434783
440.00000000 -24.00000000  42.00000000   2.33333333
441.00000000 -21.00000000  52.00000000   1.67741935
442.00000000 -19.00000000  -2.00000000   0.09523810
443.00000000  27.00000000   2.00000000   0.06896552
444.00000000 -26.00000000 -10.00000000   0.27777778
445.00000000  35.00000000  16.00000000   0.31372549
446.00000000 -20.00000000  30.00000000   3.00000000
447.00000000  36.00000000  11.00000000   0.23404255
448.00000000  39.00000000  49.00000000   0.55681818
449.00000000  20.00000000  27.00000000   0.57446809
450.00000000  30.00000000 -21.00000000  -2.33333333
451.00000000  -2.00000000 -28.00000000   0.93333333
452.00000000 -56.00000000  22.00000000  -0.64705882
453.00000000  26.00000000  37.00000000   0.58730159
454.00000000 -25.00000000  21.00000000  -5.25000000
455.00000000  14.00000000  -6.00000000  -0.75000000
456.00000000  -1.00000000  55.00000000   1.01851852
457.00000000  -8.00000000   5.00000000  -1.66666667
458.00000000 -17.00000000  -1.00000000   0.05555556
459.00000000  61.00000000  60.00000000   0.49586777
460.00000000 -19.00000000   4.00000000  -0.26666667
461.00000000   8.00000000   5.00000000   0.38461538
462.00000000   4.00000000 -17.00000000   1.30769231
463.00000000  49.00000000  22.00000000   0.30985915
464.00000000 -15.00000000  10.00000000  -2.00000000
465.00000000  13.00000000  33.00000000   0.71739130
466.00000000  44.00000000   8.00000000   0.15384615
467.00000000 -24.00000000  -6.00000000   0.20000000
468.00000000 -33.00000000  18.00000000  -1.20000000
469.00000000  13.00000000   1.00000000   0.07142857
470.00000000   6.00000000  -6.00000000   0.50000000
471.00000000  22.00000000  32.00000000   0.59259259
472.00000000  41.00000000  30.00000000   0.42253521
473.00000000  27.00000000  36.00000000   0.57142857
474.00000000 -19.00000000  61.00000000   1.45238095
475.00000000  -9.00000000   0.00000000  -0.00000000
476.00000000  10.00000000  -6.00000000  -1.50000000
477.00000000  12.00000000  22.00000000   0.64705882
478.00000000  -7.00000000 -10.00000000   0.58823529
479.00000000 -27.00000000  47.00000000   2.35000000
480.00000000  -5.00000000 -27.00000000   0.84375000
481.00000000  21.00000000  36.00000000   0.63157895
482.00000000  17.00000000  31.00000000   0.64583333
483.00000000 -40.00000000  14.00000000  -0.53846154
484.00000000 -28.00000000  -4.00000000   0.12500000
485.00000000 -10.00000000 -10.00000000   0.50000000
486.00000000 -11.00000000  30.00000000   1.57894737
487.00000000 -10.00000000  -8.00000000   0.44444444
488.00000000  -3.00000000  40.00000000   1.08108108
489.00000000  -2.00000000  26.00000000   1.08333333
490.00000000 -20.00000000   5.00000000  -0.33333333
491.00000000  36.00000000  48.00000000   0.57142857
492.00000000  16.00000000   7.00000000   0.30434783
493.00000000 -15.00000000   6.00000000  -0.66666667
494.00000000  39.00000000   4.00000000   0.09302326
495.00000000  -4.00000000  17.00000000   1.30769231
496.00000000  14.00000000  29.00000000   0.67441860
497.00000000   4.00000000  23.00000000   0.85185185
498.00000000  19.00000000  -2.00000000  -0.11764706
499.00000000  22.00000000   3.00000000   0.12000000
500.00000000 -58.00000000  60.00000000  30.00000000
