# Supplementary material for: Ubiquitin transfer by a RING E3 ligase occurs from a closed E2~ubiquitin conformation
Source: Nat Commun. 2020 Jun 5;11:2846. doi: 10.1038/s41467-020-16666-y (PMC7275055; doi:10.1038/s41467-020-16666-y)
Supplement: Supplementary file 4 — Source Data [file 41467_2020_16666_MOESM4_ESM.zip › Source_Data/Figures/Figure_5/Figure_5a/ASCII_44RNF4/9_66with_fret.dat]

  0.00000000 170.00000000 207.00000000   0.54907162
  1.00000000 109.00000000 226.00000000   0.67462687
  2.00000000 108.00000000 183.00000000   0.62886598
  3.00000000  88.00000000 137.00000000   0.60888889
  4.00000000 126.00000000 168.00000000   0.57142857
  5.00000000 130.00000000 300.00000000   0.69767442
  6.00000000 142.00000000 201.00000000   0.58600583
  7.00000000 125.00000000 248.00000000   0.66487936
  8.00000000 167.00000000 209.00000000   0.55585106
  9.00000000 142.00000000 224.00000000   0.61202186
 10.00000000 152.00000000 197.00000000   0.56446991
 11.00000000 105.00000000 252.00000000   0.70588235
 12.00000000 131.00000000 183.00000000   0.58280255
 13.00000000 153.00000000 120.00000000   0.43956044
 14.00000000 145.00000000 146.00000000   0.50171821
 15.00000000 104.00000000 106.00000000   0.50476190
 16.00000000 138.00000000 142.00000000   0.50714286
 17.00000000  28.00000000  86.00000000   0.75438596
 18.00000000  67.00000000  33.00000000   0.33000000
 19.00000000  41.00000000  52.00000000   0.55913978
 20.00000000  36.00000000  76.00000000   0.67857143
 21.00000000   3.00000000  10.00000000   0.76923077
 22.00000000  -6.00000000  36.00000000   1.20000000
 23.00000000  20.00000000  51.00000000   0.71830986
 24.00000000  21.00000000  70.00000000   0.76923077
 25.00000000  71.00000000  54.00000000   0.43200000
 26.00000000  17.00000000  44.00000000   0.72131148
 27.00000000  50.00000000  51.00000000   0.50495050
 28.00000000 -31.00000000  41.00000000   4.10000000
 29.00000000   9.00000000  41.00000000   0.82000000
 30.00000000  12.00000000  67.00000000   0.84810127
 31.00000000  57.00000000  23.00000000   0.28750000
 32.00000000  19.00000000  30.00000000   0.61224490
 33.00000000   3.00000000  49.00000000   0.94230769
 34.00000000  24.00000000  27.00000000   0.52941176
 35.00000000  28.00000000  18.00000000   0.39130435
 36.00000000   5.00000000  82.00000000   0.94252874
 37.00000000  13.00000000  63.00000000   0.82894737
 38.00000000  14.00000000  62.00000000   0.81578947
 39.00000000   2.00000000  62.00000000   0.96875000
 40.00000000  14.00000000   7.00000000   0.33333333
 41.00000000  22.00000000  25.00000000   0.53191489
 42.00000000  35.00000000  25.00000000   0.41666667
 43.00000000  20.00000000  68.00000000   0.77272727
 44.00000000  50.00000000   6.00000000   0.10714286
 45.00000000  50.00000000  27.00000000   0.35064935
 46.00000000  57.00000000  39.00000000   0.40625000
 47.00000000  34.00000000  62.00000000   0.64583333
 48.00000000  19.00000000  40.00000000   0.67796610
 49.00000000  85.00000000  40.00000000   0.32000000
 50.00000000  52.00000000  12.00000000   0.18750000
 51.00000000  56.00000000  72.00000000   0.56250000
 52.00000000   8.00000000  14.00000000   0.63636364
 53.00000000  48.00000000  34.00000000   0.41463415
 54.00000000  24.00000000  58.00000000   0.70731707
 55.00000000  18.00000000  44.00000000   0.70967742
 56.00000000 -25.00000000  43.00000000   2.38888889
 57.00000000  14.00000000  41.00000000   0.74545455
 58.00000000  25.00000000  45.00000000   0.64285714
 59.00000000  46.00000000  48.00000000   0.51063830
 60.00000000  26.00000000  57.00000000   0.68674699
 61.00000000   8.00000000  58.00000000   0.87878788
 62.00000000  52.00000000  21.00000000   0.28767123
 63.00000000  54.00000000  40.00000000   0.42553191
 64.00000000   5.00000000  12.00000000   0.70588235
 65.00000000  48.00000000  42.00000000   0.46666667
 66.00000000  95.00000000  18.00000000   0.15929204
 67.00000000  59.00000000  98.00000000   0.62420382
 68.00000000  53.00000000  36.00000000   0.40449438
 69.00000000  -3.00000000  29.00000000   1.11538462
 70.00000000  36.00000000  37.00000000   0.50684932
 71.00000000  39.00000000  46.00000000   0.54117647
 72.00000000  54.00000000  62.00000000   0.53448276
 73.00000000  20.00000000  15.00000000   0.42857143
 74.00000000  39.00000000  53.00000000   0.57608696
 75.00000000  22.00000000  60.00000000   0.73170732
 76.00000000  70.00000000  23.00000000   0.24731183
 77.00000000  78.00000000  37.00000000   0.32173913
 78.00000000  33.00000000  24.00000000   0.42105263
 79.00000000  71.00000000  29.00000000   0.29000000
 80.00000000  -6.00000000  35.00000000   1.20689655
 81.00000000  30.00000000  30.00000000   0.50000000
 82.00000000  26.00000000  40.00000000   0.60606061
 83.00000000  15.00000000   5.00000000   0.25000000
 84.00000000  82.00000000   5.00000000   0.05747126
 85.00000000  96.00000000  45.00000000   0.31914894
 86.00000000  56.00000000  60.00000000   0.51724138
 87.00000000   0.00000000  37.00000000   1.00000000
 88.00000000  27.00000000  54.00000000   0.66666667
 89.00000000  38.00000000  41.00000000   0.51898734
 90.00000000  44.00000000  45.00000000   0.50561798
 91.00000000  89.00000000  89.00000000   0.50000000
 92.00000000  26.00000000  45.00000000   0.63380282
 93.00000000  20.00000000  48.00000000   0.70588235
 94.00000000  59.00000000  28.00000000   0.32183908
 95.00000000  21.00000000  21.00000000   0.50000000
 96.00000000  28.00000000  48.00000000   0.63157895
 97.00000000  64.00000000  10.00000000   0.13513514
 98.00000000 -12.00000000  23.00000000   2.09090909
 99.00000000  21.00000000  16.00000000   0.43243243
100.00000000   9.00000000  41.00000000   0.82000000
101.00000000  53.00000000  16.00000000   0.23188406
102.00000000   9.00000000  58.00000000   0.86567164
103.00000000  11.00000000  41.00000000   0.78846154
104.00000000  54.00000000  15.00000000   0.21739130
105.00000000   4.00000000  89.00000000   0.95698925
106.00000000  20.00000000  18.00000000   0.47368421
107.00000000  51.00000000  29.00000000   0.36250000
108.00000000  -2.00000000  54.00000000   1.03846154
109.00000000  37.00000000  -1.00000000  -0.02777778
110.00000000  68.00000000  26.00000000   0.27659574
111.00000000   1.00000000  57.00000000   0.98275862
112.00000000  45.00000000  13.00000000   0.22413793
113.00000000  85.00000000  23.00000000   0.21296296
114.00000000  82.00000000  31.00000000   0.27433628
115.00000000  11.00000000  23.00000000   0.67647059
116.00000000  79.00000000  37.00000000   0.31896552
117.00000000 -15.00000000  49.00000000   1.44117647
118.00000000  42.00000000  61.00000000   0.59223301
119.00000000  74.00000000  51.00000000   0.40800000
120.00000000  31.00000000  38.00000000   0.55072464
121.00000000  41.00000000  11.00000000   0.21153846
122.00000000  20.00000000  17.00000000   0.45945946
123.00000000  13.00000000   0.00000000   0.00000000
124.00000000  57.00000000  32.00000000   0.35955056
125.00000000  -3.00000000  27.00000000   1.12500000
126.00000000  -2.00000000  61.00000000   1.03389831
127.00000000  70.00000000  21.00000000   0.23076923
128.00000000  17.00000000  21.00000000   0.55263158
129.00000000  16.00000000   8.00000000   0.33333333
130.00000000   4.00000000  23.00000000   0.85185185
131.00000000  50.00000000   0.00000000   0.00000000
132.00000000  25.00000000  63.00000000   0.71590909
133.00000000  36.00000000  45.00000000   0.55555556
134.00000000  18.00000000  34.00000000   0.65384615
135.00000000  48.00000000  42.00000000   0.46666667
136.00000000  34.00000000  21.00000000   0.38181818
137.00000000  81.00000000  38.00000000   0.31932773
138.00000000  62.00000000  40.00000000   0.39215686
139.00000000  68.00000000  48.00000000   0.41379310
140.00000000  33.00000000  54.00000000   0.62068966
141.00000000  73.00000000  49.00000000   0.40163934
142.00000000  38.00000000  10.00000000   0.20833333
143.00000000  42.00000000  34.00000000   0.44736842
144.00000000  77.00000000  56.00000000   0.42105263
145.00000000  25.00000000  -1.00000000  -0.04166667
146.00000000  50.00000000  96.00000000   0.65753425
147.00000000  24.00000000  63.00000000   0.72413793
148.00000000  19.00000000  21.00000000   0.52500000
149.00000000  -6.00000000  46.00000000   1.15000000
150.00000000  22.00000000  46.00000000   0.67647059
151.00000000  22.00000000  39.00000000   0.63934426
152.00000000  61.00000000  32.00000000   0.34408602
153.00000000  17.00000000  11.00000000   0.39285714
154.00000000  52.00000000  23.00000000   0.30666667
155.00000000  29.00000000  53.00000000   0.64634146
156.00000000  58.00000000  27.00000000   0.31764706
157.00000000  23.00000000  73.00000000   0.76041667
158.00000000  34.00000000  37.00000000   0.52112676
159.00000000  46.00000000   6.00000000   0.11538462
160.00000000  61.00000000  31.00000000   0.33695652
161.00000000   9.00000000  52.00000000   0.85245902
162.00000000  22.00000000  28.00000000   0.56000000
163.00000000  11.00000000  21.00000000   0.65625000
164.00000000  35.00000000  69.00000000   0.66346154
165.00000000  58.00000000  29.00000000   0.33333333
166.00000000  49.00000000  39.00000000   0.44318182
167.00000000  74.00000000  18.00000000   0.19565217
168.00000000  32.00000000  56.00000000   0.63636364
169.00000000   0.00000000  45.00000000   1.00000000
170.00000000  29.00000000  26.00000000   0.47272727
171.00000000  52.00000000   9.00000000   0.14754098
172.00000000  25.00000000  49.00000000   0.66216216
173.00000000  48.00000000  39.00000000   0.44827586
174.00000000  38.00000000  35.00000000   0.47945205
175.00000000  50.00000000  47.00000000   0.48453608
176.00000000  71.00000000  36.00000000   0.33644860
177.00000000  77.00000000  19.00000000   0.19791667
178.00000000  57.00000000  57.00000000   0.50000000
179.00000000  55.00000000  -4.00000000  -0.07843137
180.00000000 -16.00000000  31.00000000   2.06666667
181.00000000  26.00000000  17.00000000   0.39534884
182.00000000  81.00000000  42.00000000   0.34146341
183.00000000  29.00000000  21.00000000   0.42000000
184.00000000   7.00000000  23.00000000   0.76666667
185.00000000   7.00000000  33.00000000   0.82500000
186.00000000  11.00000000  94.00000000   0.89523810
187.00000000  -3.00000000  43.00000000   1.07500000
188.00000000  23.00000000  44.00000000   0.65671642
189.00000000  60.00000000  -3.00000000  -0.05263158
190.00000000 -13.00000000  30.00000000   1.76470588
191.00000000 147.00000000  59.00000000   0.28640777
192.00000000  97.00000000  41.00000000   0.29710145
193.00000000  77.00000000  32.00000000   0.29357798
194.00000000  82.00000000  39.00000000   0.32231405
195.00000000  60.00000000  73.00000000   0.54887218
196.00000000  -1.00000000  47.00000000   1.02173913
197.00000000  35.00000000  46.00000000   0.56790123
198.00000000  72.00000000  35.00000000   0.32710280
199.00000000  67.00000000  30.00000000   0.30927835
200.00000000  18.00000000  22.00000000   0.55000000
201.00000000  40.00000000  14.00000000   0.25925926
202.00000000  19.00000000  48.00000000   0.71641791
203.00000000  42.00000000  77.00000000   0.64705882
204.00000000  14.00000000  -6.00000000  -0.75000000
205.00000000  44.00000000  47.00000000   0.51648352
206.00000000  58.00000000  29.00000000   0.33333333
207.00000000  42.00000000  -1.00000000  -0.02439024
208.00000000  44.00000000  28.00000000   0.38888889
209.00000000   4.00000000  29.00000000   0.87878788
210.00000000  24.00000000  -6.00000000  -0.33333333
211.00000000  77.00000000  33.00000000   0.30000000
212.00000000  43.00000000  20.00000000   0.31746032
213.00000000  30.00000000  24.00000000   0.44444444
214.00000000  19.00000000  53.00000000   0.73611111
215.00000000  52.00000000  28.00000000   0.35000000
216.00000000  14.00000000  21.00000000   0.60000000
217.00000000  54.00000000  37.00000000   0.40659341
218.00000000  78.00000000  38.00000000   0.32758621
219.00000000  21.00000000  48.00000000   0.69565217
220.00000000  27.00000000  46.00000000   0.63013699
221.00000000  41.00000000  32.00000000   0.43835616
222.00000000  30.00000000   6.00000000   0.16666667
223.00000000  25.00000000  55.00000000   0.68750000
224.00000000  47.00000000  42.00000000   0.47191011
225.00000000  69.00000000  33.00000000   0.32352941
226.00000000  62.00000000   3.00000000   0.04615385
227.00000000  68.00000000  51.00000000   0.42857143
228.00000000  39.00000000  34.00000000   0.46575342
229.00000000  55.00000000  44.00000000   0.44444444
230.00000000  20.00000000  68.00000000   0.77272727
231.00000000  46.00000000  18.00000000   0.28125000
232.00000000 109.00000000  59.00000000   0.35119048
233.00000000  54.00000000  26.00000000   0.32500000
234.00000000  31.00000000  13.00000000   0.29545455
235.00000000   6.00000000  24.00000000   0.80000000
236.00000000  42.00000000  -5.00000000  -0.13513514
237.00000000  30.00000000  30.00000000   0.50000000
238.00000000  46.00000000  45.00000000   0.49450549
239.00000000 -17.00000000  30.00000000   2.30769231
240.00000000 108.00000000  42.00000000   0.28000000
241.00000000  30.00000000  66.00000000   0.68750000
242.00000000  21.00000000  59.00000000   0.73750000
243.00000000  30.00000000 120.00000000   0.80000000
244.00000000  49.00000000  38.00000000   0.43678161
245.00000000  35.00000000  36.00000000   0.50704225
246.00000000  11.00000000  21.00000000   0.65625000
247.00000000  11.00000000   2.00000000   0.15384615
248.00000000  47.00000000  19.00000000   0.28787879
249.00000000  -6.00000000   9.00000000   3.00000000
250.00000000  64.00000000  15.00000000   0.18987342
251.00000000  57.00000000  45.00000000   0.44117647
252.00000000  -8.00000000  41.00000000   1.24242424
253.00000000  17.00000000  64.00000000   0.79012346
254.00000000  40.00000000  41.00000000   0.50617284
255.00000000  25.00000000  30.00000000   0.54545455
256.00000000  -8.00000000  28.00000000   1.40000000
257.00000000  -2.00000000  30.00000000   1.07142857
258.00000000  36.00000000  30.00000000   0.45454545
259.00000000  47.00000000  32.00000000   0.40506329
260.00000000  18.00000000   1.00000000   0.05263158
261.00000000  69.00000000   1.00000000   0.01428571
262.00000000  48.00000000  20.00000000   0.29411765
263.00000000  24.00000000  38.00000000   0.61290323
264.00000000  21.00000000   3.00000000   0.12500000
265.00000000  21.00000000  28.00000000   0.57142857
266.00000000  15.00000000  18.00000000   0.54545455
267.00000000  46.00000000  16.00000000   0.25806452
268.00000000  39.00000000  24.00000000   0.38095238
269.00000000  -5.00000000  36.00000000   1.16129032
270.00000000  51.00000000  20.00000000   0.28169014
271.00000000  40.00000000  39.00000000   0.49367089
272.00000000  57.00000000  37.00000000   0.39361702
273.00000000  62.00000000  27.00000000   0.30337079
274.00000000  38.00000000  19.00000000   0.33333333
275.00000000  19.00000000  34.00000000   0.64150943
276.00000000  33.00000000  17.00000000   0.34000000
277.00000000  66.00000000   6.00000000   0.08333333
278.00000000  22.00000000  38.00000000   0.63333333
279.00000000  62.00000000  10.00000000   0.13888889
280.00000000  37.00000000  27.00000000   0.42187500
281.00000000  58.00000000  52.00000000   0.47272727
282.00000000  58.00000000  22.00000000   0.27500000
283.00000000  -7.00000000  60.00000000   1.13207547
284.00000000  15.00000000  25.00000000   0.62500000
285.00000000  26.00000000  30.00000000   0.53571429
286.00000000 -15.00000000  22.00000000   3.14285714
287.00000000   2.00000000  37.00000000   0.94871795
288.00000000  29.00000000  15.00000000   0.34090909
289.00000000  10.00000000  78.00000000   0.88636364
290.00000000  34.00000000   1.00000000   0.02857143
291.00000000  60.00000000  53.00000000   0.46902655
292.00000000  84.00000000  15.00000000   0.15151515
293.00000000  18.00000000  14.00000000   0.43750000
294.00000000  38.00000000   6.00000000   0.13636364
295.00000000  53.00000000  18.00000000   0.25352113
296.00000000  40.00000000  36.00000000   0.47368421
297.00000000  49.00000000  27.00000000   0.35526316
298.00000000  25.00000000  40.00000000   0.61538462
299.00000000  30.00000000  46.00000000   0.60526316
300.00000000  59.00000000  29.00000000   0.32954545
301.00000000  59.00000000  69.00000000   0.53906250
302.00000000  74.00000000   4.00000000   0.05128205
303.00000000  43.00000000  71.00000000   0.62280702
304.00000000  42.00000000  18.00000000   0.30000000
305.00000000  40.00000000  55.00000000   0.57894737
306.00000000  17.00000000  42.00000000   0.71186441
307.00000000  22.00000000   1.00000000   0.04347826
308.00000000  52.00000000  30.00000000   0.36585366
309.00000000  30.00000000  64.00000000   0.68085106
310.00000000  -8.00000000  38.00000000   1.26666667
311.00000000  26.00000000  33.00000000   0.55932203
312.00000000  46.00000000  22.00000000   0.32352941
313.00000000  61.00000000  48.00000000   0.44036697
314.00000000  54.00000000  24.00000000   0.30769231
315.00000000  35.00000000  21.00000000   0.37500000
316.00000000   9.00000000  72.00000000   0.88888889
317.00000000  16.00000000  27.00000000   0.62790698
318.00000000  70.00000000  25.00000000   0.26315789
319.00000000  23.00000000  15.00000000   0.39473684
320.00000000  12.00000000  43.00000000   0.78181818
321.00000000   3.00000000  52.00000000   0.94545455
322.00000000  18.00000000  43.00000000   0.70491803
323.00000000  26.00000000  71.00000000   0.73195876
324.00000000   3.00000000  59.00000000   0.95161290
325.00000000  14.00000000  42.00000000   0.75000000
326.00000000  18.00000000  25.00000000   0.58139535
327.00000000  18.00000000  23.00000000   0.56097561
328.00000000  32.00000000  12.00000000   0.27272727
329.00000000  11.00000000  20.00000000   0.64516129
330.00000000  12.00000000 -18.00000000   3.00000000
331.00000000  57.00000000  25.00000000   0.30487805
332.00000000  37.00000000  44.00000000   0.54320988
333.00000000  41.00000000  32.00000000   0.43835616
334.00000000  41.00000000  36.00000000   0.46753247
335.00000000   0.00000000  33.00000000   1.00000000
336.00000000  14.00000000  26.00000000   0.65000000
337.00000000  47.00000000  52.00000000   0.52525253
338.00000000  46.00000000  46.00000000   0.50000000
339.00000000  68.00000000  14.00000000   0.17073171
340.00000000  40.00000000  10.00000000   0.20000000
341.00000000  15.00000000  61.00000000   0.80263158
342.00000000  28.00000000  11.00000000   0.28205128
343.00000000  32.00000000  20.00000000   0.38461538
344.00000000  95.00000000   8.00000000   0.07766990
345.00000000  73.00000000  27.00000000   0.27000000
346.00000000  57.00000000  22.00000000   0.27848101
347.00000000  55.00000000  19.00000000   0.25675676
348.00000000  23.00000000  19.00000000   0.45238095
349.00000000  -4.00000000   4.00000000   0.50000000
350.00000000  44.00000000  -4.00000000  -0.10000000
351.00000000  21.00000000  20.00000000   0.48780488
352.00000000  19.00000000   0.00000000   0.00000000
353.00000000  28.00000000  29.00000000   0.50877193
354.00000000  54.00000000  18.00000000   0.25000000
355.00000000  18.00000000  19.00000000   0.51351351
356.00000000  25.00000000  25.00000000   0.50000000
357.00000000   1.00000000  11.00000000   0.91666667
358.00000000  32.00000000  24.00000000   0.42857143
359.00000000  55.00000000  44.00000000   0.44444444
360.00000000  41.00000000  33.00000000   0.44594595
361.00000000  46.00000000   3.00000000   0.06122449
362.00000000  38.00000000  -6.00000000  -0.18750000
363.00000000   8.00000000  31.00000000   0.79487179
364.00000000  -4.00000000  36.00000000   1.12500000
365.00000000  14.00000000  16.00000000   0.53333333
366.00000000  14.00000000  23.00000000   0.62162162
367.00000000  12.00000000  23.00000000   0.65714286
368.00000000 -21.00000000  13.00000000  -1.62500000
369.00000000  38.00000000  39.00000000   0.50649351
370.00000000  45.00000000  31.00000000   0.40789474
371.00000000  44.00000000  14.00000000   0.24137931
372.00000000  51.00000000  42.00000000   0.45161290
373.00000000  82.00000000  60.00000000   0.42253521
374.00000000  53.00000000  56.00000000   0.51376147
375.00000000  48.00000000  33.00000000   0.40740741
376.00000000  52.00000000  34.00000000   0.39534884
377.00000000  51.00000000  65.00000000   0.56034483
378.00000000  49.00000000  61.00000000   0.55454545
379.00000000  36.00000000  73.00000000   0.66972477
380.00000000  51.00000000  37.00000000   0.42045455
381.00000000 -21.00000000  16.00000000  -3.20000000
382.00000000  75.00000000  43.00000000   0.36440678
383.00000000  62.00000000  -1.00000000  -0.01639344
384.00000000  65.00000000   4.00000000   0.05797101
385.00000000  77.00000000   8.00000000   0.09411765
386.00000000  27.00000000  36.00000000   0.57142857
387.00000000  67.00000000  13.00000000   0.16250000
388.00000000  34.00000000  26.00000000   0.43333333
389.00000000  33.00000000  21.00000000   0.38888889
390.00000000 -18.00000000  49.00000000   1.58064516
391.00000000  37.00000000   6.00000000   0.13953488
392.00000000 106.00000000  -2.00000000  -0.01923077
393.00000000  35.00000000   9.00000000   0.20454545
394.00000000  21.00000000  29.00000000   0.58000000
395.00000000  -6.00000000  18.00000000   1.50000000
396.00000000  28.00000000  21.00000000   0.42857143
397.00000000  25.00000000  -3.00000000  -0.13636364
398.00000000  -2.00000000  38.00000000   1.05555556
399.00000000  58.00000000   5.00000000   0.07936508
400.00000000  40.00000000  13.00000000   0.24528302
401.00000000  11.00000000  29.00000000   0.72500000
402.00000000  18.00000000  33.00000000   0.64705882
403.00000000  21.00000000  31.00000000   0.59615385
404.00000000  21.00000000  32.00000000   0.60377358
405.00000000  50.00000000  41.00000000   0.45054945
406.00000000  43.00000000   9.00000000   0.17307692
407.00000000  50.00000000  40.00000000   0.44444444
408.00000000  43.00000000  34.00000000   0.44155844
409.00000000  54.00000000   3.00000000   0.05263158
410.00000000  26.00000000  21.00000000   0.44680851
411.00000000  57.00000000  20.00000000   0.25974026
412.00000000   7.00000000  38.00000000   0.84444444
413.00000000  66.00000000  34.00000000   0.34000000
414.00000000 101.00000000   8.00000000   0.07339450
415.00000000   8.00000000   4.00000000   0.33333333
416.00000000  21.00000000  40.00000000   0.65573770
417.00000000  46.00000000   7.00000000   0.13207547
418.00000000  14.00000000  -5.00000000  -0.55555556
419.00000000  31.00000000  21.00000000   0.40384615
420.00000000  23.00000000  29.00000000   0.55769231
421.00000000  90.00000000  23.00000000   0.20353982
422.00000000  26.00000000  -9.00000000  -0.52941176
423.00000000  38.00000000  25.00000000   0.39682540
424.00000000  23.00000000  22.00000000   0.48888889
425.00000000  25.00000000  37.00000000   0.59677419
426.00000000 -26.00000000  54.00000000   1.92857143
427.00000000  30.00000000  42.00000000   0.58333333
428.00000000 -10.00000000  22.00000000   1.83333333
429.00000000  33.00000000  17.00000000   0.34000000
430.00000000  62.00000000  38.00000000   0.38000000
431.00000000  40.00000000  32.00000000   0.44444444
432.00000000  13.00000000  15.00000000   0.53571429
433.00000000  42.00000000  18.00000000   0.30000000
434.00000000  12.00000000  31.00000000   0.72093023
435.00000000  34.00000000  33.00000000   0.49253731
436.00000000  -9.00000000  44.00000000   1.25714286
437.00000000 -11.00000000  30.00000000   1.57894737
438.00000000  37.00000000  33.00000000   0.47142857
439.00000000  57.00000000  48.00000000   0.45714286
440.00000000  35.00000000  23.00000000   0.39655172
441.00000000  58.00000000  21.00000000   0.26582278
442.00000000  53.00000000  43.00000000   0.44791667
443.00000000  31.00000000  35.00000000   0.53030303
444.00000000  39.00000000  43.00000000   0.52439024
445.00000000  71.00000000  61.00000000   0.46212121
446.00000000  60.00000000  20.00000000   0.25000000
447.00000000  39.00000000  11.00000000   0.22000000
448.00000000  34.00000000  41.00000000   0.54666667
449.00000000   0.00000000  71.00000000   1.00000000
450.00000000  70.00000000  20.00000000   0.22222222
451.00000000  40.00000000  26.00000000   0.39393939
452.00000000  29.00000000  44.00000000   0.60273973
453.00000000  56.00000000   9.00000000   0.13846154
454.00000000   4.00000000  21.00000000   0.84000000
455.00000000  49.00000000  32.00000000   0.39506173
456.00000000  -9.00000000  10.00000000  10.00000000
457.00000000  65.00000000  35.00000000   0.35000000
458.00000000  63.00000000  48.00000000   0.43243243
459.00000000  35.00000000  14.00000000   0.28571429
460.00000000   4.00000000  19.00000000   0.82608696
461.00000000  29.00000000  11.00000000   0.27500000
462.00000000  27.00000000  26.00000000   0.49056604
463.00000000  45.00000000  26.00000000   0.36619718
464.00000000  29.00000000  -4.00000000  -0.16000000
465.00000000  25.00000000  11.00000000   0.30555556
466.00000000  11.00000000  27.00000000   0.71052632
467.00000000  71.00000000  12.00000000   0.14457831
468.00000000  53.00000000  31.00000000   0.36904762
469.00000000  19.00000000  27.00000000   0.58695652
470.00000000   0.00000000  30.00000000   1.00000000
471.00000000  63.00000000   5.00000000   0.07352941
472.00000000  61.00000000  45.00000000   0.42452830
473.00000000  75.00000000  26.00000000   0.25742574
474.00000000  43.00000000  -7.00000000  -0.19444444
475.00000000  -1.00000000  40.00000000   1.02564103
476.00000000  57.00000000  45.00000000   0.44117647
477.00000000  22.00000000  32.00000000   0.59259259
478.00000000  29.00000000  12.00000000   0.29268293
479.00000000  56.00000000  19.00000000   0.25333333
480.00000000   1.00000000   9.00000000   0.90000000
481.00000000  75.00000000  36.00000000   0.32432432
482.00000000  75.00000000  19.00000000   0.20212766
483.00000000  10.00000000  25.00000000   0.71428571
484.00000000  38.00000000  39.00000000   0.50649351
485.00000000  80.00000000  29.00000000   0.26605505
486.00000000  47.00000000  13.00000000   0.21666667
487.00000000  37.00000000  27.00000000   0.42187500
488.00000000  10.00000000  72.00000000   0.87804878
489.00000000  41.00000000  61.00000000   0.59803922
490.00000000  46.00000000  16.00000000   0.25806452
491.00000000   2.00000000   5.00000000   0.71428571
492.00000000  14.00000000  22.00000000   0.61111111
493.00000000  21.00000000  52.00000000   0.71232877
494.00000000  43.00000000  -2.00000000  -0.04878049
495.00000000   7.00000000  32.00000000   0.82051282
496.00000000  26.00000000  34.00000000   0.56666667
497.00000000  60.00000000  15.00000000   0.20000000
498.00000000  64.00000000  95.00000000   0.59748428
499.00000000  45.00000000  20.00000000   0.30769231
500.00000000  48.00000000  22.00000000   0.31428571
