# Supplementary material for: Ubiquitin transfer by a RING E3 ligase occurs from a closed E2~ubiquitin conformation
Source: Nat Commun. 2020 Jun 5;11:2846. doi: 10.1038/s41467-020-16666-y (PMC7275055; doi:10.1038/s41467-020-16666-y)
Supplement: Supplementary file 4 — Source Data [file 41467_2020_16666_MOESM4_ESM.zip › Source_Data/Figures/Figure_5/Figure_5a/ASCII_44RNF4/9_6with_fret.dat]

  0.00000000 159.00000000 321.00000000   0.66875000
  1.00000000 132.00000000 299.00000000   0.69373550
  2.00000000  91.00000000 345.00000000   0.79128440
  3.00000000 109.00000000 332.00000000   0.75283447
  4.00000000 125.00000000 374.00000000   0.74949900
  5.00000000 122.00000000 427.00000000   0.77777778
  6.00000000  69.00000000 229.00000000   0.76845638
  7.00000000 120.00000000 213.00000000   0.63963964
  8.00000000 126.00000000 355.00000000   0.73804574
  9.00000000 112.00000000 311.00000000   0.73522459
 10.00000000  78.00000000 350.00000000   0.81775701
 11.00000000 220.00000000 424.00000000   0.65838509
 12.00000000 109.00000000 340.00000000   0.75723831
 13.00000000 112.00000000 344.00000000   0.75438596
 14.00000000  32.00000000 153.00000000   0.82702703
 15.00000000  43.71000000   0.87420000   0.81578947
 16.00000000  19.00000000 100.00000000   0.84033613
 17.00000000  -4.00000000 121.00000000   1.03418803
 18.00000000  43.71000000   0.87420000   0.94736842
 19.00000000  43.71000000   0.87420000   0.80000000
 20.00000000  43.71000000   0.87420000   0.67469880
 21.00000000  43.71000000   0.87420000   1.13235294
 22.00000000  26.00000000  82.00000000   0.75925926
 23.00000000  29.00000000  73.00000000   0.71568627
 24.00000000  -7.00000000 100.00000000   1.07526882
 25.00000000  30.00000000  72.00000000   0.70588235
 26.00000000  47.00000000  78.00000000   0.62400000
 27.00000000  54.00000000  80.00000000   0.59701493
 28.00000000  43.71000000   0.87420000   0.61728395
 29.00000000   2.00000000  93.00000000   0.97894737
 30.00000000  27.00000000  72.00000000   0.72727273
 31.00000000  25.00000000 101.00000000   0.80158730
 32.00000000  43.71000000   0.87420000   0.62068966
 33.00000000  43.71000000   0.87420000   0.85416667
 34.00000000  43.71000000   0.87420000   0.87837838
 35.00000000   1.00000000 111.00000000   0.99107143
 36.00000000   0.00000000 150.00000000   1.00000000
 37.00000000   2.00000000 113.00000000   0.98260870
 38.00000000  43.71000000   0.87420000   0.94936709
 39.00000000  43.71000000   0.87420000   0.71250000
 40.00000000  43.71000000   0.87420000   1.02941176
 41.00000000  43.71000000   0.87420000   1.64102564
 42.00000000  43.71000000   0.87420000   0.85714286
 43.00000000  76.00000000  69.00000000   0.47586207
 44.00000000   3.00000000  92.00000000   0.96842105
 45.00000000  32.00000000  81.00000000   0.71681416
 46.00000000   4.00000000  91.00000000   0.95789474
 47.00000000  20.00000000  68.00000000   0.77272727
 48.00000000  43.71000000   0.87420000   1.03488372
 49.00000000  43.71000000   0.87420000   1.88372093
 50.00000000  43.71000000   0.87420000   0.80000000
 51.00000000  43.71000000   0.87420000   1.23076923
 52.00000000 -17.00000000 133.00000000   1.14655172
 53.00000000  43.71000000   0.87420000   0.78048780
 54.00000000 109.00000000  49.00000000   0.31012658
 55.00000000  43.71000000   0.87420000   1.16666667
 56.00000000  14.00000000  96.00000000   0.87272727
 57.00000000  35.00000000  54.00000000   0.60674157
 58.00000000  43.71000000   0.87420000   1.90909091
 59.00000000  43.71000000   0.87420000   1.30612245
 60.00000000  43.71000000   0.87420000   1.17391304
 61.00000000  22.00000000 100.00000000   0.81967213
 62.00000000  29.00000000  77.00000000   0.72641509
 63.00000000  43.71000000   0.87420000   1.05263158
 64.00000000  43.71000000   0.87420000   3.36363636
 65.00000000  38.00000000  91.00000000   0.70542636
 66.00000000  43.71000000   0.87420000   0.82608696
 67.00000000  43.71000000   0.87420000   1.07894737
 68.00000000  43.71000000   0.87420000   1.02702703
 69.00000000 -10.00000000 126.00000000   1.08620690
 70.00000000  43.71000000   0.87420000   0.83870968
 71.00000000  22.00000000  76.00000000   0.77551020
 72.00000000  37.00000000  61.00000000   0.62244898
 73.00000000 -14.00000000 147.00000000   1.10526316
 74.00000000  43.71000000   0.87420000   0.69333333
 75.00000000  10.00000000  86.00000000   0.89583333
 76.00000000  43.71000000   0.87420000   0.79310345
 77.00000000  43.71000000   0.87420000   0.76000000
 78.00000000  43.71000000   0.87420000   1.33333333
 79.00000000  43.71000000   0.87420000   0.80246914
 80.00000000   9.00000000 102.00000000   0.91891892
 81.00000000  43.71000000   0.87420000   1.00000000
 82.00000000  43.71000000   0.87420000   1.28571429
 83.00000000  43.71000000   0.87420000   0.91176471
 84.00000000  40.00000000  50.00000000   0.55555556
 85.00000000  20.00000000  74.00000000   0.78723404
 86.00000000  43.71000000   0.87420000   0.62500000
 87.00000000  28.00000000  74.00000000   0.72549020
 88.00000000  43.71000000   0.87420000   0.80000000
 89.00000000  28.00000000  77.00000000   0.73333333
 90.00000000  12.00000000  93.00000000   0.88571429
 91.00000000  47.00000000  79.00000000   0.62698413
 92.00000000  43.71000000   0.87420000   1.29545455
 93.00000000  49.00000000  47.00000000   0.48958333
 94.00000000  43.71000000   0.87420000   0.75641026
 95.00000000  43.71000000   0.87420000   1.02666667
 96.00000000  67.00000000  29.00000000   0.30208333
 97.00000000  43.71000000   0.87420000   0.68292683
 98.00000000  17.00000000  89.00000000   0.83962264
 99.00000000  52.00000000  63.00000000   0.54782609
100.00000000  43.71000000   0.87420000   0.63855422
101.00000000  47.00000000  50.00000000   0.51546392
102.00000000  11.00000000  81.00000000   0.88043478
103.00000000  43.71000000   0.87420000   1.33333333
104.00000000  43.71000000   0.87420000   0.66216216
105.00000000  13.00000000  85.00000000   0.86734694
106.00000000  16.00000000  79.00000000   0.83157895
107.00000000  43.71000000   0.87420000   0.85714286
108.00000000  58.00000000  42.00000000   0.42000000
109.00000000  43.71000000   0.87420000   0.87500000
110.00000000  43.71000000   0.87420000   0.73417722
111.00000000  39.00000000  58.00000000   0.59793814
112.00000000  43.71000000   0.87420000   0.82666667
113.00000000  37.00000000  54.00000000   0.59340659
114.00000000  43.71000000   0.87420000   0.43333333
115.00000000  43.71000000   0.87420000   1.20000000
116.00000000  27.00000000  96.00000000   0.78048780
117.00000000  43.71000000   0.87420000   1.01234568
118.00000000  43.71000000   0.87420000   0.59649123
119.00000000  28.00000000  89.00000000   0.76068376
120.00000000  43.71000000   0.87420000   6.00000000
121.00000000  43.71000000   0.87420000   0.69230769
122.00000000  43.71000000   0.87420000   0.82539683
123.00000000  43.71000000   0.87420000   0.79104478
124.00000000  43.71000000   0.87420000  44.00000000
125.00000000  43.71000000   0.87420000   1.17647059
126.00000000  43.71000000   0.87420000   1.12244898
127.00000000  43.71000000   0.87420000   1.41666667
128.00000000  43.71000000   0.87420000   0.73770492
129.00000000  12.00000000 111.00000000   0.90243902
130.00000000  43.71000000   0.87420000   0.71052632
131.00000000  43.71000000   0.87420000   2.44000000
132.00000000  43.71000000   0.87420000   0.78688525
133.00000000  25.00000000  68.00000000   0.73118280
134.00000000  12.00000000  82.00000000   0.87234043
135.00000000  43.71000000   0.87420000   0.93333333
136.00000000  43.71000000   0.87420000   0.73684211
137.00000000  43.71000000   0.87420000   0.98484848
138.00000000   2.00000000  99.00000000   0.98019802
139.00000000   7.00000000  84.00000000   0.92307692
140.00000000  43.71000000   0.87420000   0.87878788
141.00000000  43.71000000   0.87420000   0.23076923
142.00000000  45.00000000  91.00000000   0.66911765
143.00000000  22.00000000  78.00000000   0.78000000
144.00000000  43.71000000   0.87420000   2.30769231
145.00000000  43.71000000   0.87420000   0.55714286
146.00000000  42.00000000  60.00000000   0.58823529
147.00000000  43.71000000   0.87420000   0.68085106
148.00000000  43.71000000   0.87420000   1.30357143
149.00000000  43.71000000   0.87420000   1.33333333
150.00000000  43.71000000   0.87420000   0.57647059
151.00000000  43.71000000   0.87420000   0.38961039
152.00000000  43.71000000   0.87420000   1.37500000
153.00000000  47.00000000  73.00000000   0.60833333
154.00000000  43.71000000   0.87420000   1.06060606
155.00000000   2.00000000 107.00000000   0.98165138
156.00000000  15.00000000 110.00000000   0.88000000
157.00000000  43.71000000   0.87420000   0.90909091
158.00000000  43.71000000   0.87420000   0.77333333
159.00000000  11.00000000  82.00000000   0.88172043
160.00000000  43.71000000   0.87420000   0.32258065
161.00000000  43.71000000   0.87420000   0.79032258
162.00000000  43.71000000   0.87420000   0.75342466
163.00000000  43.71000000   0.87420000   0.29113924
164.00000000  43.71000000   0.87420000   1.00000000
165.00000000  43.71000000   0.87420000   0.95061728
166.00000000  65.00000000  79.00000000   0.54861111
167.00000000  43.71000000   0.87420000   1.21428571
168.00000000  43.71000000   0.87420000   0.77941176
169.00000000  60.00000000  57.00000000   0.48717949
170.00000000  43.71000000   0.87420000   1.05172414
171.00000000  43.71000000   0.87420000   0.78750000
172.00000000  43.71000000   0.87420000   2.58823529
173.00000000  43.71000000   0.87420000   1.77142857
174.00000000  43.71000000   0.87420000   1.05882353
175.00000000  43.71000000   0.87420000   0.81481481
176.00000000  43.71000000   0.87420000   0.73809524
177.00000000  21.00000000  87.00000000   0.80555556
178.00000000  43.71000000   0.87420000   1.28947368
179.00000000  35.00000000  66.00000000   0.65346535
180.00000000  64.00000000  35.00000000   0.35353535
181.00000000  43.71000000   0.87420000   0.91666667
182.00000000  13.00000000 112.00000000   0.89600000
183.00000000  43.71000000   0.87420000   0.80000000
184.00000000  23.00000000  88.00000000   0.79279279
185.00000000  43.71000000   0.87420000   0.72580645
186.00000000  43.71000000   0.87420000   0.62857143
187.00000000  43.71000000   0.87420000   1.13461538
188.00000000  43.71000000   0.87420000   1.72727273
189.00000000  43.71000000   0.87420000   0.95744681
190.00000000  14.00000000  92.00000000   0.86792453
191.00000000  48.00000000  52.00000000   0.52000000
192.00000000  43.71000000   0.87420000   0.85000000
193.00000000  43.71000000   0.87420000   0.82812500
194.00000000  43.71000000   0.87420000   1.24000000
195.00000000  43.71000000   0.87420000   0.54347826
196.00000000  35.00000000  63.00000000   0.64285714
197.00000000  43.71000000   0.87420000   0.92156863
198.00000000  43.71000000   0.87420000   0.63888889
199.00000000  43.71000000   0.87420000   1.26415094
200.00000000  24.00000000  65.00000000   0.73033708
201.00000000  43.71000000   0.87420000   0.65384615
202.00000000  43.71000000   0.87420000   0.30263158
203.00000000  43.71000000   0.87420000   2.45454545
204.00000000  43.71000000   0.87420000   0.94366197
205.00000000  43.71000000   0.87420000   0.26785714
206.00000000  43.71000000   0.87420000   0.67948718
207.00000000  43.71000000   0.87420000   0.65882353
208.00000000  43.71000000   0.87420000   0.79365079
209.00000000  43.71000000   0.87420000   0.21276596
210.00000000  55.00000000  38.00000000   0.40860215
211.00000000  73.00000000  77.00000000   0.51333333
212.00000000  43.71000000   0.87420000   1.09195402
213.00000000  26.00000000  69.00000000   0.72631579
214.00000000  43.71000000   0.87420000   1.42307692
215.00000000  47.00000000  78.00000000   0.62400000
216.00000000  43.71000000   0.87420000   1.50000000
217.00000000   7.00000000  89.00000000   0.92708333
218.00000000  36.00000000  52.00000000   0.59090909
219.00000000  56.00000000  48.00000000   0.46153846
220.00000000  43.71000000   0.87420000   0.71428571
221.00000000  27.00000000 127.00000000   0.82467532
222.00000000  43.71000000   0.87420000   0.86842105
223.00000000  43.71000000   0.87420000   0.54347826
224.00000000  31.00000000  65.00000000   0.67708333
225.00000000  43.71000000   0.87420000   0.68000000
226.00000000  43.71000000   0.87420000   1.50000000
227.00000000  43.71000000   0.87420000   0.73611111
228.00000000  43.71000000   0.87420000   1.10447761
229.00000000  43.71000000   0.87420000   0.30188679
230.00000000  33.00000000  83.00000000   0.71551724
231.00000000  43.71000000   0.87420000   0.40625000
232.00000000  43.71000000   0.87420000   1.45588235
233.00000000  43.71000000   0.87420000   3.71428571
234.00000000  43.71000000   0.87420000   1.67567568
235.00000000   3.00000000  91.00000000   0.96808511
236.00000000  43.71000000   0.87420000   0.53571429
237.00000000  43.71000000   0.87420000   0.90476190
238.00000000  43.71000000   0.87420000   3.00000000
239.00000000  43.71000000   0.87420000   0.76000000
240.00000000  60.00000000  78.00000000   0.56521739
241.00000000  43.71000000   0.87420000   0.84848485
242.00000000  43.71000000   0.87420000 -26.00000000
243.00000000  43.71000000   0.87420000   0.27272727
244.00000000  30.00000000  65.00000000   0.68421053
245.00000000  25.00000000  64.00000000   0.71910112
246.00000000  32.00000000  60.00000000   0.65217391
247.00000000  28.00000000  73.00000000   0.72277228
248.00000000  71.00000000  97.00000000   0.57738095
249.00000000  43.71000000   0.87420000   0.31250000
250.00000000  28.00000000  84.00000000   0.75000000
251.00000000  56.00000000  58.00000000   0.50877193
252.00000000  43.71000000   0.87420000   0.42857143
253.00000000  43.71000000   0.87420000   0.98529412
254.00000000  92.00000000  29.00000000   0.23966942
255.00000000  43.71000000   0.87420000   1.29787234
256.00000000  40.00000000  48.00000000   0.54545455
257.00000000  43.71000000   0.87420000   0.32432432
258.00000000  41.00000000  68.00000000   0.62385321
259.00000000  43.71000000   0.87420000   0.64705882
260.00000000  48.00000000  41.00000000   0.46067416
261.00000000  26.00000000  76.00000000   0.74509804
262.00000000  43.00000000  75.00000000   0.63559322
263.00000000  43.71000000   0.87420000   0.61818182
264.00000000  49.00000000  55.00000000   0.52884615
265.00000000  43.71000000   0.87420000   1.45454545
266.00000000  12.00000000  79.00000000   0.86813187
267.00000000  43.71000000   0.87420000   0.96491228
268.00000000  43.71000000   0.87420000   1.34375000
269.00000000  42.00000000  70.00000000   0.62500000
270.00000000  43.71000000   0.87420000   1.14925373
271.00000000  43.71000000   0.87420000   0.45714286
272.00000000   3.00000000  91.00000000   0.96808511
273.00000000  21.00000000 107.00000000   0.83593750
274.00000000   9.00000000  85.00000000   0.90425532
275.00000000  43.71000000   0.87420000   1.18333333
276.00000000  43.71000000   0.87420000   0.56250000
277.00000000  43.71000000   0.87420000   1.10256410
278.00000000  10.00000000  90.00000000   0.90000000
279.00000000  43.71000000   0.87420000   1.35593220
280.00000000  43.71000000   0.87420000   1.15686275
281.00000000  43.71000000   0.87420000   0.70886076
282.00000000  43.71000000   0.87420000   0.96610169
283.00000000  43.71000000   0.87420000   0.83050847
284.00000000   8.00000000  94.00000000   0.92156863
285.00000000  43.71000000   0.87420000   0.66250000
286.00000000  28.00000000  68.00000000   0.70833333
287.00000000  43.71000000   0.87420000   1.45000000
288.00000000  43.71000000   0.87420000   0.68965517
289.00000000  30.00000000  87.00000000   0.74358974
290.00000000  -9.00000000 133.00000000   1.07258065
291.00000000  43.71000000   0.87420000   1.25000000
292.00000000  83.00000000  39.00000000   0.31967213
293.00000000  43.71000000   0.87420000   3.00000000
294.00000000  43.71000000   0.87420000   0.89655172
295.00000000  43.71000000   0.87420000   0.74683544
296.00000000  69.00000000  81.00000000   0.54000000
297.00000000  57.00000000  77.00000000   0.57462687
298.00000000  43.71000000   0.87420000   1.31884058
299.00000000  57.00000000  55.00000000   0.49107143
300.00000000  36.00000000  67.00000000   0.65048544
301.00000000  66.00000000  52.00000000   0.44067797
302.00000000  43.71000000   0.87420000   1.12790698
303.00000000  43.71000000   0.87420000   1.70000000
304.00000000  13.00000000  79.00000000   0.85869565
305.00000000  43.71000000   0.87420000   1.77272727
306.00000000  31.00000000  64.00000000   0.67368421
307.00000000  45.00000000  66.00000000   0.59459459
308.00000000  43.71000000   0.87420000   0.94366197
309.00000000  43.71000000   0.87420000   0.36144578
310.00000000  43.71000000   0.87420000   0.56097561
311.00000000  26.00000000  64.00000000   0.71111111
312.00000000  43.71000000   0.87420000   0.61728395
313.00000000  47.00000000  67.00000000   0.58771930
314.00000000  43.71000000   0.87420000   2.09375000
315.00000000  21.00000000  84.00000000   0.80000000
316.00000000  43.71000000   0.87420000   0.64705882
317.00000000  43.71000000   0.87420000   0.45454545
318.00000000  43.71000000   0.87420000   0.91803279
319.00000000  31.00000000  61.00000000   0.66304348
320.00000000  43.71000000   0.87420000   0.72881356
321.00000000  43.71000000   0.87420000   1.16666667
322.00000000  15.00000000  98.00000000   0.86725664
323.00000000  43.71000000   0.87420000   0.61538462
324.00000000  43.71000000   0.87420000   1.02631579
325.00000000  49.00000000  47.00000000   0.48958333
326.00000000  40.00000000  66.00000000   0.62264151
327.00000000  50.00000000  90.00000000   0.64285714
328.00000000  43.71000000   0.87420000   0.34146341
329.00000000  43.71000000   0.87420000   1.10204082
330.00000000  43.71000000   0.87420000   0.45070423
331.00000000  43.71000000   0.87420000   1.00000000
332.00000000  43.71000000   0.87420000   1.70270270
333.00000000  43.71000000   0.87420000   0.42028986
334.00000000  43.71000000   0.87420000   1.37500000
335.00000000  47.00000000  67.00000000   0.58771930
336.00000000  35.00000000  56.00000000   0.61538462
337.00000000  43.71000000   0.87420000   0.65753425
338.00000000  43.71000000   0.87420000   0.83950617
339.00000000  51.00000000  84.00000000   0.62222222
340.00000000  43.71000000   0.87420000   0.92307692
341.00000000  24.00000000  74.00000000   0.75510204
342.00000000  43.71000000   0.87420000   0.80000000
343.00000000  43.71000000   0.87420000   1.44230769
344.00000000  14.00000000  83.00000000   0.85567010
345.00000000  43.71000000   0.87420000   0.43750000
346.00000000  50.00000000  49.00000000   0.49494949
347.00000000  19.00000000  71.00000000   0.78888889
348.00000000  43.71000000   0.87420000   0.48148148
349.00000000  43.71000000   0.87420000   1.03703704
350.00000000  43.71000000   0.87420000   0.70422535
351.00000000  43.71000000   0.87420000   0.26315789
352.00000000  43.71000000   0.87420000   0.58620690
353.00000000  63.00000000  44.00000000   0.41121495
354.00000000  43.71000000   0.87420000   0.62500000
355.00000000  54.00000000  70.00000000   0.56451613
356.00000000  43.71000000   0.87420000   0.18421053
357.00000000  21.00000000  79.00000000   0.79000000
358.00000000 -19.00000000 113.00000000   1.20212766
359.00000000  43.71000000   0.87420000   0.70422535
360.00000000  43.71000000   0.87420000   0.60975610
361.00000000  38.00000000  54.00000000   0.58695652
362.00000000  43.71000000   0.87420000   0.38636364
363.00000000  43.71000000   0.87420000   0.80000000
364.00000000  41.00000000  58.00000000   0.58585859
365.00000000  43.71000000   0.87420000   1.05555556
366.00000000  43.71000000   0.87420000   0.70967742
367.00000000  20.00000000  86.00000000   0.81132075
368.00000000  43.71000000   0.87420000   1.16000000
369.00000000  43.71000000   0.87420000   1.06666667
370.00000000  43.71000000   0.87420000   0.40909091
371.00000000  43.71000000   0.87420000   1.34482759
372.00000000  43.71000000   0.87420000   0.47058824
373.00000000  43.71000000   0.87420000   0.93023256
374.00000000  43.71000000   0.87420000   1.35714286
375.00000000  43.71000000   0.87420000   0.69090909
376.00000000  43.71000000   0.87420000   0.59740260
377.00000000  43.71000000   0.87420000   0.74509804
378.00000000  34.00000000  68.00000000   0.66666667
379.00000000  43.71000000   0.87420000   0.93750000
380.00000000  43.71000000   0.87420000   0.25301205
381.00000000  43.71000000   0.87420000   0.71764706
382.00000000  43.71000000   0.87420000   0.87142857
383.00000000  43.71000000   0.87420000   0.81428571
384.00000000  29.00000000  73.00000000   0.71568627
385.00000000  43.71000000   0.87420000   1.45454545
386.00000000  43.71000000   0.87420000   1.00000000
387.00000000  43.71000000   0.87420000   0.45205479
388.00000000  43.71000000   0.87420000   1.37142857
389.00000000  43.71000000   0.87420000   1.62162162
390.00000000  43.71000000   0.87420000   0.72058824
391.00000000  43.71000000   0.87420000   0.88571429
392.00000000  43.71000000   0.87420000   1.84210526
393.00000000  43.71000000   0.87420000   1.25000000
394.00000000  43.71000000   0.87420000   0.80851064
395.00000000  18.00000000  89.00000000   0.83177570
396.00000000  -8.00000000 101.00000000   1.08602151
397.00000000  43.71000000   0.87420000   0.94736842
398.00000000  43.71000000   0.87420000   0.96969697
399.00000000  43.71000000   0.87420000   1.71428571
400.00000000  43.71000000   0.87420000   1.32608696
401.00000000  43.71000000   0.87420000   0.35526316
402.00000000  43.71000000   0.87420000   0.72727273
403.00000000  43.71000000   0.87420000   1.40540541
404.00000000  43.71000000   0.87420000   0.72972973
405.00000000  43.71000000   0.87420000   3.22222222
406.00000000  43.71000000   0.87420000   0.76388889
407.00000000  43.71000000   0.87420000   0.97619048
408.00000000  43.71000000   0.87420000   0.77500000
409.00000000  43.71000000   0.87420000   0.32911392
410.00000000   3.00000000  95.00000000   0.96938776
411.00000000  43.71000000   0.87420000   0.41463415
412.00000000  43.71000000   0.87420000   0.71212121
413.00000000   2.00000000  88.00000000   0.97777778
414.00000000  30.00000000  62.00000000   0.67391304
415.00000000  43.71000000   0.87420000   1.10526316
416.00000000  43.71000000   0.87420000   1.01886792
417.00000000  10.00000000  79.00000000   0.88764045
418.00000000  43.71000000   0.87420000  -0.00000000
419.00000000  43.71000000   0.87420000  -1.57894737
420.00000000  43.71000000   0.87420000   1.17391304
421.00000000  43.71000000   0.87420000   0.48611111
422.00000000  43.71000000   0.87420000  18.00000000
423.00000000  43.71000000   0.87420000   1.25714286
424.00000000  43.71000000   0.87420000   0.91489362
425.00000000  43.71000000   0.87420000   1.06896552
426.00000000  43.71000000   0.87420000   6.20000000
427.00000000  43.71000000   0.87420000   0.75000000
428.00000000  25.00000000  77.00000000   0.75490196
429.00000000  43.71000000   0.87420000   1.45000000
430.00000000  43.71000000   0.87420000   0.96875000
431.00000000  43.71000000   0.87420000   1.03773585
432.00000000  43.71000000   0.87420000   0.81132075
433.00000000  43.71000000   0.87420000   1.17857143
434.00000000  66.00000000  66.00000000   0.50000000
435.00000000  27.00000000  62.00000000   0.69662921
436.00000000  43.71000000   0.87420000   1.01818182
437.00000000  85.00000000  54.00000000   0.38848921
438.00000000  43.71000000   0.87420000   0.96428571
439.00000000  43.71000000   0.87420000   0.44444444
440.00000000 -11.00000000 159.00000000   1.07432432
441.00000000  43.71000000   0.87420000   0.65000000
442.00000000  43.71000000   0.87420000   0.68235294
443.00000000  43.71000000   0.87420000   0.97368421
444.00000000  43.71000000   0.87420000   0.88461538
445.00000000  43.71000000   0.87420000   1.05405405
446.00000000  43.71000000   0.87420000   0.77083333
447.00000000  43.71000000   0.87420000   0.46296296
448.00000000  43.71000000   0.87420000   0.58227848
449.00000000  74.00000000  61.00000000   0.45185185
450.00000000  43.71000000   0.87420000   6.00000000
451.00000000  43.71000000   0.87420000   2.29166667
452.00000000  43.71000000   0.87420000   0.23076923
453.00000000  43.71000000   0.87420000   0.83783784
454.00000000  43.71000000   0.87420000   0.77419355
455.00000000  43.71000000   0.87420000   0.95161290
456.00000000  43.71000000   0.87420000   0.85714286
457.00000000  43.71000000   0.87420000   3.09090909
458.00000000  43.71000000   0.87420000   0.75000000
459.00000000  43.71000000   0.87420000   0.77777778
460.00000000  43.71000000   0.87420000   0.57407407
461.00000000  43.71000000   0.87420000   0.72151899
462.00000000  43.71000000   0.87420000   1.11764706
463.00000000  43.71000000   0.87420000   0.58904110
464.00000000  43.71000000   0.87420000   1.32000000
465.00000000  43.71000000   0.87420000   0.86486486
466.00000000   7.00000000  88.00000000   0.92631579
467.00000000  43.71000000   0.87420000   0.63291139
468.00000000  43.71000000   0.87420000   0.64285714
469.00000000  -3.00000000  92.00000000   1.03370787
470.00000000  24.00000000  80.00000000   0.76923077
471.00000000  28.00000000  85.00000000   0.75221239
472.00000000  29.00000000  71.00000000   0.71000000
473.00000000   5.00000000 105.00000000   0.95454545
474.00000000  43.71000000   0.87420000   6.66666667
475.00000000  76.00000000  44.00000000   0.36666667
476.00000000  43.71000000   0.87420000  -0.09523810
477.00000000  43.71000000   0.87420000   0.83333333
478.00000000  43.71000000   0.87420000   0.79069767
479.00000000  81.00000000  41.00000000   0.33606557
480.00000000  43.71000000   0.87420000   0.50746269
481.00000000  43.71000000   0.87420000   0.64473684
482.00000000  43.71000000   0.87420000   0.85714286
483.00000000  43.71000000   0.87420000  -3.75000000
484.00000000  43.71000000   0.87420000   1.07692308
485.00000000  43.71000000   0.87420000   0.68571429
486.00000000  43.71000000   0.87420000   0.57647059
487.00000000  52.00000000  85.00000000   0.62043796
488.00000000  44.00000000  57.00000000   0.56435644
489.00000000  43.71000000   0.87420000   1.48979592
490.00000000  43.71000000   0.87420000   1.23076923
491.00000000  43.71000000   0.87420000   0.88405797
492.00000000  43.71000000   0.87420000   0.73170732
493.00000000  43.71000000   0.87420000   1.21212121
494.00000000  43.71000000   0.87420000   0.47222222
495.00000000  16.00000000  80.00000000   0.83333333
496.00000000  43.71000000   0.87420000   0.43243243
497.00000000  43.71000000   0.87420000   0.98148148
498.00000000  43.71000000   0.87420000  -0.10714286
499.00000000  43.71000000   0.87420000   0.86885246
500.00000000  43.71000000   0.87420000   0.92452830
