# Supplementary material for: Ubiquitin transfer by a RING E3 ligase occurs from a closed E2~ubiquitin conformation
Source: Nat Commun. 2020 Jun 5;11:2846. doi: 10.1038/s41467-020-16666-y (PMC7275055; doi:10.1038/s41467-020-16666-y)
Supplement: Supplementary file 4 — Source Data [file 41467_2020_16666_MOESM4_ESM.zip › Source_Data/Figures/Figure_5/Figure_5a/ASCII_44RNF4/9_90with_fret.dat]

  0.00000000  71.00000000 265.00000000   0.78869048
  1.00000000  18.00000000 205.00000000   0.91928251
  2.00000000 192.00000000 150.00000000   0.43859649
  3.00000000 108.00000000 214.00000000   0.66459627
  4.00000000  93.00000000 227.00000000   0.70937500
  5.00000000  91.00000000 185.00000000   0.67028986
  6.00000000  88.00000000 205.00000000   0.69965870
  7.00000000  69.00000000 139.00000000   0.66826923
  8.00000000 131.00000000 244.00000000   0.65066667
  9.00000000 107.00000000 178.00000000   0.62456140
 10.00000000  96.00000000 225.00000000   0.70093458
 11.00000000  99.00000000 270.00000000   0.73170732
 12.00000000  75.00000000 174.00000000   0.69879518
 13.00000000  68.00000000 164.00000000   0.70689655
 14.00000000 172.00000000 133.00000000   0.43606557
 15.00000000 126.00000000  65.00000000   0.34031414
 16.00000000  33.00000000  30.00000000   0.47619048
 17.00000000  23.00000000  76.00000000   0.76767677
 18.00000000  24.00000000  36.00000000   0.60000000
 19.00000000  36.00000000   4.00000000   0.10000000
 20.00000000  -5.00000000  76.00000000   1.07042254
 21.00000000  47.00000000   4.00000000   0.07843137
 22.00000000  43.00000000  26.00000000   0.37681159
 23.00000000  -1.00000000  35.00000000   1.02941176
 24.00000000  74.00000000  66.00000000   0.47142857
 25.00000000  67.00000000  17.00000000   0.20238095
 26.00000000  33.00000000  14.00000000   0.29787234
 27.00000000  -1.00000000  26.00000000   1.04000000
 28.00000000   5.00000000  40.00000000   0.88888889
 29.00000000  73.00000000  53.00000000   0.42063492
 30.00000000  19.00000000  46.00000000   0.70769231
 31.00000000   4.00000000  26.00000000   0.86666667
 32.00000000  36.00000000  55.00000000   0.60439560
 33.00000000  68.00000000  49.00000000   0.41880342
 34.00000000  24.00000000  32.00000000   0.57142857
 35.00000000  48.00000000  32.00000000   0.40000000
 36.00000000  33.00000000  13.00000000   0.28260870
 37.00000000 -14.00000000  11.00000000  -3.66666667
 38.00000000  16.00000000  -4.00000000  -0.33333333
 39.00000000 -14.00000000  29.00000000   1.93333333
 40.00000000   6.00000000  16.00000000   0.72727273
 41.00000000  54.00000000   6.00000000   0.10000000
 42.00000000  -2.00000000  42.00000000   1.05000000
 43.00000000  38.00000000  23.00000000   0.37704918
 44.00000000   8.00000000  20.00000000   0.71428571
 45.00000000 -25.00000000  31.00000000   5.16666667
 46.00000000  27.00000000  24.00000000   0.47058824
 47.00000000  17.00000000  18.00000000   0.51428571
 48.00000000  39.00000000  17.00000000   0.30357143
 49.00000000  41.00000000   2.00000000   0.04651163
 50.00000000   5.00000000  13.00000000   0.72222222
 51.00000000 -35.00000000   2.00000000  -0.06060606
 52.00000000  28.00000000  28.00000000   0.50000000
 53.00000000   3.00000000   1.00000000   0.25000000
 54.00000000  -6.00000000  24.00000000   1.33333333
 55.00000000  -5.00000000   0.00000000  -0.00000000
 56.00000000  23.00000000  37.00000000   0.61666667
 57.00000000  20.00000000  15.00000000   0.42857143
 58.00000000  52.00000000  17.00000000   0.24637681
 59.00000000   6.00000000  16.00000000   0.72727273
 60.00000000  57.00000000  34.00000000   0.37362637
 61.00000000  15.00000000  52.00000000   0.77611940
 62.00000000  -9.00000000  29.00000000   1.45000000
 63.00000000  24.00000000  13.00000000   0.35135135
 64.00000000  12.00000000  54.00000000   0.81818182
 65.00000000  44.00000000   3.00000000   0.06382979
 66.00000000  -4.00000000   0.00000000  -0.00000000
 67.00000000 -16.00000000  32.00000000   2.00000000
 68.00000000  -2.00000000  14.00000000   1.16666667
 69.00000000   6.00000000  -2.00000000  -0.50000000
 70.00000000  77.00000000  49.00000000   0.38888889
 71.00000000   0.00000000 -16.00000000   1.00000000
 72.00000000   4.00000000   2.00000000   0.33333333
 73.00000000 -19.00000000  22.00000000   7.33333333
 74.00000000  14.00000000  -6.00000000  -0.75000000
 75.00000000  18.00000000   4.00000000   0.18181818
 76.00000000  25.00000000  -1.00000000  -0.04166667
 77.00000000  18.00000000  22.00000000   0.55000000
 78.00000000 -15.00000000  29.00000000   2.07142857
 79.00000000   5.00000000  30.00000000   0.85714286
 80.00000000   5.00000000  18.00000000   0.78260870
 81.00000000  21.00000000  40.00000000   0.65573770
 82.00000000  25.00000000  76.00000000   0.75247525
 83.00000000  15.00000000  12.00000000   0.44444444
 84.00000000  23.00000000  21.00000000   0.47727273
 85.00000000  12.00000000  20.00000000   0.62500000
 86.00000000  18.00000000  30.00000000   0.62500000
 87.00000000  47.00000000  -7.00000000  -0.17500000
 88.00000000   8.00000000  13.00000000   0.61904762
 89.00000000  24.00000000   1.00000000   0.04000000
 90.00000000 -14.00000000  36.00000000   1.63636364
 91.00000000  23.00000000 -15.00000000  -1.87500000
 92.00000000  -2.00000000   0.00000000  -0.00000000
 93.00000000  29.00000000  16.00000000   0.35555556
 94.00000000  31.00000000  11.00000000   0.26190476
 95.00000000   1.00000000  35.00000000   0.97222222
 96.00000000  22.00000000  -5.00000000  -0.29411765
 97.00000000  26.00000000  10.00000000   0.27777778
 98.00000000  -9.00000000  -7.00000000   0.43750000
 99.00000000   2.00000000  22.00000000   0.91666667
100.00000000  15.00000000  -6.00000000  -0.66666667
101.00000000  34.00000000  31.00000000   0.47692308
102.00000000 -10.00000000 -13.00000000   0.56521739
103.00000000  11.00000000 -25.00000000   1.78571429
104.00000000  -2.00000000  11.00000000   1.22222222
105.00000000  66.00000000  -8.00000000  -0.13793103
106.00000000  13.00000000   6.00000000   0.31578947
107.00000000  34.00000000  16.00000000   0.32000000
108.00000000   3.00000000  -6.00000000   2.00000000
109.00000000  -8.00000000   4.00000000  -1.00000000
110.00000000 -15.00000000  19.00000000   4.75000000
111.00000000   0.00000000  -7.00000000   1.00000000
112.00000000 -12.00000000   3.00000000  -0.33333333
113.00000000 -14.00000000  22.00000000   2.75000000
114.00000000   4.00000000  13.00000000   0.76470588
115.00000000  26.00000000  53.00000000   0.67088608
116.00000000 -30.00000000 -25.00000000   0.45454545
117.00000000 -30.00000000  23.00000000  -3.28571429
118.00000000  -4.00000000   9.00000000   1.80000000
119.00000000  30.00000000  16.00000000   0.34782609
120.00000000  -4.00000000   0.00000000  -0.00000000
121.00000000  40.00000000  40.00000000   0.50000000
122.00000000  27.00000000  13.00000000   0.32500000
123.00000000  20.00000000  -2.00000000  -0.11111111
124.00000000  28.00000000  -2.00000000  -0.07692308
125.00000000 -20.00000000 -11.00000000   0.35483871
126.00000000   8.00000000  44.00000000   0.84615385
127.00000000 -42.00000000  11.00000000  -0.35483871
128.00000000  30.00000000  23.00000000   0.43396226
129.00000000  41.00000000  37.00000000   0.47435897
130.00000000   1.00000000  -4.00000000   1.33333333
131.00000000   4.00000000  30.00000000   0.88235294
132.00000000  12.00000000  38.00000000   0.76000000
133.00000000  -2.00000000  13.00000000   1.18181818
134.00000000  26.00000000   3.00000000   0.10344828
135.00000000 -15.00000000  23.00000000   2.87500000
136.00000000 -10.00000000  33.00000000   1.43478261
137.00000000  38.00000000  28.00000000   0.42424242
138.00000000  17.00000000  29.00000000   0.63043478
139.00000000  34.00000000  44.00000000   0.56410256
140.00000000  28.00000000 -10.00000000  -0.55555556
141.00000000   3.00000000  64.00000000   0.95522388
142.00000000  12.00000000  42.00000000   0.77777778
143.00000000  70.00000000  -7.00000000  -0.11111111
144.00000000 -13.00000000 -10.00000000   0.43478261
145.00000000 -58.00000000   0.00000000  -0.00000000
146.00000000  25.00000000  20.00000000   0.44444444
147.00000000  78.00000000 -10.00000000  -0.14705882
148.00000000  20.00000000  13.00000000   0.39393939
149.00000000   5.00000000  17.00000000   0.77272727
150.00000000   1.00000000   4.00000000   0.80000000
151.00000000   6.00000000  28.00000000   0.82352941
152.00000000  33.00000000   2.00000000   0.05714286
153.00000000 -28.00000000   4.00000000  -0.16666667
154.00000000  57.00000000  19.00000000   0.25000000
155.00000000  23.00000000   3.00000000   0.11538462
156.00000000  26.00000000  -7.00000000  -0.36842105
157.00000000 -35.00000000   5.00000000  -0.16666667
158.00000000  23.00000000   9.00000000   0.28125000
159.00000000  -3.00000000  13.00000000   1.30000000
160.00000000  36.00000000  11.00000000   0.23404255
161.00000000 -16.00000000  12.00000000  -3.00000000
162.00000000  -9.00000000  37.00000000   1.32142857
163.00000000  -3.00000000  15.00000000   1.25000000
164.00000000  13.00000000 -20.00000000   2.85714286
165.00000000  21.00000000  56.00000000   0.72727273
166.00000000 -14.00000000  12.00000000  -6.00000000
167.00000000  15.00000000   3.00000000   0.16666667
168.00000000   3.00000000   7.00000000   0.70000000
169.00000000  18.00000000  52.00000000   0.74285714
170.00000000  -3.00000000   5.00000000   2.50000000
171.00000000 -12.00000000  24.00000000   2.00000000
172.00000000   8.00000000   3.00000000   0.27272727
173.00000000  10.00000000  24.00000000   0.70588235
174.00000000  75.00000000  15.00000000   0.16666667
175.00000000  -8.00000000  19.00000000   1.72727273
176.00000000  13.00000000  21.00000000   0.61764706
177.00000000 -18.00000000   0.00000000  -0.00000000
178.00000000 -25.00000000  29.00000000   7.25000000
179.00000000  46.00000000  -6.00000000  -0.15000000
180.00000000   6.00000000  26.00000000   0.81250000
181.00000000  30.00000000   8.00000000   0.21052632
182.00000000  27.00000000  43.00000000   0.61428571
183.00000000 -17.00000000  42.00000000   1.68000000
184.00000000  72.00000000  23.00000000   0.24210526
185.00000000 -52.00000000   3.00000000  -0.06122449
186.00000000  27.00000000  25.00000000   0.48076923
187.00000000 -21.00000000  13.00000000  -1.62500000
188.00000000 -15.00000000   9.00000000  -1.50000000
189.00000000  66.00000000  17.00000000   0.20481928
190.00000000  10.00000000 -15.00000000   3.00000000
191.00000000  21.00000000  29.00000000   0.58000000
192.00000000  46.00000000  37.00000000   0.44578313
193.00000000 -23.00000000   8.00000000  -0.53333333
194.00000000 -23.00000000  46.00000000   2.00000000
195.00000000 -18.00000000  24.00000000   4.00000000
196.00000000 -10.00000000  39.00000000   1.34482759
197.00000000  -9.00000000  -4.00000000   0.30769231
198.00000000 -12.00000000  -6.00000000   0.33333333
199.00000000  35.00000000 -13.00000000  -0.59090909
200.00000000   0.00000000  -4.00000000   1.00000000
201.00000000   0.00000000  17.00000000   1.00000000
202.00000000  62.00000000  -7.00000000  -0.12727273
203.00000000  10.00000000  -5.00000000  -1.00000000
204.00000000  11.00000000  26.00000000   0.70270270
205.00000000  15.00000000   3.00000000   0.16666667
206.00000000  49.00000000  38.00000000   0.43678161
207.00000000   7.00000000 -16.00000000   1.77777778
208.00000000  36.00000000  28.00000000   0.43750000
209.00000000  -4.00000000   5.00000000   5.00000000
210.00000000  -5.00000000 -16.00000000   0.76190476
211.00000000  11.00000000 -28.00000000   1.64705882
212.00000000  23.00000000  15.00000000   0.39473684
213.00000000 -15.00000000   8.00000000  -1.14285714
214.00000000 -10.00000000  34.00000000   1.41666667
215.00000000  14.00000000  -9.00000000  -1.80000000
216.00000000  28.00000000   2.00000000   0.06666667
217.00000000  28.00000000  56.00000000   0.66666667
218.00000000 -22.00000000   8.00000000  -0.57142857
219.00000000  63.00000000  -8.00000000  -0.14545455
220.00000000 -26.00000000  17.00000000  -1.88888889
221.00000000  -2.00000000  -4.00000000   0.66666667
222.00000000  16.00000000  48.00000000   0.75000000
223.00000000  -1.00000000  -9.00000000   0.90000000
224.00000000  -1.00000000 -11.00000000   0.91666667
225.00000000  -3.00000000 -26.00000000   0.89655172
226.00000000  55.00000000  47.00000000   0.46078431
227.00000000  -7.00000000  15.00000000   1.87500000
228.00000000  76.00000000  12.00000000   0.13636364
229.00000000  23.00000000  33.00000000   0.58928571
230.00000000   2.00000000 -15.00000000   1.15384615
231.00000000  10.00000000   0.00000000   0.00000000
232.00000000  17.00000000 -29.00000000   2.41666667
233.00000000 -26.00000000  18.00000000  -2.25000000
234.00000000   3.00000000  28.00000000   0.90322581
235.00000000  -3.00000000  -7.00000000   0.70000000
236.00000000  -5.00000000  17.00000000   1.41666667
237.00000000  -9.00000000  10.00000000  10.00000000
238.00000000  11.00000000  20.00000000   0.64516129
239.00000000  41.00000000   2.00000000   0.04651163
240.00000000  33.00000000  25.00000000   0.43103448
241.00000000  49.00000000   0.00000000   0.00000000
242.00000000  23.00000000   7.00000000   0.23333333
243.00000000  11.00000000   3.00000000   0.21428571
244.00000000  21.00000000  11.00000000   0.34375000
245.00000000  44.00000000  37.00000000   0.45679012
246.00000000  16.00000000 -22.00000000   3.66666667
247.00000000  13.00000000  42.00000000   0.76363636
248.00000000  31.00000000  12.00000000   0.27906977
249.00000000  39.00000000  -6.00000000  -0.18181818
250.00000000  47.00000000   0.00000000   0.00000000
251.00000000  44.00000000   3.00000000   0.06382979
252.00000000  25.00000000 -20.00000000  -4.00000000
253.00000000  65.00000000  30.00000000   0.31578947
254.00000000  -2.00000000   4.00000000   2.00000000
255.00000000  41.00000000  34.00000000   0.45333333
256.00000000  35.00000000  32.00000000   0.47761194
257.00000000  21.00000000  14.00000000   0.40000000
258.00000000  36.00000000  22.00000000   0.37931034
259.00000000   6.00000000  37.00000000   0.86046512
260.00000000 -15.00000000  21.00000000   3.50000000
261.00000000  31.00000000  29.00000000   0.48333333
262.00000000  36.00000000  18.00000000   0.33333333
263.00000000  24.00000000  36.00000000   0.60000000
264.00000000 -20.00000000   8.00000000  -0.66666667
265.00000000  30.00000000  19.00000000   0.38775510
266.00000000  -2.00000000  16.00000000   1.14285714
267.00000000  49.00000000   6.00000000   0.10909091
268.00000000 -34.00000000  25.00000000  -2.77777778
269.00000000 -16.00000000  19.00000000   6.33333333
270.00000000  22.00000000 -10.00000000  -0.83333333
271.00000000  36.00000000  -7.00000000  -0.24137931
272.00000000 -20.00000000  25.00000000   5.00000000
273.00000000  16.00000000  -7.00000000  -0.77777778
274.00000000  13.00000000  -8.00000000  -1.60000000
275.00000000  28.00000000   6.00000000   0.17647059
276.00000000  13.00000000   4.00000000   0.23529412
277.00000000   1.00000000 -25.00000000   1.04166667
278.00000000   5.00000000  -4.00000000  -4.00000000
279.00000000   7.00000000 -10.00000000   3.33333333
280.00000000  49.00000000  -8.00000000  -0.19512195
281.00000000   1.00000000  -3.00000000   1.50000000
282.00000000  31.00000000  26.00000000   0.45614035
283.00000000  11.00000000   3.00000000   0.21428571
284.00000000  18.00000000  10.00000000   0.35714286
285.00000000  -3.00000000 -14.00000000   0.82352941
286.00000000  19.00000000  12.00000000   0.38709677
287.00000000  12.00000000   9.00000000   0.42857143
288.00000000   1.00000000   2.00000000   0.66666667
289.00000000 -12.00000000  12.00000000   0.50000000
290.00000000 -40.00000000 -16.00000000   0.28571429
291.00000000  13.00000000   6.00000000   0.31578947
292.00000000  -9.00000000   0.00000000  -0.00000000
293.00000000  22.00000000   8.00000000   0.26666667
294.00000000   5.00000000 -14.00000000   1.55555556
295.00000000  50.00000000  -8.00000000  -0.19047619
296.00000000 -16.00000000  30.00000000   2.14285714
297.00000000  37.00000000 -23.00000000  -1.64285714
298.00000000  10.00000000  19.00000000   0.65517241
299.00000000  30.00000000  21.00000000   0.41176471
300.00000000  -5.00000000  40.00000000   1.14285714
301.00000000   9.00000000   9.00000000   0.50000000
302.00000000  16.00000000  50.00000000   0.75757576
303.00000000  36.00000000 -19.00000000  -1.11764706
304.00000000  12.00000000 -21.00000000   2.33333333
305.00000000  37.00000000 -10.00000000  -0.37037037
306.00000000  17.00000000  10.00000000   0.37037037
307.00000000  18.00000000  -1.00000000  -0.05882353
308.00000000 -11.00000000  21.00000000   2.10000000
309.00000000   7.00000000   7.00000000   0.50000000
310.00000000  53.00000000  -3.00000000  -0.06000000
311.00000000  82.00000000  20.00000000   0.19607843
312.00000000  34.00000000  21.00000000   0.38181818
313.00000000  73.00000000 -15.00000000  -0.25862069
314.00000000  -7.00000000 -20.00000000   0.74074074
315.00000000   3.00000000   6.00000000   0.66666667
316.00000000 -11.00000000  26.00000000   1.73333333
317.00000000 -35.00000000  -4.00000000   0.10256410
318.00000000  13.00000000  -4.00000000  -0.44444444
319.00000000  36.00000000  10.00000000   0.21739130
320.00000000   8.00000000  30.00000000   0.78947368
321.00000000 -19.00000000   9.00000000  -0.90000000
322.00000000   2.00000000  11.00000000   0.84615385
323.00000000   0.00000000  17.00000000   1.00000000
324.00000000  52.00000000  -9.00000000  -0.20930233
325.00000000 -21.00000000   6.00000000  -0.40000000
326.00000000  10.00000000  -2.00000000  -0.25000000
327.00000000   7.00000000  -5.00000000  -2.50000000
328.00000000  15.00000000 -11.00000000  -2.75000000
329.00000000  17.00000000 -15.00000000  -7.50000000
330.00000000  -7.00000000  -1.00000000   0.12500000
331.00000000 -17.00000000 -15.00000000   0.46875000
332.00000000   8.00000000  -4.00000000  -1.00000000
333.00000000 -10.00000000  26.00000000   1.62500000
334.00000000  39.00000000  11.00000000   0.22000000
335.00000000  -6.00000000   6.00000000   0.50000000
336.00000000 -16.00000000 -11.00000000   0.40740741
337.00000000   7.00000000 -14.00000000   2.00000000
338.00000000  44.00000000  -7.00000000  -0.18918919
339.00000000 -24.00000000  -1.00000000   0.04000000
340.00000000   2.00000000  -7.00000000   1.40000000
341.00000000  27.00000000 -18.00000000  -2.00000000
342.00000000  12.00000000   7.00000000   0.36842105
343.00000000 -26.00000000  18.00000000  -2.25000000
344.00000000   7.00000000  23.00000000   0.76666667
345.00000000   7.00000000  12.00000000   0.63157895
346.00000000  35.00000000  23.00000000   0.39655172
347.00000000  43.00000000  42.00000000   0.49411765
348.00000000  79.00000000 -11.00000000  -0.16176471
349.00000000  17.00000000  15.00000000   0.46875000
350.00000000  16.00000000  13.00000000   0.44827586
351.00000000  30.00000000  16.00000000   0.34782609
352.00000000  48.00000000 -15.00000000  -0.45454545
353.00000000  -6.00000000  27.00000000   1.28571429
354.00000000 -23.00000000   4.00000000  -0.21052632
355.00000000  16.00000000   9.00000000   0.36000000
356.00000000  34.00000000  15.00000000   0.30612245
357.00000000  10.00000000  15.00000000   0.60000000
358.00000000  34.00000000  20.00000000   0.37037037
359.00000000  33.00000000  20.00000000   0.37735849
360.00000000   6.00000000  20.00000000   0.76923077
361.00000000  40.00000000   3.00000000   0.06976744
362.00000000 -41.00000000  -7.00000000   0.14583333
363.00000000 -22.00000000 -10.00000000   0.31250000
364.00000000  12.00000000  25.00000000   0.67567568
365.00000000  92.00000000  53.00000000   0.36551724
366.00000000 -21.00000000  21.00000000   0.50000000
367.00000000 -11.00000000  -2.00000000   0.15384615
368.00000000  -5.00000000 -10.00000000   0.66666667
369.00000000  56.00000000  -1.00000000  -0.01818182
370.00000000  17.00000000  11.00000000   0.39285714
371.00000000  39.00000000 -16.00000000  -0.69565217
372.00000000   6.00000000  14.00000000   0.70000000
373.00000000  31.00000000  -3.00000000  -0.10714286
374.00000000  -5.00000000  17.00000000   1.41666667
375.00000000  13.00000000  31.00000000   0.70454545
376.00000000 -43.00000000  39.00000000  -9.75000000
377.00000000  38.00000000  18.00000000   0.32142857
378.00000000   6.00000000 -20.00000000   1.42857143
379.00000000  12.00000000   4.00000000   0.25000000
380.00000000 -17.00000000  16.00000000 -16.00000000
381.00000000  27.00000000  14.00000000   0.34146341
382.00000000   5.00000000   3.00000000   0.37500000
383.00000000   3.00000000 -21.00000000   1.16666667
384.00000000  12.00000000  40.00000000   0.76923077
385.00000000  -6.00000000  -3.00000000   0.33333333
386.00000000 -12.00000000  39.00000000   1.44444444
387.00000000 -13.00000000  55.00000000   1.30952381
388.00000000 -42.00000000  11.00000000  -0.35483871
389.00000000  30.00000000  17.00000000   0.36170213
390.00000000  20.00000000  37.00000000   0.64912281
391.00000000 -20.00000000  18.00000000  -9.00000000
392.00000000  25.00000000  22.00000000   0.46808511
393.00000000   1.00000000  18.00000000   0.94736842
394.00000000   9.00000000  13.00000000   0.59090909
395.00000000  -9.00000000  -3.00000000   0.25000000
396.00000000  43.00000000  31.00000000   0.41891892
397.00000000  53.00000000   0.00000000   0.00000000
398.00000000  26.00000000  12.00000000   0.31578947
399.00000000  51.00000000  36.00000000   0.41379310
400.00000000   9.00000000  10.00000000   0.52631579
401.00000000  -4.00000000  11.00000000   1.57142857
402.00000000  20.00000000  22.00000000   0.52380952
403.00000000  16.00000000  15.00000000   0.48387097
404.00000000  23.00000000  33.00000000   0.58928571
405.00000000  61.00000000   1.00000000   0.01612903
406.00000000  36.00000000  39.00000000   0.52000000
407.00000000  61.00000000 -14.00000000  -0.29787234
408.00000000  -3.00000000   6.00000000   2.00000000
409.00000000  57.00000000  15.00000000   0.20833333
410.00000000  16.00000000  13.00000000   0.44827586
411.00000000  -7.00000000  12.00000000   2.40000000
412.00000000  13.00000000   6.00000000   0.31578947
413.00000000  -4.00000000  12.00000000   1.50000000
414.00000000  28.00000000  38.00000000   0.57575758
415.00000000  14.00000000   1.00000000   0.06666667
416.00000000 -11.00000000  30.00000000   1.57894737
417.00000000 -16.00000000   4.00000000  -0.33333333
418.00000000  36.00000000  13.00000000   0.26530612
419.00000000  26.00000000   7.00000000   0.21212121
420.00000000  51.00000000  10.00000000   0.16393443
421.00000000  -7.00000000  -1.00000000   0.12500000
422.00000000   9.00000000  22.00000000   0.70967742
423.00000000  37.00000000   8.00000000   0.17777778
424.00000000  62.00000000  34.00000000   0.35416667
425.00000000 -21.00000000  -2.00000000   0.08695652
426.00000000  48.00000000   5.00000000   0.09433962
427.00000000  64.00000000   7.00000000   0.09859155
428.00000000  10.00000000  30.00000000   0.75000000
429.00000000  -5.00000000  18.00000000   1.38461538
430.00000000 -14.00000000  36.00000000   1.63636364
431.00000000   6.00000000  -3.00000000  -1.00000000
432.00000000 -17.00000000  28.00000000   2.54545455
433.00000000 -14.00000000  37.00000000   1.60869565
434.00000000  -8.00000000 -19.00000000   0.70370370
435.00000000  36.00000000  -2.00000000  -0.05882353
436.00000000  34.00000000   1.00000000   0.02857143
437.00000000  36.00000000   6.00000000   0.14285714
438.00000000  34.00000000  -1.00000000  -0.03030303
439.00000000  40.00000000  18.00000000   0.31034483
440.00000000 -15.00000000 -27.00000000   0.64285714
441.00000000  15.00000000  -7.00000000  -0.87500000
442.00000000  58.00000000 -15.00000000  -0.34883721
443.00000000   1.00000000   5.00000000   0.83333333
444.00000000  37.00000000  43.00000000   0.53750000
445.00000000 -13.00000000   9.00000000  -2.25000000
446.00000000  22.00000000  33.00000000   0.60000000
447.00000000  11.00000000  25.00000000   0.69444444
448.00000000   6.00000000  47.00000000   0.88679245
449.00000000 -32.00000000  50.00000000   2.77777778
450.00000000   5.00000000 -17.00000000   1.41666667
451.00000000  37.00000000  16.00000000   0.30188679
452.00000000 -15.00000000  16.00000000  16.00000000
453.00000000 -25.00000000  33.00000000   4.12500000
454.00000000  16.00000000  20.00000000   0.55555556
455.00000000  -3.00000000 -15.00000000   0.83333333
456.00000000   2.00000000 -15.00000000   1.15384615
457.00000000  14.00000000   9.00000000   0.39130435
458.00000000 -13.00000000   9.00000000  -2.25000000
459.00000000 -22.00000000 -17.00000000   0.43589744
460.00000000  21.00000000  32.00000000   0.60377358
461.00000000 -17.00000000  -5.00000000   0.22727273
462.00000000  19.00000000 -24.00000000   4.80000000
463.00000000   8.00000000   5.00000000   0.38461538
464.00000000  35.00000000  -6.00000000  -0.20689655
465.00000000   9.00000000  -6.00000000  -2.00000000
466.00000000   7.00000000   9.00000000   0.56250000
467.00000000  38.00000000  38.00000000   0.50000000
468.00000000 -29.00000000  -6.00000000   0.17142857
469.00000000  33.00000000   1.00000000   0.02941176
470.00000000 -13.00000000   7.00000000  -1.16666667
471.00000000  25.00000000   6.00000000   0.19354839
472.00000000 -11.00000000   6.00000000  -1.20000000
473.00000000  28.00000000   0.00000000   0.00000000
474.00000000  28.00000000  11.00000000   0.28205128
475.00000000   2.00000000  -5.00000000   1.66666667
476.00000000  35.00000000  -3.00000000  -0.09375000
477.00000000   1.00000000  17.00000000   0.94444444
478.00000000  56.00000000  27.00000000   0.32530120
479.00000000  11.00000000  -2.00000000  -0.22222222
480.00000000   0.00000000  24.00000000   1.00000000
481.00000000   1.00000000   7.00000000   0.87500000
482.00000000  39.00000000 -12.00000000  -0.44444444
483.00000000  47.00000000   0.00000000   0.00000000
484.00000000  13.00000000 -10.00000000  -3.33333333
485.00000000  38.00000000  -1.00000000  -0.02702703
486.00000000  38.00000000  11.00000000   0.22448980
487.00000000 -19.00000000  -7.00000000   0.26923077
488.00000000  22.00000000 -14.00000000  -1.75000000
489.00000000  16.00000000  10.00000000   0.38461538
490.00000000  31.00000000  51.00000000   0.62195122
491.00000000  13.00000000   8.00000000   0.38095238
492.00000000  31.00000000  30.00000000   0.49180328
493.00000000  12.00000000   0.00000000   0.00000000
494.00000000 -24.00000000  12.00000000  -1.00000000
495.00000000  15.00000000  -2.00000000  -0.15384615
496.00000000  10.00000000   3.00000000   0.23076923
497.00000000  51.00000000 -21.00000000  -0.70000000
498.00000000  21.00000000 -11.00000000  -1.10000000
499.00000000  76.00000000  15.00000000   0.16483516
500.00000000  17.00000000  11.00000000   0.39285714
