# Supplementary material for: Ubiquitin transfer by a RING E3 ligase occurs from a closed E2~ubiquitin conformation
Source: Nat Commun. 2020 Jun 5;11:2846. doi: 10.1038/s41467-020-16666-y (PMC7275055; doi:10.1038/s41467-020-16666-y)
Supplement: Supplementary file 4 — Source Data [file 41467_2020_16666_MOESM4_ESM.zip › Source_Data/Figures/Figure_5/Figure_5a/ASCII_44RNF4/9_92with_fret.dat]

  0.00000000 156.00000000 266.00000000   0.63033175
  1.00000000 106.00000000 230.00000000   0.68452381
  2.00000000 123.00000000 227.00000000   0.64857143
  3.00000000 156.00000000 263.00000000   0.62768496
  4.00000000 118.00000000 156.00000000   0.56934307
  5.00000000 158.00000000 252.00000000   0.61463415
  6.00000000 179.00000000 219.00000000   0.55025126
  7.00000000 135.00000000 214.00000000   0.61318052
  8.00000000 124.00000000 219.00000000   0.63848397
  9.00000000 141.00000000 241.00000000   0.63089005
 10.00000000 113.00000000 280.00000000   0.71246819
 11.00000000 157.00000000 192.00000000   0.55014327
 12.00000000 133.00000000 250.00000000   0.65274151
 13.00000000 129.00000000 234.00000000   0.64462810
 14.00000000  74.00000000 272.00000000   0.78612717
 15.00000000 148.00000000 258.00000000   0.63546798
 16.00000000 156.00000000 221.00000000   0.58620690
 17.00000000 119.00000000 171.00000000   0.58965517
 18.00000000 109.00000000 259.00000000   0.70380435
 19.00000000 104.00000000 199.00000000   0.65676568
 20.00000000  17.00000000  63.00000000   0.78750000
 21.00000000 -23.00000000  20.00000000  -6.66666667
 22.00000000  56.00000000   6.00000000   0.09677419
 23.00000000  -9.00000000  59.00000000   1.18000000
 24.00000000   9.00000000  32.00000000   0.78048780
 25.00000000  44.00000000  48.00000000   0.52173913
 26.00000000  77.00000000  41.00000000   0.34745763
 27.00000000  32.00000000  71.00000000   0.68932039
 28.00000000 190.00000000  91.00000000   0.32384342
 29.00000000 267.00000000  39.00000000   0.12745098
 30.00000000  23.00000000  56.00000000   0.70886076
 31.00000000  20.00000000  56.00000000   0.73684211
 32.00000000  56.00000000  22.00000000   0.28205128
 33.00000000  32.00000000  65.00000000   0.67010309
 34.00000000 -21.00000000  18.00000000  -6.00000000
 35.00000000  64.00000000  12.00000000   0.15789474
 36.00000000  26.00000000  59.00000000   0.69411765
 37.00000000  11.00000000  59.00000000   0.84285714
 38.00000000  19.00000000  38.00000000   0.66666667
 39.00000000  18.00000000  33.00000000   0.64705882
 40.00000000  86.00000000  32.00000000   0.27118644
 41.00000000  36.00000000  36.00000000   0.50000000
 42.00000000   3.00000000  41.00000000   0.93181818
 43.00000000  18.00000000  36.00000000   0.66666667
 44.00000000   6.00000000  33.00000000   0.84615385
 45.00000000 -15.00000000  30.00000000   2.00000000
 46.00000000 -24.00000000  51.00000000   1.88888889
 47.00000000  17.00000000  25.00000000   0.59523810
 48.00000000  46.00000000  -1.00000000  -0.02222222
 49.00000000  31.00000000  45.00000000   0.59210526
 50.00000000 -11.00000000  48.00000000   1.29729730
 51.00000000  12.00000000  21.00000000   0.63636364
 52.00000000  27.00000000  53.00000000   0.66250000
 53.00000000 -16.00000000  64.00000000   1.33333333
 54.00000000 -21.00000000  54.00000000   1.63636364
 55.00000000  -3.00000000  32.00000000   1.10344828
 56.00000000  12.00000000  17.00000000   0.58620690
 57.00000000  -8.00000000  65.00000000   1.14035088
 58.00000000  -3.00000000  22.00000000   1.15789474
 59.00000000  -2.00000000  -2.00000000   0.50000000
 60.00000000  -2.00000000  14.00000000   1.16666667
 61.00000000  -6.00000000  24.00000000   1.33333333
 62.00000000   1.00000000  38.00000000   0.97435897
 63.00000000 -31.00000000  18.00000000  -1.38461538
 64.00000000   0.00000000  36.00000000   1.00000000
 65.00000000  19.00000000  15.00000000   0.44117647
 66.00000000   5.00000000  22.00000000   0.81481481
 67.00000000 -11.00000000  30.00000000   1.57894737
 68.00000000  -7.00000000  19.00000000   1.58333333
 69.00000000 -19.00000000  -1.00000000   0.05000000
 70.00000000  12.00000000   8.00000000   0.40000000
 71.00000000  63.00000000   0.00000000   0.00000000
 72.00000000  26.00000000  33.00000000   0.55932203
 73.00000000  26.00000000  52.00000000   0.66666667
 74.00000000 -26.00000000  44.00000000   2.44444444
 75.00000000  47.00000000  26.00000000   0.35616438
 76.00000000  70.00000000   8.00000000   0.10256410
 77.00000000  14.00000000   3.00000000   0.17647059
 78.00000000  12.00000000  51.00000000   0.80952381
 79.00000000  19.00000000  16.00000000   0.45714286
 80.00000000  47.00000000  33.00000000   0.41250000
 81.00000000 -22.00000000  14.00000000  -1.75000000
 82.00000000 -13.00000000  36.00000000   1.56521739
 83.00000000  29.00000000  40.00000000   0.57971014
 84.00000000 -11.00000000  43.00000000   1.34375000
 85.00000000 -23.00000000  32.00000000   3.55555556
 86.00000000 -51.00000000  17.00000000  -0.50000000
 87.00000000  56.00000000  57.00000000   0.50442478
 88.00000000  45.00000000  24.00000000   0.34782609
 89.00000000 -16.00000000  14.00000000  -7.00000000
 90.00000000  14.00000000  27.00000000   0.65853659
 91.00000000  17.00000000  68.00000000   0.80000000
 92.00000000   5.00000000  27.00000000   0.84375000
 93.00000000 -14.00000000   9.00000000  -1.80000000
 94.00000000  11.00000000   8.00000000   0.42105263
 95.00000000  -9.00000000  19.00000000   1.90000000
 96.00000000   2.00000000  52.00000000   0.96296296
 97.00000000  -8.00000000  15.00000000   2.14285714
 98.00000000  11.00000000  68.00000000   0.86075949
 99.00000000 -11.00000000  72.00000000   1.18032787
100.00000000   1.00000000  43.00000000   0.97727273
101.00000000 -31.00000000  23.00000000  -2.87500000
102.00000000  -1.00000000  19.00000000   1.05555556
103.00000000 -17.00000000  90.00000000   1.23287671
104.00000000   0.00000000 113.00000000   1.00000000
105.00000000  -7.00000000  25.00000000   1.38888889
106.00000000  22.00000000  17.00000000   0.43589744
107.00000000   6.00000000  10.00000000   0.62500000
108.00000000   7.00000000   4.00000000   0.36363636
109.00000000  27.00000000  17.00000000   0.38636364
110.00000000  56.00000000  44.00000000   0.44000000
111.00000000  16.00000000  45.00000000   0.73770492
112.00000000  41.00000000  38.00000000   0.48101266
113.00000000   8.00000000   5.00000000   0.38461538
114.00000000  12.00000000  43.00000000   0.78181818
115.00000000  43.00000000  18.00000000   0.29508197
116.00000000  12.00000000  20.00000000   0.62500000
117.00000000  85.00000000  34.00000000   0.28571429
118.00000000 -22.00000000   9.00000000  -0.69230769
119.00000000  -2.00000000  13.00000000   1.18181818
120.00000000 -14.00000000  58.00000000   1.31818182
121.00000000 -19.00000000  18.00000000 -18.00000000
122.00000000  20.00000000  46.00000000   0.69696970
123.00000000  10.00000000  39.00000000   0.79591837
124.00000000  -2.00000000  29.00000000   1.07407407
125.00000000  -8.00000000  42.00000000   1.23529412
126.00000000 -20.00000000  57.00000000   1.54054054
127.00000000  -3.00000000  57.00000000   1.05555556
128.00000000  18.00000000  13.00000000   0.41935484
129.00000000  15.00000000 -12.00000000  -4.00000000
130.00000000 -60.00000000  33.00000000  -1.22222222
131.00000000 -15.00000000  36.00000000   1.71428571
132.00000000  26.00000000   2.00000000   0.07142857
133.00000000  41.00000000  47.00000000   0.53409091
134.00000000   6.00000000  58.00000000   0.90625000
135.00000000 -29.00000000  36.00000000   5.14285714
136.00000000 -52.00000000  37.00000000  -2.46666667
137.00000000  15.00000000  25.00000000   0.62500000
138.00000000  70.00000000 -10.00000000  -0.16666667
139.00000000 -21.00000000  34.00000000   2.61538462
140.00000000  -6.00000000  26.00000000   1.30000000
141.00000000   4.00000000  -2.00000000  -1.00000000
142.00000000  29.00000000  31.00000000   0.51666667
143.00000000  20.00000000  -1.00000000  -0.05263158
144.00000000  16.00000000  -3.00000000  -0.23076923
145.00000000   4.00000000  29.00000000   0.87878788
146.00000000  -7.00000000  -4.00000000   0.36363636
147.00000000  13.00000000  16.00000000   0.55172414
148.00000000  44.00000000  -1.00000000  -0.02325581
149.00000000  10.00000000 -15.00000000   3.00000000
150.00000000  67.00000000  -6.00000000  -0.09836066
151.00000000  43.00000000  18.00000000   0.29508197
152.00000000  48.00000000  14.00000000   0.22580645
153.00000000 -19.00000000   3.00000000  -0.18750000
154.00000000   1.00000000  11.00000000   0.91666667
155.00000000  12.00000000  37.00000000   0.75510204
156.00000000  29.00000000  68.00000000   0.70103093
157.00000000 -13.00000000  30.00000000   1.76470588
158.00000000  11.00000000  -6.00000000  -1.20000000
159.00000000  59.00000000  12.00000000   0.16901408
160.00000000  77.00000000  10.00000000   0.11494253
161.00000000   5.00000000   7.00000000   0.58333333
162.00000000   1.00000000   3.00000000   0.75000000
163.00000000  -1.00000000  34.00000000   1.03030303
164.00000000 -12.00000000  72.00000000   1.20000000
165.00000000  -4.00000000  48.00000000   1.09090909
166.00000000  30.00000000  24.00000000   0.44444444
167.00000000  24.00000000  46.00000000   0.65714286
168.00000000 -31.00000000  45.00000000   3.21428571
169.00000000  29.00000000  40.00000000   0.57971014
170.00000000  17.00000000  42.00000000   0.71186441
171.00000000   0.00000000  28.00000000   1.00000000
172.00000000 -18.00000000 -26.00000000   0.59090909
173.00000000  15.00000000  10.00000000   0.40000000
174.00000000 -23.00000000  59.00000000   1.63888889
175.00000000  33.00000000  18.00000000   0.35294118
176.00000000  11.00000000  39.00000000   0.78000000
177.00000000 -16.00000000  14.00000000  -7.00000000
178.00000000  41.00000000  -6.00000000  -0.17142857
179.00000000  -5.00000000  37.00000000   1.15625000
180.00000000  21.00000000  -6.00000000  -0.40000000
181.00000000  40.00000000   8.00000000   0.16666667
182.00000000  67.00000000  27.00000000   0.28723404
183.00000000  43.00000000  17.00000000   0.28333333
184.00000000  44.00000000  16.00000000   0.26666667
185.00000000  19.00000000 -13.00000000  -2.16666667
186.00000000 -25.00000000  46.00000000   2.19047619
187.00000000  49.00000000  65.00000000   0.57017544
188.00000000  25.00000000   2.00000000   0.07407407
189.00000000  32.00000000  17.00000000   0.34693878
190.00000000  42.00000000   9.00000000   0.17647059
191.00000000   9.00000000  -1.00000000  -0.12500000
192.00000000  22.00000000  -4.00000000  -0.22222222
193.00000000  23.00000000  -7.00000000  -0.43750000
194.00000000  17.00000000 -10.00000000  -1.42857143
195.00000000  48.00000000 -10.00000000  -0.26315789
196.00000000  -5.00000000 -21.00000000   0.80769231
197.00000000   9.00000000  -4.00000000  -0.80000000
198.00000000  52.00000000  49.00000000   0.48514851
199.00000000  58.00000000 -21.00000000  -0.56756757
200.00000000  35.00000000  47.00000000   0.57317073
201.00000000   8.00000000   5.00000000   0.38461538
202.00000000 -23.00000000   3.00000000  -0.15000000
203.00000000  26.00000000  25.00000000   0.49019608
204.00000000  43.00000000   9.00000000   0.17307692
205.00000000  15.00000000  16.00000000   0.51612903
206.00000000  24.00000000  32.00000000   0.57142857
207.00000000   3.00000000  -3.00000000   0.50000000
208.00000000  -3.00000000  21.00000000   1.16666667
209.00000000  16.00000000  -9.00000000  -1.28571429
210.00000000   7.00000000  11.00000000   0.61111111
211.00000000   7.00000000  76.00000000   0.91566265
212.00000000   7.00000000  -4.00000000  -1.33333333
213.00000000  78.00000000  22.00000000   0.22000000
214.00000000 -17.00000000  11.00000000  -1.83333333
215.00000000   5.00000000  30.00000000   0.85714286
216.00000000  -1.00000000  39.00000000   1.02631579
217.00000000  29.00000000  25.00000000   0.46296296
218.00000000  47.00000000 -16.00000000  -0.51612903
219.00000000  -3.00000000   5.00000000   2.50000000
220.00000000  12.00000000   2.00000000   0.14285714
221.00000000   2.00000000  15.00000000   0.88235294
222.00000000  64.00000000  17.00000000   0.20987654
223.00000000 -21.00000000  13.00000000  -1.62500000
224.00000000  24.00000000  23.00000000   0.48936170
225.00000000  15.00000000   6.00000000   0.28571429
226.00000000  63.00000000  52.00000000   0.45217391
227.00000000   2.00000000  20.00000000   0.90909091
228.00000000  58.00000000  -9.00000000  -0.18367347
229.00000000  50.00000000   5.00000000   0.09090909
230.00000000  33.00000000  44.00000000   0.57142857
231.00000000  59.00000000  45.00000000   0.43269231
232.00000000   5.00000000  44.00000000   0.89795918
233.00000000  58.00000000   0.00000000   0.00000000
234.00000000 -11.00000000  36.00000000   1.44000000
235.00000000   0.00000000  36.00000000   1.00000000
236.00000000  71.00000000   4.00000000   0.05333333
237.00000000  52.00000000   5.00000000   0.08771930
238.00000000   6.00000000  12.00000000   0.66666667
239.00000000  25.00000000  -7.00000000  -0.38888889
240.00000000  27.00000000  13.00000000   0.32500000
241.00000000  17.00000000  22.00000000   0.56410256
242.00000000 -18.00000000  26.00000000   3.25000000
243.00000000   2.00000000  -1.00000000  -1.00000000
244.00000000  -2.00000000  23.00000000   1.09523810
245.00000000  -6.00000000  21.00000000   1.40000000
246.00000000  15.00000000  26.00000000   0.63414634
247.00000000  35.00000000   0.00000000   0.00000000
248.00000000  47.00000000  38.00000000   0.44705882
249.00000000 -15.00000000  23.00000000   2.87500000
250.00000000 -19.00000000 -19.00000000   0.50000000
251.00000000   6.00000000  -6.00000000   0.50000000
252.00000000 -24.00000000  61.00000000   1.64864865
253.00000000  32.00000000  25.00000000   0.43859649
254.00000000   4.00000000  43.00000000   0.91489362
255.00000000 -10.00000000 -28.00000000   0.73684211
256.00000000 -34.00000000 -11.00000000   0.24444444
257.00000000  71.00000000  25.00000000   0.26041667
258.00000000   5.00000000  14.00000000   0.73684211
259.00000000  66.00000000 -11.00000000  -0.20000000
260.00000000   6.00000000  35.00000000   0.85365854
261.00000000 -12.00000000  33.00000000   1.57142857
262.00000000  50.00000000  21.00000000   0.29577465
263.00000000  29.00000000   5.00000000   0.14705882
264.00000000  48.00000000   6.00000000   0.11111111
265.00000000   7.00000000  -3.00000000  -0.75000000
266.00000000  -8.00000000  11.00000000   3.66666667
267.00000000   8.00000000  -5.00000000  -1.66666667
268.00000000   5.00000000 -45.00000000   1.12500000
269.00000000 -16.00000000  16.00000000   0.50000000
270.00000000 -44.00000000  32.00000000  -2.66666667
271.00000000  15.00000000   2.00000000   0.11764706
272.00000000   9.00000000 -14.00000000   2.80000000
273.00000000 -11.00000000   2.00000000  -0.22222222
274.00000000   3.00000000  -6.00000000   2.00000000
275.00000000  58.00000000  26.00000000   0.30952381
276.00000000  10.00000000   8.00000000   0.44444444
277.00000000   7.00000000  43.00000000   0.86000000
278.00000000  31.00000000  -2.00000000  -0.06896552
279.00000000  70.00000000  -1.00000000  -0.01449275
280.00000000  24.00000000 -24.00000000   0.50000000
281.00000000 -32.00000000  -1.00000000   0.03030303
282.00000000  31.00000000   4.00000000   0.11428571
283.00000000 -13.00000000  14.00000000  14.00000000
284.00000000  16.00000000   2.00000000   0.11111111
285.00000000  -6.00000000   4.00000000  -2.00000000
286.00000000   8.00000000 -11.00000000   3.66666667
287.00000000 -14.00000000  -4.00000000   0.22222222
288.00000000  21.00000000 -26.00000000   5.20000000
289.00000000  20.00000000  13.00000000   0.39393939
290.00000000   2.00000000  11.00000000   0.84615385
291.00000000  15.00000000  30.00000000   0.66666667
292.00000000  43.00000000  -6.00000000  -0.16216216
293.00000000   6.00000000 -27.00000000   1.28571429
294.00000000   3.00000000   8.00000000   0.72727273
295.00000000  -6.00000000  13.00000000   1.85714286
296.00000000  22.00000000   6.00000000   0.21428571
297.00000000  41.00000000  -2.00000000  -0.05128205
298.00000000   4.00000000  28.00000000   0.87500000
299.00000000 -21.00000000 -17.00000000   0.44736842
300.00000000  57.00000000  19.00000000   0.25000000
301.00000000   3.00000000 -10.00000000   1.42857143
302.00000000 -12.00000000 -14.00000000   0.53846154
303.00000000 -15.00000000  -2.00000000   0.11764706
304.00000000 -28.00000000   5.00000000  -0.21739130
305.00000000  65.00000000  17.00000000   0.20731707
306.00000000   1.00000000   4.00000000   0.80000000
307.00000000  60.00000000  -6.00000000  -0.11111111
308.00000000  27.00000000  11.00000000   0.28947368
309.00000000  40.00000000  14.00000000   0.25925926
310.00000000  23.00000000  26.00000000   0.53061224
311.00000000  22.00000000  25.00000000   0.53191489
312.00000000  23.00000000  12.00000000   0.34285714
313.00000000  -2.00000000  -1.00000000   0.33333333
314.00000000  20.00000000   3.00000000   0.13043478
315.00000000 -25.00000000 -16.00000000   0.39024390
316.00000000  -4.00000000  37.00000000   1.12121212
317.00000000  13.00000000  13.00000000   0.50000000
318.00000000  77.00000000  45.00000000   0.36885246
319.00000000   1.00000000  -1.00000000   0.50000000
320.00000000  31.00000000 -25.00000000  -4.16666667
321.00000000  -8.00000000  42.00000000   1.23529412
322.00000000  27.00000000 -20.00000000  -2.85714286
323.00000000  52.00000000   7.00000000   0.11864407
324.00000000   7.00000000  -5.00000000  -2.50000000
325.00000000  26.00000000 -13.00000000  -1.00000000
326.00000000 -10.00000000  38.00000000   1.35714286
327.00000000  29.00000000 -20.00000000  -2.22222222
328.00000000  29.00000000 -40.00000000   3.63636364
329.00000000 -28.00000000   0.00000000  -0.00000000
330.00000000  11.00000000  15.00000000   0.57692308
331.00000000  -1.00000000  18.00000000   1.05882353
332.00000000  31.00000000  16.00000000   0.34042553
333.00000000  -5.00000000  24.00000000   1.26315789
334.00000000  58.00000000  37.00000000   0.38947368
335.00000000  17.00000000  51.00000000   0.75000000
336.00000000  27.00000000  27.00000000   0.50000000
337.00000000 -37.00000000  35.00000000 -17.50000000
338.00000000   9.00000000  33.00000000   0.78571429
339.00000000  11.00000000  -6.00000000  -1.20000000
340.00000000   7.00000000  28.00000000   0.80000000
341.00000000  -5.00000000  23.00000000   1.27777778
342.00000000  -1.00000000 -23.00000000   0.95833333
343.00000000  26.00000000  44.00000000   0.62857143
344.00000000 -18.00000000  27.00000000   3.00000000
345.00000000  34.00000000  33.00000000   0.49253731
346.00000000 -11.00000000 -16.00000000   0.59259259
347.00000000  37.00000000  -4.00000000  -0.12121212
348.00000000  17.00000000  37.00000000   0.68518519
349.00000000  14.00000000 -19.00000000   3.80000000
350.00000000  20.00000000  25.00000000   0.55555556
351.00000000 -13.00000000   0.00000000  -0.00000000
352.00000000  34.00000000  34.00000000   0.50000000
353.00000000  30.00000000  13.00000000   0.30232558
354.00000000  -1.00000000   7.00000000   1.16666667
355.00000000  18.00000000   1.00000000   0.05263158
356.00000000  31.00000000 -23.00000000  -2.87500000
357.00000000   6.00000000 -11.00000000   2.20000000
358.00000000  53.00000000   1.00000000   0.01851852
359.00000000   3.00000000 -10.00000000   1.42857143
360.00000000 -20.00000000  97.00000000   1.25974026
361.00000000  43.00000000  -8.00000000  -0.22857143
362.00000000 -40.00000000  -3.00000000   0.06976744
363.00000000  -1.00000000  -6.00000000   0.85714286
364.00000000  19.00000000   2.00000000   0.09523810
365.00000000 -43.00000000  -7.00000000   0.14000000
366.00000000  -8.00000000  20.00000000   1.66666667
367.00000000  21.00000000   9.00000000   0.30000000
368.00000000   3.00000000  12.00000000   0.80000000
369.00000000 -28.00000000  33.00000000   6.60000000
370.00000000  24.00000000   3.00000000   0.11111111
371.00000000 -25.00000000 -15.00000000   0.37500000
372.00000000 -13.00000000 -10.00000000   0.43478261
373.00000000   7.00000000 -12.00000000   2.40000000
374.00000000 -17.00000000   7.00000000  -0.70000000
375.00000000 -19.00000000  29.00000000   2.90000000
376.00000000 -41.00000000   9.00000000  -0.28125000
377.00000000   7.00000000  -3.00000000  -0.75000000
378.00000000 -10.00000000 -27.00000000   0.72972973
379.00000000 -13.00000000   3.00000000  -0.30000000
380.00000000   1.00000000 -10.00000000   1.11111111
381.00000000  -7.00000000 -14.00000000   0.66666667
382.00000000  30.00000000   1.00000000   0.03225806
383.00000000 -20.00000000  -5.00000000   0.20000000
384.00000000   8.00000000   6.00000000   0.42857143
385.00000000  -4.00000000   3.00000000  -3.00000000
386.00000000 -18.00000000 -12.00000000   0.40000000
387.00000000 -31.00000000  -6.00000000   0.16216216
388.00000000  -9.00000000  25.00000000   1.56250000
389.00000000 -11.00000000 -25.00000000   0.69444444
390.00000000  -6.00000000   2.00000000  -0.50000000
391.00000000  32.00000000  -9.00000000  -0.39130435
392.00000000   3.00000000   9.00000000   0.75000000
393.00000000  -5.00000000   8.00000000   2.66666667
394.00000000 -22.00000000  16.00000000  -2.66666667
395.00000000  -8.00000000 -18.00000000   0.69230769
396.00000000 -25.00000000  50.00000000   2.00000000
397.00000000  27.00000000 -24.00000000  -8.00000000
398.00000000   2.00000000  -5.00000000   1.66666667
399.00000000 -16.00000000   8.00000000  -1.00000000
400.00000000 -20.00000000  21.00000000  21.00000000
401.00000000 -15.00000000  -2.00000000   0.11764706
402.00000000 -20.00000000  10.00000000  -1.00000000
403.00000000  31.00000000  12.00000000   0.27906977
404.00000000  33.00000000   5.00000000   0.13157895
405.00000000  -8.00000000 -22.00000000   0.73333333
406.00000000   7.00000000 -27.00000000   1.35000000
407.00000000 -39.00000000 -19.00000000   0.32758621
408.00000000  -9.00000000  37.00000000   1.32142857
409.00000000  11.00000000  28.00000000   0.71794872
410.00000000 -42.00000000   8.00000000  -0.23529412
411.00000000  -9.00000000 -22.00000000   0.70967742
412.00000000 -24.00000000  32.00000000   4.00000000
413.00000000  -7.00000000  20.00000000   1.53846154
414.00000000 -14.00000000  -8.00000000   0.36363636
415.00000000  -5.00000000  17.00000000   1.41666667
416.00000000  10.00000000  16.00000000   0.61538462
417.00000000  14.00000000  18.00000000   0.56250000
418.00000000   0.00000000 -13.00000000   1.00000000
419.00000000 -14.00000000  29.00000000   1.93333333
420.00000000 104.00000000  -2.00000000  -0.01960784
421.00000000 -12.00000000 -11.00000000   0.47826087
422.00000000 -24.00000000  19.00000000  -3.80000000
423.00000000  24.00000000  -3.00000000  -0.14285714
424.00000000 -32.00000000 -11.00000000   0.25581395
425.00000000 -46.00000000   5.00000000  -0.12195122
426.00000000  63.00000000  -6.00000000  -0.10526316
427.00000000 -45.00000000  -3.00000000   0.06250000
428.00000000 -42.00000000   3.00000000  -0.07692308
429.00000000 -23.00000000 -25.00000000   0.52083333
430.00000000 -17.00000000  46.00000000   1.58620690
431.00000000 -12.00000000 -20.00000000   0.62500000
432.00000000  -2.00000000   2.00000000   0.50000000
433.00000000   0.00000000 -33.00000000   1.00000000
434.00000000 -19.00000000   4.00000000  -0.26666667
435.00000000 -16.00000000  29.00000000   2.23076923
436.00000000 -20.00000000  -7.00000000   0.25925926
437.00000000  15.00000000 -10.00000000  -2.00000000
438.00000000 -51.00000000 -16.00000000   0.23880597
439.00000000  42.00000000  32.00000000   0.43243243
440.00000000   0.00000000  11.00000000   1.00000000
441.00000000 -37.00000000  -9.00000000   0.19565217
442.00000000  25.00000000  -2.00000000  -0.08695652
443.00000000 -13.00000000 -29.00000000   0.69047619
444.00000000   0.00000000   0.00000000   0.50000000
445.00000000  14.00000000  12.00000000   0.46153846
446.00000000 -12.00000000  30.00000000   1.66666667
447.00000000  27.00000000  -4.00000000  -0.17391304
448.00000000  -3.00000000  18.00000000   1.20000000
449.00000000   5.00000000  44.00000000   0.89795918
450.00000000 -36.00000000 -18.00000000   0.33333333
451.00000000   1.00000000   8.00000000   0.88888889
452.00000000  -2.00000000  -9.00000000   0.81818182
453.00000000  -6.00000000  14.00000000   1.75000000
454.00000000 -21.00000000   5.00000000  -0.31250000
455.00000000  -3.00000000  -8.00000000   0.72727273
456.00000000  14.00000000 -13.00000000 -13.00000000
457.00000000  12.00000000 -20.00000000   2.50000000
458.00000000 -25.00000000 -20.00000000   0.44444444
459.00000000 -24.00000000  14.00000000  -1.40000000
460.00000000   4.00000000  14.00000000   0.77777778
461.00000000   3.00000000 -13.00000000   1.30000000
462.00000000 -28.00000000  30.00000000  15.00000000
463.00000000  -7.00000000  -8.00000000   0.53333333
464.00000000  21.00000000  11.00000000   0.34375000
465.00000000   0.00000000  -5.00000000   1.00000000
466.00000000  14.00000000   5.00000000   0.26315789
467.00000000 -27.00000000 -23.00000000   0.46000000
468.00000000 -20.00000000 -18.00000000   0.47368421
469.00000000  26.00000000  -8.00000000  -0.44444444
470.00000000  35.00000000 -24.00000000  -2.18181818
471.00000000  17.00000000   3.00000000   0.15000000
472.00000000 -52.00000000  16.00000000  -0.44444444
473.00000000  -5.00000000  -1.00000000   0.16666667
474.00000000 -13.00000000 -14.00000000   0.51851852
475.00000000 -12.00000000  19.00000000   2.71428571
476.00000000  12.00000000 -19.00000000   2.71428571
477.00000000  54.00000000  -3.00000000  -0.05882353
478.00000000 -37.00000000 -23.00000000   0.38333333
479.00000000  16.00000000   2.00000000   0.11111111
480.00000000  12.00000000 -14.00000000   7.00000000
481.00000000   1.00000000   0.00000000   0.00000000
482.00000000 -38.00000000  12.00000000  -0.46153846
483.00000000  -7.00000000  15.00000000   1.87500000
484.00000000 -19.00000000  -7.00000000   0.26923077
485.00000000 -30.00000000 -20.00000000   0.40000000
486.00000000 -31.00000000   8.00000000  -0.34782609
487.00000000 -26.00000000 -14.00000000   0.35000000
488.00000000  37.00000000 -41.00000000  10.25000000
489.00000000  -8.00000000 -24.00000000   0.75000000
490.00000000 -50.00000000  -8.00000000   0.13793103
491.00000000 -21.00000000  14.00000000  -2.00000000
492.00000000  21.00000000 -16.00000000  -3.20000000
493.00000000 -45.00000000   0.00000000  -0.00000000
494.00000000  19.00000000 -33.00000000   2.35714286
495.00000000 -25.00000000 -26.00000000   0.50980392
496.00000000  23.00000000 -11.00000000  -0.91666667
497.00000000 -42.00000000 -11.00000000   0.20754717
498.00000000 -10.00000000  -8.00000000   0.44444444
499.00000000  10.00000000 -20.00000000   2.00000000
500.00000000 -33.00000000  26.00000000  -3.71428571
