# Supplementary material for: Ubiquitin transfer by a RING E3 ligase occurs from a closed E2~ubiquitin conformation
Source: Nat Commun. 2020 Jun 5;11:2846. doi: 10.1038/s41467-020-16666-y (PMC7275055; doi:10.1038/s41467-020-16666-y)
Supplement: Supplementary file 4 — Source Data [file 41467_2020_16666_MOESM4_ESM.zip › Source_Data/Figures/Figure_5/Figure_5a/ASCII_44RNF4/9_93with_fret.dat]

  0.00000000 220.00000000 184.00000000   0.45544554
  1.00000000 102.00000000 225.00000000   0.68807339
  2.00000000 150.00000000 246.00000000   0.62121212
  3.00000000 165.00000000 127.00000000   0.43493151
  4.00000000 216.00000000 158.00000000   0.42245989
  5.00000000 159.00000000 177.00000000   0.52678571
  6.00000000 155.00000000 233.00000000   0.60051546
  7.00000000  92.00000000 139.00000000   0.60173160
  8.00000000 199.00000000 207.00000000   0.50985222
  9.00000000 200.00000000 236.00000000   0.54128440
 10.00000000 147.00000000 216.00000000   0.59504132
 11.00000000 143.00000000 217.00000000   0.60277778
 12.00000000 144.00000000 163.00000000   0.53094463
 13.00000000 149.00000000 219.00000000   0.59510870
 14.00000000 141.00000000 193.00000000   0.57784431
 15.00000000 163.00000000 192.00000000   0.54084507
 16.00000000 182.00000000 129.00000000   0.41479100
 17.00000000 137.00000000 231.00000000   0.62771739
 18.00000000 159.00000000 178.00000000   0.52818991
 19.00000000 256.00000000 217.00000000   0.45877378
 20.00000000 118.00000000 213.00000000   0.64350453
 21.00000000 142.00000000 225.00000000   0.61307902
 22.00000000  55.00000000 155.00000000   0.73809524
 23.00000000 139.00000000 174.00000000   0.55591054
 24.00000000 191.00000000 219.00000000   0.53414634
 25.00000000 182.00000000 154.00000000   0.45833333
 26.00000000 181.00000000 173.00000000   0.48870056
 27.00000000 178.00000000 171.00000000   0.48997135
 28.00000000 158.00000000 129.00000000   0.44947735
 29.00000000  95.00000000 197.00000000   0.67465753
 30.00000000 123.00000000 136.00000000   0.52509653
 31.00000000  10.00000000  23.00000000   0.69696970
 32.00000000 -22.00000000  39.00000000   2.29411765
 33.00000000  15.00000000  39.00000000   0.72222222
 34.00000000  45.00000000  46.00000000   0.50549451
 35.00000000   7.00000000  57.00000000   0.89062500
 36.00000000  20.00000000  36.00000000   0.64285714
 37.00000000  27.00000000  15.00000000   0.35714286
 38.00000000  12.00000000  34.00000000   0.73913043
 39.00000000   9.00000000  14.00000000   0.60869565
 40.00000000  -7.00000000  31.00000000   1.29166667
 41.00000000  42.00000000  -7.00000000  -0.20000000
 42.00000000  -2.00000000   0.00000000  -0.00000000
 43.00000000   3.00000000  -6.00000000   2.00000000
 44.00000000  15.00000000  33.00000000   0.68750000
 45.00000000 -48.00000000  28.00000000  -1.40000000
 46.00000000  17.00000000   5.00000000   0.22727273
 47.00000000 -25.00000000   2.00000000  -0.08695652
 48.00000000  38.00000000  34.00000000   0.47222222
 49.00000000   1.00000000  29.00000000   0.96666667
 50.00000000  -3.00000000  14.00000000   1.27272727
 51.00000000   8.00000000  11.00000000   0.57894737
 52.00000000  13.00000000  36.00000000   0.73469388
 53.00000000 -16.00000000 -36.00000000   0.69230769
 54.00000000  27.00000000  14.00000000   0.34146341
 55.00000000  21.00000000  39.00000000   0.65000000
 56.00000000  -1.00000000  59.00000000   1.01724138
 57.00000000  15.00000000  31.00000000   0.67391304
 58.00000000  -5.00000000  35.00000000   1.16666667
 59.00000000   7.00000000  33.00000000   0.82500000
 60.00000000  37.00000000  11.00000000   0.22916667
 61.00000000   6.00000000  28.00000000   0.82352941
 62.00000000  -2.00000000  20.00000000   1.11111111
 63.00000000  12.00000000 -22.00000000   2.20000000
 64.00000000 -38.00000000   8.00000000  -0.26666667
 65.00000000 -13.00000000   0.00000000  -0.00000000
 66.00000000  78.00000000   2.00000000   0.02500000
 67.00000000   9.00000000  54.00000000   0.85714286
 68.00000000 -33.00000000  91.00000000   1.56896552
 69.00000000   1.00000000  34.00000000   0.97142857
 70.00000000  -4.00000000 -11.00000000   0.73333333
 71.00000000 -19.00000000   5.00000000  -0.35714286
 72.00000000 -26.00000000  47.00000000   2.23809524
 73.00000000  36.00000000  49.00000000   0.57647059
 74.00000000  -9.00000000   6.00000000  -2.00000000
 75.00000000   1.00000000  16.00000000   0.94117647
 76.00000000  -3.00000000  -1.00000000   0.25000000
 77.00000000  61.00000000 -16.00000000  -0.35555556
 78.00000000   5.00000000  44.00000000   0.89795918
 79.00000000 -29.00000000  34.00000000   6.80000000
 80.00000000   4.00000000   0.00000000   0.00000000
 81.00000000 -19.00000000  24.00000000   4.80000000
 82.00000000  -8.00000000  25.00000000   1.47058824
 83.00000000  38.00000000  -2.00000000  -0.05555556
 84.00000000  28.00000000  10.00000000   0.26315789
 85.00000000 -26.00000000   4.00000000  -0.18181818
 86.00000000 -16.00000000  12.00000000  -3.00000000
 87.00000000 -46.00000000  62.00000000   3.87500000
 88.00000000  71.00000000  37.00000000   0.34259259
 89.00000000 -31.00000000  59.00000000   2.10714286
 90.00000000  -7.00000000  35.00000000   1.25000000
 91.00000000  21.00000000   9.00000000   0.30000000
 92.00000000  38.00000000  13.00000000   0.25490196
 93.00000000   7.00000000  -3.00000000  -0.75000000
 94.00000000 -12.00000000   6.00000000  -1.00000000
 95.00000000  -8.00000000  25.00000000   1.47058824
 96.00000000  -1.00000000  14.00000000   1.07692308
 97.00000000   8.00000000  16.00000000   0.66666667
 98.00000000  15.00000000  54.00000000   0.78260870
 99.00000000  15.00000000  45.00000000   0.75000000
100.00000000   8.00000000  16.00000000   0.66666667
101.00000000 -27.00000000   4.00000000  -0.17391304
102.00000000 -16.00000000 -20.00000000   0.55555556
103.00000000  39.00000000  -6.00000000  -0.18181818
104.00000000   0.00000000 -10.00000000   1.00000000
105.00000000  18.00000000 -11.00000000  -1.57142857
106.00000000 -12.00000000  18.00000000   3.00000000
107.00000000  23.00000000  31.00000000   0.57407407
108.00000000 -23.00000000  54.00000000   1.74193548
109.00000000  48.00000000  30.00000000   0.38461538
110.00000000  -2.00000000  74.00000000   1.02777778
111.00000000  17.00000000  38.00000000   0.69090909
112.00000000  36.00000000  35.00000000   0.49295775
113.00000000  10.00000000  27.00000000   0.72972973
114.00000000 -14.00000000  18.00000000   4.50000000
115.00000000  34.00000000  28.00000000   0.45161290
116.00000000  -5.00000000  -5.00000000   0.50000000
117.00000000 -26.00000000  28.00000000  14.00000000
118.00000000  24.00000000  26.00000000   0.52000000
119.00000000 -22.00000000  -7.00000000   0.24137931
120.00000000 -27.00000000  38.00000000   3.45454545
121.00000000  73.00000000  16.00000000   0.17977528
122.00000000  14.00000000  17.00000000   0.54838710
123.00000000   1.00000000   7.00000000   0.87500000
124.00000000  17.00000000  38.00000000   0.69090909
125.00000000   6.00000000  33.00000000   0.84615385
126.00000000  34.00000000 -18.00000000  -1.12500000
127.00000000  15.00000000 -12.00000000  -4.00000000
128.00000000  11.00000000 -33.00000000   1.50000000
129.00000000  47.00000000  13.00000000   0.21666667
130.00000000  16.00000000   6.00000000   0.27272727
131.00000000 -38.00000000  37.00000000 -37.00000000
132.00000000  23.00000000 -14.00000000  -1.55555556
133.00000000  11.00000000 -16.00000000   3.20000000
134.00000000  28.00000000  -7.00000000  -0.33333333
135.00000000  43.00000000 -14.00000000  -0.48275862
136.00000000  -2.00000000 -30.00000000   0.93750000
137.00000000  46.00000000 -20.00000000  -0.76923077
138.00000000  84.00000000 -26.00000000  -0.44827586
139.00000000  12.00000000   9.00000000   0.42857143
140.00000000  19.00000000 -14.00000000  -2.80000000
141.00000000   4.00000000   3.00000000   0.42857143
142.00000000 -12.00000000   5.00000000  -0.71428571
143.00000000  58.00000000  -3.00000000  -0.05454545
144.00000000  12.00000000  33.00000000   0.73333333
145.00000000  71.00000000  -6.00000000  -0.09230769
146.00000000   3.00000000  -1.00000000  -0.50000000
147.00000000  16.00000000  -7.00000000  -0.77777778
148.00000000  19.00000000 -38.00000000   2.00000000
149.00000000  36.00000000 -13.00000000  -0.56521739
150.00000000   3.00000000   7.00000000   0.70000000
151.00000000  41.00000000 -10.00000000  -0.32258065
152.00000000  44.00000000 -15.00000000  -0.51724138
153.00000000   3.00000000 -18.00000000   1.20000000
154.00000000  29.00000000  -6.00000000  -0.26086957
155.00000000  39.00000000 -23.00000000  -1.43750000
156.00000000   8.00000000 -19.00000000   1.72727273
157.00000000  11.00000000 -23.00000000   1.91666667
158.00000000   8.00000000  -3.00000000  -0.60000000
159.00000000  35.00000000  20.00000000   0.36363636
160.00000000  16.00000000 -19.00000000   6.33333333
161.00000000  59.00000000 -11.00000000  -0.22916667
162.00000000 -17.00000000  14.00000000  -4.66666667
163.00000000  17.00000000 -11.00000000  -1.83333333
164.00000000  58.00000000  35.00000000   0.37634409
165.00000000  26.00000000  -9.00000000  -0.52941176
166.00000000 -35.00000000  36.00000000  36.00000000
167.00000000  27.00000000 -27.00000000   0.50000000
168.00000000 -10.00000000 -13.00000000   0.56521739
169.00000000  42.00000000 -10.00000000  -0.31250000
170.00000000  50.00000000 -13.00000000  -0.35135135
171.00000000   4.00000000   3.00000000   0.42857143
172.00000000  23.00000000 -18.00000000  -3.60000000
173.00000000  54.00000000 -29.00000000  -1.16000000
174.00000000  55.00000000  -3.00000000  -0.05769231
175.00000000  44.00000000   0.00000000   0.00000000
176.00000000  17.00000000 -36.00000000   1.89473684
177.00000000  55.00000000 -34.00000000  -1.61904762
178.00000000  31.00000000  -9.00000000  -0.40909091
179.00000000  29.00000000 -17.00000000  -1.41666667
180.00000000  36.00000000  18.00000000   0.33333333
181.00000000   6.00000000   9.00000000   0.60000000
182.00000000  11.00000000  11.00000000   0.50000000
183.00000000  18.00000000   9.00000000   0.33333333
184.00000000   9.00000000 -22.00000000   1.69230769
185.00000000  14.00000000   2.00000000   0.12500000
186.00000000  15.00000000  -3.00000000  -0.25000000
187.00000000  50.00000000 -28.00000000  -1.27272727
188.00000000  24.00000000 -24.00000000   0.50000000
189.00000000  13.00000000 -29.00000000   1.81250000
190.00000000 -12.00000000  25.00000000   1.92307692
191.00000000  21.00000000 -26.00000000   5.20000000
192.00000000 -16.00000000  14.00000000  -7.00000000
193.00000000  34.00000000 -31.00000000 -10.33333333
194.00000000   3.00000000 -23.00000000   1.15000000
195.00000000  -8.00000000 -16.00000000   0.66666667
196.00000000 -19.00000000 -35.00000000   0.64814815
197.00000000  -5.00000000  27.00000000   1.22727273
198.00000000  28.00000000 -14.00000000  -1.00000000
199.00000000  46.00000000  -3.00000000  -0.06976744
200.00000000   0.00000000   3.00000000   1.00000000
201.00000000  29.00000000 -14.00000000  -0.93333333
202.00000000  -4.00000000 -17.00000000   0.80952381
203.00000000  27.00000000 -22.00000000  -4.40000000
204.00000000   4.00000000 -30.00000000   1.15384615
205.00000000  -4.00000000 -24.00000000   0.85714286
206.00000000  28.00000000 -17.00000000  -1.54545455
207.00000000  38.00000000 -36.00000000 -18.00000000
208.00000000  17.00000000  -6.00000000  -0.54545455
209.00000000  -1.00000000 -24.00000000   0.96000000
210.00000000   9.00000000   4.00000000   0.30769231
211.00000000  11.00000000 -21.00000000   2.10000000
212.00000000  10.00000000 -17.00000000   2.42857143
213.00000000   1.00000000  18.00000000   0.94736842
214.00000000  56.00000000   3.00000000   0.05084746
215.00000000   0.00000000 -20.00000000   1.00000000
216.00000000  14.00000000 -14.00000000   0.50000000
217.00000000   7.00000000 -27.00000000   1.35000000
218.00000000   2.00000000 -24.00000000   1.09090909
219.00000000  -3.00000000 -26.00000000   0.89655172
220.00000000  -2.00000000  -3.00000000   0.60000000
221.00000000  -1.00000000 -23.00000000   0.95833333
222.00000000 -30.00000000 -26.00000000   0.46428571
223.00000000  31.00000000 -24.00000000  -3.42857143
224.00000000  35.00000000  14.00000000   0.28571429
225.00000000  64.00000000  50.00000000   0.43859649
226.00000000  40.00000000 -15.00000000  -0.60000000
227.00000000  14.00000000 -26.00000000   2.16666667
228.00000000   3.00000000 -18.00000000   1.20000000
229.00000000  60.00000000  -1.00000000  -0.01694915
230.00000000  25.00000000  30.00000000   0.54545455
231.00000000 -15.00000000 -24.00000000   0.61538462
232.00000000 -16.00000000   5.00000000  -0.45454545
233.00000000  37.00000000 -31.00000000  -5.16666667
234.00000000  49.00000000 -23.00000000  -0.88461538
235.00000000 -36.00000000 -20.00000000   0.35714286
236.00000000  10.00000000  36.00000000   0.78260870
237.00000000  54.00000000 -19.00000000  -0.54285714
238.00000000  25.00000000 -19.00000000  -3.16666667
239.00000000   2.00000000 -10.00000000   1.25000000
240.00000000 -31.00000000  -9.00000000   0.22500000
241.00000000  34.00000000  -9.00000000  -0.36000000
242.00000000  29.00000000   4.00000000   0.12121212
243.00000000 -23.00000000  -4.00000000   0.14814815
244.00000000  29.00000000 -36.00000000   5.14285714
245.00000000  31.00000000  -7.00000000  -0.29166667
246.00000000 -28.00000000  -8.00000000   0.22222222
247.00000000  52.00000000 -21.00000000  -0.67741935
248.00000000  24.00000000 -14.00000000  -1.40000000
249.00000000  13.00000000 -26.00000000   2.00000000
250.00000000  37.00000000 -20.00000000  -1.17647059
251.00000000 -11.00000000  -5.00000000   0.31250000
252.00000000   2.00000000 -31.00000000   1.06896552
253.00000000   2.00000000 -11.00000000   1.22222222
254.00000000   8.00000000 -21.00000000   1.61538462
255.00000000 -22.00000000 -21.00000000   0.48837209
256.00000000  32.00000000   7.00000000   0.17948718
257.00000000  15.00000000 -25.00000000   2.50000000
258.00000000  23.00000000   1.00000000   0.04166667
259.00000000  14.00000000  10.00000000   0.41666667
260.00000000   8.00000000 -48.00000000   1.20000000
261.00000000  14.00000000 -27.00000000   2.07692308
262.00000000 -36.00000000 -23.00000000   0.38983051
263.00000000  -1.00000000 -16.00000000   0.94117647
264.00000000 -26.00000000 -40.00000000   0.60606061
265.00000000   0.00000000 -23.00000000   1.00000000
266.00000000  -8.00000000 -33.00000000   0.80487805
267.00000000  69.00000000   7.00000000   0.09210526
268.00000000  -8.00000000   6.00000000  -3.00000000
269.00000000  19.00000000  -1.00000000  -0.05555556
270.00000000  45.00000000 -11.00000000  -0.32352941
271.00000000  30.00000000 -47.00000000   2.76470588
272.00000000  76.00000000 -41.00000000  -1.17142857
273.00000000   4.00000000 -24.00000000   1.20000000
274.00000000  -5.00000000 -33.00000000   0.86842105
275.00000000  35.00000000  -4.00000000  -0.12903226
276.00000000  40.00000000  -8.00000000  -0.25000000
277.00000000  53.00000000  11.00000000   0.17187500
278.00000000 -10.00000000 -28.00000000   0.73684211
279.00000000  34.00000000  -5.00000000  -0.17241379
280.00000000   5.00000000 -25.00000000   1.25000000
281.00000000 -16.00000000   4.00000000  -0.33333333
282.00000000 -39.00000000 -10.00000000   0.20408163
283.00000000  44.00000000   4.00000000   0.08333333
284.00000000 -18.00000000   4.00000000  -0.28571429
285.00000000  27.00000000  -7.00000000  -0.35000000
286.00000000 -18.00000000 -24.00000000   0.57142857
287.00000000   5.00000000  16.00000000   0.76190476
288.00000000  10.00000000 -23.00000000   1.76923077
289.00000000  30.00000000  12.00000000   0.28571429
290.00000000  18.00000000  19.00000000   0.51351351
291.00000000  62.00000000  -6.00000000  -0.10714286
292.00000000  17.00000000  29.00000000   0.63043478
293.00000000 -10.00000000 -36.00000000   0.78260870
294.00000000 -15.00000000 -22.00000000   0.59459459
295.00000000  55.00000000 -16.00000000  -0.41025641
296.00000000 -14.00000000  11.00000000  -3.66666667
297.00000000  27.00000000 -12.00000000  -0.80000000
298.00000000  19.00000000 -20.00000000  20.00000000
299.00000000   9.00000000 -21.00000000   1.75000000
300.00000000 -15.00000000 -19.00000000   0.55882353
301.00000000  11.00000000 -36.00000000   1.44000000
302.00000000   4.00000000 -11.00000000   1.57142857
303.00000000   0.00000000  -3.00000000   1.00000000
304.00000000 -22.00000000  22.00000000   0.50000000
305.00000000 -31.00000000  -8.00000000   0.20512821
306.00000000 -18.00000000  12.00000000  -2.00000000
307.00000000 -27.00000000  45.00000000   2.50000000
308.00000000  54.00000000  -9.00000000  -0.20000000
309.00000000 -16.00000000 -19.00000000   0.54285714
310.00000000  45.00000000   0.00000000   0.00000000
311.00000000   1.00000000  -6.00000000   1.20000000
312.00000000  16.00000000 -32.00000000   2.00000000
313.00000000  24.00000000 -17.00000000  -2.42857143
314.00000000  26.00000000   1.00000000   0.03703704
315.00000000 -11.00000000 -19.00000000   0.63333333
316.00000000   4.00000000 -36.00000000   1.12500000
317.00000000 -33.00000000 -16.00000000   0.32653061
318.00000000  32.00000000   7.00000000   0.17948718
319.00000000 -13.00000000 -44.00000000   0.77192982
320.00000000  30.00000000   0.00000000   0.00000000
321.00000000  -3.00000000 -16.00000000   0.84210526
322.00000000  39.00000000  15.00000000   0.27777778
323.00000000 -20.00000000 -38.00000000   0.65517241
324.00000000  -6.00000000  -6.00000000   0.50000000
325.00000000  11.00000000  -9.00000000  -4.50000000
326.00000000  -7.00000000  -6.00000000   0.46153846
327.00000000 -49.00000000   4.00000000  -0.08888889
328.00000000  33.00000000 -12.00000000  -0.57142857
329.00000000  19.00000000 -22.00000000   7.33333333
330.00000000  49.00000000   1.00000000   0.02000000
331.00000000  10.00000000 -15.00000000   3.00000000
332.00000000  28.00000000  15.00000000   0.34883721
333.00000000  74.00000000  -6.00000000  -0.08823529
334.00000000   0.00000000 -37.00000000   1.00000000
335.00000000 -11.00000000 -28.00000000   0.71794872
336.00000000  32.00000000 -20.00000000  -1.66666667
337.00000000  40.00000000 -44.00000000  11.00000000
338.00000000  22.00000000 -27.00000000   5.40000000
339.00000000  19.00000000 -24.00000000   4.80000000
340.00000000  59.00000000 -38.00000000  -1.80952381
341.00000000  -9.00000000 -18.00000000   0.66666667
342.00000000  30.00000000  -7.00000000  -0.30434783
343.00000000 -14.00000000  -8.00000000   0.36363636
344.00000000  -8.00000000 -38.00000000   0.82608696
345.00000000   9.00000000 -15.00000000   2.50000000
346.00000000  -1.00000000  26.00000000   1.04000000
347.00000000   8.00000000 -14.00000000   2.33333333
348.00000000   2.00000000 -50.00000000   1.04166667
349.00000000  25.00000000 -17.00000000  -2.12500000
350.00000000   5.00000000 -40.00000000   1.14285714
351.00000000  -6.00000000  -7.00000000   0.53846154
352.00000000 -24.00000000 -34.00000000   0.58620690
353.00000000  -6.00000000 -19.00000000   0.76000000
354.00000000   6.00000000  -7.00000000   7.00000000
355.00000000  28.00000000  -2.00000000  -0.07692308
356.00000000 -26.00000000 -13.00000000   0.33333333
357.00000000  29.00000000   0.00000000   0.00000000
358.00000000  22.00000000  -1.00000000  -0.04761905
359.00000000  39.00000000   1.00000000   0.02500000
360.00000000  55.00000000 -12.00000000  -0.27906977
361.00000000  72.00000000 -25.00000000  -0.53191489
362.00000000   4.00000000 -30.00000000   1.15384615
363.00000000  29.00000000 -36.00000000   5.14285714
364.00000000 -18.00000000 -22.00000000   0.55000000
365.00000000  -4.00000000 -10.00000000   0.71428571
366.00000000 -12.00000000 -18.00000000   0.60000000
367.00000000  15.00000000 -34.00000000   1.78947368
368.00000000 -13.00000000  -3.00000000   0.18750000
369.00000000  45.00000000  14.00000000   0.23728814
370.00000000  33.00000000 -13.00000000  -0.65000000
371.00000000  30.00000000  24.00000000   0.44444444
372.00000000   6.00000000 -25.00000000   1.31578947
373.00000000 -15.00000000  -9.00000000   0.37500000
374.00000000  13.00000000 -25.00000000   2.08333333
375.00000000  -5.00000000 -21.00000000   0.80769231
376.00000000  -3.00000000 -14.00000000   0.82352941
377.00000000  20.00000000 -18.00000000  -9.00000000
378.00000000 -23.00000000  -5.00000000   0.17857143
379.00000000   0.00000000 -22.00000000   1.00000000
380.00000000 -31.00000000  -1.00000000   0.03125000
381.00000000 -16.00000000  -7.00000000   0.30434783
382.00000000 -17.00000000 -10.00000000   0.37037037
383.00000000  32.00000000 -27.00000000  -5.40000000
384.00000000  18.00000000  -3.00000000  -0.20000000
385.00000000   4.00000000 -17.00000000   1.30769231
386.00000000   7.00000000 -11.00000000   2.75000000
387.00000000 -17.00000000  -4.00000000   0.19047619
388.00000000  32.00000000 -12.00000000  -0.60000000
389.00000000 -42.00000000 -21.00000000   0.33333333
390.00000000 -10.00000000 -29.00000000   0.74358974
391.00000000 -21.00000000 -24.00000000   0.53333333
392.00000000  41.00000000 -11.00000000  -0.36666667
393.00000000  -3.00000000 -21.00000000   0.87500000
394.00000000 -15.00000000  -6.00000000   0.28571429
395.00000000  -6.00000000 -25.00000000   0.80645161
396.00000000 -13.00000000  -4.00000000   0.23529412
397.00000000  45.00000000 -36.00000000  -4.00000000
398.00000000 -19.00000000 -28.00000000   0.59574468
399.00000000  17.00000000 -14.00000000  -4.66666667
400.00000000 -16.00000000   3.00000000  -0.23076923
401.00000000  22.00000000 -13.00000000  -1.44444444
402.00000000  22.00000000 -29.00000000   4.14285714
403.00000000   7.00000000  23.00000000   0.76666667
404.00000000  26.00000000 -17.00000000  -1.88888889
405.00000000  -4.00000000 -17.00000000   0.80952381
406.00000000 -22.00000000   3.00000000  -0.15789474
407.00000000  59.00000000 -26.00000000  -0.78787879
408.00000000   4.00000000 -25.00000000   1.19047619
409.00000000  29.00000000 -37.00000000   4.62500000
410.00000000  19.00000000 -22.00000000   7.33333333
411.00000000  39.00000000 -27.00000000  -2.25000000
412.00000000  -5.00000000 -28.00000000   0.84848485
413.00000000  29.00000000 -14.00000000  -0.93333333
414.00000000   4.00000000 -14.00000000   1.40000000
415.00000000  25.00000000  -4.00000000  -0.19047619
416.00000000  -9.00000000 -20.00000000   0.68965517
417.00000000  60.00000000 -39.00000000  -1.85714286
418.00000000  31.00000000 -38.00000000   5.42857143
419.00000000  -8.00000000 -13.00000000   0.61904762
420.00000000   6.00000000 -20.00000000   1.42857143
421.00000000   4.00000000 -38.00000000   1.11764706
422.00000000 -51.00000000 -10.00000000   0.16393443
423.00000000   8.00000000 -58.00000000   1.16000000
424.00000000   6.00000000 -10.00000000   2.50000000
425.00000000  -8.00000000 -23.00000000   0.74193548
426.00000000  15.00000000  -9.00000000  -1.50000000
427.00000000 -39.00000000   2.00000000  -0.05405405
428.00000000   3.00000000  -8.00000000   1.60000000
429.00000000  37.00000000 -21.00000000  -1.31250000
430.00000000  -1.00000000 -41.00000000   0.97619048
431.00000000  -3.00000000  -4.00000000   0.57142857
432.00000000  10.00000000 -19.00000000   2.11111111
433.00000000   5.00000000 -27.00000000   1.22727273
434.00000000  -2.00000000 -53.00000000   0.96363636
435.00000000 -19.00000000 -30.00000000   0.61224490
436.00000000   3.00000000   3.00000000   0.50000000
437.00000000   6.00000000 -32.00000000   1.23076923
438.00000000  -2.00000000 -35.00000000   0.94594595
439.00000000  19.00000000 -17.00000000  -8.50000000
440.00000000  11.00000000 -18.00000000   2.57142857
441.00000000   4.00000000  18.00000000   0.81818182
442.00000000  -3.00000000  10.00000000   1.42857143
443.00000000 -57.00000000 -26.00000000   0.31325301
444.00000000  23.00000000 -29.00000000   4.83333333
445.00000000  37.00000000 -10.00000000  -0.37037037
446.00000000   9.00000000 -36.00000000   1.33333333
447.00000000  34.00000000 -37.00000000  12.33333333
448.00000000   3.00000000 -10.00000000   1.42857143
449.00000000  -7.00000000 -13.00000000   0.65000000
450.00000000 -17.00000000 -12.00000000   0.41379310
451.00000000  24.00000000   4.00000000   0.14285714
452.00000000 -18.00000000 -32.00000000   0.64000000
453.00000000  -3.00000000  -7.00000000   0.70000000
454.00000000  49.00000000 -17.00000000  -0.53125000
455.00000000  27.00000000 -17.00000000  -1.70000000
456.00000000  42.00000000 -45.00000000  15.00000000
457.00000000  -1.00000000 -27.00000000   0.96428571
458.00000000  -4.00000000 -12.00000000   0.75000000
459.00000000 -12.00000000 -27.00000000   0.69230769
460.00000000  31.00000000  19.00000000   0.38000000
461.00000000 -26.00000000 -24.00000000   0.48000000
462.00000000  26.00000000 -36.00000000   3.60000000
463.00000000  22.00000000 -14.00000000  -1.75000000
464.00000000   0.00000000 -21.00000000   1.00000000
465.00000000 -29.00000000  16.00000000  -1.23076923
466.00000000  -9.00000000   3.00000000  -0.50000000
467.00000000  25.00000000   6.00000000   0.19354839
468.00000000  -7.00000000 -49.00000000   0.87500000
469.00000000  46.00000000  -3.00000000  -0.06976744
470.00000000   4.00000000 -15.00000000   1.36363636
471.00000000 -29.00000000  -7.00000000   0.19444444
472.00000000 -14.00000000 -29.00000000   0.67441860
473.00000000 -11.00000000 -33.00000000   0.75000000
474.00000000 -36.00000000 -40.00000000   0.52631579
475.00000000  -2.00000000 -17.00000000   0.89473684
476.00000000  -8.00000000   2.00000000  -0.33333333
477.00000000  -8.00000000 -38.00000000   0.82608696
478.00000000 -16.00000000 -16.00000000   0.50000000
479.00000000 -16.00000000 -38.00000000   0.70370370
480.00000000 -30.00000000   0.00000000  -0.00000000
481.00000000 -22.00000000 -11.00000000   0.33333333
482.00000000  11.00000000 -40.00000000   1.37931034
483.00000000  30.00000000  -1.00000000  -0.03448276
484.00000000 -38.00000000  -3.00000000   0.07317073
485.00000000 -25.00000000 -21.00000000   0.45652174
486.00000000 -39.00000000 -20.00000000   0.33898305
487.00000000 -38.00000000 -11.00000000   0.22448980
488.00000000 -25.00000000 -45.00000000   0.64285714
489.00000000 -24.00000000  20.00000000  -5.00000000
490.00000000 -26.00000000   0.00000000  -0.00000000
491.00000000 -23.00000000   8.00000000  -0.53333333
492.00000000  11.00000000 -11.00000000   0.50000000
493.00000000 -10.00000000 -37.00000000   0.78723404
494.00000000  17.00000000  -1.00000000  -0.06250000
495.00000000 -27.00000000 -18.00000000   0.40000000
496.00000000 -13.00000000 -14.00000000   0.51851852
497.00000000  -2.00000000 -38.00000000   0.95000000
498.00000000   8.00000000 -44.00000000   1.22222222
499.00000000 -67.00000000 -10.00000000   0.12987013
500.00000000 -14.00000000   5.00000000  -0.55555556
