# Supplementary material for: Ubiquitin transfer by a RING E3 ligase occurs from a closed E2~ubiquitin conformation
Source: Nat Commun. 2020 Jun 5;11:2846. doi: 10.1038/s41467-020-16666-y (PMC7275055; doi:10.1038/s41467-020-16666-y)
Supplement: Supplementary file 4 — Source Data [file 41467_2020_16666_MOESM4_ESM.zip › Source_Data/Figures/Figure_5/Figure_5a/ASCII_44RNF4/9_95with_fret.dat]

  0.00000000 173.00000000 252.00000000   0.59294118
  1.00000000 177.00000000 255.00000000   0.59027778
  2.00000000 154.00000000 283.00000000   0.64759725
  3.00000000 134.00000000 315.00000000   0.70155902
  4.00000000  94.00000000 240.00000000   0.71856287
  5.00000000 151.00000000 262.00000000   0.63438257
  6.00000000  72.00000000 298.00000000   0.80540541
  7.00000000 152.00000000 250.00000000   0.62189055
  8.00000000  83.00000000 263.00000000   0.76011561
  9.00000000 124.00000000 292.00000000   0.70192308
 10.00000000 160.00000000 266.00000000   0.62441315
 11.00000000 158.00000000 309.00000000   0.66167024
 12.00000000  93.00000000 292.00000000   0.75844156
 13.00000000 115.00000000 190.00000000   0.62295082
 14.00000000  67.00000000 215.00000000   0.76241135
 15.00000000  76.00000000 224.00000000   0.74666667
 16.00000000 122.00000000 314.00000000   0.72018349
 17.00000000 182.00000000 258.00000000   0.58636364
 18.00000000 149.00000000 284.00000000   0.65588915
 19.00000000 117.00000000 219.00000000   0.65178571
 20.00000000  80.00000000 223.00000000   0.73597360
 21.00000000 105.00000000  35.00000000   0.25000000
 22.00000000 -21.00000000  37.00000000   2.31250000
 23.00000000 -27.00000000  68.00000000   1.65853659
 24.00000000 -10.00000000  39.00000000   1.34482759
 25.00000000   0.00000000  37.00000000   1.00000000
 26.00000000  20.00000000  36.00000000   0.64285714
 27.00000000  40.00000000  57.00000000   0.58762887
 28.00000000   8.00000000  25.00000000   0.75757576
 29.00000000  -4.00000000  54.00000000   1.08000000
 30.00000000 -22.00000000   5.00000000  -0.29411765
 31.00000000   5.00000000  79.00000000   0.94047619
 32.00000000 -22.00000000  31.00000000   3.44444444
 33.00000000 -31.00000000  38.00000000   5.42857143
 34.00000000 -17.00000000   8.00000000  -0.88888889
 35.00000000  79.00000000  34.00000000   0.30088496
 36.00000000 -21.00000000  24.00000000   8.00000000
 37.00000000   0.00000000  35.00000000   1.00000000
 38.00000000  59.00000000  57.00000000   0.49137931
 39.00000000 -30.00000000   8.00000000  -0.36363636
 40.00000000   9.00000000   4.00000000   0.30769231
 41.00000000  -9.00000000  22.00000000   1.69230769
 42.00000000  55.00000000  37.00000000   0.40217391
 43.00000000  -7.00000000  21.00000000   1.50000000
 44.00000000 -50.00000000  43.00000000  -6.14285714
 45.00000000  41.00000000  62.00000000   0.60194175
 46.00000000  39.00000000  -1.00000000  -0.02631579
 47.00000000  42.00000000  59.00000000   0.58415842
 48.00000000   4.00000000   1.00000000   0.20000000
 49.00000000 -39.00000000  44.00000000   8.80000000
 50.00000000  18.00000000  16.00000000   0.47058824
 51.00000000  17.00000000   3.00000000   0.15000000
 52.00000000  34.00000000  15.00000000   0.30612245
 53.00000000  -3.00000000   5.00000000   2.50000000
 54.00000000  10.00000000  28.00000000   0.73684211
 55.00000000  20.00000000  32.00000000   0.61538462
 56.00000000   6.00000000  -7.00000000   7.00000000
 57.00000000  -2.00000000  19.00000000   1.11764706
 58.00000000   6.00000000  17.00000000   0.73913043
 59.00000000  14.00000000  56.00000000   0.80000000
 60.00000000 -24.00000000  53.00000000   1.82758621
 61.00000000  14.00000000  87.00000000   0.86138614
 62.00000000 -37.00000000  52.00000000   3.46666667
 63.00000000 -29.00000000 -18.00000000   0.38297872
 64.00000000  11.00000000  17.00000000   0.60714286
 65.00000000  20.00000000  81.00000000   0.80198020
 66.00000000 -17.00000000  43.00000000   1.65384615
 67.00000000 -39.00000000  38.00000000 -38.00000000
 68.00000000  27.00000000  96.00000000   0.78048780
 69.00000000   0.00000000  13.00000000   1.00000000
 70.00000000  19.00000000   5.00000000   0.20833333
 71.00000000   7.00000000  38.00000000   0.84444444
 72.00000000   2.00000000  56.00000000   0.96551724
 73.00000000  -5.00000000  35.00000000   1.16666667
 74.00000000  41.00000000  52.00000000   0.55913978
 75.00000000  -8.00000000  84.00000000   1.10526316
 76.00000000  13.00000000  60.00000000   0.82191781
 77.00000000   3.00000000  79.00000000   0.96341463
 78.00000000 -10.00000000  53.00000000   1.23255814
 79.00000000 -22.00000000  51.00000000   1.75862069
 80.00000000  27.00000000  56.00000000   0.67469880
 81.00000000 -21.00000000  94.00000000   1.28767123
 82.00000000  48.00000000  85.00000000   0.63909774
 83.00000000  32.00000000  80.00000000   0.71428571
 84.00000000  62.00000000  49.00000000   0.44144144
 85.00000000  60.00000000  47.00000000   0.43925234
 86.00000000  42.00000000  42.00000000   0.50000000
 87.00000000  34.00000000  62.00000000   0.64583333
 88.00000000   4.00000000 119.00000000   0.96747967
 89.00000000  31.00000000  82.00000000   0.72566372
 90.00000000  17.00000000  14.00000000   0.45161290
 91.00000000 -49.00000000  35.00000000  -2.50000000
 92.00000000  23.00000000  44.00000000   0.65671642
 93.00000000 -10.00000000  72.00000000   1.16129032
 94.00000000  -5.00000000  23.00000000   1.27777778
 95.00000000  27.00000000  15.00000000   0.35714286
 96.00000000  -5.00000000  23.00000000   1.27777778
 97.00000000   4.00000000   5.00000000   0.55555556
 98.00000000 -26.00000000   8.00000000  -0.44444444
 99.00000000   7.00000000   7.00000000   0.50000000
100.00000000  -6.00000000  54.00000000   1.12500000
101.00000000  74.00000000  -6.00000000  -0.08823529
102.00000000  20.00000000  49.00000000   0.71014493
103.00000000   1.00000000 -13.00000000   1.08333333
104.00000000  -8.00000000  19.00000000   1.72727273
105.00000000  14.00000000  -8.00000000  -1.33333333
106.00000000 -23.00000000  37.00000000   2.64285714
107.00000000   2.00000000  30.00000000   0.93750000
108.00000000   7.00000000  49.00000000   0.87500000
109.00000000  27.00000000  56.00000000   0.67469880
110.00000000  58.00000000  46.00000000   0.44230769
111.00000000  -2.00000000  34.00000000   1.06250000
112.00000000  57.00000000  43.00000000   0.43000000
113.00000000  27.00000000  72.00000000   0.72727273
114.00000000  20.00000000  26.00000000   0.56521739
115.00000000  25.00000000  40.00000000   0.61538462
116.00000000  42.00000000  48.00000000   0.53333333
117.00000000  46.00000000  25.00000000   0.35211268
118.00000000   8.00000000  57.00000000   0.87692308
119.00000000  -5.00000000  40.00000000   1.14285714
120.00000000  20.00000000   7.00000000   0.25925926
121.00000000  33.00000000  80.00000000   0.70796460
122.00000000  68.00000000  19.00000000   0.21839080
123.00000000  31.00000000   0.00000000   0.00000000
124.00000000  -3.00000000  55.00000000   1.05769231
125.00000000  27.00000000  46.00000000   0.63013699
126.00000000  21.00000000  74.00000000   0.77894737
127.00000000   4.00000000  82.00000000   0.95348837
128.00000000  27.00000000  37.00000000   0.57812500
129.00000000  84.00000000  51.00000000   0.37777778
130.00000000  -8.00000000  40.00000000   1.25000000
131.00000000   2.00000000   4.00000000   0.66666667
132.00000000  -3.00000000  25.00000000   1.13636364
133.00000000 -20.00000000  36.00000000   2.25000000
134.00000000  33.00000000  53.00000000   0.61627907
135.00000000 -15.00000000  21.00000000   3.50000000
136.00000000  10.00000000 -14.00000000   3.50000000
137.00000000 -16.00000000 -16.00000000   0.50000000
138.00000000 -39.00000000  33.00000000  -5.50000000
139.00000000   3.00000000  31.00000000   0.91176471
140.00000000 -19.00000000  20.00000000  20.00000000
141.00000000  38.00000000  66.00000000   0.63461538
142.00000000  20.00000000  31.00000000   0.60784314
143.00000000  23.00000000   3.00000000   0.11538462
144.00000000 -17.00000000  21.00000000   5.25000000
145.00000000  -6.00000000  -5.00000000   0.45454545
146.00000000 -28.00000000  53.00000000   2.12000000
147.00000000 -16.00000000  35.00000000   1.84210526
148.00000000 -19.00000000  46.00000000   1.70370370
149.00000000 -14.00000000   7.00000000  -1.00000000
150.00000000  18.00000000  18.00000000   0.50000000
151.00000000  26.00000000  18.00000000   0.40909091
152.00000000  14.00000000  99.00000000   0.87610619
153.00000000   6.00000000  74.00000000   0.92500000
154.00000000  55.00000000  45.00000000   0.45000000
155.00000000  -1.00000000  18.00000000   1.05882353
156.00000000  40.00000000   9.00000000   0.18367347
157.00000000   7.00000000  19.00000000   0.73076923
158.00000000  82.00000000  50.00000000   0.37878788
159.00000000  72.00000000  37.00000000   0.33944954
160.00000000  -6.00000000  18.00000000   1.50000000
161.00000000  26.00000000  20.00000000   0.43478261
162.00000000  26.00000000  43.00000000   0.62318841
163.00000000  38.00000000  28.00000000   0.42424242
164.00000000  31.00000000  19.00000000   0.38000000
165.00000000  25.00000000  14.00000000   0.35897436
166.00000000  59.00000000  25.00000000   0.29761905
167.00000000  27.00000000  17.00000000   0.38636364
168.00000000 101.00000000  23.00000000   0.18548387
169.00000000  46.00000000  51.00000000   0.52577320
170.00000000  71.00000000  12.00000000   0.14457831
171.00000000  26.00000000  20.00000000   0.43478261
172.00000000  17.00000000  51.00000000   0.75000000
173.00000000  11.00000000   1.00000000   0.08333333
174.00000000  49.00000000  36.00000000   0.42352941
175.00000000  27.00000000  19.00000000   0.41304348
176.00000000  62.00000000  43.00000000   0.40952381
177.00000000  46.00000000  70.00000000   0.60344828
178.00000000  45.00000000  31.00000000   0.40789474
179.00000000  14.00000000  34.00000000   0.70833333
180.00000000 -14.00000000  22.00000000   2.75000000
181.00000000  -6.00000000  31.00000000   1.24000000
182.00000000 -41.00000000  17.00000000  -0.70833333
183.00000000 -46.00000000  12.00000000  -0.35294118
184.00000000  -7.00000000   7.00000000   0.50000000
185.00000000   7.00000000   0.00000000   0.00000000
186.00000000   2.00000000  -3.00000000   3.00000000
187.00000000  15.00000000  -9.00000000  -1.50000000
188.00000000  10.00000000 -11.00000000  11.00000000
189.00000000  23.00000000  -6.00000000  -0.35294118
190.00000000   0.00000000  20.00000000   1.00000000
191.00000000 -10.00000000 -24.00000000   0.70588235
192.00000000   7.00000000  -7.00000000   0.50000000
193.00000000 -21.00000000  -6.00000000   0.22222222
194.00000000  12.00000000  34.00000000   0.73913043
195.00000000   5.00000000  47.00000000   0.90384615
196.00000000  14.00000000  26.00000000   0.65000000
197.00000000  14.00000000  16.00000000   0.53333333
198.00000000   4.00000000  19.00000000   0.82608696
199.00000000  28.00000000  29.00000000   0.50877193
200.00000000  15.00000000 116.00000000   0.88549618
201.00000000  57.00000000  20.00000000   0.25974026
202.00000000  47.00000000  36.00000000   0.43373494
203.00000000   4.00000000  26.00000000   0.86666667
204.00000000  57.00000000  53.00000000   0.48181818
205.00000000  85.00000000  40.00000000   0.32000000
206.00000000  -3.00000000  39.00000000   1.08333333
207.00000000  85.00000000  62.00000000   0.42176871
208.00000000  65.00000000  40.00000000   0.38095238
209.00000000  36.00000000  37.00000000   0.50684932
210.00000000  19.00000000  55.00000000   0.74324324
211.00000000  30.00000000  14.00000000   0.31818182
212.00000000  21.00000000  28.00000000   0.57142857
213.00000000   0.00000000  21.00000000   1.00000000
214.00000000  70.00000000  45.00000000   0.39130435
215.00000000 -12.00000000  26.00000000   1.85714286
216.00000000   3.00000000  41.00000000   0.93181818
217.00000000   8.00000000  -1.00000000  -0.14285714
218.00000000  17.00000000   7.00000000   0.29166667
219.00000000  28.00000000  50.00000000   0.64102564
220.00000000  17.00000000  70.00000000   0.80459770
221.00000000  63.00000000  63.00000000   0.50000000
222.00000000  48.00000000  75.00000000   0.60975610
223.00000000  52.00000000  17.00000000   0.24637681
224.00000000 -28.00000000  49.00000000   2.33333333
225.00000000  38.00000000  20.00000000   0.34482759
226.00000000  29.00000000  17.00000000   0.36956522
227.00000000  44.00000000  65.00000000   0.59633028
228.00000000  36.00000000  40.00000000   0.52631579
229.00000000  36.00000000  61.00000000   0.62886598
230.00000000  20.00000000  46.00000000   0.69696970
231.00000000   6.00000000   7.00000000   0.53846154
232.00000000 -12.00000000  47.00000000   1.34285714
233.00000000 -23.00000000  23.00000000   0.50000000
234.00000000  29.00000000  28.00000000   0.49122807
235.00000000   5.00000000  44.00000000   0.89795918
236.00000000 -15.00000000   0.00000000  -0.00000000
237.00000000  35.00000000  -5.00000000  -0.16666667
238.00000000 -33.00000000  52.00000000   2.73684211
239.00000000  58.00000000 -12.00000000  -0.26086957
240.00000000  18.00000000 -12.00000000  -2.00000000
241.00000000  48.00000000  31.00000000   0.39240506
242.00000000 -24.00000000  56.00000000   1.75000000
243.00000000  12.00000000  12.00000000   0.50000000
244.00000000   3.00000000  66.00000000   0.95652174
245.00000000  -6.00000000  13.00000000   1.85714286
246.00000000   1.00000000  27.00000000   0.96428571
247.00000000 -33.00000000  32.00000000 -32.00000000
248.00000000 -21.00000000   7.00000000  -0.50000000
249.00000000  32.00000000  50.00000000   0.60975610
250.00000000  27.00000000   0.00000000   0.00000000
251.00000000  24.00000000  22.00000000   0.47826087
252.00000000  -4.00000000  39.00000000   1.11428571
253.00000000  -7.00000000  11.00000000   2.75000000
254.00000000  29.00000000  -3.00000000  -0.11538462
255.00000000   3.00000000   3.00000000   0.50000000
256.00000000  -4.00000000  -6.00000000   0.60000000
257.00000000  67.00000000  46.00000000   0.40707965
258.00000000  53.00000000   6.00000000   0.10169492
259.00000000  -8.00000000  -8.00000000   0.50000000
260.00000000 -12.00000000 -14.00000000   0.53846154
261.00000000   4.00000000   0.00000000   0.00000000
262.00000000   3.00000000   2.00000000   0.40000000
263.00000000  24.00000000  44.00000000   0.64705882
264.00000000  22.00000000  50.00000000   0.69444444
265.00000000  26.00000000  25.00000000   0.49019608
266.00000000   3.00000000   0.00000000   0.00000000
267.00000000  23.00000000   3.00000000   0.11538462
268.00000000  36.00000000  25.00000000   0.40983607
269.00000000 -15.00000000  12.00000000  -4.00000000
270.00000000   4.00000000 -11.00000000   1.57142857
271.00000000  12.00000000   7.00000000   0.36842105
272.00000000   8.00000000  44.00000000   0.84615385
273.00000000   9.00000000  34.00000000   0.79069767
274.00000000 -16.00000000  35.00000000   1.84210526
275.00000000  45.00000000  20.00000000   0.30769231
276.00000000  20.00000000 -12.00000000  -1.50000000
277.00000000  -1.00000000  12.00000000   1.09090909
278.00000000  55.00000000   8.00000000   0.12698413
279.00000000 -11.00000000  -9.00000000   0.45000000
280.00000000   3.00000000  -3.00000000   0.50000000
281.00000000   8.00000000  10.00000000   0.55555556
282.00000000   8.00000000  15.00000000   0.65217391
283.00000000  31.00000000  -7.00000000  -0.29166667
284.00000000   8.00000000  -8.00000000   0.50000000
285.00000000  -2.00000000  59.00000000   1.03508772
286.00000000 -29.00000000 -16.00000000   0.35555556
287.00000000  14.00000000   7.00000000   0.33333333
288.00000000  -4.00000000 -10.00000000   0.71428571
289.00000000 -13.00000000 -13.00000000   0.50000000
290.00000000  -2.00000000  52.00000000   1.04000000
291.00000000  24.00000000 -11.00000000  -0.84615385
292.00000000  17.00000000  40.00000000   0.70175439
293.00000000   7.00000000  31.00000000   0.81578947
294.00000000  33.00000000  -4.00000000  -0.13793103
295.00000000   2.00000000  25.00000000   0.92592593
296.00000000 -35.00000000  -6.00000000   0.14634146
297.00000000  29.00000000  48.00000000   0.62337662
298.00000000  40.00000000  12.00000000   0.23076923
299.00000000  20.00000000  63.00000000   0.75903614
300.00000000   5.00000000  33.00000000   0.86842105
301.00000000  18.00000000  34.00000000   0.65384615
302.00000000   8.00000000   5.00000000   0.38461538
303.00000000  25.00000000   5.00000000   0.16666667
304.00000000 -18.00000000   3.00000000  -0.20000000
305.00000000  52.00000000   9.00000000   0.14754098
306.00000000  12.00000000  35.00000000   0.74468085
307.00000000  27.00000000  10.00000000   0.27027027
308.00000000 -20.00000000  44.00000000   1.83333333
309.00000000  33.00000000  16.00000000   0.32653061
310.00000000  30.00000000  32.00000000   0.51612903
311.00000000  59.00000000  -2.00000000  -0.03508772
312.00000000  -9.00000000  -6.00000000   0.40000000
313.00000000 -30.00000000  -1.00000000   0.03225806
314.00000000 -13.00000000  13.00000000   0.50000000
315.00000000  26.00000000  39.00000000   0.60000000
316.00000000  11.00000000  41.00000000   0.78846154
317.00000000  -4.00000000  29.00000000   1.16000000
318.00000000   9.00000000 -34.00000000   1.36000000
319.00000000  20.00000000  52.00000000   0.72222222
320.00000000 -14.00000000  31.00000000   1.82352941
321.00000000 -35.00000000  -1.00000000   0.02777778
322.00000000  -5.00000000 -16.00000000   0.76190476
323.00000000  14.00000000  31.00000000   0.68888889
324.00000000  -5.00000000  11.00000000   1.83333333
325.00000000  59.00000000  22.00000000   0.27160494
326.00000000  18.00000000  18.00000000   0.50000000
327.00000000 -38.00000000  34.00000000  -8.50000000
328.00000000  38.00000000   1.00000000   0.02564103
329.00000000  50.00000000  -6.00000000  -0.13636364
330.00000000 -21.00000000  -4.00000000   0.16000000
331.00000000 -44.00000000   1.00000000  -0.02325581
332.00000000  -3.00000000  -5.00000000   0.62500000
333.00000000  35.00000000  11.00000000   0.23913043
334.00000000   3.00000000  38.00000000   0.92682927
335.00000000   8.00000000   1.00000000   0.11111111
336.00000000  15.00000000  11.00000000   0.42307692
337.00000000  -4.00000000  22.00000000   1.22222222
338.00000000  25.00000000 -22.00000000  -7.33333333
339.00000000 -12.00000000  -1.00000000   0.07692308
340.00000000 -32.00000000 -26.00000000   0.44827586
341.00000000  25.00000000  34.00000000   0.57627119
342.00000000  -2.00000000  -7.00000000   0.77777778
343.00000000 -23.00000000   0.00000000  -0.00000000
344.00000000 -28.00000000  31.00000000  10.33333333
345.00000000  33.00000000  -2.00000000  -0.06451613
346.00000000 -18.00000000  14.00000000  -3.50000000
347.00000000 -21.00000000  60.00000000   1.53846154
348.00000000   5.00000000  60.00000000   0.92307692
349.00000000 -14.00000000   7.00000000  -1.00000000
350.00000000  13.00000000  58.00000000   0.81690141
351.00000000   3.00000000   7.00000000   0.70000000
352.00000000  -5.00000000  22.00000000   1.29411765
353.00000000  -3.00000000  -4.00000000   0.57142857
354.00000000  -5.00000000   5.00000000   0.50000000
355.00000000  -9.00000000   8.00000000  -8.00000000
356.00000000  -4.00000000  32.00000000   1.14285714
357.00000000  18.00000000  10.00000000   0.35714286
358.00000000  -9.00000000   1.00000000  -0.12500000
359.00000000  11.00000000  -9.00000000  -4.50000000
360.00000000 -33.00000000  50.00000000   2.94117647
361.00000000  35.00000000  34.00000000   0.49275362
362.00000000 -26.00000000 -12.00000000   0.31578947
363.00000000  53.00000000 -27.00000000  -1.03846154
364.00000000 -14.00000000  44.00000000   1.46666667
365.00000000 -24.00000000  44.00000000   2.20000000
366.00000000   4.00000000  15.00000000   0.78947368
367.00000000 -11.00000000   6.00000000  -1.20000000
368.00000000 -50.00000000  -1.00000000   0.01960784
369.00000000  33.00000000  15.00000000   0.31250000
370.00000000  35.00000000 -15.00000000  -0.75000000
371.00000000 -10.00000000  32.00000000   1.45454545
372.00000000  -2.00000000  -3.00000000   0.60000000
373.00000000  21.00000000  -2.00000000  -0.10526316
374.00000000 -13.00000000  36.00000000   1.56521739
375.00000000 -43.00000000 -13.00000000   0.23214286
376.00000000 -20.00000000   7.00000000  -0.53846154
377.00000000 -19.00000000  24.00000000   4.80000000
378.00000000 -20.00000000  13.00000000  -1.85714286
379.00000000  -1.00000000   0.00000000  -0.00000000
380.00000000  33.00000000  10.00000000   0.23255814
381.00000000  17.00000000  24.00000000   0.58536585
382.00000000  34.00000000  18.00000000   0.34615385
383.00000000   1.00000000   3.00000000   0.75000000
384.00000000  -3.00000000 -19.00000000   0.86363636
385.00000000 -39.00000000  -4.00000000   0.09302326
386.00000000   4.00000000  22.00000000   0.84615385
387.00000000 -13.00000000  10.00000000  -3.33333333
388.00000000  22.00000000  55.00000000   0.71428571
389.00000000  17.00000000  25.00000000   0.59523810
390.00000000  43.00000000  82.00000000   0.65600000
391.00000000  19.00000000  57.00000000   0.75000000
392.00000000  37.00000000  50.00000000   0.57471264
393.00000000  50.00000000  30.00000000   0.37500000
394.00000000  11.00000000  20.00000000   0.64516129
395.00000000  44.00000000  83.00000000   0.65354331
396.00000000  -3.00000000  46.00000000   1.06976744
397.00000000  23.00000000  30.00000000   0.56603774
398.00000000   5.00000000  83.00000000   0.94318182
399.00000000  16.00000000  -3.00000000  -0.23076923
400.00000000  10.00000000  92.00000000   0.90196078
401.00000000 -21.00000000  -3.00000000   0.12500000
402.00000000   3.00000000  23.00000000   0.88461538
403.00000000  27.00000000  16.00000000   0.37209302
404.00000000  43.00000000   8.00000000   0.15686275
405.00000000  48.00000000  20.00000000   0.29411765
406.00000000  54.00000000  26.00000000   0.32500000
407.00000000  35.00000000  41.00000000   0.53947368
408.00000000  40.00000000  49.00000000   0.55056180
409.00000000  39.00000000  61.00000000   0.61000000
410.00000000   9.00000000  37.00000000   0.80434783
411.00000000   8.00000000  35.00000000   0.81395349
412.00000000  10.00000000 -13.00000000   4.33333333
413.00000000   7.00000000   7.00000000   0.50000000
414.00000000 -15.00000000  -1.00000000   0.06250000
415.00000000   6.00000000  37.00000000   0.86046512
416.00000000 -10.00000000 -10.00000000   0.50000000
417.00000000 -21.00000000  -7.00000000   0.25000000
418.00000000  13.00000000  29.00000000   0.69047619
419.00000000 -30.00000000  34.00000000   8.50000000
420.00000000  21.00000000  -5.00000000  -0.31250000
421.00000000  23.00000000  25.00000000   0.52083333
422.00000000 -19.00000000  11.00000000  -1.37500000
423.00000000  52.00000000   9.00000000   0.14754098
424.00000000 -17.00000000  21.00000000   5.25000000
425.00000000  11.00000000  41.00000000   0.78846154
426.00000000  29.00000000  31.00000000   0.51666667
427.00000000 -26.00000000  -6.00000000   0.18750000
428.00000000  15.00000000   7.00000000   0.31818182
429.00000000  16.00000000   1.00000000   0.05882353
430.00000000 -31.00000000  56.00000000   2.24000000
431.00000000 -19.00000000   9.00000000  -0.90000000
432.00000000 -24.00000000  -1.00000000   0.04000000
433.00000000 -30.00000000  -6.00000000   0.16666667
434.00000000   4.00000000 -23.00000000   1.21052632
435.00000000 -18.00000000  -7.00000000   0.28000000
436.00000000   1.00000000  -2.00000000   2.00000000
437.00000000 -43.00000000  25.00000000  -1.38888889
438.00000000 -18.00000000  -4.00000000   0.18181818
439.00000000  -8.00000000   8.00000000   0.50000000
440.00000000 -30.00000000  18.00000000  -1.50000000
441.00000000  37.00000000 -14.00000000  -0.60869565
442.00000000  28.00000000  25.00000000   0.47169811
443.00000000   2.00000000 -29.00000000   1.07407407
444.00000000  32.00000000 -13.00000000  -0.68421053
445.00000000 -26.00000000  -2.00000000   0.07142857
446.00000000 -52.00000000  20.00000000  -0.62500000
447.00000000  29.00000000  10.00000000   0.25641026
448.00000000  73.00000000  14.00000000   0.16091954
449.00000000  40.00000000  60.00000000   0.60000000
450.00000000  11.00000000  25.00000000   0.69444444
451.00000000  45.00000000  51.00000000   0.53125000
452.00000000  -5.00000000  21.00000000   1.31250000
453.00000000 -12.00000000 -41.00000000   0.77358491
454.00000000   4.00000000  -9.00000000   1.80000000
455.00000000  13.00000000  11.00000000   0.45833333
456.00000000  39.00000000  22.00000000   0.36065574
457.00000000  25.00000000  11.00000000   0.30555556
458.00000000   9.00000000  24.00000000   0.72727273
459.00000000 -18.00000000  28.00000000   2.80000000
460.00000000  33.00000000  61.00000000   0.64893617
461.00000000  31.00000000  11.00000000   0.26190476
462.00000000 -13.00000000  14.00000000  14.00000000
463.00000000 -33.00000000  22.00000000  -2.00000000
464.00000000 -13.00000000  25.00000000   2.08333333
465.00000000 -30.00000000  36.00000000   6.00000000
466.00000000  12.00000000 -14.00000000   7.00000000
467.00000000  47.00000000   7.00000000   0.12962963
468.00000000   3.00000000 -24.00000000   1.14285714
469.00000000   0.00000000 -29.00000000   1.00000000
470.00000000 -22.00000000   7.00000000  -0.46666667
471.00000000 -26.00000000 -13.00000000   0.33333333
472.00000000  11.00000000  11.00000000   0.50000000
473.00000000  10.00000000  39.00000000   0.79591837
474.00000000 -13.00000000  21.00000000   2.62500000
475.00000000 -42.00000000 -16.00000000   0.27586207
476.00000000  12.00000000   7.00000000   0.36842105
477.00000000 -20.00000000  14.00000000  -2.33333333
478.00000000 -10.00000000   4.00000000  -0.66666667
479.00000000  -2.00000000  20.00000000   1.11111111
480.00000000 -36.00000000  18.00000000  -1.00000000
481.00000000  26.00000000  30.00000000   0.53571429
482.00000000   0.00000000  14.00000000   1.00000000
483.00000000 -19.00000000 -22.00000000   0.53658537
484.00000000 -21.00000000 -37.00000000   0.63793103
485.00000000  44.00000000  13.00000000   0.22807018
486.00000000   1.00000000  49.00000000   0.98000000
487.00000000 -37.00000000  46.00000000   5.11111111
488.00000000  -7.00000000  41.00000000   1.20588235
489.00000000  35.00000000  19.00000000   0.35185185
490.00000000  36.00000000   1.00000000   0.02702703
491.00000000  -7.00000000  21.00000000   1.50000000
492.00000000  11.00000000  50.00000000   0.81967213
493.00000000 -12.00000000   2.00000000  -0.20000000
494.00000000   9.00000000   3.00000000   0.25000000
495.00000000 -25.00000000  36.00000000   3.27272727
496.00000000 -18.00000000 -12.00000000   0.40000000
497.00000000  37.00000000  33.00000000   0.47142857
498.00000000 -19.00000000  32.00000000   2.46153846
499.00000000   3.00000000  27.00000000   0.90000000
500.00000000  30.00000000  24.00000000   0.44444444
