# Supplementary material for: Ubiquitin transfer by a RING E3 ligase occurs from a closed E2~ubiquitin conformation
Source: Nat Commun. 2020 Jun 5;11:2846. doi: 10.1038/s41467-020-16666-y (PMC7275055; doi:10.1038/s41467-020-16666-y)
Supplement: Supplementary file 4 — Source Data [file 41467_2020_16666_MOESM4_ESM.zip › Source_Data/Figures/Figure_5/Figure_5a/ASCII_44RNF4/9_97with_fret.dat]

  0.00000000  17.00000000 192.00000000   0.91866029
  1.00000000  94.00000000 237.00000000   0.71601208
  2.00000000 169.00000000 183.00000000   0.51988636
  3.00000000  63.00000000 301.00000000   0.82692308
  4.00000000 118.00000000 317.00000000   0.72873563
  5.00000000  62.00000000 310.00000000   0.83333333
  6.00000000  59.00000000 243.00000000   0.80463576
  7.00000000  98.00000000 239.00000000   0.70919881
  8.00000000  33.00000000 237.00000000   0.87777778
  9.00000000  -9.00000000 204.00000000   1.04615385
 10.00000000  83.00000000 166.00000000   0.66666667
 11.00000000  99.00000000 256.00000000   0.72112676
 12.00000000  99.00000000 223.00000000   0.69254658
 13.00000000  30.00000000 157.00000000   0.83957219
 14.00000000 120.00000000 226.00000000   0.65317919
 15.00000000  73.00000000 209.00000000   0.74113475
 16.00000000  62.00000000 237.00000000   0.79264214
 17.00000000  27.00000000 298.00000000   0.91692308
 18.00000000  66.00000000 235.00000000   0.78073090
 19.00000000  55.00000000 161.00000000   0.74537037
 20.00000000  36.00000000 146.00000000   0.80219780
 21.00000000  34.00000000 200.00000000   0.85470085
 22.00000000  87.00000000 197.00000000   0.69366197
 23.00000000  42.00000000 214.00000000   0.83593750
 24.00000000  32.00000000 145.00000000   0.81920904
 25.00000000  12.00000000 213.00000000   0.94666667
 26.00000000  27.00000000 185.00000000   0.87264151
 27.00000000  87.00000000 207.00000000   0.70408163
 28.00000000  75.00000000 218.00000000   0.74402730
 29.00000000   2.00000000 214.00000000   0.99074074
 30.00000000  63.00000000 190.00000000   0.75098814
 31.00000000  61.00000000 184.00000000   0.75102041
 32.00000000  31.00000000 211.00000000   0.87190083
 33.00000000  80.00000000 227.00000000   0.73941368
 34.00000000  86.00000000 169.00000000   0.66274510
 35.00000000 110.00000000 227.00000000   0.67359050
 36.00000000  20.00000000 220.00000000   0.91666667
 37.00000000   9.00000000  55.00000000   0.85937500
 38.00000000  19.00000000 -10.00000000  -1.11111111
 39.00000000  17.00000000  17.00000000   0.50000000
 40.00000000  52.00000000  35.00000000   0.40229885
 41.00000000 -33.00000000 -11.00000000   0.25000000
 42.00000000  18.00000000  10.00000000   0.35714286
 43.00000000   8.00000000  12.00000000   0.60000000
 44.00000000 -10.00000000  23.00000000   1.76923077
 45.00000000   8.00000000  14.00000000   0.63636364
 46.00000000  20.00000000   9.00000000   0.31034483
 47.00000000  19.00000000  41.00000000   0.68333333
 48.00000000   9.00000000  27.00000000   0.75000000
 49.00000000  24.00000000  36.00000000   0.60000000
 50.00000000  -5.00000000  44.00000000   1.12820513
 51.00000000  67.00000000  78.00000000   0.53793103
 52.00000000  23.00000000  27.00000000   0.54000000
 53.00000000 -22.00000000  58.00000000   1.61111111
 54.00000000  26.00000000  80.00000000   0.75471698
 55.00000000  29.00000000   9.00000000   0.23684211
 56.00000000  17.00000000  38.00000000   0.69090909
 57.00000000  13.00000000  52.00000000   0.80000000
 58.00000000 -36.00000000  10.00000000  -0.38461538
 59.00000000  15.00000000  18.00000000   0.54545455
 60.00000000  37.00000000  17.00000000   0.31481481
 61.00000000 -26.00000000  -4.00000000   0.13333333
 62.00000000 -23.00000000  14.00000000  -1.55555556
 63.00000000   3.00000000  47.00000000   0.94000000
 64.00000000 -10.00000000  42.00000000   1.31250000
 65.00000000 -27.00000000  20.00000000  -2.85714286
 66.00000000   3.00000000  50.00000000   0.94339623
 67.00000000  17.00000000   8.00000000   0.32000000
 68.00000000  -7.00000000   2.00000000  -0.40000000
 69.00000000  18.00000000   3.00000000   0.14285714
 70.00000000  34.00000000  37.00000000   0.52112676
 71.00000000  13.00000000   7.00000000   0.35000000
 72.00000000   9.00000000  26.00000000   0.74285714
 73.00000000  18.00000000  10.00000000   0.35714286
 74.00000000 -32.00000000  40.00000000   5.00000000
 75.00000000 -17.00000000   7.00000000  -0.70000000
 76.00000000  20.00000000  41.00000000   0.67213115
 77.00000000 -33.00000000  16.00000000  -0.94117647
 78.00000000 -18.00000000  11.00000000  -1.57142857
 79.00000000 -27.00000000   8.00000000  -0.42105263
 80.00000000  27.00000000  30.00000000   0.52631579
 81.00000000  23.00000000   5.00000000   0.17857143
 82.00000000 -14.00000000  32.00000000   1.77777778
 83.00000000  27.00000000   4.00000000   0.12903226
 84.00000000   4.00000000  31.00000000   0.88571429
 85.00000000  13.00000000  43.00000000   0.76785714
 86.00000000   9.00000000   7.00000000   0.43750000
 87.00000000  18.00000000  31.00000000   0.63265306
 88.00000000  14.00000000 -12.00000000  -6.00000000
 89.00000000 -14.00000000  -3.00000000   0.17647059
 90.00000000   9.00000000  20.00000000   0.68965517
 91.00000000 -29.00000000  30.00000000  30.00000000
 92.00000000 -10.00000000  21.00000000   1.90909091
 93.00000000  26.00000000  48.00000000   0.64864865
 94.00000000   6.00000000  26.00000000   0.81250000
 95.00000000  -4.00000000   1.00000000  -0.33333333
 96.00000000  17.00000000  19.00000000   0.52777778
 97.00000000  63.00000000  29.00000000   0.31521739
 98.00000000 -14.00000000  19.00000000   3.80000000
 99.00000000  12.00000000  -2.00000000  -0.20000000
100.00000000  21.00000000  34.00000000   0.61818182
101.00000000   6.00000000  16.00000000   0.72727273
102.00000000  -6.00000000   3.00000000  -1.00000000
103.00000000  20.00000000   2.00000000   0.09090909
104.00000000  46.00000000  16.00000000   0.25806452
105.00000000 -22.00000000  12.00000000  -1.20000000
106.00000000  -1.00000000   9.00000000   1.12500000
107.00000000  21.00000000  10.00000000   0.32258065
108.00000000 -20.00000000   1.00000000  -0.05263158
109.00000000  -2.00000000  -4.00000000   0.66666667
110.00000000   0.00000000 -16.00000000   1.00000000
111.00000000   8.00000000   4.00000000   0.33333333
112.00000000   8.00000000  10.00000000   0.55555556
113.00000000  26.00000000 -13.00000000  -1.00000000
114.00000000 -20.00000000 -25.00000000   0.55555556
115.00000000 -17.00000000 -12.00000000   0.41379310
116.00000000  18.00000000  -8.00000000  -0.80000000
117.00000000  10.00000000   8.00000000   0.44444444
118.00000000   5.00000000  11.00000000   0.68750000
119.00000000  16.00000000   6.00000000   0.27272727
120.00000000  40.00000000   0.00000000   0.00000000
121.00000000   5.00000000  33.00000000   0.86842105
122.00000000 -20.00000000  22.00000000  11.00000000
123.00000000  11.00000000   3.00000000   0.21428571
124.00000000  19.00000000   6.00000000   0.24000000
125.00000000  -4.00000000  13.00000000   1.44444444
126.00000000   8.00000000   3.00000000   0.27272727
127.00000000  10.00000000   0.00000000   0.00000000
128.00000000  27.00000000  -8.00000000  -0.42105263
129.00000000   1.00000000 -12.00000000   1.09090909
130.00000000  10.00000000  31.00000000   0.75609756
131.00000000 -28.00000000  19.00000000  -2.11111111
132.00000000  16.00000000  14.00000000   0.46666667
133.00000000   4.00000000 -10.00000000   1.66666667
134.00000000   4.00000000 -13.00000000   1.44444444
135.00000000  34.00000000  -6.00000000  -0.21428571
136.00000000  39.00000000   4.00000000   0.09302326
137.00000000  27.00000000  32.00000000   0.54237288
138.00000000   7.00000000  30.00000000   0.81081081
139.00000000  -8.00000000  31.00000000   1.34782609
140.00000000  31.00000000  37.00000000   0.54411765
141.00000000  26.00000000  14.00000000   0.35000000
142.00000000  26.00000000   4.00000000   0.13333333
143.00000000  18.00000000   2.00000000   0.10000000
144.00000000  17.00000000   1.00000000   0.05555556
145.00000000  18.00000000   2.00000000   0.10000000
146.00000000  -2.00000000  -1.00000000   0.33333333
147.00000000 -28.00000000  15.00000000  -1.15384615
148.00000000  20.00000000  -1.00000000  -0.05263158
149.00000000  -1.00000000   2.00000000   2.00000000
150.00000000  20.00000000  -4.00000000  -0.25000000
151.00000000   5.00000000  12.00000000   0.70588235
152.00000000  26.00000000  -8.00000000  -0.44444444
153.00000000  17.00000000 -14.00000000  -4.66666667
154.00000000  -6.00000000  16.00000000   1.60000000
155.00000000 -18.00000000  34.00000000   2.12500000
156.00000000   9.00000000 -36.00000000   1.33333333
157.00000000 -20.00000000   6.00000000  -0.42857143
158.00000000  15.00000000 -17.00000000   8.50000000
159.00000000   1.00000000  -1.00000000   0.50000000
160.00000000  39.00000000  14.00000000   0.26415094
161.00000000   4.00000000  28.00000000   0.87500000
162.00000000  38.00000000   8.00000000   0.17391304
163.00000000   0.00000000   4.00000000   1.00000000
164.00000000 -14.00000000   9.00000000  -1.80000000
165.00000000  52.00000000  -2.00000000  -0.04000000
166.00000000  -6.00000000  -1.00000000   0.14285714
167.00000000   6.00000000   7.00000000   0.53846154
168.00000000 -24.00000000  63.00000000   1.61538462
169.00000000  -8.00000000  12.00000000   3.00000000
170.00000000  -2.00000000  22.00000000   1.10000000
171.00000000   5.00000000   2.00000000   0.28571429
172.00000000  19.00000000 -12.00000000  -1.71428571
173.00000000  16.00000000  -7.00000000  -0.77777778
174.00000000  13.00000000  14.00000000   0.51851852
175.00000000 -30.00000000 -24.00000000   0.44444444
176.00000000   3.00000000   8.00000000   0.72727273
177.00000000  -2.00000000  36.00000000   1.05882353
178.00000000  -3.00000000  13.00000000   1.30000000
179.00000000  -8.00000000  10.00000000   5.00000000
180.00000000 -23.00000000  10.00000000  -0.76923077
181.00000000   8.00000000   2.00000000   0.20000000
182.00000000   1.00000000   4.00000000   0.80000000
183.00000000  26.00000000 -12.00000000  -0.85714286
184.00000000  59.00000000 -11.00000000  -0.22916667
185.00000000 -15.00000000  -6.00000000   0.28571429
186.00000000  14.00000000   0.00000000   0.00000000
187.00000000  -9.00000000   3.00000000  -0.50000000
188.00000000  10.00000000  -6.00000000  -1.50000000
189.00000000  61.00000000  -6.00000000  -0.10909091
190.00000000 -13.00000000   2.00000000  -0.18181818
191.00000000  -2.00000000  -6.00000000   0.75000000
192.00000000   2.00000000  -4.00000000   2.00000000
193.00000000  35.00000000  34.00000000   0.49275362
194.00000000   9.00000000  23.00000000   0.71875000
195.00000000  29.00000000  -7.00000000  -0.31818182
196.00000000   9.00000000   9.00000000   0.50000000
197.00000000  12.00000000  16.00000000   0.57142857
198.00000000 -19.00000000   7.00000000  -0.58333333
199.00000000  25.00000000   4.00000000   0.13793103
200.00000000  27.00000000  12.00000000   0.30769231
201.00000000 -19.00000000  22.00000000   7.33333333
202.00000000  -9.00000000  19.00000000   1.90000000
203.00000000  -8.00000000  -3.00000000   0.27272727
204.00000000  -5.00000000  38.00000000   1.15151515
205.00000000   2.00000000  -6.00000000   1.50000000
206.00000000  34.00000000  -8.00000000  -0.30769231
207.00000000  22.00000000  18.00000000   0.45000000
208.00000000  -4.00000000   4.00000000   0.50000000
209.00000000 -23.00000000 -12.00000000   0.34285714
210.00000000  54.00000000  10.00000000   0.15625000
211.00000000 -11.00000000  18.00000000   2.57142857
212.00000000  19.00000000   6.00000000   0.24000000
213.00000000  -5.00000000  19.00000000   1.35714286
214.00000000   2.00000000   8.00000000   0.80000000
215.00000000  39.00000000 -14.00000000  -0.56000000
216.00000000   2.00000000 -22.00000000   1.10000000
217.00000000  19.00000000 -17.00000000  -8.50000000
218.00000000 -17.00000000  29.00000000   2.41666667
219.00000000   3.00000000  11.00000000   0.78571429
220.00000000   2.00000000  23.00000000   0.92000000
221.00000000 -25.00000000  -1.00000000   0.03846154
222.00000000   7.00000000  -4.00000000  -1.33333333
223.00000000  29.00000000 -24.00000000  -4.80000000
224.00000000 -10.00000000   4.00000000  -0.66666667
225.00000000  -5.00000000  13.00000000   1.62500000
226.00000000  32.00000000  -3.00000000  -0.10344828
227.00000000  36.00000000 -10.00000000  -0.38461538
228.00000000  37.00000000   6.00000000   0.13953488
229.00000000  21.00000000  14.00000000   0.40000000
230.00000000  26.00000000  36.00000000   0.58064516
231.00000000   7.00000000   7.00000000   0.50000000
232.00000000  12.00000000  20.00000000   0.62500000
233.00000000   5.00000000  -6.00000000   6.00000000
234.00000000  20.00000000  -1.00000000  -0.05263158
235.00000000  73.00000000  10.00000000   0.12048193
236.00000000 -31.00000000 -24.00000000   0.43636364
237.00000000  10.00000000 -16.00000000   2.66666667
238.00000000   0.00000000  10.00000000   1.00000000
239.00000000  40.00000000  13.00000000   0.24528302
240.00000000   5.00000000  -6.00000000   6.00000000
241.00000000  46.00000000 -26.00000000  -1.30000000
242.00000000  63.00000000  13.00000000   0.17105263
243.00000000  -8.00000000 -13.00000000   0.61904762
244.00000000  30.00000000  19.00000000   0.38775510
245.00000000   5.00000000  13.00000000   0.72222222
246.00000000  24.00000000  43.00000000   0.64179104
247.00000000  11.00000000  -1.00000000  -0.10000000
248.00000000  20.00000000 -16.00000000  -4.00000000
249.00000000  51.00000000 -17.00000000  -0.50000000
250.00000000  -5.00000000   0.00000000  -0.00000000
251.00000000  26.00000000   9.00000000   0.25714286
252.00000000  19.00000000   3.00000000   0.13636364
253.00000000  24.00000000 -16.00000000  -2.00000000
254.00000000 -10.00000000  11.00000000  11.00000000
255.00000000  53.00000000  -9.00000000  -0.20454545
256.00000000  74.00000000  -7.00000000  -0.10447761
257.00000000 -10.00000000 -14.00000000   0.58333333
258.00000000   7.00000000  23.00000000   0.76666667
259.00000000  10.00000000  28.00000000   0.73684211
260.00000000  -3.00000000   3.00000000   0.50000000
261.00000000  23.00000000  15.00000000   0.39473684
262.00000000   2.00000000   5.00000000   0.71428571
263.00000000  18.00000000   6.00000000   0.25000000
264.00000000   0.00000000   8.00000000   1.00000000
265.00000000  34.00000000  26.00000000   0.43333333
266.00000000  86.00000000  13.00000000   0.13131313
267.00000000   0.00000000  22.00000000   1.00000000
268.00000000  40.00000000 -15.00000000  -0.60000000
269.00000000 -15.00000000 -13.00000000   0.46428571
270.00000000  20.00000000  19.00000000   0.48717949
271.00000000  37.00000000  -4.00000000  -0.12121212
272.00000000  30.00000000  -7.00000000  -0.30434783
273.00000000  -7.00000000   2.00000000  -0.40000000
274.00000000  27.00000000  13.00000000   0.32500000
275.00000000  29.00000000  24.00000000   0.45283019
276.00000000   1.00000000  10.00000000   0.90909091
277.00000000  -8.00000000 -29.00000000   0.78378378
278.00000000  29.00000000  22.00000000   0.43137255
279.00000000 -13.00000000  -5.00000000   0.27777778
280.00000000  19.00000000  -2.00000000  -0.11764706
281.00000000  17.00000000   2.00000000   0.10526316
282.00000000  -9.00000000   2.00000000  -0.28571429
283.00000000   3.00000000  14.00000000   0.82352941
284.00000000  10.00000000 -20.00000000   2.00000000
285.00000000   5.00000000   4.00000000   0.44444444
286.00000000  27.00000000  10.00000000   0.27027027
287.00000000 -29.00000000  -3.00000000   0.09375000
288.00000000  -8.00000000  -1.00000000   0.11111111
289.00000000  -3.00000000  -4.00000000   0.57142857
290.00000000 -18.00000000   8.00000000  -0.80000000
291.00000000 -35.00000000  -4.00000000   0.10256410
292.00000000  21.00000000   2.00000000   0.08695652
293.00000000  36.00000000 -10.00000000  -0.38461538
294.00000000 -13.00000000   4.00000000  -0.44444444
295.00000000  -2.00000000   9.00000000   1.28571429
296.00000000  -5.00000000  27.00000000   1.22727273
297.00000000  -1.00000000  -7.00000000   0.87500000
298.00000000 -11.00000000 -12.00000000   0.52173913
299.00000000  68.00000000   1.00000000   0.01449275
300.00000000  53.00000000   9.00000000   0.14516129
301.00000000 -19.00000000   2.00000000  -0.11764706
302.00000000  13.00000000   8.00000000   0.38095238
303.00000000  17.00000000  -3.00000000  -0.21428571
304.00000000  12.00000000  30.00000000   0.71428571
305.00000000  33.00000000  -5.00000000  -0.17857143
306.00000000  24.00000000  -1.00000000  -0.04347826
307.00000000   1.00000000  10.00000000   0.90909091
308.00000000  14.00000000  11.00000000   0.44000000
309.00000000  12.00000000 -26.00000000   1.85714286
310.00000000 -19.00000000 -16.00000000   0.45714286
311.00000000  -4.00000000   7.00000000   2.33333333
312.00000000   7.00000000  20.00000000   0.74074074
313.00000000 -15.00000000  -4.00000000   0.21052632
314.00000000  -8.00000000  -7.00000000   0.46666667
315.00000000   9.00000000  10.00000000   0.52631579
316.00000000 -10.00000000  44.00000000   1.29411765
317.00000000   4.00000000 -11.00000000   1.57142857
318.00000000  -9.00000000  -3.00000000   0.25000000
319.00000000  34.00000000   5.00000000   0.12820513
320.00000000 -21.00000000   7.00000000  -0.50000000
321.00000000 -14.00000000  17.00000000   5.66666667
322.00000000   8.00000000   1.00000000   0.11111111
323.00000000   4.00000000   6.00000000   0.60000000
324.00000000 -30.00000000  19.00000000  -1.72727273
325.00000000  -9.00000000 -16.00000000   0.64000000
326.00000000 -31.00000000   0.00000000  -0.00000000
327.00000000   2.00000000  26.00000000   0.92857143
328.00000000 -34.00000000 -10.00000000   0.22727273
329.00000000  36.00000000  24.00000000   0.40000000
330.00000000  61.00000000  23.00000000   0.27380952
331.00000000  17.00000000  15.00000000   0.46875000
332.00000000  37.00000000   7.00000000   0.15909091
333.00000000   2.00000000 -20.00000000   1.11111111
334.00000000   7.00000000  21.00000000   0.75000000
335.00000000 -14.00000000  25.00000000   2.27272727
336.00000000  -7.00000000  -4.00000000   0.36363636
337.00000000   3.00000000 -17.00000000   1.21428571
338.00000000  14.00000000  34.00000000   0.70833333
339.00000000 -20.00000000  14.00000000  -2.33333333
340.00000000  19.00000000  -2.00000000  -0.11764706
341.00000000 -10.00000000  30.00000000   1.50000000
342.00000000 -15.00000000   7.00000000  -0.87500000
343.00000000  30.00000000  14.00000000   0.31818182
344.00000000  15.00000000  15.00000000   0.50000000
345.00000000  10.00000000  -4.00000000  -0.66666667
346.00000000  -5.00000000  10.00000000   2.00000000
347.00000000  35.00000000   2.00000000   0.05405405
348.00000000  -6.00000000 -11.00000000   0.64705882
349.00000000 -21.00000000   6.00000000  -0.40000000
350.00000000 -14.00000000  45.00000000   1.45161290
351.00000000  -7.00000000 -18.00000000   0.72000000
352.00000000  -9.00000000  14.00000000   2.80000000
353.00000000  -1.00000000 -16.00000000   0.94117647
354.00000000 -17.00000000 -10.00000000   0.37037037
355.00000000   2.00000000  -3.00000000   3.00000000
356.00000000  -8.00000000  34.00000000   1.30769231
357.00000000 -15.00000000  23.00000000   2.87500000
358.00000000   6.00000000   0.00000000   0.00000000
359.00000000   7.00000000  -3.00000000  -0.75000000
360.00000000  31.00000000  12.00000000   0.27906977
361.00000000  64.00000000   3.00000000   0.04477612
362.00000000 -16.00000000   9.00000000  -1.28571429
363.00000000  -8.00000000  -6.00000000   0.42857143
364.00000000  19.00000000 -14.00000000  -2.80000000
365.00000000  50.00000000  27.00000000   0.35064935
366.00000000  14.00000000  15.00000000   0.51724138
367.00000000  17.00000000 -17.00000000   0.50000000
368.00000000  27.00000000  22.00000000   0.44897959
369.00000000  43.00000000 -15.00000000  -0.53571429
370.00000000  -3.00000000  26.00000000   1.13043478
371.00000000  -5.00000000  -9.00000000   0.64285714
372.00000000  -3.00000000  39.00000000   1.08333333
373.00000000  32.00000000 -16.00000000  -1.00000000
374.00000000  -5.00000000   4.00000000  -4.00000000
375.00000000  30.00000000 -13.00000000  -0.76470588
376.00000000  17.00000000   2.00000000   0.10526316
377.00000000  28.00000000  34.00000000   0.54838710
378.00000000  38.00000000   3.00000000   0.07317073
379.00000000  33.00000000 -14.00000000  -0.73684211
380.00000000  33.00000000 -18.00000000  -1.20000000
381.00000000  40.00000000  31.00000000   0.43661972
382.00000000  29.00000000  18.00000000   0.38297872
383.00000000  -3.00000000 -19.00000000   0.86363636
384.00000000  23.00000000   6.00000000   0.20689655
385.00000000 -19.00000000   1.00000000  -0.05555556
386.00000000  23.00000000  -9.00000000  -0.64285714
387.00000000  20.00000000  15.00000000   0.42857143
388.00000000  26.00000000   4.00000000   0.13333333
389.00000000 -12.00000000   2.00000000  -0.20000000
390.00000000  -5.00000000 -13.00000000   0.72222222
391.00000000   3.00000000   0.00000000   0.00000000
392.00000000  46.00000000  -1.00000000  -0.02222222
393.00000000  33.00000000   2.00000000   0.05714286
394.00000000  10.00000000  -1.00000000  -0.11111111
395.00000000  15.00000000  27.00000000   0.64285714
396.00000000 -14.00000000  -3.00000000   0.17647059
397.00000000  31.00000000  -4.00000000  -0.14814815
398.00000000 -25.00000000  16.00000000  -1.77777778
399.00000000  -6.00000000  -1.00000000   0.14285714
400.00000000   6.00000000  -9.00000000   3.00000000
401.00000000  43.00000000  -5.00000000  -0.13157895
402.00000000  29.00000000 -16.00000000  -1.23076923
403.00000000  27.00000000  10.00000000   0.27027027
404.00000000 -18.00000000  -8.00000000   0.30769231
405.00000000  39.00000000   3.00000000   0.07142857
406.00000000  -3.00000000   2.00000000  -2.00000000
407.00000000  13.00000000  -1.00000000  -0.08333333
408.00000000 -10.00000000  -2.00000000   0.16666667
409.00000000  18.00000000   8.00000000   0.30769231
410.00000000  -8.00000000  -1.00000000   0.11111111
411.00000000  -2.00000000  23.00000000   1.09523810
412.00000000 -19.00000000 -12.00000000   0.38709677
413.00000000   9.00000000  46.00000000   0.83636364
414.00000000  45.00000000  12.00000000   0.21052632
415.00000000 -30.00000000   9.00000000  -0.42857143
416.00000000  25.00000000  36.00000000   0.59016393
417.00000000  40.00000000   0.00000000   0.00000000
418.00000000  18.00000000   8.00000000   0.30769231
419.00000000  -6.00000000 -10.00000000   0.62500000
420.00000000 -19.00000000  45.00000000   1.73076923
421.00000000  -4.00000000   8.00000000   2.00000000
422.00000000 -15.00000000   2.00000000  -0.15384615
423.00000000  12.00000000  17.00000000   0.58620690
424.00000000   8.00000000   9.00000000   0.52941176
425.00000000   3.00000000   9.00000000   0.75000000
426.00000000 -18.00000000  -8.00000000   0.30769231
427.00000000   8.00000000   0.00000000   0.00000000
428.00000000 -13.00000000  -9.00000000   0.40909091
429.00000000  48.00000000  27.00000000   0.36000000
430.00000000  -7.00000000   4.00000000  -1.33333333
431.00000000 -33.00000000  -7.00000000   0.17500000
432.00000000   1.00000000  36.00000000   0.97297297
433.00000000  -2.00000000 -15.00000000   0.88235294
434.00000000  35.00000000 -11.00000000  -0.45833333
435.00000000  47.00000000 -27.00000000  -1.35000000
436.00000000  -6.00000000  21.00000000   1.40000000
437.00000000  -9.00000000 -24.00000000   0.72727273
438.00000000  43.00000000  -7.00000000  -0.19444444
439.00000000  35.00000000  -6.00000000  -0.20689655
440.00000000  51.00000000   6.00000000   0.10526316
441.00000000  21.00000000  13.00000000   0.38235294
442.00000000  14.00000000   6.00000000   0.30000000
443.00000000  15.00000000 -15.00000000   0.50000000
444.00000000   6.00000000  -9.00000000   3.00000000
445.00000000  21.00000000  18.00000000   0.46153846
446.00000000  10.00000000 -12.00000000   6.00000000
447.00000000 -34.00000000  15.00000000  -0.78947368
448.00000000  40.00000000 -11.00000000  -0.37931034
449.00000000  41.00000000  -9.00000000  -0.28125000
450.00000000  26.00000000 -15.00000000  -1.36363636
451.00000000  -4.00000000 -14.00000000   0.77777778
452.00000000 -23.00000000   5.00000000  -0.27777778
453.00000000  17.00000000  28.00000000   0.62222222
454.00000000   2.00000000  19.00000000   0.90476190
455.00000000  13.00000000   8.00000000   0.38095238
456.00000000 -22.00000000 -17.00000000   0.43589744
457.00000000  37.00000000   7.00000000   0.15909091
458.00000000 -16.00000000   4.00000000  -0.33333333
459.00000000 -14.00000000   7.00000000  -1.00000000
460.00000000  15.00000000 -24.00000000   2.66666667
461.00000000  20.00000000   8.00000000   0.28571429
462.00000000  19.00000000  17.00000000   0.47222222
463.00000000  18.00000000   0.00000000   0.00000000
464.00000000   6.00000000 -12.00000000   2.00000000
465.00000000 -43.00000000  23.00000000  -1.15000000
466.00000000 -12.00000000  11.00000000 -11.00000000
467.00000000  31.00000000  13.00000000   0.29545455
468.00000000   8.00000000  -5.00000000  -1.66666667
469.00000000  37.00000000  -2.00000000  -0.05714286
470.00000000 -14.00000000  10.00000000  -2.50000000
471.00000000   0.00000000 -10.00000000   1.00000000
472.00000000   6.00000000  20.00000000   0.76923077
473.00000000  -1.00000000  -4.00000000   0.80000000
474.00000000 -27.00000000 -22.00000000   0.44897959
475.00000000  13.00000000  -3.00000000  -0.30000000
476.00000000  -4.00000000  36.00000000   1.12500000
477.00000000   0.00000000   4.00000000   1.00000000
478.00000000  -3.00000000 -16.00000000   0.84210526
479.00000000  -7.00000000 -11.00000000   0.61111111
480.00000000   9.00000000  20.00000000   0.68965517
481.00000000  21.00000000  -1.00000000  -0.05000000
482.00000000  36.00000000 -14.00000000  -0.63636364
483.00000000 -12.00000000   1.00000000  -0.09090909
484.00000000 -14.00000000   3.00000000  -0.27272727
485.00000000  -1.00000000  28.00000000   1.03703704
486.00000000  27.00000000 -19.00000000  -2.37500000
487.00000000  23.00000000 -18.00000000  -3.60000000
488.00000000  32.00000000  -2.00000000  -0.06666667
489.00000000 -22.00000000  16.00000000  -2.66666667
490.00000000  11.00000000 -14.00000000   4.66666667
491.00000000 -17.00000000 -17.00000000   0.50000000
492.00000000  24.00000000   7.00000000   0.22580645
493.00000000  21.00000000   8.00000000   0.27586207
494.00000000 -20.00000000  -3.00000000   0.13043478
495.00000000  77.00000000 -12.00000000  -0.18461538
496.00000000  13.00000000  37.00000000   0.74000000
497.00000000 -44.00000000   5.00000000  -0.12820513
498.00000000   2.00000000 -15.00000000   1.15384615
499.00000000 -15.00000000  -6.00000000   0.28571429
500.00000000  53.00000000  10.00000000   0.15873016
