# Supplementary material for: Ubiquitin transfer by a RING E3 ligase occurs from a closed E2~ubiquitin conformation
Source: Nat Commun. 2020 Jun 5;11:2846. doi: 10.1038/s41467-020-16666-y (PMC7275055; doi:10.1038/s41467-020-16666-y)
Supplement: Supplementary file 4 — Source Data [file 41467_2020_16666_MOESM4_ESM.zip › Source_Data/Figures/Figure_5/Figure_5a/ASCII_44RNF4/contour_fret.py]

# -*- coding: utf-8 -*-
"""
Created on Mon Sep  2 14:34:19 2019

Contour plot fret traces


@author: carlos penedo
"""

import os

import numpy as np
import matplotlib.pyplot as plt
import pandas as pd
folder_name = r'C:\papers\published 2019\Branigan et al 2019\data\sigma plot files\Figure 4\ASCII_22'

   
f_names = [f for f in os.listdir(folder_name) if f.endswith(r'.dat')]
full_names = [os.path.join(folder_name, f) for f in f_names]
names = ['time','donor','acc','fret']


data = [pd.read_csv(f, header=-1, delim_whitespace=True, names=names) for f in full_names]

for trace in data:
    idx_don = (trace['donor']<7).idxmax()
    idx_acc = (trace['acc']<7).idxmax()
    idx = min([idx_don, idx_acc])
    trace['fret'][idx:] = np.nan
    
    
arr = np.stack(i['fret'] for i in data)
ini_, fin_, delta_bin = 0.01, 0.99, 0.095
bins = np.arange(ini_, fin_, delta_bin)
img = []
for col in arr.T:
    img.append(np.histogram(col, bins=bins)[0])

img = np.stack(img)
num_t_points = 90 # or x-axis limit
integration_t = 1 # 100 ms?


plt.imshow(np.flipud(img.T)[:,:num_t_points], aspect='auto',vmin=1,vmax=5,
           interpolation='kaiser',cmap='afmhot',
           extent=[0, num_t_points*integration_t, ini_, fin_])

ax = plt.gca()
#ax.set_xticks(np.arange(0,10,2))
#ax.set_yticks([0,0.3,0.6,0.9])   
ax.set_position([0.1,0.3,0.7,0.3])
plt.ylabel('')   
plt.xlabel('')

#ax.set_xticklabels([])
plt.grid(True)

def adjust_fontsize():
    FONTSIZE = 100
    list_font = ([ax.title, ax.xaxis.label, ax.yaxis.label] +
                 ax.get_xticklabels() + ax.get_yticklabels())
    [it.set_fontsize(FONTSIZE) for it in list_font]
    [it.set_fontname('arial') for it in list_font]


adjust_fontsize()
