# Supplementary material for: Ubiquitin transfer by a RING E3 ligase occurs from a closed E2~ubiquitin conformation
Source: Nat Commun. 2020 Jun 5;11:2846. doi: 10.1038/s41467-020-16666-y (PMC7275055; doi:10.1038/s41467-020-16666-y)
Supplement: Supplementary file 4 — Source Data [file 41467_2020_16666_MOESM4_ESM.zip › Source_Data/Figures/Figure_5/Figure_5a/ASCII_NoRNF4/16_100with_fret.dat]

 30.00000000 117.00000000 227.00000000   0.65988372
 31.00000000  55.00000000 192.00000000   0.77732794
 32.00000000  85.00000000 168.00000000   0.66403162
 33.00000000  39.00000000 181.00000000   0.82272727
 34.00000000  69.00000000 212.00000000   0.75444840
 35.00000000  71.00000000 129.00000000   0.64500000
 36.00000000  16.00000000 158.00000000   0.90804598
 37.00000000  37.00000000 234.00000000   0.86346863
 38.00000000  -8.00000000 168.00000000   1.05000000
 39.00000000  29.00000000 114.00000000   0.79720280
 40.00000000  67.00000000 200.00000000   0.74906367
 41.00000000  78.00000000 174.00000000   0.69047619
 42.00000000  60.00000000 206.00000000   0.77443609
 43.00000000  57.00000000 222.00000000   0.79569892
 44.00000000 128.00000000 105.00000000   0.45064378
 45.00000000 114.00000000 228.00000000   0.66666667
 46.00000000  45.00000000 133.00000000   0.74719101
 47.00000000  36.00000000 198.00000000   0.84615385
 48.00000000  97.00000000  93.00000000   0.48947368
 49.00000000  95.00000000 180.00000000   0.65454545
 50.00000000  53.00000000 186.00000000   0.77824268
 51.00000000  63.00000000 108.00000000   0.63157895
 52.00000000  32.00000000 208.00000000   0.86666667
 53.00000000  49.00000000 148.00000000   0.75126904
 54.00000000  54.00000000 228.00000000   0.80851064
 55.00000000  43.00000000 206.00000000   0.82730924
 56.00000000  68.00000000 250.00000000   0.78616352
 57.00000000   3.00000000 186.00000000   0.98412698
 58.00000000  89.00000000 160.00000000   0.64257028
 59.00000000  98.00000000 166.00000000   0.62878788
 60.00000000  20.00000000 198.00000000   0.90825688
 61.00000000  67.00000000 210.00000000   0.75812274
 62.00000000 125.00000000 260.00000000   0.67532468
 63.00000000  73.00000000 172.00000000   0.70204082
 64.00000000  78.00000000 145.00000000   0.65022422
 65.00000000 123.00000000 131.00000000   0.51574803
 66.00000000  80.00000000 250.00000000   0.75757576
 67.00000000  47.00000000 262.00000000   0.84789644
 68.00000000  75.00000000 199.00000000   0.72627737
 69.00000000  29.00000000 206.00000000   0.87659574
 70.00000000  36.00000000 200.00000000   0.84745763
 71.00000000  67.00000000 185.00000000   0.73412698
 72.00000000  72.00000000 157.00000000   0.68558952
 73.00000000  83.00000000 215.00000000   0.72147651
 74.00000000  61.00000000 220.00000000   0.78291815
 75.00000000  58.00000000 204.00000000   0.77862595
 76.00000000  75.00000000 203.00000000   0.73021583
 77.00000000 -18.00000000 161.00000000   1.12587413
 78.00000000  44.00000000 195.00000000   0.81589958
 79.00000000  39.00000000 180.00000000   0.82191781
 80.00000000 106.00000000 238.00000000   0.69186047
 81.00000000  74.00000000 156.00000000   0.67826087
 82.00000000 104.00000000 155.00000000   0.59845560
 83.00000000  26.00000000 202.00000000   0.88596491
 84.00000000 115.00000000 185.00000000   0.61666667
 85.00000000 116.00000000 248.00000000   0.68131868
 86.00000000  36.00000000 172.00000000   0.82692308
 87.00000000  62.00000000 170.00000000   0.73275862
 88.00000000  63.00000000 157.00000000   0.71363636
 89.00000000  56.00000000 190.00000000   0.77235772
 90.00000000   7.00000000 181.00000000   0.96276596
 91.00000000  93.00000000 122.00000000   0.56744186
 92.00000000  39.00000000 160.00000000   0.80402010
 93.00000000  46.00000000 133.00000000   0.74301676
 94.00000000  26.00000000 157.00000000   0.85792350
 95.00000000  76.00000000 164.00000000   0.68333333
 96.00000000  84.00000000 125.00000000   0.59808612
 97.00000000  30.00000000 161.00000000   0.84293194
 98.00000000  63.00000000 125.00000000   0.66489362
 99.00000000  88.00000000 164.00000000   0.65079365
100.00000000  80.00000000 116.00000000   0.59183673
101.00000000  67.00000000 143.00000000   0.68095238
102.00000000 121.00000000 222.00000000   0.64723032
103.00000000  69.00000000 190.00000000   0.73359073
104.00000000  56.00000000 177.00000000   0.75965665
105.00000000  62.00000000 182.00000000   0.74590164
106.00000000  52.00000000 158.00000000   0.75238095
107.00000000  -7.00000000 199.00000000   1.03645833
108.00000000  88.00000000 195.00000000   0.68904594
109.00000000 119.00000000 121.00000000   0.50416667
110.00000000  77.00000000 131.00000000   0.62980769
111.00000000 136.00000000 195.00000000   0.58912387
112.00000000  69.00000000 117.00000000   0.62903226
113.00000000  73.00000000 167.00000000   0.69583333
114.00000000  73.00000000  78.00000000   0.51655629
115.00000000  74.00000000 155.00000000   0.67685590
116.00000000  73.00000000 196.00000000   0.72862454
117.00000000  52.00000000 144.00000000   0.73469388
118.00000000 108.00000000 192.00000000   0.64000000
119.00000000 164.00000000 196.00000000   0.54444444
120.00000000  22.00000000 211.00000000   0.90557940
121.00000000 151.00000000 172.00000000   0.53250774
122.00000000 104.00000000  69.00000000   0.39884393
123.00000000  56.00000000 174.00000000   0.75652174
124.00000000  58.00000000 192.00000000   0.76800000
125.00000000  81.00000000 153.00000000   0.65384615
126.00000000 126.00000000 138.00000000   0.52272727
127.00000000  83.00000000 166.00000000   0.66666667
128.00000000  83.00000000 176.00000000   0.67953668
129.00000000  56.00000000 159.00000000   0.73953488
130.00000000  67.00000000 184.00000000   0.73306773
131.00000000  57.00000000 127.00000000   0.69021739
132.00000000  52.00000000 195.00000000   0.78947368
133.00000000  97.00000000 154.00000000   0.61354582
134.00000000  97.00000000 142.00000000   0.59414226
135.00000000  71.00000000 122.00000000   0.63212435
136.00000000  48.00000000 110.00000000   0.69620253
137.00000000  58.00000000 163.00000000   0.73755656
138.00000000  49.00000000 170.00000000   0.77625571
139.00000000  76.00000000 138.00000000   0.64485981
140.00000000  95.00000000 202.00000000   0.68013468
141.00000000  41.00000000 144.00000000   0.77837838
142.00000000  67.00000000 164.00000000   0.70995671
143.00000000  70.00000000 106.00000000   0.60227273
144.00000000 129.00000000 179.00000000   0.58116883
145.00000000  10.00000000 128.00000000   0.92753623
146.00000000  82.00000000 152.00000000   0.64957265
147.00000000 153.00000000 219.00000000   0.58870968
148.00000000  64.00000000 184.00000000   0.74193548
149.00000000 141.00000000 121.00000000   0.46183206
150.00000000 104.00000000 199.00000000   0.65676568
151.00000000  67.00000000 140.00000000   0.67632850
152.00000000 102.00000000 169.00000000   0.62361624
153.00000000  44.00000000 135.00000000   0.75418994
154.00000000  86.00000000 207.00000000   0.70648464
155.00000000 131.00000000 147.00000000   0.52877698
156.00000000  94.00000000 146.00000000   0.60833333
157.00000000  26.00000000 202.00000000   0.88596491
158.00000000  44.00000000 156.00000000   0.78000000
159.00000000  82.00000000 162.00000000   0.66393443
160.00000000  32.00000000 151.00000000   0.82513661
161.00000000  51.00000000 164.00000000   0.76279070
162.00000000  87.00000000 152.00000000   0.63598326
163.00000000  60.00000000 227.00000000   0.79094077
164.00000000  35.00000000 143.00000000   0.80337079
165.00000000  96.00000000 184.00000000   0.65714286
166.00000000 108.00000000 190.00000000   0.63758389
167.00000000 103.00000000 184.00000000   0.64111498
168.00000000  84.00000000 139.00000000   0.62331839
169.00000000  43.00000000 171.00000000   0.79906542
170.00000000  43.00000000 146.00000000   0.77248677
171.00000000 107.00000000 175.00000000   0.62056738
172.00000000  65.00000000 144.00000000   0.68899522
173.00000000 118.00000000 151.00000000   0.56133829
174.00000000 117.00000000 133.00000000   0.53200000
175.00000000 128.00000000 239.00000000   0.65122616
176.00000000  33.00000000 192.00000000   0.85333333
177.00000000  66.00000000 106.00000000   0.61627907
178.00000000  66.00000000 165.00000000   0.71428571
179.00000000   3.00000000 111.00000000   0.97368421
180.00000000  79.00000000  95.00000000   0.54597701
181.00000000 124.00000000 155.00000000   0.55555556
182.00000000  72.00000000 144.00000000   0.66666667
183.00000000  76.00000000 117.00000000   0.60621762
184.00000000  71.00000000 182.00000000   0.71936759
185.00000000 114.00000000 100.00000000   0.46728972
186.00000000  43.00000000 199.00000000   0.82231405
187.00000000  29.00000000 176.00000000   0.85853659
188.00000000  91.00000000 216.00000000   0.70358306
189.00000000  74.00000000 224.00000000   0.75167785
190.00000000  76.00000000 186.00000000   0.70992366
191.00000000  37.00000000 192.00000000   0.83842795
192.00000000  24.00000000 216.00000000   0.90000000
193.00000000  26.00000000 216.00000000   0.89256198
194.00000000 103.00000000 150.00000000   0.59288538
195.00000000  55.00000000 219.00000000   0.79927007
196.00000000  31.00000000 182.00000000   0.85446009
197.00000000 124.00000000 165.00000000   0.57093426
198.00000000  89.00000000 103.00000000   0.53645833
199.00000000  54.00000000 168.00000000   0.75675676
200.00000000  32.00000000 168.00000000   0.84000000
201.00000000  53.00000000 168.00000000   0.76018100
202.00000000  64.00000000 104.00000000   0.61904762
203.00000000  95.00000000 170.00000000   0.64150943
204.00000000 130.00000000 126.00000000   0.49218750
205.00000000 116.00000000 171.00000000   0.59581882
206.00000000  64.00000000 123.00000000   0.65775401
207.00000000  61.00000000 169.00000000   0.73478261
208.00000000  37.00000000 145.00000000   0.79670330
209.00000000  58.00000000 137.00000000   0.70256410
210.00000000  72.00000000 139.00000000   0.65876777
211.00000000  29.00000000 125.00000000   0.81168831
212.00000000  66.00000000 119.00000000   0.64324324
213.00000000 118.00000000 196.00000000   0.62420382
214.00000000  39.00000000 190.00000000   0.82969432
215.00000000  54.00000000 134.00000000   0.71276596
216.00000000  45.00000000 156.00000000   0.77611940
217.00000000  46.00000000 127.00000000   0.73410405
218.00000000 101.00000000 120.00000000   0.54298643
219.00000000  75.00000000 108.00000000   0.59016393
220.00000000  29.00000000 164.00000000   0.84974093
221.00000000 121.00000000 132.00000000   0.52173913
222.00000000 129.00000000 129.00000000   0.50000000
223.00000000  58.00000000  81.00000000   0.58273381
224.00000000  71.00000000 243.00000000   0.77388535
225.00000000  65.00000000 125.00000000   0.65789474
226.00000000 121.00000000 114.00000000   0.48510638
227.00000000  81.00000000 168.00000000   0.67469880
228.00000000  93.00000000 146.00000000   0.61087866
229.00000000  63.00000000 177.00000000   0.73750000
230.00000000  58.00000000 144.00000000   0.71287129
231.00000000  67.00000000 138.00000000   0.67317073
232.00000000 123.00000000 141.00000000   0.53409091
233.00000000  45.00000000 110.00000000   0.70967742
234.00000000  87.00000000 156.00000000   0.64197531
235.00000000  30.00000000 143.00000000   0.82658960
236.00000000  68.00000000 158.00000000   0.69911504
237.00000000  57.00000000 136.00000000   0.70466321
238.00000000  47.00000000 124.00000000   0.72514620
239.00000000  68.00000000 129.00000000   0.65482234
240.00000000  60.00000000 125.00000000   0.67567568
241.00000000  57.00000000 138.00000000   0.70769231
242.00000000  81.00000000 180.00000000   0.68965517
243.00000000  29.00000000 108.00000000   0.78832117
244.00000000  62.00000000  81.00000000   0.56643357
245.00000000  77.00000000 144.00000000   0.65158371
246.00000000  73.00000000 106.00000000   0.59217877
247.00000000  74.00000000 119.00000000   0.61658031
248.00000000 125.00000000 101.00000000   0.44690265
249.00000000  38.00000000 119.00000000   0.75796178
250.00000000  30.00000000  93.00000000   0.75609756
251.00000000 108.00000000  66.00000000   0.37931034
252.00000000  35.00000000 104.00000000   0.74820144
253.00000000  48.00000000 145.00000000   0.75129534
254.00000000 108.00000000 107.00000000   0.49767442
255.00000000  58.00000000 114.00000000   0.66279070
256.00000000  61.00000000 124.00000000   0.67027027
257.00000000  73.00000000 253.00000000   0.77607362
258.00000000  48.00000000 139.00000000   0.74331551
259.00000000  63.00000000 181.00000000   0.74180328
260.00000000  91.00000000  72.00000000   0.44171779
261.00000000  98.00000000 137.00000000   0.58297872
262.00000000  57.00000000 106.00000000   0.65030675
263.00000000  34.00000000  79.00000000   0.69911504
264.00000000  33.00000000 131.00000000   0.79878049
265.00000000  51.00000000 174.00000000   0.77333333
266.00000000  16.00000000  79.00000000   0.83157895
267.00000000  60.00000000 113.00000000   0.65317919
268.00000000  36.00000000 143.00000000   0.79888268
269.00000000  28.00000000 147.00000000   0.84000000
270.00000000  66.00000000 123.00000000   0.65079365
271.00000000  89.00000000 132.00000000   0.59728507
272.00000000  75.00000000  81.00000000   0.51923077
273.00000000  39.00000000 187.00000000   0.82743363
274.00000000   1.00000000 105.00000000   0.99056604
275.00000000  37.00000000 129.00000000   0.77710843
276.00000000 103.00000000  98.00000000   0.48756219
277.00000000  21.00000000 138.00000000   0.86792453
278.00000000  26.00000000 134.00000000   0.83750000
279.00000000 114.00000000 181.00000000   0.61355932
280.00000000  55.00000000 185.00000000   0.77083333
281.00000000  21.00000000  77.00000000   0.78571429
282.00000000  41.00000000 102.00000000   0.71328671
283.00000000 102.00000000 121.00000000   0.54260090
284.00000000  68.00000000 107.00000000   0.61142857
285.00000000  39.00000000  53.00000000   0.57608696
286.00000000  95.00000000 125.00000000   0.56818182
287.00000000  38.00000000 146.00000000   0.79347826
288.00000000  39.00000000 116.00000000   0.74838710
289.00000000  99.00000000 109.00000000   0.52403846
290.00000000 150.00000000 187.00000000   0.55489614
291.00000000  18.00000000  96.00000000   0.84210526
292.00000000  76.00000000 165.00000000   0.68464730
293.00000000   2.00000000 140.00000000   0.98591549
294.00000000  56.00000000  80.00000000   0.58823529
295.00000000  45.00000000 145.00000000   0.76315789
296.00000000  87.00000000 105.00000000   0.54687500
297.00000000  51.00000000 112.00000000   0.68711656
298.00000000  36.00000000 170.00000000   0.82524272
299.00000000 128.00000000 113.00000000   0.46887967
300.00000000  22.00000000 150.00000000   0.87209302
301.00000000  50.00000000 182.00000000   0.78448276
302.00000000  13.00000000 133.00000000   0.91095890
303.00000000  46.00000000 233.00000000   0.83512545
304.00000000  23.00000000 136.00000000   0.85534591
305.00000000  72.00000000 169.00000000   0.70124481
306.00000000  94.00000000  74.00000000   0.44047619
307.00000000  79.00000000 108.00000000   0.57754011
308.00000000  56.00000000 147.00000000   0.72413793
309.00000000  22.00000000 167.00000000   0.88359788
310.00000000  20.00000000 227.00000000   0.91902834
311.00000000  49.00000000 151.00000000   0.75500000
312.00000000 104.00000000 127.00000000   0.54978355
313.00000000  28.00000000 110.00000000   0.79710145
314.00000000  30.00000000 148.00000000   0.83146067
315.00000000  59.00000000  73.00000000   0.55303030
316.00000000 103.00000000 105.00000000   0.50480769
317.00000000  75.00000000 103.00000000   0.57865169
318.00000000  38.00000000  92.00000000   0.70769231
319.00000000  46.00000000 114.00000000   0.71250000
320.00000000 114.00000000 116.00000000   0.50434783
321.00000000 176.00000000 113.00000000   0.39100346
322.00000000  18.00000000 191.00000000   0.91387560
323.00000000  79.00000000 110.00000000   0.58201058
324.00000000  69.00000000 149.00000000   0.68348624
325.00000000  41.00000000 181.00000000   0.81531532
326.00000000 114.00000000 137.00000000   0.54581673
327.00000000 121.00000000 112.00000000   0.48068670
328.00000000  53.00000000 143.00000000   0.72959184
329.00000000  87.00000000 145.00000000   0.62500000
330.00000000 125.00000000 149.00000000   0.54379562
331.00000000 106.00000000 188.00000000   0.63945578
332.00000000  78.00000000  89.00000000   0.53293413
333.00000000  74.00000000 101.00000000   0.57714286
334.00000000  82.00000000 106.00000000   0.56382979
335.00000000  69.00000000 148.00000000   0.68202765
336.00000000 110.00000000 117.00000000   0.51541850
337.00000000  81.00000000 113.00000000   0.58247423
338.00000000  51.00000000 124.00000000   0.70857143
339.00000000  43.00000000 104.00000000   0.70748299
340.00000000  29.00000000 191.00000000   0.86818182
341.00000000 129.00000000 116.00000000   0.47346939
342.00000000  33.00000000  87.00000000   0.72500000
343.00000000 113.00000000 148.00000000   0.56704981
344.00000000  37.00000000  89.00000000   0.70634921
345.00000000  36.00000000  90.00000000   0.71428571
346.00000000  96.00000000 139.00000000   0.59148936
347.00000000  58.00000000 102.00000000   0.63750000
348.00000000  88.00000000 148.00000000   0.62711864
349.00000000  12.00000000 155.00000000   0.92814371
350.00000000  48.00000000 184.00000000   0.79310345
351.00000000  64.00000000 139.00000000   0.68472906
352.00000000  46.00000000 170.00000000   0.78703704
353.00000000 118.00000000 110.00000000   0.48245614
354.00000000  98.00000000 115.00000000   0.53990610
355.00000000  56.00000000  98.00000000   0.63636364
356.00000000  56.00000000 117.00000000   0.67630058
357.00000000  52.00000000 151.00000000   0.74384236
358.00000000  92.00000000 104.00000000   0.53061224
359.00000000  94.00000000 105.00000000   0.52763819
360.00000000 170.00000000 104.00000000   0.37956204
361.00000000  41.00000000 130.00000000   0.76023392
362.00000000  73.00000000 161.00000000   0.68803419
363.00000000  40.00000000 144.00000000   0.78260870
364.00000000  50.00000000 124.00000000   0.71264368
365.00000000  69.00000000  84.00000000   0.54901961
366.00000000  49.00000000  95.00000000   0.65972222
367.00000000  33.00000000  70.00000000   0.67961165
368.00000000  96.00000000 104.00000000   0.52000000
369.00000000  43.00000000  95.00000000   0.68840580
370.00000000  53.00000000 112.00000000   0.67878788
371.00000000 135.00000000 129.00000000   0.48863636
372.00000000  85.00000000 101.00000000   0.54301075
373.00000000  21.00000000  93.00000000   0.81578947
374.00000000  90.00000000 189.00000000   0.67741935
375.00000000  45.00000000 102.00000000   0.69387755
376.00000000  33.00000000  68.00000000   0.67326733
377.00000000  23.00000000 131.00000000   0.85064935
378.00000000  98.00000000  87.00000000   0.47027027
379.00000000  83.00000000 114.00000000   0.57868020
380.00000000  27.00000000 156.00000000   0.85245902
381.00000000  77.00000000  96.00000000   0.55491329
382.00000000  79.00000000 138.00000000   0.63594470
383.00000000  89.00000000  59.00000000   0.39864865
384.00000000  54.00000000 122.00000000   0.69318182
385.00000000  81.00000000 121.00000000   0.59900990
386.00000000  67.00000000 110.00000000   0.62146893
387.00000000  39.00000000 153.00000000   0.79687500
388.00000000 126.00000000 175.00000000   0.58139535
389.00000000  10.00000000  85.00000000   0.89473684
390.00000000  76.00000000 120.00000000   0.61224490
391.00000000  71.00000000  94.00000000   0.56969697
392.00000000  29.00000000  95.00000000   0.76612903
393.00000000  46.00000000 118.00000000   0.71951220
394.00000000  95.00000000  87.00000000   0.47802198
395.00000000  87.00000000 138.00000000   0.61333333
396.00000000  94.00000000 110.00000000   0.53921569
397.00000000  85.00000000 145.00000000   0.63043478
398.00000000  42.00000000 115.00000000   0.73248408
399.00000000  43.00000000 138.00000000   0.76243094
400.00000000  51.00000000 129.00000000   0.71666667
401.00000000  83.00000000  83.00000000   0.50000000
402.00000000  92.00000000  75.00000000   0.44910180
403.00000000  54.00000000  89.00000000   0.62237762
404.00000000 111.00000000  85.00000000   0.43367347
405.00000000   7.00000000 128.00000000   0.94814815
406.00000000  53.00000000 195.00000000   0.78629032
407.00000000  95.00000000  80.00000000   0.45714286
408.00000000  66.00000000  64.00000000   0.49230769
409.00000000 115.00000000 101.00000000   0.46759259
410.00000000  26.00000000  75.00000000   0.74257426
411.00000000  61.00000000 134.00000000   0.68717949
412.00000000 106.00000000 150.00000000   0.58593750
413.00000000  76.00000000 127.00000000   0.62561576
414.00000000  62.00000000  98.00000000   0.61250000
415.00000000  44.00000000 168.00000000   0.79245283
416.00000000  38.00000000  99.00000000   0.72262774
417.00000000  16.00000000 115.00000000   0.87786260
418.00000000  43.00000000  92.00000000   0.68148148
419.00000000  74.00000000 152.00000000   0.67256637
420.00000000  38.00000000 126.00000000   0.76829268
421.00000000 104.00000000  71.00000000   0.40571429
422.00000000  40.00000000  64.00000000   0.61538462
423.00000000  78.00000000 124.00000000   0.61386139
424.00000000  25.00000000 127.00000000   0.83552632
425.00000000 112.00000000 127.00000000   0.53138075
426.00000000  71.00000000 160.00000000   0.69264069
427.00000000  64.00000000 104.00000000   0.61904762
428.00000000  67.00000000  74.00000000   0.52482270
429.00000000 108.00000000 107.00000000   0.49767442
430.00000000  61.00000000 112.00000000   0.64739884
431.00000000 111.00000000  79.00000000   0.41578947
432.00000000 115.00000000 129.00000000   0.52868852
433.00000000  64.00000000 170.00000000   0.72649573
434.00000000  87.00000000 105.00000000   0.54687500
435.00000000 144.00000000  65.00000000   0.31100478
436.00000000 151.00000000 186.00000000   0.55192878
437.00000000 102.00000000  95.00000000   0.48223350
438.00000000  37.00000000  72.00000000   0.66055046
439.00000000  81.00000000  98.00000000   0.54748603
440.00000000  70.00000000  59.00000000   0.45736434
441.00000000  36.00000000 118.00000000   0.76623377
442.00000000  80.00000000  52.00000000   0.39393939
443.00000000  50.00000000 130.00000000   0.72222222
444.00000000  91.00000000 110.00000000   0.54726368
445.00000000  78.00000000 107.00000000   0.57837838
446.00000000  75.00000000  96.00000000   0.56140351
447.00000000  51.00000000  88.00000000   0.63309353
448.00000000  57.00000000 131.00000000   0.69680851
449.00000000  82.00000000 134.00000000   0.62037037
450.00000000  85.00000000 171.00000000   0.66796875
451.00000000  36.00000000 111.00000000   0.75510204
452.00000000  90.00000000 151.00000000   0.62655602
453.00000000  97.00000000 146.00000000   0.60082305
454.00000000  89.00000000 110.00000000   0.55276382
455.00000000 144.00000000 139.00000000   0.49116608
456.00000000  39.00000000  89.00000000   0.69531250
457.00000000  56.00000000 119.00000000   0.68000000
458.00000000  47.00000000 155.00000000   0.76732673
459.00000000 142.00000000 122.00000000   0.46212121
460.00000000 108.00000000 122.00000000   0.53043478
461.00000000  90.00000000 121.00000000   0.57345972
462.00000000  70.00000000 117.00000000   0.62566845
463.00000000  66.00000000  86.00000000   0.56578947
464.00000000  74.00000000 150.00000000   0.66964286
465.00000000  71.00000000  82.00000000   0.53594771
466.00000000  85.00000000 167.00000000   0.66269841
467.00000000  84.00000000 174.00000000   0.67441860
468.00000000 199.00000000 116.00000000   0.36825397
469.00000000  49.00000000  80.00000000   0.62015504
470.00000000  45.00000000 163.00000000   0.78365385
471.00000000  64.00000000  97.00000000   0.60248447
472.00000000  73.00000000 128.00000000   0.63681592
473.00000000  28.00000000 117.00000000   0.80689655
474.00000000 110.00000000  35.00000000   0.24137931
475.00000000  71.00000000  85.00000000   0.54487179
476.00000000  42.00000000 127.00000000   0.75147929
477.00000000  58.00000000  91.00000000   0.61073826
478.00000000  23.00000000  84.00000000   0.78504673
479.00000000 102.00000000 123.00000000   0.54666667
480.00000000  90.00000000 115.00000000   0.56097561
481.00000000  18.00000000  87.00000000   0.82857143
482.00000000  49.00000000  67.00000000   0.57758621
483.00000000  24.00000000  32.00000000   0.57142857
484.00000000  37.00000000  98.00000000   0.72592593
485.00000000  42.00000000  74.00000000   0.63793103
486.00000000  87.00000000  75.00000000   0.46296296
487.00000000 102.00000000 124.00000000   0.54867257
488.00000000  53.00000000 129.00000000   0.70879121
489.00000000  25.00000000  94.00000000   0.78991597
490.00000000  19.00000000 124.00000000   0.86713287
491.00000000  70.00000000 114.00000000   0.61956522
492.00000000  60.00000000 140.00000000   0.70000000
493.00000000  59.00000000 119.00000000   0.66853933
494.00000000  63.00000000 148.00000000   0.70142180
495.00000000  73.00000000  45.00000000   0.38135593
496.00000000  80.00000000  67.00000000   0.45578231
497.00000000  98.00000000  77.00000000   0.44000000
498.00000000  68.00000000 150.00000000   0.68807339
499.00000000 135.00000000 132.00000000   0.49438202
500.00000000  36.00000000 110.00000000   0.75342466
