# Supplementary material for: Ubiquitin transfer by a RING E3 ligase occurs from a closed E2~ubiquitin conformation
Source: Nat Commun. 2020 Jun 5;11:2846. doi: 10.1038/s41467-020-16666-y (PMC7275055; doi:10.1038/s41467-020-16666-y)
Supplement: Supplementary file 4 — Source Data [file 41467_2020_16666_MOESM4_ESM.zip › Source_Data/Figures/Figure_5/Figure_5a/ASCII_NoRNF4/16_108with_fret.dat]

 30.00000000 252.00000000 187.00000000   0.42596811
 31.00000000 214.00000000 133.00000000   0.38328530
 32.00000000 140.00000000 196.00000000   0.58333333
 33.00000000 238.00000000 209.00000000   0.46756152
 34.00000000 102.00000000 188.00000000   0.64827586
 35.00000000 136.00000000 157.00000000   0.53583618
 36.00000000 161.00000000 199.00000000   0.55277778
 37.00000000 255.00000000 180.00000000   0.41379310
 38.00000000 172.00000000 214.00000000   0.55440415
 39.00000000 106.00000000 158.00000000   0.59848485
 40.00000000 289.00000000 148.00000000   0.33867277
 41.00000000 207.00000000 195.00000000   0.48507463
 42.00000000 165.00000000 201.00000000   0.54918033
 43.00000000 163.00000000 168.00000000   0.50755287
 44.00000000 267.00000000 206.00000000   0.43551797
 45.00000000 155.00000000 139.00000000   0.47278912
 46.00000000 188.00000000 169.00000000   0.47338936
 47.00000000 131.00000000 152.00000000   0.53710247
 48.00000000 214.00000000 198.00000000   0.48058252
 49.00000000 159.00000000 165.00000000   0.50925926
 50.00000000 137.00000000 199.00000000   0.59226190
 51.00000000 195.00000000 218.00000000   0.52784504
 52.00000000 191.00000000 242.00000000   0.55889145
 53.00000000 258.00000000 181.00000000   0.41230068
 54.00000000 249.00000000 185.00000000   0.42626728
 55.00000000 205.00000000 207.00000000   0.50242718
 56.00000000 162.00000000 185.00000000   0.53314121
 57.00000000 228.00000000 200.00000000   0.46728972
 58.00000000 335.00000000  87.00000000   0.20616114
 59.00000000 322.00000000 153.00000000   0.32210526
 60.00000000 272.00000000 176.00000000   0.39285714
 61.00000000 237.00000000 199.00000000   0.45642202
 62.00000000 320.00000000 139.00000000   0.30283224
 63.00000000 286.00000000 104.00000000   0.26666667
 64.00000000 219.00000000  89.00000000   0.28896104
 65.00000000 274.00000000 168.00000000   0.38009050
 66.00000000 219.00000000 119.00000000   0.35207101
 67.00000000 257.00000000 251.00000000   0.49409449
 68.00000000 235.00000000 241.00000000   0.50630252
 69.00000000 307.00000000 144.00000000   0.31929047
 70.00000000 247.00000000 151.00000000   0.37939698
 71.00000000 217.00000000 194.00000000   0.47201946
 72.00000000 223.00000000 190.00000000   0.46004843
 73.00000000 172.00000000 135.00000000   0.43973941
 74.00000000 209.00000000 198.00000000   0.48648649
 75.00000000 206.00000000 212.00000000   0.50717703
 76.00000000 222.00000000 145.00000000   0.39509537
 77.00000000 233.00000000 149.00000000   0.39005236
 78.00000000 172.00000000 150.00000000   0.46583851
 79.00000000 151.00000000 190.00000000   0.55718475
 80.00000000 169.00000000 198.00000000   0.53950954
 81.00000000  72.00000000 228.00000000   0.76000000
 82.00000000 101.00000000 209.00000000   0.67419355
 83.00000000 107.00000000 258.00000000   0.70684932
 84.00000000 119.00000000 199.00000000   0.62578616
 85.00000000  92.00000000 165.00000000   0.64202335
 86.00000000 105.00000000 212.00000000   0.66876972
 87.00000000 168.00000000 200.00000000   0.54347826
 88.00000000 294.00000000 213.00000000   0.42011834
 89.00000000 162.00000000 152.00000000   0.48407643
 90.00000000 205.00000000 122.00000000   0.37308869
 91.00000000 218.00000000 221.00000000   0.50341686
 92.00000000 212.00000000 122.00000000   0.36526946
 93.00000000 186.00000000 193.00000000   0.50923483
 94.00000000 233.00000000 205.00000000   0.46803653
 95.00000000 157.00000000 161.00000000   0.50628931
 96.00000000 252.00000000 173.00000000   0.40705882
 97.00000000 183.00000000 133.00000000   0.42088608
 98.00000000 181.00000000 166.00000000   0.47838617
 99.00000000 157.00000000 203.00000000   0.56388889
100.00000000 163.00000000  95.00000000   0.36821705
101.00000000 170.00000000 163.00000000   0.48948949
102.00000000 144.00000000 169.00000000   0.53993610
103.00000000 271.00000000 173.00000000   0.38963964
104.00000000 196.00000000 103.00000000   0.34448161
105.00000000 253.00000000 242.00000000   0.48888889
106.00000000 262.00000000 164.00000000   0.38497653
107.00000000 220.00000000 145.00000000   0.39726027
108.00000000 184.00000000 224.00000000   0.54901961
109.00000000 211.00000000 153.00000000   0.42032967
110.00000000 228.00000000 181.00000000   0.44254279
111.00000000 163.00000000 155.00000000   0.48742138
112.00000000 190.00000000 217.00000000   0.53316953
113.00000000 215.00000000 173.00000000   0.44587629
114.00000000 206.00000000 223.00000000   0.51981352
115.00000000 150.00000000 136.00000000   0.47552448
116.00000000 194.00000000  85.00000000   0.30465950
117.00000000 176.00000000 194.00000000   0.52432432
118.00000000 204.00000000 112.00000000   0.35443038
119.00000000 220.00000000 180.00000000   0.45000000
120.00000000 205.00000000 156.00000000   0.43213296
121.00000000 211.00000000 185.00000000   0.46717172
122.00000000 176.00000000 121.00000000   0.40740741
123.00000000 188.00000000 182.00000000   0.49189189
124.00000000 239.00000000 142.00000000   0.37270341
125.00000000 193.00000000 217.00000000   0.52926829
126.00000000 244.00000000 184.00000000   0.42990654
127.00000000 196.00000000 121.00000000   0.38170347
128.00000000 149.00000000 172.00000000   0.53582555
129.00000000  78.00000000 167.00000000   0.68163265
130.00000000 211.00000000 184.00000000   0.46582278
131.00000000 149.00000000 177.00000000   0.54294479
132.00000000 197.00000000 163.00000000   0.45277778
133.00000000 179.00000000 177.00000000   0.49719101
134.00000000 186.00000000 162.00000000   0.46551724
135.00000000 195.00000000 203.00000000   0.51005025
136.00000000 259.00000000 136.00000000   0.34430380
137.00000000 210.00000000 133.00000000   0.38775510
138.00000000 241.00000000 154.00000000   0.38987342
139.00000000 204.00000000 258.00000000   0.55844156
140.00000000 218.00000000 131.00000000   0.37535817
141.00000000 197.00000000 139.00000000   0.41369048
142.00000000 164.00000000 175.00000000   0.51622419
143.00000000 176.00000000 121.00000000   0.40740741
144.00000000 246.00000000 177.00000000   0.41843972
145.00000000 207.00000000 126.00000000   0.37837838
146.00000000 244.00000000 157.00000000   0.39152120
147.00000000 234.00000000 170.00000000   0.42079208
148.00000000 238.00000000 196.00000000   0.45161290
149.00000000 251.00000000 153.00000000   0.37871287
150.00000000 136.00000000 121.00000000   0.47081712
151.00000000 186.00000000 131.00000000   0.41324921
152.00000000 193.00000000 166.00000000   0.46239554
153.00000000 135.00000000 149.00000000   0.52464789
154.00000000 160.00000000 148.00000000   0.48051948
155.00000000 269.00000000 156.00000000   0.36705882
156.00000000 191.00000000 111.00000000   0.36754967
157.00000000 231.00000000 180.00000000   0.43795620
158.00000000 125.00000000 216.00000000   0.63343109
159.00000000 255.00000000 207.00000000   0.44805195
160.00000000 153.00000000 189.00000000   0.55263158
161.00000000 189.00000000 194.00000000   0.50652742
162.00000000 249.00000000 168.00000000   0.40287770
163.00000000 213.00000000 153.00000000   0.41803279
164.00000000 231.00000000 138.00000000   0.37398374
165.00000000 235.00000000 160.00000000   0.40506329
166.00000000 247.00000000 159.00000000   0.39162562
167.00000000 296.00000000 175.00000000   0.37154989
168.00000000 203.00000000 186.00000000   0.47814910
169.00000000 192.00000000 204.00000000   0.51515152
170.00000000 255.00000000 197.00000000   0.43584071
171.00000000 249.00000000 169.00000000   0.40430622
172.00000000 221.00000000  95.00000000   0.30063291
173.00000000 217.00000000 168.00000000   0.43636364
174.00000000 240.00000000 137.00000000   0.36339523
175.00000000 249.00000000 145.00000000   0.36802030
176.00000000 269.00000000 142.00000000   0.34549878
177.00000000 229.00000000 198.00000000   0.46370023
178.00000000 216.00000000 173.00000000   0.44473008
179.00000000 206.00000000 132.00000000   0.39053254
180.00000000 282.00000000 163.00000000   0.36629213
181.00000000 181.00000000 228.00000000   0.55745721
182.00000000 185.00000000 137.00000000   0.42546584
183.00000000 236.00000000 131.00000000   0.35694823
184.00000000 235.00000000 132.00000000   0.35967302
185.00000000 224.00000000 131.00000000   0.36901408
186.00000000  39.00000000  88.00000000   0.69291339
187.00000000  31.00000000  71.00000000   0.69607843
188.00000000  49.00000000  58.00000000   0.54205607
189.00000000  74.00000000 109.00000000   0.59562842
190.00000000  82.00000000  80.00000000   0.49382716
191.00000000  36.00000000  92.00000000   0.71875000
192.00000000  97.00000000 114.00000000   0.54028436
193.00000000  44.00000000  88.00000000   0.66666667
194.00000000  24.00000000  57.00000000   0.70370370
195.00000000  71.00000000  46.00000000   0.39316239
196.00000000  75.00000000  58.00000000   0.43609023
197.00000000  70.00000000  65.00000000   0.48148148
198.00000000  86.00000000  60.00000000   0.41095890
199.00000000  65.00000000  65.00000000   0.50000000
200.00000000  27.00000000  40.00000000   0.59701493
201.00000000 -12.00000000  91.00000000   1.15189873
202.00000000   5.00000000  66.00000000   0.92957746
203.00000000  58.00000000  82.00000000   0.58571429
204.00000000  93.00000000  41.00000000   0.30597015
205.00000000  98.00000000 117.00000000   0.54418605
206.00000000  62.00000000  95.00000000   0.60509554
207.00000000  18.00000000  70.00000000   0.79545455
208.00000000 116.00000000 133.00000000   0.53413655
209.00000000  60.00000000 100.00000000   0.62500000
210.00000000  34.00000000 136.00000000   0.80000000
211.00000000  24.00000000  44.00000000   0.64705882
212.00000000  63.00000000  50.00000000   0.44247788
213.00000000  40.00000000  93.00000000   0.69924812
214.00000000  33.00000000  46.00000000   0.58227848
215.00000000  96.00000000 101.00000000   0.51269036
216.00000000 -20.00000000  88.00000000   1.29411765
217.00000000  56.00000000  61.00000000   0.52136752
218.00000000  60.00000000 174.00000000   0.74358974
219.00000000  68.00000000  34.00000000   0.33333333
220.00000000  64.00000000  58.00000000   0.47540984
221.00000000  74.00000000  47.00000000   0.38842975
222.00000000  34.00000000  90.00000000   0.72580645
223.00000000  62.00000000  91.00000000   0.59477124
224.00000000  -7.00000000  76.00000000   1.10144928
225.00000000  43.00000000  88.00000000   0.67175573
226.00000000  57.00000000 118.00000000   0.67428571
227.00000000  31.00000000  70.00000000   0.69306931
228.00000000  50.00000000  87.00000000   0.63503650
229.00000000  44.00000000  81.00000000   0.64800000
230.00000000  93.00000000 123.00000000   0.56944444
231.00000000  35.00000000  75.00000000   0.68181818
232.00000000  79.00000000 111.00000000   0.58421053
233.00000000  42.00000000  73.00000000   0.63478261
234.00000000  44.00000000  38.00000000   0.46341463
235.00000000  84.00000000  43.00000000   0.33858268
236.00000000  27.00000000  51.00000000   0.65384615
237.00000000  57.00000000  70.00000000   0.55118110
238.00000000  89.00000000  38.00000000   0.29921260
239.00000000   8.00000000 117.00000000   0.93600000
240.00000000  67.00000000  94.00000000   0.58385093
241.00000000  44.00000000  84.00000000   0.65625000
242.00000000  28.00000000  64.00000000   0.69565217
243.00000000  87.00000000  83.00000000   0.48823529
244.00000000  46.00000000 109.00000000   0.70322581
245.00000000   9.00000000  92.00000000   0.91089109
246.00000000  30.00000000  75.00000000   0.71428571
247.00000000  79.00000000  89.00000000   0.52976190
248.00000000  55.00000000  64.00000000   0.53781513
249.00000000  27.00000000 135.00000000   0.83333333
250.00000000  89.00000000  68.00000000   0.43312102
251.00000000  37.00000000  55.00000000   0.59782609
252.00000000  76.00000000  72.00000000   0.48648649
253.00000000  16.00000000  93.00000000   0.85321101
254.00000000  11.00000000  47.00000000   0.81034483
255.00000000  26.00000000 118.00000000   0.81944444
256.00000000  72.00000000 114.00000000   0.61290323
257.00000000  73.00000000  80.00000000   0.52287582
258.00000000  23.00000000 104.00000000   0.81889764
259.00000000  62.00000000 125.00000000   0.66844920
260.00000000  51.00000000  85.00000000   0.62500000
261.00000000  43.00000000 150.00000000   0.77720207
262.00000000  62.00000000 100.00000000   0.61728395
263.00000000  72.00000000 126.00000000   0.63636364
264.00000000  53.00000000 155.00000000   0.74519231
265.00000000  84.00000000 133.00000000   0.61290323
266.00000000  41.00000000  65.00000000   0.61320755
267.00000000  86.00000000  33.00000000   0.27731092
268.00000000   3.00000000  45.00000000   0.93750000
269.00000000  68.00000000  52.00000000   0.43333333
270.00000000  96.00000000  63.00000000   0.39622642
271.00000000  70.00000000  67.00000000   0.48905109
272.00000000  85.00000000  79.00000000   0.48170732
273.00000000  39.00000000  69.00000000   0.63888889
274.00000000   3.00000000  76.00000000   0.96202532
275.00000000  44.00000000  98.00000000   0.69014085
276.00000000  78.00000000  63.00000000   0.44680851
277.00000000  63.00000000  94.00000000   0.59872611
278.00000000  60.00000000 106.00000000   0.63855422
279.00000000  88.00000000  71.00000000   0.44654088
280.00000000  78.00000000  79.00000000   0.50318471
281.00000000  22.00000000  79.00000000   0.78217822
282.00000000  37.00000000 106.00000000   0.74125874
283.00000000  21.00000000 122.00000000   0.85314685
284.00000000  82.00000000 112.00000000   0.57731959
285.00000000  43.00000000  85.00000000   0.66406250
286.00000000  35.00000000  56.00000000   0.61538462
287.00000000  11.00000000  57.00000000   0.83823529
288.00000000  58.00000000 109.00000000   0.65269461
289.00000000  96.00000000  66.00000000   0.40740741
290.00000000  78.00000000  81.00000000   0.50943396
291.00000000  32.00000000 112.00000000   0.77777778
292.00000000  29.00000000  95.00000000   0.76612903
293.00000000  37.00000000 127.00000000   0.77439024
294.00000000  52.00000000  52.00000000   0.50000000
295.00000000   1.00000000  60.00000000   0.98360656
296.00000000 121.00000000  80.00000000   0.39800995
297.00000000  35.00000000  90.00000000   0.72000000
298.00000000  59.00000000  92.00000000   0.60927152
299.00000000  50.00000000  79.00000000   0.61240310
300.00000000  90.00000000  95.00000000   0.51351351
301.00000000 106.00000000  78.00000000   0.42391304
302.00000000  69.00000000  40.00000000   0.36697248
303.00000000  55.00000000  72.00000000   0.56692913
304.00000000  34.00000000  63.00000000   0.64948454
305.00000000  68.00000000  71.00000000   0.51079137
306.00000000  83.00000000  53.00000000   0.38970588
307.00000000  57.00000000  50.00000000   0.46728972
308.00000000  15.00000000 108.00000000   0.87804878
309.00000000  44.00000000  33.00000000   0.42857143
310.00000000  68.00000000  72.00000000   0.51428571
311.00000000  84.00000000 146.00000000   0.63478261
312.00000000  60.00000000  23.00000000   0.27710843
313.00000000  29.00000000  67.00000000   0.69791667
314.00000000  56.00000000  45.00000000   0.44554455
315.00000000  69.00000000  47.00000000   0.40517241
316.00000000  33.00000000 110.00000000   0.76923077
317.00000000  51.00000000 100.00000000   0.66225166
318.00000000  93.00000000 132.00000000   0.58666667
319.00000000  45.00000000  68.00000000   0.60176991
320.00000000   2.00000000  63.00000000   0.96923077
321.00000000  75.00000000 127.00000000   0.62871287
322.00000000  40.00000000  69.00000000   0.63302752
323.00000000  73.00000000  98.00000000   0.57309942
324.00000000  27.00000000 116.00000000   0.81118881
325.00000000  53.00000000 114.00000000   0.68263473
326.00000000  64.00000000  90.00000000   0.58441558
327.00000000  41.00000000  31.00000000   0.43055556
328.00000000  29.00000000  64.00000000   0.68817204
329.00000000  59.00000000  54.00000000   0.47787611
330.00000000  50.00000000  84.00000000   0.62686567
331.00000000  40.00000000  55.00000000   0.57894737
332.00000000  34.00000000  73.00000000   0.68224299
333.00000000  17.00000000 114.00000000   0.87022901
334.00000000 123.00000000  54.00000000   0.30508475
335.00000000  41.00000000 118.00000000   0.74213836
336.00000000  97.00000000 -17.00000000  -0.21250000
337.00000000  39.00000000  -2.00000000  -0.05405405
338.00000000  79.00000000 -10.00000000  -0.14492754
339.00000000  76.00000000 -14.00000000  -0.22580645
340.00000000  94.00000000   6.00000000   0.06000000
341.00000000 135.00000000  32.00000000   0.19161677
342.00000000  66.00000000  10.00000000   0.13157895
343.00000000  83.00000000  40.00000000   0.32520325
344.00000000 122.00000000 -24.00000000  -0.24489796
345.00000000  53.00000000 -32.00000000  -1.52380952
346.00000000  47.00000000  42.00000000   0.47191011
347.00000000 100.00000000  18.00000000   0.15254237
348.00000000 129.00000000 -25.00000000  -0.24038462
349.00000000  61.00000000 -42.00000000  -2.21052632
350.00000000  74.00000000 -29.00000000  -0.64444444
351.00000000 101.00000000  28.00000000   0.21705426
352.00000000  81.00000000 -22.00000000  -0.37288136
353.00000000 124.00000000 -12.00000000  -0.10714286
354.00000000 123.00000000 -20.00000000  -0.19417476
355.00000000  99.00000000   2.00000000   0.01980198
356.00000000  69.00000000   7.00000000   0.09210526
357.00000000  68.00000000  -3.00000000  -0.04615385
358.00000000  84.00000000  -4.00000000  -0.05000000
359.00000000  98.00000000 -27.00000000  -0.38028169
360.00000000 119.00000000 -18.00000000  -0.17821782
361.00000000  90.00000000 -36.00000000  -0.66666667
362.00000000  96.00000000 -25.00000000  -0.35211268
363.00000000  96.00000000   7.00000000   0.06796117
364.00000000 111.00000000  17.00000000   0.13281250
365.00000000 160.00000000 -10.00000000  -0.06666667
366.00000000  95.00000000   3.00000000   0.03061224
367.00000000 132.00000000 -33.00000000  -0.33333333
368.00000000 126.00000000  -2.00000000  -0.01612903
369.00000000 175.00000000  13.00000000   0.06914894
370.00000000 100.00000000   8.00000000   0.07407407
371.00000000  75.00000000   0.00000000   0.00000000
372.00000000 111.00000000 -12.00000000  -0.12121212
373.00000000  46.00000000  -1.00000000  -0.02222222
374.00000000  78.00000000  -5.00000000  -0.06849315
375.00000000 102.00000000 -21.00000000  -0.25925926
376.00000000  37.00000000  43.00000000   0.53750000
377.00000000  66.00000000  -7.00000000  -0.11864407
378.00000000 158.00000000   5.00000000   0.03067485
379.00000000  54.00000000  -7.00000000  -0.14893617
380.00000000 173.00000000 -11.00000000  -0.06790123
381.00000000  91.00000000  -1.00000000  -0.01111111
382.00000000 101.00000000 -32.00000000  -0.46376812
383.00000000 104.00000000 -63.00000000  -1.53658537
384.00000000 118.00000000 -17.00000000  -0.16831683
385.00000000 119.00000000   2.00000000   0.01652893
386.00000000 109.00000000  11.00000000   0.09166667
387.00000000 168.00000000 -19.00000000  -0.12751678
388.00000000  85.00000000 -20.00000000  -0.30769231
389.00000000 101.00000000 -33.00000000  -0.48529412
390.00000000 143.00000000   9.00000000   0.05921053
391.00000000 113.00000000   0.00000000   0.00000000
392.00000000  81.00000000 -45.00000000  -1.25000000
393.00000000  86.00000000  -5.00000000  -0.06172840
394.00000000 118.00000000  14.00000000   0.10606061
395.00000000  59.00000000  -2.00000000  -0.03508772
396.00000000 117.00000000  12.00000000   0.09302326
397.00000000  92.00000000  18.00000000   0.16363636
398.00000000 150.00000000  17.00000000   0.10179641
399.00000000  49.00000000 -37.00000000  -3.08333333
400.00000000  80.00000000   6.00000000   0.06976744
401.00000000  81.00000000  -5.00000000  -0.06578947
402.00000000  69.00000000   6.00000000   0.08000000
403.00000000  99.00000000   3.00000000   0.02941176
404.00000000 109.00000000  22.00000000   0.16793893
405.00000000 104.00000000 -37.00000000  -0.55223881
406.00000000 127.00000000 -13.00000000  -0.11403509
407.00000000 102.00000000  -8.00000000  -0.08510638
408.00000000  80.00000000  -9.00000000  -0.12676056
409.00000000 124.00000000  23.00000000   0.15646259
410.00000000  76.00000000   7.00000000   0.08433735
411.00000000  56.00000000 -20.00000000  -0.55555556
412.00000000 109.00000000 -17.00000000  -0.18478261
413.00000000  90.00000000  37.00000000   0.29133858
414.00000000 110.00000000 -10.00000000  -0.10000000
415.00000000  72.00000000  -1.00000000  -0.01408451
416.00000000  71.00000000 -19.00000000  -0.36538462
417.00000000  92.00000000  11.00000000   0.10679612
418.00000000 111.00000000   0.00000000   0.00000000
419.00000000 126.00000000  28.00000000   0.18181818
420.00000000  30.00000000   3.00000000   0.09090909
421.00000000 117.00000000   0.00000000   0.00000000
422.00000000 116.00000000 -56.00000000  -0.93333333
423.00000000 127.00000000 -54.00000000  -0.73972603
424.00000000 133.00000000 -10.00000000  -0.08130081
425.00000000 136.00000000   8.00000000   0.05555556
426.00000000 130.00000000 -35.00000000  -0.36842105
427.00000000  73.00000000 -17.00000000  -0.30357143
428.00000000 150.00000000 -20.00000000  -0.15384615
429.00000000  83.00000000   3.00000000   0.03488372
430.00000000  47.00000000  -2.00000000  -0.04444444
431.00000000  77.00000000 -18.00000000  -0.30508475
432.00000000 104.00000000 -55.00000000  -1.12244898
433.00000000 157.00000000  -4.00000000  -0.02614379
434.00000000  73.00000000 -28.00000000  -0.62222222
435.00000000 171.00000000  72.00000000   0.29629630
436.00000000  68.00000000  -6.00000000  -0.09677419
437.00000000  55.00000000 -22.00000000  -0.66666667
438.00000000 120.00000000   8.00000000   0.06250000
439.00000000 123.00000000 -37.00000000  -0.43023256
440.00000000 134.00000000 -14.00000000  -0.11666667
441.00000000  61.00000000  -5.00000000  -0.08928571
442.00000000  75.00000000 -17.00000000  -0.29310345
443.00000000  31.00000000   2.00000000   0.06060606
444.00000000 139.00000000 -32.00000000  -0.29906542
445.00000000  55.00000000 -34.00000000  -1.61904762
446.00000000 132.00000000  -6.00000000  -0.04761905
447.00000000  45.00000000  -5.00000000  -0.12500000
448.00000000 116.00000000   8.00000000   0.06451613
449.00000000  98.00000000  30.00000000   0.23437500
450.00000000 130.00000000  13.00000000   0.09090909
451.00000000  69.00000000  -4.00000000  -0.06153846
452.00000000  48.00000000 -19.00000000  -0.65517241
453.00000000 103.00000000   0.00000000   0.00000000
454.00000000  74.00000000 -18.00000000  -0.32142857
455.00000000  71.00000000   0.00000000   0.00000000
456.00000000  87.00000000   2.00000000   0.02247191
457.00000000  97.00000000 -45.00000000  -0.86538462
458.00000000 134.00000000 -32.00000000  -0.31372549
459.00000000 125.00000000 -15.00000000  -0.13636364
460.00000000 110.00000000   4.00000000   0.03508772
461.00000000 101.00000000   0.00000000   0.00000000
462.00000000  87.00000000 -31.00000000  -0.55357143
463.00000000 146.00000000  -3.00000000  -0.02097902
464.00000000  50.00000000  -4.00000000  -0.08695652
465.00000000 124.00000000 -51.00000000  -0.69863014
466.00000000  87.00000000 -10.00000000  -0.12987013
467.00000000  49.00000000 -42.00000000  -6.00000000
468.00000000 134.00000000 -22.00000000  -0.19642857
469.00000000  78.00000000 -30.00000000  -0.62500000
470.00000000  79.00000000   0.00000000   0.00000000
471.00000000  90.00000000  11.00000000   0.10891089
472.00000000 153.00000000 -36.00000000  -0.30769231
473.00000000  92.00000000   3.00000000   0.03157895
474.00000000  93.00000000 -28.00000000  -0.43076923
475.00000000 111.00000000 -23.00000000  -0.26136364
476.00000000  89.00000000  -9.00000000  -0.11250000
477.00000000  79.00000000 -30.00000000  -0.61224490
478.00000000  62.00000000 -34.00000000  -1.21428571
479.00000000  89.00000000 -47.00000000  -1.11904762
480.00000000 107.00000000  -1.00000000  -0.00943396
481.00000000 119.00000000 -44.00000000  -0.58666667
482.00000000 105.00000000 -19.00000000  -0.22093023
483.00000000  55.00000000   3.00000000   0.05172414
484.00000000  65.00000000 -22.00000000  -0.51162791
485.00000000  90.00000000 -27.00000000  -0.42857143
486.00000000  63.00000000 -11.00000000  -0.21153846
487.00000000  95.00000000  -1.00000000  -0.01063830
488.00000000 123.00000000 -18.00000000  -0.17142857
489.00000000  71.00000000 -24.00000000  -0.51063830
490.00000000 114.00000000  -5.00000000  -0.04587156
491.00000000  44.00000000 -29.00000000  -1.93333333
492.00000000  92.00000000  -7.00000000  -0.08235294
493.00000000 143.00000000  -1.00000000  -0.00704225
494.00000000 104.00000000  42.00000000   0.28767123
495.00000000  94.00000000 -31.00000000  -0.49206349
496.00000000  56.00000000  14.00000000   0.20000000
497.00000000  64.00000000 -21.00000000  -0.48837209
498.00000000  92.00000000 -44.00000000  -0.91666667
499.00000000  99.00000000 -20.00000000  -0.25316456
500.00000000  83.00000000   6.00000000   0.06741573
