# Supplementary material for: Ubiquitin transfer by a RING E3 ligase occurs from a closed E2~ubiquitin conformation
Source: Nat Commun. 2020 Jun 5;11:2846. doi: 10.1038/s41467-020-16666-y (PMC7275055; doi:10.1038/s41467-020-16666-y)
Supplement: Supplementary file 4 — Source Data [file 41467_2020_16666_MOESM4_ESM.zip › Source_Data/Figures/Figure_5/Figure_5a/ASCII_NoRNF4/16_109with_fret.dat]

 30.00000000 412.00000000 186.00000000   0.31103679
 31.00000000 414.00000000 124.00000000   0.23048327
 32.00000000 421.00000000 153.00000000   0.26655052
 33.00000000 401.00000000 130.00000000   0.24482109
 34.00000000 413.00000000 178.00000000   0.30118443
 35.00000000 522.00000000 157.00000000   0.23122239
 36.00000000 384.00000000  91.00000000   0.19157895
 37.00000000 482.00000000 192.00000000   0.28486647
 38.00000000 487.00000000 142.00000000   0.22575517
 39.00000000 423.00000000  77.00000000   0.15400000
 40.00000000 496.00000000 148.00000000   0.22981366
 41.00000000 495.00000000 194.00000000   0.28156749
 42.00000000 450.00000000 119.00000000   0.20913884
 43.00000000 417.00000000 159.00000000   0.27604167
 44.00000000 480.00000000 121.00000000   0.20133111
 45.00000000 414.00000000 120.00000000   0.22471910
 46.00000000 466.00000000 120.00000000   0.20477816
 47.00000000 412.00000000  94.00000000   0.18577075
 48.00000000 361.00000000 218.00000000   0.37651123
 49.00000000 564.00000000 156.00000000   0.21666667
 50.00000000 523.00000000 168.00000000   0.24312590
 51.00000000 417.00000000 118.00000000   0.22056075
 52.00000000 514.00000000 156.00000000   0.23283582
 53.00000000 381.00000000 137.00000000   0.26447876
 54.00000000 466.00000000 122.00000000   0.20748299
 55.00000000 424.00000000 123.00000000   0.22486289
 56.00000000 476.00000000 131.00000000   0.21581549
 57.00000000 413.00000000 145.00000000   0.25985663
 58.00000000 467.00000000  95.00000000   0.16903915
 59.00000000 340.00000000 116.00000000   0.25438596
 60.00000000 418.00000000 113.00000000   0.21280603
 61.00000000 440.00000000 198.00000000   0.31034483
 62.00000000 491.00000000 172.00000000   0.25942685
 63.00000000 371.00000000 111.00000000   0.23029046
 64.00000000 525.00000000 108.00000000   0.17061611
 65.00000000 441.00000000 145.00000000   0.24744027
 66.00000000 583.00000000 135.00000000   0.18802228
 67.00000000 484.00000000 104.00000000   0.17687075
 68.00000000 470.00000000 133.00000000   0.22056385
 69.00000000 464.00000000 155.00000000   0.25040388
 70.00000000 468.00000000  93.00000000   0.16577540
 71.00000000 477.00000000 132.00000000   0.21674877
 72.00000000 459.00000000 146.00000000   0.24132231
 73.00000000 500.00000000 156.00000000   0.23780488
 74.00000000 398.00000000 182.00000000   0.31379310
 75.00000000 438.00000000 140.00000000   0.24221453
 76.00000000 409.00000000 136.00000000   0.24954128
 77.00000000 472.00000000 147.00000000   0.23747981
 78.00000000 410.00000000 159.00000000   0.27943761
 79.00000000 491.00000000 157.00000000   0.24228395
 80.00000000 431.00000000 173.00000000   0.28642384
 81.00000000 534.00000000 161.00000000   0.23165468
 82.00000000 410.00000000 102.00000000   0.19921875
 83.00000000 429.00000000 118.00000000   0.21572212
 84.00000000 365.00000000 181.00000000   0.33150183
 85.00000000 485.00000000 189.00000000   0.28041543
 86.00000000 489.00000000 146.00000000   0.22992126
 87.00000000 423.00000000  74.00000000   0.14889336
 88.00000000 553.00000000  65.00000000   0.10517799
 89.00000000 441.00000000 137.00000000   0.23702422
 90.00000000 416.00000000 181.00000000   0.30318258
 91.00000000 497.00000000  73.00000000   0.12807018
 92.00000000 447.00000000 120.00000000   0.21164021
 93.00000000 485.00000000 116.00000000   0.19301165
 94.00000000 506.00000000  92.00000000   0.15384615
 95.00000000 443.00000000 156.00000000   0.26043406
 96.00000000 401.00000000 148.00000000   0.26958106
 97.00000000 484.00000000 206.00000000   0.29855072
 98.00000000 456.00000000 125.00000000   0.21514630
 99.00000000 508.00000000  56.00000000   0.09929078
100.00000000 375.00000000  50.00000000   0.11764706
101.00000000 363.00000000  71.00000000   0.16359447
102.00000000 427.00000000  74.00000000   0.14770459
103.00000000 383.00000000  17.00000000   0.04250000
104.00000000 403.00000000  59.00000000   0.12770563
105.00000000 422.00000000  25.00000000   0.05592841
106.00000000 399.00000000  67.00000000   0.14377682
107.00000000 483.00000000  29.00000000   0.05664063
108.00000000 334.00000000  54.00000000   0.13917526
109.00000000 435.00000000  20.00000000   0.04395604
110.00000000 433.00000000  69.00000000   0.13745020
111.00000000 521.00000000  71.00000000   0.11993243
112.00000000 472.00000000  74.00000000   0.13553114
113.00000000 450.00000000  84.00000000   0.15730337
114.00000000 406.00000000  65.00000000   0.13800425
115.00000000 447.00000000  15.00000000   0.03246753
116.00000000 379.00000000  85.00000000   0.18318966
117.00000000 407.00000000  85.00000000   0.17276423
118.00000000 390.00000000  60.00000000   0.13333333
119.00000000 348.00000000  40.00000000   0.10309278
120.00000000 432.00000000  59.00000000   0.12016293
121.00000000 398.00000000  35.00000000   0.08083141
122.00000000 481.00000000  39.00000000   0.07500000
123.00000000 450.00000000  57.00000000   0.11242604
124.00000000 411.00000000  52.00000000   0.11231102
125.00000000 387.00000000  68.00000000   0.14945055
126.00000000 456.00000000  59.00000000   0.11456311
127.00000000 328.00000000  41.00000000   0.11111111
128.00000000 524.00000000  48.00000000   0.08391608
129.00000000 461.00000000  82.00000000   0.15101289
130.00000000 466.00000000  60.00000000   0.11406844
131.00000000 497.00000000  13.00000000   0.02549020
132.00000000 470.00000000  32.00000000   0.06374502
133.00000000 392.00000000  88.00000000   0.18333333
134.00000000 320.00000000  94.00000000   0.22705314
135.00000000 424.00000000  40.00000000   0.08620690
136.00000000 451.00000000  38.00000000   0.07770961
137.00000000 463.00000000  71.00000000   0.13295880
138.00000000 405.00000000  69.00000000   0.14556962
139.00000000 392.00000000  68.00000000   0.14782609
140.00000000 497.00000000  53.00000000   0.09636364
141.00000000 363.00000000  82.00000000   0.18426966
142.00000000 473.00000000  15.00000000   0.03073770
143.00000000 378.00000000  86.00000000   0.18534483
144.00000000 436.00000000  25.00000000   0.05422993
145.00000000 394.00000000  44.00000000   0.10045662
146.00000000 451.00000000  43.00000000   0.08704453
147.00000000 382.00000000  62.00000000   0.13963964
148.00000000 345.00000000  91.00000000   0.20871560
149.00000000 384.00000000  65.00000000   0.14476615
150.00000000 539.00000000 117.00000000   0.17835366
151.00000000 454.00000000  48.00000000   0.09561753
152.00000000 357.00000000   9.00000000   0.02459016
153.00000000 422.00000000   2.00000000   0.00471698
154.00000000 429.00000000  97.00000000   0.18441065
155.00000000 417.00000000  56.00000000   0.11839323
156.00000000 450.00000000  -4.00000000  -0.00896861
157.00000000 362.00000000  69.00000000   0.16009281
158.00000000 475.00000000  48.00000000   0.09177820
159.00000000 458.00000000  56.00000000   0.10894942
160.00000000 454.00000000  41.00000000   0.08282828
161.00000000 439.00000000  23.00000000   0.04978355
162.00000000 456.00000000  49.00000000   0.09702970
163.00000000 385.00000000  56.00000000   0.12698413
164.00000000 442.00000000   1.00000000   0.00225734
165.00000000 419.00000000  49.00000000   0.10470085
166.00000000 488.00000000  58.00000000   0.10622711
167.00000000 373.00000000  93.00000000   0.19957082
168.00000000 460.00000000   0.00000000   0.00000000
169.00000000 455.00000000  22.00000000   0.04612159
170.00000000 495.00000000  48.00000000   0.08839779
171.00000000 373.00000000   0.00000000   0.00000000
172.00000000 420.00000000 -10.00000000  -0.02439024
173.00000000 483.00000000  53.00000000   0.09888060
174.00000000 475.00000000  88.00000000   0.15630551
175.00000000 384.00000000  28.00000000   0.06796117
176.00000000 358.00000000  42.00000000   0.10500000
177.00000000 497.00000000  92.00000000   0.15619694
178.00000000 442.00000000  45.00000000   0.09240246
179.00000000 456.00000000  55.00000000   0.10763209
180.00000000 480.00000000  77.00000000   0.13824057
181.00000000 443.00000000  48.00000000   0.09775967
182.00000000 446.00000000  28.00000000   0.05907173
183.00000000 482.00000000   2.00000000   0.00413223
184.00000000 416.00000000  46.00000000   0.09956710
185.00000000 468.00000000  81.00000000   0.14754098
186.00000000 477.00000000  64.00000000   0.11829945
187.00000000 467.00000000  45.00000000   0.08789063
188.00000000 442.00000000  82.00000000   0.15648855
189.00000000 366.00000000  49.00000000   0.11807229
190.00000000 462.00000000  17.00000000   0.03549061
191.00000000 450.00000000   9.00000000   0.01960784
192.00000000 384.00000000  80.00000000   0.17241379
193.00000000 391.00000000  36.00000000   0.08430913
194.00000000 501.00000000  44.00000000   0.08073394
195.00000000 510.00000000  49.00000000   0.08765653
196.00000000 375.00000000  14.00000000   0.03598972
197.00000000 464.00000000  11.00000000   0.02315789
198.00000000 464.00000000  50.00000000   0.09727626
199.00000000 386.00000000  54.00000000   0.12272727
200.00000000 536.00000000  29.00000000   0.05132743
201.00000000 460.00000000  24.00000000   0.04958678
202.00000000 469.00000000  76.00000000   0.13944954
203.00000000 488.00000000 118.00000000   0.19471947
204.00000000 374.00000000  33.00000000   0.08108108
205.00000000 401.00000000  54.00000000   0.11868132
206.00000000 471.00000000   5.00000000   0.01050420
207.00000000 441.00000000  69.00000000   0.13529412
208.00000000 485.00000000  10.00000000   0.02020202
209.00000000 390.00000000  11.00000000   0.02743142
210.00000000 467.00000000  51.00000000   0.09845560
211.00000000 381.00000000  49.00000000   0.11395349
212.00000000 472.00000000  39.00000000   0.07632094
213.00000000 429.00000000  81.00000000   0.15882353
214.00000000 427.00000000  73.00000000   0.14600000
215.00000000 491.00000000  56.00000000   0.10237660
216.00000000 384.00000000  31.00000000   0.07469880
217.00000000 411.00000000  42.00000000   0.09271523
218.00000000 437.00000000  17.00000000   0.03744493
219.00000000 458.00000000  43.00000000   0.08582834
220.00000000 446.00000000  44.00000000   0.08979592
221.00000000 420.00000000  45.00000000   0.09677419
222.00000000 427.00000000  68.00000000   0.13737374
223.00000000 382.00000000  29.00000000   0.07055961
224.00000000 380.00000000  54.00000000   0.12442396
225.00000000 486.00000000  78.00000000   0.13829787
226.00000000 477.00000000  90.00000000   0.15873016
227.00000000 415.00000000  41.00000000   0.08991228
228.00000000 453.00000000  30.00000000   0.06211180
229.00000000 404.00000000  61.00000000   0.13118280
230.00000000 417.00000000 107.00000000   0.20419847
231.00000000 359.00000000  33.00000000   0.08418367
232.00000000 440.00000000  36.00000000   0.07563025
233.00000000 474.00000000  20.00000000   0.04048583
234.00000000 433.00000000  56.00000000   0.11451943
235.00000000 322.00000000  35.00000000   0.09803922
236.00000000 346.00000000 102.00000000   0.22767857
237.00000000 438.00000000  56.00000000   0.11336032
238.00000000 460.00000000  22.00000000   0.04564315
239.00000000 468.00000000  50.00000000   0.09652510
240.00000000 366.00000000  22.00000000   0.05670103
241.00000000 506.00000000  12.00000000   0.02316602
242.00000000 443.00000000  51.00000000   0.10323887
243.00000000 391.00000000  74.00000000   0.15913978
244.00000000 437.00000000  33.00000000   0.07021277
245.00000000 414.00000000  31.00000000   0.06966292
246.00000000 321.00000000  20.00000000   0.05865103
247.00000000 377.00000000  63.00000000   0.14318182
248.00000000 425.00000000  58.00000000   0.12008282
249.00000000 305.00000000  65.00000000   0.17567568
250.00000000 528.00000000  34.00000000   0.06049822
251.00000000 442.00000000  43.00000000   0.08865979
252.00000000 516.00000000  30.00000000   0.05494505
253.00000000 418.00000000  -5.00000000  -0.01210654
254.00000000 520.00000000  28.00000000   0.05109489
255.00000000 373.00000000  23.00000000   0.05808081
256.00000000 423.00000000  80.00000000   0.15904573
257.00000000 381.00000000  39.00000000   0.09285714
258.00000000 421.00000000  49.00000000   0.10425532
259.00000000 441.00000000  55.00000000   0.11088710
260.00000000 308.00000000  19.00000000   0.05810398
261.00000000 431.00000000   6.00000000   0.01372998
262.00000000 407.00000000  64.00000000   0.13588110
263.00000000 468.00000000  81.00000000   0.14754098
264.00000000 356.00000000  27.00000000   0.07049608
265.00000000 407.00000000  10.00000000   0.02398082
266.00000000 387.00000000  25.00000000   0.06067961
267.00000000 371.00000000   6.00000000   0.01591512
268.00000000 352.00000000  15.00000000   0.04087193
269.00000000 457.00000000  49.00000000   0.09683794
270.00000000 378.00000000  39.00000000   0.09352518
271.00000000 463.00000000   6.00000000   0.01279318
272.00000000 497.00000000  18.00000000   0.03495146
273.00000000 370.00000000  28.00000000   0.07035176
274.00000000 422.00000000  61.00000000   0.12629400
275.00000000 385.00000000  61.00000000   0.13677130
276.00000000 324.00000000  22.00000000   0.06358382
277.00000000 436.00000000  37.00000000   0.07822410
278.00000000 375.00000000  51.00000000   0.11971831
279.00000000 453.00000000  30.00000000   0.06211180
280.00000000 427.00000000  71.00000000   0.14257028
281.00000000 471.00000000  41.00000000   0.08007813
282.00000000 417.00000000  17.00000000   0.03917051
283.00000000 430.00000000  22.00000000   0.04867257
284.00000000 369.00000000  30.00000000   0.07518797
285.00000000 397.00000000  23.00000000   0.05476190
286.00000000 449.00000000  23.00000000   0.04872881
287.00000000 327.00000000  66.00000000   0.16793893
288.00000000 495.00000000  11.00000000   0.02173913
289.00000000 387.00000000  12.00000000   0.03007519
290.00000000 434.00000000  46.00000000   0.09583333
291.00000000 405.00000000  41.00000000   0.09192825
292.00000000 368.00000000  50.00000000   0.11961722
293.00000000 391.00000000  62.00000000   0.13686534
294.00000000 495.00000000  74.00000000   0.13005272
295.00000000 429.00000000  26.00000000   0.05714286
296.00000000 380.00000000  19.00000000   0.04761905
297.00000000 462.00000000  49.00000000   0.09589041
298.00000000 343.00000000  18.00000000   0.04986150
299.00000000 409.00000000  56.00000000   0.12043011
300.00000000 374.00000000  17.00000000   0.04347826
301.00000000 303.00000000  27.00000000   0.08181818
302.00000000 375.00000000  19.00000000   0.04822335
303.00000000 411.00000000  20.00000000   0.04640371
304.00000000 388.00000000  46.00000000   0.10599078
305.00000000 380.00000000  47.00000000   0.11007026
306.00000000 419.00000000  63.00000000   0.13070539
307.00000000 443.00000000  24.00000000   0.05139186
308.00000000 352.00000000  22.00000000   0.05882353
309.00000000 356.00000000  30.00000000   0.07772021
310.00000000 363.00000000  48.00000000   0.11678832
311.00000000 368.00000000   6.00000000   0.01604278
312.00000000 375.00000000  12.00000000   0.03100775
313.00000000 466.00000000   8.00000000   0.01687764
314.00000000 344.00000000   8.00000000   0.02272727
315.00000000 367.00000000  53.00000000   0.12619048
316.00000000 454.00000000  71.00000000   0.13523810
317.00000000 444.00000000  79.00000000   0.15105163
318.00000000 273.00000000 -49.00000000  -0.21875000
319.00000000 390.00000000  15.00000000   0.03703704
320.00000000 389.00000000  82.00000000   0.17409766
321.00000000 346.00000000  32.00000000   0.08465608
322.00000000 344.00000000  20.00000000   0.05494505
323.00000000 468.00000000  32.00000000   0.06400000
324.00000000 379.00000000  33.00000000   0.08009709
325.00000000 386.00000000  37.00000000   0.08747045
326.00000000 296.00000000  49.00000000   0.14202899
327.00000000 364.00000000   7.00000000   0.01886792
328.00000000 381.00000000  50.00000000   0.11600928
329.00000000 368.00000000  96.00000000   0.20689655
330.00000000 414.00000000   3.00000000   0.00719424
331.00000000 400.00000000  -8.00000000  -0.02040816
332.00000000 398.00000000  50.00000000   0.11160714
333.00000000 374.00000000  26.00000000   0.06500000
334.00000000 446.00000000  46.00000000   0.09349593
335.00000000 332.00000000   5.00000000   0.01483680
336.00000000 439.00000000   9.00000000   0.02008929
337.00000000 349.00000000  16.00000000   0.04383562
338.00000000 242.00000000  35.00000000   0.12635379
339.00000000 410.00000000  30.00000000   0.06818182
340.00000000 351.00000000  44.00000000   0.11139241
341.00000000 404.00000000  61.00000000   0.13118280
342.00000000 332.00000000  59.00000000   0.15089514
343.00000000 360.00000000   6.00000000   0.01639344
344.00000000 343.00000000   5.00000000   0.01436782
345.00000000 414.00000000  49.00000000   0.10583153
346.00000000 385.00000000  22.00000000   0.05405405
347.00000000 432.00000000  54.00000000   0.11111111
348.00000000 397.00000000  22.00000000   0.05250597
349.00000000 417.00000000  15.00000000   0.03472222
350.00000000 336.00000000  65.00000000   0.16209476
351.00000000 393.00000000  18.00000000   0.04379562
352.00000000 408.00000000  52.00000000   0.11304348
353.00000000 433.00000000  22.00000000   0.04835165
354.00000000 394.00000000  30.00000000   0.07075472
355.00000000 444.00000000  15.00000000   0.03267974
356.00000000 427.00000000  80.00000000   0.15779093
357.00000000 366.00000000  28.00000000   0.07106599
358.00000000 390.00000000  62.00000000   0.13716814
359.00000000 374.00000000  81.00000000   0.17802198
360.00000000 389.00000000  22.00000000   0.05352798
361.00000000 379.00000000  14.00000000   0.03562341
362.00000000 355.00000000  19.00000000   0.05080214
363.00000000 296.00000000  50.00000000   0.14450867
364.00000000 440.00000000  14.00000000   0.03083700
365.00000000 358.00000000   6.00000000   0.01648352
366.00000000 360.00000000  60.00000000   0.14285714
367.00000000 459.00000000  38.00000000   0.07645875
368.00000000 370.00000000  51.00000000   0.12114014
369.00000000 459.00000000  36.00000000   0.07272727
370.00000000 519.00000000  78.00000000   0.13065327
371.00000000 404.00000000  78.00000000   0.16182573
372.00000000 369.00000000 -38.00000000  -0.11480363
373.00000000 421.00000000  19.00000000   0.04318182
374.00000000 377.00000000  67.00000000   0.15090090
375.00000000 440.00000000  29.00000000   0.06183369
376.00000000 436.00000000  10.00000000   0.02242152
377.00000000 391.00000000   8.00000000   0.02005013
378.00000000 369.00000000  10.00000000   0.02638522
379.00000000 369.00000000  45.00000000   0.10869565
380.00000000 386.00000000  32.00000000   0.07655502
381.00000000 458.00000000  65.00000000   0.12428298
382.00000000 435.00000000  55.00000000   0.11224490
383.00000000 443.00000000  60.00000000   0.11928429
384.00000000 349.00000000   8.00000000   0.02240896
385.00000000 296.00000000  44.00000000   0.12941176
386.00000000 414.00000000   0.00000000   0.00000000
387.00000000 356.00000000  -3.00000000  -0.00849858
388.00000000 331.00000000  13.00000000   0.03779070
389.00000000 352.00000000  27.00000000   0.07124011
390.00000000 384.00000000   8.00000000   0.02040816
391.00000000 322.00000000  14.00000000   0.04166667
392.00000000 472.00000000  55.00000000   0.10436433
393.00000000 381.00000000  14.00000000   0.03544304
394.00000000 285.00000000  46.00000000   0.13897281
395.00000000 493.00000000  15.00000000   0.02952756
396.00000000 383.00000000  44.00000000   0.10304450
397.00000000 372.00000000  57.00000000   0.13286713
398.00000000 400.00000000   0.00000000   0.00000000
399.00000000 376.00000000  55.00000000   0.12761021
400.00000000 370.00000000  22.00000000   0.05612245
401.00000000 397.00000000  14.00000000   0.03406326
402.00000000 374.00000000   7.00000000   0.01837270
403.00000000 348.00000000   4.00000000   0.01136364
404.00000000 395.00000000  69.00000000   0.14870690
405.00000000 333.00000000  54.00000000   0.13953488
406.00000000 351.00000000  57.00000000   0.13970588
407.00000000 439.00000000  17.00000000   0.03728070
408.00000000 328.00000000  59.00000000   0.15245478
409.00000000 433.00000000  29.00000000   0.06277056
410.00000000 401.00000000 -12.00000000  -0.03084833
411.00000000 436.00000000  20.00000000   0.04385965
412.00000000 282.00000000  28.00000000   0.09032258
413.00000000 375.00000000  23.00000000   0.05778894
414.00000000 402.00000000  13.00000000   0.03132530
415.00000000 320.00000000  47.00000000   0.12806540
416.00000000 356.00000000  20.00000000   0.05319149
417.00000000 325.00000000 -12.00000000  -0.03833866
418.00000000 456.00000000 -41.00000000  -0.09879518
419.00000000 354.00000000   9.00000000   0.02479339
420.00000000 336.00000000  19.00000000   0.05352113
421.00000000 370.00000000  -2.00000000  -0.00543478
422.00000000 384.00000000  12.00000000   0.03030303
423.00000000 353.00000000  -7.00000000  -0.02023121
424.00000000 390.00000000  12.00000000   0.02985075
425.00000000 389.00000000  16.00000000   0.03950617
426.00000000 430.00000000 -19.00000000  -0.04622871
427.00000000 328.00000000   6.00000000   0.01796407
428.00000000 447.00000000   8.00000000   0.01758242
429.00000000 340.00000000  39.00000000   0.10290237
430.00000000 389.00000000 -20.00000000  -0.05420054
431.00000000 509.00000000   7.00000000   0.01356589
432.00000000 383.00000000  11.00000000   0.02791878
433.00000000 401.00000000  29.00000000   0.06744186
434.00000000 388.00000000   8.00000000   0.02020202
435.00000000 418.00000000 -13.00000000  -0.03209877
436.00000000 414.00000000   2.00000000   0.00480769
437.00000000 294.00000000  50.00000000   0.14534884
438.00000000 468.00000000   6.00000000   0.01265823
439.00000000 387.00000000  -1.00000000  -0.00259067
440.00000000 393.00000000 -16.00000000  -0.04244032
441.00000000 395.00000000  28.00000000   0.06619385
442.00000000 408.00000000 -13.00000000  -0.03291139
443.00000000 432.00000000 -22.00000000  -0.05365854
444.00000000 388.00000000   3.00000000   0.00767263
445.00000000 338.00000000 -14.00000000  -0.04320988
446.00000000 334.00000000  20.00000000   0.05649718
447.00000000 330.00000000  -1.00000000  -0.00303951
448.00000000 379.00000000  26.00000000   0.06419753
449.00000000 328.00000000 -21.00000000  -0.06840391
450.00000000 302.00000000 -42.00000000  -0.16153846
451.00000000 320.00000000  -7.00000000  -0.02236422
452.00000000 390.00000000  27.00000000   0.06474820
453.00000000 375.00000000  16.00000000   0.04092072
454.00000000 393.00000000  -1.00000000  -0.00255102
455.00000000 330.00000000 -50.00000000  -0.17857143
456.00000000 423.00000000   5.00000000   0.01168224
457.00000000 405.00000000  37.00000000   0.08371041
458.00000000 456.00000000   4.00000000   0.00869565
459.00000000 383.00000000  43.00000000   0.10093897
460.00000000 365.00000000 -28.00000000  -0.08308605
461.00000000 363.00000000  20.00000000   0.05221932
462.00000000 419.00000000   3.00000000   0.00710900
463.00000000 364.00000000 -22.00000000  -0.06432749
464.00000000 344.00000000 -42.00000000  -0.13907285
465.00000000 310.00000000  20.00000000   0.06060606
466.00000000 399.00000000 -43.00000000  -0.12078652
467.00000000 343.00000000   1.00000000   0.00290698
468.00000000 366.00000000  15.00000000   0.03937008
469.00000000 386.00000000  -5.00000000  -0.01312336
470.00000000 346.00000000  -5.00000000  -0.01466276
471.00000000 364.00000000 -31.00000000  -0.09309309
472.00000000 416.00000000 -17.00000000  -0.04260652
473.00000000 361.00000000 -34.00000000  -0.10397554
474.00000000 274.00000000  17.00000000   0.05841924
475.00000000 371.00000000  21.00000000   0.05357143
476.00000000 406.00000000  12.00000000   0.02870813
477.00000000 465.00000000 -17.00000000  -0.03794643
478.00000000 378.00000000 -15.00000000  -0.04132231
479.00000000 423.00000000 -48.00000000  -0.12800000
480.00000000 374.00000000  38.00000000   0.09223301
481.00000000 429.00000000  -2.00000000  -0.00468384
482.00000000 470.00000000 -15.00000000  -0.03296703
483.00000000 402.00000000   1.00000000   0.00248139
484.00000000 331.00000000 -28.00000000  -0.09240924
485.00000000 327.00000000  14.00000000   0.04105572
486.00000000 343.00000000 -48.00000000  -0.16271186
487.00000000 337.00000000  -3.00000000  -0.00898204
488.00000000 322.00000000  -5.00000000  -0.01577287
489.00000000 314.00000000 -46.00000000  -0.17164179
490.00000000 418.00000000 -39.00000000  -0.10290237
491.00000000 313.00000000  57.00000000   0.15405405
492.00000000 369.00000000 -22.00000000  -0.06340058
493.00000000 405.00000000 -15.00000000  -0.03846154
494.00000000 385.00000000  -2.00000000  -0.00522193
495.00000000 355.00000000 -18.00000000  -0.05341246
496.00000000 435.00000000 -34.00000000  -0.08478803
497.00000000 390.00000000  53.00000000   0.11963883
498.00000000 347.00000000   3.00000000   0.00857143
499.00000000 359.00000000 -35.00000000  -0.10802469
500.00000000 353.00000000  -3.00000000  -0.00857143
