# Supplementary material for: Ubiquitin transfer by a RING E3 ligase occurs from a closed E2~ubiquitin conformation
Source: Nat Commun. 2020 Jun 5;11:2846. doi: 10.1038/s41467-020-16666-y (PMC7275055; doi:10.1038/s41467-020-16666-y)
Supplement: Supplementary file 4 — Source Data [file 41467_2020_16666_MOESM4_ESM.zip › Source_Data/Figures/Figure_5/Figure_5a/ASCII_NoRNF4/16_10with_fret.dat]

 30.00000000 327.00000000  68.00000000   0.17215190
 31.00000000 303.00000000  22.00000000   0.06769231
 32.00000000 384.00000000  93.00000000   0.19496855
 33.00000000 320.00000000  86.00000000   0.21182266
 34.00000000 356.00000000  57.00000000   0.13801453
 35.00000000 348.00000000  47.00000000   0.11898734
 36.00000000 359.00000000  27.00000000   0.06994819
 37.00000000 340.00000000  32.00000000   0.08602151
 38.00000000 333.00000000  74.00000000   0.18181818
 39.00000000 268.00000000 112.00000000   0.29473684
 40.00000000 304.00000000  75.00000000   0.19788918
 41.00000000 365.00000000  80.00000000   0.17977528
 42.00000000 328.00000000  32.00000000   0.08888889
 43.00000000 368.00000000  73.00000000   0.16553288
 44.00000000 368.00000000  12.00000000   0.03157895
 45.00000000 286.00000000  66.00000000   0.18750000
 46.00000000 370.00000000  49.00000000   0.11694511
 47.00000000 334.00000000  75.00000000   0.18337408
 48.00000000 422.00000000  85.00000000   0.16765286
 49.00000000 369.00000000  80.00000000   0.17817372
 50.00000000 371.00000000  23.00000000   0.05837563
 51.00000000 406.00000000  54.00000000   0.11739130
 52.00000000 305.00000000  70.00000000   0.18666667
 53.00000000 294.00000000  93.00000000   0.24031008
 54.00000000 294.00000000  39.00000000   0.11711712
 55.00000000 362.00000000  24.00000000   0.06217617
 56.00000000 334.00000000  36.00000000   0.09729730
 57.00000000 341.00000000  31.00000000   0.08333333
 58.00000000 303.00000000  56.00000000   0.15598886
 59.00000000 355.00000000 106.00000000   0.22993492
 60.00000000 347.00000000  38.00000000   0.09870130
 61.00000000 278.00000000  57.00000000   0.17014925
 62.00000000 380.00000000  88.00000000   0.18803419
 63.00000000 339.00000000  68.00000000   0.16707617
 64.00000000 324.00000000  53.00000000   0.14058355
 65.00000000 303.00000000  47.00000000   0.13428571
 66.00000000 282.00000000  69.00000000   0.19658120
 67.00000000 262.00000000  90.00000000   0.25568182
 68.00000000 270.00000000  59.00000000   0.17933131
 69.00000000 410.00000000  34.00000000   0.07657658
 70.00000000 311.00000000  58.00000000   0.15718157
 71.00000000 337.00000000  49.00000000   0.12694301
 72.00000000 459.00000000  35.00000000   0.07085020
 73.00000000 285.00000000  51.00000000   0.15178571
 74.00000000 409.00000000  94.00000000   0.18687873
 75.00000000 335.00000000  20.00000000   0.05633803
 76.00000000 333.00000000  88.00000000   0.20902613
 77.00000000 257.00000000  40.00000000   0.13468013
 78.00000000 313.00000000  33.00000000   0.09537572
 79.00000000 344.00000000  51.00000000   0.12911392
 80.00000000 390.00000000  69.00000000   0.15032680
 81.00000000 298.00000000  50.00000000   0.14367816
 82.00000000 365.00000000  71.00000000   0.16284404
 83.00000000 338.00000000  84.00000000   0.19905213
 84.00000000 396.00000000 113.00000000   0.22200393
 85.00000000 361.00000000  64.00000000   0.15058824
 86.00000000 319.00000000 112.00000000   0.25986079
 87.00000000 419.00000000  63.00000000   0.13070539
 88.00000000 299.00000000  37.00000000   0.11011905
 89.00000000 364.00000000  63.00000000   0.14754098
 90.00000000 323.00000000  67.00000000   0.17179487
 91.00000000 323.00000000  96.00000000   0.22911695
 92.00000000 355.00000000  34.00000000   0.08740360
 93.00000000 312.00000000  78.00000000   0.20000000
 94.00000000 343.00000000  59.00000000   0.14676617
 95.00000000 354.00000000  56.00000000   0.13658537
 96.00000000 323.00000000  61.00000000   0.15885417
 97.00000000 334.00000000  80.00000000   0.19323671
 98.00000000 309.00000000 117.00000000   0.27464789
 99.00000000 299.00000000  37.00000000   0.11011905
100.00000000 367.00000000 103.00000000   0.21914894
101.00000000 360.00000000  76.00000000   0.17431193
102.00000000 399.00000000  87.00000000   0.17901235
103.00000000 333.00000000  61.00000000   0.15482234
104.00000000 331.00000000  56.00000000   0.14470284
105.00000000 321.00000000  62.00000000   0.16187990
106.00000000 341.00000000   4.00000000   0.01159420
107.00000000 351.00000000  43.00000000   0.10913706
108.00000000 346.00000000  45.00000000   0.11508951
109.00000000 352.00000000  62.00000000   0.14975845
110.00000000 307.00000000  43.00000000   0.12285714
111.00000000 348.00000000 119.00000000   0.25481799
112.00000000 362.00000000  33.00000000   0.08354430
113.00000000 405.00000000  92.00000000   0.18511066
114.00000000 370.00000000  17.00000000   0.04392765
115.00000000 331.00000000  29.00000000   0.08055556
116.00000000 371.00000000  42.00000000   0.10169492
117.00000000 440.00000000  31.00000000   0.06581741
118.00000000 417.00000000  41.00000000   0.08951965
119.00000000 438.00000000  60.00000000   0.12048193
120.00000000 403.00000000  -4.00000000  -0.01002506
121.00000000 525.00000000  26.00000000   0.04718693
122.00000000 444.00000000  53.00000000   0.10663984
123.00000000 325.00000000  54.00000000   0.14248021
124.00000000 367.00000000  57.00000000   0.13443396
125.00000000 355.00000000   4.00000000   0.01114206
126.00000000 383.00000000  42.00000000   0.09882353
127.00000000 361.00000000  71.00000000   0.16435185
128.00000000 428.00000000  52.00000000   0.10833333
129.00000000 394.00000000  -3.00000000  -0.00767263
130.00000000 474.00000000  52.00000000   0.09885932
131.00000000 407.00000000  41.00000000   0.09151786
132.00000000 469.00000000  50.00000000   0.09633911
133.00000000 440.00000000  63.00000000   0.12524851
134.00000000 418.00000000  27.00000000   0.06067416
135.00000000 424.00000000 111.00000000   0.20747664
136.00000000 448.00000000  34.00000000   0.07053942
137.00000000 437.00000000  74.00000000   0.14481409
138.00000000 309.00000000  -5.00000000  -0.01644737
139.00000000 377.00000000  -5.00000000  -0.01344086
140.00000000 438.00000000   9.00000000   0.02013423
141.00000000 366.00000000  59.00000000   0.13882353
142.00000000 454.00000000  60.00000000   0.11673152
143.00000000 388.00000000  63.00000000   0.13968958
144.00000000 321.00000000  62.00000000   0.16187990
145.00000000 351.00000000  50.00000000   0.12468828
146.00000000 426.00000000  40.00000000   0.08583691
147.00000000 527.00000000  30.00000000   0.05385996
148.00000000 387.00000000  59.00000000   0.13228700
149.00000000 397.00000000  58.00000000   0.12747253
150.00000000 476.00000000  90.00000000   0.15901060
151.00000000 456.00000000  16.00000000   0.03389831
152.00000000 478.00000000  63.00000000   0.11645102
153.00000000 380.00000000  38.00000000   0.09090909
154.00000000 404.00000000 -14.00000000  -0.03589744
155.00000000 416.00000000  27.00000000   0.06094808
156.00000000 315.00000000  35.00000000   0.10000000
157.00000000 383.00000000  45.00000000   0.10514019
158.00000000 350.00000000  99.00000000   0.22048998
159.00000000 406.00000000  -2.00000000  -0.00495050
160.00000000 457.00000000  53.00000000   0.10392157
161.00000000 372.00000000  30.00000000   0.07462687
162.00000000 360.00000000  18.00000000   0.04761905
163.00000000 419.00000000  81.00000000   0.16200000
164.00000000 399.00000000  78.00000000   0.16352201
165.00000000 378.00000000  60.00000000   0.13698630
166.00000000 300.00000000  72.00000000   0.19354839
167.00000000 460.00000000  28.00000000   0.05737705
168.00000000 462.00000000  15.00000000   0.03144654
169.00000000 502.00000000  20.00000000   0.03831418
170.00000000 409.00000000  25.00000000   0.05760369
171.00000000 359.00000000   8.00000000   0.02179837
172.00000000 386.00000000  45.00000000   0.10440835
173.00000000 479.00000000  69.00000000   0.12591241
174.00000000 388.00000000  49.00000000   0.11212815
175.00000000 383.00000000  35.00000000   0.08373206
176.00000000 331.00000000  47.00000000   0.12433862
177.00000000 459.00000000  47.00000000   0.09288538
178.00000000 519.00000000  37.00000000   0.06654676
179.00000000 451.00000000  46.00000000   0.09255533
180.00000000 422.00000000  43.00000000   0.09247312
181.00000000 442.00000000  45.00000000   0.09240246
182.00000000 356.00000000  21.00000000   0.05570292
183.00000000 413.00000000  12.00000000   0.02823529
184.00000000 505.00000000  24.00000000   0.04536862
185.00000000 445.00000000  25.00000000   0.05319149
186.00000000 450.00000000  41.00000000   0.08350305
187.00000000 426.00000000  74.00000000   0.14800000
188.00000000 390.00000000  74.00000000   0.15948276
189.00000000 352.00000000  47.00000000   0.11779449
190.00000000 398.00000000  68.00000000   0.14592275
191.00000000 544.00000000   6.00000000   0.01090909
192.00000000 397.00000000  98.00000000   0.19797980
193.00000000 338.00000000  13.00000000   0.03703704
194.00000000 429.00000000   4.00000000   0.00923788
195.00000000 410.00000000  39.00000000   0.08685969
196.00000000 411.00000000  23.00000000   0.05299539
197.00000000 369.00000000  71.00000000   0.16136364
198.00000000 382.00000000  46.00000000   0.10747664
199.00000000 351.00000000  17.00000000   0.04619565
200.00000000 360.00000000  47.00000000   0.11547912
201.00000000 410.00000000  34.00000000   0.07657658
202.00000000 408.00000000  21.00000000   0.04895105
203.00000000 415.00000000  29.00000000   0.06531532
204.00000000 337.00000000  29.00000000   0.07923497
205.00000000 385.00000000  17.00000000   0.04228856
206.00000000 422.00000000  52.00000000   0.10970464
207.00000000 450.00000000 -39.00000000  -0.09489051
208.00000000 481.00000000  62.00000000   0.11418048
209.00000000 349.00000000  40.00000000   0.10282776
210.00000000 378.00000000  31.00000000   0.07579462
211.00000000 416.00000000  61.00000000   0.12788260
212.00000000 404.00000000  29.00000000   0.06697460
213.00000000 390.00000000  35.00000000   0.08235294
214.00000000 525.00000000  43.00000000   0.07570423
215.00000000 374.00000000  42.00000000   0.10096154
216.00000000 400.00000000  28.00000000   0.06542056
217.00000000 439.00000000  28.00000000   0.05995717
218.00000000 454.00000000  29.00000000   0.06004141
219.00000000 426.00000000  31.00000000   0.06783370
220.00000000 363.00000000  33.00000000   0.08333333
221.00000000 297.00000000  24.00000000   0.07476636
222.00000000 373.00000000  37.00000000   0.09024390
223.00000000 442.00000000  55.00000000   0.11066398
224.00000000 375.00000000  48.00000000   0.11347518
225.00000000 399.00000000 -12.00000000  -0.03100775
226.00000000 399.00000000  39.00000000   0.08904110
227.00000000 454.00000000  18.00000000   0.03813559
228.00000000 409.00000000  20.00000000   0.04662005
229.00000000 418.00000000  28.00000000   0.06278027
230.00000000 472.00000000  22.00000000   0.04453441
231.00000000 374.00000000   7.00000000   0.01837270
232.00000000 424.00000000  41.00000000   0.08817204
233.00000000 503.00000000  10.00000000   0.01949318
234.00000000 375.00000000  29.00000000   0.07178218
235.00000000 383.00000000  14.00000000   0.03526448
236.00000000 399.00000000  36.00000000   0.08275862
237.00000000 395.00000000   5.00000000   0.01250000
238.00000000 367.00000000  14.00000000   0.03674541
239.00000000 505.00000000  54.00000000   0.09660107
240.00000000 433.00000000  14.00000000   0.03131991
241.00000000 366.00000000  52.00000000   0.12440191
242.00000000 454.00000000  21.00000000   0.04421053
243.00000000 459.00000000  36.00000000   0.07272727
244.00000000 399.00000000  45.00000000   0.10135135
245.00000000 497.00000000  40.00000000   0.07448790
246.00000000 379.00000000  11.00000000   0.02820513
247.00000000 325.00000000  46.00000000   0.12398922
248.00000000 380.00000000  18.00000000   0.04522613
249.00000000 416.00000000   3.00000000   0.00715990
250.00000000 427.00000000  41.00000000   0.08760684
251.00000000 455.00000000 -23.00000000  -0.05324074
252.00000000 416.00000000  63.00000000   0.13152401
253.00000000 401.00000000   4.00000000   0.00987654
254.00000000 445.00000000  70.00000000   0.13592233
255.00000000 286.00000000   7.00000000   0.02389078
256.00000000 397.00000000  32.00000000   0.07459207
257.00000000 417.00000000  40.00000000   0.08752735
258.00000000 333.00000000  50.00000000   0.13054830
259.00000000 359.00000000  12.00000000   0.03234501
260.00000000 310.00000000  38.00000000   0.10919540
261.00000000 433.00000000 -10.00000000  -0.02364066
262.00000000 485.00000000   8.00000000   0.01622718
263.00000000 394.00000000  16.00000000   0.03902439
264.00000000 374.00000000 -20.00000000  -0.05649718
265.00000000 416.00000000  55.00000000   0.11677282
266.00000000 421.00000000  26.00000000   0.05816555
267.00000000 462.00000000  34.00000000   0.06854839
268.00000000 400.00000000  42.00000000   0.09502262
269.00000000 471.00000000  33.00000000   0.06547619
270.00000000 382.00000000  11.00000000   0.02798982
271.00000000 371.00000000   2.00000000   0.00536193
272.00000000 474.00000000  25.00000000   0.05010020
273.00000000 397.00000000  24.00000000   0.05700713
274.00000000 440.00000000  -2.00000000  -0.00456621
275.00000000 466.00000000  49.00000000   0.09514563
276.00000000 401.00000000  15.00000000   0.03605769
277.00000000 348.00000000  88.00000000   0.20183486
278.00000000 433.00000000  23.00000000   0.05043860
279.00000000 425.00000000  12.00000000   0.02745995
280.00000000 351.00000000  61.00000000   0.14805825
281.00000000 445.00000000  55.00000000   0.11000000
282.00000000 429.00000000  47.00000000   0.09873950
283.00000000 406.00000000 -21.00000000  -0.05454545
284.00000000 357.00000000 -19.00000000  -0.05621302
285.00000000 391.00000000  -9.00000000  -0.02356021
286.00000000 305.00000000  42.00000000   0.12103746
287.00000000 396.00000000  -6.00000000  -0.01538462
288.00000000 365.00000000  28.00000000   0.07124682
289.00000000 410.00000000  72.00000000   0.14937759
290.00000000 389.00000000 -26.00000000  -0.07162534
291.00000000 444.00000000 -28.00000000  -0.06730769
292.00000000 422.00000000  43.00000000   0.09247312
293.00000000 430.00000000  34.00000000   0.07327586
294.00000000 369.00000000  98.00000000   0.20985011
295.00000000 396.00000000  32.00000000   0.07476636
296.00000000 467.00000000  21.00000000   0.04303279
297.00000000 455.00000000   5.00000000   0.01086957
298.00000000 460.00000000 -44.00000000  -0.10576923
299.00000000 359.00000000   5.00000000   0.01373626
300.00000000 403.00000000  44.00000000   0.09843400
301.00000000 463.00000000  -3.00000000  -0.00652174
302.00000000 435.00000000   8.00000000   0.01805869
303.00000000 421.00000000  54.00000000   0.11368421
304.00000000 399.00000000  48.00000000   0.10738255
305.00000000 426.00000000  10.00000000   0.02293578
306.00000000 410.00000000  28.00000000   0.06392694
307.00000000 447.00000000  13.00000000   0.02826087
308.00000000 396.00000000  26.00000000   0.06161137
309.00000000 531.00000000  47.00000000   0.08131488
310.00000000 399.00000000  17.00000000   0.04086538
311.00000000 439.00000000  14.00000000   0.03090508
312.00000000 382.00000000   1.00000000   0.00261097
313.00000000 385.00000000  30.00000000   0.07228916
314.00000000 516.00000000  18.00000000   0.03370787
315.00000000 429.00000000  75.00000000   0.14880952
316.00000000 438.00000000  31.00000000   0.06609808
317.00000000 415.00000000  35.00000000   0.07777778
318.00000000 365.00000000  44.00000000   0.10757946
319.00000000 316.00000000   9.00000000   0.02769231
320.00000000 420.00000000   0.00000000   0.00000000
321.00000000 354.00000000  36.00000000   0.09230769
322.00000000 395.00000000   9.00000000   0.02227723
323.00000000 366.00000000  32.00000000   0.08040201
324.00000000 405.00000000  54.00000000   0.11764706
325.00000000 484.00000000  -4.00000000  -0.00833333
326.00000000 404.00000000  49.00000000   0.10816777
327.00000000 473.00000000  35.00000000   0.06889764
328.00000000 441.00000000  23.00000000   0.04956897
329.00000000 351.00000000  88.00000000   0.20045558
330.00000000 408.00000000  35.00000000   0.07900677
331.00000000 471.00000000  82.00000000   0.14828210
332.00000000 348.00000000  30.00000000   0.07936508
333.00000000 388.00000000   3.00000000   0.00767263
334.00000000 352.00000000  29.00000000   0.07611549
335.00000000 496.00000000  62.00000000   0.11111111
336.00000000 438.00000000  37.00000000   0.07789474
337.00000000 528.00000000  33.00000000   0.05882353
338.00000000 397.00000000  23.00000000   0.05476190
339.00000000 370.00000000  12.00000000   0.03141361
340.00000000 381.00000000  42.00000000   0.09929078
341.00000000 329.00000000  50.00000000   0.13192612
342.00000000 420.00000000  36.00000000   0.07894737
343.00000000 354.00000000  56.00000000   0.13658537
344.00000000 314.00000000  18.00000000   0.05421687
345.00000000 258.00000000  40.00000000   0.13422819
346.00000000 314.00000000  21.00000000   0.06268657
347.00000000 319.00000000  32.00000000   0.09116809
348.00000000 283.00000000   3.00000000   0.01048951
349.00000000 336.00000000 -26.00000000  -0.08387097
350.00000000 313.00000000  28.00000000   0.08211144
351.00000000 382.00000000  -9.00000000  -0.02412869
352.00000000 335.00000000  41.00000000   0.10904255
353.00000000 303.00000000  14.00000000   0.04416404
354.00000000 287.00000000  40.00000000   0.12232416
355.00000000 369.00000000   2.00000000   0.00539084
356.00000000 325.00000000  -4.00000000  -0.01246106
357.00000000 302.00000000  32.00000000   0.09580838
358.00000000 384.00000000  17.00000000   0.04239401
359.00000000 260.00000000  54.00000000   0.17197452
360.00000000 331.00000000  25.00000000   0.07022472
361.00000000 325.00000000  25.00000000   0.07142857
362.00000000 345.00000000  43.00000000   0.11082474
363.00000000 386.00000000  61.00000000   0.13646532
364.00000000 335.00000000  63.00000000   0.15829146
365.00000000 352.00000000  16.00000000   0.04347826
366.00000000 324.00000000   0.00000000   0.00000000
367.00000000 357.00000000  42.00000000   0.10526316
368.00000000 283.00000000  21.00000000   0.06907895
369.00000000 304.00000000   6.00000000   0.01935484
370.00000000 309.00000000  13.00000000   0.04037267
371.00000000 275.00000000  27.00000000   0.08940397
372.00000000 356.00000000 -15.00000000  -0.04398827
373.00000000 314.00000000   9.00000000   0.02786378
374.00000000 361.00000000  18.00000000   0.04749340
375.00000000 299.00000000  -7.00000000  -0.02397260
376.00000000 318.00000000 -21.00000000  -0.07070707
377.00000000 273.00000000  -1.00000000  -0.00367647
378.00000000 241.00000000  28.00000000   0.10408922
379.00000000 270.00000000  -2.00000000  -0.00746269
380.00000000 349.00000000  34.00000000   0.08877285
381.00000000 307.00000000  56.00000000   0.15426997
382.00000000 345.00000000  49.00000000   0.12436548
383.00000000 340.00000000  31.00000000   0.08355795
384.00000000 271.00000000  56.00000000   0.17125382
385.00000000 300.00000000   9.00000000   0.02912621
386.00000000 288.00000000  89.00000000   0.23607427
387.00000000 288.00000000   6.00000000   0.02040816
388.00000000 323.00000000  33.00000000   0.09269663
389.00000000 306.00000000  40.00000000   0.11560694
390.00000000 294.00000000   6.00000000   0.02000000
391.00000000 326.00000000  94.00000000   0.22380952
392.00000000 334.00000000  43.00000000   0.11405836
393.00000000 373.00000000 -19.00000000  -0.05367232
394.00000000 307.00000000 -23.00000000  -0.08098592
395.00000000 281.00000000  12.00000000   0.04095563
396.00000000 372.00000000   9.00000000   0.02362205
397.00000000 330.00000000 -27.00000000  -0.08910891
398.00000000 339.00000000  20.00000000   0.05571031
399.00000000 300.00000000  24.00000000   0.07407407
400.00000000 369.00000000   3.00000000   0.00806452
401.00000000 328.00000000  18.00000000   0.05202312
402.00000000 282.00000000  17.00000000   0.05685619
403.00000000 319.00000000  -9.00000000  -0.02903226
404.00000000 263.00000000  -4.00000000  -0.01544402
405.00000000 287.00000000 -35.00000000  -0.13888889
406.00000000 319.00000000  20.00000000   0.05899705
407.00000000 329.00000000   9.00000000   0.02662722
408.00000000 331.00000000 -12.00000000  -0.03761755
409.00000000 291.00000000  37.00000000   0.11280488
410.00000000 412.00000000   8.00000000   0.01904762
411.00000000 296.00000000  28.00000000   0.08641975
412.00000000 299.00000000  -1.00000000  -0.00335570
413.00000000 439.00000000  30.00000000   0.06396588
414.00000000 269.00000000  58.00000000   0.17737003
415.00000000 354.00000000  37.00000000   0.09462916
416.00000000 367.00000000  48.00000000   0.11566265
417.00000000 371.00000000  17.00000000   0.04381443
418.00000000 302.00000000  45.00000000   0.12968300
419.00000000 349.00000000  23.00000000   0.06182796
420.00000000 415.00000000  -4.00000000  -0.00973236
421.00000000 353.00000000 -24.00000000  -0.07294833
422.00000000 287.00000000  24.00000000   0.07717042
423.00000000 363.00000000 -23.00000000  -0.06764706
424.00000000 357.00000000 -23.00000000  -0.06886228
425.00000000 292.00000000  52.00000000   0.15116279
426.00000000 325.00000000   3.00000000   0.00914634
427.00000000 383.00000000   5.00000000   0.01288660
428.00000000 395.00000000 -11.00000000  -0.02864583
429.00000000 339.00000000  37.00000000   0.09840426
430.00000000 368.00000000  39.00000000   0.09582310
431.00000000 343.00000000  -2.00000000  -0.00586510
432.00000000 381.00000000  -4.00000000  -0.01061008
433.00000000 329.00000000  31.00000000   0.08611111
434.00000000 353.00000000 -16.00000000  -0.04747774
435.00000000 318.00000000 -13.00000000  -0.04262295
436.00000000 280.00000000  34.00000000   0.10828025
437.00000000 293.00000000  36.00000000   0.10942249
438.00000000 275.00000000 -36.00000000  -0.15062762
439.00000000 283.00000000  13.00000000   0.04391892
440.00000000 254.00000000 -15.00000000  -0.06276151
441.00000000 301.00000000 -10.00000000  -0.03436426
442.00000000 310.00000000  32.00000000   0.09356725
443.00000000 273.00000000 -12.00000000  -0.04597701
444.00000000 261.00000000 -23.00000000  -0.09663866
445.00000000 344.00000000  -3.00000000  -0.00879765
446.00000000 289.00000000  -3.00000000  -0.01048951
447.00000000 386.00000000  42.00000000   0.09813084
448.00000000 350.00000000 -30.00000000  -0.09375000
449.00000000 374.00000000   8.00000000   0.02094241
450.00000000 325.00000000 -11.00000000  -0.03503185
451.00000000 285.00000000  14.00000000   0.04682274
452.00000000 344.00000000   4.00000000   0.01149425
453.00000000 283.00000000 -22.00000000  -0.08429119
454.00000000 321.00000000 -38.00000000  -0.13427562
455.00000000 278.00000000  15.00000000   0.05119454
456.00000000 443.00000000  19.00000000   0.04112554
457.00000000 254.00000000  34.00000000   0.11805556
458.00000000 375.00000000  56.00000000   0.12993039
459.00000000 250.00000000 -10.00000000  -0.04166667
460.00000000 350.00000000  -6.00000000  -0.01744186
461.00000000 282.00000000  29.00000000   0.09324759
462.00000000 317.00000000   0.00000000   0.00000000
463.00000000 379.00000000   5.00000000   0.01302083
464.00000000 297.00000000  29.00000000   0.08895706
465.00000000 293.00000000 -12.00000000  -0.04270463
466.00000000 309.00000000 -38.00000000  -0.14022140
467.00000000 245.00000000 -25.00000000  -0.11363636
468.00000000 342.00000000  -4.00000000  -0.01183432
469.00000000 305.00000000   4.00000000   0.01294498
470.00000000 352.00000000  29.00000000   0.07611549
471.00000000 246.00000000  -6.00000000  -0.02500000
472.00000000 298.00000000 -43.00000000  -0.16862745
473.00000000 262.00000000   8.00000000   0.02962963
474.00000000 429.00000000   5.00000000   0.01152074
475.00000000 338.00000000   9.00000000   0.02593660
476.00000000 343.00000000   8.00000000   0.02279202
477.00000000 336.00000000  60.00000000   0.15151515
478.00000000 392.00000000  -6.00000000  -0.01554404
479.00000000 226.00000000  18.00000000   0.07377049
480.00000000 339.00000000   3.00000000   0.00877193
481.00000000 280.00000000  29.00000000   0.09385113
482.00000000 342.00000000  -9.00000000  -0.02702703
483.00000000 356.00000000  51.00000000   0.12530713
484.00000000 246.00000000  14.00000000   0.05384615
485.00000000 304.00000000  43.00000000   0.12391931
486.00000000 286.00000000  26.00000000   0.08333333
487.00000000 307.00000000  44.00000000   0.12535613
488.00000000 292.00000000   8.00000000   0.02666667
489.00000000 344.00000000  18.00000000   0.04972376
490.00000000 303.00000000 -11.00000000  -0.03767123
491.00000000 397.00000000 -21.00000000  -0.05585106
492.00000000 313.00000000  11.00000000   0.03395062
493.00000000 270.00000000 111.00000000   0.29133858
494.00000000 313.00000000  21.00000000   0.06287425
495.00000000 341.00000000  20.00000000   0.05540166
496.00000000 339.00000000   3.00000000   0.00877193
497.00000000 334.00000000  23.00000000   0.06442577
498.00000000 281.00000000  38.00000000   0.11912226
499.00000000 320.00000000 -21.00000000  -0.07023411
500.00000000 256.00000000  32.00000000   0.11111111
