# Supplementary material for: Ubiquitin transfer by a RING E3 ligase occurs from a closed E2~ubiquitin conformation
Source: Nat Commun. 2020 Jun 5;11:2846. doi: 10.1038/s41467-020-16666-y (PMC7275055; doi:10.1038/s41467-020-16666-y)
Supplement: Supplementary file 4 — Source Data [file 41467_2020_16666_MOESM4_ESM.zip › Source_Data/Figures/Figure_5/Figure_5a/ASCII_NoRNF4/16_111with_fret.dat]

 30.00000000 100.00000000 113.00000000   0.53051643
 31.00000000 124.00000000 184.00000000   0.59740260
 32.00000000 211.00000000  96.00000000   0.31270358
 33.00000000 114.00000000 174.00000000   0.60416667
 34.00000000 109.00000000 164.00000000   0.60073260
 35.00000000 104.00000000 177.00000000   0.62989324
 36.00000000 172.00000000 175.00000000   0.50432277
 37.00000000 114.00000000  96.00000000   0.45714286
 38.00000000 130.00000000  97.00000000   0.42731278
 39.00000000 174.00000000 139.00000000   0.44408946
 40.00000000  91.00000000 139.00000000   0.60434783
 41.00000000  94.00000000 146.00000000   0.60833333
 42.00000000 200.00000000 167.00000000   0.45504087
 43.00000000 168.00000000 167.00000000   0.49850746
 44.00000000 148.00000000 159.00000000   0.51791531
 45.00000000 151.00000000  99.00000000   0.39600000
 46.00000000 194.00000000  91.00000000   0.31929825
 47.00000000  92.00000000  52.00000000   0.36111111
 48.00000000  81.00000000  93.00000000   0.53448276
 49.00000000  55.00000000 203.00000000   0.78682171
 50.00000000 112.00000000 110.00000000   0.49549550
 51.00000000  35.00000000 112.00000000   0.76190476
 52.00000000  40.00000000 105.00000000   0.72413793
 53.00000000  63.00000000 104.00000000   0.62275449
 54.00000000 112.00000000 187.00000000   0.62541806
 55.00000000  49.00000000 127.00000000   0.72159091
 56.00000000 120.00000000 167.00000000   0.58188153
 57.00000000  21.00000000 176.00000000   0.89340102
 58.00000000  72.00000000 136.00000000   0.65384615
 59.00000000  46.00000000 102.00000000   0.68918919
 60.00000000  91.00000000 110.00000000   0.54726368
 61.00000000  80.00000000 161.00000000   0.66804979
 62.00000000  83.00000000  97.00000000   0.53888889
 63.00000000  27.00000000 146.00000000   0.84393064
 64.00000000 112.00000000 163.00000000   0.59272727
 65.00000000 328.00000000  32.00000000   0.08888889
 66.00000000 348.00000000   5.00000000   0.01416431
 67.00000000 453.00000000  68.00000000   0.13051823
 68.00000000 411.00000000   9.00000000   0.02142857
 69.00000000 404.00000000  23.00000000   0.05386417
 70.00000000 452.00000000  34.00000000   0.06995885
 71.00000000 373.00000000  50.00000000   0.11820331
 72.00000000 447.00000000  12.00000000   0.02614379
 73.00000000 369.00000000  34.00000000   0.08436725
 74.00000000 466.00000000  53.00000000   0.10211946
 75.00000000 331.00000000  56.00000000   0.14470284
 76.00000000 311.00000000   3.00000000   0.00955414
 77.00000000 388.00000000  72.00000000   0.15652174
 78.00000000 397.00000000  87.00000000   0.17975207
 79.00000000 332.00000000  41.00000000   0.10991957
 80.00000000 340.00000000  10.00000000   0.02857143
 81.00000000 344.00000000  49.00000000   0.12468193
 82.00000000 370.00000000  18.00000000   0.04639175
 83.00000000 325.00000000  51.00000000   0.13563830
 84.00000000 283.00000000  21.00000000   0.06907895
 85.00000000 377.00000000 101.00000000   0.21129707
 86.00000000 372.00000000  11.00000000   0.02872063
 87.00000000 326.00000000  70.00000000   0.17676768
 88.00000000 290.00000000  59.00000000   0.16905444
 89.00000000 369.00000000  37.00000000   0.09113300
 90.00000000 387.00000000  62.00000000   0.13808463
 91.00000000 457.00000000  22.00000000   0.04592902
 92.00000000 390.00000000  75.00000000   0.16129032
 93.00000000 382.00000000  33.00000000   0.07951807
 94.00000000 351.00000000  41.00000000   0.10459184
 95.00000000 342.00000000  36.00000000   0.09523810
 96.00000000 374.00000000  35.00000000   0.08557457
 97.00000000 372.00000000 -21.00000000  -0.05982906
 98.00000000 379.00000000  19.00000000   0.04773869
 99.00000000 484.00000000  45.00000000   0.08506616
100.00000000 401.00000000  39.00000000   0.08863636
101.00000000 267.00000000  52.00000000   0.16300940
102.00000000 308.00000000  37.00000000   0.10724638
103.00000000 419.00000000  53.00000000   0.11228814
104.00000000 419.00000000  31.00000000   0.06888889
105.00000000 478.00000000  26.00000000   0.05158730
106.00000000 363.00000000  10.00000000   0.02680965
107.00000000 390.00000000  54.00000000   0.12162162
108.00000000 401.00000000  32.00000000   0.07390300
109.00000000 440.00000000  64.00000000   0.12698413
110.00000000 396.00000000  72.00000000   0.15384615
111.00000000 374.00000000  48.00000000   0.11374408
112.00000000 423.00000000  71.00000000   0.14372470
113.00000000 409.00000000  10.00000000   0.02386635
114.00000000 405.00000000  40.00000000   0.08988764
115.00000000 473.00000000  30.00000000   0.05964215
116.00000000 404.00000000  78.00000000   0.16182573
117.00000000 401.00000000  58.00000000   0.12636166
118.00000000 367.00000000  31.00000000   0.07788945
119.00000000 363.00000000  31.00000000   0.07868020
120.00000000 420.00000000 -10.00000000  -0.02439024
121.00000000 307.00000000  27.00000000   0.08083832
122.00000000 444.00000000  30.00000000   0.06329114
123.00000000 355.00000000  39.00000000   0.09898477
124.00000000 454.00000000   8.00000000   0.01731602
125.00000000 431.00000000  67.00000000   0.13453815
126.00000000 385.00000000  47.00000000   0.10879630
127.00000000 364.00000000  24.00000000   0.06185567
128.00000000 405.00000000  24.00000000   0.05594406
129.00000000 413.00000000  38.00000000   0.08425721
130.00000000 487.00000000   6.00000000   0.01217039
131.00000000 383.00000000   8.00000000   0.02046036
132.00000000 391.00000000  17.00000000   0.04166667
133.00000000 363.00000000  29.00000000   0.07397959
134.00000000 423.00000000 -16.00000000  -0.03931204
135.00000000 415.00000000  15.00000000   0.03488372
136.00000000 504.00000000  21.00000000   0.04000000
137.00000000 403.00000000  35.00000000   0.07990868
138.00000000 436.00000000 -22.00000000  -0.05314010
139.00000000 449.00000000  47.00000000   0.09475806
140.00000000 398.00000000  24.00000000   0.05687204
141.00000000 345.00000000  51.00000000   0.12878788
142.00000000 329.00000000  64.00000000   0.16284987
143.00000000 310.00000000  43.00000000   0.12181303
144.00000000 413.00000000  60.00000000   0.12684989
145.00000000 390.00000000  31.00000000   0.07363420
146.00000000 498.00000000  25.00000000   0.04780115
147.00000000 374.00000000  -7.00000000  -0.01907357
148.00000000 427.00000000  30.00000000   0.06564551
149.00000000 361.00000000  38.00000000   0.09523810
150.00000000 368.00000000  38.00000000   0.09359606
151.00000000 406.00000000  72.00000000   0.15062762
152.00000000 368.00000000  55.00000000   0.13002364
153.00000000 406.00000000  10.00000000   0.02403846
154.00000000 311.00000000  79.00000000   0.20256410
155.00000000 356.00000000  53.00000000   0.12958435
156.00000000 336.00000000  82.00000000   0.19617225
157.00000000 384.00000000  30.00000000   0.07246377
158.00000000 438.00000000  35.00000000   0.07399577
159.00000000 500.00000000 -28.00000000  -0.05932203
160.00000000 397.00000000  29.00000000   0.06807512
161.00000000 307.00000000  44.00000000   0.12535613
162.00000000 438.00000000   9.00000000   0.02013423
163.00000000 469.00000000  16.00000000   0.03298969
164.00000000 371.00000000  35.00000000   0.08620690
165.00000000 413.00000000  23.00000000   0.05275229
166.00000000 407.00000000  38.00000000   0.08539326
167.00000000 344.00000000  41.00000000   0.10649351
168.00000000 371.00000000  56.00000000   0.13114754
169.00000000 393.00000000  42.00000000   0.09655172
170.00000000 346.00000000  15.00000000   0.04155125
171.00000000 383.00000000  53.00000000   0.12155963
172.00000000 381.00000000  32.00000000   0.07748184
173.00000000 344.00000000  41.00000000   0.10649351
174.00000000 407.00000000  38.00000000   0.08539326
175.00000000 412.00000000  86.00000000   0.17269076
176.00000000 458.00000000  47.00000000   0.09306931
177.00000000 363.00000000   2.00000000   0.00547945
178.00000000 325.00000000 101.00000000   0.23708920
179.00000000 393.00000000   4.00000000   0.01007557
180.00000000 373.00000000  40.00000000   0.09685230
181.00000000 458.00000000  24.00000000   0.04979253
182.00000000 478.00000000   5.00000000   0.01035197
183.00000000 385.00000000   8.00000000   0.02035623
184.00000000 391.00000000  37.00000000   0.08644860
185.00000000 407.00000000 -19.00000000  -0.04896907
186.00000000 436.00000000  17.00000000   0.03752759
187.00000000 375.00000000  67.00000000   0.15158371
188.00000000 498.00000000   2.00000000   0.00400000
189.00000000 433.00000000 -10.00000000  -0.02364066
190.00000000 433.00000000  34.00000000   0.07280514
191.00000000 408.00000000  48.00000000   0.10526316
192.00000000 337.00000000  15.00000000   0.04261364
193.00000000 387.00000000  13.00000000   0.03250000
194.00000000 414.00000000 -24.00000000  -0.06153846
195.00000000 359.00000000  -1.00000000  -0.00279330
196.00000000 414.00000000  -4.00000000  -0.00975610
197.00000000 394.00000000  52.00000000   0.11659193
198.00000000 470.00000000  63.00000000   0.11819887
199.00000000 421.00000000  36.00000000   0.07877462
200.00000000 396.00000000  36.00000000   0.08333333
201.00000000 339.00000000  20.00000000   0.05571031
202.00000000 350.00000000  19.00000000   0.05149051
203.00000000 372.00000000 -23.00000000  -0.06590258
204.00000000 402.00000000  -3.00000000  -0.00751880
205.00000000 359.00000000   3.00000000   0.00828729
206.00000000 434.00000000  18.00000000   0.03982301
207.00000000 468.00000000  27.00000000   0.05454545
208.00000000 423.00000000   0.00000000   0.00000000
209.00000000 307.00000000  43.00000000   0.12285714
210.00000000 413.00000000  27.00000000   0.06136364
211.00000000 333.00000000 101.00000000   0.23271889
212.00000000 365.00000000  61.00000000   0.14319249
213.00000000 365.00000000  -1.00000000  -0.00274725
214.00000000 513.00000000  55.00000000   0.09683099
215.00000000 401.00000000   4.00000000   0.00987654
216.00000000 366.00000000  15.00000000   0.03937008
217.00000000 349.00000000  58.00000000   0.14250614
218.00000000 444.00000000   4.00000000   0.00892857
219.00000000 386.00000000  37.00000000   0.08747045
220.00000000 348.00000000  41.00000000   0.10539846
221.00000000 373.00000000  19.00000000   0.04846939
222.00000000 379.00000000  -6.00000000  -0.01608579
223.00000000 361.00000000  -5.00000000  -0.01404494
224.00000000 517.00000000  42.00000000   0.07513417
225.00000000 396.00000000  43.00000000   0.09794989
226.00000000 441.00000000  77.00000000   0.14864865
227.00000000 400.00000000   3.00000000   0.00744417
228.00000000 423.00000000  42.00000000   0.09032258
229.00000000 388.00000000  37.00000000   0.08705882
230.00000000 387.00000000  44.00000000   0.10208817
231.00000000 436.00000000  16.00000000   0.03539823
232.00000000 416.00000000  -3.00000000  -0.00726392
233.00000000 323.00000000   9.00000000   0.02710843
234.00000000 402.00000000  11.00000000   0.02663438
235.00000000 479.00000000  16.00000000   0.03232323
236.00000000 370.00000000  66.00000000   0.15137615
237.00000000 395.00000000  42.00000000   0.09610984
238.00000000 347.00000000 -19.00000000  -0.05792683
239.00000000 408.00000000   1.00000000   0.00244499
240.00000000 400.00000000  41.00000000   0.09297052
241.00000000 328.00000000  76.00000000   0.18811881
242.00000000 366.00000000  -2.00000000  -0.00549451
243.00000000 425.00000000  35.00000000   0.07608696
244.00000000 314.00000000  46.00000000   0.12777778
245.00000000 491.00000000  41.00000000   0.07706767
246.00000000  88.00000000  -5.00000000  -0.06024096
247.00000000  83.00000000 -12.00000000  -0.16901408
248.00000000  73.00000000 -22.00000000  -0.43137255
249.00000000  12.00000000 -28.00000000   1.75000000
250.00000000  53.00000000 -45.00000000  -5.62500000
251.00000000  60.00000000   5.00000000   0.07692308
252.00000000  99.00000000 -62.00000000  -1.67567568
253.00000000  52.00000000  -6.00000000  -0.13043478
254.00000000  41.00000000  -2.00000000  -0.05128205
255.00000000  65.00000000  20.00000000   0.23529412
256.00000000  71.00000000  -6.00000000  -0.09230769
257.00000000  24.00000000  -3.00000000  -0.14285714
258.00000000  15.00000000 -38.00000000   1.65217391
259.00000000  31.00000000 -16.00000000  -1.06666667
260.00000000  55.00000000  -5.00000000  -0.10000000
261.00000000  71.00000000 -28.00000000  -0.65116279
262.00000000  74.00000000  -6.00000000  -0.08823529
263.00000000  26.00000000 -14.00000000  -1.16666667
264.00000000  52.00000000  36.00000000   0.40909091
265.00000000   8.00000000 -24.00000000   1.50000000
266.00000000  61.00000000 -26.00000000  -0.74285714
267.00000000  85.00000000 -14.00000000  -0.19718310
268.00000000  40.00000000 -23.00000000  -1.35294118
269.00000000 142.00000000 -11.00000000  -0.08396947
270.00000000  10.00000000   3.00000000   0.23076923
271.00000000  67.00000000  -6.00000000  -0.09836066
272.00000000  65.00000000  16.00000000   0.19753086
273.00000000  60.00000000  25.00000000   0.29411765
274.00000000  49.00000000 -15.00000000  -0.44117647
275.00000000  48.00000000 -20.00000000  -0.71428571
276.00000000  44.00000000 -36.00000000  -4.50000000
277.00000000   9.00000000   7.00000000   0.43750000
278.00000000  35.00000000  -8.00000000  -0.29629630
279.00000000  34.00000000 -50.00000000   3.12500000
280.00000000  38.00000000  39.00000000   0.50649351
281.00000000  68.00000000  -6.00000000  -0.09677419
282.00000000  51.00000000 -24.00000000  -0.88888889
283.00000000  57.00000000  -5.00000000  -0.09615385
284.00000000  64.00000000 -20.00000000  -0.45454545
285.00000000  47.00000000   2.00000000   0.04081633
286.00000000 107.00000000  10.00000000   0.08547009
287.00000000  29.00000000  -8.00000000  -0.38095238
288.00000000   8.00000000  12.00000000   0.60000000
289.00000000  49.00000000 -15.00000000  -0.44117647
290.00000000  56.00000000  -4.00000000  -0.07692308
291.00000000  57.00000000 -34.00000000  -1.47826087
292.00000000  42.00000000 -13.00000000  -0.44827586
293.00000000  64.00000000 -34.00000000  -1.13333333
294.00000000  95.00000000 -15.00000000  -0.18750000
295.00000000  74.00000000 -24.00000000  -0.48000000
296.00000000  57.00000000 -19.00000000  -0.50000000
297.00000000  88.00000000  -1.00000000  -0.01149425
298.00000000  22.00000000  -9.00000000  -0.69230769
299.00000000  21.00000000 -24.00000000   8.00000000
300.00000000 107.00000000 -30.00000000  -0.38961039
301.00000000  49.00000000 -13.00000000  -0.36111111
302.00000000  29.00000000   2.00000000   0.06451613
303.00000000  39.00000000 -25.00000000  -1.78571429
304.00000000  66.00000000  38.00000000   0.36538462
305.00000000  13.00000000 -18.00000000   3.60000000
306.00000000  17.00000000 -28.00000000   2.54545455
307.00000000  79.00000000  -4.00000000  -0.05333333
308.00000000  31.00000000 -14.00000000  -0.82352941
309.00000000  33.00000000 -30.00000000 -10.00000000
310.00000000  62.00000000 -24.00000000  -0.63157895
311.00000000  17.00000000   9.00000000   0.34615385
312.00000000  21.00000000 -21.00000000   0.50000000
313.00000000  56.00000000   7.00000000   0.11111111
314.00000000  30.00000000 -50.00000000   2.50000000
315.00000000  86.00000000 -16.00000000  -0.22857143
316.00000000  35.00000000  21.00000000   0.37500000
317.00000000  60.00000000 -32.00000000  -1.14285714
318.00000000 123.00000000 -21.00000000  -0.20588235
319.00000000   0.00000000 -26.00000000   1.00000000
320.00000000  72.00000000  13.00000000   0.15294118
321.00000000  47.00000000 -18.00000000  -0.62068966
322.00000000  94.00000000 -21.00000000  -0.28767123
323.00000000  62.00000000  22.00000000   0.26190476
324.00000000  63.00000000  26.00000000   0.29213483
325.00000000  67.00000000 -30.00000000  -0.81081081
326.00000000  55.00000000 -38.00000000  -2.23529412
327.00000000  84.00000000 -31.00000000  -0.58490566
328.00000000  23.00000000 -33.00000000   3.30000000
329.00000000  62.00000000 -16.00000000  -0.34782609
330.00000000  74.00000000  11.00000000   0.12941176
331.00000000  94.00000000 -21.00000000  -0.28767123
332.00000000  78.00000000 -38.00000000  -0.95000000
333.00000000  82.00000000 -46.00000000  -1.27777778
334.00000000  59.00000000 -19.00000000  -0.47500000
335.00000000 105.00000000 -44.00000000  -0.72131148
336.00000000  57.00000000 -58.00000000  58.00000000
337.00000000  75.00000000 -49.00000000  -1.88461538
338.00000000  55.00000000 -39.00000000  -2.43750000
339.00000000  36.00000000 -28.00000000  -3.50000000
340.00000000  63.00000000 -41.00000000  -1.86363636
341.00000000  27.00000000  11.00000000   0.28947368
342.00000000  90.00000000 -27.00000000  -0.42857143
343.00000000  55.00000000 -20.00000000  -0.57142857
344.00000000  54.00000000 -36.00000000  -2.00000000
345.00000000  82.00000000 -26.00000000  -0.46428571
346.00000000  74.00000000  -7.00000000  -0.10447761
347.00000000  75.00000000 -32.00000000  -0.74418605
348.00000000  71.00000000 -62.00000000  -6.88888889
349.00000000  68.00000000 -32.00000000  -0.88888889
350.00000000  59.00000000 -46.00000000  -3.53846154
351.00000000  96.00000000   5.00000000   0.04950495
352.00000000  92.00000000 -27.00000000  -0.41538462
353.00000000  65.00000000 -13.00000000  -0.25000000
354.00000000  84.00000000  33.00000000   0.28205128
355.00000000  77.00000000  -9.00000000  -0.13235294
356.00000000  86.00000000 -56.00000000  -1.86666667
357.00000000  74.00000000 -25.00000000  -0.51020408
358.00000000  72.00000000 -12.00000000  -0.20000000
359.00000000  34.00000000 -26.00000000  -3.25000000
360.00000000  67.00000000   2.00000000   0.02898551
361.00000000  42.00000000 -56.00000000   4.00000000
362.00000000 117.00000000 -46.00000000  -0.64788732
363.00000000  69.00000000 -40.00000000  -1.37931034
364.00000000 111.00000000   5.00000000   0.04310345
365.00000000 140.00000000 -19.00000000  -0.15702479
366.00000000  63.00000000  -4.00000000  -0.06779661
367.00000000  26.00000000 -33.00000000   4.71428571
368.00000000 103.00000000 -38.00000000  -0.58461538
369.00000000  52.00000000 -35.00000000  -2.05882353
370.00000000  80.00000000 -39.00000000  -0.95121951
371.00000000  45.00000000 -18.00000000  -0.66666667
372.00000000  35.00000000 -21.00000000  -1.50000000
373.00000000  69.00000000 -23.00000000  -0.50000000
374.00000000  89.00000000 -14.00000000  -0.18666667
375.00000000  56.00000000  11.00000000   0.16417910
376.00000000 120.00000000 -21.00000000  -0.21212121
377.00000000  85.00000000 -63.00000000  -2.86363636
378.00000000  50.00000000 -26.00000000  -1.08333333
379.00000000  70.00000000 -16.00000000  -0.29629630
380.00000000  25.00000000 -18.00000000  -2.57142857
381.00000000  85.00000000 -34.00000000  -0.66666667
382.00000000  16.00000000 -36.00000000   1.80000000
383.00000000 100.00000000   2.00000000   0.01960784
384.00000000  46.00000000 -24.00000000  -1.09090909
385.00000000  90.00000000  12.00000000   0.11764706
386.00000000  89.00000000 -57.00000000  -1.78125000
387.00000000  36.00000000 -30.00000000  -5.00000000
388.00000000  78.00000000   8.00000000   0.09302326
389.00000000  20.00000000 -38.00000000   2.11111111
390.00000000  59.00000000 -25.00000000  -0.73529412
391.00000000 108.00000000 -59.00000000  -1.20408163
392.00000000  62.00000000  -8.00000000  -0.14814815
393.00000000  39.00000000 -24.00000000  -1.60000000
394.00000000  36.00000000 -37.00000000  37.00000000
395.00000000  52.00000000 -61.00000000   6.77777778
396.00000000  66.00000000 -33.00000000  -1.00000000
397.00000000  74.00000000 -42.00000000  -1.31250000
398.00000000  50.00000000 -67.00000000   3.94117647
399.00000000  58.00000000 -28.00000000  -0.93333333
400.00000000  52.00000000  -7.00000000  -0.15555556
401.00000000  73.00000000 -23.00000000  -0.46000000
402.00000000  55.00000000  32.00000000   0.36781609
403.00000000  74.00000000 -38.00000000  -1.05555556
404.00000000  65.00000000  -9.00000000  -0.16071429
405.00000000  83.00000000 -50.00000000  -1.51515152
406.00000000  68.00000000   3.00000000   0.04225352
407.00000000  92.00000000 -30.00000000  -0.48387097
408.00000000 130.00000000 -20.00000000  -0.18181818
409.00000000  92.00000000 -16.00000000  -0.21052632
410.00000000  27.00000000 -44.00000000   2.58823529
411.00000000  28.00000000 -29.00000000  29.00000000
412.00000000  21.00000000  -4.00000000  -0.23529412
413.00000000  77.00000000 -35.00000000  -0.83333333
414.00000000  34.00000000   0.00000000   0.00000000
415.00000000  86.00000000 -48.00000000  -1.26315789
416.00000000  62.00000000 -27.00000000  -0.77142857
417.00000000 139.00000000 -41.00000000  -0.41836735
418.00000000  45.00000000 -41.00000000 -10.25000000
419.00000000  87.00000000  -2.00000000  -0.02352941
420.00000000  42.00000000 -36.00000000  -6.00000000
421.00000000  68.00000000  -3.00000000  -0.04615385
422.00000000 136.00000000 -38.00000000  -0.38775510
423.00000000  89.00000000  -1.00000000  -0.01136364
424.00000000  53.00000000 -53.00000000   0.50000000
425.00000000  69.00000000 -11.00000000  -0.18965517
426.00000000  54.00000000 -32.00000000  -1.45454545
427.00000000  54.00000000 -21.00000000  -0.63636364
428.00000000 127.00000000  13.00000000   0.09285714
429.00000000 105.00000000 -31.00000000  -0.41891892
430.00000000  86.00000000 -43.00000000  -1.00000000
431.00000000  67.00000000 -27.00000000  -0.67500000
432.00000000  39.00000000 -30.00000000  -3.33333333
433.00000000 112.00000000 -35.00000000  -0.45454545
434.00000000  73.00000000 -28.00000000  -0.62222222
435.00000000  68.00000000 -41.00000000  -1.51851852
436.00000000 120.00000000  -2.00000000  -0.01694915
437.00000000  81.00000000 -35.00000000  -0.76086957
438.00000000  42.00000000 -27.00000000  -1.80000000
439.00000000  71.00000000 -64.00000000  -9.14285714
440.00000000  64.00000000  -8.00000000  -0.14285714
441.00000000  64.00000000 -32.00000000  -1.00000000
442.00000000  40.00000000 -61.00000000   2.90476190
443.00000000 105.00000000 -38.00000000  -0.56716418
444.00000000  63.00000000 -50.00000000  -3.84615385
445.00000000  47.00000000 -43.00000000 -10.75000000
446.00000000  98.00000000 -61.00000000  -1.64864865
447.00000000  81.00000000   1.00000000   0.01219512
448.00000000  58.00000000 -25.00000000  -0.75757576
449.00000000  60.00000000 -35.00000000  -1.40000000
450.00000000 112.00000000  -7.00000000  -0.06666667
451.00000000  61.00000000 -51.00000000  -5.10000000
452.00000000  97.00000000 -20.00000000  -0.25974026
453.00000000  38.00000000 -34.00000000  -8.50000000
454.00000000  23.00000000 -44.00000000   2.09523810
455.00000000  91.00000000 -45.00000000  -0.97826087
456.00000000  81.00000000 -29.00000000  -0.55769231
457.00000000 126.00000000 -42.00000000  -0.50000000
458.00000000  47.00000000 -41.00000000  -6.83333333
459.00000000  89.00000000 -38.00000000  -0.74509804
460.00000000  38.00000000 -53.00000000   3.53333333
461.00000000 123.00000000 -53.00000000  -0.75714286
462.00000000  96.00000000 -28.00000000  -0.41176471
463.00000000  68.00000000 -24.00000000  -0.54545455
464.00000000   2.00000000 -51.00000000   1.04081633
465.00000000 133.00000000  -9.00000000  -0.07258065
466.00000000  85.00000000 -27.00000000  -0.46551724
467.00000000  57.00000000 -34.00000000  -1.47826087
468.00000000 107.00000000  -2.00000000  -0.01904762
469.00000000  48.00000000 -32.00000000  -2.00000000
470.00000000  57.00000000 -32.00000000  -1.28000000
471.00000000  55.00000000 -54.00000000 -54.00000000
472.00000000 105.00000000 -29.00000000  -0.38157895
473.00000000  67.00000000 -41.00000000  -1.57692308
474.00000000  80.00000000 -40.00000000  -1.00000000
475.00000000  61.00000000 -23.00000000  -0.60526316
476.00000000  76.00000000 -26.00000000  -0.52000000
477.00000000  42.00000000 -18.00000000  -0.75000000
478.00000000  76.00000000 -57.00000000  -3.00000000
479.00000000  40.00000000 -10.00000000  -0.33333333
480.00000000 110.00000000 -20.00000000  -0.22222222
481.00000000  66.00000000  -9.00000000  -0.15789474
482.00000000  18.00000000 -40.00000000   1.81818182
483.00000000 124.00000000  -8.00000000  -0.06896552
484.00000000  44.00000000 -40.00000000 -10.00000000
485.00000000  46.00000000 -21.00000000  -0.84000000
486.00000000  49.00000000 -27.00000000  -1.22727273
487.00000000  66.00000000 -26.00000000  -0.65000000
488.00000000  47.00000000 -34.00000000  -2.61538462
489.00000000  52.00000000 -34.00000000  -1.88888889
490.00000000 129.00000000 -40.00000000  -0.44943820
491.00000000  61.00000000 -32.00000000  -1.10344828
492.00000000  61.00000000   8.00000000   0.11594203
493.00000000  64.00000000 -11.00000000  -0.20754717
494.00000000  60.00000000 -38.00000000  -1.72727273
495.00000000  20.00000000 -44.00000000   1.83333333
496.00000000 122.00000000 -31.00000000  -0.34065934
497.00000000 108.00000000 -13.00000000  -0.13684211
498.00000000  37.00000000 -42.00000000   8.40000000
499.00000000  32.00000000 -54.00000000   2.45454545
500.00000000  59.00000000 -52.00000000  -7.42857143
