# Supplementary material for: Ubiquitin transfer by a RING E3 ligase occurs from a closed E2~ubiquitin conformation
Source: Nat Commun. 2020 Jun 5;11:2846. doi: 10.1038/s41467-020-16666-y (PMC7275055; doi:10.1038/s41467-020-16666-y)
Supplement: Supplementary file 4 — Source Data [file 41467_2020_16666_MOESM4_ESM.zip › Source_Data/Figures/Figure_5/Figure_5a/ASCII_NoRNF4/16_112with_fret.dat]

 30.00000000 132.00000000 212.00000000   0.61627907
 31.00000000 107.00000000 186.00000000   0.63481229
 32.00000000  64.00000000 202.00000000   0.75939850
 33.00000000  83.00000000 118.00000000   0.58706468
 34.00000000  90.00000000 170.00000000   0.65384615
 35.00000000  46.00000000 135.00000000   0.74585635
 36.00000000  71.00000000 200.00000000   0.73800738
 37.00000000  78.00000000 218.00000000   0.73648649
 38.00000000  51.00000000 113.00000000   0.68902439
 39.00000000  58.00000000 256.00000000   0.81528662
 40.00000000  57.00000000 192.00000000   0.77108434
 41.00000000  62.00000000 143.00000000   0.69756098
 42.00000000 109.00000000 203.00000000   0.65064103
 43.00000000  66.00000000 154.00000000   0.70000000
 44.00000000  30.00000000 174.00000000   0.85294118
 45.00000000  72.00000000 156.00000000   0.68421053
 46.00000000  23.00000000 134.00000000   0.85350318
 47.00000000  62.00000000 186.00000000   0.75000000
 48.00000000  52.00000000 126.00000000   0.70786517
 49.00000000   9.00000000 185.00000000   0.95360825
 50.00000000  49.00000000 178.00000000   0.78414097
 51.00000000  91.00000000 165.00000000   0.64453125
 52.00000000  50.00000000 157.00000000   0.75845411
 53.00000000  81.00000000 174.00000000   0.68235294
 54.00000000  32.00000000 182.00000000   0.85046729
 55.00000000  73.00000000 115.00000000   0.61170213
 56.00000000  54.00000000  86.00000000   0.61428571
 57.00000000  23.00000000 143.00000000   0.86144578
 58.00000000  18.00000000 157.00000000   0.89714286
 59.00000000  58.00000000 193.00000000   0.76892430
 60.00000000  44.00000000 117.00000000   0.72670807
 61.00000000  76.00000000 184.00000000   0.70769231
 62.00000000  70.00000000 160.00000000   0.69565217
 63.00000000  64.00000000 106.00000000   0.62352941
 64.00000000  44.00000000 115.00000000   0.72327044
 65.00000000  68.00000000 127.00000000   0.65128205
 66.00000000   2.00000000 175.00000000   0.98870056
 67.00000000  29.00000000 200.00000000   0.87336245
 68.00000000 101.00000000 142.00000000   0.58436214
 69.00000000  11.00000000 135.00000000   0.92465753
 70.00000000  48.00000000 142.00000000   0.74736842
 71.00000000  47.00000000 138.00000000   0.74594595
 72.00000000  67.00000000 120.00000000   0.64171123
 73.00000000  62.00000000 223.00000000   0.78245614
 74.00000000  31.00000000 122.00000000   0.79738562
 75.00000000 124.00000000 174.00000000   0.58389262
 76.00000000  83.00000000 137.00000000   0.62272727
 77.00000000  52.00000000 161.00000000   0.75586854
 78.00000000  38.00000000 147.00000000   0.79459459
 79.00000000  61.00000000 132.00000000   0.68393782
 80.00000000  94.00000000 160.00000000   0.62992126
 81.00000000  92.00000000 175.00000000   0.65543071
 82.00000000  29.00000000 138.00000000   0.82634731
 83.00000000  35.00000000 117.00000000   0.76973684
 84.00000000  70.00000000 163.00000000   0.69957082
 85.00000000  24.00000000 153.00000000   0.86440678
 86.00000000  48.00000000 168.00000000   0.77777778
 87.00000000  59.00000000 167.00000000   0.73893805
 88.00000000  68.00000000 198.00000000   0.74436090
 89.00000000  43.00000000 153.00000000   0.78061224
 90.00000000  50.00000000 169.00000000   0.77168950
 91.00000000 143.00000000 145.00000000   0.50347222
 92.00000000  57.00000000 145.00000000   0.71782178
 93.00000000  90.00000000 215.00000000   0.70491803
 94.00000000  13.00000000 131.00000000   0.90972222
 95.00000000 124.00000000 103.00000000   0.45374449
 96.00000000 101.00000000  58.00000000   0.36477987
 97.00000000 107.00000000 138.00000000   0.56326531
 98.00000000  92.00000000 197.00000000   0.68166090
 99.00000000  84.00000000 149.00000000   0.63948498
100.00000000  93.00000000 146.00000000   0.61087866
101.00000000  64.00000000 194.00000000   0.75193798
102.00000000  29.00000000 164.00000000   0.84974093
103.00000000  72.00000000 116.00000000   0.61702128
104.00000000 126.00000000 106.00000000   0.45689655
105.00000000  41.00000000 137.00000000   0.76966292
106.00000000 145.00000000 130.00000000   0.47272727
107.00000000 188.00000000 149.00000000   0.44213650
108.00000000  69.00000000 106.00000000   0.60571429
109.00000000  93.00000000 194.00000000   0.67595819
110.00000000  84.00000000 159.00000000   0.65432099
111.00000000  92.00000000 124.00000000   0.57407407
112.00000000  89.00000000 174.00000000   0.66159696
113.00000000 116.00000000 132.00000000   0.53225806
114.00000000  53.00000000 165.00000000   0.75688073
115.00000000  78.00000000 168.00000000   0.68292683
116.00000000  38.00000000  89.00000000   0.70078740
117.00000000  84.00000000 180.00000000   0.68181818
118.00000000  60.00000000 108.00000000   0.64285714
119.00000000 101.00000000 119.00000000   0.54090909
120.00000000  57.00000000 150.00000000   0.72463768
121.00000000  19.00000000 159.00000000   0.89325843
122.00000000 154.00000000 135.00000000   0.46712803
123.00000000  91.00000000 153.00000000   0.62704918
124.00000000  24.00000000  91.00000000   0.79130435
125.00000000  -2.00000000 126.00000000   1.01612903
126.00000000  49.00000000  77.00000000   0.61111111
127.00000000  54.00000000 148.00000000   0.73267327
128.00000000  55.00000000 115.00000000   0.67647059
129.00000000 113.00000000 164.00000000   0.59205776
130.00000000 121.00000000 131.00000000   0.51984127
131.00000000  72.00000000 120.00000000   0.62500000
132.00000000  26.00000000 139.00000000   0.84242424
133.00000000  63.00000000 194.00000000   0.75486381
134.00000000  43.00000000  87.00000000   0.66923077
135.00000000  87.00000000 166.00000000   0.65612648
136.00000000  78.00000000 131.00000000   0.62679426
137.00000000 105.00000000 158.00000000   0.60076046
138.00000000  77.00000000  98.00000000   0.56000000
139.00000000  50.00000000  78.00000000   0.60937500
140.00000000  33.00000000 146.00000000   0.81564246
141.00000000  77.00000000 144.00000000   0.65158371
142.00000000  88.00000000 132.00000000   0.60000000
143.00000000 148.00000000 138.00000000   0.48251748
144.00000000  50.00000000 120.00000000   0.70588235
145.00000000  61.00000000 138.00000000   0.69346734
146.00000000  40.00000000 102.00000000   0.71830986
147.00000000 111.00000000 171.00000000   0.60638298
148.00000000  75.00000000 142.00000000   0.65437788
149.00000000  57.00000000 159.00000000   0.73611111
150.00000000 108.00000000 120.00000000   0.52631579
151.00000000  80.00000000 127.00000000   0.61352657
152.00000000 143.00000000 175.00000000   0.55031447
153.00000000 135.00000000 141.00000000   0.51086957
154.00000000  67.00000000 142.00000000   0.67942584
155.00000000  78.00000000 168.00000000   0.68292683
156.00000000  85.00000000  99.00000000   0.53804348
157.00000000  92.00000000 127.00000000   0.57990868
158.00000000  53.00000000 116.00000000   0.68639053
159.00000000  40.00000000 131.00000000   0.76608187
160.00000000  37.00000000 120.00000000   0.76433121
161.00000000  43.00000000  95.00000000   0.68840580
162.00000000  65.00000000 115.00000000   0.63888889
163.00000000 106.00000000 129.00000000   0.54893617
164.00000000  30.00000000  81.00000000   0.72972973
165.00000000  41.00000000 138.00000000   0.77094972
166.00000000  58.00000000 116.00000000   0.66666667
167.00000000  20.00000000 183.00000000   0.90147783
168.00000000 103.00000000 158.00000000   0.60536398
169.00000000  36.00000000 187.00000000   0.83856502
170.00000000  43.00000000  83.00000000   0.65873016
171.00000000  47.00000000 168.00000000   0.78139535
172.00000000  92.00000000 191.00000000   0.67491166
173.00000000  66.00000000 167.00000000   0.71673820
174.00000000  16.00000000 117.00000000   0.87969925
175.00000000  94.00000000 146.00000000   0.60833333
176.00000000 100.00000000 125.00000000   0.55555556
177.00000000  37.00000000 213.00000000   0.85200000
178.00000000  48.00000000 174.00000000   0.78378378
179.00000000   7.00000000 175.00000000   0.96153846
180.00000000  31.00000000 161.00000000   0.83854167
181.00000000  86.00000000 131.00000000   0.60368664
182.00000000 -12.00000000 132.00000000   1.10000000
183.00000000 113.00000000  85.00000000   0.42929293
184.00000000 138.00000000  96.00000000   0.41025641
185.00000000  93.00000000 159.00000000   0.63095238
186.00000000  50.00000000 169.00000000   0.77168950
187.00000000  42.00000000 141.00000000   0.77049180
188.00000000  53.00000000 119.00000000   0.69186047
189.00000000  24.00000000 137.00000000   0.85093168
190.00000000  21.00000000 151.00000000   0.87790698
191.00000000  44.00000000 118.00000000   0.72839506
192.00000000 144.00000000 112.00000000   0.43750000
193.00000000  46.00000000  98.00000000   0.68055556
194.00000000  40.00000000 120.00000000   0.75000000
195.00000000  73.00000000 112.00000000   0.60540541
196.00000000  64.00000000 150.00000000   0.70093458
197.00000000  71.00000000 128.00000000   0.64321608
198.00000000  53.00000000  71.00000000   0.57258065
199.00000000  50.00000000 173.00000000   0.77578475
200.00000000  10.00000000  88.00000000   0.89795918
201.00000000 142.00000000 136.00000000   0.48920863
202.00000000  87.00000000 173.00000000   0.66538462
203.00000000 112.00000000 103.00000000   0.47906977
204.00000000  69.00000000 134.00000000   0.66009852
205.00000000 117.00000000 162.00000000   0.58064516
206.00000000  66.00000000 145.00000000   0.68720379
207.00000000  25.00000000  99.00000000   0.79838710
208.00000000  23.00000000 148.00000000   0.86549708
209.00000000  38.00000000 104.00000000   0.73239437
210.00000000  53.00000000 112.00000000   0.67878788
211.00000000  63.00000000 137.00000000   0.68500000
212.00000000  42.00000000 152.00000000   0.78350515
213.00000000  -3.00000000 136.00000000   1.02255639
214.00000000 114.00000000 136.00000000   0.54400000
215.00000000  79.00000000 131.00000000   0.62380952
216.00000000  46.00000000 146.00000000   0.76041667
217.00000000 131.00000000 118.00000000   0.47389558
218.00000000  28.00000000 185.00000000   0.86854460
219.00000000  82.00000000 109.00000000   0.57068063
220.00000000  42.00000000 170.00000000   0.80188679
221.00000000 100.00000000 159.00000000   0.61389961
222.00000000  70.00000000 124.00000000   0.63917526
223.00000000 115.00000000 133.00000000   0.53629032
224.00000000  55.00000000 101.00000000   0.64743590
225.00000000  67.00000000 124.00000000   0.64921466
226.00000000  64.00000000 126.00000000   0.66315789
227.00000000  24.00000000 155.00000000   0.86592179
228.00000000  67.00000000 105.00000000   0.61046512
229.00000000  91.00000000 107.00000000   0.54040404
230.00000000  90.00000000 141.00000000   0.61038961
231.00000000  63.00000000  98.00000000   0.60869565
232.00000000 100.00000000  72.00000000   0.41860465
233.00000000  27.00000000  67.00000000   0.71276596
234.00000000  40.00000000 156.00000000   0.79591837
235.00000000  56.00000000 175.00000000   0.75757576
236.00000000  44.00000000 189.00000000   0.81115880
237.00000000 104.00000000 134.00000000   0.56302521
238.00000000  98.00000000 113.00000000   0.53554502
239.00000000  30.00000000 142.00000000   0.82558140
240.00000000  64.00000000 105.00000000   0.62130178
241.00000000  16.00000000  54.00000000   0.77142857
242.00000000  33.00000000 109.00000000   0.76760563
243.00000000  72.00000000 172.00000000   0.70491803
244.00000000  31.00000000 127.00000000   0.80379747
245.00000000  61.00000000 101.00000000   0.62345679
246.00000000  83.00000000 154.00000000   0.64978903
247.00000000 102.00000000 115.00000000   0.52995392
248.00000000  74.00000000 121.00000000   0.62051282
249.00000000  76.00000000 167.00000000   0.68724280
250.00000000  49.00000000 107.00000000   0.68589744
251.00000000  -7.00000000  54.00000000   1.14893617
252.00000000  25.00000000  28.00000000   0.52830189
253.00000000  24.00000000  92.00000000   0.79310345
254.00000000  35.00000000  86.00000000   0.71074380
255.00000000 114.00000000  80.00000000   0.41237113
256.00000000  77.00000000 144.00000000   0.65158371
257.00000000  29.00000000 170.00000000   0.85427136
258.00000000  51.00000000  94.00000000   0.64827586
259.00000000 175.00000000 115.00000000   0.39655172
260.00000000 127.00000000 135.00000000   0.51526718
261.00000000 116.00000000 109.00000000   0.48444444
262.00000000  66.00000000 115.00000000   0.63535912
263.00000000  61.00000000 137.00000000   0.69191919
264.00000000  63.00000000 162.00000000   0.72000000
265.00000000  29.00000000  93.00000000   0.76229508
266.00000000  71.00000000 113.00000000   0.61413043
267.00000000  84.00000000 149.00000000   0.63948498
268.00000000  38.00000000  92.00000000   0.70769231
269.00000000 105.00000000 180.00000000   0.63157895
270.00000000  85.00000000  88.00000000   0.50867052
271.00000000  74.00000000 119.00000000   0.61658031
272.00000000 106.00000000  91.00000000   0.46192893
273.00000000 112.00000000  90.00000000   0.44554455
274.00000000  57.00000000 132.00000000   0.69841270
275.00000000  28.00000000 156.00000000   0.84782609
276.00000000 102.00000000 116.00000000   0.53211009
277.00000000  58.00000000 176.00000000   0.75213675
278.00000000  89.00000000 143.00000000   0.61637931
279.00000000 161.00000000 123.00000000   0.43309859
280.00000000  98.00000000 154.00000000   0.61111111
281.00000000  74.00000000 131.00000000   0.63902439
282.00000000  -4.00000000 124.00000000   1.03333333
283.00000000  82.00000000 136.00000000   0.62385321
284.00000000  85.00000000 156.00000000   0.64730290
285.00000000  83.00000000  74.00000000   0.47133758
286.00000000  78.00000000  78.00000000   0.50000000
287.00000000  61.00000000 154.00000000   0.71627907
288.00000000  45.00000000 140.00000000   0.75675676
289.00000000  97.00000000  94.00000000   0.49214660
290.00000000 109.00000000 118.00000000   0.51982379
291.00000000  64.00000000 131.00000000   0.67179487
292.00000000  28.00000000 123.00000000   0.81456954
293.00000000  51.00000000  89.00000000   0.63571429
294.00000000  32.00000000  94.00000000   0.74603175
295.00000000  88.00000000  89.00000000   0.50282486
296.00000000 103.00000000 181.00000000   0.63732394
297.00000000  31.00000000  76.00000000   0.71028037
298.00000000  85.00000000  91.00000000   0.51704545
299.00000000  72.00000000  70.00000000   0.49295775
300.00000000  75.00000000  83.00000000   0.52531646
301.00000000  48.00000000  85.00000000   0.63909774
302.00000000  92.00000000  85.00000000   0.48022599
303.00000000  83.00000000  69.00000000   0.45394737
304.00000000  37.00000000  93.00000000   0.71538462
305.00000000  83.00000000  97.00000000   0.53888889
306.00000000  31.00000000 105.00000000   0.77205882
307.00000000  17.00000000  71.00000000   0.80681818
308.00000000  68.00000000  72.00000000   0.51428571
309.00000000  60.00000000  83.00000000   0.58041958
310.00000000  58.00000000 157.00000000   0.73023256
311.00000000 100.00000000 123.00000000   0.55156951
312.00000000  36.00000000  95.00000000   0.72519084
313.00000000  53.00000000 126.00000000   0.70391061
314.00000000  57.00000000  91.00000000   0.61486486
315.00000000  36.00000000 106.00000000   0.74647887
316.00000000  91.00000000 119.00000000   0.56666667
317.00000000  44.00000000  66.00000000   0.60000000
318.00000000  98.00000000  75.00000000   0.43352601
319.00000000 116.00000000 108.00000000   0.48214286
320.00000000  59.00000000  61.00000000   0.50833333
321.00000000 102.00000000  69.00000000   0.40350877
322.00000000  24.00000000  92.00000000   0.79310345
323.00000000 119.00000000  96.00000000   0.44651163
324.00000000 110.00000000 143.00000000   0.56521739
325.00000000  76.00000000  68.00000000   0.47222222
326.00000000 136.00000000 130.00000000   0.48872180
327.00000000  89.00000000 148.00000000   0.62447257
328.00000000  80.00000000 170.00000000   0.68000000
329.00000000  59.00000000 116.00000000   0.66285714
330.00000000  11.00000000  75.00000000   0.87209302
331.00000000  59.00000000  77.00000000   0.56617647
332.00000000  97.00000000  64.00000000   0.39751553
333.00000000  55.00000000 144.00000000   0.72361809
334.00000000 104.00000000  79.00000000   0.43169399
335.00000000 107.00000000 160.00000000   0.59925094
336.00000000  67.00000000 101.00000000   0.60119048
337.00000000  32.00000000 112.00000000   0.77777778
338.00000000  62.00000000  51.00000000   0.45132743
339.00000000 106.00000000  84.00000000   0.44210526
340.00000000 104.00000000  83.00000000   0.44385027
341.00000000  61.00000000  98.00000000   0.61635220
342.00000000  39.00000000  93.00000000   0.70454545
343.00000000  20.00000000 108.00000000   0.84375000
344.00000000  98.00000000 122.00000000   0.55454545
345.00000000 149.00000000  94.00000000   0.38683128
346.00000000  79.00000000 125.00000000   0.61274510
347.00000000  52.00000000  83.00000000   0.61481481
348.00000000  48.00000000 168.00000000   0.77777778
349.00000000  14.00000000 131.00000000   0.90344828
350.00000000 129.00000000  77.00000000   0.37378641
351.00000000  92.00000000  93.00000000   0.50270270
352.00000000  78.00000000  90.00000000   0.53571429
353.00000000  46.00000000 129.00000000   0.73714286
354.00000000  48.00000000  65.00000000   0.57522124
355.00000000  93.00000000 151.00000000   0.61885246
356.00000000  27.00000000  85.00000000   0.75892857
357.00000000  86.00000000 109.00000000   0.55897436
358.00000000  62.00000000  45.00000000   0.42056075
359.00000000 123.00000000 134.00000000   0.52140078
360.00000000  41.00000000 123.00000000   0.75000000
361.00000000  54.00000000  90.00000000   0.62500000
362.00000000  24.00000000 138.00000000   0.85185185
363.00000000 103.00000000 127.00000000   0.55217391
364.00000000  37.00000000  92.00000000   0.71317829
365.00000000  52.00000000  74.00000000   0.58730159
366.00000000 129.00000000  97.00000000   0.42920354
367.00000000  17.00000000 128.00000000   0.88275862
368.00000000 153.00000000 114.00000000   0.42696629
369.00000000 100.00000000  97.00000000   0.49238579
370.00000000  55.00000000 101.00000000   0.64743590
371.00000000  60.00000000 110.00000000   0.64705882
372.00000000  87.00000000 126.00000000   0.59154930
373.00000000 100.00000000  59.00000000   0.37106918
374.00000000  72.00000000  45.00000000   0.38461538
375.00000000  27.00000000 127.00000000   0.82467532
376.00000000  88.00000000 116.00000000   0.56862745
377.00000000  36.00000000 128.00000000   0.78048780
378.00000000  83.00000000  57.00000000   0.40714286
379.00000000  91.00000000  89.00000000   0.49444444
380.00000000  37.00000000  88.00000000   0.70400000
381.00000000  32.00000000 129.00000000   0.80124224
382.00000000   6.00000000  89.00000000   0.93684211
383.00000000 128.00000000 173.00000000   0.57475083
384.00000000  49.00000000  94.00000000   0.65734266
385.00000000 107.00000000  91.00000000   0.45959596
386.00000000  55.00000000  69.00000000   0.55645161
387.00000000 101.00000000 117.00000000   0.53669725
388.00000000  39.00000000  62.00000000   0.61386139
389.00000000  65.00000000 131.00000000   0.66836735
390.00000000  60.00000000 115.00000000   0.65714286
391.00000000  78.00000000 110.00000000   0.58510638
392.00000000 114.00000000  76.00000000   0.40000000
393.00000000  87.00000000  70.00000000   0.44585987
394.00000000 117.00000000  90.00000000   0.43478261
395.00000000  40.00000000 125.00000000   0.75757576
396.00000000  66.00000000 118.00000000   0.64130435
397.00000000  34.00000000  64.00000000   0.65306122
398.00000000  53.00000000 125.00000000   0.70224719
399.00000000  48.00000000  24.00000000   0.33333333
400.00000000  47.00000000  87.00000000   0.64925373
401.00000000  52.00000000  59.00000000   0.53153153
402.00000000  16.00000000  95.00000000   0.85585586
403.00000000 136.00000000 171.00000000   0.55700326
404.00000000  70.00000000  69.00000000   0.49640288
405.00000000  66.00000000  74.00000000   0.52857143
406.00000000  49.00000000  85.00000000   0.63432836
407.00000000  55.00000000  47.00000000   0.46078431
408.00000000  63.00000000 123.00000000   0.66129032
409.00000000 100.00000000 101.00000000   0.50248756
410.00000000  64.00000000 134.00000000   0.67676768
411.00000000  76.00000000 130.00000000   0.63106796
412.00000000  83.00000000  86.00000000   0.50887574
413.00000000  86.00000000 149.00000000   0.63404255
414.00000000  83.00000000 140.00000000   0.62780269
415.00000000  25.00000000  87.00000000   0.77678571
416.00000000  45.00000000 114.00000000   0.71698113
417.00000000  45.00000000 124.00000000   0.73372781
418.00000000  89.00000000 105.00000000   0.54123711
419.00000000  46.00000000 114.00000000   0.71250000
420.00000000  50.00000000  99.00000000   0.66442953
421.00000000  18.00000000  89.00000000   0.83177570
422.00000000  60.00000000 130.00000000   0.68421053
423.00000000  44.00000000  88.00000000   0.66666667
424.00000000  57.00000000 177.00000000   0.75641026
425.00000000  94.00000000 148.00000000   0.61157025
426.00000000  86.00000000  79.00000000   0.47878788
427.00000000  78.00000000 100.00000000   0.56179775
428.00000000  61.00000000 102.00000000   0.62576687
429.00000000  50.00000000  69.00000000   0.57983193
430.00000000  47.00000000  90.00000000   0.65693431
431.00000000  61.00000000 152.00000000   0.71361502
432.00000000  75.00000000 102.00000000   0.57627119
433.00000000  84.00000000  88.00000000   0.51162791
434.00000000  46.00000000  94.00000000   0.67142857
435.00000000  -2.00000000 164.00000000   1.01234568
436.00000000  66.00000000  81.00000000   0.55102041
437.00000000  40.00000000 104.00000000   0.72222222
438.00000000  60.00000000 131.00000000   0.68586387
439.00000000  26.00000000 104.00000000   0.80000000
440.00000000  44.00000000  61.00000000   0.58095238
441.00000000  71.00000000  94.00000000   0.56969697
442.00000000  86.00000000  39.00000000   0.31200000
443.00000000  99.00000000 107.00000000   0.51941748
444.00000000  95.00000000  53.00000000   0.35810811
445.00000000  81.00000000 152.00000000   0.65236052
446.00000000  85.00000000 101.00000000   0.54301075
447.00000000  13.00000000 108.00000000   0.89256198
448.00000000  54.00000000  90.00000000   0.62500000
449.00000000 101.00000000  89.00000000   0.46842105
450.00000000  25.00000000 121.00000000   0.82876712
451.00000000  67.00000000 101.00000000   0.60119048
452.00000000  72.00000000 126.00000000   0.63636364
453.00000000 118.00000000  46.00000000   0.28048780
454.00000000  74.00000000  75.00000000   0.50335570
455.00000000  41.00000000  82.00000000   0.66666667
456.00000000  57.00000000 166.00000000   0.74439462
457.00000000  36.00000000  37.00000000   0.50684932
458.00000000  44.00000000  80.00000000   0.64516129
459.00000000  30.00000000 139.00000000   0.82248521
460.00000000  12.00000000  80.00000000   0.86956522
461.00000000  40.00000000  76.00000000   0.65517241
462.00000000  80.00000000 144.00000000   0.64285714
463.00000000  69.00000000  97.00000000   0.58433735
464.00000000  66.00000000 102.00000000   0.60714286
465.00000000  59.00000000 118.00000000   0.66666667
466.00000000  94.00000000  81.00000000   0.46285714
467.00000000  95.00000000  67.00000000   0.41358025
468.00000000  65.00000000  46.00000000   0.41441441
469.00000000  32.00000000 131.00000000   0.80368098
470.00000000  80.00000000  61.00000000   0.43262411
471.00000000  42.00000000  34.00000000   0.44736842
472.00000000  -5.00000000  92.00000000   1.05747126
473.00000000 100.00000000 123.00000000   0.55156951
474.00000000  88.00000000  48.00000000   0.35294118
475.00000000  26.00000000  83.00000000   0.76146789
476.00000000  88.00000000 110.00000000   0.55555556
477.00000000  81.00000000 110.00000000   0.57591623
478.00000000 121.00000000 111.00000000   0.47844828
479.00000000  79.00000000  67.00000000   0.45890411
480.00000000  59.00000000 158.00000000   0.72811060
481.00000000  33.00000000  83.00000000   0.71551724
482.00000000  52.00000000 132.00000000   0.71739130
483.00000000 100.00000000 108.00000000   0.51923077
484.00000000  48.00000000  87.00000000   0.64444444
485.00000000  72.00000000 123.00000000   0.63076923
486.00000000  46.00000000  71.00000000   0.60683761
487.00000000   9.00000000  96.00000000   0.91428571
488.00000000  82.00000000 106.00000000   0.56382979
489.00000000 176.00000000  73.00000000   0.29317269
490.00000000 306.00000000   6.00000000   0.01923077
491.00000000 413.00000000  -5.00000000  -0.01225490
492.00000000 333.00000000 -36.00000000  -0.12121212
493.00000000 275.00000000  64.00000000   0.18879056
494.00000000 381.00000000  57.00000000   0.13013699
495.00000000 362.00000000  48.00000000   0.11707317
496.00000000 365.00000000  30.00000000   0.07594937
497.00000000 282.00000000 -24.00000000  -0.09302326
498.00000000 270.00000000   5.00000000   0.01818182
499.00000000 348.00000000   3.00000000   0.00854701
500.00000000 254.00000000 -63.00000000  -0.32984293
