# Supplementary material for: Ubiquitin transfer by a RING E3 ligase occurs from a closed E2~ubiquitin conformation
Source: Nat Commun. 2020 Jun 5;11:2846. doi: 10.1038/s41467-020-16666-y (PMC7275055; doi:10.1038/s41467-020-16666-y)
Supplement: Supplementary file 4 — Source Data [file 41467_2020_16666_MOESM4_ESM.zip › Source_Data/Figures/Figure_5/Figure_5a/ASCII_NoRNF4/16_116with_fret.dat]

 30.00000000 126.00000000 107.00000000   0.45922747
 31.00000000  75.00000000 171.00000000   0.69512195
 32.00000000 112.00000000 121.00000000   0.51931330
 33.00000000  53.00000000 146.00000000   0.73366834
 34.00000000 178.00000000 153.00000000   0.46223565
 35.00000000 146.00000000  80.00000000   0.35398230
 36.00000000  73.00000000 135.00000000   0.64903846
 37.00000000  87.00000000 209.00000000   0.70608108
 38.00000000  55.00000000 156.00000000   0.73933649
 39.00000000  75.00000000 177.00000000   0.70238095
 40.00000000 129.00000000 182.00000000   0.58520900
 41.00000000  93.00000000 159.00000000   0.63095238
 42.00000000 102.00000000 139.00000000   0.57676349
 43.00000000  89.00000000  86.00000000   0.49142857
 44.00000000 117.00000000 145.00000000   0.55343511
 45.00000000  27.00000000 165.00000000   0.85937500
 46.00000000 172.00000000  88.00000000   0.33846154
 47.00000000  96.00000000 149.00000000   0.60816327
 48.00000000 125.00000000 151.00000000   0.54710145
 49.00000000  99.00000000 137.00000000   0.58050847
 50.00000000  96.00000000 133.00000000   0.58078603
 51.00000000  85.00000000 167.00000000   0.66269841
 52.00000000  72.00000000 163.00000000   0.69361702
 53.00000000 189.00000000 110.00000000   0.36789298
 54.00000000  73.00000000  77.00000000   0.51333333
 55.00000000 152.00000000  92.00000000   0.37704918
 56.00000000 131.00000000 119.00000000   0.47600000
 57.00000000 112.00000000 119.00000000   0.51515152
 58.00000000 117.00000000  91.00000000   0.43750000
 59.00000000 110.00000000 150.00000000   0.57692308
 60.00000000  81.00000000 174.00000000   0.68235294
 61.00000000 128.00000000 112.00000000   0.46666667
 62.00000000 139.00000000  99.00000000   0.41596639
 63.00000000 138.00000000 112.00000000   0.44800000
 64.00000000  85.00000000  98.00000000   0.53551913
 65.00000000 101.00000000 124.00000000   0.55111111
 66.00000000 114.00000000  76.00000000   0.40000000
 67.00000000  89.00000000  87.00000000   0.49431818
 68.00000000 147.00000000  49.00000000   0.25000000
 69.00000000 130.00000000 110.00000000   0.45833333
 70.00000000 134.00000000 131.00000000   0.49433962
 71.00000000  79.00000000 104.00000000   0.56830601
 72.00000000 134.00000000  70.00000000   0.34313725
 73.00000000  82.00000000 175.00000000   0.68093385
 74.00000000 152.00000000  79.00000000   0.34199134
 75.00000000  97.00000000  74.00000000   0.43274854
 76.00000000 160.00000000  75.00000000   0.31914894
 77.00000000  24.00000000 117.00000000   0.82978723
 78.00000000  74.00000000 123.00000000   0.62436548
 79.00000000  99.00000000 106.00000000   0.51707317
 80.00000000  59.00000000 197.00000000   0.76953125
 81.00000000  74.00000000 108.00000000   0.59340659
 82.00000000  75.00000000 132.00000000   0.63768116
 83.00000000 125.00000000 132.00000000   0.51361868
 84.00000000 106.00000000 118.00000000   0.52678571
 85.00000000 102.00000000  82.00000000   0.44565217
 86.00000000  75.00000000  96.00000000   0.56140351
 87.00000000  91.00000000 129.00000000   0.58636364
 88.00000000  94.00000000  90.00000000   0.48913043
 89.00000000 119.00000000 106.00000000   0.47111111
 90.00000000  70.00000000 122.00000000   0.63541667
 91.00000000  45.00000000 113.00000000   0.71518987
 92.00000000  97.00000000 150.00000000   0.60728745
 93.00000000 132.00000000 115.00000000   0.46558704
 94.00000000 114.00000000 137.00000000   0.54581673
 95.00000000 159.00000000 137.00000000   0.46283784
 96.00000000 116.00000000  89.00000000   0.43414634
 97.00000000 146.00000000 139.00000000   0.48771930
 98.00000000 144.00000000 108.00000000   0.42857143
 99.00000000  94.00000000 122.00000000   0.56481481
100.00000000 165.00000000 120.00000000   0.42105263
101.00000000 147.00000000 121.00000000   0.45149254
102.00000000 116.00000000 123.00000000   0.51464435
103.00000000 142.00000000  76.00000000   0.34862385
104.00000000 205.00000000 155.00000000   0.43055556
105.00000000 125.00000000  84.00000000   0.40191388
106.00000000 113.00000000 128.00000000   0.53112033
107.00000000  82.00000000 134.00000000   0.62037037
108.00000000 180.00000000 107.00000000   0.37282230
109.00000000 160.00000000 141.00000000   0.46843854
110.00000000 103.00000000 103.00000000   0.50000000
111.00000000  85.00000000  73.00000000   0.46202532
112.00000000  96.00000000 -13.00000000  -0.15662651
113.00000000  69.00000000 -24.00000000  -0.53333333
114.00000000  77.00000000 -33.00000000  -0.75000000
115.00000000  78.00000000  -8.00000000  -0.11428571
116.00000000  43.00000000   3.00000000   0.06521739
117.00000000  93.00000000 -28.00000000  -0.43076923
118.00000000 119.00000000  41.00000000   0.25625000
119.00000000  51.00000000 -23.00000000  -0.82142857
120.00000000  62.00000000  30.00000000   0.32608696
121.00000000  77.00000000  20.00000000   0.20618557
122.00000000 106.00000000 -22.00000000  -0.26190476
123.00000000  99.00000000 -45.00000000  -0.83333333
124.00000000  73.00000000 -22.00000000  -0.43137255
125.00000000  49.00000000  13.00000000   0.20967742
126.00000000  71.00000000  -9.00000000  -0.14516129
127.00000000 117.00000000  89.00000000   0.43203883
128.00000000 162.00000000 102.00000000   0.38636364
129.00000000 138.00000000  76.00000000   0.35514019
130.00000000 163.00000000  55.00000000   0.25229358
131.00000000 132.00000000 100.00000000   0.43103448
132.00000000 129.00000000 131.00000000   0.50384615
133.00000000  78.00000000  96.00000000   0.55172414
134.00000000 133.00000000 100.00000000   0.42918455
135.00000000 131.00000000  74.00000000   0.36097561
136.00000000 104.00000000 166.00000000   0.61481481
137.00000000 108.00000000 127.00000000   0.54042553
138.00000000  92.00000000  62.00000000   0.40259740
139.00000000  50.00000000  77.00000000   0.60629921
140.00000000 127.00000000  97.00000000   0.43303571
141.00000000 118.00000000 119.00000000   0.50210970
142.00000000 140.00000000  52.00000000   0.27083333
143.00000000 122.00000000 121.00000000   0.49794239
144.00000000 177.00000000 143.00000000   0.44687500
145.00000000 157.00000000 151.00000000   0.49025974
146.00000000 104.00000000 107.00000000   0.50710900
147.00000000  38.00000000 144.00000000   0.79120879
148.00000000 101.00000000  90.00000000   0.47120419
149.00000000  92.00000000  72.00000000   0.43902439
150.00000000  76.00000000  63.00000000   0.45323741
151.00000000  86.00000000  98.00000000   0.53260870
152.00000000 125.00000000  94.00000000   0.42922374
153.00000000   6.00000000  60.00000000   0.90909091
154.00000000 116.00000000  97.00000000   0.45539906
155.00000000 136.00000000  95.00000000   0.41125541
156.00000000 117.00000000 131.00000000   0.52822581
157.00000000 108.00000000 137.00000000   0.55918367
158.00000000  91.00000000 126.00000000   0.58064516
159.00000000  50.00000000  72.00000000   0.59016393
160.00000000  42.00000000 104.00000000   0.71232877
161.00000000 130.00000000  94.00000000   0.41964286
162.00000000  74.00000000 147.00000000   0.66515837
163.00000000 106.00000000 104.00000000   0.49523810
164.00000000  94.00000000 102.00000000   0.52040816
165.00000000  71.00000000  82.00000000   0.53594771
166.00000000 108.00000000  42.00000000   0.28000000
167.00000000  87.00000000  49.00000000   0.36029412
168.00000000 152.00000000  57.00000000   0.27272727
169.00000000  57.00000000 125.00000000   0.68681319
170.00000000 139.00000000 112.00000000   0.44621514
171.00000000  31.00000000  80.00000000   0.72072072
172.00000000 155.00000000 129.00000000   0.45422535
173.00000000 136.00000000 124.00000000   0.47692308
174.00000000 227.00000000  21.00000000   0.08467742
175.00000000 382.00000000  48.00000000   0.11162791
176.00000000 331.00000000  32.00000000   0.08815427
177.00000000 440.00000000  33.00000000   0.06976744
178.00000000 423.00000000   9.00000000   0.02083333
179.00000000 281.00000000 -26.00000000  -0.10196078
180.00000000 450.00000000  12.00000000   0.02597403
181.00000000 358.00000000  -6.00000000  -0.01704545
182.00000000 499.00000000  -3.00000000  -0.00604839
183.00000000 385.00000000  43.00000000   0.10046729
184.00000000 411.00000000 -24.00000000  -0.06201550
185.00000000 334.00000000 -12.00000000  -0.03726708
186.00000000 448.00000000  10.00000000   0.02183406
187.00000000 347.00000000 -16.00000000  -0.04833837
188.00000000 345.00000000  15.00000000   0.04166667
189.00000000 327.00000000  28.00000000   0.07887324
190.00000000 327.00000000  23.00000000   0.06571429
191.00000000 405.00000000  16.00000000   0.03800475
192.00000000 365.00000000  26.00000000   0.06649616
193.00000000 336.00000000 -22.00000000  -0.07006369
194.00000000 383.00000000 -24.00000000  -0.06685237
195.00000000 339.00000000  -8.00000000  -0.02416918
196.00000000 384.00000000   7.00000000   0.01790281
197.00000000 395.00000000  15.00000000   0.03658537
198.00000000 453.00000000   4.00000000   0.00875274
199.00000000 337.00000000 -28.00000000  -0.09061489
200.00000000 344.00000000 -12.00000000  -0.03614458
201.00000000 396.00000000  -2.00000000  -0.00507614
202.00000000 305.00000000  14.00000000   0.04388715
203.00000000 412.00000000  15.00000000   0.03512881
204.00000000 487.00000000 -19.00000000  -0.04059829
205.00000000 408.00000000   4.00000000   0.00970874
206.00000000 469.00000000 -12.00000000  -0.02625821
207.00000000 380.00000000 -24.00000000  -0.06741573
208.00000000 491.00000000  -5.00000000  -0.01028807
209.00000000 516.00000000   0.00000000   0.00000000
210.00000000 470.00000000  32.00000000   0.06374502
211.00000000 469.00000000  34.00000000   0.06759443
212.00000000 430.00000000  18.00000000   0.04017857
213.00000000 410.00000000  28.00000000   0.06392694
214.00000000 440.00000000  17.00000000   0.03719912
215.00000000 418.00000000  60.00000000   0.12552301
216.00000000 488.00000000  49.00000000   0.09124767
217.00000000 416.00000000  26.00000000   0.05882353
218.00000000 444.00000000 -29.00000000  -0.06987952
219.00000000 351.00000000 -47.00000000  -0.15460526
220.00000000 388.00000000  19.00000000   0.04668305
221.00000000 517.00000000  -2.00000000  -0.00388350
222.00000000 326.00000000 -25.00000000  -0.08305648
223.00000000 424.00000000 -21.00000000  -0.05210918
224.00000000 451.00000000  21.00000000   0.04449153
225.00000000 454.00000000  36.00000000   0.07346939
226.00000000 488.00000000  -8.00000000  -0.01666667
227.00000000 404.00000000 -14.00000000  -0.03589744
228.00000000 397.00000000  -7.00000000  -0.01794872
229.00000000 379.00000000   1.00000000   0.00263158
230.00000000 368.00000000  -1.00000000  -0.00272480
231.00000000 398.00000000 -30.00000000  -0.08152174
232.00000000 380.00000000  -2.00000000  -0.00529101
233.00000000 395.00000000  -3.00000000  -0.00765306
234.00000000 452.00000000  15.00000000   0.03211991
235.00000000 540.00000000  -8.00000000  -0.01503759
236.00000000 326.00000000  21.00000000   0.06051873
237.00000000 402.00000000 -22.00000000  -0.05789474
238.00000000 322.00000000  -2.00000000  -0.00625000
239.00000000 340.00000000  -7.00000000  -0.02102102
240.00000000 334.00000000  55.00000000   0.14138817
241.00000000 400.00000000   3.00000000   0.00744417
242.00000000 420.00000000  -3.00000000  -0.00719424
243.00000000 480.00000000  27.00000000   0.05325444
244.00000000 458.00000000 -28.00000000  -0.06511628
245.00000000 537.00000000  13.00000000   0.02363636
246.00000000 424.00000000 -14.00000000  -0.03414634
247.00000000 490.00000000  16.00000000   0.03162055
248.00000000 357.00000000 -20.00000000  -0.05934718
249.00000000 413.00000000 -41.00000000  -0.11021505
250.00000000 428.00000000 -16.00000000  -0.03883495
251.00000000 444.00000000  13.00000000   0.02844639
252.00000000 348.00000000  14.00000000   0.03867403
253.00000000 412.00000000 -42.00000000  -0.11351351
254.00000000 408.00000000  -4.00000000  -0.00990099
255.00000000 431.00000000  33.00000000   0.07112069
256.00000000 403.00000000  34.00000000   0.07780320
257.00000000 426.00000000 -37.00000000  -0.09511568
258.00000000 519.00000000  38.00000000   0.06822262
259.00000000 364.00000000  -5.00000000  -0.01392758
260.00000000 400.00000000 -12.00000000  -0.03092784
261.00000000 384.00000000  32.00000000   0.07692308
262.00000000 418.00000000  -5.00000000  -0.01210654
263.00000000 413.00000000   0.00000000   0.00000000
264.00000000 435.00000000  -5.00000000  -0.01162791
265.00000000 388.00000000  21.00000000   0.05134474
266.00000000 378.00000000  -1.00000000  -0.00265252
267.00000000 341.00000000   8.00000000   0.02292264
268.00000000 445.00000000 -10.00000000  -0.02298851
269.00000000 411.00000000  56.00000000   0.11991435
270.00000000 483.00000000 -13.00000000  -0.02765957
271.00000000 443.00000000   7.00000000   0.01555556
272.00000000 491.00000000  -7.00000000  -0.01446281
273.00000000 447.00000000  -6.00000000  -0.01360544
274.00000000 544.00000000  40.00000000   0.06849315
275.00000000 408.00000000  37.00000000   0.08314607
276.00000000 442.00000000   4.00000000   0.00896861
277.00000000 425.00000000 -13.00000000  -0.03155340
278.00000000 403.00000000  -9.00000000  -0.02284264
279.00000000 376.00000000  -7.00000000  -0.01897019
280.00000000 433.00000000 -14.00000000  -0.03341289
281.00000000 355.00000000  24.00000000   0.06332454
282.00000000 436.00000000  18.00000000   0.03964758
283.00000000 345.00000000 -13.00000000  -0.03915663
284.00000000 477.00000000 -15.00000000  -0.03246753
285.00000000 437.00000000   4.00000000   0.00907029
286.00000000 429.00000000  37.00000000   0.07939914
287.00000000 390.00000000  -6.00000000  -0.01562500
288.00000000 433.00000000  34.00000000   0.07280514
289.00000000 435.00000000  -4.00000000  -0.00928074
290.00000000 439.00000000  14.00000000   0.03090508
291.00000000 369.00000000  14.00000000   0.03655352
292.00000000 483.00000000  10.00000000   0.02028398
293.00000000 429.00000000   8.00000000   0.01830664
294.00000000 446.00000000  24.00000000   0.05106383
295.00000000 382.00000000 -22.00000000  -0.06111111
296.00000000 393.00000000  13.00000000   0.03201970
297.00000000 411.00000000  18.00000000   0.04195804
298.00000000 389.00000000 -18.00000000  -0.04851752
299.00000000 438.00000000 -16.00000000  -0.03791469
300.00000000 372.00000000 -11.00000000  -0.03047091
301.00000000 413.00000000 -27.00000000  -0.06994819
302.00000000 451.00000000   4.00000000   0.00879121
303.00000000 450.00000000  -8.00000000  -0.01809955
304.00000000 457.00000000  23.00000000   0.04791667
305.00000000 497.00000000 -22.00000000  -0.04631579
306.00000000 416.00000000  14.00000000   0.03255814
307.00000000 469.00000000  -3.00000000  -0.00643777
308.00000000 509.00000000  -1.00000000  -0.00196850
309.00000000 426.00000000   2.00000000   0.00467290
310.00000000 484.00000000  25.00000000   0.04911591
311.00000000 419.00000000 -15.00000000  -0.03712871
312.00000000 412.00000000 -12.00000000  -0.03000000
313.00000000 446.00000000 -21.00000000  -0.04941176
314.00000000 393.00000000   2.00000000   0.00506329
315.00000000 381.00000000 -25.00000000  -0.07022472
316.00000000 356.00000000  -7.00000000  -0.02005731
317.00000000 411.00000000 -20.00000000  -0.05115090
318.00000000 487.00000000  -8.00000000  -0.01670146
319.00000000 405.00000000 -33.00000000  -0.08870968
320.00000000 430.00000000  13.00000000   0.02934537
321.00000000 460.00000000   2.00000000   0.00432900
322.00000000 347.00000000  15.00000000   0.04143646
323.00000000 385.00000000   1.00000000   0.00259067
324.00000000 381.00000000  -1.00000000  -0.00263158
325.00000000 390.00000000   7.00000000   0.01763224
326.00000000 390.00000000 -33.00000000  -0.09243697
327.00000000 470.00000000 -39.00000000  -0.09048724
328.00000000 408.00000000  43.00000000   0.09534368
329.00000000 377.00000000  15.00000000   0.03826531
330.00000000 487.00000000  25.00000000   0.04882813
331.00000000 433.00000000 -34.00000000  -0.08521303
332.00000000 503.00000000 -39.00000000  -0.08405172
333.00000000 501.00000000  35.00000000   0.06529851
334.00000000 344.00000000  23.00000000   0.06267030
335.00000000 415.00000000  16.00000000   0.03712297
336.00000000 338.00000000 -19.00000000  -0.05956113
337.00000000 392.00000000   4.00000000   0.01010101
338.00000000 455.00000000 -42.00000000  -0.10169492
339.00000000 465.00000000 -41.00000000  -0.09669811
340.00000000 462.00000000  12.00000000   0.02531646
341.00000000 467.00000000 -39.00000000  -0.09112150
342.00000000 483.00000000  18.00000000   0.03592814
343.00000000 369.00000000 -29.00000000  -0.08529412
344.00000000 357.00000000 -23.00000000  -0.06886228
345.00000000 503.00000000  19.00000000   0.03639847
346.00000000 357.00000000 -41.00000000  -0.12974684
347.00000000 393.00000000 -24.00000000  -0.06504065
348.00000000 397.00000000 -23.00000000  -0.06149733
349.00000000 309.00000000  -1.00000000  -0.00324675
350.00000000 414.00000000 -31.00000000  -0.08093995
351.00000000 362.00000000  24.00000000   0.06217617
352.00000000 436.00000000 -17.00000000  -0.04057279
353.00000000 472.00000000   3.00000000   0.00631579
354.00000000 390.00000000 -27.00000000  -0.07438017
355.00000000 501.00000000 -34.00000000  -0.07280514
356.00000000 442.00000000  20.00000000   0.04329004
357.00000000 388.00000000 -29.00000000  -0.08077994
358.00000000 402.00000000   3.00000000   0.00740741
359.00000000 410.00000000  -2.00000000  -0.00490196
360.00000000 434.00000000   7.00000000   0.01587302
361.00000000 356.00000000 -17.00000000  -0.05014749
362.00000000 442.00000000 -12.00000000  -0.02790698
363.00000000 465.00000000 -15.00000000  -0.03333333
364.00000000 453.00000000  14.00000000   0.02997859
365.00000000 410.00000000   9.00000000   0.02147971
366.00000000 401.00000000 -17.00000000  -0.04427083
367.00000000 324.00000000 -23.00000000  -0.07641196
368.00000000 487.00000000  13.00000000   0.02600000
369.00000000 481.00000000 -30.00000000  -0.06651885
370.00000000 406.00000000 -35.00000000  -0.09433962
371.00000000 442.00000000 -53.00000000  -0.13624679
372.00000000 445.00000000  25.00000000   0.05319149
373.00000000 437.00000000 -41.00000000  -0.10353535
374.00000000 425.00000000  11.00000000   0.02522936
375.00000000 421.00000000   3.00000000   0.00707547
376.00000000 398.00000000 -14.00000000  -0.03645833
377.00000000 440.00000000 -36.00000000  -0.08910891
378.00000000 379.00000000   7.00000000   0.01813472
379.00000000 402.00000000  -8.00000000  -0.02030457
380.00000000 505.00000000 -42.00000000  -0.09071274
381.00000000 476.00000000   3.00000000   0.00626305
382.00000000 339.00000000 -12.00000000  -0.03669725
383.00000000 437.00000000 -41.00000000  -0.10353535
384.00000000 395.00000000 -38.00000000  -0.10644258
385.00000000 333.00000000 -33.00000000  -0.11000000
386.00000000 570.00000000 -10.00000000  -0.01785714
387.00000000 437.00000000  21.00000000   0.04585153
388.00000000 482.00000000 -47.00000000  -0.10804598
389.00000000 381.00000000 -30.00000000  -0.08547009
390.00000000 395.00000000 -61.00000000  -0.18263473
391.00000000 387.00000000   6.00000000   0.01526718
392.00000000 522.00000000  -8.00000000  -0.01556420
393.00000000 488.00000000   5.00000000   0.01014199
394.00000000 299.00000000  -1.00000000  -0.00335570
395.00000000 350.00000000  -7.00000000  -0.02040816
396.00000000 381.00000000 -28.00000000  -0.07932011
397.00000000 481.00000000  -4.00000000  -0.00838574
398.00000000 425.00000000  44.00000000   0.09381663
399.00000000 446.00000000  -7.00000000  -0.01594533
400.00000000 342.00000000   7.00000000   0.02005731
401.00000000 460.00000000 -38.00000000  -0.09004739
402.00000000 465.00000000  -2.00000000  -0.00431965
403.00000000 413.00000000 -11.00000000  -0.02736318
404.00000000 486.00000000 -28.00000000  -0.06113537
405.00000000 491.00000000 -20.00000000  -0.04246285
406.00000000 460.00000000  10.00000000   0.02127660
407.00000000 493.00000000   4.00000000   0.00804829
408.00000000 326.00000000  -6.00000000  -0.01875000
409.00000000 439.00000000 -54.00000000  -0.14025974
410.00000000 375.00000000  23.00000000   0.05778894
411.00000000 475.00000000 -38.00000000  -0.08695652
412.00000000 345.00000000 -16.00000000  -0.04863222
413.00000000 326.00000000 -11.00000000  -0.03492063
414.00000000 504.00000000  -5.00000000  -0.01002004
415.00000000 407.00000000 -34.00000000  -0.09115282
416.00000000 359.00000000  -9.00000000  -0.02571429
417.00000000 370.00000000 -10.00000000  -0.02777778
418.00000000 454.00000000   5.00000000   0.01089325
419.00000000 418.00000000 -14.00000000  -0.03465347
420.00000000 365.00000000  25.00000000   0.06410256
421.00000000 467.00000000 -26.00000000  -0.05895692
422.00000000 415.00000000  11.00000000   0.02582160
423.00000000 395.00000000 -12.00000000  -0.03133159
424.00000000 456.00000000 -11.00000000  -0.02471910
425.00000000 440.00000000 -23.00000000  -0.05515588
426.00000000 383.00000000  -4.00000000  -0.01055409
427.00000000 374.00000000  -5.00000000  -0.01355014
428.00000000 455.00000000 -13.00000000  -0.02941176
429.00000000 402.00000000  -5.00000000  -0.01259446
430.00000000 464.00000000 -11.00000000  -0.02428256
431.00000000 516.00000000 -22.00000000  -0.04453441
432.00000000 472.00000000 -29.00000000  -0.06546275
433.00000000 491.00000000 -44.00000000  -0.09843400
434.00000000 354.00000000  40.00000000   0.10152284
435.00000000 445.00000000  26.00000000   0.05520170
436.00000000 318.00000000  36.00000000   0.10169492
437.00000000 388.00000000 -34.00000000  -0.09604520
438.00000000 440.00000000  -1.00000000  -0.00227790
439.00000000 433.00000000 -26.00000000  -0.06388206
440.00000000 461.00000000 -35.00000000  -0.08215962
441.00000000 425.00000000 -60.00000000  -0.16438356
442.00000000 402.00000000  -9.00000000  -0.02290076
443.00000000 397.00000000 -18.00000000  -0.04749340
444.00000000 379.00000000  -5.00000000  -0.01336898
445.00000000 431.00000000 -17.00000000  -0.04106280
446.00000000 380.00000000 -46.00000000  -0.13772455
447.00000000 378.00000000 -35.00000000  -0.10204082
448.00000000 495.00000000 -15.00000000  -0.03125000
449.00000000 358.00000000 -23.00000000  -0.06865672
450.00000000 441.00000000  14.00000000   0.03076923
451.00000000 496.00000000 -26.00000000  -0.05531915
452.00000000 453.00000000 -23.00000000  -0.05348837
453.00000000 379.00000000   2.00000000   0.00524934
454.00000000 588.00000000  18.00000000   0.02970297
455.00000000 374.00000000 -41.00000000  -0.12312312
456.00000000 369.00000000  15.00000000   0.03906250
457.00000000 444.00000000 -36.00000000  -0.08823529
458.00000000 352.00000000  -6.00000000  -0.01734104
459.00000000 521.00000000 -11.00000000  -0.02156863
460.00000000 459.00000000 -11.00000000  -0.02455357
461.00000000 397.00000000   7.00000000   0.01732673
462.00000000 416.00000000 -20.00000000  -0.05050505
463.00000000 428.00000000 -24.00000000  -0.05940594
464.00000000 463.00000000 -17.00000000  -0.03811659
465.00000000 398.00000000 -17.00000000  -0.04461942
466.00000000 456.00000000 -27.00000000  -0.06293706
467.00000000 463.00000000 -33.00000000  -0.07674419
468.00000000 399.00000000 -38.00000000  -0.10526316
469.00000000 425.00000000 -12.00000000  -0.02905569
470.00000000 437.00000000 -37.00000000  -0.09250000
471.00000000 466.00000000   3.00000000   0.00639659
472.00000000 382.00000000 -18.00000000  -0.04945055
473.00000000 364.00000000   9.00000000   0.02412869
474.00000000 401.00000000 -33.00000000  -0.08967391
475.00000000 440.00000000 -18.00000000  -0.04265403
476.00000000 439.00000000 -42.00000000  -0.10579345
477.00000000 361.00000000 -11.00000000  -0.03142857
478.00000000 365.00000000 -26.00000000  -0.07669617
479.00000000 437.00000000  -7.00000000  -0.01627907
480.00000000 373.00000000 -14.00000000  -0.03899721
481.00000000 420.00000000 -43.00000000  -0.11405836
482.00000000 385.00000000 -30.00000000  -0.08450704
483.00000000 502.00000000 -10.00000000  -0.02032520
484.00000000 360.00000000  -2.00000000  -0.00558659
485.00000000 395.00000000   3.00000000   0.00753769
486.00000000 416.00000000 -27.00000000  -0.06940874
487.00000000 444.00000000 -32.00000000  -0.07766990
488.00000000 385.00000000  17.00000000   0.04228856
489.00000000 417.00000000 -41.00000000  -0.10904255
490.00000000 490.00000000 -23.00000000  -0.04925054
491.00000000 421.00000000 -52.00000000  -0.14092141
492.00000000 387.00000000 -38.00000000  -0.10888252
493.00000000 438.00000000 -14.00000000  -0.03301887
494.00000000 418.00000000 -29.00000000  -0.07455013
495.00000000 482.00000000 -38.00000000  -0.08558559
496.00000000 428.00000000  32.00000000   0.06956522
497.00000000 408.00000000  -6.00000000  -0.01492537
498.00000000 392.00000000  17.00000000   0.04156479
499.00000000 452.00000000 -19.00000000  -0.04387991
500.00000000 365.00000000   5.00000000   0.01351351
