# Supplementary material for: Ubiquitin transfer by a RING E3 ligase occurs from a closed E2~ubiquitin conformation
Source: Nat Commun. 2020 Jun 5;11:2846. doi: 10.1038/s41467-020-16666-y (PMC7275055; doi:10.1038/s41467-020-16666-y)
Supplement: Supplementary file 4 — Source Data [file 41467_2020_16666_MOESM4_ESM.zip › Source_Data/Figures/Figure_5/Figure_5a/ASCII_NoRNF4/16_11with_fret.dat]

 30.00000000  57.00000000  86.00000000   0.60139860
 31.00000000  23.00000000 165.00000000   0.87765957
 32.00000000 101.00000000 114.00000000   0.53023256
 33.00000000 108.00000000 105.00000000   0.49295775
 34.00000000  66.00000000 143.00000000   0.68421053
 35.00000000  80.00000000  56.00000000   0.41176471
 36.00000000  62.00000000 124.00000000   0.66666667
 37.00000000 127.00000000 125.00000000   0.49603175
 38.00000000  82.00000000  54.00000000   0.39705882
 39.00000000  96.00000000  94.00000000   0.49473684
 40.00000000  53.00000000 160.00000000   0.75117371
 41.00000000  71.00000000 169.00000000   0.70416667
 42.00000000  51.00000000 121.00000000   0.70348837
 43.00000000  52.00000000 122.00000000   0.70114943
 44.00000000  65.00000000 144.00000000   0.68899522
 45.00000000  83.00000000  84.00000000   0.50299401
 46.00000000 133.00000000 159.00000000   0.54452055
 47.00000000  48.00000000 144.00000000   0.75000000
 48.00000000  15.00000000  79.00000000   0.84042553
 49.00000000  53.00000000  80.00000000   0.60150376
 50.00000000 103.00000000 105.00000000   0.50480769
 51.00000000 136.00000000  77.00000000   0.36150235
 52.00000000  62.00000000 112.00000000   0.64367816
 53.00000000  88.00000000  32.00000000   0.26666667
 54.00000000 153.00000000 143.00000000   0.48310811
 55.00000000  56.00000000  84.00000000   0.60000000
 56.00000000  80.00000000 104.00000000   0.56521739
 57.00000000  63.00000000 122.00000000   0.65945946
 58.00000000 166.00000000  62.00000000   0.27192982
 59.00000000  73.00000000  81.00000000   0.52597403
 60.00000000  28.00000000  60.00000000   0.68181818
 61.00000000 124.00000000 108.00000000   0.46551724
 62.00000000  95.00000000  76.00000000   0.44444444
 63.00000000  84.00000000 136.00000000   0.61818182
 64.00000000  91.00000000 100.00000000   0.52356021
 65.00000000 121.00000000  46.00000000   0.27544910
 66.00000000  75.00000000  78.00000000   0.50980392
 67.00000000  67.00000000  62.00000000   0.48062016
 68.00000000  88.00000000 141.00000000   0.61572052
 69.00000000 111.00000000 152.00000000   0.57794677
 70.00000000  75.00000000  48.00000000   0.39024390
 71.00000000  50.00000000 104.00000000   0.67532468
 72.00000000  50.00000000  36.00000000   0.41860465
 73.00000000 119.00000000 107.00000000   0.47345133
 74.00000000  87.00000000 121.00000000   0.58173077
 75.00000000  76.00000000 120.00000000   0.61224490
 76.00000000 115.00000000  91.00000000   0.44174757
 77.00000000  83.00000000  74.00000000   0.47133758
 78.00000000  35.00000000  79.00000000   0.69298246
 79.00000000 103.00000000  35.00000000   0.25362319
 80.00000000 109.00000000  80.00000000   0.42328042
 81.00000000 109.00000000  87.00000000   0.44387755
 82.00000000  97.00000000  91.00000000   0.48404255
 83.00000000  98.00000000  56.00000000   0.36363636
 84.00000000 110.00000000  90.00000000   0.45000000
 85.00000000  92.00000000  58.00000000   0.38666667
 86.00000000 130.00000000  85.00000000   0.39534884
 87.00000000  79.00000000 151.00000000   0.65652174
 88.00000000 124.00000000 112.00000000   0.47457627
 89.00000000 122.00000000  78.00000000   0.39000000
 90.00000000  85.00000000 143.00000000   0.62719298
 91.00000000 103.00000000 108.00000000   0.51184834
 92.00000000  59.00000000 122.00000000   0.67403315
 93.00000000  50.00000000  71.00000000   0.58677686
 94.00000000  38.00000000 144.00000000   0.79120879
 95.00000000  76.00000000  86.00000000   0.53086420
 96.00000000  90.00000000  93.00000000   0.50819672
 97.00000000  71.00000000 164.00000000   0.69787234
 98.00000000 102.00000000 114.00000000   0.52777778
 99.00000000 131.00000000  88.00000000   0.40182648
100.00000000  79.00000000 136.00000000   0.63255814
101.00000000 129.00000000 108.00000000   0.45569620
102.00000000 100.00000000  63.00000000   0.38650307
103.00000000 103.00000000 172.00000000   0.62545455
104.00000000  52.00000000 120.00000000   0.69767442
105.00000000  31.00000000  75.00000000   0.70754717
106.00000000  54.00000000  76.00000000   0.58461538
107.00000000 147.00000000 150.00000000   0.50505051
108.00000000 186.00000000  87.00000000   0.31868132
109.00000000  92.00000000 129.00000000   0.58371041
110.00000000 157.00000000 150.00000000   0.48859935
111.00000000 118.00000000 107.00000000   0.47555556
112.00000000  99.00000000 140.00000000   0.58577406
113.00000000 102.00000000  50.00000000   0.32894737
114.00000000 130.00000000 105.00000000   0.44680851
115.00000000 132.00000000  76.00000000   0.36538462
116.00000000 121.00000000  87.00000000   0.41826923
117.00000000 108.00000000  83.00000000   0.43455497
118.00000000  68.00000000  88.00000000   0.56410256
119.00000000  85.00000000 101.00000000   0.54301075
120.00000000 105.00000000  77.00000000   0.42307692
121.00000000 105.00000000 149.00000000   0.58661417
122.00000000  64.00000000 152.00000000   0.70370370
123.00000000 115.00000000 103.00000000   0.47247706
124.00000000 119.00000000  72.00000000   0.37696335
125.00000000  89.00000000  99.00000000   0.52659574
126.00000000  80.00000000  78.00000000   0.49367089
127.00000000 119.00000000 111.00000000   0.48260870
128.00000000 111.00000000  76.00000000   0.40641711
129.00000000 121.00000000  98.00000000   0.44748858
130.00000000 117.00000000  81.00000000   0.40909091
131.00000000 123.00000000  81.00000000   0.39705882
132.00000000 189.00000000 107.00000000   0.36148649
133.00000000  98.00000000  93.00000000   0.48691099
134.00000000 101.00000000  38.00000000   0.27338129
135.00000000 145.00000000  80.00000000   0.35555556
136.00000000  84.00000000 103.00000000   0.55080214
137.00000000  27.00000000  34.00000000   0.55737705
138.00000000 126.00000000 133.00000000   0.51351351
139.00000000 123.00000000 104.00000000   0.45814978
140.00000000 199.00000000 126.00000000   0.38769231
141.00000000 105.00000000  53.00000000   0.33544304
142.00000000 171.00000000  43.00000000   0.20093458
143.00000000 143.00000000  66.00000000   0.31578947
144.00000000 134.00000000  88.00000000   0.39639640
145.00000000 114.00000000  66.00000000   0.36666667
146.00000000 155.00000000 176.00000000   0.53172205
147.00000000  65.00000000 119.00000000   0.64673913
148.00000000 198.00000000  26.00000000   0.11607143
149.00000000 333.00000000 -10.00000000  -0.03095975
150.00000000 392.00000000  43.00000000   0.09885057
151.00000000 294.00000000 108.00000000   0.26865672
152.00000000 340.00000000  65.00000000   0.16049383
153.00000000 385.00000000  56.00000000   0.12698413
154.00000000 312.00000000  41.00000000   0.11614731
155.00000000 361.00000000  59.00000000   0.14047619
156.00000000 311.00000000  17.00000000   0.05182927
157.00000000 309.00000000  16.00000000   0.04923077
158.00000000 296.00000000  21.00000000   0.06624606
159.00000000 303.00000000  45.00000000   0.12931034
160.00000000 287.00000000  32.00000000   0.10031348
161.00000000 324.00000000  78.00000000   0.19402985
162.00000000 356.00000000  25.00000000   0.06561680
163.00000000 326.00000000  99.00000000   0.23294118
164.00000000 312.00000000  23.00000000   0.06865672
165.00000000 342.00000000  41.00000000   0.10704961
166.00000000 339.00000000  70.00000000   0.17114914
167.00000000 275.00000000  89.00000000   0.24450549
168.00000000 370.00000000  45.00000000   0.10843373
169.00000000 368.00000000  22.00000000   0.05641026
170.00000000 350.00000000 -10.00000000  -0.02941176
171.00000000 312.00000000   7.00000000   0.02194357
172.00000000 374.00000000  42.00000000   0.10096154
173.00000000 362.00000000  22.00000000   0.05729167
174.00000000 352.00000000  47.00000000   0.11779449
175.00000000 291.00000000  13.00000000   0.04276316
176.00000000 332.00000000  11.00000000   0.03206997
177.00000000 316.00000000  60.00000000   0.15957447
178.00000000 346.00000000  62.00000000   0.15196078
179.00000000 433.00000000   5.00000000   0.01141553
180.00000000 299.00000000  -7.00000000  -0.02397260
181.00000000 354.00000000 -26.00000000  -0.07926829
182.00000000 333.00000000  29.00000000   0.08011050
183.00000000 278.00000000  22.00000000   0.07333333
184.00000000 298.00000000  74.00000000   0.19892473
185.00000000 326.00000000  -6.00000000  -0.01875000
186.00000000 271.00000000  29.00000000   0.09666667
187.00000000 271.00000000  79.00000000   0.22571429
188.00000000 376.00000000  14.00000000   0.03589744
189.00000000 299.00000000  32.00000000   0.09667674
190.00000000 326.00000000  17.00000000   0.04956268
191.00000000 388.00000000  20.00000000   0.04901961
192.00000000 308.00000000  30.00000000   0.08875740
193.00000000 325.00000000  24.00000000   0.06876791
194.00000000 350.00000000   6.00000000   0.01685393
195.00000000 336.00000000  15.00000000   0.04273504
196.00000000 407.00000000   2.00000000   0.00488998
197.00000000 381.00000000  21.00000000   0.05223881
198.00000000 302.00000000   5.00000000   0.01628664
199.00000000 341.00000000  25.00000000   0.06830601
200.00000000 338.00000000  24.00000000   0.06629834
201.00000000 374.00000000  67.00000000   0.15192744
202.00000000 372.00000000  -2.00000000  -0.00540541
203.00000000 376.00000000   7.00000000   0.01827676
204.00000000 277.00000000  27.00000000   0.08881579
205.00000000 272.00000000  31.00000000   0.10231023
206.00000000 292.00000000  81.00000000   0.21715818
207.00000000 320.00000000   7.00000000   0.02140673
208.00000000 294.00000000  25.00000000   0.07836991
209.00000000 349.00000000   8.00000000   0.02240896
210.00000000 312.00000000  33.00000000   0.09565217
211.00000000 270.00000000   6.00000000   0.02173913
212.00000000 376.00000000   4.00000000   0.01052632
213.00000000 341.00000000  32.00000000   0.08579088
214.00000000 373.00000000  31.00000000   0.07673267
215.00000000 385.00000000  21.00000000   0.05172414
216.00000000 313.00000000   8.00000000   0.02492212
217.00000000 285.00000000  71.00000000   0.19943820
218.00000000 345.00000000  54.00000000   0.13533835
219.00000000 368.00000000  56.00000000   0.13207547
220.00000000 329.00000000  51.00000000   0.13421053
221.00000000 271.00000000  33.00000000   0.10855263
222.00000000 356.00000000  58.00000000   0.14009662
223.00000000 370.00000000   7.00000000   0.01856764
224.00000000 296.00000000  -6.00000000  -0.02068966
225.00000000 273.00000000  28.00000000   0.09302326
226.00000000 324.00000000  45.00000000   0.12195122
227.00000000 287.00000000  77.00000000   0.21153846
228.00000000 292.00000000   2.00000000   0.00680272
229.00000000 260.00000000  65.00000000   0.20000000
230.00000000 439.00000000  40.00000000   0.08350731
231.00000000 306.00000000  12.00000000   0.03773585
232.00000000 480.00000000  75.00000000   0.13513514
233.00000000 337.00000000 -13.00000000  -0.04012346
234.00000000 272.00000000  75.00000000   0.21613833
235.00000000 382.00000000  78.00000000   0.16956522
236.00000000 350.00000000  15.00000000   0.04109589
237.00000000 367.00000000  66.00000000   0.15242494
238.00000000 378.00000000 -29.00000000  -0.08309456
239.00000000 310.00000000 -24.00000000  -0.08391608
240.00000000 337.00000000  -4.00000000  -0.01201201
241.00000000 275.00000000  23.00000000   0.07718121
242.00000000 287.00000000  27.00000000   0.08598726
243.00000000 331.00000000  39.00000000   0.10540541
244.00000000 275.00000000  -6.00000000  -0.02230483
245.00000000 312.00000000  57.00000000   0.15447154
246.00000000 333.00000000  44.00000000   0.11671088
247.00000000 296.00000000 -14.00000000  -0.04964539
248.00000000 281.00000000  -6.00000000  -0.02181818
249.00000000 327.00000000  20.00000000   0.05763689
250.00000000 364.00000000  21.00000000   0.05454545
251.00000000 371.00000000  -6.00000000  -0.01643836
252.00000000 362.00000000  30.00000000   0.07653061
253.00000000 268.00000000  40.00000000   0.12987013
254.00000000 310.00000000  54.00000000   0.14835165
255.00000000 332.00000000  22.00000000   0.06214689
256.00000000 274.00000000  65.00000000   0.19174041
257.00000000 302.00000000   7.00000000   0.02265372
258.00000000 346.00000000  38.00000000   0.09895833
259.00000000 296.00000000  26.00000000   0.08074534
260.00000000 334.00000000  40.00000000   0.10695187
261.00000000 263.00000000  72.00000000   0.21492537
262.00000000 267.00000000   1.00000000   0.00373134
263.00000000 396.00000000  26.00000000   0.06161137
264.00000000 272.00000000   9.00000000   0.03202847
265.00000000 338.00000000  64.00000000   0.15920398
266.00000000 302.00000000 -25.00000000  -0.09025271
267.00000000 256.00000000  30.00000000   0.10489510
268.00000000 449.00000000  15.00000000   0.03232759
269.00000000 328.00000000 -11.00000000  -0.03470032
270.00000000 390.00000000  43.00000000   0.09930716
271.00000000 356.00000000  -2.00000000  -0.00564972
272.00000000 314.00000000  17.00000000   0.05135952
273.00000000 342.00000000   4.00000000   0.01156069
274.00000000 321.00000000   1.00000000   0.00310559
275.00000000 322.00000000   8.00000000   0.02424242
276.00000000 368.00000000   4.00000000   0.01075269
277.00000000 327.00000000  27.00000000   0.07627119
278.00000000 276.00000000  13.00000000   0.04498270
279.00000000 292.00000000  15.00000000   0.04885993
280.00000000 287.00000000  23.00000000   0.07419355
281.00000000 409.00000000  40.00000000   0.08908686
282.00000000 287.00000000  68.00000000   0.19154930
283.00000000 375.00000000  40.00000000   0.09638554
284.00000000 352.00000000 103.00000000   0.22637363
285.00000000 379.00000000  -7.00000000  -0.01881720
286.00000000 376.00000000 -18.00000000  -0.05027933
287.00000000 323.00000000  28.00000000   0.07977208
288.00000000 341.00000000  84.00000000   0.19764706
289.00000000 332.00000000  37.00000000   0.10027100
290.00000000 365.00000000  18.00000000   0.04699739
291.00000000 349.00000000  33.00000000   0.08638743
292.00000000 316.00000000  18.00000000   0.05389222
293.00000000 370.00000000  63.00000000   0.14549654
294.00000000 338.00000000  58.00000000   0.14646465
295.00000000 365.00000000  55.00000000   0.13095238
296.00000000 251.00000000  28.00000000   0.10035842
297.00000000 368.00000000  28.00000000   0.07070707
298.00000000 295.00000000  20.00000000   0.06349206
299.00000000 289.00000000  34.00000000   0.10526316
300.00000000 346.00000000 -28.00000000  -0.08805031
301.00000000 336.00000000 -14.00000000  -0.04347826
302.00000000 281.00000000  50.00000000   0.15105740
303.00000000 342.00000000   3.00000000   0.00869565
304.00000000 365.00000000  69.00000000   0.15898618
305.00000000 254.00000000  28.00000000   0.09929078
306.00000000 328.00000000  47.00000000   0.12533333
307.00000000 299.00000000  15.00000000   0.04777070
308.00000000 400.00000000  62.00000000   0.13419913
309.00000000 313.00000000 -17.00000000  -0.05743243
310.00000000 344.00000000  28.00000000   0.07526882
311.00000000 406.00000000   2.00000000   0.00490196
312.00000000 336.00000000  20.00000000   0.05617978
313.00000000 323.00000000  42.00000000   0.11506849
314.00000000 357.00000000  -6.00000000  -0.01709402
315.00000000 344.00000000  75.00000000   0.17899761
316.00000000 302.00000000 -14.00000000  -0.04861111
317.00000000 328.00000000   1.00000000   0.00303951
318.00000000 300.00000000  37.00000000   0.10979228
319.00000000 332.00000000  -6.00000000  -0.01840491
320.00000000 393.00000000  47.00000000   0.10681818
321.00000000 381.00000000  10.00000000   0.02557545
322.00000000 330.00000000  53.00000000   0.13838120
323.00000000 244.00000000  12.00000000   0.04687500
324.00000000 320.00000000  53.00000000   0.14209115
325.00000000 374.00000000   9.00000000   0.02349869
326.00000000 338.00000000  -8.00000000  -0.02424242
327.00000000 315.00000000  43.00000000   0.12011173
328.00000000 314.00000000  34.00000000   0.09770115
329.00000000 294.00000000  -5.00000000  -0.01730104
330.00000000 372.00000000  41.00000000   0.09927361
331.00000000 283.00000000 -24.00000000  -0.09266409
332.00000000 261.00000000   7.00000000   0.02611940
333.00000000 288.00000000  26.00000000   0.08280255
334.00000000 300.00000000  45.00000000   0.13043478
335.00000000 286.00000000  12.00000000   0.04026846
336.00000000 312.00000000  59.00000000   0.15902965
337.00000000 312.00000000  55.00000000   0.14986376
338.00000000 338.00000000  18.00000000   0.05056180
339.00000000 299.00000000   8.00000000   0.02605863
340.00000000 285.00000000   7.00000000   0.02397260
341.00000000 317.00000000  12.00000000   0.03647416
342.00000000 266.00000000  28.00000000   0.09523810
343.00000000 273.00000000  95.00000000   0.25815217
344.00000000 319.00000000  68.00000000   0.17571059
345.00000000 309.00000000  36.00000000   0.10434783
346.00000000 362.00000000  36.00000000   0.09045226
347.00000000 323.00000000 -37.00000000  -0.12937063
348.00000000 321.00000000  27.00000000   0.07758621
349.00000000 279.00000000  92.00000000   0.24797844
350.00000000 275.00000000  16.00000000   0.05498282
351.00000000 284.00000000  43.00000000   0.13149847
352.00000000 295.00000000  45.00000000   0.13235294
353.00000000 332.00000000  64.00000000   0.16161616
354.00000000 326.00000000  68.00000000   0.17258883
355.00000000 347.00000000  11.00000000   0.03072626
356.00000000 338.00000000  -3.00000000  -0.00895522
357.00000000 264.00000000  10.00000000   0.03649635
358.00000000 345.00000000  23.00000000   0.06250000
359.00000000 359.00000000  45.00000000   0.11138614
360.00000000 342.00000000   8.00000000   0.02285714
361.00000000 299.00000000  31.00000000   0.09393939
362.00000000 323.00000000  26.00000000   0.07449857
363.00000000 252.00000000  -4.00000000  -0.01612903
364.00000000 362.00000000  15.00000000   0.03978780
365.00000000 312.00000000  34.00000000   0.09826590
366.00000000 302.00000000  14.00000000   0.04430380
367.00000000 306.00000000 -11.00000000  -0.03728814
368.00000000 270.00000000  38.00000000   0.12337662
369.00000000 261.00000000  -1.00000000  -0.00384615
370.00000000 315.00000000  80.00000000   0.20253165
371.00000000 362.00000000  -9.00000000  -0.02549575
372.00000000 232.00000000 -15.00000000  -0.06912442
373.00000000 351.00000000  84.00000000   0.19310345
374.00000000 380.00000000  20.00000000   0.05000000
375.00000000 211.00000000  33.00000000   0.13524590
376.00000000 307.00000000  28.00000000   0.08358209
377.00000000 392.00000000   5.00000000   0.01259446
378.00000000 435.00000000  21.00000000   0.04605263
379.00000000 256.00000000   0.00000000   0.00000000
380.00000000 309.00000000   1.00000000   0.00322581
381.00000000 405.00000000  13.00000000   0.03110048
382.00000000 357.00000000  48.00000000   0.11851852
383.00000000 334.00000000  54.00000000   0.13917526
384.00000000 395.00000000  47.00000000   0.10633484
385.00000000 372.00000000  22.00000000   0.05583756
386.00000000 292.00000000  21.00000000   0.06709265
387.00000000 262.00000000   5.00000000   0.01872659
388.00000000 255.00000000  11.00000000   0.04135338
389.00000000 328.00000000  54.00000000   0.14136126
390.00000000 250.00000000 -23.00000000  -0.10132159
391.00000000 324.00000000  14.00000000   0.04142012
392.00000000 354.00000000  20.00000000   0.05347594
393.00000000 313.00000000  38.00000000   0.10826211
394.00000000 390.00000000  32.00000000   0.07582938
395.00000000 254.00000000  35.00000000   0.12110727
396.00000000 323.00000000 -17.00000000  -0.05555556
397.00000000 274.00000000  -8.00000000  -0.03007519
398.00000000 294.00000000  -1.00000000  -0.00341297
399.00000000 217.00000000  43.00000000   0.16538462
400.00000000 348.00000000  37.00000000   0.09610390
401.00000000 276.00000000  59.00000000   0.17611940
402.00000000 417.00000000 -23.00000000  -0.05837563
403.00000000 316.00000000  -6.00000000  -0.01935484
404.00000000 248.00000000 -10.00000000  -0.04201681
405.00000000 224.00000000  31.00000000   0.12156863
406.00000000 330.00000000   0.00000000   0.00000000
407.00000000 361.00000000  30.00000000   0.07672634
408.00000000 299.00000000 -21.00000000  -0.07553957
409.00000000 320.00000000  22.00000000   0.06432749
410.00000000 349.00000000  19.00000000   0.05163043
411.00000000 381.00000000  19.00000000   0.04750000
412.00000000 393.00000000  -9.00000000  -0.02343750
413.00000000 292.00000000   0.00000000   0.00000000
414.00000000 291.00000000  26.00000000   0.08201893
415.00000000 306.00000000  49.00000000   0.13802817
416.00000000 400.00000000   9.00000000   0.02200489
417.00000000 295.00000000   2.00000000   0.00673401
418.00000000 310.00000000  -8.00000000  -0.02649007
419.00000000 288.00000000 -25.00000000  -0.09505703
420.00000000 262.00000000  65.00000000   0.19877676
421.00000000 253.00000000  36.00000000   0.12456747
422.00000000 323.00000000  14.00000000   0.04154303
423.00000000 366.00000000  24.00000000   0.06153846
424.00000000 373.00000000  60.00000000   0.13856813
425.00000000 235.00000000   3.00000000   0.01260504
426.00000000 346.00000000   0.00000000   0.00000000
427.00000000 303.00000000  23.00000000   0.07055215
428.00000000 282.00000000   4.00000000   0.01398601
429.00000000 279.00000000  36.00000000   0.11428571
430.00000000 307.00000000  10.00000000   0.03154574
431.00000000 334.00000000  23.00000000   0.06442577
432.00000000 221.00000000 -21.00000000  -0.10500000
433.00000000 292.00000000   3.00000000   0.01016949
434.00000000 409.00000000  27.00000000   0.06192661
435.00000000 383.00000000  -9.00000000  -0.02406417
436.00000000 295.00000000  84.00000000   0.22163588
437.00000000 285.00000000  58.00000000   0.16909621
438.00000000 330.00000000  61.00000000   0.15601023
439.00000000 332.00000000  27.00000000   0.07520891
440.00000000 381.00000000  30.00000000   0.07299270
441.00000000 285.00000000 -26.00000000  -0.10038610
442.00000000 364.00000000  37.00000000   0.09226933
443.00000000 411.00000000 -34.00000000  -0.09018568
444.00000000 353.00000000   9.00000000   0.02486188
445.00000000 369.00000000   7.00000000   0.01861702
446.00000000 407.00000000  58.00000000   0.12473118
447.00000000 250.00000000 -22.00000000  -0.09649123
448.00000000 283.00000000 -19.00000000  -0.07196970
449.00000000 270.00000000  13.00000000   0.04593640
450.00000000 238.00000000   1.00000000   0.00418410
451.00000000 395.00000000  42.00000000   0.09610984
452.00000000 264.00000000  -2.00000000  -0.00763359
453.00000000 425.00000000  27.00000000   0.05973451
454.00000000 333.00000000 -24.00000000  -0.07766990
455.00000000 293.00000000  44.00000000   0.13056380
456.00000000 340.00000000  53.00000000   0.13486005
457.00000000 243.00000000  28.00000000   0.10332103
458.00000000 302.00000000  36.00000000   0.10650888
459.00000000 335.00000000  39.00000000   0.10427807
460.00000000 217.00000000  65.00000000   0.23049645
461.00000000 275.00000000  31.00000000   0.10130719
462.00000000 315.00000000  35.00000000   0.10000000
463.00000000 319.00000000 -16.00000000  -0.05280528
464.00000000 371.00000000  63.00000000   0.14516129
465.00000000 291.00000000  13.00000000   0.04276316
466.00000000 266.00000000   3.00000000   0.01115242
467.00000000 274.00000000  27.00000000   0.08970100
468.00000000 337.00000000  61.00000000   0.15326633
469.00000000 236.00000000  50.00000000   0.17482517
470.00000000 370.00000000   7.00000000   0.01856764
471.00000000 289.00000000  47.00000000   0.13988095
472.00000000 244.00000000  15.00000000   0.05791506
473.00000000 273.00000000  47.00000000   0.14687500
474.00000000 338.00000000   2.00000000   0.00588235
475.00000000 326.00000000  11.00000000   0.03264095
476.00000000 291.00000000  26.00000000   0.08201893
477.00000000 315.00000000   5.00000000   0.01562500
478.00000000 322.00000000  -7.00000000  -0.02222222
479.00000000 323.00000000  26.00000000   0.07449857
480.00000000 313.00000000  37.00000000   0.10571429
481.00000000 377.00000000  50.00000000   0.11709602
482.00000000 281.00000000  -5.00000000  -0.01811594
483.00000000 311.00000000  39.00000000   0.11142857
484.00000000 342.00000000  12.00000000   0.03389831
485.00000000 364.00000000   6.00000000   0.01621622
486.00000000 257.00000000  28.00000000   0.09824561
487.00000000 411.00000000  83.00000000   0.16801619
488.00000000 334.00000000 -31.00000000  -0.10231023
489.00000000 301.00000000  11.00000000   0.03525641
490.00000000 358.00000000  22.00000000   0.05789474
491.00000000 301.00000000 -23.00000000  -0.08273381
492.00000000 392.00000000 100.00000000   0.20325203
493.00000000 352.00000000 115.00000000   0.24625268
494.00000000 265.00000000  -6.00000000  -0.02316602
495.00000000 294.00000000  -6.00000000  -0.02083333
496.00000000 271.00000000  -6.00000000  -0.02264151
497.00000000 201.00000000   7.00000000   0.03365385
498.00000000 157.00000000 -23.00000000  -0.17164179
499.00000000 211.00000000   0.00000000   0.00000000
500.00000000 324.00000000   8.00000000   0.02409639
