# Supplementary material for: Ubiquitin transfer by a RING E3 ligase occurs from a closed E2~ubiquitin conformation
Source: Nat Commun. 2020 Jun 5;11:2846. doi: 10.1038/s41467-020-16666-y (PMC7275055; doi:10.1038/s41467-020-16666-y)
Supplement: Supplementary file 4 — Source Data [file 41467_2020_16666_MOESM4_ESM.zip › Source_Data/Figures/Figure_5/Figure_5a/ASCII_NoRNF4/16_122with_fret.dat]

 30.00000000 442.00000000 112.00000000   0.20216606
 31.00000000 324.00000000 158.00000000   0.32780083
 32.00000000 351.00000000 108.00000000   0.23529412
 33.00000000 397.00000000 201.00000000   0.33612040
 34.00000000 410.00000000  73.00000000   0.15113872
 35.00000000 313.00000000  78.00000000   0.19948849
 36.00000000 374.00000000  97.00000000   0.20594480
 37.00000000 367.00000000 157.00000000   0.29961832
 38.00000000 352.00000000  89.00000000   0.20181406
 39.00000000 330.00000000 108.00000000   0.24657534
 40.00000000 373.00000000 222.00000000   0.37310924
 41.00000000 325.00000000  97.00000000   0.22985782
 42.00000000 395.00000000 143.00000000   0.26579926
 43.00000000 372.00000000 136.00000000   0.26771654
 44.00000000 362.00000000 170.00000000   0.31954887
 45.00000000 279.00000000 143.00000000   0.33886256
 46.00000000 294.00000000 111.00000000   0.27407407
 47.00000000 375.00000000  93.00000000   0.19871795
 48.00000000 414.00000000 117.00000000   0.22033898
 49.00000000 362.00000000 131.00000000   0.26572008
 50.00000000 387.00000000 102.00000000   0.20858896
 51.00000000 364.00000000 150.00000000   0.29182879
 52.00000000 361.00000000  77.00000000   0.17579909
 53.00000000 407.00000000 110.00000000   0.21276596
 54.00000000 347.00000000 135.00000000   0.28008299
 55.00000000 307.00000000 137.00000000   0.30855856
 56.00000000 392.00000000 147.00000000   0.27272727
 57.00000000 341.00000000 144.00000000   0.29690722
 58.00000000 452.00000000 104.00000000   0.18705036
 59.00000000 408.00000000  76.00000000   0.15702479
 60.00000000 451.00000000  77.00000000   0.14583333
 61.00000000 351.00000000 126.00000000   0.26415094
 62.00000000 346.00000000 116.00000000   0.25108225
 63.00000000 378.00000000 131.00000000   0.25736739
 64.00000000 404.00000000 138.00000000   0.25461255
 65.00000000 492.00000000 120.00000000   0.19607843
 66.00000000 315.00000000 110.00000000   0.25882353
 67.00000000 369.00000000  77.00000000   0.17264574
 68.00000000 366.00000000 116.00000000   0.24066390
 69.00000000 390.00000000 157.00000000   0.28702011
 70.00000000 413.00000000  76.00000000   0.15541922
 71.00000000 425.00000000  27.00000000   0.05973451
 72.00000000 497.00000000 150.00000000   0.23183926
 73.00000000 391.00000000  87.00000000   0.18200837
 74.00000000 336.00000000  69.00000000   0.17037037
 75.00000000 344.00000000  53.00000000   0.13350126
 76.00000000 400.00000000 110.00000000   0.21568627
 77.00000000 323.00000000  80.00000000   0.19851117
 78.00000000 394.00000000  87.00000000   0.18087318
 79.00000000 336.00000000 143.00000000   0.29853862
 80.00000000 391.00000000  81.00000000   0.17161017
 81.00000000 324.00000000 113.00000000   0.25858124
 82.00000000 375.00000000 122.00000000   0.24547284
 83.00000000 376.00000000 124.00000000   0.24800000
 84.00000000 386.00000000 110.00000000   0.22177419
 85.00000000 448.00000000 121.00000000   0.21265378
 86.00000000 443.00000000 118.00000000   0.21033868
 87.00000000 384.00000000 120.00000000   0.23809524
 88.00000000 355.00000000  68.00000000   0.16075650
 89.00000000 362.00000000 103.00000000   0.22150538
 90.00000000 402.00000000 154.00000000   0.27697842
 91.00000000 349.00000000 134.00000000   0.27743271
 92.00000000 498.00000000 104.00000000   0.17275748
 93.00000000 397.00000000 140.00000000   0.26070764
 94.00000000 407.00000000  74.00000000   0.15384615
 95.00000000 379.00000000  95.00000000   0.20042194
 96.00000000 398.00000000 124.00000000   0.23754789
 97.00000000 411.00000000  65.00000000   0.13655462
 98.00000000 401.00000000  97.00000000   0.19477912
 99.00000000 413.00000000  86.00000000   0.17234469
100.00000000 441.00000000  74.00000000   0.14368932
101.00000000 413.00000000  72.00000000   0.14845361
102.00000000 566.00000000 141.00000000   0.19943423
103.00000000 429.00000000  56.00000000   0.11546392
104.00000000 390.00000000 123.00000000   0.23976608
105.00000000 412.00000000  86.00000000   0.17269076
106.00000000 380.00000000  99.00000000   0.20668058
107.00000000 410.00000000  97.00000000   0.19132150
108.00000000 453.00000000 121.00000000   0.21080139
109.00000000 427.00000000  35.00000000   0.07575758
110.00000000 465.00000000  76.00000000   0.14048059
111.00000000 434.00000000  96.00000000   0.18113208
112.00000000 483.00000000  76.00000000   0.13595707
113.00000000 393.00000000  95.00000000   0.19467213
114.00000000 405.00000000 106.00000000   0.20743640
115.00000000 391.00000000 126.00000000   0.24371373
116.00000000 463.00000000 149.00000000   0.24346405
117.00000000 392.00000000  78.00000000   0.16595745
118.00000000 381.00000000  81.00000000   0.17532468
119.00000000 389.00000000 103.00000000   0.20934959
120.00000000 429.00000000 121.00000000   0.22000000
121.00000000 424.00000000  35.00000000   0.07625272
122.00000000 430.00000000  31.00000000   0.06724512
123.00000000 486.00000000  42.00000000   0.07954545
124.00000000 513.00000000  59.00000000   0.10314685
125.00000000 329.00000000  70.00000000   0.17543860
126.00000000 380.00000000  70.00000000   0.15555556
127.00000000 416.00000000  81.00000000   0.16297787
128.00000000 366.00000000  58.00000000   0.13679245
129.00000000 379.00000000 121.00000000   0.24200000
130.00000000 406.00000000 184.00000000   0.31186441
131.00000000 273.00000000  65.00000000   0.19230769
132.00000000 404.00000000  74.00000000   0.15481172
133.00000000 486.00000000  71.00000000   0.12746858
134.00000000 390.00000000  52.00000000   0.11764706
135.00000000 315.00000000  94.00000000   0.22982885
136.00000000 424.00000000  28.00000000   0.06194690
137.00000000 405.00000000  78.00000000   0.16149068
138.00000000 449.00000000  82.00000000   0.15442561
139.00000000 467.00000000  61.00000000   0.11553030
140.00000000 422.00000000  61.00000000   0.12629400
141.00000000 324.00000000  68.00000000   0.17346939
142.00000000 399.00000000  50.00000000   0.11135857
143.00000000 455.00000000  59.00000000   0.11478599
144.00000000 454.00000000 113.00000000   0.19929453
145.00000000 434.00000000  74.00000000   0.14566929
146.00000000 355.00000000 157.00000000   0.30664063
147.00000000 425.00000000  69.00000000   0.13967611
148.00000000 508.00000000  34.00000000   0.06273063
149.00000000 527.00000000  80.00000000   0.13179572
150.00000000 510.00000000  71.00000000   0.12220310
151.00000000 439.00000000 123.00000000   0.21886121
152.00000000 455.00000000 111.00000000   0.19611307
153.00000000 430.00000000  39.00000000   0.08315565
154.00000000 368.00000000  87.00000000   0.19120879
155.00000000 441.00000000  31.00000000   0.06567797
156.00000000 357.00000000  78.00000000   0.17931034
157.00000000 376.00000000  45.00000000   0.10688836
158.00000000 417.00000000  72.00000000   0.14723926
159.00000000 477.00000000 121.00000000   0.20234114
160.00000000 431.00000000  79.00000000   0.15490196
161.00000000 376.00000000  87.00000000   0.18790497
162.00000000 388.00000000  47.00000000   0.10804598
163.00000000 469.00000000  70.00000000   0.12987013
164.00000000 473.00000000  75.00000000   0.13686131
165.00000000 376.00000000  79.00000000   0.17362637
166.00000000 345.00000000  88.00000000   0.20323326
167.00000000 346.00000000  96.00000000   0.21719457
168.00000000 398.00000000  29.00000000   0.06791569
169.00000000 401.00000000 119.00000000   0.22884615
170.00000000 390.00000000  78.00000000   0.16666667
171.00000000 412.00000000  91.00000000   0.18091451
172.00000000 450.00000000  52.00000000   0.10358566
173.00000000 414.00000000  87.00000000   0.17365269
174.00000000 403.00000000  81.00000000   0.16735537
175.00000000 451.00000000  97.00000000   0.17700730
176.00000000 420.00000000  66.00000000   0.13580247
177.00000000 524.00000000 104.00000000   0.16560510
178.00000000 450.00000000  78.00000000   0.14772727
179.00000000 418.00000000  73.00000000   0.14867617
180.00000000 486.00000000  62.00000000   0.11313869
181.00000000 547.00000000  74.00000000   0.11916264
182.00000000 518.00000000  20.00000000   0.03717472
183.00000000 389.00000000 116.00000000   0.22970297
184.00000000 406.00000000  92.00000000   0.18473896
185.00000000 396.00000000  37.00000000   0.08545035
186.00000000 405.00000000  78.00000000   0.16149068
187.00000000 407.00000000  74.00000000   0.15384615
188.00000000 436.00000000  27.00000000   0.05831533
189.00000000 429.00000000  70.00000000   0.14028056
190.00000000 380.00000000  83.00000000   0.17926566
191.00000000 431.00000000  89.00000000   0.17115385
192.00000000 381.00000000  66.00000000   0.14765101
193.00000000 395.00000000  77.00000000   0.16313559
194.00000000 497.00000000  95.00000000   0.16047297
195.00000000 486.00000000 122.00000000   0.20065789
196.00000000 421.00000000  65.00000000   0.13374486
197.00000000 431.00000000 148.00000000   0.25561313
198.00000000 436.00000000  48.00000000   0.09917355
199.00000000 462.00000000  73.00000000   0.13644860
200.00000000 377.00000000 106.00000000   0.21946170
201.00000000 397.00000000  43.00000000   0.09772727
202.00000000 464.00000000  14.00000000   0.02928870
203.00000000 369.00000000  80.00000000   0.17817372
204.00000000 496.00000000  95.00000000   0.16074450
205.00000000 386.00000000  66.00000000   0.14601770
206.00000000 392.00000000 101.00000000   0.20486815
207.00000000 429.00000000  71.00000000   0.14200000
208.00000000 402.00000000  53.00000000   0.11648352
209.00000000 402.00000000  99.00000000   0.19760479
210.00000000 489.00000000  63.00000000   0.11413043
211.00000000 437.00000000 130.00000000   0.22927690
212.00000000 538.00000000  80.00000000   0.12944984
213.00000000 513.00000000  56.00000000   0.09841828
214.00000000 474.00000000  17.00000000   0.03462322
215.00000000 517.00000000 111.00000000   0.17675159
216.00000000 483.00000000  84.00000000   0.14814815
217.00000000 450.00000000  75.00000000   0.14285714
218.00000000 415.00000000  30.00000000   0.06741573
219.00000000 408.00000000  54.00000000   0.11688312
220.00000000 453.00000000  48.00000000   0.09580838
221.00000000 446.00000000  62.00000000   0.12204724
222.00000000 370.00000000  77.00000000   0.17225951
223.00000000 466.00000000  98.00000000   0.17375887
224.00000000 468.00000000  40.00000000   0.07874016
225.00000000 460.00000000   9.00000000   0.01918977
226.00000000 499.00000000  49.00000000   0.08941606
227.00000000 485.00000000  42.00000000   0.07969639
228.00000000 369.00000000  62.00000000   0.14385151
229.00000000 448.00000000  17.00000000   0.03655914
230.00000000 553.00000000  99.00000000   0.15184049
231.00000000 505.00000000  66.00000000   0.11558669
232.00000000 472.00000000   7.00000000   0.01461378
233.00000000 486.00000000  68.00000000   0.12274368
234.00000000 381.00000000  84.00000000   0.18064516
235.00000000 503.00000000  55.00000000   0.09856631
236.00000000 470.00000000 110.00000000   0.18965517
237.00000000 469.00000000  28.00000000   0.05633803
238.00000000 459.00000000  71.00000000   0.13396226
239.00000000 440.00000000 109.00000000   0.19854281
240.00000000 508.00000000  55.00000000   0.09769094
241.00000000 498.00000000  14.00000000   0.02734375
242.00000000 632.00000000  67.00000000   0.09585122
243.00000000 407.00000000  34.00000000   0.07709751
244.00000000 418.00000000  18.00000000   0.04128440
245.00000000 488.00000000  74.00000000   0.13167260
246.00000000 507.00000000 110.00000000   0.17828201
247.00000000 460.00000000  46.00000000   0.09090909
248.00000000 459.00000000  75.00000000   0.14044944
249.00000000 534.00000000 100.00000000   0.15772871
250.00000000 399.00000000  82.00000000   0.17047817
251.00000000 469.00000000 111.00000000   0.19137931
252.00000000 405.00000000  88.00000000   0.17849899
253.00000000 351.00000000  44.00000000   0.11139241
254.00000000 541.00000000 110.00000000   0.16897081
255.00000000 494.00000000  68.00000000   0.12099644
256.00000000 471.00000000  65.00000000   0.12126866
257.00000000 466.00000000  97.00000000   0.17229130
258.00000000 433.00000000  16.00000000   0.03563474
259.00000000 497.00000000  84.00000000   0.14457831
260.00000000 499.00000000 106.00000000   0.17520661
261.00000000 496.00000000  76.00000000   0.13286713
262.00000000 542.00000000 114.00000000   0.17378049
263.00000000 412.00000000  66.00000000   0.13807531
264.00000000 437.00000000  61.00000000   0.12248996
265.00000000 558.00000000  65.00000000   0.10433387
266.00000000 531.00000000  41.00000000   0.07167832
267.00000000 499.00000000  83.00000000   0.14261168
268.00000000 449.00000000  33.00000000   0.06846473
269.00000000 496.00000000  58.00000000   0.10469314
270.00000000 433.00000000  89.00000000   0.17049808
271.00000000 495.00000000  20.00000000   0.03883495
272.00000000 511.00000000  36.00000000   0.06581353
273.00000000 527.00000000  49.00000000   0.08506944
274.00000000 546.00000000  98.00000000   0.15217391
275.00000000 451.00000000  40.00000000   0.08146640
276.00000000 446.00000000  57.00000000   0.11332008
277.00000000 419.00000000  73.00000000   0.14837398
278.00000000 482.00000000  73.00000000   0.13153153
279.00000000 407.00000000  87.00000000   0.17611336
280.00000000 521.00000000  57.00000000   0.09861592
281.00000000 438.00000000  81.00000000   0.15606936
282.00000000 530.00000000  97.00000000   0.15470494
283.00000000 462.00000000  86.00000000   0.15693431
284.00000000 399.00000000  98.00000000   0.19718310
285.00000000 424.00000000  40.00000000   0.08620690
286.00000000 474.00000000  91.00000000   0.16106195
287.00000000 507.00000000  62.00000000   0.10896309
288.00000000 643.00000000  40.00000000   0.05856515
289.00000000 483.00000000  60.00000000   0.11049724
290.00000000 479.00000000 111.00000000   0.18813559
291.00000000 472.00000000  71.00000000   0.13075506
292.00000000 483.00000000  60.00000000   0.11049724
293.00000000 392.00000000  54.00000000   0.12107623
294.00000000 470.00000000  90.00000000   0.16071429
295.00000000 377.00000000  87.00000000   0.18750000
296.00000000 434.00000000  82.00000000   0.15891473
297.00000000 470.00000000  91.00000000   0.16221034
298.00000000 474.00000000  53.00000000   0.10056926
299.00000000 512.00000000  21.00000000   0.03939962
300.00000000 413.00000000 136.00000000   0.24772313
301.00000000 546.00000000  69.00000000   0.11219512
302.00000000 472.00000000  59.00000000   0.11111111
303.00000000 394.00000000  36.00000000   0.08372093
304.00000000 465.00000000  78.00000000   0.14364641
305.00000000 425.00000000  41.00000000   0.08798283
306.00000000 437.00000000   9.00000000   0.02017937
307.00000000 688.00000000  34.00000000   0.04709141
308.00000000 516.00000000  13.00000000   0.02457467
309.00000000 615.00000000   7.00000000   0.01125402
310.00000000 577.00000000  48.00000000   0.07680000
311.00000000 657.00000000  21.00000000   0.03097345
312.00000000 603.00000000   9.00000000   0.01470588
313.00000000 625.00000000  32.00000000   0.04870624
314.00000000 591.00000000 -21.00000000  -0.03684211
315.00000000 604.00000000  47.00000000   0.07219662
316.00000000 558.00000000  15.00000000   0.02617801
317.00000000 608.00000000 -27.00000000  -0.04647160
318.00000000 677.00000000  14.00000000   0.02026049
319.00000000 498.00000000  23.00000000   0.04414587
320.00000000 604.00000000  31.00000000   0.04881890
321.00000000 558.00000000 -13.00000000  -0.02385321
322.00000000 576.00000000  11.00000000   0.01873935
323.00000000 521.00000000   0.00000000   0.00000000
324.00000000 582.00000000  15.00000000   0.02512563
325.00000000 588.00000000  15.00000000   0.02487562
326.00000000 559.00000000  19.00000000   0.03287197
327.00000000 659.00000000 -10.00000000  -0.01540832
328.00000000 513.00000000  -7.00000000  -0.01383399
329.00000000 623.00000000  18.00000000   0.02808112
330.00000000 539.00000000  15.00000000   0.02707581
331.00000000 556.00000000 -16.00000000  -0.02962963
332.00000000 536.00000000   0.00000000   0.00000000
333.00000000 523.00000000  18.00000000   0.03327172
334.00000000 548.00000000  23.00000000   0.04028021
335.00000000 518.00000000  14.00000000   0.02631579
336.00000000 506.00000000  29.00000000   0.05420561
337.00000000 489.00000000  14.00000000   0.02783300
338.00000000 567.00000000 -26.00000000  -0.04805915
339.00000000 521.00000000 -41.00000000  -0.08541667
340.00000000 508.00000000   8.00000000   0.01550388
341.00000000 541.00000000  19.00000000   0.03392857
342.00000000 492.00000000  17.00000000   0.03339882
343.00000000 508.00000000  61.00000000   0.10720562
344.00000000 478.00000000  20.00000000   0.04016064
345.00000000 502.00000000  21.00000000   0.04015296
346.00000000 570.00000000 -41.00000000  -0.07750473
347.00000000 540.00000000  21.00000000   0.03743316
348.00000000 547.00000000 -25.00000000  -0.04789272
349.00000000 520.00000000  -3.00000000  -0.00580271
350.00000000 590.00000000  -5.00000000  -0.00854701
351.00000000 460.00000000 -32.00000000  -0.07476636
352.00000000 633.00000000   4.00000000   0.00627943
353.00000000 580.00000000  75.00000000   0.11450382
354.00000000 461.00000000   2.00000000   0.00431965
355.00000000 480.00000000 -21.00000000  -0.04575163
356.00000000 557.00000000  22.00000000   0.03799655
357.00000000 485.00000000  17.00000000   0.03386454
358.00000000 527.00000000  64.00000000   0.10829103
359.00000000 558.00000000  45.00000000   0.07462687
360.00000000 560.00000000  21.00000000   0.03614458
361.00000000 462.00000000  27.00000000   0.05521472
362.00000000 599.00000000  22.00000000   0.03542673
363.00000000 551.00000000  -1.00000000  -0.00181818
364.00000000 478.00000000  41.00000000   0.07899807
365.00000000 610.00000000 -18.00000000  -0.03040541
366.00000000 541.00000000  12.00000000   0.02169982
367.00000000 545.00000000  16.00000000   0.02852050
368.00000000 524.00000000  32.00000000   0.05755396
369.00000000 539.00000000  51.00000000   0.08644068
370.00000000 570.00000000   8.00000000   0.01384083
371.00000000 473.00000000 -11.00000000  -0.02380952
372.00000000 615.00000000 -22.00000000  -0.03709949
373.00000000 416.00000000  23.00000000   0.05239180
374.00000000 486.00000000 -12.00000000  -0.02531646
375.00000000 580.00000000  -4.00000000  -0.00694444
376.00000000 471.00000000   4.00000000   0.00842105
377.00000000 533.00000000  16.00000000   0.02914390
378.00000000 532.00000000   9.00000000   0.01663586
379.00000000 467.00000000  14.00000000   0.02910603
380.00000000 481.00000000 -20.00000000  -0.04338395
381.00000000 516.00000000   7.00000000   0.01338432
382.00000000 626.00000000 -14.00000000  -0.02287582
383.00000000 560.00000000  17.00000000   0.02946274
384.00000000 509.00000000 -13.00000000  -0.02620968
385.00000000 427.00000000  -3.00000000  -0.00707547
386.00000000 487.00000000  35.00000000   0.06704981
387.00000000 608.00000000  26.00000000   0.04100946
388.00000000 516.00000000  11.00000000   0.02087287
389.00000000 524.00000000  51.00000000   0.08869565
390.00000000 552.00000000 -20.00000000  -0.03759398
391.00000000 438.00000000  38.00000000   0.07983193
392.00000000 578.00000000  -1.00000000  -0.00173310
393.00000000 484.00000000  55.00000000   0.10204082
394.00000000 544.00000000  42.00000000   0.07167235
395.00000000 539.00000000 -25.00000000  -0.04863813
396.00000000 634.00000000  21.00000000   0.03206107
397.00000000 455.00000000  37.00000000   0.07520325
398.00000000 476.00000000  19.00000000   0.03838384
399.00000000 527.00000000   3.00000000   0.00566038
400.00000000 614.00000000  21.00000000   0.03307087
401.00000000 516.00000000 -22.00000000  -0.04453441
402.00000000 508.00000000   5.00000000   0.00974659
403.00000000 514.00000000  -7.00000000  -0.01380671
404.00000000 489.00000000  -6.00000000  -0.01242236
405.00000000 545.00000000   3.00000000   0.00547445
406.00000000 483.00000000  18.00000000   0.03592814
407.00000000 606.00000000  24.00000000   0.03809524
408.00000000 506.00000000   2.00000000   0.00393701
409.00000000 459.00000000 -17.00000000  -0.03846154
410.00000000 476.00000000  38.00000000   0.07392996
411.00000000 500.00000000 -15.00000000  -0.03092784
412.00000000 500.00000000  10.00000000   0.01960784
413.00000000 623.00000000 -25.00000000  -0.04180602
414.00000000 531.00000000 -18.00000000  -0.03508772
415.00000000 600.00000000  12.00000000   0.01960784
416.00000000 591.00000000  36.00000000   0.05741627
417.00000000 543.00000000 -49.00000000  -0.09919028
418.00000000 539.00000000 -21.00000000  -0.04054054
419.00000000 482.00000000 -24.00000000  -0.05240175
420.00000000 542.00000000  -7.00000000  -0.01308411
421.00000000 605.00000000  10.00000000   0.01626016
422.00000000 502.00000000  24.00000000   0.04562738
423.00000000 493.00000000  34.00000000   0.06451613
424.00000000 492.00000000  21.00000000   0.04093567
425.00000000 537.00000000   7.00000000   0.01286765
426.00000000 644.00000000  44.00000000   0.06395349
427.00000000 523.00000000 -33.00000000  -0.06734694
428.00000000 547.00000000   4.00000000   0.00725953
429.00000000 560.00000000 -33.00000000  -0.06261860
430.00000000 480.00000000 -23.00000000  -0.05032823
431.00000000 505.00000000  20.00000000   0.03809524
432.00000000 565.00000000 -27.00000000  -0.05018587
433.00000000 589.00000000 -15.00000000  -0.02613240
434.00000000 573.00000000 -17.00000000  -0.03057554
435.00000000 604.00000000   0.00000000   0.00000000
436.00000000 601.00000000   5.00000000   0.00825083
437.00000000 564.00000000 -38.00000000  -0.07224335
438.00000000 576.00000000   3.00000000   0.00518135
439.00000000 484.00000000  10.00000000   0.02024291
440.00000000 529.00000000  76.00000000   0.12561983
441.00000000 505.00000000 -14.00000000  -0.02851324
442.00000000 598.00000000 -16.00000000  -0.02749141
443.00000000 595.00000000 -25.00000000  -0.04385965
444.00000000 616.00000000  24.00000000   0.03750000
445.00000000 615.00000000 -19.00000000  -0.03187919
446.00000000 524.00000000  12.00000000   0.02238806
447.00000000 515.00000000  18.00000000   0.03377111
448.00000000 532.00000000 -15.00000000  -0.02901354
449.00000000 549.00000000  -3.00000000  -0.00549451
450.00000000 514.00000000   2.00000000   0.00387597
451.00000000 581.00000000  14.00000000   0.02352941
452.00000000 539.00000000 -27.00000000  -0.05273438
453.00000000 515.00000000   8.00000000   0.01529637
454.00000000 616.00000000   0.00000000   0.00000000
455.00000000 486.00000000  -5.00000000  -0.01039501
456.00000000 478.00000000   1.00000000   0.00208768
457.00000000 496.00000000  28.00000000   0.05343511
458.00000000 509.00000000 -17.00000000  -0.03455285
459.00000000 612.00000000 -15.00000000  -0.02512563
460.00000000 634.00000000   9.00000000   0.01399689
461.00000000 508.00000000  30.00000000   0.05576208
462.00000000 631.00000000 -21.00000000  -0.03442623
463.00000000 490.00000000   8.00000000   0.01606426
464.00000000 543.00000000   4.00000000   0.00731261
465.00000000 479.00000000  21.00000000   0.04200000
466.00000000 593.00000000  54.00000000   0.08346213
467.00000000 561.00000000 -12.00000000  -0.02185792
468.00000000 468.00000000 -22.00000000  -0.04932735
469.00000000 553.00000000  18.00000000   0.03152364
470.00000000 491.00000000  -9.00000000  -0.01867220
471.00000000 548.00000000   5.00000000   0.00904159
472.00000000 576.00000000 -30.00000000  -0.05494505
473.00000000 539.00000000 -27.00000000  -0.05273438
474.00000000 541.00000000 -16.00000000  -0.03047619
475.00000000 516.00000000 -29.00000000  -0.05954825
476.00000000 471.00000000 -25.00000000  -0.05605381
477.00000000 458.00000000  19.00000000   0.03983229
478.00000000 532.00000000  15.00000000   0.02742230
479.00000000 452.00000000  14.00000000   0.03004292
480.00000000 573.00000000  18.00000000   0.03045685
481.00000000 504.00000000 -12.00000000  -0.02439024
482.00000000 437.00000000  13.00000000   0.02888889
483.00000000 571.00000000   5.00000000   0.00868056
484.00000000 460.00000000 -19.00000000  -0.04308390
485.00000000 487.00000000  42.00000000   0.07939509
486.00000000 549.00000000   0.00000000   0.00000000
487.00000000 512.00000000   2.00000000   0.00389105
488.00000000 491.00000000   4.00000000   0.00808081
489.00000000 517.00000000 -29.00000000  -0.05942623
490.00000000 525.00000000 -22.00000000  -0.04373757
491.00000000 633.00000000 -34.00000000  -0.05676127
492.00000000 483.00000000 -25.00000000  -0.05458515
493.00000000 534.00000000  -1.00000000  -0.00187617
494.00000000 526.00000000  19.00000000   0.03486239
495.00000000 523.00000000   4.00000000   0.00759013
496.00000000 535.00000000 -31.00000000  -0.06150794
497.00000000 692.00000000  19.00000000   0.02672293
498.00000000 569.00000000  15.00000000   0.02568493
499.00000000 475.00000000  -7.00000000  -0.01495726
500.00000000 631.00000000 -22.00000000  -0.03612479
