# Supplementary material for: Ubiquitin transfer by a RING E3 ligase occurs from a closed E2~ubiquitin conformation
Source: Nat Commun. 2020 Jun 5;11:2846. doi: 10.1038/s41467-020-16666-y (PMC7275055; doi:10.1038/s41467-020-16666-y)
Supplement: Supplementary file 4 — Source Data [file 41467_2020_16666_MOESM4_ESM.zip › Source_Data/Figures/Figure_5/Figure_5a/ASCII_NoRNF4/16_127with_fret.dat]

 30.00000000 197.00000000 203.00000000   0.50750000
 31.00000000 152.00000000 211.00000000   0.58126722
 32.00000000  75.00000000 204.00000000   0.73118280
 33.00000000 172.00000000 239.00000000   0.58150852
 34.00000000 152.00000000 204.00000000   0.57303371
 35.00000000 128.00000000 301.00000000   0.70163170
 36.00000000 123.00000000 223.00000000   0.64450867
 37.00000000  85.00000000 268.00000000   0.75920680
 38.00000000 160.00000000 233.00000000   0.59287532
 39.00000000 133.00000000 164.00000000   0.55218855
 40.00000000  98.00000000 197.00000000   0.66779661
 41.00000000 184.00000000 230.00000000   0.55555556
 42.00000000 180.00000000 204.00000000   0.53125000
 43.00000000  86.00000000 273.00000000   0.76044568
 44.00000000  87.00000000 278.00000000   0.76164384
 45.00000000 174.00000000 227.00000000   0.56608479
 46.00000000 190.00000000 193.00000000   0.50391645
 47.00000000 199.00000000 148.00000000   0.42651297
 48.00000000 153.00000000 131.00000000   0.46126761
 49.00000000 158.00000000 212.00000000   0.57297297
 50.00000000 133.00000000 217.00000000   0.62000000
 51.00000000 189.00000000 235.00000000   0.55424528
 52.00000000 167.00000000 208.00000000   0.55466667
 53.00000000 164.00000000 206.00000000   0.55675676
 54.00000000 150.00000000 178.00000000   0.54268293
 55.00000000 188.00000000 186.00000000   0.49732620
 56.00000000 175.00000000 243.00000000   0.58133971
 57.00000000 138.00000000 248.00000000   0.64248705
 58.00000000 210.00000000 265.00000000   0.55789474
 59.00000000 172.00000000 181.00000000   0.51274788
 60.00000000 123.00000000 231.00000000   0.65254237
 61.00000000 130.00000000 242.00000000   0.65053763
 62.00000000 204.00000000 203.00000000   0.49877150
 63.00000000 133.00000000 196.00000000   0.59574468
 64.00000000 160.00000000 188.00000000   0.54022989
 65.00000000  93.00000000 228.00000000   0.71028037
 66.00000000  81.00000000 155.00000000   0.65677966
 67.00000000 155.00000000 183.00000000   0.54142012
 68.00000000 147.00000000 119.00000000   0.44736842
 69.00000000 148.00000000 218.00000000   0.59562842
 70.00000000 104.00000000 213.00000000   0.67192429
 71.00000000  96.00000000 188.00000000   0.66197183
 72.00000000 141.00000000 225.00000000   0.61475410
 73.00000000 213.00000000 206.00000000   0.49164678
 74.00000000 179.00000000 182.00000000   0.50415512
 75.00000000 159.00000000 214.00000000   0.57372654
 76.00000000 201.00000000 178.00000000   0.46965699
 77.00000000 186.00000000 184.00000000   0.49729730
 78.00000000 137.00000000 262.00000000   0.65664160
 79.00000000 130.00000000 309.00000000   0.70387244
 80.00000000 180.00000000 204.00000000   0.53125000
 81.00000000 166.00000000 232.00000000   0.58291457
 82.00000000 155.00000000 196.00000000   0.55840456
 83.00000000 150.00000000 195.00000000   0.56521739
 84.00000000 174.00000000 204.00000000   0.53968254
 85.00000000 173.00000000 251.00000000   0.59198113
 86.00000000 175.00000000 154.00000000   0.46808511
 87.00000000 193.00000000 156.00000000   0.44699140
 88.00000000 231.00000000 227.00000000   0.49563319
 89.00000000 120.00000000 205.00000000   0.63076923
 90.00000000 132.00000000 185.00000000   0.58359621
 91.00000000 170.00000000 204.00000000   0.54545455
 92.00000000 132.00000000 192.00000000   0.59259259
 93.00000000 204.00000000 186.00000000   0.47692308
 94.00000000 186.00000000 215.00000000   0.53615960
 95.00000000 121.00000000 172.00000000   0.58703072
 96.00000000 184.00000000 227.00000000   0.55231144
 97.00000000  96.00000000 172.00000000   0.64179104
 98.00000000 115.00000000 209.00000000   0.64506173
 99.00000000 153.00000000 165.00000000   0.51886792
100.00000000 111.00000000 203.00000000   0.64649682
101.00000000 201.00000000 190.00000000   0.48593350
102.00000000 146.00000000 187.00000000   0.56156156
103.00000000 131.00000000 148.00000000   0.53046595
104.00000000 137.00000000 218.00000000   0.61408451
105.00000000 190.00000000 195.00000000   0.50649351
106.00000000 216.00000000 248.00000000   0.53448276
107.00000000 182.00000000 160.00000000   0.46783626
108.00000000  99.00000000 159.00000000   0.61627907
109.00000000 161.00000000 197.00000000   0.55027933
110.00000000 173.00000000 193.00000000   0.52732240
111.00000000 189.00000000 144.00000000   0.43243243
112.00000000 109.00000000 195.00000000   0.64144737
113.00000000 166.00000000 215.00000000   0.56430446
114.00000000 203.00000000 152.00000000   0.42816901
115.00000000 178.00000000 161.00000000   0.47492625
116.00000000  96.00000000 121.00000000   0.55760369
117.00000000 155.00000000 161.00000000   0.50949367
118.00000000 140.00000000 173.00000000   0.55271565
119.00000000 169.00000000 184.00000000   0.52124646
120.00000000 180.00000000 203.00000000   0.53002611
121.00000000 185.00000000 167.00000000   0.47443182
122.00000000 162.00000000 197.00000000   0.54874652
123.00000000 130.00000000 131.00000000   0.50191571
124.00000000 158.00000000 220.00000000   0.58201058
125.00000000 133.00000000 148.00000000   0.52669039
126.00000000 220.00000000 172.00000000   0.43877551
127.00000000 125.00000000 172.00000000   0.57912458
128.00000000 166.00000000 217.00000000   0.56657963
129.00000000 177.00000000 153.00000000   0.46363636
130.00000000 161.00000000 189.00000000   0.54000000
131.00000000 136.00000000 227.00000000   0.62534435
132.00000000 139.00000000 196.00000000   0.58507463
133.00000000 154.00000000 219.00000000   0.58713137
134.00000000 191.00000000 234.00000000   0.55058824
135.00000000 147.00000000 177.00000000   0.54629630
136.00000000 236.00000000 176.00000000   0.42718447
137.00000000 129.00000000 186.00000000   0.59047619
138.00000000 107.00000000 220.00000000   0.67278287
139.00000000 199.00000000 252.00000000   0.55875831
140.00000000 154.00000000 144.00000000   0.48322148
141.00000000 135.00000000 164.00000000   0.54849498
142.00000000 195.00000000 159.00000000   0.44915254
143.00000000 180.00000000 147.00000000   0.44954128
144.00000000 131.00000000 163.00000000   0.55442177
145.00000000 148.00000000 182.00000000   0.55151515
146.00000000 192.00000000 205.00000000   0.51637280
147.00000000  98.00000000 188.00000000   0.65734266
148.00000000 194.00000000 196.00000000   0.50256410
149.00000000 148.00000000 157.00000000   0.51475410
150.00000000 115.00000000 127.00000000   0.52479339
151.00000000 218.00000000 178.00000000   0.44949495
152.00000000 179.00000000 206.00000000   0.53506494
153.00000000 140.00000000 229.00000000   0.62059621
154.00000000  81.00000000 190.00000000   0.70110701
155.00000000 185.00000000 206.00000000   0.52685422
156.00000000 132.00000000 170.00000000   0.56291391
157.00000000 128.00000000 176.00000000   0.57894737
158.00000000 154.00000000 177.00000000   0.53474320
159.00000000 112.00000000 144.00000000   0.56250000
160.00000000 114.00000000 212.00000000   0.65030675
161.00000000 135.00000000 183.00000000   0.57547170
162.00000000 107.00000000 174.00000000   0.61921708
163.00000000 114.00000000 177.00000000   0.60824742
164.00000000 221.00000000 172.00000000   0.43765903
165.00000000 151.00000000 185.00000000   0.55059524
166.00000000 241.00000000 163.00000000   0.40346535
167.00000000 367.00000000 135.00000000   0.26892430
168.00000000 393.00000000  89.00000000   0.18464730
169.00000000 386.00000000 102.00000000   0.20901639
170.00000000 406.00000000 114.00000000   0.21923077
171.00000000 401.00000000 130.00000000   0.24482109
172.00000000 347.00000000  82.00000000   0.19114219
173.00000000 381.00000000  73.00000000   0.16079295
174.00000000 365.00000000 117.00000000   0.24273859
175.00000000 417.00000000 194.00000000   0.31751227
176.00000000 309.00000000  50.00000000   0.13927577
177.00000000 402.00000000 170.00000000   0.29720280
178.00000000 398.00000000  88.00000000   0.18106996
179.00000000 417.00000000 182.00000000   0.30383973
180.00000000 413.00000000 125.00000000   0.23234201
181.00000000 393.00000000  92.00000000   0.18969072
182.00000000 403.00000000  98.00000000   0.19560878
183.00000000 489.00000000 133.00000000   0.21382637
184.00000000 427.00000000  80.00000000   0.15779093
185.00000000 345.00000000  81.00000000   0.19014085
186.00000000 382.00000000  98.00000000   0.20416667
187.00000000 488.00000000 104.00000000   0.17567568
188.00000000 361.00000000 128.00000000   0.26175869
189.00000000 465.00000000  71.00000000   0.13246269
190.00000000 405.00000000  50.00000000   0.10989011
191.00000000 414.00000000  92.00000000   0.18181818
192.00000000 420.00000000  78.00000000   0.15662651
193.00000000 329.00000000  90.00000000   0.21479714
194.00000000 402.00000000  77.00000000   0.16075157
195.00000000 375.00000000 144.00000000   0.27745665
196.00000000 378.00000000  61.00000000   0.13895216
197.00000000 311.00000000 118.00000000   0.27505828
198.00000000 301.00000000  87.00000000   0.22422680
199.00000000 375.00000000  85.00000000   0.18478261
200.00000000 527.00000000  84.00000000   0.13747954
201.00000000 420.00000000 140.00000000   0.25000000
202.00000000 406.00000000  90.00000000   0.18145161
203.00000000 473.00000000  63.00000000   0.11753731
204.00000000 462.00000000  74.00000000   0.13805970
205.00000000 382.00000000  82.00000000   0.17672414
206.00000000 489.00000000  48.00000000   0.08938547
207.00000000 442.00000000  78.00000000   0.15000000
208.00000000 512.00000000  97.00000000   0.15927750
209.00000000 457.00000000  93.00000000   0.16909091
210.00000000 341.00000000  61.00000000   0.15174129
211.00000000 385.00000000 129.00000000   0.25097276
212.00000000 429.00000000  58.00000000   0.11909651
213.00000000 366.00000000 106.00000000   0.22457627
214.00000000 348.00000000  51.00000000   0.12781955
215.00000000 362.00000000 123.00000000   0.25360825
216.00000000 418.00000000  94.00000000   0.18359375
217.00000000 405.00000000  26.00000000   0.06032483
218.00000000 377.00000000 114.00000000   0.23217923
219.00000000 435.00000000  93.00000000   0.17613636
220.00000000 441.00000000 106.00000000   0.19378428
221.00000000 385.00000000 113.00000000   0.22690763
222.00000000 419.00000000  75.00000000   0.15182186
223.00000000 430.00000000 152.00000000   0.26116838
224.00000000 378.00000000  45.00000000   0.10638298
225.00000000 390.00000000  76.00000000   0.16309013
226.00000000 393.00000000  75.00000000   0.16025641
227.00000000 381.00000000 102.00000000   0.21118012
228.00000000 404.00000000  71.00000000   0.14947368
229.00000000 330.00000000 121.00000000   0.26829268
230.00000000 395.00000000  95.00000000   0.19387755
231.00000000 429.00000000  85.00000000   0.16536965
232.00000000 370.00000000  65.00000000   0.14942529
233.00000000 381.00000000  56.00000000   0.12814645
234.00000000 341.00000000  78.00000000   0.18615752
235.00000000 445.00000000  51.00000000   0.10282258
236.00000000 438.00000000  57.00000000   0.11515152
237.00000000 372.00000000 112.00000000   0.23140496
238.00000000 426.00000000  61.00000000   0.12525667
239.00000000 487.00000000  98.00000000   0.16752137
240.00000000 424.00000000 129.00000000   0.23327306
241.00000000 371.00000000  93.00000000   0.20043103
242.00000000 423.00000000  92.00000000   0.17864078
243.00000000 339.00000000  74.00000000   0.17917676
244.00000000 473.00000000 149.00000000   0.23954984
245.00000000 334.00000000  71.00000000   0.17530864
246.00000000 370.00000000 173.00000000   0.31860037
247.00000000 380.00000000  61.00000000   0.13832200
248.00000000 494.00000000  79.00000000   0.13787086
249.00000000 382.00000000  46.00000000   0.10747664
250.00000000 438.00000000  67.00000000   0.13267327
251.00000000 385.00000000  50.00000000   0.11494253
252.00000000 364.00000000  91.00000000   0.20000000
253.00000000 465.00000000 111.00000000   0.19270833
254.00000000 359.00000000  70.00000000   0.16317016
255.00000000 346.00000000 106.00000000   0.23451327
256.00000000 398.00000000  78.00000000   0.16386555
257.00000000 333.00000000  78.00000000   0.18978102
258.00000000 404.00000000  49.00000000   0.10816777
259.00000000 406.00000000  19.00000000   0.04470588
260.00000000 399.00000000 118.00000000   0.22823985
261.00000000 435.00000000  78.00000000   0.15204678
262.00000000 491.00000000  66.00000000   0.11849192
263.00000000 497.00000000  71.00000000   0.12500000
264.00000000 383.00000000  65.00000000   0.14508929
265.00000000 415.00000000  86.00000000   0.17165669
266.00000000 367.00000000 120.00000000   0.24640657
267.00000000 466.00000000  30.00000000   0.06048387
268.00000000 380.00000000  88.00000000   0.18803419
269.00000000 360.00000000  44.00000000   0.10891089
270.00000000 309.00000000  97.00000000   0.23891626
271.00000000 377.00000000  59.00000000   0.13532110
272.00000000 375.00000000  32.00000000   0.07862408
273.00000000 512.00000000  24.00000000   0.04477612
274.00000000 423.00000000  48.00000000   0.10191083
275.00000000 415.00000000  54.00000000   0.11513859
276.00000000 426.00000000  77.00000000   0.15308151
277.00000000 344.00000000 138.00000000   0.28630705
278.00000000 365.00000000  52.00000000   0.12470024
279.00000000 454.00000000 105.00000000   0.18783542
280.00000000 493.00000000  71.00000000   0.12588652
281.00000000 380.00000000  94.00000000   0.19831224
282.00000000 350.00000000  70.00000000   0.16666667
283.00000000 375.00000000  57.00000000   0.13194444
284.00000000 362.00000000  80.00000000   0.18099548
285.00000000 434.00000000  66.00000000   0.13200000
286.00000000 382.00000000  66.00000000   0.14732143
287.00000000 443.00000000 118.00000000   0.21033868
288.00000000 413.00000000  77.00000000   0.15714286
289.00000000 311.00000000  73.00000000   0.19010417
290.00000000 369.00000000  38.00000000   0.09336609
291.00000000 367.00000000  78.00000000   0.17528090
292.00000000 383.00000000 115.00000000   0.23092369
293.00000000 408.00000000  57.00000000   0.12258065
294.00000000 466.00000000  53.00000000   0.10211946
295.00000000 435.00000000  83.00000000   0.16023166
296.00000000 516.00000000  85.00000000   0.14143095
297.00000000 464.00000000  68.00000000   0.12781955
298.00000000 331.00000000  46.00000000   0.12201592
299.00000000 355.00000000  29.00000000   0.07552083
300.00000000 352.00000000  86.00000000   0.19634703
301.00000000 433.00000000  67.00000000   0.13400000
302.00000000 384.00000000  67.00000000   0.14855876
303.00000000 411.00000000  46.00000000   0.10065646
304.00000000 352.00000000  64.00000000   0.15384615
305.00000000 310.00000000  57.00000000   0.15531335
306.00000000 437.00000000  89.00000000   0.16920152
307.00000000 408.00000000  64.00000000   0.13559322
308.00000000 356.00000000  75.00000000   0.17401392
309.00000000 355.00000000 131.00000000   0.26954733
310.00000000 414.00000000  67.00000000   0.13929314
311.00000000 438.00000000  93.00000000   0.17514124
312.00000000 397.00000000  99.00000000   0.19959677
313.00000000 404.00000000  52.00000000   0.11403509
314.00000000 330.00000000  62.00000000   0.15816327
315.00000000 403.00000000  95.00000000   0.19076305
316.00000000 364.00000000  66.00000000   0.15348837
317.00000000 480.00000000  87.00000000   0.15343915
318.00000000 376.00000000  81.00000000   0.17724289
319.00000000 408.00000000  55.00000000   0.11879050
320.00000000 328.00000000  46.00000000   0.12299465
321.00000000 287.00000000  16.00000000   0.05280528
322.00000000 435.00000000 130.00000000   0.23008850
323.00000000 308.00000000 110.00000000   0.26315789
324.00000000 493.00000000 111.00000000   0.18377483
325.00000000 526.00000000  54.00000000   0.09310345
326.00000000 460.00000000  67.00000000   0.12713472
327.00000000 344.00000000  56.00000000   0.14000000
328.00000000 362.00000000  40.00000000   0.09950249
329.00000000 436.00000000  65.00000000   0.12974052
330.00000000 333.00000000  36.00000000   0.09756098
331.00000000 363.00000000  65.00000000   0.15186916
332.00000000 461.00000000  87.00000000   0.15875912
333.00000000 413.00000000  85.00000000   0.17068273
334.00000000 276.00000000  65.00000000   0.19061584
335.00000000 333.00000000  79.00000000   0.19174757
336.00000000 346.00000000  51.00000000   0.12846348
337.00000000 420.00000000  76.00000000   0.15322581
338.00000000 466.00000000  12.00000000   0.02510460
339.00000000 369.00000000  48.00000000   0.11510791
340.00000000 437.00000000  55.00000000   0.11178862
341.00000000 330.00000000  83.00000000   0.20096852
342.00000000 445.00000000  59.00000000   0.11706349
343.00000000 361.00000000  85.00000000   0.19058296
344.00000000 369.00000000 121.00000000   0.24693878
345.00000000 330.00000000  92.00000000   0.21800948
346.00000000 322.00000000  68.00000000   0.17435897
347.00000000 375.00000000  -9.00000000  -0.02459016
348.00000000 367.00000000  60.00000000   0.14051522
349.00000000 396.00000000  72.00000000   0.15384615
350.00000000 434.00000000  94.00000000   0.17803030
351.00000000 394.00000000  48.00000000   0.10859729
352.00000000 397.00000000  64.00000000   0.13882863
353.00000000 339.00000000 102.00000000   0.23129252
354.00000000 428.00000000  81.00000000   0.15913556
355.00000000 424.00000000  82.00000000   0.16205534
356.00000000 370.00000000  30.00000000   0.07500000
357.00000000 381.00000000  86.00000000   0.18415418
358.00000000 450.00000000 109.00000000   0.19499106
359.00000000 413.00000000 127.00000000   0.23518519
360.00000000 413.00000000  51.00000000   0.10991379
361.00000000 400.00000000  32.00000000   0.07407407
362.00000000 373.00000000  51.00000000   0.12028302
363.00000000 334.00000000 105.00000000   0.23917995
364.00000000 390.00000000   5.00000000   0.01265823
365.00000000 493.00000000  63.00000000   0.11330935
366.00000000 427.00000000  93.00000000   0.17884615
367.00000000 446.00000000  21.00000000   0.04496788
368.00000000 390.00000000 127.00000000   0.24564797
369.00000000 393.00000000  37.00000000   0.08604651
370.00000000 388.00000000  76.00000000   0.16379310
371.00000000 412.00000000 109.00000000   0.20921305
372.00000000 427.00000000  51.00000000   0.10669456
373.00000000 328.00000000  57.00000000   0.14805195
374.00000000 456.00000000 109.00000000   0.19292035
375.00000000 470.00000000  96.00000000   0.16961131
376.00000000 334.00000000  52.00000000   0.13471503
377.00000000 356.00000000 101.00000000   0.22100656
378.00000000 401.00000000  78.00000000   0.16283925
379.00000000 429.00000000  53.00000000   0.10995851
380.00000000 373.00000000  76.00000000   0.16926503
381.00000000 368.00000000  90.00000000   0.19650655
382.00000000 402.00000000  86.00000000   0.17622951
383.00000000 364.00000000  60.00000000   0.14150943
384.00000000 374.00000000  62.00000000   0.14220183
385.00000000 444.00000000  54.00000000   0.10843373
386.00000000 338.00000000  80.00000000   0.19138756
387.00000000 329.00000000 131.00000000   0.28478261
388.00000000 332.00000000  74.00000000   0.18226601
389.00000000 346.00000000  95.00000000   0.21541950
390.00000000 425.00000000  89.00000000   0.17315175
391.00000000 436.00000000  51.00000000   0.10472279
392.00000000 463.00000000  58.00000000   0.11132438
393.00000000 396.00000000  46.00000000   0.10407240
394.00000000 354.00000000  65.00000000   0.15513126
395.00000000 388.00000000  63.00000000   0.13968958
396.00000000 428.00000000  19.00000000   0.04250559
397.00000000 370.00000000  59.00000000   0.13752914
398.00000000 418.00000000  35.00000000   0.07726269
399.00000000 312.00000000  62.00000000   0.16577540
400.00000000 469.00000000  51.00000000   0.09807692
401.00000000 405.00000000  59.00000000   0.12715517
402.00000000 275.00000000  55.00000000   0.16666667
403.00000000 481.00000000  54.00000000   0.10093458
404.00000000 376.00000000  71.00000000   0.15883669
405.00000000 329.00000000  56.00000000   0.14545455
406.00000000 378.00000000  82.00000000   0.17826087
407.00000000 354.00000000  14.00000000   0.03804348
408.00000000 419.00000000  38.00000000   0.08315098
409.00000000 373.00000000  50.00000000   0.11820331
410.00000000 379.00000000  92.00000000   0.19532909
411.00000000 423.00000000  75.00000000   0.15060241
412.00000000 294.00000000  44.00000000   0.13017751
413.00000000 302.00000000 109.00000000   0.26520681
414.00000000 328.00000000  69.00000000   0.17380353
415.00000000 286.00000000  63.00000000   0.18051576
416.00000000 423.00000000  51.00000000   0.10759494
417.00000000 406.00000000  41.00000000   0.09172260
418.00000000 404.00000000  76.00000000   0.15833333
419.00000000 352.00000000  50.00000000   0.12437811
420.00000000 372.00000000  56.00000000   0.13084112
421.00000000 445.00000000  41.00000000   0.08436214
422.00000000 367.00000000  21.00000000   0.05412371
423.00000000 391.00000000  47.00000000   0.10730594
424.00000000 269.00000000  81.00000000   0.23142857
425.00000000 320.00000000  36.00000000   0.10112360
426.00000000 462.00000000 126.00000000   0.21428571
427.00000000 355.00000000  47.00000000   0.11691542
428.00000000 342.00000000  48.00000000   0.12307692
429.00000000 458.00000000  33.00000000   0.06720978
430.00000000 502.00000000  21.00000000   0.04015296
431.00000000 342.00000000  43.00000000   0.11168831
432.00000000 351.00000000  97.00000000   0.21651786
433.00000000 409.00000000  69.00000000   0.14435146
434.00000000 390.00000000  91.00000000   0.18918919
435.00000000 443.00000000  49.00000000   0.09959350
436.00000000 343.00000000  67.00000000   0.16341463
437.00000000 341.00000000  72.00000000   0.17433414
438.00000000 342.00000000  45.00000000   0.11627907
439.00000000 472.00000000  47.00000000   0.09055877
440.00000000 323.00000000  26.00000000   0.07449857
441.00000000 411.00000000  53.00000000   0.11422414
442.00000000 352.00000000  16.00000000   0.04347826
443.00000000 433.00000000  87.00000000   0.16730769
444.00000000 384.00000000 137.00000000   0.26295585
445.00000000 385.00000000  47.00000000   0.10879630
446.00000000 464.00000000  43.00000000   0.08481262
447.00000000 460.00000000  30.00000000   0.06122449
448.00000000 389.00000000  40.00000000   0.09324009
449.00000000 334.00000000  29.00000000   0.07988981
450.00000000 360.00000000  58.00000000   0.13875598
451.00000000 371.00000000  41.00000000   0.09951456
452.00000000 382.00000000  84.00000000   0.18025751
453.00000000 388.00000000  58.00000000   0.13004484
454.00000000 376.00000000  47.00000000   0.11111111
455.00000000 364.00000000  55.00000000   0.13126492
456.00000000 370.00000000  81.00000000   0.17960089
457.00000000 457.00000000  57.00000000   0.11089494
458.00000000 358.00000000  19.00000000   0.05039788
459.00000000 365.00000000  71.00000000   0.16284404
460.00000000 444.00000000  32.00000000   0.06722689
461.00000000 391.00000000  50.00000000   0.11337868
462.00000000 316.00000000  33.00000000   0.09455587
463.00000000 447.00000000  28.00000000   0.05894737
464.00000000 417.00000000  32.00000000   0.07126949
465.00000000 332.00000000  63.00000000   0.15949367
466.00000000 398.00000000  50.00000000   0.11160714
467.00000000 435.00000000  76.00000000   0.14872798
468.00000000 340.00000000  65.00000000   0.16049383
469.00000000 380.00000000  69.00000000   0.15367483
470.00000000 390.00000000  60.00000000   0.13333333
471.00000000 344.00000000  68.00000000   0.16504854
472.00000000 482.00000000  18.00000000   0.03600000
473.00000000 432.00000000  27.00000000   0.05882353
474.00000000 390.00000000  53.00000000   0.11963883
475.00000000 351.00000000  53.00000000   0.13118812
476.00000000 315.00000000  59.00000000   0.15775401
477.00000000 290.00000000  69.00000000   0.19220056
478.00000000 345.00000000  62.00000000   0.15233415
479.00000000 388.00000000  33.00000000   0.07838480
480.00000000 289.00000000  30.00000000   0.09404389
481.00000000 358.00000000  86.00000000   0.19369369
482.00000000 327.00000000  71.00000000   0.17839196
483.00000000 431.00000000  53.00000000   0.10950413
484.00000000 394.00000000  63.00000000   0.13785558
485.00000000 422.00000000  41.00000000   0.08855292
486.00000000 347.00000000  54.00000000   0.13466334
487.00000000 348.00000000  41.00000000   0.10539846
488.00000000 403.00000000  69.00000000   0.14618644
489.00000000 327.00000000  56.00000000   0.14621410
490.00000000 373.00000000  58.00000000   0.13457077
491.00000000 365.00000000  51.00000000   0.12259615
492.00000000 326.00000000  93.00000000   0.22195704
493.00000000 406.00000000  93.00000000   0.18637275
494.00000000 444.00000000  70.00000000   0.13618677
495.00000000 337.00000000  16.00000000   0.04532578
496.00000000 310.00000000  36.00000000   0.10404624
497.00000000 351.00000000  55.00000000   0.13546798
498.00000000 321.00000000  51.00000000   0.13709677
499.00000000 299.00000000  38.00000000   0.11275964
500.00000000 451.00000000  55.00000000   0.10869565
