# Supplementary material for: Ubiquitin transfer by a RING E3 ligase occurs from a closed E2~ubiquitin conformation
Source: Nat Commun. 2020 Jun 5;11:2846. doi: 10.1038/s41467-020-16666-y (PMC7275055; doi:10.1038/s41467-020-16666-y)
Supplement: Supplementary file 4 — Source Data [file 41467_2020_16666_MOESM4_ESM.zip › Source_Data/Figures/Figure_5/Figure_5a/ASCII_NoRNF4/16_128with_fret.dat]

 30.00000000 135.00000000  95.00000000   0.41304348
 31.00000000 126.00000000 128.00000000   0.50393701
 32.00000000 189.00000000 153.00000000   0.44736842
 33.00000000 235.00000000 142.00000000   0.37665782
 34.00000000 163.00000000 139.00000000   0.46026490
 35.00000000 111.00000000 137.00000000   0.55241935
 36.00000000 236.00000000 123.00000000   0.34261838
 37.00000000 187.00000000 154.00000000   0.45161290
 38.00000000 187.00000000 102.00000000   0.35294118
 39.00000000 143.00000000 123.00000000   0.46240602
 40.00000000 149.00000000 119.00000000   0.44402985
 41.00000000 153.00000000 164.00000000   0.51735016
 42.00000000 147.00000000 138.00000000   0.48421053
 43.00000000 174.00000000 122.00000000   0.41216216
 44.00000000 120.00000000 143.00000000   0.54372624
 45.00000000 181.00000000 155.00000000   0.46130952
 46.00000000 179.00000000 127.00000000   0.41503268
 47.00000000 164.00000000  91.00000000   0.35686275
 48.00000000 146.00000000  80.00000000   0.35398230
 49.00000000 119.00000000 154.00000000   0.56410256
 50.00000000 140.00000000 121.00000000   0.46360153
 51.00000000 146.00000000 114.00000000   0.43846154
 52.00000000 154.00000000 102.00000000   0.39843750
 53.00000000 387.00000000  51.00000000   0.11643836
 54.00000000 448.00000000  37.00000000   0.07628866
 55.00000000 403.00000000   4.00000000   0.00982801
 56.00000000 449.00000000  31.00000000   0.06458333
 57.00000000 429.00000000  18.00000000   0.04026846
 58.00000000 457.00000000  26.00000000   0.05383023
 59.00000000 350.00000000  14.00000000   0.03846154
 60.00000000 473.00000000  70.00000000   0.12891344
 61.00000000 436.00000000  46.00000000   0.09543568
 62.00000000 462.00000000  52.00000000   0.10116732
 63.00000000 392.00000000  45.00000000   0.10297483
 64.00000000 478.00000000  41.00000000   0.07899807
 65.00000000 582.00000000   5.00000000   0.00851789
 66.00000000 470.00000000  16.00000000   0.03292181
 67.00000000 363.00000000   1.00000000   0.00274725
 68.00000000 427.00000000  -1.00000000  -0.00234742
 69.00000000 429.00000000  27.00000000   0.05921053
 70.00000000 502.00000000  33.00000000   0.06168224
 71.00000000 491.00000000   5.00000000   0.01008065
 72.00000000 386.00000000  -1.00000000  -0.00259740
 73.00000000 376.00000000  35.00000000   0.08515815
 74.00000000 422.00000000  31.00000000   0.06843267
 75.00000000 362.00000000  65.00000000   0.15222482
 76.00000000 531.00000000 -13.00000000  -0.02509653
 77.00000000 409.00000000  51.00000000   0.11086957
 78.00000000 476.00000000  -7.00000000  -0.01492537
 79.00000000 404.00000000   2.00000000   0.00492611
 80.00000000 475.00000000  13.00000000   0.02663934
 81.00000000 410.00000000   9.00000000   0.02147971
 82.00000000 456.00000000  22.00000000   0.04602510
 83.00000000 498.00000000  39.00000000   0.07262570
 84.00000000 498.00000000  -3.00000000  -0.00606061
 85.00000000 433.00000000  24.00000000   0.05251641
 86.00000000 414.00000000  20.00000000   0.04608295
 87.00000000 465.00000000  47.00000000   0.09179688
 88.00000000 505.00000000  79.00000000   0.13527397
 89.00000000 371.00000000  76.00000000   0.17002237
 90.00000000 426.00000000  34.00000000   0.07391304
 91.00000000 458.00000000  26.00000000   0.05371901
 92.00000000 487.00000000  16.00000000   0.03180915
 93.00000000 450.00000000  25.00000000   0.05263158
 94.00000000 345.00000000  52.00000000   0.13098237
 95.00000000 372.00000000  19.00000000   0.04859335
 96.00000000 434.00000000  79.00000000   0.15399610
 97.00000000 485.00000000  65.00000000   0.11818182
 98.00000000 432.00000000  31.00000000   0.06695464
 99.00000000 449.00000000   8.00000000   0.01750547
100.00000000 484.00000000  22.00000000   0.04347826
101.00000000 511.00000000  68.00000000   0.11744387
102.00000000 467.00000000  -2.00000000  -0.00430108
103.00000000 409.00000000  25.00000000   0.05760369
104.00000000 458.00000000  29.00000000   0.05954825
105.00000000 362.00000000  49.00000000   0.11922141
106.00000000 459.00000000  12.00000000   0.02547771
107.00000000 492.00000000   3.00000000   0.00606061
108.00000000 534.00000000  25.00000000   0.04472272
109.00000000 500.00000000  63.00000000   0.11190053
110.00000000 448.00000000  41.00000000   0.08384458
111.00000000 465.00000000  57.00000000   0.10919540
112.00000000 491.00000000  64.00000000   0.11531532
113.00000000 512.00000000   8.00000000   0.01538462
114.00000000 475.00000000  22.00000000   0.04426559
115.00000000 385.00000000  13.00000000   0.03266332
116.00000000 462.00000000  41.00000000   0.08151093
117.00000000 423.00000000  20.00000000   0.04514673
118.00000000 432.00000000   2.00000000   0.00460829
119.00000000 448.00000000  36.00000000   0.07438017
120.00000000 419.00000000  39.00000000   0.08515284
121.00000000 421.00000000   3.00000000   0.00707547
122.00000000 436.00000000  -4.00000000  -0.00925926
123.00000000 368.00000000  20.00000000   0.05154639
124.00000000 490.00000000  60.00000000   0.10909091
125.00000000 451.00000000  22.00000000   0.04651163
126.00000000 336.00000000 -10.00000000  -0.03067485
127.00000000 494.00000000  51.00000000   0.09357798
128.00000000 469.00000000  24.00000000   0.04868154
129.00000000 523.00000000  -5.00000000  -0.00965251
130.00000000 426.00000000   1.00000000   0.00234192
131.00000000 475.00000000  24.00000000   0.04809619
132.00000000 437.00000000  60.00000000   0.12072435
133.00000000 442.00000000  -3.00000000  -0.00683371
134.00000000 519.00000000  11.00000000   0.02075472
135.00000000 388.00000000  61.00000000   0.13585746
136.00000000 431.00000000  -4.00000000  -0.00936768
137.00000000 449.00000000  14.00000000   0.03023758
138.00000000 433.00000000  24.00000000   0.05251641
139.00000000 424.00000000  10.00000000   0.02304147
140.00000000 473.00000000  11.00000000   0.02272727
141.00000000 457.00000000   3.00000000   0.00652174
142.00000000 458.00000000   5.00000000   0.01079914
143.00000000 343.00000000  -4.00000000  -0.01179941
144.00000000 509.00000000  19.00000000   0.03598485
145.00000000 504.00000000  12.00000000   0.02325581
146.00000000 459.00000000  12.00000000   0.02547771
147.00000000 503.00000000  20.00000000   0.03824092
148.00000000 579.00000000  41.00000000   0.06612903
149.00000000 465.00000000  19.00000000   0.03925620
150.00000000 322.00000000   5.00000000   0.01529052
151.00000000 447.00000000  28.00000000   0.05894737
152.00000000 427.00000000  72.00000000   0.14428858
153.00000000 403.00000000  38.00000000   0.08616780
154.00000000 525.00000000 -23.00000000  -0.04581673
155.00000000 421.00000000  22.00000000   0.04966140
156.00000000 472.00000000  23.00000000   0.04646465
157.00000000 410.00000000  15.00000000   0.03529412
158.00000000 443.00000000  11.00000000   0.02422907
159.00000000 507.00000000  12.00000000   0.02312139
160.00000000 411.00000000  16.00000000   0.03747073
161.00000000 537.00000000  -4.00000000  -0.00750469
162.00000000 386.00000000  38.00000000   0.08962264
163.00000000 508.00000000  27.00000000   0.05046729
164.00000000 423.00000000  32.00000000   0.07032967
165.00000000 405.00000000  28.00000000   0.06466513
166.00000000 417.00000000 -18.00000000  -0.04511278
167.00000000 349.00000000  75.00000000   0.17688679
168.00000000 515.00000000  28.00000000   0.05156538
169.00000000 493.00000000  -2.00000000  -0.00407332
170.00000000 431.00000000  -7.00000000  -0.01650943
171.00000000 462.00000000  -4.00000000  -0.00873362
172.00000000 421.00000000   8.00000000   0.01864802
173.00000000 462.00000000  22.00000000   0.04545455
174.00000000 487.00000000 -17.00000000  -0.03617021
175.00000000 463.00000000  13.00000000   0.02731092
176.00000000 424.00000000  14.00000000   0.03196347
177.00000000 375.00000000   5.00000000   0.01315789
178.00000000 572.00000000  43.00000000   0.06991870
179.00000000 439.00000000  25.00000000   0.05387931
180.00000000 422.00000000  10.00000000   0.02314815
181.00000000 407.00000000 -14.00000000  -0.03562341
182.00000000 411.00000000  20.00000000   0.04640371
183.00000000 508.00000000  11.00000000   0.02119461
184.00000000 392.00000000  23.00000000   0.05542169
185.00000000 496.00000000 -29.00000000  -0.06209850
186.00000000 419.00000000  -6.00000000  -0.01452785
187.00000000 420.00000000  78.00000000   0.15662651
188.00000000 475.00000000  -7.00000000  -0.01495726
189.00000000 470.00000000  69.00000000   0.12801484
190.00000000 404.00000000  -4.00000000  -0.01000000
191.00000000 356.00000000  25.00000000   0.06561680
192.00000000 409.00000000  53.00000000   0.11471861
193.00000000 446.00000000  12.00000000   0.02620087
194.00000000 432.00000000  31.00000000   0.06695464
195.00000000 384.00000000  33.00000000   0.07913669
196.00000000 416.00000000   0.00000000   0.00000000
197.00000000 441.00000000 -29.00000000  -0.07038835
198.00000000 403.00000000   0.00000000   0.00000000
199.00000000 489.00000000  48.00000000   0.08938547
200.00000000 457.00000000  -7.00000000  -0.01555556
201.00000000 412.00000000 -14.00000000  -0.03517588
202.00000000 440.00000000  11.00000000   0.02439024
203.00000000 438.00000000  40.00000000   0.08368201
204.00000000 519.00000000 -13.00000000  -0.02569170
205.00000000 447.00000000 -28.00000000  -0.06682578
206.00000000 549.00000000  29.00000000   0.05017301
207.00000000 386.00000000  11.00000000   0.02770781
208.00000000 502.00000000 -23.00000000  -0.04801670
209.00000000 428.00000000  12.00000000   0.02727273
210.00000000 390.00000000 -12.00000000  -0.03174603
211.00000000 463.00000000  17.00000000   0.03541667
212.00000000 453.00000000  -7.00000000  -0.01569507
213.00000000 513.00000000  16.00000000   0.03024575
214.00000000 438.00000000   6.00000000   0.01351351
215.00000000 469.00000000  15.00000000   0.03099174
216.00000000 436.00000000   1.00000000   0.00228833
217.00000000 414.00000000  11.00000000   0.02588235
218.00000000 387.00000000  60.00000000   0.13422819
219.00000000 446.00000000  25.00000000   0.05307856
220.00000000 430.00000000  33.00000000   0.07127430
221.00000000 473.00000000   9.00000000   0.01867220
222.00000000 403.00000000  31.00000000   0.07142857
223.00000000 439.00000000   6.00000000   0.01348315
224.00000000 436.00000000 -18.00000000  -0.04306220
225.00000000 507.00000000 -18.00000000  -0.03680982
226.00000000 505.00000000  21.00000000   0.03992395
227.00000000 467.00000000  10.00000000   0.02096436
228.00000000 492.00000000 -14.00000000  -0.02928870
229.00000000 462.00000000  -3.00000000  -0.00653595
230.00000000 421.00000000  -6.00000000  -0.01445783
231.00000000 532.00000000  -7.00000000  -0.01333333
232.00000000 380.00000000 -32.00000000  -0.09195402
233.00000000 424.00000000  11.00000000   0.02528736
234.00000000 374.00000000  51.00000000   0.12000000
235.00000000 456.00000000   9.00000000   0.01935484
236.00000000 387.00000000  11.00000000   0.02763819
237.00000000 402.00000000  29.00000000   0.06728538
238.00000000 466.00000000  21.00000000   0.04312115
239.00000000 440.00000000  22.00000000   0.04761905
240.00000000 412.00000000  69.00000000   0.14345114
241.00000000 426.00000000  13.00000000   0.02961276
242.00000000 436.00000000  37.00000000   0.07822410
243.00000000 514.00000000 -11.00000000  -0.02186879
244.00000000 387.00000000  14.00000000   0.03491272
245.00000000 442.00000000  13.00000000   0.02857143
246.00000000 406.00000000  13.00000000   0.03102625
247.00000000 490.00000000   7.00000000   0.01408451
248.00000000 399.00000000 -16.00000000  -0.04177546
249.00000000 459.00000000   8.00000000   0.01713062
250.00000000 458.00000000  14.00000000   0.02966102
251.00000000 498.00000000  44.00000000   0.08118081
252.00000000 453.00000000  24.00000000   0.05031447
253.00000000 400.00000000  -1.00000000  -0.00250627
254.00000000 538.00000000 -42.00000000  -0.08467742
255.00000000 445.00000000   7.00000000   0.01548673
256.00000000 345.00000000  32.00000000   0.08488064
257.00000000 422.00000000 -17.00000000  -0.04197531
258.00000000 369.00000000 -28.00000000  -0.08211144
259.00000000 414.00000000 -26.00000000  -0.06701031
260.00000000 365.00000000  14.00000000   0.03693931
261.00000000 394.00000000 -13.00000000  -0.03412073
262.00000000 372.00000000  -4.00000000  -0.01086957
263.00000000 527.00000000  -4.00000000  -0.00764818
264.00000000 388.00000000  30.00000000   0.07177033
265.00000000 400.00000000  15.00000000   0.03614458
266.00000000 415.00000000 -23.00000000  -0.05867347
267.00000000 384.00000000   8.00000000   0.02040816
268.00000000 290.00000000 -17.00000000  -0.06227106
269.00000000 389.00000000 -22.00000000  -0.05994550
270.00000000 439.00000000  32.00000000   0.06794055
271.00000000 467.00000000  32.00000000   0.06412826
272.00000000 435.00000000   2.00000000   0.00457666
273.00000000 444.00000000  15.00000000   0.03267974
274.00000000 317.00000000 -24.00000000  -0.08191126
275.00000000 375.00000000  -2.00000000  -0.00536193
276.00000000 552.00000000  -1.00000000  -0.00181488
277.00000000 471.00000000  31.00000000   0.06175299
278.00000000 547.00000000  -3.00000000  -0.00551471
279.00000000 429.00000000  28.00000000   0.06126915
280.00000000 385.00000000  11.00000000   0.02777778
281.00000000 410.00000000 -11.00000000  -0.02756892
282.00000000 469.00000000 -27.00000000  -0.06108597
283.00000000 510.00000000 -22.00000000  -0.04508197
284.00000000 401.00000000   8.00000000   0.01955990
285.00000000 522.00000000   4.00000000   0.00760456
286.00000000 385.00000000  30.00000000   0.07228916
287.00000000 432.00000000 -13.00000000  -0.03102625
288.00000000 356.00000000   0.00000000   0.00000000
289.00000000 460.00000000 -15.00000000  -0.03370787
290.00000000 469.00000000 -22.00000000  -0.04921700
291.00000000 385.00000000  -2.00000000  -0.00522193
292.00000000 365.00000000  -8.00000000  -0.02240896
293.00000000 396.00000000  10.00000000   0.02463054
294.00000000 391.00000000  12.00000000   0.02977667
295.00000000 357.00000000  18.00000000   0.04800000
296.00000000 484.00000000  -7.00000000  -0.01467505
297.00000000 457.00000000 -16.00000000  -0.03628118
298.00000000 486.00000000   4.00000000   0.00816327
299.00000000 407.00000000 -24.00000000  -0.06266319
300.00000000 433.00000000  -6.00000000  -0.01405152
301.00000000 469.00000000  -6.00000000  -0.01295896
302.00000000 526.00000000  -5.00000000  -0.00959693
303.00000000 441.00000000 -44.00000000  -0.11083123
304.00000000 373.00000000  37.00000000   0.09024390
305.00000000 336.00000000  66.00000000   0.16417910
306.00000000 292.00000000 -28.00000000  -0.10606061
307.00000000 415.00000000 -13.00000000  -0.03233831
308.00000000 400.00000000  33.00000000   0.07621247
309.00000000 485.00000000 -16.00000000  -0.03411514
310.00000000 415.00000000  -5.00000000  -0.01219512
311.00000000 387.00000000  14.00000000   0.03491272
312.00000000 410.00000000   7.00000000   0.01678657
313.00000000 356.00000000  45.00000000   0.11221945
314.00000000 409.00000000   3.00000000   0.00728155
315.00000000 376.00000000  59.00000000   0.13563218
316.00000000 453.00000000  -8.00000000  -0.01797753
317.00000000 431.00000000  19.00000000   0.04222222
318.00000000 402.00000000   4.00000000   0.00985222
319.00000000 394.00000000 -24.00000000  -0.06486486
320.00000000 368.00000000  -2.00000000  -0.00546448
321.00000000 468.00000000   7.00000000   0.01473684
322.00000000 435.00000000  54.00000000   0.11042945
323.00000000 411.00000000  35.00000000   0.07847534
324.00000000 405.00000000  11.00000000   0.02644231
325.00000000 427.00000000  15.00000000   0.03393665
326.00000000 469.00000000   1.00000000   0.00212766
327.00000000 405.00000000  28.00000000   0.06466513
328.00000000 382.00000000 -15.00000000  -0.04087193
329.00000000 514.00000000 -16.00000000  -0.03212851
330.00000000 369.00000000  10.00000000   0.02638522
331.00000000 408.00000000  23.00000000   0.05336427
332.00000000 392.00000000  35.00000000   0.08196721
333.00000000 379.00000000   3.00000000   0.00785340
334.00000000 367.00000000  -1.00000000  -0.00273224
335.00000000 385.00000000  -6.00000000  -0.01583113
336.00000000 455.00000000  12.00000000   0.02569593
337.00000000 421.00000000 -21.00000000  -0.05250000
338.00000000 377.00000000   1.00000000   0.00264550
339.00000000 388.00000000  14.00000000   0.03482587
340.00000000 449.00000000  21.00000000   0.04468085
341.00000000 447.00000000 -10.00000000  -0.02288330
342.00000000 357.00000000 -38.00000000  -0.11912226
343.00000000 365.00000000  14.00000000   0.03693931
344.00000000 476.00000000  -1.00000000  -0.00210526
345.00000000 429.00000000  -7.00000000  -0.01658768
346.00000000 398.00000000 -20.00000000  -0.05291005
347.00000000 454.00000000 -16.00000000  -0.03652968
348.00000000 503.00000000 -12.00000000  -0.02443992
349.00000000 451.00000000  14.00000000   0.03010753
350.00000000 468.00000000  -5.00000000  -0.01079914
351.00000000 444.00000000 -17.00000000  -0.03981265
352.00000000 468.00000000 -32.00000000  -0.07339450
353.00000000 303.00000000  10.00000000   0.03194888
354.00000000 488.00000000  15.00000000   0.02982107
355.00000000 433.00000000  -6.00000000  -0.01405152
356.00000000 435.00000000   2.00000000   0.00457666
357.00000000 390.00000000   9.00000000   0.02255639
358.00000000 391.00000000  -3.00000000  -0.00773196
359.00000000 348.00000000  11.00000000   0.03064067
360.00000000 418.00000000 -34.00000000  -0.08854167
361.00000000 436.00000000 -20.00000000  -0.04807692
362.00000000 413.00000000  28.00000000   0.06349206
363.00000000 426.00000000 -15.00000000  -0.03649635
364.00000000 415.00000000  36.00000000   0.07982262
365.00000000 299.00000000  -8.00000000  -0.02749141
366.00000000 450.00000000 -11.00000000  -0.02505695
367.00000000 565.00000000  -9.00000000  -0.01618705
368.00000000 334.00000000  38.00000000   0.10215054
369.00000000 420.00000000 -31.00000000  -0.07969152
370.00000000 483.00000000  16.00000000   0.03206413
371.00000000 375.00000000  -6.00000000  -0.01626016
372.00000000 351.00000000  -9.00000000  -0.02631579
373.00000000 393.00000000 -10.00000000  -0.02610966
374.00000000 369.00000000  30.00000000   0.07518797
375.00000000 447.00000000  28.00000000   0.05894737
376.00000000 422.00000000  -4.00000000  -0.00956938
377.00000000 484.00000000  -8.00000000  -0.01680672
378.00000000 382.00000000  20.00000000   0.04975124
379.00000000 407.00000000 -11.00000000  -0.02777778
380.00000000 393.00000000  -2.00000000  -0.00511509
381.00000000 409.00000000   4.00000000   0.00968523
382.00000000 491.00000000  -6.00000000  -0.01237113
383.00000000 364.00000000   0.00000000   0.00000000
384.00000000 448.00000000 -18.00000000  -0.04186047
385.00000000 462.00000000  -7.00000000  -0.01538462
386.00000000 396.00000000   2.00000000   0.00502513
387.00000000 474.00000000  18.00000000   0.03658537
388.00000000 433.00000000  -8.00000000  -0.01882353
389.00000000 484.00000000  19.00000000   0.03777336
390.00000000 448.00000000   5.00000000   0.01103753
391.00000000 425.00000000  -4.00000000  -0.00950119
392.00000000 393.00000000 -16.00000000  -0.04244032
393.00000000 464.00000000   5.00000000   0.01066098
394.00000000 413.00000000   1.00000000   0.00241546
395.00000000 409.00000000   1.00000000   0.00243902
396.00000000 495.00000000   2.00000000   0.00402414
397.00000000 505.00000000  44.00000000   0.08014572
398.00000000 489.00000000   2.00000000   0.00407332
399.00000000 467.00000000  -7.00000000  -0.01521739
400.00000000 459.00000000 -34.00000000  -0.08000000
401.00000000 405.00000000  17.00000000   0.04028436
402.00000000 346.00000000  12.00000000   0.03351955
403.00000000 409.00000000  20.00000000   0.04662005
404.00000000 362.00000000  -5.00000000  -0.01400560
405.00000000 522.00000000 -20.00000000  -0.03984064
406.00000000 453.00000000 -32.00000000  -0.07600950
407.00000000 403.00000000  -2.00000000  -0.00498753
408.00000000 458.00000000  12.00000000   0.02553191
409.00000000 360.00000000 -16.00000000  -0.04651163
410.00000000 355.00000000 -12.00000000  -0.03498542
411.00000000 381.00000000 -27.00000000  -0.07627119
412.00000000 336.00000000 -18.00000000  -0.05660377
413.00000000 405.00000000  12.00000000   0.02877698
414.00000000 450.00000000   7.00000000   0.01531729
415.00000000 385.00000000  -7.00000000  -0.01851852
416.00000000 396.00000000 -30.00000000  -0.08196721
417.00000000 401.00000000  -9.00000000  -0.02295918
418.00000000 456.00000000 -17.00000000  -0.03872437
419.00000000 402.00000000  -1.00000000  -0.00249377
420.00000000 469.00000000   7.00000000   0.01470588
421.00000000 403.00000000 -16.00000000  -0.04134367
422.00000000 459.00000000  -6.00000000  -0.01324503
423.00000000 471.00000000 -19.00000000  -0.04203540
424.00000000 362.00000000  12.00000000   0.03208556
425.00000000 532.00000000  11.00000000   0.02025783
426.00000000 366.00000000  26.00000000   0.06632653
427.00000000 377.00000000  18.00000000   0.04556962
428.00000000 482.00000000 -12.00000000  -0.02553191
429.00000000 437.00000000 -16.00000000  -0.03800475
430.00000000 391.00000000 -27.00000000  -0.07417582
431.00000000 424.00000000  -5.00000000  -0.01193317
432.00000000 421.00000000 -44.00000000  -0.11671088
433.00000000 489.00000000 -32.00000000  -0.07002188
434.00000000 393.00000000   0.00000000   0.00000000
435.00000000 312.00000000 -40.00000000  -0.14705882
436.00000000 459.00000000  35.00000000   0.07085020
437.00000000 513.00000000  31.00000000   0.05698529
438.00000000 438.00000000 -10.00000000  -0.02336449
439.00000000 424.00000000  -4.00000000  -0.00952381
440.00000000 524.00000000   6.00000000   0.01132075
441.00000000 371.00000000 -18.00000000  -0.05099150
442.00000000 456.00000000  -4.00000000  -0.00884956
443.00000000 403.00000000 -31.00000000  -0.08333333
444.00000000 359.00000000  10.00000000   0.02710027
445.00000000 501.00000000  -3.00000000  -0.00602410
446.00000000 385.00000000   1.00000000   0.00259067
447.00000000 124.00000000 -30.00000000  -0.31914894
448.00000000 119.00000000 -30.00000000  -0.33707865
449.00000000  87.00000000 -48.00000000  -1.23076923
450.00000000  88.00000000 -56.00000000  -1.75000000
451.00000000 116.00000000  54.00000000   0.31764706
452.00000000 107.00000000 -49.00000000  -0.84482759
453.00000000 109.00000000 -45.00000000  -0.70312500
454.00000000  83.00000000  -9.00000000  -0.12162162
455.00000000  66.00000000   0.00000000   0.00000000
456.00000000  45.00000000 -18.00000000  -0.66666667
457.00000000  32.00000000 -56.00000000   2.33333333
458.00000000  74.00000000 -28.00000000  -0.60869565
459.00000000  26.00000000   5.00000000   0.16129032
460.00000000 104.00000000 -46.00000000  -0.79310345
461.00000000  90.00000000 -25.00000000  -0.38461538
462.00000000  29.00000000 -25.00000000  -6.25000000
463.00000000  44.00000000 -66.00000000   3.00000000
464.00000000  91.00000000 -55.00000000  -1.52777778
465.00000000  51.00000000 -21.00000000  -0.70000000
466.00000000  41.00000000 -34.00000000  -4.85714286
467.00000000 125.00000000 -20.00000000  -0.19047619
468.00000000 119.00000000  -4.00000000  -0.03478261
469.00000000  79.00000000 -33.00000000  -0.71739130
470.00000000  60.00000000 -36.00000000  -1.50000000
471.00000000  79.00000000 -61.00000000  -3.38888889
472.00000000  55.00000000 -24.00000000  -0.77419355
473.00000000  65.00000000 -51.00000000  -3.64285714
474.00000000  27.00000000 -30.00000000  10.00000000
475.00000000  30.00000000 -71.00000000   1.73170732
476.00000000  60.00000000 -16.00000000  -0.36363636
477.00000000  93.00000000 -26.00000000  -0.38805970
478.00000000  70.00000000 -37.00000000  -1.12121212
479.00000000  39.00000000  10.00000000   0.20408163
480.00000000  63.00000000 -42.00000000  -2.00000000
481.00000000 117.00000000 -45.00000000  -0.62500000
482.00000000  54.00000000 -39.00000000  -2.60000000
483.00000000 100.00000000  16.00000000   0.13793103
484.00000000  31.00000000 -44.00000000   3.38461538
485.00000000 109.00000000 -42.00000000  -0.62686567
486.00000000  47.00000000 -79.00000000   2.46875000
487.00000000  40.00000000 -46.00000000   7.66666667
488.00000000  53.00000000 -54.00000000  54.00000000
489.00000000  75.00000000 -62.00000000  -4.76923077
490.00000000  79.00000000 -53.00000000  -2.03846154
491.00000000  72.00000000 -53.00000000  -2.78947368
492.00000000  27.00000000 -57.00000000   1.90000000
493.00000000   2.00000000 -31.00000000   1.06896552
494.00000000   6.00000000 -19.00000000   1.46153846
495.00000000  24.00000000 -43.00000000   2.26315789
496.00000000   5.00000000 -27.00000000   1.22727273
497.00000000  45.00000000 -32.00000000  -2.46153846
498.00000000  -3.00000000 -40.00000000   0.93023256
499.00000000  10.00000000   3.00000000   0.23076923
500.00000000  16.00000000 -64.00000000   1.33333333
