# Supplementary material for: Ubiquitin transfer by a RING E3 ligase occurs from a closed E2~ubiquitin conformation
Source: Nat Commun. 2020 Jun 5;11:2846. doi: 10.1038/s41467-020-16666-y (PMC7275055; doi:10.1038/s41467-020-16666-y)
Supplement: Supplementary file 4 — Source Data [file 41467_2020_16666_MOESM4_ESM.zip › Source_Data/Figures/Figure_5/Figure_5a/ASCII_NoRNF4/16_129with_fret.dat]

 30.00000000  75.00000000 369.00000000   0.83108108
 31.00000000  77.00000000 349.00000000   0.81924883
 32.00000000 184.00000000 386.00000000   0.67719298
 33.00000000 109.00000000 395.00000000   0.78373016
 34.00000000  79.00000000 347.00000000   0.81455399
 35.00000000  96.00000000 256.00000000   0.72727273
 36.00000000 152.00000000 257.00000000   0.62836186
 37.00000000  83.00000000 309.00000000   0.78826531
 38.00000000 137.00000000 330.00000000   0.70663812
 39.00000000 130.00000000 277.00000000   0.68058968
 40.00000000 123.00000000 233.00000000   0.65449438
 41.00000000 141.00000000 273.00000000   0.65942029
 42.00000000 106.00000000 321.00000000   0.75175644
 43.00000000 119.00000000 242.00000000   0.67036011
 44.00000000  74.00000000 346.00000000   0.82380952
 45.00000000 142.00000000 331.00000000   0.69978858
 46.00000000 129.00000000 325.00000000   0.71585903
 47.00000000  76.00000000 353.00000000   0.82284382
 48.00000000 152.00000000 408.00000000   0.72857143
 49.00000000  83.00000000 298.00000000   0.78215223
 50.00000000 134.00000000 425.00000000   0.76028623
 51.00000000 173.00000000 282.00000000   0.61978022
 52.00000000  87.00000000 314.00000000   0.78304239
 53.00000000 101.00000000 310.00000000   0.75425791
 54.00000000  99.00000000 311.00000000   0.75853659
 55.00000000  29.00000000 317.00000000   0.91618497
 56.00000000 122.00000000 355.00000000   0.74423480
 57.00000000 143.00000000 302.00000000   0.67865169
 58.00000000 160.00000000 289.00000000   0.64365256
 59.00000000 107.00000000 260.00000000   0.70844687
 60.00000000 113.00000000 350.00000000   0.75593952
 61.00000000 134.00000000 357.00000000   0.72708758
 62.00000000 105.00000000 250.00000000   0.70422535
 63.00000000 130.00000000 418.00000000   0.76277372
 64.00000000 162.00000000 364.00000000   0.69201521
 65.00000000 163.00000000 398.00000000   0.70944742
 66.00000000 140.00000000 408.00000000   0.74452555
 67.00000000 211.00000000 338.00000000   0.61566485
 68.00000000 196.00000000 381.00000000   0.66031196
 69.00000000 149.00000000 221.00000000   0.59729730
 70.00000000 215.00000000 321.00000000   0.59888060
 71.00000000  79.00000000 359.00000000   0.81963470
 72.00000000 109.00000000 302.00000000   0.73479319
 73.00000000 166.00000000 263.00000000   0.61305361
 74.00000000 178.00000000 242.00000000   0.57619048
 75.00000000  77.00000000 316.00000000   0.80407125
 76.00000000 142.00000000 291.00000000   0.67205543
 77.00000000 161.00000000 332.00000000   0.67342799
 78.00000000 116.00000000 377.00000000   0.76470588
 79.00000000 155.00000000 286.00000000   0.64852608
 80.00000000 139.00000000 342.00000000   0.71101871
 81.00000000 102.00000000 267.00000000   0.72357724
 82.00000000 127.00000000 290.00000000   0.69544365
 83.00000000  86.00000000 358.00000000   0.80630631
 84.00000000 113.00000000 297.00000000   0.72439024
 85.00000000 126.00000000 300.00000000   0.70422535
 86.00000000 195.00000000 313.00000000   0.61614173
 87.00000000 134.00000000 307.00000000   0.69614512
 88.00000000 142.00000000 305.00000000   0.68232662
 89.00000000  96.00000000 282.00000000   0.74603175
 90.00000000 101.00000000 291.00000000   0.74234694
 91.00000000 133.00000000 299.00000000   0.69212963
 92.00000000 115.00000000 327.00000000   0.73981900
 93.00000000  98.00000000 270.00000000   0.73369565
 94.00000000 111.00000000 314.00000000   0.73882353
 95.00000000 156.00000000 338.00000000   0.68421053
 96.00000000 221.00000000 322.00000000   0.59300184
 97.00000000 167.00000000 261.00000000   0.60981308
 98.00000000  96.00000000 366.00000000   0.79220779
 99.00000000  96.00000000 347.00000000   0.78329571
100.00000000 153.00000000 315.00000000   0.67307692
101.00000000 145.00000000 206.00000000   0.58689459
102.00000000 152.00000000 367.00000000   0.70712909
103.00000000 156.00000000 326.00000000   0.67634855
104.00000000 123.00000000 250.00000000   0.67024129
105.00000000 123.00000000 284.00000000   0.69778870
106.00000000 137.00000000 339.00000000   0.71218487
107.00000000 163.00000000 333.00000000   0.67137097
108.00000000 117.00000000 309.00000000   0.72535211
109.00000000 124.00000000 249.00000000   0.66756032
110.00000000 148.00000000 320.00000000   0.68376068
111.00000000 156.00000000 276.00000000   0.63888889
112.00000000 187.00000000 340.00000000   0.64516129
113.00000000 129.00000000 275.00000000   0.68069307
114.00000000 142.00000000 284.00000000   0.66666667
115.00000000 181.00000000 309.00000000   0.63061224
116.00000000 118.00000000 206.00000000   0.63580247
117.00000000 163.00000000 361.00000000   0.68893130
118.00000000 187.00000000 301.00000000   0.61680328
119.00000000 131.00000000 301.00000000   0.69675926
120.00000000 117.00000000 274.00000000   0.70076726
121.00000000 114.00000000 316.00000000   0.73488372
122.00000000  47.00000000 290.00000000   0.86053412
123.00000000 116.00000000 300.00000000   0.72115385
124.00000000  68.00000000 302.00000000   0.81621622
125.00000000 113.00000000 278.00000000   0.71099744
126.00000000 154.00000000 265.00000000   0.63245823
127.00000000 169.00000000 353.00000000   0.67624521
128.00000000 223.00000000 291.00000000   0.56614786
129.00000000 183.00000000 217.00000000   0.54250000
130.00000000 248.00000000 247.00000000   0.49898990
131.00000000 177.00000000 279.00000000   0.61184211
132.00000000 206.00000000 281.00000000   0.57700205
133.00000000 212.00000000 304.00000000   0.58914729
134.00000000 207.00000000 244.00000000   0.54101996
135.00000000 164.00000000 274.00000000   0.62557078
136.00000000 155.00000000 295.00000000   0.65555556
137.00000000 257.00000000 249.00000000   0.49209486
138.00000000 249.00000000 244.00000000   0.49492901
139.00000000 190.00000000 219.00000000   0.53545232
140.00000000 207.00000000 340.00000000   0.62157221
141.00000000 195.00000000 195.00000000   0.50000000
142.00000000 232.00000000 329.00000000   0.58645276
143.00000000 159.00000000 282.00000000   0.63945578
144.00000000 217.00000000 359.00000000   0.62326389
145.00000000 266.00000000 349.00000000   0.56747967
146.00000000 179.00000000 250.00000000   0.58275058
147.00000000 205.00000000 204.00000000   0.49877751
148.00000000 258.00000000 311.00000000   0.54657293
149.00000000 109.00000000 344.00000000   0.75938190
150.00000000 152.00000000 318.00000000   0.67659574
151.00000000 233.00000000 288.00000000   0.55278311
152.00000000 142.00000000 333.00000000   0.70105263
153.00000000 106.00000000 285.00000000   0.72890026
154.00000000 100.00000000 287.00000000   0.74160207
155.00000000 161.00000000 304.00000000   0.65376344
156.00000000 214.00000000 203.00000000   0.48681055
157.00000000 165.00000000 291.00000000   0.63815789
158.00000000 127.00000000 390.00000000   0.75435203
159.00000000 110.00000000 210.00000000   0.65625000
160.00000000 116.00000000 272.00000000   0.70103093
161.00000000 185.00000000 272.00000000   0.59518600
162.00000000 141.00000000 300.00000000   0.68027211
163.00000000 155.00000000 321.00000000   0.67436975
164.00000000 161.00000000 217.00000000   0.57407407
165.00000000  80.00000000 319.00000000   0.79949875
166.00000000 151.00000000 306.00000000   0.66958425
167.00000000 234.00000000 274.00000000   0.53937008
168.00000000 113.00000000 316.00000000   0.73659674
169.00000000 137.00000000 269.00000000   0.66256158
170.00000000 149.00000000 257.00000000   0.63300493
171.00000000 193.00000000 273.00000000   0.58583691
172.00000000  88.00000000 291.00000000   0.76781003
173.00000000 141.00000000 282.00000000   0.66666667
174.00000000 134.00000000 265.00000000   0.66416040
175.00000000 140.00000000 339.00000000   0.70772443
176.00000000 113.00000000 293.00000000   0.72167488
177.00000000 151.00000000 231.00000000   0.60471204
178.00000000 108.00000000 329.00000000   0.75286041
179.00000000  48.00000000 284.00000000   0.85542169
180.00000000 117.00000000 280.00000000   0.70528967
181.00000000 163.00000000 319.00000000   0.66182573
182.00000000 185.00000000 238.00000000   0.56264775
183.00000000  77.00000000 298.00000000   0.79466667
184.00000000  78.00000000 393.00000000   0.83439490
185.00000000 186.00000000 185.00000000   0.49865229
186.00000000  80.00000000 361.00000000   0.81859410
187.00000000 145.00000000 320.00000000   0.68817204
188.00000000 184.00000000 329.00000000   0.64132554
189.00000000 126.00000000 351.00000000   0.73584906
190.00000000 120.00000000 241.00000000   0.66759003
191.00000000 146.00000000 270.00000000   0.64903846
192.00000000 149.00000000 295.00000000   0.66441441
193.00000000 111.00000000 238.00000000   0.68194842
194.00000000 128.00000000 214.00000000   0.62573099
195.00000000  99.00000000 309.00000000   0.75735294
196.00000000 111.00000000 356.00000000   0.76231263
197.00000000 176.00000000 363.00000000   0.67346939
198.00000000 219.00000000 297.00000000   0.57558140
199.00000000 105.00000000 342.00000000   0.76510067
200.00000000 137.00000000 243.00000000   0.63947368
201.00000000 136.00000000 230.00000000   0.62841530
202.00000000 156.00000000 260.00000000   0.62500000
203.00000000 166.00000000 274.00000000   0.62272727
204.00000000 184.00000000 331.00000000   0.64271845
205.00000000 111.00000000 224.00000000   0.66865672
206.00000000 153.00000000 263.00000000   0.63221154
207.00000000 126.00000000 253.00000000   0.66754617
208.00000000 139.00000000 305.00000000   0.68693694
209.00000000 123.00000000 279.00000000   0.69402985
210.00000000  72.00000000 247.00000000   0.77429467
211.00000000 153.00000000 266.00000000   0.63484487
212.00000000 183.00000000 273.00000000   0.59868421
213.00000000  97.00000000 297.00000000   0.75380711
214.00000000 125.00000000 150.00000000   0.54545455
215.00000000  88.00000000 281.00000000   0.76151762
216.00000000 150.00000000 241.00000000   0.61636829
217.00000000 155.00000000 211.00000000   0.57650273
218.00000000 136.00000000 302.00000000   0.68949772
219.00000000 135.00000000 295.00000000   0.68604651
220.00000000 237.00000000 281.00000000   0.54247104
221.00000000 135.00000000 233.00000000   0.63315217
222.00000000 138.00000000 230.00000000   0.62500000
223.00000000 132.00000000 240.00000000   0.64516129
224.00000000 100.00000000 271.00000000   0.73045822
225.00000000  91.00000000 307.00000000   0.77135678
226.00000000  59.00000000 266.00000000   0.81846154
227.00000000  88.00000000 261.00000000   0.74785100
228.00000000  89.00000000 316.00000000   0.78024691
229.00000000  57.00000000 301.00000000   0.84078212
230.00000000 112.00000000 240.00000000   0.68181818
231.00000000 153.00000000 234.00000000   0.60465116
232.00000000  80.00000000 258.00000000   0.76331361
233.00000000 136.00000000 340.00000000   0.71428571
234.00000000 180.00000000 221.00000000   0.55112219
235.00000000 187.00000000 312.00000000   0.62525050
236.00000000 127.00000000 259.00000000   0.67098446
237.00000000 105.00000000 154.00000000   0.59459459
238.00000000 141.00000000 282.00000000   0.66666667
239.00000000 121.00000000 330.00000000   0.73170732
240.00000000 105.00000000 287.00000000   0.73214286
241.00000000 404.00000000  71.00000000   0.14947368
242.00000000 438.00000000  76.00000000   0.14785992
243.00000000 466.00000000   9.00000000   0.01894737
244.00000000 502.00000000  56.00000000   0.10035842
245.00000000 435.00000000  25.00000000   0.05434783
246.00000000 367.00000000  19.00000000   0.04922280
247.00000000 517.00000000  58.00000000   0.10086957
248.00000000 366.00000000  32.00000000   0.08040201
249.00000000 461.00000000  66.00000000   0.12523719
250.00000000 537.00000000   3.00000000   0.00555556
251.00000000 480.00000000  58.00000000   0.10780669
252.00000000 396.00000000  29.00000000   0.06823529
253.00000000 405.00000000  70.00000000   0.14736842
254.00000000 459.00000000  34.00000000   0.06896552
255.00000000 381.00000000 -11.00000000  -0.02972973
256.00000000 326.00000000  41.00000000   0.11171662
257.00000000 312.00000000  23.00000000   0.06865672
258.00000000 253.00000000  -6.00000000  -0.02429150
259.00000000 282.00000000  -1.00000000  -0.00355872
260.00000000 356.00000000  11.00000000   0.02997275
261.00000000 288.00000000   8.00000000   0.02702703
262.00000000 238.00000000  42.00000000   0.15000000
263.00000000 296.00000000  -4.00000000  -0.01369863
264.00000000 280.00000000  33.00000000   0.10543131
265.00000000 221.00000000  35.00000000   0.13671875
266.00000000 282.00000000  -1.00000000  -0.00355872
267.00000000 318.00000000   0.00000000   0.00000000
268.00000000 246.00000000 -12.00000000  -0.05128205
269.00000000 215.00000000  20.00000000   0.08510638
270.00000000 292.00000000  38.00000000   0.11515152
271.00000000 293.00000000 -36.00000000  -0.14007782
272.00000000 207.00000000 -10.00000000  -0.05076142
273.00000000 317.00000000 -21.00000000  -0.07094595
274.00000000 296.00000000  12.00000000   0.03896104
275.00000000 323.00000000  46.00000000   0.12466125
276.00000000 254.00000000  14.00000000   0.05223881
277.00000000 285.00000000 -26.00000000  -0.10038610
278.00000000 255.00000000  55.00000000   0.17741935
279.00000000 245.00000000  19.00000000   0.07196970
280.00000000 246.00000000 -10.00000000  -0.04237288
281.00000000 285.00000000   1.00000000   0.00349650
282.00000000 297.00000000  46.00000000   0.13411079
283.00000000 312.00000000  19.00000000   0.05740181
284.00000000 321.00000000  23.00000000   0.06686047
285.00000000 170.00000000 -25.00000000  -0.17241379
286.00000000 309.00000000  -4.00000000  -0.01311475
287.00000000 275.00000000  38.00000000   0.12140575
288.00000000 209.00000000 -42.00000000  -0.25149701
289.00000000 227.00000000  23.00000000   0.09200000
290.00000000 260.00000000 -18.00000000  -0.07438017
291.00000000 200.00000000 -17.00000000  -0.09289617
292.00000000 276.00000000 -34.00000000  -0.14049587
293.00000000 254.00000000  48.00000000   0.15894040
294.00000000 248.00000000  -3.00000000  -0.01224490
295.00000000 251.00000000  -5.00000000  -0.02032520
296.00000000 345.00000000 -31.00000000  -0.09872611
297.00000000 243.00000000  39.00000000   0.13829787
298.00000000 287.00000000  27.00000000   0.08598726
299.00000000 323.00000000   2.00000000   0.00615385
300.00000000 223.00000000  31.00000000   0.12204724
301.00000000 315.00000000  21.00000000   0.06250000
302.00000000 277.00000000   5.00000000   0.01773050
303.00000000 339.00000000  -2.00000000  -0.00593472
304.00000000 216.00000000 -15.00000000  -0.07462687
305.00000000 300.00000000   1.00000000   0.00332226
306.00000000 253.00000000 -37.00000000  -0.17129630
307.00000000 243.00000000 -16.00000000  -0.07048458
308.00000000 189.00000000   5.00000000   0.02577320
309.00000000 148.00000000  30.00000000   0.16853933
310.00000000 286.00000000 -33.00000000  -0.13043478
311.00000000 238.00000000   0.00000000   0.00000000
312.00000000 231.00000000 -42.00000000  -0.22222222
313.00000000 255.00000000 -14.00000000  -0.05809129
314.00000000 215.00000000  43.00000000   0.16666667
315.00000000 310.00000000  31.00000000   0.09090909
316.00000000 255.00000000  -9.00000000  -0.03658537
317.00000000 206.00000000 -22.00000000  -0.11956522
318.00000000 287.00000000 -16.00000000  -0.05904059
319.00000000 271.00000000  32.00000000   0.10561056
320.00000000 284.00000000 -31.00000000  -0.12252964
321.00000000 199.00000000  -1.00000000  -0.00505051
322.00000000 309.00000000  17.00000000   0.05214724
323.00000000 208.00000000 -35.00000000  -0.20231214
324.00000000 283.00000000  17.00000000   0.05666667
325.00000000 267.00000000  22.00000000   0.07612457
326.00000000 323.00000000  49.00000000   0.13172043
327.00000000 235.00000000   2.00000000   0.00843882
328.00000000 237.00000000 -16.00000000  -0.07239819
329.00000000 264.00000000  23.00000000   0.08013937
330.00000000 274.00000000 -18.00000000  -0.07031250
331.00000000 269.00000000  -6.00000000  -0.02281369
332.00000000 279.00000000  53.00000000   0.15963855
333.00000000 246.00000000  28.00000000   0.10218978
334.00000000 226.00000000  53.00000000   0.18996416
335.00000000 284.00000000   6.00000000   0.02068966
336.00000000 295.00000000   3.00000000   0.01006711
337.00000000 330.00000000 -37.00000000  -0.12627986
338.00000000 267.00000000   8.00000000   0.02909091
339.00000000 238.00000000  -3.00000000  -0.01276596
340.00000000 310.00000000 -23.00000000  -0.08013937
341.00000000 307.00000000 -47.00000000  -0.18076923
342.00000000 296.00000000  33.00000000   0.10030395
343.00000000 240.00000000 -10.00000000  -0.04347826
344.00000000 291.00000000  19.00000000   0.06129032
345.00000000 204.00000000  -1.00000000  -0.00492611
346.00000000 234.00000000 -22.00000000  -0.10377358
347.00000000 272.00000000  12.00000000   0.04225352
348.00000000 222.00000000 -14.00000000  -0.06730769
349.00000000 240.00000000 -25.00000000  -0.11627907
350.00000000 237.00000000  17.00000000   0.06692913
351.00000000 338.00000000  25.00000000   0.06887052
352.00000000 256.00000000 -14.00000000  -0.05785124
353.00000000 249.00000000  -5.00000000  -0.02049180
354.00000000 203.00000000  -7.00000000  -0.03571429
355.00000000 226.00000000  -7.00000000  -0.03196347
356.00000000 214.00000000  24.00000000   0.10084034
357.00000000 225.00000000 -31.00000000  -0.15979381
358.00000000 263.00000000   3.00000000   0.01127820
359.00000000 248.00000000 -26.00000000  -0.11711712
360.00000000 289.00000000  21.00000000   0.06774194
361.00000000 248.00000000   3.00000000   0.01195219
362.00000000 248.00000000  34.00000000   0.12056738
363.00000000 244.00000000   6.00000000   0.02400000
364.00000000 247.00000000  -9.00000000  -0.03781513
365.00000000 228.00000000   4.00000000   0.01724138
366.00000000 225.00000000  21.00000000   0.08536585
367.00000000 259.00000000  67.00000000   0.20552147
368.00000000 225.00000000  -7.00000000  -0.03211009
369.00000000 231.00000000  30.00000000   0.11494253
370.00000000 257.00000000  -3.00000000  -0.01181102
371.00000000 289.00000000 -13.00000000  -0.04710145
372.00000000 257.00000000 -19.00000000  -0.07983193
373.00000000 246.00000000  23.00000000   0.08550186
374.00000000 210.00000000  24.00000000   0.10256410
375.00000000 305.00000000   6.00000000   0.01929260
376.00000000 219.00000000  12.00000000   0.05194805
377.00000000 287.00000000 -33.00000000  -0.12992126
378.00000000 180.00000000  42.00000000   0.18918919
379.00000000 246.00000000  66.00000000   0.21153846
380.00000000 277.00000000 -11.00000000  -0.04135338
381.00000000 291.00000000  19.00000000   0.06129032
382.00000000 271.00000000 -34.00000000  -0.14345992
383.00000000 278.00000000   3.00000000   0.01067616
384.00000000 289.00000000 -12.00000000  -0.04332130
385.00000000 175.00000000  -3.00000000  -0.01744186
386.00000000 239.00000000 -50.00000000  -0.26455026
387.00000000 278.00000000 -15.00000000  -0.05703422
388.00000000 297.00000000 -36.00000000  -0.13793103
389.00000000 280.00000000 -39.00000000  -0.16182573
390.00000000 249.00000000  -1.00000000  -0.00403226
391.00000000 231.00000000   6.00000000   0.02531646
392.00000000 188.00000000 -23.00000000  -0.13939394
393.00000000 265.00000000  28.00000000   0.09556314
394.00000000 292.00000000  11.00000000   0.03630363
395.00000000 308.00000000  23.00000000   0.06948640
396.00000000 229.00000000 -33.00000000  -0.16836735
397.00000000 251.00000000   4.00000000   0.01568627
398.00000000 260.00000000 -21.00000000  -0.08786611
399.00000000 267.00000000 -27.00000000  -0.11250000
400.00000000 254.00000000 -22.00000000  -0.09482759
401.00000000 286.00000000 -19.00000000  -0.07116105
402.00000000 238.00000000 -12.00000000  -0.05309735
403.00000000 311.00000000   3.00000000   0.00955414
404.00000000 274.00000000 -17.00000000  -0.06614786
405.00000000 241.00000000  -2.00000000  -0.00836820
406.00000000 244.00000000 -37.00000000  -0.17874396
407.00000000 285.00000000   2.00000000   0.00696864
408.00000000 244.00000000 -22.00000000  -0.09909910
409.00000000 376.00000000 -21.00000000  -0.05915493
410.00000000 228.00000000 -18.00000000  -0.08571429
411.00000000 339.00000000  20.00000000   0.05571031
412.00000000 289.00000000 -39.00000000  -0.15600000
413.00000000 307.00000000  12.00000000   0.03761755
414.00000000 271.00000000 -26.00000000  -0.10612245
415.00000000 250.00000000  -9.00000000  -0.03734440
416.00000000 240.00000000  12.00000000   0.04761905
417.00000000 299.00000000  23.00000000   0.07142857
418.00000000 267.00000000 -10.00000000  -0.03891051
419.00000000 276.00000000 -19.00000000  -0.07392996
420.00000000 225.00000000   3.00000000   0.01315789
421.00000000 337.00000000  -3.00000000  -0.00898204
422.00000000 338.00000000 -16.00000000  -0.04968944
423.00000000 265.00000000 -32.00000000  -0.13733906
424.00000000 266.00000000 -42.00000000  -0.18750000
425.00000000 311.00000000 -32.00000000  -0.11469534
426.00000000 214.00000000   1.00000000   0.00465116
427.00000000 244.00000000  11.00000000   0.04313725
428.00000000 245.00000000   2.00000000   0.00809717
429.00000000 244.00000000  31.00000000   0.11272727
430.00000000 272.00000000  -1.00000000  -0.00369004
431.00000000 304.00000000  20.00000000   0.06172840
432.00000000 210.00000000  10.00000000   0.04545455
433.00000000 228.00000000 -28.00000000  -0.14000000
434.00000000 261.00000000   7.00000000   0.02611940
435.00000000 283.00000000  38.00000000   0.11838006
436.00000000 257.00000000 -26.00000000  -0.11255411
437.00000000 229.00000000 -30.00000000  -0.15075377
438.00000000 253.00000000 -27.00000000  -0.11946903
439.00000000 245.00000000   1.00000000   0.00406504
440.00000000 246.00000000 -29.00000000  -0.13364055
441.00000000 307.00000000 -29.00000000  -0.10431655
442.00000000 311.00000000   7.00000000   0.02201258
443.00000000 279.00000000 -13.00000000  -0.04887218
444.00000000 214.00000000  -7.00000000  -0.03381643
445.00000000 213.00000000 -23.00000000  -0.12105263
446.00000000 323.00000000 -13.00000000  -0.04193548
447.00000000 287.00000000   0.00000000   0.00000000
448.00000000 190.00000000 -41.00000000  -0.27516779
449.00000000 256.00000000 -44.00000000  -0.20754717
450.00000000 185.00000000  -4.00000000  -0.02209945
451.00000000 296.00000000 -18.00000000  -0.06474820
452.00000000 369.00000000  -7.00000000  -0.01933702
453.00000000 263.00000000   1.00000000   0.00378788
454.00000000 206.00000000 -38.00000000  -0.22619048
455.00000000 305.00000000  11.00000000   0.03481013
456.00000000 276.00000000  25.00000000   0.08305648
457.00000000 225.00000000 -20.00000000  -0.09756098
458.00000000 233.00000000   9.00000000   0.03719008
459.00000000 279.00000000  -3.00000000  -0.01086957
460.00000000 274.00000000  32.00000000   0.10457516
461.00000000 259.00000000  42.00000000   0.13953488
462.00000000 206.00000000 -11.00000000  -0.05641026
463.00000000 285.00000000  -9.00000000  -0.03260870
464.00000000 241.00000000 -34.00000000  -0.16425121
465.00000000 237.00000000 -12.00000000  -0.05333333
466.00000000 285.00000000   3.00000000   0.01041667
467.00000000 204.00000000   0.00000000   0.00000000
468.00000000 268.00000000 -40.00000000  -0.17543860
469.00000000 262.00000000  34.00000000   0.11486486
470.00000000 332.00000000  -5.00000000  -0.01529052
471.00000000 268.00000000  10.00000000   0.03597122
472.00000000 275.00000000 -54.00000000  -0.24434389
473.00000000 232.00000000 -37.00000000  -0.18974359
474.00000000 304.00000000  -9.00000000  -0.03050847
475.00000000 237.00000000  -6.00000000  -0.02597403
476.00000000 282.00000000 -35.00000000  -0.14170040
477.00000000 243.00000000   3.00000000   0.01219512
478.00000000 225.00000000  23.00000000   0.09274194
479.00000000 209.00000000 -11.00000000  -0.05555556
480.00000000 196.00000000  30.00000000   0.13274336
481.00000000 175.00000000  29.00000000   0.14215686
482.00000000 193.00000000 -17.00000000  -0.09659091
483.00000000 344.00000000  10.00000000   0.02824859
484.00000000 254.00000000 -49.00000000  -0.23902439
485.00000000 316.00000000 -12.00000000  -0.03947368
486.00000000 260.00000000 -11.00000000  -0.04417671
487.00000000 208.00000000 -58.00000000  -0.38666667
488.00000000 240.00000000   5.00000000   0.02040816
489.00000000 171.00000000  -6.00000000  -0.03636364
490.00000000 330.00000000   9.00000000   0.02654867
491.00000000 299.00000000 -33.00000000  -0.12406015
492.00000000 195.00000000 -13.00000000  -0.07142857
493.00000000 290.00000000 -19.00000000  -0.07011070
494.00000000 265.00000000  -7.00000000  -0.02713178
495.00000000 198.00000000  12.00000000   0.05714286
496.00000000 256.00000000   4.00000000   0.01538462
497.00000000 294.00000000 -33.00000000  -0.12643678
498.00000000 257.00000000  -4.00000000  -0.01581028
499.00000000 209.00000000  -9.00000000  -0.04500000
500.00000000 271.00000000   4.00000000   0.01454545
