# Supplementary material for: Ubiquitin transfer by a RING E3 ligase occurs from a closed E2~ubiquitin conformation
Source: Nat Commun. 2020 Jun 5;11:2846. doi: 10.1038/s41467-020-16666-y (PMC7275055; doi:10.1038/s41467-020-16666-y)
Supplement: Supplementary file 4 — Source Data [file 41467_2020_16666_MOESM4_ESM.zip › Source_Data/Figures/Figure_5/Figure_5a/ASCII_NoRNF4/16_138with_fret.dat]

 30.00000000  65.00000000  91.00000000   0.58333333
 31.00000000  51.00000000 100.00000000   0.66225166
 32.00000000  95.00000000  92.00000000   0.49197861
 33.00000000  74.00000000  61.00000000   0.45185185
 34.00000000 117.00000000 133.00000000   0.53200000
 35.00000000 144.00000000 172.00000000   0.54430380
 36.00000000  80.00000000 133.00000000   0.62441315
 37.00000000  88.00000000  57.00000000   0.39310345
 38.00000000  76.00000000  97.00000000   0.56069364
 39.00000000  71.00000000 140.00000000   0.66350711
 40.00000000 115.00000000 112.00000000   0.49339207
 41.00000000  88.00000000 196.00000000   0.69014085
 42.00000000 102.00000000 120.00000000   0.54054054
 43.00000000 102.00000000 117.00000000   0.53424658
 44.00000000  44.00000000 125.00000000   0.73964497
 45.00000000  77.00000000 143.00000000   0.65000000
 46.00000000 112.00000000  93.00000000   0.45365854
 47.00000000  53.00000000 116.00000000   0.68639053
 48.00000000 114.00000000 139.00000000   0.54940711
 49.00000000  45.00000000 169.00000000   0.78971963
 50.00000000  85.00000000 102.00000000   0.54545455
 51.00000000  59.00000000  81.00000000   0.57857143
 52.00000000  36.00000000 117.00000000   0.76470588
 53.00000000 131.00000000 135.00000000   0.50751880
 54.00000000  95.00000000  83.00000000   0.46629213
 55.00000000  23.00000000 103.00000000   0.81746032
 56.00000000 100.00000000 134.00000000   0.57264957
 57.00000000  52.00000000 140.00000000   0.72916667
 58.00000000  59.00000000  74.00000000   0.55639098
 59.00000000  68.00000000  83.00000000   0.54966887
 60.00000000  49.00000000  47.00000000   0.48958333
 61.00000000  40.00000000  88.00000000   0.68750000
 62.00000000  83.00000000 104.00000000   0.55614973
 63.00000000  82.00000000 108.00000000   0.56842105
 64.00000000  49.00000000  51.00000000   0.51000000
 65.00000000  59.00000000 136.00000000   0.69743590
 66.00000000 142.00000000  48.00000000   0.25263158
 67.00000000  97.00000000  91.00000000   0.48404255
 68.00000000 129.00000000 106.00000000   0.45106383
 69.00000000 119.00000000 107.00000000   0.47345133
 70.00000000  98.00000000  81.00000000   0.45251397
 71.00000000 111.00000000 192.00000000   0.63366337
 72.00000000  68.00000000 117.00000000   0.63243243
 73.00000000  45.00000000 118.00000000   0.72392638
 74.00000000  48.00000000  99.00000000   0.67346939
 75.00000000 115.00000000  88.00000000   0.43349754
 76.00000000  89.00000000 112.00000000   0.55721393
 77.00000000  86.00000000 100.00000000   0.53763441
 78.00000000  20.00000000 168.00000000   0.89361702
 79.00000000  79.00000000  67.00000000   0.45890411
 80.00000000 108.00000000 121.00000000   0.52838428
 81.00000000 123.00000000 125.00000000   0.50403226
 82.00000000  29.00000000 151.00000000   0.83888889
 83.00000000  93.00000000  43.00000000   0.31617647
 84.00000000  90.00000000  61.00000000   0.40397351
 85.00000000  79.00000000  92.00000000   0.53801170
 86.00000000  65.00000000  68.00000000   0.51127820
 87.00000000  73.00000000 170.00000000   0.69958848
 88.00000000  37.00000000 141.00000000   0.79213483
 89.00000000 100.00000000  75.00000000   0.42857143
 90.00000000  91.00000000 107.00000000   0.54040404
 91.00000000  97.00000000  92.00000000   0.48677249
 92.00000000 155.00000000  93.00000000   0.37500000
 93.00000000  23.00000000 124.00000000   0.84353741
 94.00000000  99.00000000 115.00000000   0.53738318
 95.00000000  87.00000000  82.00000000   0.48520710
 96.00000000 120.00000000 114.00000000   0.48717949
 97.00000000  26.00000000 120.00000000   0.82191781
 98.00000000 107.00000000  82.00000000   0.43386243
 99.00000000  81.00000000 128.00000000   0.61244019
100.00000000  82.00000000 108.00000000   0.56842105
101.00000000 120.00000000 109.00000000   0.47598253
102.00000000  67.00000000 177.00000000   0.72540984
103.00000000 130.00000000 151.00000000   0.53736655
104.00000000  90.00000000  44.00000000   0.32835821
105.00000000  73.00000000 117.00000000   0.61578947
106.00000000  70.00000000  91.00000000   0.56521739
107.00000000  80.00000000 121.00000000   0.60199005
108.00000000  90.00000000  21.00000000   0.18918919
109.00000000 144.00000000 107.00000000   0.42629482
110.00000000  93.00000000  83.00000000   0.47159091
111.00000000  97.00000000  86.00000000   0.46994536
112.00000000 281.00000000   0.00000000   0.00000000
113.00000000 276.00000000  -6.00000000  -0.02222222
114.00000000 241.00000000  -6.00000000  -0.02553191
115.00000000 249.00000000   4.00000000   0.01581028
116.00000000 278.00000000  12.00000000   0.04137931
117.00000000 301.00000000  13.00000000   0.04140127
118.00000000 273.00000000 -23.00000000  -0.09200000
119.00000000 325.00000000  38.00000000   0.10468320
120.00000000 353.00000000 -15.00000000  -0.04437870
121.00000000 405.00000000  15.00000000   0.03571429
122.00000000 308.00000000  44.00000000   0.12500000
123.00000000 348.00000000 -24.00000000  -0.07407407
124.00000000 297.00000000 -10.00000000  -0.03484321
125.00000000 275.00000000   2.00000000   0.00722022
126.00000000 317.00000000 -14.00000000  -0.04620462
127.00000000 337.00000000  24.00000000   0.06648199
128.00000000 312.00000000  27.00000000   0.07964602
129.00000000 294.00000000  33.00000000   0.10091743
130.00000000 360.00000000  31.00000000   0.07928389
131.00000000 380.00000000   5.00000000   0.01298701
132.00000000 370.00000000 -16.00000000  -0.04519774
133.00000000 331.00000000 -50.00000000  -0.17793594
134.00000000 405.00000000  12.00000000   0.02877698
135.00000000 262.00000000 -21.00000000  -0.08713693
136.00000000 305.00000000 -19.00000000  -0.06643357
137.00000000 274.00000000   3.00000000   0.01083032
138.00000000 309.00000000  -2.00000000  -0.00651466
139.00000000 366.00000000   4.00000000   0.01081081
140.00000000 289.00000000 -18.00000000  -0.06642066
141.00000000 328.00000000  30.00000000   0.08379888
142.00000000 284.00000000   8.00000000   0.02739726
143.00000000 311.00000000  21.00000000   0.06325301
144.00000000 326.00000000   2.00000000   0.00609756
145.00000000 265.00000000 -18.00000000  -0.07287449
146.00000000 324.00000000 -14.00000000  -0.04516129
147.00000000 327.00000000  -9.00000000  -0.02830189
148.00000000 321.00000000   3.00000000   0.00925926
149.00000000 281.00000000 -18.00000000  -0.06844106
150.00000000 315.00000000 -34.00000000  -0.12099644
151.00000000 326.00000000  20.00000000   0.05780347
152.00000000 301.00000000 -34.00000000  -0.12734082
153.00000000 286.00000000 -41.00000000  -0.16734694
154.00000000 298.00000000  19.00000000   0.05993691
155.00000000 243.00000000  -1.00000000  -0.00413223
156.00000000 392.00000000 -23.00000000  -0.06233062
157.00000000 417.00000000 -15.00000000  -0.03731343
158.00000000 283.00000000 -29.00000000  -0.11417323
159.00000000 402.00000000 -26.00000000  -0.06914894
160.00000000 247.00000000 -61.00000000  -0.32795699
161.00000000 309.00000000 -16.00000000  -0.05460751
162.00000000 356.00000000 -25.00000000  -0.07552870
163.00000000 297.00000000  39.00000000   0.11607143
164.00000000 350.00000000   3.00000000   0.00849858
165.00000000 271.00000000 -55.00000000  -0.25462963
166.00000000 361.00000000  24.00000000   0.06233766
167.00000000 370.00000000  49.00000000   0.11694511
168.00000000 359.00000000 -29.00000000  -0.08787879
169.00000000 321.00000000  28.00000000   0.08022923
170.00000000 277.00000000  -5.00000000  -0.01838235
171.00000000 269.00000000 -50.00000000  -0.22831050
172.00000000 265.00000000 -11.00000000  -0.04330709
173.00000000 372.00000000   1.00000000   0.00268097
174.00000000 353.00000000 -25.00000000  -0.07621951
175.00000000 319.00000000 -48.00000000  -0.17712177
176.00000000 313.00000000  -4.00000000  -0.01294498
177.00000000 320.00000000 -12.00000000  -0.03896104
178.00000000 382.00000000  26.00000000   0.06372549
179.00000000 331.00000000  23.00000000   0.06497175
180.00000000 393.00000000  -4.00000000  -0.01028278
181.00000000 274.00000000  13.00000000   0.04529617
182.00000000 361.00000000  57.00000000   0.13636364
183.00000000 226.00000000 -42.00000000  -0.22826087
184.00000000 391.00000000  15.00000000   0.03694581
185.00000000 332.00000000 -50.00000000  -0.17730496
186.00000000 288.00000000 -59.00000000  -0.25764192
187.00000000 328.00000000 -12.00000000  -0.03797468
188.00000000 345.00000000  -6.00000000  -0.01769912
189.00000000 359.00000000 -27.00000000  -0.08132530
190.00000000 365.00000000  -7.00000000  -0.01955307
191.00000000 282.00000000 -49.00000000  -0.21030043
192.00000000 295.00000000 -37.00000000  -0.14341085
193.00000000 263.00000000 -25.00000000  -0.10504202
194.00000000 408.00000000 -61.00000000  -0.17579251
195.00000000 316.00000000 -41.00000000  -0.14909091
196.00000000 296.00000000 -40.00000000  -0.15625000
197.00000000 377.00000000 -50.00000000  -0.15290520
198.00000000 260.00000000   8.00000000   0.02985075
199.00000000 381.00000000  -7.00000000  -0.01871658
200.00000000 323.00000000   1.00000000   0.00308642
201.00000000 234.00000000  63.00000000   0.21212121
202.00000000 390.00000000   6.00000000   0.01515152
203.00000000 330.00000000 -23.00000000  -0.07491857
204.00000000 407.00000000 -20.00000000  -0.05167959
205.00000000 283.00000000 -17.00000000  -0.06390977
206.00000000 350.00000000  37.00000000   0.09560724
207.00000000 328.00000000 -34.00000000  -0.11564626
208.00000000 243.00000000 -23.00000000  -0.10454545
209.00000000 304.00000000 -28.00000000  -0.10144928
210.00000000 330.00000000  21.00000000   0.05982906
211.00000000 374.00000000 -36.00000000  -0.10650888
212.00000000 252.00000000  -4.00000000  -0.01612903
213.00000000 411.00000000  29.00000000   0.06590909
214.00000000 314.00000000 -42.00000000  -0.15441176
215.00000000 387.00000000 -15.00000000  -0.04032258
216.00000000 352.00000000   9.00000000   0.02493075
217.00000000 305.00000000  17.00000000   0.05279503
218.00000000 360.00000000  10.00000000   0.02702703
219.00000000 302.00000000  24.00000000   0.07361963
220.00000000 342.00000000  48.00000000   0.12307692
221.00000000 382.00000000 -31.00000000  -0.08831909
222.00000000 315.00000000   3.00000000   0.00943396
223.00000000 317.00000000 -22.00000000  -0.07457627
224.00000000 233.00000000 -18.00000000  -0.08372093
225.00000000 251.00000000   0.00000000   0.00000000
226.00000000 393.00000000 -17.00000000  -0.04521277
227.00000000 342.00000000 -27.00000000  -0.08571429
228.00000000 495.00000000  22.00000000   0.04255319
229.00000000 349.00000000 -32.00000000  -0.10094637
230.00000000 333.00000000 -56.00000000  -0.20216606
231.00000000 314.00000000 -14.00000000  -0.04666667
232.00000000 340.00000000 -22.00000000  -0.06918239
233.00000000 306.00000000 -33.00000000  -0.12087912
234.00000000 378.00000000  17.00000000   0.04303797
235.00000000 282.00000000 -36.00000000  -0.14634146
236.00000000 252.00000000   0.00000000   0.00000000
237.00000000 351.00000000  -6.00000000  -0.01739130
238.00000000 330.00000000 -33.00000000  -0.11111111
239.00000000 284.00000000 -11.00000000  -0.04029304
240.00000000 357.00000000 -46.00000000  -0.14790997
241.00000000 365.00000000 -42.00000000  -0.13003096
242.00000000 336.00000000 -63.00000000  -0.23076923
243.00000000 396.00000000 -14.00000000  -0.03664921
244.00000000 375.00000000  18.00000000   0.04580153
245.00000000 317.00000000  31.00000000   0.08908046
246.00000000 326.00000000   4.00000000   0.01212121
247.00000000 337.00000000 -29.00000000  -0.09415584
248.00000000 383.00000000  14.00000000   0.03526448
249.00000000 321.00000000 -31.00000000  -0.10689655
250.00000000 293.00000000 -65.00000000  -0.28508772
251.00000000 382.00000000  18.00000000   0.04500000
252.00000000 401.00000000   0.00000000   0.00000000
253.00000000 373.00000000   2.00000000   0.00533333
254.00000000 349.00000000 -23.00000000  -0.07055215
255.00000000 340.00000000 -11.00000000  -0.03343465
256.00000000 411.00000000  27.00000000   0.06164384
257.00000000 442.00000000  -7.00000000  -0.01609195
258.00000000 326.00000000 -46.00000000  -0.16428571
259.00000000 355.00000000 -40.00000000  -0.12698413
260.00000000 383.00000000 -18.00000000  -0.04931507
261.00000000 393.00000000 -11.00000000  -0.02879581
262.00000000 452.00000000  18.00000000   0.03829787
263.00000000 386.00000000 -11.00000000  -0.02933333
264.00000000 381.00000000  19.00000000   0.04750000
265.00000000 293.00000000  15.00000000   0.04870130
266.00000000 369.00000000 -36.00000000  -0.10810811
267.00000000 408.00000000  -2.00000000  -0.00492611
268.00000000 352.00000000  21.00000000   0.05630027
269.00000000 297.00000000   3.00000000   0.01000000
270.00000000 356.00000000 -37.00000000  -0.11598746
271.00000000 345.00000000 -49.00000000  -0.16554054
272.00000000 368.00000000   6.00000000   0.01604278
273.00000000 407.00000000 -19.00000000  -0.04896907
274.00000000 327.00000000 -33.00000000  -0.11224490
275.00000000 355.00000000  -9.00000000  -0.02601156
276.00000000 325.00000000 -42.00000000  -0.14840989
277.00000000 261.00000000  34.00000000   0.11525424
278.00000000 394.00000000 -15.00000000  -0.03957784
279.00000000 382.00000000  15.00000000   0.03778338
280.00000000 329.00000000 -42.00000000  -0.14634146
281.00000000 302.00000000 -12.00000000  -0.04137931
282.00000000 375.00000000 -19.00000000  -0.05337079
283.00000000 325.00000000   0.00000000   0.00000000
284.00000000 322.00000000 -53.00000000  -0.19702602
285.00000000 335.00000000   3.00000000   0.00887574
286.00000000 406.00000000   7.00000000   0.01694915
287.00000000 365.00000000 -40.00000000  -0.12307692
288.00000000 328.00000000  13.00000000   0.03812317
289.00000000 319.00000000  -3.00000000  -0.00949367
290.00000000 393.00000000 -21.00000000  -0.05645161
291.00000000 389.00000000 -25.00000000  -0.06868132
292.00000000 356.00000000  47.00000000   0.11662531
293.00000000 262.00000000   5.00000000   0.01872659
294.00000000 326.00000000 -14.00000000  -0.04487179
295.00000000 292.00000000 -27.00000000  -0.10188679
296.00000000 335.00000000 -62.00000000  -0.22710623
297.00000000 291.00000000   5.00000000   0.01689189
298.00000000 381.00000000 -24.00000000  -0.06722689
299.00000000 417.00000000 -47.00000000  -0.12702703
300.00000000 356.00000000 -36.00000000  -0.11250000
301.00000000 381.00000000 -23.00000000  -0.06424581
302.00000000 334.00000000 -42.00000000  -0.14383562
303.00000000 320.00000000  -8.00000000  -0.02564103
304.00000000 398.00000000 -22.00000000  -0.05851064
305.00000000 321.00000000   2.00000000   0.00619195
306.00000000 434.00000000  -4.00000000  -0.00930233
307.00000000 407.00000000 -11.00000000  -0.02777778
308.00000000 400.00000000  -6.00000000  -0.01522843
309.00000000 372.00000000  -4.00000000  -0.01086957
310.00000000 346.00000000  15.00000000   0.04155125
311.00000000 358.00000000 -15.00000000  -0.04373178
312.00000000 381.00000000 -26.00000000  -0.07323944
313.00000000 297.00000000 -11.00000000  -0.03846154
314.00000000 342.00000000 -41.00000000  -0.13621262
315.00000000 329.00000000 -31.00000000  -0.10402685
316.00000000 332.00000000   3.00000000   0.00895522
317.00000000 312.00000000 -25.00000000  -0.08710801
318.00000000 364.00000000 -36.00000000  -0.10975610
319.00000000 390.00000000  -8.00000000  -0.02094241
320.00000000 471.00000000 -56.00000000  -0.13493976
321.00000000 375.00000000  -2.00000000  -0.00536193
322.00000000 339.00000000 -56.00000000  -0.19787986
323.00000000 404.00000000 -13.00000000  -0.03324808
324.00000000 369.00000000 -35.00000000  -0.10479042
325.00000000 370.00000000 -19.00000000  -0.05413105
326.00000000 350.00000000  -1.00000000  -0.00286533
327.00000000 316.00000000  -5.00000000  -0.01607717
328.00000000 347.00000000   6.00000000   0.01699717
329.00000000 331.00000000 -62.00000000  -0.23048327
330.00000000 405.00000000  15.00000000   0.03571429
331.00000000 348.00000000 -16.00000000  -0.04819277
332.00000000 311.00000000 -33.00000000  -0.11870504
333.00000000 381.00000000 -43.00000000  -0.12721893
334.00000000 294.00000000 -39.00000000  -0.15294118
335.00000000 289.00000000  18.00000000   0.05863192
336.00000000 347.00000000   7.00000000   0.01977401
337.00000000 296.00000000  16.00000000   0.05128205
338.00000000 316.00000000   7.00000000   0.02167183
339.00000000 302.00000000 -40.00000000  -0.15267176
340.00000000 355.00000000 -27.00000000  -0.08231707
341.00000000 425.00000000 -38.00000000  -0.09819121
342.00000000 397.00000000 -48.00000000  -0.13753582
343.00000000 352.00000000 -13.00000000  -0.03834808
344.00000000 388.00000000  13.00000000   0.03241895
345.00000000 409.00000000 -58.00000000  -0.16524217
346.00000000 416.00000000  -9.00000000  -0.02211302
347.00000000 343.00000000  10.00000000   0.02832861
348.00000000 429.00000000 -11.00000000  -0.02631579
349.00000000 386.00000000 -10.00000000  -0.02659574
350.00000000 342.00000000   0.00000000   0.00000000
351.00000000 406.00000000  17.00000000   0.04018913
352.00000000 323.00000000  15.00000000   0.04437870
353.00000000 353.00000000  16.00000000   0.04336043
354.00000000 384.00000000 -20.00000000  -0.05494505
355.00000000 329.00000000   1.00000000   0.00303030
356.00000000 425.00000000   2.00000000   0.00468384
357.00000000 383.00000000 -25.00000000  -0.06983240
358.00000000 366.00000000 -18.00000000  -0.05172414
359.00000000 345.00000000 -56.00000000  -0.19377163
360.00000000 359.00000000  -1.00000000  -0.00279330
361.00000000 388.00000000  23.00000000   0.05596107
362.00000000 407.00000000 -41.00000000  -0.11202186
363.00000000 340.00000000 -28.00000000  -0.08974359
364.00000000 309.00000000 -22.00000000  -0.07665505
365.00000000 418.00000000 -19.00000000  -0.04761905
366.00000000 273.00000000 -25.00000000  -0.10080645
367.00000000 395.00000000 -31.00000000  -0.08516484
368.00000000 295.00000000  22.00000000   0.06940063
369.00000000 313.00000000 -37.00000000  -0.13405797
370.00000000 286.00000000 -14.00000000  -0.05147059
371.00000000 392.00000000 -70.00000000  -0.21739130
372.00000000 280.00000000 -11.00000000  -0.04089219
373.00000000 362.00000000 -29.00000000  -0.08708709
374.00000000 391.00000000 -52.00000000  -0.15339233
375.00000000 344.00000000 -12.00000000  -0.03614458
376.00000000 301.00000000 -11.00000000  -0.03793103
377.00000000 366.00000000 -46.00000000  -0.14375000
378.00000000 394.00000000 -23.00000000  -0.06199461
379.00000000 375.00000000  13.00000000   0.03350515
380.00000000 310.00000000   2.00000000   0.00641026
381.00000000 319.00000000 -19.00000000  -0.06333333
382.00000000 369.00000000 -25.00000000  -0.07267442
383.00000000 248.00000000 -48.00000000  -0.24000000
384.00000000 281.00000000   8.00000000   0.02768166
385.00000000 338.00000000  11.00000000   0.03151862
386.00000000 342.00000000 -32.00000000  -0.10322581
387.00000000 348.00000000 -26.00000000  -0.08074534
388.00000000 334.00000000  -9.00000000  -0.02769231
389.00000000 355.00000000 -20.00000000  -0.05970149
390.00000000 306.00000000 -32.00000000  -0.11678832
391.00000000 384.00000000 -22.00000000  -0.06077348
392.00000000 403.00000000 -49.00000000  -0.13841808
393.00000000 294.00000000  -6.00000000  -0.02083333
394.00000000 287.00000000  -9.00000000  -0.03237410
395.00000000 304.00000000 -44.00000000  -0.16923077
396.00000000 331.00000000 -42.00000000  -0.14532872
397.00000000 419.00000000 -30.00000000  -0.07712082
398.00000000 331.00000000   1.00000000   0.00301205
399.00000000 306.00000000  -8.00000000  -0.02684564
400.00000000 292.00000000  13.00000000   0.04262295
401.00000000 263.00000000  -3.00000000  -0.01153846
402.00000000 405.00000000 -21.00000000  -0.05468750
403.00000000 377.00000000 -24.00000000  -0.06798867
404.00000000 306.00000000 -48.00000000  -0.18604651
405.00000000 305.00000000 -12.00000000  -0.04095563
406.00000000 341.00000000 -43.00000000  -0.14429530
407.00000000 316.00000000 -26.00000000  -0.08965517
408.00000000 407.00000000 -49.00000000  -0.13687151
409.00000000 348.00000000 -26.00000000  -0.08074534
410.00000000 338.00000000 -55.00000000  -0.19434629
411.00000000 310.00000000 -22.00000000  -0.07638889
412.00000000 314.00000000 -17.00000000  -0.05723906
413.00000000 427.00000000 -12.00000000  -0.02891566
414.00000000 314.00000000 -24.00000000  -0.08275862
415.00000000 371.00000000 -21.00000000  -0.06000000
416.00000000 286.00000000 -28.00000000  -0.10852713
417.00000000 245.00000000  31.00000000   0.11231884
418.00000000 396.00000000 -30.00000000  -0.08196721
419.00000000 321.00000000   3.00000000   0.00925926
420.00000000 368.00000000 -29.00000000  -0.08554572
421.00000000 285.00000000   8.00000000   0.02730375
422.00000000 251.00000000  14.00000000   0.05283019
423.00000000 321.00000000 -29.00000000  -0.09931507
424.00000000 205.00000000 -35.00000000  -0.20588235
425.00000000 261.00000000 -25.00000000  -0.10593220
426.00000000 282.00000000 -48.00000000  -0.20512821
427.00000000 340.00000000 -43.00000000  -0.14478114
428.00000000 323.00000000 -14.00000000  -0.04530744
429.00000000 309.00000000   8.00000000   0.02523659
430.00000000 252.00000000 -46.00000000  -0.22330097
431.00000000 318.00000000 -52.00000000  -0.19548872
432.00000000 364.00000000 -43.00000000  -0.13395639
433.00000000 247.00000000 -22.00000000  -0.09777778
434.00000000 283.00000000 -38.00000000  -0.15510204
435.00000000 369.00000000 -20.00000000  -0.05730659
436.00000000 391.00000000  -7.00000000  -0.01822917
437.00000000 271.00000000  15.00000000   0.05244755
438.00000000 306.00000000 -26.00000000  -0.09285714
439.00000000 339.00000000 -18.00000000  -0.05607477
440.00000000 297.00000000 -53.00000000  -0.21721311
441.00000000 350.00000000  34.00000000   0.08854167
442.00000000 308.00000000 -28.00000000  -0.10000000
443.00000000 439.00000000 -21.00000000  -0.05023923
444.00000000 278.00000000 -33.00000000  -0.13469388
445.00000000 394.00000000 -30.00000000  -0.08241758
446.00000000 382.00000000  -9.00000000  -0.02412869
447.00000000 325.00000000 -62.00000000  -0.23574144
448.00000000 374.00000000  -8.00000000  -0.02185792
449.00000000 272.00000000 -44.00000000  -0.19298246
450.00000000 302.00000000 -11.00000000  -0.03780069
451.00000000 376.00000000   7.00000000   0.01827676
452.00000000 328.00000000 -22.00000000  -0.07189542
453.00000000 287.00000000 -34.00000000  -0.13438735
454.00000000 280.00000000 -45.00000000  -0.19148936
455.00000000 349.00000000 -42.00000000  -0.13680782
456.00000000 287.00000000 -53.00000000  -0.22649573
457.00000000 265.00000000 -13.00000000  -0.05158730
458.00000000 266.00000000 -29.00000000  -0.12236287
459.00000000 305.00000000  33.00000000   0.09763314
460.00000000 287.00000000 -31.00000000  -0.12109375
461.00000000 281.00000000   1.00000000   0.00354610
462.00000000 325.00000000 -88.00000000  -0.37130802
463.00000000 288.00000000 -57.00000000  -0.24675325
464.00000000 273.00000000 -65.00000000  -0.31250000
465.00000000 251.00000000 -30.00000000  -0.13574661
466.00000000 330.00000000 -27.00000000  -0.08910891
467.00000000 283.00000000 -31.00000000  -0.12301587
468.00000000 356.00000000  12.00000000   0.03260870
469.00000000 271.00000000  -4.00000000  -0.01498127
470.00000000 337.00000000 -20.00000000  -0.06309148
471.00000000 327.00000000 -36.00000000  -0.12371134
472.00000000 345.00000000 -12.00000000  -0.03603604
473.00000000 259.00000000 -17.00000000  -0.07024793
474.00000000 287.00000000 -14.00000000  -0.05128205
475.00000000 248.00000000 -35.00000000  -0.16431925
476.00000000 346.00000000 -40.00000000  -0.13071895
477.00000000 256.00000000 -42.00000000  -0.19626168
478.00000000 294.00000000 -43.00000000  -0.17131474
479.00000000 251.00000000 -30.00000000  -0.13574661
480.00000000 287.00000000 -60.00000000  -0.26431718
481.00000000 349.00000000 -45.00000000  -0.14802632
482.00000000 234.00000000 -46.00000000  -0.24468085
483.00000000 278.00000000 -65.00000000  -0.30516432
484.00000000 262.00000000 -47.00000000  -0.21860465
485.00000000 350.00000000 -36.00000000  -0.11464968
486.00000000 268.00000000 -48.00000000  -0.21818182
487.00000000 299.00000000 -42.00000000  -0.16342412
488.00000000 420.00000000 -29.00000000  -0.07416880
489.00000000 227.00000000 -13.00000000  -0.06074766
490.00000000 345.00000000 -45.00000000  -0.15000000
491.00000000 273.00000000 -59.00000000  -0.27570093
492.00000000 372.00000000 -72.00000000  -0.24000000
493.00000000 347.00000000 -55.00000000  -0.18835616
494.00000000 283.00000000  10.00000000   0.03412969
495.00000000 404.00000000 -47.00000000  -0.13165266
496.00000000 306.00000000 -36.00000000  -0.13333333
497.00000000 307.00000000 -24.00000000  -0.08480565
498.00000000 286.00000000 -52.00000000  -0.22222222
499.00000000 366.00000000 -45.00000000  -0.14018692
500.00000000 390.00000000 -24.00000000  -0.06557377
