# Supplementary material for: Ubiquitin transfer by a RING E3 ligase occurs from a closed E2~ubiquitin conformation
Source: Nat Commun. 2020 Jun 5;11:2846. doi: 10.1038/s41467-020-16666-y (PMC7275055; doi:10.1038/s41467-020-16666-y)
Supplement: Supplementary file 4 — Source Data [file 41467_2020_16666_MOESM4_ESM.zip › Source_Data/Figures/Figure_5/Figure_5a/ASCII_NoRNF4/16_141with_fret.dat]

 30.00000000 262.00000000 136.00000000   0.34170854
 31.00000000 224.00000000 140.00000000   0.38461538
 32.00000000 234.00000000 168.00000000   0.41791045
 33.00000000 209.00000000 116.00000000   0.35692308
 34.00000000 230.00000000 132.00000000   0.36464088
 35.00000000 270.00000000 178.00000000   0.39732143
 36.00000000 248.00000000 160.00000000   0.39215686
 37.00000000 299.00000000 127.00000000   0.29812207
 38.00000000 271.00000000 136.00000000   0.33415233
 39.00000000 276.00000000 110.00000000   0.28497409
 40.00000000 338.00000000  98.00000000   0.22477064
 41.00000000 162.00000000 146.00000000   0.47402597
 42.00000000 147.00000000 140.00000000   0.48780488
 43.00000000 285.00000000  99.00000000   0.25781250
 44.00000000 271.00000000 204.00000000   0.42947368
 45.00000000 299.00000000 120.00000000   0.28639618
 46.00000000 189.00000000 138.00000000   0.42201835
 47.00000000 190.00000000 159.00000000   0.45558739
 48.00000000 292.00000000 140.00000000   0.32407407
 49.00000000 292.00000000 132.00000000   0.31132075
 50.00000000 265.00000000 245.00000000   0.48039216
 51.00000000 272.00000000  97.00000000   0.26287263
 52.00000000 228.00000000 120.00000000   0.34482759
 53.00000000 226.00000000 137.00000000   0.37741047
 54.00000000 203.00000000 128.00000000   0.38670695
 55.00000000 203.00000000 135.00000000   0.39940828
 56.00000000 192.00000000 183.00000000   0.48800000
 57.00000000 240.00000000 141.00000000   0.37007874
 58.00000000 271.00000000 101.00000000   0.27150538
 59.00000000 289.00000000 135.00000000   0.31839623
 60.00000000 221.00000000 196.00000000   0.47002398
 61.00000000 199.00000000 121.00000000   0.37812500
 62.00000000 257.00000000 101.00000000   0.28212291
 63.00000000 303.00000000 116.00000000   0.27684964
 64.00000000 222.00000000 138.00000000   0.38333333
 65.00000000 168.00000000  91.00000000   0.35135135
 66.00000000 254.00000000 116.00000000   0.31351351
 67.00000000 186.00000000 133.00000000   0.41692790
 68.00000000 204.00000000 123.00000000   0.37614679
 69.00000000 278.00000000 217.00000000   0.43838384
 70.00000000 235.00000000  97.00000000   0.29216867
 71.00000000 291.00000000 176.00000000   0.37687366
 72.00000000 218.00000000 101.00000000   0.31661442
 73.00000000 259.00000000 188.00000000   0.42058166
 74.00000000 272.00000000 140.00000000   0.33980583
 75.00000000 221.00000000  83.00000000   0.27302632
 76.00000000 267.00000000 125.00000000   0.31887755
 77.00000000 249.00000000 139.00000000   0.35824742
 78.00000000 255.00000000 167.00000000   0.39573460
 79.00000000 201.00000000 128.00000000   0.38905775
 80.00000000 282.00000000  73.00000000   0.20563380
 81.00000000 253.00000000 121.00000000   0.32352941
 82.00000000 238.00000000 137.00000000   0.36533333
 83.00000000 279.00000000 125.00000000   0.30940594
 84.00000000 265.00000000 139.00000000   0.34405941
 85.00000000 245.00000000 114.00000000   0.31754875
 86.00000000 370.00000000  35.00000000   0.08641975
 87.00000000 375.00000000  34.00000000   0.08312958
 88.00000000 463.00000000  74.00000000   0.13780261
 89.00000000 401.00000000  28.00000000   0.06526807
 90.00000000 412.00000000  33.00000000   0.07415730
 91.00000000 450.00000000  39.00000000   0.07975460
 92.00000000 388.00000000  25.00000000   0.06053269
 93.00000000 461.00000000  74.00000000   0.13831776
 94.00000000 378.00000000  48.00000000   0.11267606
 95.00000000 396.00000000 -12.00000000  -0.03125000
 96.00000000 387.00000000  32.00000000   0.07637232
 97.00000000 406.00000000  78.00000000   0.16115702
 98.00000000 402.00000000 111.00000000   0.21637427
 99.00000000 373.00000000  38.00000000   0.09245742
100.00000000 396.00000000 -16.00000000  -0.04210526
101.00000000 460.00000000  27.00000000   0.05544148
102.00000000 420.00000000  17.00000000   0.03890160
103.00000000 453.00000000  -2.00000000  -0.00443459
104.00000000 360.00000000  23.00000000   0.06005222
105.00000000 444.00000000  75.00000000   0.14450867
106.00000000 401.00000000  40.00000000   0.09070295
107.00000000 325.00000000  48.00000000   0.12868633
108.00000000 376.00000000  78.00000000   0.17180617
109.00000000 417.00000000  67.00000000   0.13842975
110.00000000 427.00000000  17.00000000   0.03828829
111.00000000 390.00000000  -4.00000000  -0.01036269
112.00000000 339.00000000   6.00000000   0.01739130
113.00000000 387.00000000  32.00000000   0.07637232
114.00000000 430.00000000  22.00000000   0.04867257
115.00000000 446.00000000 -22.00000000  -0.05188679
116.00000000 411.00000000  25.00000000   0.05733945
117.00000000 408.00000000  36.00000000   0.08108108
118.00000000 395.00000000  48.00000000   0.10835214
119.00000000 477.00000000  18.00000000   0.03636364
120.00000000 416.00000000 -15.00000000  -0.03740648
121.00000000 378.00000000  -4.00000000  -0.01069519
122.00000000 447.00000000  21.00000000   0.04487179
123.00000000 415.00000000  -3.00000000  -0.00728155
124.00000000 436.00000000  56.00000000   0.11382114
125.00000000 416.00000000  10.00000000   0.02347418
126.00000000 394.00000000  29.00000000   0.06855792
127.00000000 441.00000000  35.00000000   0.07352941
128.00000000 419.00000000  -5.00000000  -0.01207729
129.00000000 374.00000000  -6.00000000  -0.01630435
130.00000000 420.00000000  48.00000000   0.10256410
131.00000000 439.00000000 -20.00000000  -0.04773270
132.00000000 447.00000000 -31.00000000  -0.07451923
133.00000000 510.00000000  41.00000000   0.07441016
134.00000000 520.00000000   8.00000000   0.01515152
135.00000000 446.00000000   8.00000000   0.01762115
136.00000000 397.00000000  31.00000000   0.07242991
137.00000000 411.00000000  23.00000000   0.05299539
138.00000000 433.00000000   9.00000000   0.02036199
139.00000000 413.00000000  35.00000000   0.07812500
140.00000000 408.00000000  39.00000000   0.08724832
141.00000000 361.00000000  22.00000000   0.05744125
142.00000000 460.00000000  31.00000000   0.06313646
143.00000000 394.00000000   0.00000000   0.00000000
144.00000000 485.00000000  51.00000000   0.09514925
145.00000000 439.00000000   9.00000000   0.02008929
146.00000000 460.00000000  46.00000000   0.09090909
147.00000000 332.00000000 -11.00000000  -0.03426791
148.00000000 301.00000000 -12.00000000  -0.04152249
149.00000000 228.00000000 -16.00000000  -0.07547170
150.00000000 224.00000000  -2.00000000  -0.00900901
151.00000000 334.00000000   1.00000000   0.00298507
152.00000000 226.00000000  21.00000000   0.08502024
153.00000000 265.00000000   6.00000000   0.02214022
154.00000000 287.00000000   4.00000000   0.01374570
155.00000000 314.00000000  43.00000000   0.12044818
156.00000000 308.00000000  27.00000000   0.08059701
157.00000000 302.00000000  14.00000000   0.04430380
158.00000000 254.00000000  26.00000000   0.09285714
159.00000000 350.00000000 -11.00000000  -0.03244838
160.00000000 293.00000000  44.00000000   0.13056380
161.00000000 171.00000000   4.00000000   0.02285714
162.00000000 251.00000000 -10.00000000  -0.04149378
163.00000000 242.00000000  25.00000000   0.09363296
164.00000000 353.00000000 -34.00000000  -0.10658307
165.00000000 190.00000000  -5.00000000  -0.02702703
166.00000000 254.00000000 -31.00000000  -0.13901345
167.00000000 240.00000000 -12.00000000  -0.05263158
168.00000000 292.00000000 -13.00000000  -0.04659498
169.00000000 200.00000000 -14.00000000  -0.07526882
170.00000000 264.00000000 -13.00000000  -0.05179283
171.00000000 260.00000000  16.00000000   0.05797101
172.00000000 265.00000000  15.00000000   0.05357143
173.00000000 262.00000000  12.00000000   0.04379562
174.00000000 274.00000000  14.00000000   0.04861111
175.00000000 288.00000000  15.00000000   0.04950495
176.00000000 310.00000000  -4.00000000  -0.01307190
177.00000000 335.00000000  17.00000000   0.04829545
178.00000000 291.00000000 -35.00000000  -0.13671875
179.00000000 310.00000000  16.00000000   0.04907975
180.00000000 237.00000000  25.00000000   0.09541985
181.00000000 304.00000000  39.00000000   0.11370262
182.00000000 302.00000000  -7.00000000  -0.02372881
183.00000000 235.00000000  43.00000000   0.15467626
184.00000000 283.00000000  -7.00000000  -0.02536232
185.00000000 215.00000000  23.00000000   0.09663866
186.00000000 241.00000000  -8.00000000  -0.03433476
187.00000000 249.00000000 -40.00000000  -0.19138756
188.00000000 249.00000000  30.00000000   0.10752688
189.00000000 270.00000000  21.00000000   0.07216495
190.00000000 332.00000000  30.00000000   0.08287293
191.00000000 260.00000000 -15.00000000  -0.06122449
192.00000000 263.00000000  30.00000000   0.10238908
193.00000000 292.00000000  22.00000000   0.07006369
194.00000000 269.00000000 -11.00000000  -0.04263566
195.00000000 299.00000000 -27.00000000  -0.09926471
196.00000000 257.00000000  24.00000000   0.08540925
197.00000000 267.00000000  -7.00000000  -0.02692308
198.00000000 262.00000000  17.00000000   0.06093190
199.00000000 239.00000000 -11.00000000  -0.04824561
200.00000000 269.00000000  54.00000000   0.16718266
201.00000000 238.00000000  -1.00000000  -0.00421941
202.00000000 319.00000000  32.00000000   0.09116809
203.00000000 282.00000000 -35.00000000  -0.14170040
204.00000000 300.00000000  27.00000000   0.08256881
205.00000000 324.00000000  11.00000000   0.03283582
206.00000000 224.00000000 -17.00000000  -0.08212560
207.00000000 332.00000000   3.00000000   0.00895522
208.00000000 321.00000000   3.00000000   0.00925926
209.00000000 291.00000000   0.00000000   0.00000000
210.00000000 309.00000000 -44.00000000  -0.16603774
211.00000000 294.00000000 -13.00000000  -0.04626335
212.00000000 326.00000000  -7.00000000  -0.02194357
213.00000000 232.00000000 -20.00000000  -0.09433962
214.00000000 285.00000000 -23.00000000  -0.08778626
215.00000000 238.00000000  -7.00000000  -0.03030303
216.00000000 352.00000000 -17.00000000  -0.05074627
217.00000000 306.00000000  19.00000000   0.05846154
218.00000000 289.00000000  -7.00000000  -0.02482270
219.00000000 245.00000000 -19.00000000  -0.08407080
220.00000000 268.00000000   3.00000000   0.01107011
221.00000000 284.00000000   1.00000000   0.00350877
222.00000000 311.00000000  -6.00000000  -0.01967213
223.00000000 329.00000000  36.00000000   0.09863014
224.00000000 349.00000000 -19.00000000  -0.05757576
225.00000000 300.00000000   7.00000000   0.02280130
226.00000000 305.00000000  21.00000000   0.06441718
227.00000000 303.00000000  42.00000000   0.12173913
228.00000000 276.00000000   6.00000000   0.02127660
229.00000000 270.00000000 -20.00000000  -0.08000000
230.00000000 268.00000000  16.00000000   0.05633803
231.00000000 269.00000000  -4.00000000  -0.01509434
232.00000000 302.00000000 -45.00000000  -0.17509728
233.00000000 276.00000000 -39.00000000  -0.16455696
234.00000000 234.00000000 -31.00000000  -0.15270936
235.00000000 243.00000000  39.00000000   0.13829787
236.00000000 268.00000000   0.00000000   0.00000000
237.00000000 310.00000000 -19.00000000  -0.06529210
238.00000000 276.00000000 -22.00000000  -0.08661417
239.00000000 258.00000000 -14.00000000  -0.05737705
240.00000000 241.00000000 -12.00000000  -0.05240175
241.00000000 318.00000000 -14.00000000  -0.04605263
242.00000000 320.00000000  18.00000000   0.05325444
243.00000000 258.00000000 -21.00000000  -0.08860759
244.00000000 341.00000000  27.00000000   0.07336957
245.00000000 267.00000000 -24.00000000  -0.09876543
246.00000000 238.00000000 -19.00000000  -0.08675799
247.00000000 283.00000000 -22.00000000  -0.08429119
248.00000000 231.00000000 -25.00000000  -0.12135922
249.00000000 241.00000000 -14.00000000  -0.06167401
250.00000000 271.00000000  -7.00000000  -0.02651515
251.00000000 196.00000000 -25.00000000  -0.14619883
252.00000000 283.00000000   1.00000000   0.00352113
253.00000000 296.00000000  22.00000000   0.06918239
254.00000000 331.00000000   5.00000000   0.01488095
255.00000000 179.00000000 -13.00000000  -0.07831325
256.00000000 204.00000000  10.00000000   0.04672897
257.00000000 274.00000000  19.00000000   0.06484642
258.00000000 220.00000000  -6.00000000  -0.02803738
259.00000000 271.00000000  -9.00000000  -0.03435115
260.00000000 194.00000000 -12.00000000  -0.06593407
261.00000000 284.00000000  17.00000000   0.05647841
262.00000000 264.00000000  13.00000000   0.04693141
263.00000000 274.00000000 -45.00000000  -0.19650655
264.00000000 248.00000000  -5.00000000  -0.02057613
265.00000000 274.00000000  32.00000000   0.10457516
266.00000000 265.00000000 -11.00000000  -0.04330709
267.00000000 260.00000000  -9.00000000  -0.03585657
268.00000000 306.00000000  22.00000000   0.06707317
269.00000000 325.00000000  35.00000000   0.09722222
270.00000000 296.00000000 -34.00000000  -0.12977099
271.00000000 287.00000000 -22.00000000  -0.08301887
272.00000000 292.00000000 -26.00000000  -0.09774436
273.00000000 235.00000000 -15.00000000  -0.06818182
274.00000000 217.00000000  -5.00000000  -0.02358491
275.00000000 315.00000000  -8.00000000  -0.02605863
276.00000000 262.00000000  30.00000000   0.10273973
277.00000000 240.00000000 -22.00000000  -0.10091743
278.00000000 224.00000000  15.00000000   0.06276151
279.00000000 290.00000000 -11.00000000  -0.03942652
280.00000000 257.00000000   0.00000000   0.00000000
281.00000000 322.00000000  -5.00000000  -0.01577287
282.00000000 271.00000000  -2.00000000  -0.00743494
283.00000000 270.00000000 -52.00000000  -0.23853211
284.00000000 273.00000000  26.00000000   0.08695652
285.00000000 266.00000000 -13.00000000  -0.05138340
286.00000000 252.00000000 -10.00000000  -0.04132231
287.00000000 152.00000000 -15.00000000  -0.10948905
288.00000000 226.00000000 -16.00000000  -0.07619048
289.00000000 321.00000000  -7.00000000  -0.02229299
290.00000000 213.00000000 -44.00000000  -0.26035503
291.00000000 270.00000000  -4.00000000  -0.01503759
292.00000000 280.00000000 -50.00000000  -0.21739130
293.00000000 199.00000000  -1.00000000  -0.00505051
294.00000000 293.00000000 -29.00000000  -0.10984848
295.00000000 307.00000000  -7.00000000  -0.02333333
296.00000000 178.00000000   8.00000000   0.04301075
297.00000000 287.00000000   3.00000000   0.01034483
298.00000000 270.00000000   9.00000000   0.03225806
299.00000000 256.00000000  10.00000000   0.03759398
300.00000000 274.00000000 -26.00000000  -0.10483871
301.00000000 328.00000000  -6.00000000  -0.01863354
302.00000000 301.00000000   2.00000000   0.00660066
303.00000000 307.00000000  26.00000000   0.07807808
304.00000000 379.00000000  -7.00000000  -0.01881720
305.00000000 277.00000000 -34.00000000  -0.13991770
306.00000000 219.00000000 -21.00000000  -0.10606061
307.00000000 285.00000000 -25.00000000  -0.09615385
308.00000000 288.00000000  -6.00000000  -0.02127660
309.00000000 275.00000000   2.00000000   0.00722022
310.00000000 290.00000000  26.00000000   0.08227848
311.00000000 272.00000000   6.00000000   0.02158273
312.00000000 250.00000000   5.00000000   0.01960784
313.00000000 326.00000000  40.00000000   0.10928962
314.00000000 254.00000000   0.00000000   0.00000000
315.00000000 295.00000000  12.00000000   0.03908795
316.00000000 279.00000000 -28.00000000  -0.11155378
317.00000000 281.00000000 -27.00000000  -0.10629921
318.00000000 192.00000000  20.00000000   0.09433962
319.00000000 254.00000000 -11.00000000  -0.04526749
320.00000000 314.00000000  -5.00000000  -0.01618123
321.00000000 222.00000000   1.00000000   0.00448430
322.00000000 238.00000000 -32.00000000  -0.15533981
323.00000000 327.00000000  12.00000000   0.03539823
324.00000000 212.00000000 -28.00000000  -0.15217391
325.00000000 245.00000000   4.00000000   0.01606426
326.00000000 224.00000000  -5.00000000  -0.02283105
327.00000000 268.00000000   7.00000000   0.02545455
328.00000000 333.00000000  20.00000000   0.05665722
329.00000000 273.00000000 -10.00000000  -0.03802281
330.00000000 264.00000000 -46.00000000  -0.21100917
331.00000000 277.00000000  -5.00000000  -0.01838235
332.00000000 287.00000000 -16.00000000  -0.05904059
333.00000000 301.00000000 -16.00000000  -0.05614035
334.00000000 263.00000000 -13.00000000  -0.05200000
335.00000000 349.00000000  -1.00000000  -0.00287356
336.00000000 266.00000000 -30.00000000  -0.12711864
337.00000000 379.00000000  -1.00000000  -0.00264550
338.00000000 309.00000000  23.00000000   0.06927711
339.00000000 261.00000000  18.00000000   0.06451613
340.00000000 246.00000000   6.00000000   0.02380952
341.00000000 326.00000000  12.00000000   0.03550296
342.00000000 285.00000000   5.00000000   0.01724138
343.00000000 315.00000000 -19.00000000  -0.06418919
344.00000000 322.00000000 -39.00000000  -0.13780919
345.00000000 292.00000000 -17.00000000  -0.06181818
346.00000000 233.00000000 -15.00000000  -0.06880734
347.00000000 314.00000000 -38.00000000  -0.13768116
348.00000000 247.00000000 -38.00000000  -0.18181818
349.00000000 306.00000000 -16.00000000  -0.05517241
350.00000000 214.00000000 -52.00000000  -0.32098765
351.00000000 277.00000000   8.00000000   0.02807018
352.00000000 275.00000000 -24.00000000  -0.09561753
353.00000000 251.00000000 -35.00000000  -0.16203704
354.00000000 262.00000000 -21.00000000  -0.08713693
355.00000000 266.00000000 -60.00000000  -0.29126214
356.00000000 286.00000000  -2.00000000  -0.00704225
357.00000000 281.00000000 -25.00000000  -0.09765625
358.00000000 242.00000000  -2.00000000  -0.00833333
359.00000000 277.00000000  12.00000000   0.04152249
360.00000000 240.00000000 -24.00000000  -0.11111111
361.00000000 239.00000000  17.00000000   0.06640625
362.00000000 256.00000000   3.00000000   0.01158301
363.00000000 258.00000000 -15.00000000  -0.06172840
364.00000000 201.00000000 -27.00000000  -0.15517241
365.00000000 297.00000000 -40.00000000  -0.15564202
366.00000000 228.00000000 -31.00000000  -0.15736041
367.00000000 221.00000000  11.00000000   0.04741379
368.00000000 306.00000000 -19.00000000  -0.06620209
369.00000000 193.00000000  -8.00000000  -0.04324324
370.00000000 221.00000000 -40.00000000  -0.22099448
371.00000000 288.00000000 -42.00000000  -0.17073171
372.00000000 304.00000000 -33.00000000  -0.12177122
373.00000000 275.00000000  22.00000000   0.07407407
374.00000000 251.00000000  -4.00000000  -0.01619433
375.00000000 286.00000000 -30.00000000  -0.11718750
376.00000000 259.00000000  -8.00000000  -0.03187251
377.00000000 248.00000000 -14.00000000  -0.05982906
378.00000000 293.00000000 -27.00000000  -0.10150376
379.00000000 212.00000000 -27.00000000  -0.14594595
380.00000000 255.00000000 -14.00000000  -0.05809129
381.00000000 210.00000000  34.00000000   0.13934426
382.00000000 231.00000000 -11.00000000  -0.05000000
383.00000000 301.00000000 -39.00000000  -0.14885496
384.00000000 217.00000000 -19.00000000  -0.09595960
385.00000000 254.00000000 -11.00000000  -0.04526749
386.00000000 270.00000000 -46.00000000  -0.20535714
387.00000000 387.00000000 -20.00000000  -0.05449591
388.00000000 268.00000000 -12.00000000  -0.04687500
389.00000000 282.00000000 -24.00000000  -0.09302326
390.00000000 271.00000000 -24.00000000  -0.09716599
391.00000000 245.00000000 -30.00000000  -0.13953488
392.00000000 235.00000000 -15.00000000  -0.06818182
393.00000000 264.00000000  -3.00000000  -0.01149425
394.00000000 266.00000000 -17.00000000  -0.06827309
395.00000000 270.00000000 -41.00000000  -0.17903930
396.00000000 221.00000000 -52.00000000  -0.30769231
397.00000000 240.00000000 -36.00000000  -0.17647059
398.00000000 280.00000000 -50.00000000  -0.21739130
399.00000000 260.00000000 -28.00000000  -0.12068966
400.00000000 321.00000000 -34.00000000  -0.11846690
401.00000000 239.00000000 -10.00000000  -0.04366812
402.00000000 226.00000000 -17.00000000  -0.08133971
403.00000000 183.00000000   4.00000000   0.02139037
404.00000000 220.00000000   3.00000000   0.01345291
405.00000000 254.00000000 -33.00000000  -0.14932127
406.00000000 209.00000000 -22.00000000  -0.11764706
407.00000000 248.00000000  15.00000000   0.05703422
408.00000000 304.00000000  -7.00000000  -0.02356902
409.00000000 208.00000000  -9.00000000  -0.04522613
410.00000000 277.00000000 -53.00000000  -0.23660714
411.00000000 325.00000000 -34.00000000  -0.11683849
412.00000000 247.00000000 -12.00000000  -0.05106383
413.00000000 235.00000000   6.00000000   0.02489627
414.00000000 258.00000000 -59.00000000  -0.29648241
415.00000000 235.00000000  -1.00000000  -0.00427350
416.00000000 288.00000000 -38.00000000  -0.15200000
417.00000000 244.00000000   5.00000000   0.02008032
418.00000000 239.00000000 -37.00000000  -0.18316832
419.00000000 276.00000000  -5.00000000  -0.01845018
420.00000000 289.00000000 -28.00000000  -0.10727969
421.00000000 281.00000000 -40.00000000  -0.16597510
422.00000000 272.00000000 -10.00000000  -0.03816794
423.00000000 342.00000000 -38.00000000  -0.12500000
424.00000000 191.00000000 -35.00000000  -0.22435897
425.00000000 244.00000000 -20.00000000  -0.08928571
426.00000000 263.00000000 -22.00000000  -0.09128631
427.00000000 312.00000000 -39.00000000  -0.14285714
428.00000000 219.00000000 -32.00000000  -0.17112299
429.00000000 242.00000000 -18.00000000  -0.08035714
430.00000000 224.00000000 -18.00000000  -0.08737864
431.00000000 255.00000000 -46.00000000  -0.22009569
432.00000000 241.00000000 -13.00000000  -0.05701754
433.00000000 286.00000000 -17.00000000  -0.06319703
434.00000000 258.00000000  41.00000000   0.13712375
435.00000000 296.00000000 -28.00000000  -0.10447761
436.00000000 231.00000000 -33.00000000  -0.16666667
437.00000000 296.00000000 -37.00000000  -0.14285714
438.00000000 261.00000000 -15.00000000  -0.06097561
439.00000000 209.00000000 -17.00000000  -0.08854167
440.00000000 227.00000000 -25.00000000  -0.12376238
441.00000000 328.00000000 -24.00000000  -0.07894737
442.00000000 240.00000000 -35.00000000  -0.17073171
443.00000000 217.00000000 -32.00000000  -0.17297297
444.00000000 242.00000000 -29.00000000  -0.13615023
445.00000000 296.00000000 -58.00000000  -0.24369748
446.00000000 249.00000000 -56.00000000  -0.29015544
447.00000000 189.00000000 -31.00000000  -0.19620253
448.00000000 231.00000000 -23.00000000  -0.11057692
449.00000000 229.00000000 -11.00000000  -0.05045872
450.00000000 267.00000000   2.00000000   0.00743494
451.00000000 276.00000000  12.00000000   0.04166667
452.00000000 297.00000000 -27.00000000  -0.10000000
453.00000000 274.00000000   8.00000000   0.02836879
454.00000000 234.00000000 -42.00000000  -0.21875000
455.00000000 231.00000000 -16.00000000  -0.07441860
456.00000000 283.00000000 -16.00000000  -0.05992509
457.00000000 264.00000000   8.00000000   0.02941176
458.00000000 328.00000000 -15.00000000  -0.04792332
459.00000000 297.00000000 -42.00000000  -0.16470588
460.00000000 306.00000000 -34.00000000  -0.12500000
461.00000000 299.00000000 -44.00000000  -0.17254902
462.00000000 248.00000000 -32.00000000  -0.14814815
463.00000000 196.00000000 -10.00000000  -0.05376344
464.00000000 324.00000000 -24.00000000  -0.08000000
465.00000000 287.00000000 -27.00000000  -0.10384615
466.00000000 256.00000000 -65.00000000  -0.34031414
467.00000000 256.00000000 -34.00000000  -0.15315315
468.00000000 344.00000000 -12.00000000  -0.03614458
469.00000000 250.00000000 -24.00000000  -0.10619469
470.00000000 276.00000000 -37.00000000  -0.15481172
471.00000000 223.00000000 -12.00000000  -0.05687204
472.00000000 343.00000000 -26.00000000  -0.08201893
473.00000000 268.00000000 -47.00000000  -0.21266968
474.00000000 294.00000000 -34.00000000  -0.13076923
475.00000000 257.00000000 -28.00000000  -0.12227074
476.00000000 235.00000000  29.00000000   0.10984848
477.00000000 248.00000000  -7.00000000  -0.02904564
478.00000000 224.00000000 -37.00000000  -0.19786096
479.00000000 271.00000000 -26.00000000  -0.10612245
480.00000000 253.00000000 -75.00000000  -0.42134831
481.00000000 201.00000000  -3.00000000  -0.01515152
482.00000000 235.00000000   5.00000000   0.02083333
483.00000000 290.00000000 -53.00000000  -0.22362869
484.00000000 259.00000000   3.00000000   0.01145038
485.00000000 247.00000000  17.00000000   0.06439394
486.00000000 264.00000000 -65.00000000  -0.32663317
487.00000000 293.00000000 -29.00000000  -0.10984848
488.00000000 224.00000000   4.00000000   0.01754386
489.00000000 327.00000000 -53.00000000  -0.19343066
490.00000000 270.00000000 -13.00000000  -0.05058366
491.00000000 240.00000000 -33.00000000  -0.15942029
492.00000000 251.00000000 -23.00000000  -0.10087719
493.00000000 223.00000000 -27.00000000  -0.13775510
494.00000000 230.00000000 -13.00000000  -0.05990783
495.00000000 179.00000000 -41.00000000  -0.29710145
496.00000000 292.00000000 -29.00000000  -0.11026616
497.00000000 254.00000000 -49.00000000  -0.23902439
498.00000000 286.00000000 -20.00000000  -0.07518797
499.00000000 276.00000000  -9.00000000  -0.03370787
500.00000000 245.00000000 -44.00000000  -0.21890547
