# Supplementary material for: Ubiquitin transfer by a RING E3 ligase occurs from a closed E2~ubiquitin conformation
Source: Nat Commun. 2020 Jun 5;11:2846. doi: 10.1038/s41467-020-16666-y (PMC7275055; doi:10.1038/s41467-020-16666-y)
Supplement: Supplementary file 4 — Source Data [file 41467_2020_16666_MOESM4_ESM.zip › Source_Data/Figures/Figure_5/Figure_5a/ASCII_NoRNF4/16_142with_fret.dat]

 30.00000000 153.00000000 220.00000000   0.58981233
 31.00000000  95.00000000 185.00000000   0.66071429
 32.00000000 127.00000000 187.00000000   0.59554140
 33.00000000  82.00000000 234.00000000   0.74050633
 34.00000000  90.00000000 116.00000000   0.56310680
 35.00000000 172.00000000 207.00000000   0.54617414
 36.00000000  76.00000000 209.00000000   0.73333333
 37.00000000 175.00000000 115.00000000   0.39655172
 38.00000000 107.00000000 136.00000000   0.55967078
 39.00000000  70.00000000 184.00000000   0.72440945
 40.00000000  67.00000000 188.00000000   0.73725490
 41.00000000 123.00000000 151.00000000   0.55109489
 42.00000000  78.00000000 172.00000000   0.68800000
 43.00000000  90.00000000 214.00000000   0.70394737
 44.00000000 127.00000000 112.00000000   0.46861925
 45.00000000 160.00000000 165.00000000   0.50769231
 46.00000000 107.00000000 174.00000000   0.61921708
 47.00000000  82.00000000 203.00000000   0.71228070
 48.00000000  67.00000000 254.00000000   0.79127726
 49.00000000  73.00000000 118.00000000   0.61780105
 50.00000000 181.00000000 262.00000000   0.59142212
 51.00000000  65.00000000 141.00000000   0.68446602
 52.00000000  82.00000000 106.00000000   0.56382979
 53.00000000 125.00000000 172.00000000   0.57912458
 54.00000000 154.00000000 191.00000000   0.55362319
 55.00000000 127.00000000 194.00000000   0.60436137
 56.00000000  63.00000000 190.00000000   0.75098814
 57.00000000  80.00000000 154.00000000   0.65811966
 58.00000000 174.00000000 132.00000000   0.43137255
 59.00000000 112.00000000 165.00000000   0.59566787
 60.00000000 170.00000000 133.00000000   0.43894389
 61.00000000  71.00000000 178.00000000   0.71485944
 62.00000000 106.00000000 186.00000000   0.63698630
 63.00000000 162.00000000 171.00000000   0.51351351
 64.00000000 179.00000000 191.00000000   0.51621622
 65.00000000 116.00000000 103.00000000   0.47031963
 66.00000000  86.00000000 157.00000000   0.64609053
 67.00000000 125.00000000 173.00000000   0.58053691
 68.00000000  80.00000000 171.00000000   0.68127490
 69.00000000 115.00000000 232.00000000   0.66858790
 70.00000000 112.00000000 114.00000000   0.50442478
 71.00000000  99.00000000 190.00000000   0.65743945
 72.00000000 102.00000000 171.00000000   0.62637363
 73.00000000 126.00000000 174.00000000   0.58000000
 74.00000000  89.00000000 116.00000000   0.56585366
 75.00000000 100.00000000 179.00000000   0.64157706
 76.00000000 204.00000000 253.00000000   0.55361050
 77.00000000 134.00000000 147.00000000   0.52313167
 78.00000000 210.00000000 120.00000000   0.36363636
 79.00000000 141.00000000 180.00000000   0.56074766
 80.00000000 155.00000000 112.00000000   0.41947566
 81.00000000 152.00000000 182.00000000   0.54491018
 82.00000000  96.00000000 167.00000000   0.63498099
 83.00000000  92.00000000 213.00000000   0.69836066
 84.00000000  68.00000000 174.00000000   0.71900826
 85.00000000 110.00000000 127.00000000   0.53586498
 86.00000000 194.00000000 125.00000000   0.39184953
 87.00000000 143.00000000 148.00000000   0.50859107
 88.00000000 145.00000000 123.00000000   0.45895522
 89.00000000 106.00000000 142.00000000   0.57258065
 90.00000000 126.00000000  61.00000000   0.32620321
 91.00000000 145.00000000 173.00000000   0.54402516
 92.00000000 100.00000000 124.00000000   0.55357143
 93.00000000 148.00000000 139.00000000   0.48432056
 94.00000000 135.00000000 161.00000000   0.54391892
 95.00000000 113.00000000 147.00000000   0.56538462
 96.00000000  99.00000000 151.00000000   0.60400000
 97.00000000 143.00000000 133.00000000   0.48188406
 98.00000000 136.00000000 127.00000000   0.48288973
 99.00000000 106.00000000 187.00000000   0.63822526
100.00000000 156.00000000 169.00000000   0.52000000
101.00000000 160.00000000 174.00000000   0.52095808
102.00000000 120.00000000 225.00000000   0.65217391
103.00000000 125.00000000 122.00000000   0.49392713
104.00000000 116.00000000 192.00000000   0.62337662
105.00000000 136.00000000 147.00000000   0.51943463
106.00000000 107.00000000 145.00000000   0.57539683
107.00000000  89.00000000 172.00000000   0.65900383
108.00000000 109.00000000 189.00000000   0.63422819
109.00000000 176.00000000 107.00000000   0.37809187
110.00000000 171.00000000 129.00000000   0.43000000
111.00000000 148.00000000 111.00000000   0.42857143
112.00000000 121.00000000 168.00000000   0.58131488
113.00000000  22.00000000 137.00000000   0.86163522
114.00000000 163.00000000 177.00000000   0.52058824
115.00000000 157.00000000 196.00000000   0.55524079
116.00000000 139.00000000 174.00000000   0.55591054
117.00000000 106.00000000 160.00000000   0.60150376
118.00000000  83.00000000 127.00000000   0.60476190
119.00000000  94.00000000 191.00000000   0.67017544
120.00000000  74.00000000 120.00000000   0.61855670
121.00000000 100.00000000 114.00000000   0.53271028
122.00000000 119.00000000 169.00000000   0.58680556
123.00000000 142.00000000 189.00000000   0.57099698
124.00000000 107.00000000 149.00000000   0.58203125
125.00000000 136.00000000 177.00000000   0.56549521
126.00000000  75.00000000 144.00000000   0.65753425
127.00000000 168.00000000 110.00000000   0.39568345
128.00000000 364.00000000  78.00000000   0.17647059
129.00000000 412.00000000  62.00000000   0.13080169
130.00000000 445.00000000  63.00000000   0.12401575
131.00000000 446.00000000  52.00000000   0.10441767
132.00000000 419.00000000  76.00000000   0.15353535
133.00000000 361.00000000  27.00000000   0.06958763
134.00000000 336.00000000  23.00000000   0.06406685
135.00000000 470.00000000  51.00000000   0.09788868
136.00000000 332.00000000  80.00000000   0.19417476
137.00000000 450.00000000   4.00000000   0.00881057
138.00000000 532.00000000  42.00000000   0.07317073
139.00000000 435.00000000  49.00000000   0.10123967
140.00000000 495.00000000   2.00000000   0.00402414
141.00000000 483.00000000  43.00000000   0.08174905
142.00000000 431.00000000  11.00000000   0.02488688
143.00000000 537.00000000  34.00000000   0.05954466
144.00000000 453.00000000  76.00000000   0.14366730
145.00000000 495.00000000  89.00000000   0.15239726
146.00000000 440.00000000  51.00000000   0.10386965
147.00000000 402.00000000  87.00000000   0.17791411
148.00000000 397.00000000  55.00000000   0.12168142
149.00000000 418.00000000  73.00000000   0.14867617
150.00000000 539.00000000   8.00000000   0.01462523
151.00000000 539.00000000  32.00000000   0.05604203
152.00000000 506.00000000  43.00000000   0.07832423
153.00000000 412.00000000  20.00000000   0.04629630
154.00000000 423.00000000  31.00000000   0.06828194
155.00000000 447.00000000  61.00000000   0.12007874
156.00000000 465.00000000  75.00000000   0.13888889
157.00000000 488.00000000  -4.00000000  -0.00826446
158.00000000 414.00000000  81.00000000   0.16363636
159.00000000 402.00000000  47.00000000   0.10467706
160.00000000 440.00000000  15.00000000   0.03296703
161.00000000 431.00000000  17.00000000   0.03794643
162.00000000 384.00000000  64.00000000   0.14285714
163.00000000 444.00000000  44.00000000   0.09016393
164.00000000 463.00000000  31.00000000   0.06275304
165.00000000 425.00000000   2.00000000   0.00468384
166.00000000 440.00000000  44.00000000   0.09090909
167.00000000 306.00000000  -8.00000000  -0.02684564
168.00000000 448.00000000  58.00000000   0.11462451
169.00000000 405.00000000 -16.00000000  -0.04113111
170.00000000 421.00000000  37.00000000   0.08078603
171.00000000 449.00000000  48.00000000   0.09657948
172.00000000 427.00000000  37.00000000   0.07974138
173.00000000 532.00000000  25.00000000   0.04488330
174.00000000 444.00000000  40.00000000   0.08264463
175.00000000 424.00000000  33.00000000   0.07221007
176.00000000 453.00000000  13.00000000   0.02789700
177.00000000 364.00000000 -26.00000000  -0.07692308
178.00000000 463.00000000  40.00000000   0.07952286
179.00000000 410.00000000  60.00000000   0.12765957
180.00000000 441.00000000  40.00000000   0.08316008
181.00000000 516.00000000   3.00000000   0.00578035
182.00000000 449.00000000   0.00000000   0.00000000
183.00000000 507.00000000  40.00000000   0.07312614
184.00000000 492.00000000  26.00000000   0.05019305
185.00000000 470.00000000  16.00000000   0.03292181
186.00000000 459.00000000   3.00000000   0.00649351
187.00000000 447.00000000  26.00000000   0.05496829
188.00000000 503.00000000  20.00000000   0.03824092
189.00000000 465.00000000 -12.00000000  -0.02649007
190.00000000 461.00000000  31.00000000   0.06300813
191.00000000 514.00000000  11.00000000   0.02095238
192.00000000 391.00000000  43.00000000   0.09907834
193.00000000 440.00000000  62.00000000   0.12350598
194.00000000 501.00000000  49.00000000   0.08909091
195.00000000 327.00000000  94.00000000   0.22327791
196.00000000 404.00000000   7.00000000   0.01703163
197.00000000 495.00000000  56.00000000   0.10163339
198.00000000 444.00000000  53.00000000   0.10663984
199.00000000 507.00000000   5.00000000   0.00976563
200.00000000 413.00000000  76.00000000   0.15541922
201.00000000 407.00000000 -19.00000000  -0.04896907
202.00000000 508.00000000 -19.00000000  -0.03885481
203.00000000 467.00000000  28.00000000   0.05656566
204.00000000 509.00000000  41.00000000   0.07454545
205.00000000 549.00000000  60.00000000   0.09852217
206.00000000 427.00000000  -1.00000000  -0.00234742
207.00000000 422.00000000  29.00000000   0.06430155
208.00000000 333.00000000  32.00000000   0.08767123
209.00000000 449.00000000  59.00000000   0.11614173
210.00000000 361.00000000  22.00000000   0.05744125
211.00000000 530.00000000  58.00000000   0.09863946
212.00000000 400.00000000  -4.00000000  -0.01010101
213.00000000 429.00000000   6.00000000   0.01379310
214.00000000 442.00000000  22.00000000   0.04741379
215.00000000 447.00000000  11.00000000   0.02401747
216.00000000 438.00000000  19.00000000   0.04157549
217.00000000 418.00000000  34.00000000   0.07522124
218.00000000 393.00000000  41.00000000   0.09447005
219.00000000 368.00000000  22.00000000   0.05641026
220.00000000 478.00000000  46.00000000   0.08778626
221.00000000 344.00000000  38.00000000   0.09947644
222.00000000 493.00000000  25.00000000   0.04826255
223.00000000 363.00000000   5.00000000   0.01358696
224.00000000 373.00000000  31.00000000   0.07673267
225.00000000 412.00000000 -10.00000000  -0.02487562
226.00000000 365.00000000 -14.00000000  -0.03988604
227.00000000 465.00000000   3.00000000   0.00641026
228.00000000 408.00000000  33.00000000   0.07482993
229.00000000 459.00000000  30.00000000   0.06134969
230.00000000 438.00000000  31.00000000   0.06609808
231.00000000 434.00000000  33.00000000   0.07066381
232.00000000 419.00000000  13.00000000   0.03009259
233.00000000 480.00000000  -8.00000000  -0.01694915
234.00000000 391.00000000  12.00000000   0.02977667
235.00000000 318.00000000  55.00000000   0.14745308
236.00000000 533.00000000  49.00000000   0.08419244
237.00000000 426.00000000  11.00000000   0.02517162
238.00000000 483.00000000  72.00000000   0.12972973
239.00000000 355.00000000  46.00000000   0.11471322
240.00000000 465.00000000 -18.00000000  -0.04026846
241.00000000 373.00000000 -26.00000000  -0.07492795
242.00000000 491.00000000  25.00000000   0.04844961
243.00000000 466.00000000 -17.00000000  -0.03786192
244.00000000 378.00000000  44.00000000   0.10426540
245.00000000 489.00000000   3.00000000   0.00609756
246.00000000 448.00000000  -3.00000000  -0.00674157
247.00000000 450.00000000  14.00000000   0.03017241
248.00000000 483.00000000  12.00000000   0.02424242
249.00000000 390.00000000  54.00000000   0.12162162
250.00000000 426.00000000 -29.00000000  -0.07304786
251.00000000 384.00000000  18.00000000   0.04477612
252.00000000 443.00000000 -19.00000000  -0.04481132
253.00000000 475.00000000  22.00000000   0.04426559
254.00000000 420.00000000  37.00000000   0.08096280
255.00000000 395.00000000  17.00000000   0.04126214
256.00000000 455.00000000  32.00000000   0.06570842
257.00000000 383.00000000   2.00000000   0.00519481
258.00000000 488.00000000 -48.00000000  -0.10909091
259.00000000 341.00000000 -13.00000000  -0.03963415
260.00000000 417.00000000  24.00000000   0.05442177
261.00000000 523.00000000  61.00000000   0.10445205
262.00000000 459.00000000 -31.00000000  -0.07242991
263.00000000 362.00000000   4.00000000   0.01092896
264.00000000 558.00000000 -12.00000000  -0.02197802
265.00000000 461.00000000  36.00000000   0.07243461
266.00000000 458.00000000   0.00000000   0.00000000
267.00000000 389.00000000   2.00000000   0.00511509
268.00000000 360.00000000  -4.00000000  -0.01123596
269.00000000 379.00000000  20.00000000   0.05012531
270.00000000 393.00000000  -3.00000000  -0.00769231
271.00000000 329.00000000  11.00000000   0.03235294
272.00000000 387.00000000  62.00000000   0.13808463
273.00000000 489.00000000 -20.00000000  -0.04264392
274.00000000 331.00000000 -15.00000000  -0.04746835
275.00000000 400.00000000   1.00000000   0.00249377
276.00000000 536.00000000   8.00000000   0.01470588
277.00000000 429.00000000  -7.00000000  -0.01658768
278.00000000 478.00000000   3.00000000   0.00623701
279.00000000 395.00000000  -8.00000000  -0.02067183
280.00000000 399.00000000  32.00000000   0.07424594
281.00000000 374.00000000   4.00000000   0.01058201
282.00000000 581.00000000  28.00000000   0.04597701
283.00000000 395.00000000  44.00000000   0.10022779
284.00000000 486.00000000  -8.00000000  -0.01673640
285.00000000 454.00000000 -11.00000000  -0.02483070
286.00000000 404.00000000  26.00000000   0.06046512
287.00000000 436.00000000  30.00000000   0.06437768
288.00000000 387.00000000  10.00000000   0.02518892
289.00000000 523.00000000  -7.00000000  -0.01356589
290.00000000 444.00000000  39.00000000   0.08074534
291.00000000 471.00000000  20.00000000   0.04073320
292.00000000 412.00000000  57.00000000   0.12153518
293.00000000 398.00000000  -1.00000000  -0.00251889
294.00000000 440.00000000  91.00000000   0.17137476
295.00000000 416.00000000  10.00000000   0.02347418
296.00000000 370.00000000  11.00000000   0.02887139
297.00000000 408.00000000  -4.00000000  -0.00990099
298.00000000 386.00000000 -22.00000000  -0.06043956
299.00000000 412.00000000  37.00000000   0.08240535
300.00000000 334.00000000   2.00000000   0.00595238
301.00000000 290.00000000 -34.00000000  -0.13281250
302.00000000 360.00000000  21.00000000   0.05511811
303.00000000 462.00000000  41.00000000   0.08151093
304.00000000 416.00000000  83.00000000   0.16633267
305.00000000 516.00000000   6.00000000   0.01149425
306.00000000 390.00000000 -24.00000000  -0.06557377
307.00000000 412.00000000  24.00000000   0.05504587
308.00000000 469.00000000   8.00000000   0.01677149
309.00000000 456.00000000  14.00000000   0.02978723
310.00000000 367.00000000   4.00000000   0.01078167
311.00000000 409.00000000  19.00000000   0.04439252
312.00000000 432.00000000   2.00000000   0.00460829
313.00000000 351.00000000 -10.00000000  -0.02932551
314.00000000 476.00000000  19.00000000   0.03838384
315.00000000 474.00000000  39.00000000   0.07602339
316.00000000 417.00000000   5.00000000   0.01184834
317.00000000 434.00000000  28.00000000   0.06060606
318.00000000 379.00000000 -31.00000000  -0.08908046
319.00000000 492.00000000 -34.00000000  -0.07423581
320.00000000 378.00000000  58.00000000   0.13302752
321.00000000 400.00000000  11.00000000   0.02676399
322.00000000 469.00000000  31.00000000   0.06200000
323.00000000 418.00000000  36.00000000   0.07929515
324.00000000 431.00000000 -31.00000000  -0.07750000
325.00000000 512.00000000 -17.00000000  -0.03434343
326.00000000 350.00000000  22.00000000   0.05913978
327.00000000 438.00000000   4.00000000   0.00904977
328.00000000 517.00000000  52.00000000   0.09138840
329.00000000 393.00000000  32.00000000   0.07529412
330.00000000 457.00000000  18.00000000   0.03789474
331.00000000 393.00000000 -37.00000000  -0.10393258
332.00000000 431.00000000 -27.00000000  -0.06683168
333.00000000 432.00000000  16.00000000   0.03571429
334.00000000 543.00000000  14.00000000   0.02513465
335.00000000 473.00000000  -5.00000000  -0.01068376
336.00000000 502.00000000  -1.00000000  -0.00199601
337.00000000 422.00000000  21.00000000   0.04740406
338.00000000 370.00000000  -6.00000000  -0.01648352
339.00000000 399.00000000  20.00000000   0.04773270
340.00000000 424.00000000   4.00000000   0.00934579
341.00000000 415.00000000   6.00000000   0.01425178
342.00000000 379.00000000  28.00000000   0.06879607
343.00000000 433.00000000  41.00000000   0.08649789
344.00000000 448.00000000 -27.00000000  -0.06413302
345.00000000 415.00000000 -34.00000000  -0.08923885
346.00000000 474.00000000 -20.00000000  -0.04405286
347.00000000 386.00000000  13.00000000   0.03258145
348.00000000 363.00000000  -8.00000000  -0.02253521
349.00000000 254.00000000 -17.00000000  -0.07172996
350.00000000   9.00000000 -23.00000000   1.64285714
351.00000000  19.00000000 -24.00000000   4.80000000
352.00000000  84.00000000 -19.00000000  -0.29230769
353.00000000  80.00000000 -59.00000000  -2.80952381
354.00000000  33.00000000 -47.00000000   3.35714286
355.00000000  57.00000000 -46.00000000  -4.18181818
356.00000000  51.00000000 -34.00000000  -2.00000000
357.00000000  96.00000000 -53.00000000  -1.23255814
358.00000000  32.00000000 -39.00000000   5.57142857
359.00000000  33.00000000 -23.00000000  -2.30000000
360.00000000  27.00000000 -44.00000000   2.58823529
361.00000000   2.00000000 -16.00000000   1.14285714
362.00000000  28.00000000 -30.00000000  15.00000000
363.00000000  30.00000000  -2.00000000  -0.07142857
364.00000000  35.00000000 -39.00000000   9.75000000
365.00000000 -24.00000000 -53.00000000   0.68831169
366.00000000  65.00000000 -21.00000000  -0.47727273
367.00000000  64.00000000 -36.00000000  -1.28571429
368.00000000  82.00000000 -40.00000000  -0.95238095
369.00000000  41.00000000  14.00000000   0.25454545
370.00000000  32.00000000 -19.00000000  -1.46153846
371.00000000  24.00000000  -7.00000000  -0.41176471
372.00000000  29.00000000 -25.00000000  -6.25000000
373.00000000  87.00000000 -52.00000000  -1.48571429
374.00000000 -31.00000000 -63.00000000   0.67021277
375.00000000   7.00000000 -27.00000000   1.35000000
376.00000000  42.00000000 -25.00000000  -1.47058824
377.00000000  33.00000000 -44.00000000   4.00000000
378.00000000  80.00000000 -19.00000000  -0.31147541
379.00000000  78.00000000 -28.00000000  -0.56000000
380.00000000  83.00000000 -15.00000000  -0.22058824
381.00000000  24.00000000 -43.00000000   2.26315789
382.00000000  71.00000000 -54.00000000  -3.17647059
383.00000000  50.00000000 -20.00000000  -0.66666667
384.00000000  29.00000000 -27.00000000 -13.50000000
385.00000000  10.00000000 -47.00000000   1.27027027
386.00000000  71.00000000 -17.00000000  -0.31481481
387.00000000  39.00000000 -32.00000000  -4.57142857
388.00000000  65.00000000 -26.00000000  -0.66666667
389.00000000  62.00000000 -47.00000000  -3.13333333
390.00000000   2.00000000 -57.00000000   1.03636364
391.00000000  47.00000000 -17.00000000  -0.56666667
392.00000000  10.00000000 -45.00000000   1.28571429
393.00000000  58.00000000 -20.00000000  -0.52631579
394.00000000  37.00000000 -10.00000000  -0.37037037
395.00000000  35.00000000 -21.00000000  -1.50000000
396.00000000  21.00000000 -29.00000000   3.62500000
397.00000000  29.00000000 -46.00000000   2.70588235
398.00000000 105.00000000 -15.00000000  -0.16666667
399.00000000  25.00000000 -30.00000000   6.00000000
400.00000000  38.00000000 -46.00000000   5.75000000
401.00000000  59.00000000 -72.00000000   5.53846154
402.00000000  34.00000000   6.00000000   0.15000000
403.00000000  45.00000000 -34.00000000  -3.09090909
404.00000000  24.00000000 -26.00000000  13.00000000
405.00000000  79.00000000  -3.00000000  -0.03947368
406.00000000  75.00000000 -30.00000000  -0.66666667
407.00000000 117.00000000 -56.00000000  -0.91803279
408.00000000  44.00000000 -16.00000000  -0.57142857
409.00000000  51.00000000 -59.00000000   7.37500000
410.00000000  43.00000000 -54.00000000   4.90909091
411.00000000  32.00000000 -17.00000000  -1.13333333
412.00000000  21.00000000 -26.00000000   5.20000000
413.00000000  60.00000000 -34.00000000  -1.30769231
414.00000000  28.00000000  18.00000000   0.39130435
415.00000000   6.00000000 -39.00000000   1.18181818
416.00000000 154.00000000 -51.00000000  -0.49514563
417.00000000  56.00000000 -27.00000000  -0.93103448
418.00000000  64.00000000 -21.00000000  -0.48837209
419.00000000  30.00000000 -25.00000000  -5.00000000
420.00000000  44.00000000 -16.00000000  -0.57142857
421.00000000   5.00000000 -59.00000000   1.09259259
422.00000000  51.00000000 -26.00000000  -1.04000000
423.00000000  36.00000000 -52.00000000   3.25000000
424.00000000  49.00000000 -59.00000000   5.90000000
425.00000000   7.00000000 -32.00000000   1.28000000
426.00000000  79.00000000 -57.00000000  -2.59090909
427.00000000  33.00000000 -45.00000000   3.75000000
428.00000000  76.00000000 -20.00000000  -0.35714286
429.00000000  52.00000000 -36.00000000  -2.25000000
430.00000000  83.00000000 -48.00000000  -1.37142857
431.00000000  57.00000000 -39.00000000  -2.16666667
432.00000000  25.00000000 -35.00000000   3.50000000
433.00000000  39.00000000 -79.00000000   1.97500000
434.00000000  73.00000000 -46.00000000  -1.70370370
435.00000000  68.00000000  18.00000000   0.20930233
436.00000000  52.00000000  -8.00000000  -0.18181818
437.00000000  49.00000000 -53.00000000  13.25000000
438.00000000  53.00000000  -2.00000000  -0.03921569
439.00000000   1.00000000 -35.00000000   1.02941176
440.00000000  27.00000000 -64.00000000   1.72972973
441.00000000  69.00000000 -68.00000000 -68.00000000
442.00000000  34.00000000   4.00000000   0.10526316
443.00000000  43.00000000 -27.00000000  -1.68750000
444.00000000  35.00000000 -45.00000000   4.50000000
445.00000000  52.00000000 -47.00000000  -9.40000000
446.00000000  86.00000000 -42.00000000  -0.95454545
447.00000000  34.00000000 -43.00000000   4.77777778
448.00000000  23.00000000   3.00000000   0.11538462
449.00000000  35.00000000  27.00000000   0.43548387
450.00000000  24.00000000 -16.00000000  -2.00000000
451.00000000  75.00000000 -32.00000000  -0.74418605
452.00000000   0.00000000 -42.00000000   1.00000000
453.00000000  27.00000000 -19.00000000  -2.37500000
454.00000000   6.00000000 -20.00000000   1.42857143
455.00000000  37.00000000 -65.00000000   2.32142857
456.00000000  38.00000000 -75.00000000   2.02702703
457.00000000  -1.00000000  -9.00000000   0.90000000
458.00000000  40.00000000 -46.00000000   7.66666667
459.00000000  22.00000000 -34.00000000   2.83333333
460.00000000  11.00000000 -23.00000000   1.91666667
461.00000000  -7.00000000 -18.00000000   0.72000000
462.00000000  38.00000000  -8.00000000  -0.26666667
463.00000000 -16.00000000 -26.00000000   0.61904762
464.00000000  36.00000000   1.00000000   0.02702703
465.00000000  -2.00000000 -52.00000000   0.96296296
466.00000000   8.00000000 -26.00000000   1.44444444
467.00000000  12.00000000 -13.00000000  13.00000000
468.00000000  19.00000000 -35.00000000   2.18750000
469.00000000  24.00000000  -8.00000000  -0.50000000
470.00000000  45.00000000  -5.00000000  -0.12500000
471.00000000  39.00000000 -32.00000000  -4.57142857
472.00000000  27.00000000 -30.00000000  10.00000000
473.00000000  65.00000000 -40.00000000  -1.60000000
474.00000000  19.00000000 -79.00000000   1.31666667
475.00000000  49.00000000 -47.00000000 -23.50000000
476.00000000  16.00000000 -38.00000000   1.72727273
477.00000000  52.00000000 -54.00000000  27.00000000
478.00000000  -6.00000000 -43.00000000   0.87755102
479.00000000  18.00000000 -41.00000000   1.78260870
480.00000000  37.00000000 -65.00000000   2.32142857
481.00000000 -10.00000000 -40.00000000   0.80000000
482.00000000  16.00000000 -44.00000000   1.57142857
483.00000000  16.00000000 -54.00000000   1.42105263
484.00000000  67.00000000 -51.00000000  -3.18750000
485.00000000  13.00000000 -14.00000000  14.00000000
486.00000000  38.00000000 -60.00000000   2.72727273
487.00000000  47.00000000 -15.00000000  -0.46875000
488.00000000  26.00000000 -44.00000000   2.44444444
489.00000000  20.00000000  12.00000000   0.37500000
490.00000000  60.00000000 -57.00000000 -19.00000000
491.00000000  38.00000000 -34.00000000  -8.50000000
492.00000000  43.00000000 -64.00000000   3.04761905
493.00000000  56.00000000 -14.00000000  -0.33333333
494.00000000  45.00000000  -2.00000000  -0.04651163
495.00000000  53.00000000 -69.00000000   4.31250000
496.00000000  22.00000000   4.00000000   0.15384615
497.00000000  -4.00000000 -42.00000000   0.91304348
498.00000000  54.00000000 -32.00000000  -1.45454545
499.00000000  34.00000000 -62.00000000   2.21428571
500.00000000  68.00000000 -28.00000000  -0.70000000
