# Supplementary material for: Ubiquitin transfer by a RING E3 ligase occurs from a closed E2~ubiquitin conformation
Source: Nat Commun. 2020 Jun 5;11:2846. doi: 10.1038/s41467-020-16666-y (PMC7275055; doi:10.1038/s41467-020-16666-y)
Supplement: Supplementary file 4 — Source Data [file 41467_2020_16666_MOESM4_ESM.zip › Source_Data/Figures/Figure_5/Figure_5a/ASCII_NoRNF4/16_144with_fret.dat]

 30.00000000 128.00000000 166.00000000   0.56462585
 31.00000000 138.00000000 198.00000000   0.58928571
 32.00000000 160.00000000 169.00000000   0.51367781
 33.00000000 117.00000000 192.00000000   0.62135922
 34.00000000 130.00000000 104.00000000   0.44444444
 35.00000000 135.00000000 204.00000000   0.60176991
 36.00000000 198.00000000  82.00000000   0.29285714
 37.00000000 185.00000000 201.00000000   0.52072539
 38.00000000 200.00000000 148.00000000   0.42528736
 39.00000000  96.00000000 154.00000000   0.61600000
 40.00000000 155.00000000 135.00000000   0.46551724
 41.00000000 149.00000000 162.00000000   0.52090032
 42.00000000 151.00000000 120.00000000   0.44280443
 43.00000000 137.00000000 128.00000000   0.48301887
 44.00000000 142.00000000 180.00000000   0.55900621
 45.00000000 146.00000000 199.00000000   0.57681159
 46.00000000 124.00000000 115.00000000   0.48117155
 47.00000000 127.00000000 160.00000000   0.55749129
 48.00000000 162.00000000 138.00000000   0.46000000
 49.00000000 178.00000000 149.00000000   0.45565749
 50.00000000 169.00000000 213.00000000   0.55759162
 51.00000000  81.00000000 132.00000000   0.61971831
 52.00000000  78.00000000 151.00000000   0.65938865
 53.00000000  93.00000000 177.00000000   0.65555556
 54.00000000 121.00000000 111.00000000   0.47844828
 55.00000000 113.00000000 134.00000000   0.54251012
 56.00000000 164.00000000 210.00000000   0.56149733
 57.00000000  91.00000000 125.00000000   0.57870370
 58.00000000  99.00000000  33.00000000   0.25000000
 59.00000000 124.00000000 120.00000000   0.49180328
 60.00000000  74.00000000 116.00000000   0.61052632
 61.00000000 147.00000000 165.00000000   0.52884615
 62.00000000 133.00000000 159.00000000   0.54452055
 63.00000000 147.00000000 109.00000000   0.42578125
 64.00000000 121.00000000 143.00000000   0.54166667
 65.00000000 149.00000000 112.00000000   0.42911877
 66.00000000 188.00000000  91.00000000   0.32616487
 67.00000000 139.00000000  98.00000000   0.41350211
 68.00000000 101.00000000  52.00000000   0.33986928
 69.00000000 114.00000000 114.00000000   0.50000000
 70.00000000 164.00000000 189.00000000   0.53541076
 71.00000000 129.00000000 173.00000000   0.57284768
 72.00000000 125.00000000 156.00000000   0.55516014
 73.00000000 108.00000000 150.00000000   0.58139535
 74.00000000 222.00000000 147.00000000   0.39837398
 75.00000000 125.00000000 180.00000000   0.59016393
 76.00000000  68.00000000 142.00000000   0.67619048
 77.00000000 134.00000000 115.00000000   0.46184739
 78.00000000 140.00000000 147.00000000   0.51219512
 79.00000000 128.00000000 165.00000000   0.56313993
 80.00000000 114.00000000 121.00000000   0.51489362
 81.00000000 130.00000000 116.00000000   0.47154472
 82.00000000 173.00000000 171.00000000   0.49709302
 83.00000000 156.00000000 151.00000000   0.49185668
 84.00000000 150.00000000 120.00000000   0.44444444
 85.00000000 108.00000000 148.00000000   0.57812500
 86.00000000 158.00000000 194.00000000   0.55113636
 87.00000000 203.00000000 150.00000000   0.42492918
 88.00000000 141.00000000  95.00000000   0.40254237
 89.00000000 164.00000000 166.00000000   0.50303030
 90.00000000 198.00000000 101.00000000   0.33779264
 91.00000000 211.00000000 108.00000000   0.33855799
 92.00000000 110.00000000 106.00000000   0.49074074
 93.00000000 157.00000000  53.00000000   0.25238095
 94.00000000 122.00000000  57.00000000   0.31843575
 95.00000000  69.00000000 140.00000000   0.66985646
 96.00000000 135.00000000 111.00000000   0.45121951
 97.00000000 151.00000000 115.00000000   0.43233083
 98.00000000 121.00000000 114.00000000   0.48510638
 99.00000000 118.00000000 106.00000000   0.47321429
100.00000000 108.00000000 112.00000000   0.50909091
101.00000000  67.00000000  57.00000000   0.45967742
102.00000000 102.00000000 151.00000000   0.59683794
103.00000000  82.00000000 136.00000000   0.62385321
104.00000000  82.00000000 135.00000000   0.62211982
105.00000000  98.00000000 108.00000000   0.52427184
106.00000000 117.00000000 123.00000000   0.51250000
107.00000000 120.00000000 134.00000000   0.52755906
108.00000000 146.00000000 159.00000000   0.52131148
109.00000000  91.00000000 168.00000000   0.64864865
110.00000000 131.00000000  78.00000000   0.37320574
111.00000000 116.00000000  50.00000000   0.30120482
112.00000000 136.00000000  70.00000000   0.33980583
113.00000000  81.00000000 111.00000000   0.57812500
114.00000000 166.00000000  57.00000000   0.25560538
115.00000000 190.00000000 107.00000000   0.36026936
116.00000000 183.00000000  87.00000000   0.32222222
117.00000000 128.00000000 129.00000000   0.50194553
118.00000000 141.00000000 132.00000000   0.48351648
119.00000000 128.00000000  54.00000000   0.29670330
120.00000000 192.00000000 121.00000000   0.38658147
121.00000000 161.00000000  89.00000000   0.35600000
122.00000000 152.00000000 123.00000000   0.44727273
123.00000000 120.00000000 105.00000000   0.46666667
124.00000000 137.00000000  98.00000000   0.41702128
125.00000000 104.00000000 100.00000000   0.49019608
126.00000000 155.00000000 114.00000000   0.42379182
127.00000000 133.00000000  71.00000000   0.34803922
128.00000000 188.00000000 122.00000000   0.39354839
129.00000000 138.00000000  77.00000000   0.35813953
130.00000000 126.00000000  77.00000000   0.37931034
131.00000000 165.00000000  97.00000000   0.37022901
132.00000000  94.00000000 113.00000000   0.54589372
133.00000000 133.00000000 114.00000000   0.46153846
134.00000000 221.00000000  55.00000000   0.19927536
135.00000000 159.00000000  51.00000000   0.24285714
136.00000000 163.00000000  81.00000000   0.33196721
137.00000000  25.00000000  13.00000000   0.34210526
138.00000000  42.00000000  32.00000000   0.43243243
139.00000000  50.00000000  11.00000000   0.18032787
140.00000000  83.00000000   2.00000000   0.02352941
141.00000000  24.00000000 -18.00000000  -3.00000000
142.00000000  95.00000000  36.00000000   0.27480916
143.00000000 146.00000000  76.00000000   0.34234234
144.00000000 141.00000000  90.00000000   0.38961039
145.00000000 128.00000000  86.00000000   0.40186916
146.00000000 137.00000000 103.00000000   0.42916667
147.00000000 137.00000000  99.00000000   0.41949153
148.00000000 143.00000000  95.00000000   0.39915966
149.00000000 160.00000000 112.00000000   0.41176471
150.00000000 131.00000000 120.00000000   0.47808765
151.00000000 126.00000000  47.00000000   0.27167630
152.00000000  77.00000000  41.00000000   0.34745763
153.00000000 166.00000000  20.00000000   0.10752688
154.00000000  96.00000000  68.00000000   0.41463415
155.00000000 149.00000000  69.00000000   0.31651376
156.00000000 100.00000000  40.00000000   0.28571429
157.00000000  86.00000000  82.00000000   0.48809524
158.00000000 136.00000000  55.00000000   0.28795812
159.00000000 106.00000000  92.00000000   0.46464646
160.00000000  56.00000000  47.00000000   0.45631068
161.00000000 115.00000000  65.00000000   0.36111111
162.00000000 145.00000000  66.00000000   0.31279621
163.00000000 121.00000000  55.00000000   0.31250000
164.00000000 219.00000000  76.00000000   0.25762712
165.00000000 171.00000000 103.00000000   0.37591241
166.00000000 167.00000000 134.00000000   0.44518272
167.00000000 129.00000000  90.00000000   0.41095890
168.00000000  51.00000000  90.00000000   0.63829787
169.00000000 103.00000000  25.00000000   0.19531250
170.00000000 107.00000000  91.00000000   0.45959596
171.00000000 105.00000000  86.00000000   0.45026178
172.00000000  81.00000000 131.00000000   0.61792453
173.00000000 122.00000000  98.00000000   0.44545455
174.00000000 141.00000000 111.00000000   0.44047619
175.00000000 136.00000000  87.00000000   0.39013453
176.00000000  99.00000000 115.00000000   0.53738318
177.00000000  63.00000000  69.00000000   0.52272727
178.00000000 121.00000000 135.00000000   0.52734375
179.00000000 154.00000000  38.00000000   0.19791667
180.00000000 135.00000000 139.00000000   0.50729927
181.00000000 155.00000000 106.00000000   0.40613027
182.00000000 167.00000000 127.00000000   0.43197279
183.00000000  90.00000000  72.00000000   0.44444444
184.00000000 141.00000000  97.00000000   0.40756303
185.00000000 174.00000000 116.00000000   0.40000000
186.00000000 127.00000000  57.00000000   0.30978261
187.00000000 130.00000000  62.00000000   0.32291667
188.00000000 104.00000000 127.00000000   0.54978355
189.00000000 119.00000000  80.00000000   0.40201005
190.00000000 101.00000000  50.00000000   0.33112583
191.00000000  98.00000000  86.00000000   0.46739130
192.00000000  76.00000000  83.00000000   0.52201258
193.00000000  66.00000000  92.00000000   0.58227848
194.00000000 103.00000000  68.00000000   0.39766082
195.00000000 117.00000000  88.00000000   0.42926829
196.00000000 114.00000000 128.00000000   0.52892562
197.00000000 124.00000000  95.00000000   0.43378995
198.00000000 180.00000000  77.00000000   0.29961089
199.00000000 136.00000000  86.00000000   0.38738739
200.00000000  88.00000000  75.00000000   0.46012270
201.00000000 144.00000000 119.00000000   0.45247148
202.00000000 105.00000000  86.00000000   0.45026178
203.00000000 129.00000000 105.00000000   0.44871795
204.00000000 144.00000000  50.00000000   0.25773196
205.00000000  77.00000000  88.00000000   0.53333333
206.00000000 152.00000000  98.00000000   0.39200000
207.00000000 127.00000000  64.00000000   0.33507853
208.00000000 131.00000000  53.00000000   0.28804348
209.00000000 106.00000000  56.00000000   0.34567901
210.00000000 151.00000000  96.00000000   0.38866397
211.00000000 154.00000000   5.00000000   0.03144654
212.00000000 173.00000000 145.00000000   0.45597484
213.00000000 148.00000000  79.00000000   0.34801762
214.00000000 158.00000000  95.00000000   0.37549407
215.00000000  99.00000000  66.00000000   0.40000000
216.00000000 140.00000000  59.00000000   0.29648241
217.00000000  68.00000000 102.00000000   0.60000000
218.00000000 211.00000000  94.00000000   0.30819672
219.00000000  84.00000000  60.00000000   0.41666667
220.00000000 102.00000000  72.00000000   0.41379310
221.00000000 154.00000000  83.00000000   0.35021097
222.00000000  72.00000000  93.00000000   0.56363636
223.00000000  87.00000000 100.00000000   0.53475936
224.00000000 151.00000000  99.00000000   0.39600000
225.00000000  64.00000000  90.00000000   0.58441558
226.00000000  75.00000000 103.00000000   0.57865169
227.00000000  86.00000000  49.00000000   0.36296296
228.00000000 132.00000000  84.00000000   0.38888889
229.00000000 121.00000000  57.00000000   0.32022472
230.00000000 117.00000000  98.00000000   0.45581395
231.00000000  54.00000000 105.00000000   0.66037736
232.00000000  61.00000000  80.00000000   0.56737589
233.00000000 127.00000000  70.00000000   0.35532995
234.00000000 138.00000000  84.00000000   0.37837838
235.00000000 175.00000000  69.00000000   0.28278689
236.00000000 122.00000000  62.00000000   0.33695652
237.00000000 101.00000000  99.00000000   0.49500000
238.00000000 110.00000000  78.00000000   0.41489362
239.00000000 157.00000000  56.00000000   0.26291080
240.00000000 131.00000000 114.00000000   0.46530612
241.00000000 179.00000000 104.00000000   0.36749117
242.00000000 121.00000000  62.00000000   0.33879781
243.00000000 169.00000000  55.00000000   0.24553571
244.00000000  84.00000000  36.00000000   0.30000000
245.00000000 120.00000000 100.00000000   0.45454545
246.00000000 171.00000000  75.00000000   0.30487805
247.00000000 153.00000000  76.00000000   0.33187773
248.00000000 129.00000000  85.00000000   0.39719626
249.00000000 113.00000000  45.00000000   0.28481013
250.00000000 186.00000000 108.00000000   0.36734694
251.00000000 140.00000000  90.00000000   0.39130435
252.00000000 105.00000000 125.00000000   0.54347826
253.00000000  96.00000000  69.00000000   0.41818182
254.00000000 127.00000000  90.00000000   0.41474654
255.00000000 163.00000000  74.00000000   0.31223629
256.00000000 148.00000000  68.00000000   0.31481481
257.00000000 192.00000000  66.00000000   0.25581395
258.00000000 158.00000000  87.00000000   0.35510204
259.00000000 128.00000000  58.00000000   0.31182796
260.00000000 166.00000000  36.00000000   0.17821782
261.00000000 137.00000000  39.00000000   0.22159091
262.00000000  88.00000000 123.00000000   0.58293839
263.00000000 152.00000000  52.00000000   0.25490196
264.00000000 137.00000000  56.00000000   0.29015544
265.00000000 170.00000000  82.00000000   0.32539683
266.00000000 133.00000000  53.00000000   0.28494624
267.00000000 147.00000000 116.00000000   0.44106464
268.00000000 118.00000000  73.00000000   0.38219895
269.00000000 143.00000000  88.00000000   0.38095238
270.00000000  84.00000000 110.00000000   0.56701031
271.00000000 141.00000000  55.00000000   0.28061224
272.00000000 100.00000000  64.00000000   0.39024390
273.00000000  97.00000000  28.00000000   0.22400000
274.00000000 162.00000000  50.00000000   0.23584906
275.00000000  98.00000000  79.00000000   0.44632768
276.00000000 111.00000000 117.00000000   0.51315789
277.00000000 172.00000000  83.00000000   0.32549020
278.00000000 103.00000000  79.00000000   0.43406593
279.00000000  95.00000000  79.00000000   0.45402299
280.00000000 161.00000000  92.00000000   0.36363636
281.00000000 148.00000000  77.00000000   0.34222222
282.00000000 145.00000000  46.00000000   0.24083770
283.00000000  96.00000000  87.00000000   0.47540984
284.00000000  82.00000000  66.00000000   0.44594595
285.00000000 141.00000000  41.00000000   0.22527473
286.00000000 196.00000000 112.00000000   0.36363636
287.00000000 191.00000000  41.00000000   0.17672414
288.00000000 146.00000000  81.00000000   0.35682819
289.00000000 107.00000000  57.00000000   0.34756098
290.00000000 159.00000000 103.00000000   0.39312977
291.00000000 121.00000000  54.00000000   0.30857143
292.00000000 212.00000000  93.00000000   0.30491803
293.00000000  87.00000000  52.00000000   0.37410072
294.00000000 149.00000000  -4.00000000  -0.02758621
295.00000000 133.00000000 126.00000000   0.48648649
296.00000000 177.00000000 119.00000000   0.40202703
297.00000000 121.00000000  68.00000000   0.35978836
298.00000000 119.00000000  49.00000000   0.29166667
299.00000000 120.00000000  45.00000000   0.27272727
300.00000000 148.00000000  43.00000000   0.22513089
301.00000000 135.00000000  44.00000000   0.24581006
302.00000000 101.00000000  70.00000000   0.40935673
303.00000000 179.00000000 109.00000000   0.37847222
304.00000000 140.00000000  70.00000000   0.33333333
305.00000000 185.00000000  64.00000000   0.25702811
306.00000000 124.00000000  74.00000000   0.37373737
307.00000000 144.00000000  90.00000000   0.38461538
308.00000000 176.00000000  68.00000000   0.27868852
309.00000000  98.00000000  42.00000000   0.30000000
310.00000000  81.00000000 111.00000000   0.57812500
311.00000000 129.00000000  91.00000000   0.41363636
312.00000000  99.00000000  57.00000000   0.36538462
313.00000000 140.00000000  56.00000000   0.28571429
314.00000000 213.00000000  99.00000000   0.31730769
315.00000000 124.00000000 111.00000000   0.47234043
316.00000000  92.00000000  45.00000000   0.32846715
317.00000000  72.00000000  90.00000000   0.55555556
318.00000000 124.00000000  40.00000000   0.24390244
319.00000000 148.00000000  37.00000000   0.20000000
320.00000000  82.00000000  79.00000000   0.49068323
321.00000000 116.00000000 108.00000000   0.48214286
322.00000000 188.00000000  78.00000000   0.29323308
323.00000000 149.00000000  94.00000000   0.38683128
324.00000000 130.00000000  58.00000000   0.30851064
325.00000000 160.00000000  52.00000000   0.24528302
326.00000000 210.00000000  83.00000000   0.28327645
327.00000000 144.00000000  94.00000000   0.39495798
328.00000000 130.00000000  34.00000000   0.20731707
329.00000000 129.00000000  63.00000000   0.32812500
330.00000000 122.00000000  60.00000000   0.32967033
331.00000000 215.00000000  54.00000000   0.20074349
332.00000000 154.00000000  54.00000000   0.25961538
333.00000000 169.00000000 140.00000000   0.45307443
334.00000000 163.00000000  26.00000000   0.13756614
335.00000000 109.00000000  86.00000000   0.44102564
336.00000000 107.00000000  35.00000000   0.24647887
337.00000000 134.00000000  56.00000000   0.29473684
338.00000000  66.00000000  24.00000000   0.26666667
339.00000000 197.00000000  80.00000000   0.28880866
340.00000000 158.00000000  57.00000000   0.26511628
341.00000000 129.00000000  89.00000000   0.40825688
342.00000000  87.00000000  65.00000000   0.42763158
343.00000000 151.00000000  32.00000000   0.17486339
344.00000000 217.00000000  42.00000000   0.16216216
345.00000000 122.00000000  95.00000000   0.43778802
346.00000000 138.00000000  67.00000000   0.32682927
347.00000000 128.00000000  81.00000000   0.38755981
348.00000000 131.00000000  99.00000000   0.43043478
349.00000000 209.00000000  50.00000000   0.19305019
350.00000000 126.00000000  74.00000000   0.37000000
351.00000000 175.00000000  86.00000000   0.32950192
352.00000000 141.00000000  90.00000000   0.38961039
353.00000000 159.00000000 112.00000000   0.41328413
354.00000000 171.00000000 105.00000000   0.38043478
355.00000000 131.00000000  88.00000000   0.40182648
356.00000000 113.00000000  65.00000000   0.36516854
357.00000000 143.00000000  65.00000000   0.31250000
358.00000000 153.00000000  36.00000000   0.19047619
359.00000000 132.00000000  33.00000000   0.20000000
360.00000000 126.00000000  25.00000000   0.16556291
361.00000000 131.00000000 100.00000000   0.43290043
362.00000000 111.00000000  83.00000000   0.42783505
363.00000000 189.00000000  63.00000000   0.25000000
364.00000000 103.00000000 122.00000000   0.54222222
365.00000000 103.00000000   2.00000000   0.01904762
366.00000000 142.00000000  51.00000000   0.26424870
367.00000000  95.00000000  80.00000000   0.45714286
368.00000000 108.00000000  45.00000000   0.29411765
369.00000000 147.00000000  91.00000000   0.38235294
370.00000000  97.00000000  70.00000000   0.41916168
371.00000000 134.00000000  14.00000000   0.09459459
372.00000000  66.00000000  22.00000000   0.25000000
373.00000000  96.00000000  30.00000000   0.23809524
374.00000000 129.00000000  46.00000000   0.26285714
375.00000000 127.00000000  47.00000000   0.27011494
376.00000000 231.00000000 109.00000000   0.32058824
377.00000000 188.00000000  74.00000000   0.28244275
378.00000000 165.00000000  37.00000000   0.18316832
379.00000000 109.00000000  48.00000000   0.30573248
380.00000000 134.00000000 119.00000000   0.47035573
381.00000000 161.00000000  66.00000000   0.29074890
382.00000000  85.00000000 106.00000000   0.55497382
383.00000000  86.00000000  44.00000000   0.33846154
384.00000000  96.00000000  70.00000000   0.42168675
385.00000000 162.00000000  67.00000000   0.29257642
386.00000000  99.00000000  28.00000000   0.22047244
387.00000000 108.00000000  80.00000000   0.42553191
388.00000000 144.00000000  42.00000000   0.22580645
389.00000000 179.00000000 103.00000000   0.36524823
390.00000000 183.00000000  57.00000000   0.23750000
391.00000000 120.00000000  54.00000000   0.31034483
392.00000000 101.00000000  67.00000000   0.39880952
393.00000000 229.00000000  31.00000000   0.11923077
394.00000000 112.00000000 117.00000000   0.51091703
395.00000000 122.00000000  32.00000000   0.20779221
396.00000000 138.00000000 107.00000000   0.43673469
397.00000000  95.00000000 100.00000000   0.51282051
398.00000000 111.00000000  48.00000000   0.30188679
399.00000000 161.00000000  53.00000000   0.24766355
400.00000000  76.00000000  65.00000000   0.46099291
401.00000000 135.00000000  62.00000000   0.31472081
402.00000000 154.00000000  73.00000000   0.32158590
403.00000000 111.00000000 110.00000000   0.49773756
404.00000000 111.00000000  80.00000000   0.41884817
405.00000000 167.00000000  42.00000000   0.20095694
406.00000000 111.00000000 108.00000000   0.49315068
407.00000000 133.00000000  97.00000000   0.42173913
408.00000000 134.00000000  81.00000000   0.37674419
409.00000000 123.00000000 100.00000000   0.44843049
410.00000000  97.00000000  30.00000000   0.23622047
411.00000000 101.00000000  67.00000000   0.39880952
412.00000000 165.00000000  43.00000000   0.20673077
413.00000000 116.00000000  93.00000000   0.44497608
414.00000000  92.00000000  66.00000000   0.41772152
415.00000000 161.00000000  67.00000000   0.29385965
416.00000000 182.00000000  80.00000000   0.30534351
417.00000000 205.00000000  88.00000000   0.30034130
418.00000000 110.00000000  59.00000000   0.34911243
419.00000000 187.00000000  74.00000000   0.28352490
420.00000000 199.00000000  59.00000000   0.22868217
421.00000000 118.00000000  45.00000000   0.27607362
422.00000000  91.00000000 100.00000000   0.52356021
423.00000000  81.00000000  62.00000000   0.43356643
424.00000000 168.00000000  58.00000000   0.25663717
425.00000000 122.00000000  46.00000000   0.27380952
426.00000000  92.00000000 108.00000000   0.54000000
427.00000000 200.00000000  49.00000000   0.19678715
428.00000000 129.00000000  54.00000000   0.29508197
429.00000000 182.00000000  39.00000000   0.17647059
430.00000000 138.00000000  50.00000000   0.26595745
431.00000000  99.00000000  71.00000000   0.41764706
432.00000000 130.00000000  22.00000000   0.14473684
433.00000000  97.00000000  43.00000000   0.30714286
434.00000000 112.00000000  86.00000000   0.43434343
435.00000000 118.00000000  49.00000000   0.29341317
436.00000000  81.00000000  55.00000000   0.40441176
437.00000000 137.00000000 105.00000000   0.43388430
438.00000000 162.00000000  55.00000000   0.25345622
439.00000000 136.00000000  56.00000000   0.29166667
440.00000000 137.00000000  31.00000000   0.18452381
441.00000000 151.00000000 102.00000000   0.40316206
442.00000000  83.00000000  24.00000000   0.22429907
443.00000000 149.00000000  57.00000000   0.27669903
444.00000000  90.00000000  41.00000000   0.31297710
445.00000000 131.00000000  59.00000000   0.31052632
446.00000000  93.00000000  59.00000000   0.38815789
447.00000000 108.00000000  24.00000000   0.18181818
448.00000000 131.00000000  50.00000000   0.27624309
449.00000000  97.00000000  31.00000000   0.24218750
450.00000000 140.00000000  13.00000000   0.08496732
451.00000000 102.00000000  61.00000000   0.37423313
452.00000000  91.00000000  80.00000000   0.46783626
453.00000000  75.00000000  63.00000000   0.45652174
454.00000000 172.00000000  22.00000000   0.11340206
455.00000000 184.00000000  41.00000000   0.18222222
456.00000000  88.00000000  64.00000000   0.42105263
457.00000000  86.00000000  94.00000000   0.52222222
458.00000000  89.00000000  61.00000000   0.40666667
459.00000000 127.00000000  57.00000000   0.30978261
460.00000000  72.00000000  67.00000000   0.48201439
461.00000000 104.00000000  78.00000000   0.42857143
462.00000000 130.00000000  71.00000000   0.35323383
463.00000000  83.00000000 103.00000000   0.55376344
464.00000000 118.00000000  33.00000000   0.21854305
465.00000000  52.00000000  80.00000000   0.60606061
466.00000000  85.00000000  71.00000000   0.45512821
467.00000000 111.00000000  90.00000000   0.44776119
468.00000000 120.00000000  79.00000000   0.39698492
469.00000000 106.00000000  16.00000000   0.13114754
470.00000000 126.00000000  50.00000000   0.28409091
471.00000000 132.00000000  29.00000000   0.18012422
472.00000000 139.00000000  50.00000000   0.26455026
473.00000000 139.00000000  79.00000000   0.36238532
474.00000000  96.00000000  54.00000000   0.36000000
475.00000000  88.00000000 108.00000000   0.55102041
476.00000000 116.00000000  54.00000000   0.31764706
477.00000000 109.00000000  29.00000000   0.21014493
478.00000000 135.00000000  87.00000000   0.39189189
479.00000000 146.00000000  74.00000000   0.33636364
480.00000000 176.00000000  56.00000000   0.24137931
481.00000000 150.00000000  62.00000000   0.29245283
482.00000000 170.00000000  51.00000000   0.23076923
483.00000000 140.00000000  66.00000000   0.32038835
484.00000000 144.00000000  41.00000000   0.22162162
485.00000000 130.00000000 105.00000000   0.44680851
486.00000000 129.00000000  30.00000000   0.18867925
487.00000000 119.00000000  53.00000000   0.30813953
488.00000000 168.00000000  47.00000000   0.21860465
489.00000000 158.00000000  56.00000000   0.26168224
490.00000000 191.00000000  75.00000000   0.28195489
491.00000000 152.00000000  42.00000000   0.21649485
492.00000000 234.00000000 -24.00000000  -0.11428571
493.00000000 372.00000000   4.00000000   0.01063830
494.00000000 396.00000000 -16.00000000  -0.04210526
495.00000000 333.00000000   7.00000000   0.02058824
496.00000000 332.00000000   6.00000000   0.01775148
497.00000000 312.00000000   1.00000000   0.00319489
498.00000000 329.00000000 -43.00000000  -0.15034965
499.00000000 435.00000000 -15.00000000  -0.03571429
500.00000000 278.00000000 -47.00000000  -0.20346320
