# Supplementary material for: Ubiquitin transfer by a RING E3 ligase occurs from a closed E2~ubiquitin conformation
Source: Nat Commun. 2020 Jun 5;11:2846. doi: 10.1038/s41467-020-16666-y (PMC7275055; doi:10.1038/s41467-020-16666-y)
Supplement: Supplementary file 4 — Source Data [file 41467_2020_16666_MOESM4_ESM.zip › Source_Data/Figures/Figure_5/Figure_5a/ASCII_NoRNF4/16_145with_fret.dat]

 30.00000000  48.00000000 207.00000000   0.81176471
 31.00000000  47.00000000 194.00000000   0.80497925
 32.00000000  24.00000000 208.00000000   0.89655172
 33.00000000  95.00000000 162.00000000   0.63035019
 34.00000000  30.00000000 181.00000000   0.85781991
 35.00000000  48.00000000 231.00000000   0.82795699
 36.00000000  85.00000000 179.00000000   0.67803030
 37.00000000  59.00000000 226.00000000   0.79298246
 38.00000000  17.00000000 244.00000000   0.93486590
 39.00000000  55.00000000 130.00000000   0.70270270
 40.00000000  39.00000000 120.00000000   0.75471698
 41.00000000  71.00000000 179.00000000   0.71600000
 42.00000000  40.00000000 174.00000000   0.81308411
 43.00000000  -7.00000000 187.00000000   1.03888889
 44.00000000  62.00000000 241.00000000   0.79537954
 45.00000000  49.00000000 227.00000000   0.82246377
 46.00000000  76.00000000 191.00000000   0.71535581
 47.00000000  11.00000000 150.00000000   0.93167702
 48.00000000  65.00000000 249.00000000   0.79299363
 49.00000000 100.00000000 233.00000000   0.69969970
 50.00000000  25.00000000 193.00000000   0.88532110
 51.00000000  27.00000000 204.00000000   0.88311688
 52.00000000  29.00000000 152.00000000   0.83977901
 53.00000000  38.00000000 251.00000000   0.86851211
 54.00000000  84.00000000 185.00000000   0.68773234
 55.00000000  61.00000000 201.00000000   0.76717557
 56.00000000   2.00000000 198.00000000   0.99000000
 57.00000000  78.00000000 200.00000000   0.71942446
 58.00000000  23.00000000 220.00000000   0.90534979
 59.00000000  68.00000000 194.00000000   0.74045802
 60.00000000  68.00000000 183.00000000   0.72908367
 61.00000000  19.00000000 190.00000000   0.90909091
 62.00000000  50.00000000 219.00000000   0.81412639
 63.00000000  24.00000000 238.00000000   0.90839695
 64.00000000  44.00000000 114.00000000   0.72151899
 65.00000000  57.00000000 218.00000000   0.79272727
 66.00000000  30.00000000 185.00000000   0.86046512
 67.00000000   9.00000000 225.00000000   0.96153846
 68.00000000  55.00000000 172.00000000   0.75770925
 69.00000000 -10.00000000 220.00000000   1.04761905
 70.00000000  30.00000000 190.00000000   0.86363636
 71.00000000  49.00000000 188.00000000   0.79324895
 72.00000000  21.00000000 222.00000000   0.91358025
 73.00000000  45.00000000 125.00000000   0.73529412
 74.00000000  44.00000000 200.00000000   0.81967213
 75.00000000  29.00000000 221.00000000   0.88400000
 76.00000000  14.00000000 257.00000000   0.94833948
 77.00000000  28.00000000 204.00000000   0.87931034
 78.00000000  50.00000000 206.00000000   0.80468750
 79.00000000  92.00000000 136.00000000   0.59649123
 80.00000000  22.00000000 182.00000000   0.89215686
 81.00000000  59.00000000 161.00000000   0.73181818
 82.00000000  65.00000000 171.00000000   0.72457627
 83.00000000  68.00000000 201.00000000   0.74721190
 84.00000000  85.00000000 198.00000000   0.69964664
 85.00000000 312.00000000  55.00000000   0.14986376
 86.00000000 474.00000000  39.00000000   0.07602339
 87.00000000 433.00000000  30.00000000   0.06479482
 88.00000000 331.00000000   7.00000000   0.02071006
 89.00000000 402.00000000  66.00000000   0.14102564
 90.00000000 450.00000000  30.00000000   0.06250000
 91.00000000 440.00000000  56.00000000   0.11290323
 92.00000000 436.00000000  60.00000000   0.12096774
 93.00000000 414.00000000  81.00000000   0.16363636
 94.00000000 459.00000000  71.00000000   0.13396226
 95.00000000 403.00000000  60.00000000   0.12958963
 96.00000000 415.00000000  39.00000000   0.08590308
 97.00000000 379.00000000  73.00000000   0.16150442
 98.00000000 393.00000000 105.00000000   0.21084337
 99.00000000 385.00000000  91.00000000   0.19117647
100.00000000 370.00000000  42.00000000   0.10194175
101.00000000 392.00000000  35.00000000   0.08196721
102.00000000 446.00000000  47.00000000   0.09533469
103.00000000 545.00000000  45.00000000   0.07627119
104.00000000 439.00000000  50.00000000   0.10224949
105.00000000 405.00000000  52.00000000   0.11378556
106.00000000 390.00000000  82.00000000   0.17372881
107.00000000 331.00000000  13.00000000   0.03779070
108.00000000 443.00000000  48.00000000   0.09775967
109.00000000 392.00000000  93.00000000   0.19175258
110.00000000 460.00000000  63.00000000   0.12045889
111.00000000 412.00000000  60.00000000   0.12711864
112.00000000 415.00000000  29.00000000   0.06531532
113.00000000 487.00000000  11.00000000   0.02208835
114.00000000 413.00000000 101.00000000   0.19649805
115.00000000 354.00000000  76.00000000   0.17674419
116.00000000 387.00000000   7.00000000   0.01776650
117.00000000 471.00000000  90.00000000   0.16042781
118.00000000 372.00000000  48.00000000   0.11428571
119.00000000 465.00000000  48.00000000   0.09356725
120.00000000 464.00000000  95.00000000   0.16994633
121.00000000 384.00000000  49.00000000   0.11316397
122.00000000 427.00000000  80.00000000   0.15779093
123.00000000 327.00000000  66.00000000   0.16793893
124.00000000 445.00000000  50.00000000   0.10101010
125.00000000 542.00000000  86.00000000   0.13694268
126.00000000 405.00000000  44.00000000   0.09799555
127.00000000 317.00000000  31.00000000   0.08908046
128.00000000 428.00000000  46.00000000   0.09704641
129.00000000 369.00000000  24.00000000   0.06106870
130.00000000 468.00000000  50.00000000   0.09652510
131.00000000 403.00000000  21.00000000   0.04952830
132.00000000 332.00000000  79.00000000   0.19221411
133.00000000 482.00000000  68.00000000   0.12363636
134.00000000 505.00000000  81.00000000   0.13822526
135.00000000 441.00000000  11.00000000   0.02433628
136.00000000 387.00000000  71.00000000   0.15502183
137.00000000 429.00000000  17.00000000   0.03811659
138.00000000 351.00000000  27.00000000   0.07142857
139.00000000 381.00000000  18.00000000   0.04511278
140.00000000 399.00000000  30.00000000   0.06993007
141.00000000 433.00000000  70.00000000   0.13916501
142.00000000 473.00000000  50.00000000   0.09560229
143.00000000 470.00000000  69.00000000   0.12801484
144.00000000 411.00000000  12.00000000   0.02836879
145.00000000 369.00000000  49.00000000   0.11722488
146.00000000 417.00000000  51.00000000   0.10897436
147.00000000 367.00000000  47.00000000   0.11352657
148.00000000 406.00000000  43.00000000   0.09576837
149.00000000 517.00000000  43.00000000   0.07678571
150.00000000 357.00000000  18.00000000   0.04800000
151.00000000 461.00000000  16.00000000   0.03354298
152.00000000 454.00000000 105.00000000   0.18783542
153.00000000 449.00000000  55.00000000   0.10912698
154.00000000 464.00000000   9.00000000   0.01902748
155.00000000 309.00000000 102.00000000   0.24817518
156.00000000 364.00000000  48.00000000   0.11650485
157.00000000 466.00000000  70.00000000   0.13059701
158.00000000 405.00000000  34.00000000   0.07744875
159.00000000 384.00000000  83.00000000   0.17773019
160.00000000 415.00000000  43.00000000   0.09388646
161.00000000 471.00000000  91.00000000   0.16192171
162.00000000 357.00000000  47.00000000   0.11633663
163.00000000 479.00000000  84.00000000   0.14920071
164.00000000 353.00000000  24.00000000   0.06366048
165.00000000 416.00000000  19.00000000   0.04367816
166.00000000 414.00000000  38.00000000   0.08407080
167.00000000 457.00000000  14.00000000   0.02972399
168.00000000 413.00000000  33.00000000   0.07399103
169.00000000 332.00000000  69.00000000   0.17206983
170.00000000 453.00000000  22.00000000   0.04631579
171.00000000 491.00000000  49.00000000   0.09074074
172.00000000 484.00000000  64.00000000   0.11678832
173.00000000 425.00000000  54.00000000   0.11273486
174.00000000 459.00000000  72.00000000   0.13559322
175.00000000 382.00000000  37.00000000   0.08830549
176.00000000 372.00000000  44.00000000   0.10576923
177.00000000 481.00000000  31.00000000   0.06054688
178.00000000 337.00000000  35.00000000   0.09408602
179.00000000 368.00000000   1.00000000   0.00271003
180.00000000 357.00000000   5.00000000   0.01381215
181.00000000 376.00000000  33.00000000   0.08068460
182.00000000 389.00000000  45.00000000   0.10368664
183.00000000 439.00000000  39.00000000   0.08158996
184.00000000 444.00000000  44.00000000   0.09016393
185.00000000 489.00000000  27.00000000   0.05232558
186.00000000 368.00000000  54.00000000   0.12796209
187.00000000 370.00000000  60.00000000   0.13953488
188.00000000 428.00000000 100.00000000   0.18939394
189.00000000 428.00000000  73.00000000   0.14570858
190.00000000 439.00000000  35.00000000   0.07383966
191.00000000 371.00000000  31.00000000   0.07711443
192.00000000 464.00000000  27.00000000   0.05498982
193.00000000 375.00000000  54.00000000   0.12587413
194.00000000 438.00000000   6.00000000   0.01351351
195.00000000 436.00000000  44.00000000   0.09166667
196.00000000 384.00000000  64.00000000   0.14285714
197.00000000 539.00000000   5.00000000   0.00919118
198.00000000 483.00000000  15.00000000   0.03012048
199.00000000 355.00000000  41.00000000   0.10353535
200.00000000 419.00000000  54.00000000   0.11416490
201.00000000 503.00000000  52.00000000   0.09369369
202.00000000 413.00000000  48.00000000   0.10412148
203.00000000 432.00000000  28.00000000   0.06086957
204.00000000 413.00000000  67.00000000   0.13958333
205.00000000 363.00000000  88.00000000   0.19512195
206.00000000 418.00000000  73.00000000   0.14867617
207.00000000 468.00000000  75.00000000   0.13812155
208.00000000 497.00000000  41.00000000   0.07620818
209.00000000 384.00000000  15.00000000   0.03759398
210.00000000 426.00000000  17.00000000   0.03837472
211.00000000 452.00000000  72.00000000   0.13740458
212.00000000 398.00000000  15.00000000   0.03631961
213.00000000 420.00000000  70.00000000   0.14285714
214.00000000 435.00000000 -16.00000000  -0.03818616
215.00000000 446.00000000  43.00000000   0.08793456
216.00000000 436.00000000  39.00000000   0.08210526
217.00000000 427.00000000  13.00000000   0.02954545
218.00000000 369.00000000  15.00000000   0.03906250
219.00000000 450.00000000  21.00000000   0.04458599
220.00000000 477.00000000  41.00000000   0.07915058
221.00000000 361.00000000  41.00000000   0.10199005
222.00000000 478.00000000  50.00000000   0.09469697
223.00000000 425.00000000  25.00000000   0.05555556
224.00000000 307.00000000  99.00000000   0.24384236
225.00000000 343.00000000  15.00000000   0.04189944
226.00000000 438.00000000  27.00000000   0.05806452
227.00000000 341.00000000  11.00000000   0.03125000
228.00000000 334.00000000  40.00000000   0.10695187
229.00000000 425.00000000  15.00000000   0.03409091
230.00000000 392.00000000  32.00000000   0.07547170
231.00000000 429.00000000  46.00000000   0.09684211
232.00000000 393.00000000  48.00000000   0.10884354
233.00000000 425.00000000   6.00000000   0.01392111
234.00000000 502.00000000  41.00000000   0.07550645
235.00000000 515.00000000  39.00000000   0.07039711
236.00000000 410.00000000  20.00000000   0.04651163
237.00000000 434.00000000  43.00000000   0.09014675
238.00000000 438.00000000  43.00000000   0.08939709
239.00000000 386.00000000  39.00000000   0.09176471
240.00000000 374.00000000  55.00000000   0.12820513
241.00000000 410.00000000  37.00000000   0.08277405
242.00000000 410.00000000  12.00000000   0.02843602
243.00000000 430.00000000  -4.00000000  -0.00938967
244.00000000 408.00000000  29.00000000   0.06636156
245.00000000 407.00000000  51.00000000   0.11135371
246.00000000 476.00000000  45.00000000   0.08637236
247.00000000 514.00000000  39.00000000   0.07052441
248.00000000 353.00000000  88.00000000   0.19954649
249.00000000 442.00000000  26.00000000   0.05555556
250.00000000 382.00000000  80.00000000   0.17316017
251.00000000 346.00000000  94.00000000   0.21363636
252.00000000 469.00000000  17.00000000   0.03497942
253.00000000 506.00000000  30.00000000   0.05597015
254.00000000 382.00000000  60.00000000   0.13574661
255.00000000 391.00000000  29.00000000   0.06904762
256.00000000 496.00000000  19.00000000   0.03689320
257.00000000 402.00000000  71.00000000   0.15010571
258.00000000 399.00000000  40.00000000   0.09111617
259.00000000 467.00000000  96.00000000   0.17051510
260.00000000 345.00000000  86.00000000   0.19953596
261.00000000 471.00000000   6.00000000   0.01257862
262.00000000 307.00000000  29.00000000   0.08630952
263.00000000 351.00000000  15.00000000   0.04098361
264.00000000 454.00000000  26.00000000   0.05416667
265.00000000 405.00000000  36.00000000   0.08163265
266.00000000 421.00000000  55.00000000   0.11554622
267.00000000 485.00000000  12.00000000   0.02414487
268.00000000 340.00000000  71.00000000   0.17274939
269.00000000 446.00000000  46.00000000   0.09349593
270.00000000 441.00000000  24.00000000   0.05161290
271.00000000 383.00000000  39.00000000   0.09241706
272.00000000 473.00000000  51.00000000   0.09732824
273.00000000 397.00000000  35.00000000   0.08101852
274.00000000 425.00000000  21.00000000   0.04708520
275.00000000 423.00000000  65.00000000   0.13319672
276.00000000 493.00000000  33.00000000   0.06273764
277.00000000 552.00000000   0.00000000   0.00000000
278.00000000 397.00000000   6.00000000   0.01488834
279.00000000 405.00000000  75.00000000   0.15625000
280.00000000 348.00000000  30.00000000   0.07936508
281.00000000 507.00000000  15.00000000   0.02873563
282.00000000 426.00000000  21.00000000   0.04697987
283.00000000 422.00000000  48.00000000   0.10212766
284.00000000 422.00000000  58.00000000   0.12083333
285.00000000 385.00000000  23.00000000   0.05637255
286.00000000 455.00000000  25.00000000   0.05208333
287.00000000 465.00000000  14.00000000   0.02922756
288.00000000 453.00000000  56.00000000   0.11001965
289.00000000 456.00000000  20.00000000   0.04201681
290.00000000 477.00000000  56.00000000   0.10506567
291.00000000 511.00000000   2.00000000   0.00389864
292.00000000 411.00000000  24.00000000   0.05517241
293.00000000 378.00000000  59.00000000   0.13501144
294.00000000 436.00000000  40.00000000   0.08403361
295.00000000 480.00000000  15.00000000   0.03030303
296.00000000 498.00000000   2.00000000   0.00400000
297.00000000 352.00000000  17.00000000   0.04607046
298.00000000 383.00000000  43.00000000   0.10093897
299.00000000 421.00000000  32.00000000   0.07064018
300.00000000 486.00000000  63.00000000   0.11475410
301.00000000 579.00000000  58.00000000   0.09105181
302.00000000 540.00000000  48.00000000   0.08163265
303.00000000 459.00000000  30.00000000   0.06134969
304.00000000 456.00000000  30.00000000   0.06172840
305.00000000 432.00000000  74.00000000   0.14624506
306.00000000 447.00000000  49.00000000   0.09879032
307.00000000 385.00000000  52.00000000   0.11899314
308.00000000 447.00000000  73.00000000   0.14038462
309.00000000 537.00000000  17.00000000   0.03068592
310.00000000 424.00000000  10.00000000   0.02304147
311.00000000 373.00000000  38.00000000   0.09245742
312.00000000 495.00000000  42.00000000   0.07821229
313.00000000 435.00000000  72.00000000   0.14201183
314.00000000 362.00000000  92.00000000   0.20264317
315.00000000 497.00000000  58.00000000   0.10450450
316.00000000 415.00000000 101.00000000   0.19573643
317.00000000 411.00000000  23.00000000   0.05299539
318.00000000 398.00000000  33.00000000   0.07656613
319.00000000 333.00000000  43.00000000   0.11436170
320.00000000 426.00000000  53.00000000   0.11064718
321.00000000 397.00000000  -2.00000000  -0.00506329
322.00000000 386.00000000  56.00000000   0.12669683
323.00000000 400.00000000  29.00000000   0.06759907
324.00000000 412.00000000  20.00000000   0.04629630
325.00000000 453.00000000 -42.00000000  -0.10218978
326.00000000 453.00000000  56.00000000   0.11001965
327.00000000 377.00000000  94.00000000   0.19957537
328.00000000 384.00000000  34.00000000   0.08133971
329.00000000 534.00000000  15.00000000   0.02732240
330.00000000 355.00000000  76.00000000   0.17633411
331.00000000 428.00000000  45.00000000   0.09513742
332.00000000 468.00000000  70.00000000   0.13011152
333.00000000 388.00000000  54.00000000   0.12217195
334.00000000 471.00000000  25.00000000   0.05040323
335.00000000 483.00000000  -7.00000000  -0.01470588
336.00000000 338.00000000  41.00000000   0.10817942
337.00000000 435.00000000   3.00000000   0.00684932
338.00000000 362.00000000  54.00000000   0.12980769
339.00000000 472.00000000  46.00000000   0.08880309
340.00000000 376.00000000  36.00000000   0.08737864
341.00000000 409.00000000 -12.00000000  -0.03022670
342.00000000 488.00000000  18.00000000   0.03557312
343.00000000 458.00000000  60.00000000   0.11583012
344.00000000 413.00000000  19.00000000   0.04398148
345.00000000 447.00000000  32.00000000   0.06680585
346.00000000 480.00000000  18.00000000   0.03614458
347.00000000 467.00000000  13.00000000   0.02708333
348.00000000 601.00000000  15.00000000   0.02435065
349.00000000 439.00000000  16.00000000   0.03516484
350.00000000 439.00000000  11.00000000   0.02444444
351.00000000 467.00000000  28.00000000   0.05656566
352.00000000 428.00000000 -19.00000000  -0.04645477
353.00000000 458.00000000  20.00000000   0.04184100
354.00000000 442.00000000  12.00000000   0.02643172
355.00000000 492.00000000  57.00000000   0.10382514
356.00000000 520.00000000  35.00000000   0.06306306
357.00000000 445.00000000   7.00000000   0.01548673
358.00000000 415.00000000  32.00000000   0.07158837
359.00000000 459.00000000  29.00000000   0.05942623
360.00000000 506.00000000  39.00000000   0.07155963
361.00000000 562.00000000  17.00000000   0.02936097
362.00000000 387.00000000  45.00000000   0.10416667
363.00000000 306.00000000  38.00000000   0.11046512
364.00000000 417.00000000  43.00000000   0.09347826
365.00000000 371.00000000  55.00000000   0.12910798
366.00000000 416.00000000  30.00000000   0.06726457
367.00000000 480.00000000 -16.00000000  -0.03448276
368.00000000 464.00000000  -8.00000000  -0.01754386
369.00000000 341.00000000  17.00000000   0.04748603
370.00000000 402.00000000  46.00000000   0.10267857
371.00000000 338.00000000   0.00000000   0.00000000
372.00000000 394.00000000  42.00000000   0.09633028
373.00000000 482.00000000  27.00000000   0.05304519
374.00000000 445.00000000   9.00000000   0.01982379
375.00000000 391.00000000  26.00000000   0.06235012
376.00000000 475.00000000  59.00000000   0.11048689
377.00000000 456.00000000  40.00000000   0.08064516
378.00000000 500.00000000  42.00000000   0.07749077
379.00000000 511.00000000  50.00000000   0.08912656
380.00000000 425.00000000  30.00000000   0.06593407
381.00000000 401.00000000   3.00000000   0.00742574
382.00000000 406.00000000  32.00000000   0.07305936
383.00000000 388.00000000  62.00000000   0.13777778
384.00000000 396.00000000  38.00000000   0.08755760
385.00000000 355.00000000  27.00000000   0.07068063
386.00000000 395.00000000   9.00000000   0.02227723
387.00000000 463.00000000  35.00000000   0.07028112
388.00000000 413.00000000  56.00000000   0.11940299
389.00000000 408.00000000  50.00000000   0.10917031
390.00000000 376.00000000  94.00000000   0.20000000
391.00000000 422.00000000  52.00000000   0.10970464
392.00000000 364.00000000  21.00000000   0.05454545
393.00000000 479.00000000  23.00000000   0.04581673
394.00000000 436.00000000  23.00000000   0.05010893
395.00000000 483.00000000 -31.00000000  -0.06858407
396.00000000 435.00000000  33.00000000   0.07051282
397.00000000 494.00000000   1.00000000   0.00202020
398.00000000 372.00000000  73.00000000   0.16404494
399.00000000 338.00000000  36.00000000   0.09625668
400.00000000 394.00000000  12.00000000   0.02955665
401.00000000 400.00000000   5.00000000   0.01234568
402.00000000 408.00000000  27.00000000   0.06206897
403.00000000 484.00000000  18.00000000   0.03585657
404.00000000 367.00000000  59.00000000   0.13849765
405.00000000 416.00000000  41.00000000   0.08971554
406.00000000 420.00000000  30.00000000   0.06666667
407.00000000 303.00000000  60.00000000   0.16528926
408.00000000 381.00000000  42.00000000   0.09929078
409.00000000 380.00000000  41.00000000   0.09738717
410.00000000 544.00000000  35.00000000   0.06044905
411.00000000 477.00000000  23.00000000   0.04600000
412.00000000 428.00000000  10.00000000   0.02283105
413.00000000 392.00000000  18.00000000   0.04390244
414.00000000 528.00000000  37.00000000   0.06548673
415.00000000 458.00000000  34.00000000   0.06910569
416.00000000 481.00000000  -7.00000000  -0.01476793
417.00000000 329.00000000 -25.00000000  -0.08223684
418.00000000 391.00000000   3.00000000   0.00761421
419.00000000 320.00000000  26.00000000   0.07514451
420.00000000 228.00000000  15.00000000   0.06172840
421.00000000 327.00000000  -4.00000000  -0.01238390
422.00000000 246.00000000  21.00000000   0.07865169
423.00000000 230.00000000   0.00000000   0.00000000
424.00000000 252.00000000   3.00000000   0.01176471
425.00000000 237.00000000 -18.00000000  -0.08219178
426.00000000 233.00000000   4.00000000   0.01687764
427.00000000 303.00000000  55.00000000   0.15363128
428.00000000 326.00000000   5.00000000   0.01510574
429.00000000 216.00000000  30.00000000   0.12195122
430.00000000 265.00000000  37.00000000   0.12251656
431.00000000 202.00000000  26.00000000   0.11403509
432.00000000 269.00000000 -10.00000000  -0.03861004
433.00000000 362.00000000  39.00000000   0.09725686
434.00000000 299.00000000 -23.00000000  -0.08333333
435.00000000 310.00000000 -31.00000000  -0.11111111
436.00000000 254.00000000  40.00000000   0.13605442
437.00000000 228.00000000 -15.00000000  -0.07042254
438.00000000 247.00000000   7.00000000   0.02755906
439.00000000 253.00000000  45.00000000   0.15100671
440.00000000 306.00000000  43.00000000   0.12320917
441.00000000 343.00000000  64.00000000   0.15724816
442.00000000 370.00000000   1.00000000   0.00269542
443.00000000 319.00000000  37.00000000   0.10393258
444.00000000 232.00000000 -16.00000000  -0.07407407
445.00000000 208.00000000  33.00000000   0.13692946
446.00000000 304.00000000  30.00000000   0.08982036
447.00000000 359.00000000  19.00000000   0.05026455
448.00000000 398.00000000  18.00000000   0.04326923
449.00000000 214.00000000 -22.00000000  -0.11458333
450.00000000 297.00000000 -14.00000000  -0.04946996
451.00000000 304.00000000  -9.00000000  -0.03050847
452.00000000 336.00000000  23.00000000   0.06406685
453.00000000 195.00000000  17.00000000   0.08018868
454.00000000 301.00000000  18.00000000   0.05642633
455.00000000 328.00000000  26.00000000   0.07344633
456.00000000 251.00000000  21.00000000   0.07720588
457.00000000 283.00000000 -23.00000000  -0.08846154
458.00000000 234.00000000   0.00000000   0.00000000
459.00000000 274.00000000  43.00000000   0.13564669
460.00000000 369.00000000  24.00000000   0.06106870
461.00000000 324.00000000  15.00000000   0.04424779
462.00000000 234.00000000  -1.00000000  -0.00429185
463.00000000 246.00000000  10.00000000   0.03906250
464.00000000 246.00000000  17.00000000   0.06463878
465.00000000 226.00000000  55.00000000   0.19572954
466.00000000 223.00000000   7.00000000   0.03043478
467.00000000 263.00000000   2.00000000   0.00754717
468.00000000 277.00000000  -3.00000000  -0.01094891
469.00000000 275.00000000  13.00000000   0.04513889
470.00000000 244.00000000  13.00000000   0.05058366
471.00000000 266.00000000 -40.00000000  -0.17699115
472.00000000 289.00000000  -5.00000000  -0.01760563
473.00000000 351.00000000  -1.00000000  -0.00285714
474.00000000 277.00000000 -22.00000000  -0.08627451
475.00000000 269.00000000  35.00000000   0.11513158
476.00000000 233.00000000  -7.00000000  -0.03097345
477.00000000 296.00000000  -7.00000000  -0.02422145
478.00000000 274.00000000   9.00000000   0.03180212
479.00000000 307.00000000  19.00000000   0.05828221
480.00000000 313.00000000  -8.00000000  -0.02622951
481.00000000 285.00000000  34.00000000   0.10658307
482.00000000 261.00000000  12.00000000   0.04395604
483.00000000 291.00000000 -14.00000000  -0.05054152
484.00000000 332.00000000  25.00000000   0.07002801
485.00000000 208.00000000  -7.00000000  -0.03482587
486.00000000 262.00000000  13.00000000   0.04727273
487.00000000 345.00000000  13.00000000   0.03631285
488.00000000 304.00000000  35.00000000   0.10324484
489.00000000 237.00000000  -7.00000000  -0.03043478
490.00000000 246.00000000 -13.00000000  -0.05579399
491.00000000 333.00000000  -9.00000000  -0.02777778
492.00000000 196.00000000  24.00000000   0.10909091
493.00000000 262.00000000  32.00000000   0.10884354
494.00000000 254.00000000  20.00000000   0.07299270
495.00000000 285.00000000  13.00000000   0.04362416
496.00000000 331.00000000  -3.00000000  -0.00914634
497.00000000 271.00000000   7.00000000   0.02517986
498.00000000 258.00000000  33.00000000   0.11340206
499.00000000 258.00000000 -16.00000000  -0.06611570
500.00000000 243.00000000  16.00000000   0.06177606
