# Supplementary material for: Ubiquitin transfer by a RING E3 ligase occurs from a closed E2~ubiquitin conformation
Source: Nat Commun. 2020 Jun 5;11:2846. doi: 10.1038/s41467-020-16666-y (PMC7275055; doi:10.1038/s41467-020-16666-y)
Supplement: Supplementary file 4 — Source Data [file 41467_2020_16666_MOESM4_ESM.zip › Source_Data/Figures/Figure_5/Figure_5a/ASCII_NoRNF4/16_148with_fret.dat]

 30.00000000 150.00000000 208.00000000   0.58100559
 31.00000000 180.00000000 279.00000000   0.60784314
 32.00000000 267.00000000 253.00000000   0.48653846
 33.00000000 232.00000000 221.00000000   0.48785872
 34.00000000 215.00000000 265.00000000   0.55208333
 35.00000000 225.00000000 270.00000000   0.54545455
 36.00000000 312.00000000 313.00000000   0.50080000
 37.00000000 303.00000000 234.00000000   0.43575419
 38.00000000 214.00000000 153.00000000   0.41689373
 39.00000000 230.00000000 327.00000000   0.58707361
 40.00000000 165.00000000 228.00000000   0.58015267
 41.00000000 194.00000000 290.00000000   0.59917355
 42.00000000 205.00000000 286.00000000   0.58248473
 43.00000000 193.00000000 279.00000000   0.59110169
 44.00000000 165.00000000 338.00000000   0.67196819
 45.00000000 221.00000000 261.00000000   0.54149378
 46.00000000 274.00000000 312.00000000   0.53242321
 47.00000000 166.00000000 238.00000000   0.58910891
 48.00000000 183.00000000 274.00000000   0.59956236
 49.00000000 301.00000000 186.00000000   0.38193018
 50.00000000 328.00000000 146.00000000   0.30801688
 51.00000000 282.00000000 173.00000000   0.38021978
 52.00000000 273.00000000 177.00000000   0.39333333
 53.00000000 277.00000000 221.00000000   0.44377510
 54.00000000 204.00000000 150.00000000   0.42372881
 55.00000000 200.00000000 202.00000000   0.50248756
 56.00000000 245.00000000 155.00000000   0.38750000
 57.00000000 222.00000000  49.00000000   0.18081181
 58.00000000 188.00000000  88.00000000   0.31884058
 59.00000000 180.00000000  58.00000000   0.24369748
 60.00000000 303.00000000 156.00000000   0.33986928
 61.00000000 233.00000000 266.00000000   0.53306613
 62.00000000 185.00000000 187.00000000   0.50268817
 63.00000000 286.00000000 268.00000000   0.48375451
 64.00000000 165.00000000 274.00000000   0.62414579
 65.00000000 198.00000000 235.00000000   0.54272517
 66.00000000 195.00000000 241.00000000   0.55275229
 67.00000000 310.00000000 275.00000000   0.47008547
 68.00000000 204.00000000 247.00000000   0.54767184
 69.00000000 276.00000000 269.00000000   0.49357798
 70.00000000 193.00000000 195.00000000   0.50257732
 71.00000000 270.00000000 237.00000000   0.46745562
 72.00000000 293.00000000 200.00000000   0.40567951
 73.00000000 172.00000000 234.00000000   0.57635468
 74.00000000 276.00000000 143.00000000   0.34128878
 75.00000000 297.00000000 288.00000000   0.49230769
 76.00000000 252.00000000 198.00000000   0.44000000
 77.00000000 255.00000000 226.00000000   0.46985447
 78.00000000 224.00000000 184.00000000   0.45098039
 79.00000000 155.00000000 243.00000000   0.61055276
 80.00000000 191.00000000 199.00000000   0.51025641
 81.00000000 138.00000000 139.00000000   0.50180505
 82.00000000 186.00000000 149.00000000   0.44477612
 83.00000000 100.00000000 169.00000000   0.62825279
 84.00000000 177.00000000 222.00000000   0.55639098
 85.00000000 161.00000000 283.00000000   0.63738739
 86.00000000 123.00000000 247.00000000   0.66756757
 87.00000000 214.00000000 184.00000000   0.46231156
 88.00000000 171.00000000 147.00000000   0.46226415
 89.00000000 191.00000000 225.00000000   0.54086538
 90.00000000 170.00000000 132.00000000   0.43708609
 91.00000000  83.00000000 199.00000000   0.70567376
 92.00000000 225.00000000 141.00000000   0.38524590
 93.00000000 143.00000000 229.00000000   0.61559140
 94.00000000 200.00000000 258.00000000   0.56331878
 95.00000000 151.00000000 180.00000000   0.54380665
 96.00000000 169.00000000 185.00000000   0.52259887
 97.00000000 169.00000000 227.00000000   0.57323232
 98.00000000 190.00000000 164.00000000   0.46327684
 99.00000000 337.00000000 253.00000000   0.42881356
100.00000000 264.00000000 203.00000000   0.43468951
101.00000000 230.00000000 247.00000000   0.51781971
102.00000000 255.00000000 222.00000000   0.46540881
103.00000000 305.00000000 248.00000000   0.44846293
104.00000000 259.00000000 256.00000000   0.49708738
105.00000000 308.00000000 199.00000000   0.39250493
106.00000000 209.00000000 216.00000000   0.50823529
107.00000000 266.00000000 111.00000000   0.29442971
108.00000000 307.00000000 251.00000000   0.44982079
109.00000000 248.00000000 216.00000000   0.46551724
110.00000000 286.00000000 141.00000000   0.33021077
111.00000000 271.00000000 200.00000000   0.42462845
112.00000000 172.00000000 202.00000000   0.54010695
113.00000000 159.00000000 275.00000000   0.63364055
114.00000000 252.00000000 210.00000000   0.45454545
115.00000000 210.00000000 178.00000000   0.45876289
116.00000000 196.00000000 144.00000000   0.42352941
117.00000000 109.00000000 213.00000000   0.66149068
118.00000000 197.00000000 209.00000000   0.51477833
119.00000000 199.00000000 299.00000000   0.60040161
120.00000000 129.00000000 225.00000000   0.63559322
121.00000000 106.00000000 199.00000000   0.65245902
122.00000000 209.00000000 164.00000000   0.43967828
123.00000000 150.00000000 243.00000000   0.61832061
124.00000000 108.00000000 162.00000000   0.60000000
125.00000000 201.00000000 235.00000000   0.53899083
126.00000000 133.00000000 229.00000000   0.63259669
127.00000000 179.00000000 207.00000000   0.53626943
128.00000000 158.00000000 266.00000000   0.62735849
129.00000000 138.00000000 179.00000000   0.56466877
130.00000000 254.00000000 205.00000000   0.44662309
131.00000000 247.00000000 253.00000000   0.50600000
132.00000000 244.00000000 191.00000000   0.43908046
133.00000000 183.00000000 174.00000000   0.48739496
134.00000000 179.00000000 181.00000000   0.50277778
135.00000000 158.00000000 227.00000000   0.58961039
136.00000000 228.00000000 166.00000000   0.42131980
137.00000000 146.00000000 153.00000000   0.51170569
138.00000000 188.00000000 212.00000000   0.53000000
139.00000000 414.00000000 149.00000000   0.26465364
140.00000000 447.00000000 111.00000000   0.19892473
141.00000000 358.00000000 102.00000000   0.22173913
142.00000000 465.00000000 167.00000000   0.26424051
143.00000000 440.00000000 118.00000000   0.21146953
144.00000000 496.00000000 152.00000000   0.23456790
145.00000000 340.00000000 150.00000000   0.30612245
146.00000000 328.00000000 132.00000000   0.28695652
147.00000000 402.00000000 120.00000000   0.22988506
148.00000000 405.00000000 114.00000000   0.21965318
149.00000000 359.00000000 121.00000000   0.25208333
150.00000000 297.00000000 157.00000000   0.34581498
151.00000000 390.00000000 117.00000000   0.23076923
152.00000000 372.00000000 124.00000000   0.25000000
153.00000000 429.00000000 172.00000000   0.28618968
154.00000000 404.00000000 141.00000000   0.25871560
155.00000000 487.00000000 131.00000000   0.21197411
156.00000000 450.00000000 170.00000000   0.27419355
157.00000000 458.00000000 108.00000000   0.19081272
158.00000000 318.00000000 142.00000000   0.30869565
159.00000000 402.00000000 182.00000000   0.31164384
160.00000000 457.00000000 169.00000000   0.26996805
161.00000000 449.00000000 110.00000000   0.19677996
162.00000000 492.00000000 213.00000000   0.30212766
163.00000000 417.00000000 107.00000000   0.20419847
164.00000000 353.00000000 199.00000000   0.36050725
165.00000000 413.00000000 184.00000000   0.30820771
166.00000000 529.00000000 138.00000000   0.20689655
167.00000000 378.00000000  84.00000000   0.18181818
168.00000000 503.00000000 185.00000000   0.26889535
169.00000000 380.00000000 145.00000000   0.27619048
170.00000000 499.00000000 203.00000000   0.28917379
171.00000000 443.00000000  88.00000000   0.16572505
172.00000000 365.00000000 153.00000000   0.29536680
173.00000000 483.00000000 124.00000000   0.20428336
174.00000000 480.00000000 157.00000000   0.24646782
175.00000000 416.00000000 137.00000000   0.24773960
176.00000000 538.00000000 131.00000000   0.19581465
177.00000000 468.00000000  97.00000000   0.17168142
178.00000000 529.00000000 122.00000000   0.18740399
179.00000000 448.00000000 167.00000000   0.27154472
180.00000000 577.00000000 158.00000000   0.21496599
181.00000000 431.00000000 162.00000000   0.27318718
182.00000000 436.00000000 147.00000000   0.25214408
183.00000000 394.00000000  90.00000000   0.18595041
184.00000000 371.00000000 111.00000000   0.23029046
185.00000000 384.00000000 151.00000000   0.28224299
186.00000000 431.00000000 176.00000000   0.28995058
187.00000000 484.00000000 149.00000000   0.23538705
188.00000000 459.00000000  95.00000000   0.17148014
189.00000000 454.00000000  92.00000000   0.16849817
190.00000000 470.00000000 106.00000000   0.18402778
191.00000000 522.00000000  72.00000000   0.12121212
192.00000000 400.00000000 158.00000000   0.28315412
193.00000000 458.00000000 169.00000000   0.26953748
194.00000000 431.00000000  89.00000000   0.17115385
195.00000000 493.00000000 180.00000000   0.26745914
196.00000000 421.00000000 142.00000000   0.25222025
197.00000000 453.00000000  99.00000000   0.17934783
198.00000000 451.00000000 164.00000000   0.26666667
199.00000000 412.00000000 169.00000000   0.29087780
200.00000000 451.00000000 136.00000000   0.23168654
201.00000000 456.00000000  85.00000000   0.15711645
202.00000000 504.00000000 189.00000000   0.27272727
203.00000000 496.00000000 134.00000000   0.21269841
204.00000000 427.00000000 119.00000000   0.21794872
205.00000000 456.00000000  89.00000000   0.16330275
206.00000000 460.00000000  20.00000000   0.04166667
207.00000000 445.00000000 -16.00000000  -0.03729604
208.00000000 595.00000000 -25.00000000  -0.04385965
209.00000000 330.00000000  23.00000000   0.06515581
210.00000000 382.00000000 -23.00000000  -0.06406685
211.00000000 432.00000000  -5.00000000  -0.01170960
212.00000000 477.00000000  21.00000000   0.04216867
213.00000000 444.00000000  -7.00000000  -0.01601831
214.00000000 463.00000000 -21.00000000  -0.04751131
215.00000000 462.00000000 -33.00000000  -0.07692308
216.00000000 460.00000000  -8.00000000  -0.01769912
217.00000000 481.00000000  46.00000000   0.08728653
218.00000000 422.00000000  20.00000000   0.04524887
219.00000000 361.00000000  33.00000000   0.08375635
220.00000000 482.00000000 -36.00000000  -0.08071749
221.00000000 486.00000000   6.00000000   0.01219512
222.00000000 498.00000000   1.00000000   0.00200401
223.00000000 424.00000000 -39.00000000  -0.10129870
224.00000000 458.00000000  16.00000000   0.03375527
225.00000000 410.00000000 -23.00000000  -0.05943152
226.00000000 393.00000000  50.00000000   0.11286682
227.00000000 474.00000000  -1.00000000  -0.00211416
228.00000000 471.00000000 -50.00000000  -0.11876485
229.00000000 489.00000000   4.00000000   0.00811359
230.00000000 476.00000000  30.00000000   0.05928854
231.00000000 380.00000000   8.00000000   0.02061856
232.00000000 441.00000000  14.00000000   0.03076923
233.00000000 366.00000000   9.00000000   0.02400000
234.00000000 449.00000000   5.00000000   0.01101322
235.00000000 458.00000000  21.00000000   0.04384134
236.00000000 398.00000000   1.00000000   0.00250627
237.00000000 579.00000000 -13.00000000  -0.02296820
238.00000000 417.00000000  20.00000000   0.04576659
239.00000000 419.00000000 -14.00000000  -0.03456790
240.00000000 430.00000000 -39.00000000  -0.09974425
241.00000000 497.00000000  -5.00000000  -0.01016260
242.00000000 339.00000000  31.00000000   0.08378378
243.00000000 375.00000000 -52.00000000  -0.16099071
244.00000000 429.00000000 -40.00000000  -0.10282776
245.00000000 389.00000000  22.00000000   0.05352798
246.00000000 319.00000000  37.00000000   0.10393258
247.00000000 366.00000000   5.00000000   0.01347709
248.00000000 344.00000000  15.00000000   0.04178273
249.00000000 443.00000000  -5.00000000  -0.01141553
250.00000000 437.00000000 -16.00000000  -0.03800475
251.00000000 297.00000000 -53.00000000  -0.21721311
252.00000000 387.00000000 -31.00000000  -0.08707865
253.00000000 351.00000000 -55.00000000  -0.18581081
254.00000000 372.00000000 -26.00000000  -0.07514451
255.00000000 401.00000000   6.00000000   0.01474201
256.00000000 289.00000000  14.00000000   0.04620462
257.00000000 382.00000000  -4.00000000  -0.01058201
258.00000000 333.00000000 -18.00000000  -0.05714286
259.00000000 378.00000000  -8.00000000  -0.02162162
260.00000000 370.00000000 -22.00000000  -0.06321839
261.00000000 393.00000000 -45.00000000  -0.12931034
262.00000000 308.00000000   2.00000000   0.00645161
263.00000000 324.00000000 -47.00000000  -0.16967509
264.00000000 434.00000000  36.00000000   0.07659574
265.00000000 355.00000000  -9.00000000  -0.02601156
266.00000000 374.00000000 -17.00000000  -0.04761905
267.00000000 421.00000000   0.00000000   0.00000000
268.00000000 543.00000000 -20.00000000  -0.03824092
269.00000000 481.00000000   0.00000000   0.00000000
270.00000000 414.00000000   1.00000000   0.00240964
271.00000000 359.00000000   0.00000000   0.00000000
272.00000000 359.00000000  18.00000000   0.04774536
273.00000000 371.00000000  34.00000000   0.08395062
274.00000000 431.00000000 -17.00000000  -0.04106280
275.00000000 350.00000000 -42.00000000  -0.13636364
276.00000000 455.00000000 -30.00000000  -0.07058824
277.00000000 424.00000000  31.00000000   0.06813187
278.00000000 355.00000000 -11.00000000  -0.03197674
279.00000000 357.00000000 -38.00000000  -0.11912226
280.00000000 393.00000000 -27.00000000  -0.07377049
281.00000000 311.00000000 -31.00000000  -0.11071429
282.00000000 435.00000000 -16.00000000  -0.03818616
283.00000000 399.00000000 -14.00000000  -0.03636364
284.00000000 395.00000000 -19.00000000  -0.05053191
285.00000000 375.00000000  43.00000000   0.10287081
286.00000000 512.00000000   4.00000000   0.00775194
287.00000000 412.00000000   5.00000000   0.01199041
288.00000000 450.00000000 -38.00000000  -0.09223301
289.00000000 401.00000000 -29.00000000  -0.07795699
290.00000000 357.00000000 -23.00000000  -0.06886228
291.00000000 359.00000000 -32.00000000  -0.09785933
292.00000000 422.00000000 -13.00000000  -0.03178484
293.00000000 367.00000000   4.00000000   0.01078167
294.00000000 421.00000000   0.00000000   0.00000000
295.00000000 306.00000000  11.00000000   0.03470032
296.00000000 423.00000000 -33.00000000  -0.08461538
297.00000000 455.00000000   1.00000000   0.00219298
298.00000000 327.00000000  40.00000000   0.10899183
299.00000000 368.00000000 -27.00000000  -0.07917889
300.00000000 483.00000000  35.00000000   0.06756757
301.00000000 385.00000000  19.00000000   0.04702970
302.00000000 334.00000000  16.00000000   0.04571429
303.00000000 476.00000000  30.00000000   0.05928854
304.00000000 372.00000000 -28.00000000  -0.08139535
305.00000000 383.00000000 -29.00000000  -0.08192090
306.00000000 508.00000000 -25.00000000  -0.05175983
307.00000000 406.00000000  -9.00000000  -0.02267003
308.00000000 372.00000000 -12.00000000  -0.03333333
309.00000000 351.00000000  26.00000000   0.06896552
310.00000000 441.00000000  -4.00000000  -0.00915332
311.00000000 347.00000000  17.00000000   0.04670330
312.00000000 512.00000000  21.00000000   0.03939962
313.00000000 508.00000000 -11.00000000  -0.02213280
314.00000000 359.00000000 -48.00000000  -0.15434084
315.00000000 476.00000000 -16.00000000  -0.03478261
316.00000000 500.00000000 -28.00000000  -0.05932203
317.00000000 388.00000000  14.00000000   0.03482587
318.00000000 360.00000000 -56.00000000  -0.18421053
319.00000000 382.00000000 -19.00000000  -0.05234160
320.00000000 493.00000000 -16.00000000  -0.03354298
321.00000000 369.00000000 -43.00000000  -0.13190184
322.00000000 305.00000000  26.00000000   0.07854985
323.00000000 405.00000000   4.00000000   0.00977995
324.00000000 395.00000000   2.00000000   0.00503778
325.00000000 410.00000000  23.00000000   0.05311778
326.00000000 480.00000000  -5.00000000  -0.01052632
327.00000000 417.00000000  -4.00000000  -0.00968523
328.00000000 370.00000000  -2.00000000  -0.00543478
329.00000000 378.00000000  41.00000000   0.09785203
330.00000000 515.00000000 -31.00000000  -0.06404959
331.00000000 367.00000000 -32.00000000  -0.09552239
332.00000000 394.00000000 -17.00000000  -0.04509284
333.00000000 375.00000000 -13.00000000  -0.03591160
334.00000000 449.00000000 -27.00000000  -0.06398104
335.00000000 518.00000000 -31.00000000  -0.06365503
336.00000000 423.00000000 -18.00000000  -0.04444444
337.00000000 416.00000000 -55.00000000  -0.15235457
338.00000000 329.00000000 -49.00000000  -0.17500000
339.00000000 358.00000000  43.00000000   0.10723192
340.00000000 415.00000000   5.00000000   0.01190476
341.00000000 314.00000000  -8.00000000  -0.02614379
342.00000000 410.00000000 -11.00000000  -0.02756892
343.00000000 371.00000000 -44.00000000  -0.13455657
344.00000000 489.00000000 -18.00000000  -0.03821656
345.00000000 419.00000000  11.00000000   0.02558140
346.00000000 453.00000000 -30.00000000  -0.07092199
347.00000000 374.00000000 -36.00000000  -0.10650888
348.00000000 380.00000000  -6.00000000  -0.01604278
349.00000000 443.00000000 -23.00000000  -0.05476190
350.00000000 353.00000000 -49.00000000  -0.16118421
351.00000000 291.00000000   8.00000000   0.02675585
352.00000000 310.00000000 -16.00000000  -0.05442177
353.00000000 475.00000000 -25.00000000  -0.05555556
354.00000000 426.00000000 -27.00000000  -0.06766917
355.00000000 356.00000000 -21.00000000  -0.06268657
356.00000000 423.00000000  64.00000000   0.13141684
357.00000000 383.00000000 -29.00000000  -0.08192090
358.00000000 455.00000000  37.00000000   0.07520325
359.00000000 411.00000000 -36.00000000  -0.09600000
360.00000000 389.00000000 -21.00000000  -0.05706522
361.00000000 381.00000000  17.00000000   0.04271357
362.00000000 386.00000000 -14.00000000  -0.03763441
363.00000000 332.00000000 -39.00000000  -0.13310580
364.00000000 335.00000000 -27.00000000  -0.08766234
365.00000000 446.00000000  -5.00000000  -0.01133787
366.00000000 443.00000000   8.00000000   0.01773836
367.00000000 323.00000000   3.00000000   0.00920245
368.00000000 433.00000000   0.00000000   0.00000000
369.00000000 407.00000000 -34.00000000  -0.09115282
370.00000000 347.00000000 -30.00000000  -0.09463722
371.00000000 350.00000000  -7.00000000  -0.02040816
372.00000000 495.00000000  12.00000000   0.02366864
373.00000000 289.00000000 -45.00000000  -0.18442623
374.00000000 406.00000000 -34.00000000  -0.09139785
375.00000000 393.00000000  10.00000000   0.02481390
376.00000000 338.00000000 -50.00000000  -0.17361111
377.00000000 377.00000000 -38.00000000  -0.11209440
378.00000000 463.00000000 -74.00000000  -0.19023136
379.00000000 376.00000000  -8.00000000  -0.02173913
380.00000000 344.00000000  -3.00000000  -0.00879765
381.00000000 456.00000000  20.00000000   0.04201681
382.00000000 406.00000000  -6.00000000  -0.01500000
383.00000000 314.00000000 -26.00000000  -0.09027778
384.00000000 366.00000000 -54.00000000  -0.17307692
385.00000000 393.00000000 -12.00000000  -0.03149606
386.00000000 459.00000000   1.00000000   0.00217391
387.00000000 368.00000000 -40.00000000  -0.12195122
388.00000000 375.00000000  -5.00000000  -0.01351351
389.00000000 362.00000000  61.00000000   0.14420804
390.00000000 391.00000000  -6.00000000  -0.01558442
391.00000000 384.00000000 -25.00000000  -0.06963788
392.00000000 479.00000000 -35.00000000  -0.07882883
393.00000000 484.00000000  43.00000000   0.08159393
394.00000000 401.00000000 -31.00000000  -0.08378378
395.00000000 470.00000000 -43.00000000  -0.10070258
396.00000000 426.00000000 -47.00000000  -0.12401055
397.00000000 487.00000000 -16.00000000  -0.03397028
398.00000000 433.00000000 -20.00000000  -0.04842615
399.00000000 416.00000000 -22.00000000  -0.05583756
400.00000000 400.00000000 -33.00000000  -0.08991826
401.00000000 425.00000000 -17.00000000  -0.04166667
402.00000000 419.00000000  51.00000000   0.10851064
403.00000000 356.00000000 -30.00000000  -0.09202454
404.00000000 341.00000000 -18.00000000  -0.05572755
405.00000000 436.00000000   4.00000000   0.00909091
406.00000000 376.00000000  21.00000000   0.05289673
407.00000000 448.00000000 -35.00000000  -0.08474576
408.00000000 354.00000000 -23.00000000  -0.06948640
409.00000000 433.00000000 -52.00000000  -0.13648294
410.00000000 380.00000000 -15.00000000  -0.04109589
411.00000000 344.00000000  10.00000000   0.02824859
412.00000000 330.00000000 -43.00000000  -0.14982578
413.00000000 401.00000000  -3.00000000  -0.00753769
414.00000000 498.00000000 -42.00000000  -0.09210526
415.00000000 472.00000000 -13.00000000  -0.02832244
416.00000000 389.00000000 -39.00000000  -0.11142857
417.00000000 451.00000000  26.00000000   0.05450734
418.00000000 364.00000000 -21.00000000  -0.06122449
419.00000000 347.00000000  17.00000000   0.04670330
420.00000000 377.00000000 -50.00000000  -0.15290520
421.00000000 424.00000000 -13.00000000  -0.03163017
422.00000000 411.00000000 -52.00000000  -0.14484680
423.00000000 428.00000000 -31.00000000  -0.07808564
424.00000000 398.00000000 -18.00000000  -0.04736842
425.00000000 420.00000000 -32.00000000  -0.08247423
426.00000000 434.00000000  24.00000000   0.05240175
427.00000000 371.00000000 -13.00000000  -0.03631285
428.00000000 373.00000000 -16.00000000  -0.04481793
429.00000000 358.00000000 -55.00000000  -0.18151815
430.00000000 339.00000000 -16.00000000  -0.04953560
431.00000000 352.00000000  11.00000000   0.03030303
432.00000000 335.00000000  -9.00000000  -0.02760736
433.00000000 442.00000000  -6.00000000  -0.01376147
434.00000000 393.00000000 -22.00000000  -0.05929919
435.00000000 367.00000000 -32.00000000  -0.09552239
436.00000000 428.00000000 -10.00000000  -0.02392344
437.00000000 428.00000000 -19.00000000  -0.04645477
438.00000000 412.00000000   1.00000000   0.00242131
439.00000000 397.00000000   2.00000000   0.00501253
440.00000000 280.00000000 -19.00000000  -0.07279693
441.00000000 422.00000000 -44.00000000  -0.11640212
442.00000000 415.00000000  -4.00000000  -0.00973236
443.00000000 357.00000000 -28.00000000  -0.08510638
444.00000000 376.00000000 -10.00000000  -0.02732240
445.00000000 515.00000000 -33.00000000  -0.06846473
446.00000000 407.00000000  18.00000000   0.04235294
447.00000000 510.00000000 -29.00000000  -0.06029106
448.00000000 390.00000000 -29.00000000  -0.08033241
449.00000000 347.00000000 -23.00000000  -0.07098765
450.00000000 360.00000000  -2.00000000  -0.00558659
451.00000000 385.00000000 -35.00000000  -0.10000000
452.00000000 397.00000000  -9.00000000  -0.02319588
453.00000000 385.00000000 -13.00000000  -0.03494624
454.00000000 385.00000000 -10.00000000  -0.02666667
455.00000000 413.00000000  -7.00000000  -0.01724138
456.00000000 358.00000000 -39.00000000  -0.12225705
457.00000000 382.00000000 -17.00000000  -0.04657534
458.00000000 342.00000000   3.00000000   0.00869565
459.00000000 400.00000000  -7.00000000  -0.01781170
460.00000000 355.00000000  -2.00000000  -0.00566572
461.00000000 445.00000000 -16.00000000  -0.03729604
462.00000000 327.00000000 -22.00000000  -0.07213115
463.00000000 391.00000000 -37.00000000  -0.10451977
464.00000000 371.00000000 -37.00000000  -0.11077844
465.00000000 378.00000000 -53.00000000  -0.16307692
466.00000000 403.00000000 -20.00000000  -0.05221932
467.00000000 329.00000000 -21.00000000  -0.06818182
468.00000000 382.00000000 -61.00000000  -0.19003115
469.00000000 351.00000000 -32.00000000  -0.10031348
470.00000000 358.00000000  -1.00000000  -0.00280112
471.00000000 447.00000000  21.00000000   0.04487179
472.00000000 420.00000000 -54.00000000  -0.14754098
473.00000000 389.00000000 -19.00000000  -0.05135135
474.00000000 354.00000000  -8.00000000  -0.02312139
475.00000000 407.00000000  10.00000000   0.02398082
476.00000000 481.00000000 -17.00000000  -0.03663793
477.00000000 354.00000000 -24.00000000  -0.07272727
478.00000000 432.00000000  -6.00000000  -0.01408451
479.00000000 411.00000000 -27.00000000  -0.07031250
480.00000000 392.00000000 -45.00000000  -0.12968300
481.00000000 320.00000000 -27.00000000  -0.09215017
482.00000000 385.00000000 -19.00000000  -0.05191257
483.00000000 422.00000000 -33.00000000  -0.08483290
484.00000000 542.00000000  41.00000000   0.07032590
485.00000000 346.00000000  -8.00000000  -0.02366864
486.00000000 436.00000000 -35.00000000  -0.08728180
487.00000000 453.00000000   2.00000000   0.00439560
488.00000000 381.00000000  12.00000000   0.03053435
489.00000000 431.00000000 -37.00000000  -0.09390863
490.00000000 482.00000000 -34.00000000  -0.07589286
491.00000000 356.00000000 -42.00000000  -0.13375796
492.00000000 469.00000000   7.00000000   0.01470588
493.00000000 338.00000000 -23.00000000  -0.07301587
494.00000000 324.00000000 -31.00000000  -0.10580205
495.00000000 385.00000000 -62.00000000  -0.19195046
496.00000000 409.00000000 -52.00000000  -0.14565826
497.00000000 381.00000000  -4.00000000  -0.01061008
498.00000000 424.00000000 -15.00000000  -0.03667482
499.00000000 378.00000000 -39.00000000  -0.11504425
500.00000000 474.00000000 -49.00000000  -0.11529412
