# Supplementary material for: Ubiquitin transfer by a RING E3 ligase occurs from a closed E2~ubiquitin conformation
Source: Nat Commun. 2020 Jun 5;11:2846. doi: 10.1038/s41467-020-16666-y (PMC7275055; doi:10.1038/s41467-020-16666-y)
Supplement: Supplementary file 4 — Source Data [file 41467_2020_16666_MOESM4_ESM.zip › Source_Data/Figures/Figure_5/Figure_5a/ASCII_NoRNF4/16_154with_fret.dat]

 30.00000000 144.00000000 159.00000000   0.52475248
 31.00000000 103.00000000 215.00000000   0.67610063
 32.00000000  83.00000000 168.00000000   0.66932271
 33.00000000 105.00000000 204.00000000   0.66019417
 34.00000000 101.00000000 216.00000000   0.68138801
 35.00000000 150.00000000 227.00000000   0.60212202
 36.00000000  88.00000000 186.00000000   0.67883212
 37.00000000  85.00000000 227.00000000   0.72756410
 38.00000000 119.00000000 235.00000000   0.66384181
 39.00000000 107.00000000 116.00000000   0.52017937
 40.00000000  97.00000000 258.00000000   0.72676056
 41.00000000 111.00000000 225.00000000   0.66964286
 42.00000000 110.00000000 230.00000000   0.67647059
 43.00000000 154.00000000 226.00000000   0.59473684
 44.00000000 165.00000000 148.00000000   0.47284345
 45.00000000 111.00000000 162.00000000   0.59340659
 46.00000000 166.00000000 230.00000000   0.58080808
 47.00000000  94.00000000 164.00000000   0.63565891
 48.00000000 141.00000000 193.00000000   0.57784431
 49.00000000 156.00000000 197.00000000   0.55807365
 50.00000000 175.00000000 265.00000000   0.60227273
 51.00000000 155.00000000 186.00000000   0.54545455
 52.00000000 128.00000000 190.00000000   0.59748428
 53.00000000 140.00000000 212.00000000   0.60227273
 54.00000000 109.00000000 203.00000000   0.65064103
 55.00000000  97.00000000 242.00000000   0.71386431
 56.00000000  99.00000000 161.00000000   0.61923077
 57.00000000 106.00000000 177.00000000   0.62544170
 58.00000000 149.00000000 175.00000000   0.54012346
 59.00000000  94.00000000 218.00000000   0.69871795
 60.00000000 105.00000000 192.00000000   0.64646465
 61.00000000 103.00000000 157.00000000   0.60384615
 62.00000000 192.00000000 167.00000000   0.46518106
 63.00000000 162.00000000 165.00000000   0.50458716
 64.00000000  87.00000000 199.00000000   0.69580420
 65.00000000 148.00000000 238.00000000   0.61658031
 66.00000000 182.00000000 153.00000000   0.45671642
 67.00000000 155.00000000 192.00000000   0.55331412
 68.00000000 155.00000000 234.00000000   0.60154242
 69.00000000 176.00000000 159.00000000   0.47462687
 70.00000000  99.00000000 141.00000000   0.58750000
 71.00000000 152.00000000 143.00000000   0.48474576
 72.00000000 112.00000000 121.00000000   0.51931330
 73.00000000 126.00000000 177.00000000   0.58415842
 74.00000000 188.00000000 164.00000000   0.46590909
 75.00000000 211.00000000 196.00000000   0.48157248
 76.00000000 141.00000000 184.00000000   0.56615385
 77.00000000 183.00000000 207.00000000   0.53076923
 78.00000000 184.00000000 230.00000000   0.55555556
 79.00000000 128.00000000 186.00000000   0.59235669
 80.00000000 184.00000000 175.00000000   0.48746518
 81.00000000 160.00000000 171.00000000   0.51661631
 82.00000000 130.00000000  99.00000000   0.43231441
 83.00000000 110.00000000 203.00000000   0.64856230
 84.00000000 189.00000000 173.00000000   0.47790055
 85.00000000 144.00000000 140.00000000   0.49295775
 86.00000000 147.00000000 169.00000000   0.53481013
 87.00000000 169.00000000 155.00000000   0.47839506
 88.00000000 142.00000000 195.00000000   0.57863501
 89.00000000 117.00000000 178.00000000   0.60338983
 90.00000000  88.00000000 221.00000000   0.71521036
 91.00000000 106.00000000 189.00000000   0.64067797
 92.00000000 239.00000000 161.00000000   0.40250000
 93.00000000 109.00000000 200.00000000   0.64724919
 94.00000000 131.00000000 156.00000000   0.54355401
 95.00000000 115.00000000 212.00000000   0.64831804
 96.00000000 140.00000000 125.00000000   0.47169811
 97.00000000 118.00000000 111.00000000   0.48471616
 98.00000000 101.00000000 274.00000000   0.73066667
 99.00000000 174.00000000 169.00000000   0.49271137
100.00000000 191.00000000 143.00000000   0.42814371
101.00000000 149.00000000 137.00000000   0.47902098
102.00000000 169.00000000 173.00000000   0.50584795
103.00000000  90.00000000 191.00000000   0.67971530
104.00000000  95.00000000 200.00000000   0.67796610
105.00000000  99.00000000 110.00000000   0.52631579
106.00000000 144.00000000 227.00000000   0.61185984
107.00000000 109.00000000 219.00000000   0.66768293
108.00000000 148.00000000 192.00000000   0.56470588
109.00000000 146.00000000 150.00000000   0.50675676
110.00000000 104.00000000 160.00000000   0.60606061
111.00000000 174.00000000 133.00000000   0.43322476
112.00000000  77.00000000 144.00000000   0.65158371
113.00000000  86.00000000 138.00000000   0.61607143
114.00000000 170.00000000 153.00000000   0.47368421
115.00000000 163.00000000 229.00000000   0.58418367
116.00000000 114.00000000 142.00000000   0.55468750
117.00000000 142.00000000 141.00000000   0.49823322
118.00000000 121.00000000 167.00000000   0.57986111
119.00000000 105.00000000 137.00000000   0.56611570
120.00000000 126.00000000 194.00000000   0.60625000
121.00000000 207.00000000 122.00000000   0.37082067
122.00000000  99.00000000 240.00000000   0.70796460
123.00000000 182.00000000 112.00000000   0.38095238
124.00000000 165.00000000 201.00000000   0.54918033
125.00000000  82.00000000 214.00000000   0.72297297
126.00000000 121.00000000 135.00000000   0.52734375
127.00000000 120.00000000 111.00000000   0.48051948
128.00000000 321.00000000  -7.00000000  -0.02229299
129.00000000 346.00000000 101.00000000   0.22595078
130.00000000 269.00000000  40.00000000   0.12944984
131.00000000 266.00000000  -2.00000000  -0.00757576
132.00000000 286.00000000  17.00000000   0.05610561
133.00000000 241.00000000  28.00000000   0.10408922
134.00000000 325.00000000  19.00000000   0.05523256
135.00000000 299.00000000  -4.00000000  -0.01355932
136.00000000 290.00000000  23.00000000   0.07348243
137.00000000 295.00000000  88.00000000   0.22976501
138.00000000 272.00000000  97.00000000   0.26287263
139.00000000 267.00000000  87.00000000   0.24576271
140.00000000 307.00000000  70.00000000   0.18567639
141.00000000 374.00000000  52.00000000   0.12206573
142.00000000 338.00000000 107.00000000   0.24044944
143.00000000 237.00000000  20.00000000   0.07782101
144.00000000 354.00000000 -18.00000000  -0.05357143
145.00000000 356.00000000  38.00000000   0.09644670
146.00000000 195.00000000  15.00000000   0.07142857
147.00000000 281.00000000  47.00000000   0.14329268
148.00000000 318.00000000 100.00000000   0.23923445
149.00000000 356.00000000  29.00000000   0.07532468
150.00000000 298.00000000  34.00000000   0.10240964
151.00000000 324.00000000  41.00000000   0.11232877
152.00000000 248.00000000  45.00000000   0.15358362
153.00000000 314.00000000  27.00000000   0.07917889
154.00000000 285.00000000  21.00000000   0.06862745
155.00000000 327.00000000  16.00000000   0.04664723
156.00000000 304.00000000  59.00000000   0.16253444
157.00000000 390.00000000  35.00000000   0.08235294
158.00000000 309.00000000  15.00000000   0.04629630
159.00000000 342.00000000  25.00000000   0.06811989
160.00000000 288.00000000  54.00000000   0.15789474
161.00000000 297.00000000 -30.00000000  -0.11235955
162.00000000 237.00000000  77.00000000   0.24522293
163.00000000 293.00000000  97.00000000   0.24871795
164.00000000 312.00000000  61.00000000   0.16353887
165.00000000 285.00000000   3.00000000   0.01041667
166.00000000 315.00000000  -6.00000000  -0.01941748
167.00000000 361.00000000  22.00000000   0.05744125
168.00000000 233.00000000 -13.00000000  -0.05909091
169.00000000 325.00000000  50.00000000   0.13333333
170.00000000 309.00000000  84.00000000   0.21374046
171.00000000 264.00000000  29.00000000   0.09897611
172.00000000 292.00000000  30.00000000   0.09316770
173.00000000 314.00000000  43.00000000   0.12044818
174.00000000 329.00000000  23.00000000   0.06534091
175.00000000 273.00000000  87.00000000   0.24166667
176.00000000 289.00000000  11.00000000   0.03666667
177.00000000 282.00000000  56.00000000   0.16568047
178.00000000 323.00000000  17.00000000   0.05000000
179.00000000 341.00000000  19.00000000   0.05277778
180.00000000 326.00000000  36.00000000   0.09944751
181.00000000 244.00000000  60.00000000   0.19736842
182.00000000 289.00000000  23.00000000   0.07371795
183.00000000 282.00000000  11.00000000   0.03754266
184.00000000 269.00000000 107.00000000   0.28457447
185.00000000 362.00000000 -20.00000000  -0.05847953
186.00000000 244.00000000  -3.00000000  -0.01244813
187.00000000 275.00000000  -9.00000000  -0.03383459
188.00000000 273.00000000  66.00000000   0.19469027
189.00000000 290.00000000  27.00000000   0.08517350
190.00000000 263.00000000 -20.00000000  -0.08230453
191.00000000 332.00000000  41.00000000   0.10991957
192.00000000 298.00000000  28.00000000   0.08588957
193.00000000 345.00000000   6.00000000   0.01709402
194.00000000 302.00000000  -5.00000000  -0.01683502
195.00000000 253.00000000   6.00000000   0.02316602
196.00000000 257.00000000  20.00000000   0.07220217
197.00000000 354.00000000  15.00000000   0.04065041
198.00000000 291.00000000  52.00000000   0.15160350
199.00000000 284.00000000  18.00000000   0.05960265
200.00000000 363.00000000  35.00000000   0.08793970
201.00000000 299.00000000  -9.00000000  -0.03103448
202.00000000 298.00000000  27.00000000   0.08307692
203.00000000 241.00000000  46.00000000   0.16027875
204.00000000 316.00000000 -18.00000000  -0.06040268
205.00000000 275.00000000  -4.00000000  -0.01476015
206.00000000 313.00000000   8.00000000   0.02492212
207.00000000 364.00000000  63.00000000   0.14754098
208.00000000 292.00000000  64.00000000   0.17977528
209.00000000 265.00000000  18.00000000   0.06360424
210.00000000 240.00000000  23.00000000   0.08745247
211.00000000 282.00000000  75.00000000   0.21008403
212.00000000 475.00000000  63.00000000   0.11710037
213.00000000 354.00000000  -8.00000000  -0.02312139
214.00000000 320.00000000  60.00000000   0.15789474
215.00000000 320.00000000  37.00000000   0.10364146
216.00000000 314.00000000  14.00000000   0.04268293
217.00000000 348.00000000   7.00000000   0.01971831
218.00000000 293.00000000  44.00000000   0.13056380
219.00000000 297.00000000  82.00000000   0.21635884
220.00000000 295.00000000  54.00000000   0.15472779
221.00000000 358.00000000  32.00000000   0.08205128
222.00000000 245.00000000  40.00000000   0.14035088
223.00000000 328.00000000  93.00000000   0.22090261
224.00000000 315.00000000  60.00000000   0.16000000
225.00000000 322.00000000  57.00000000   0.15039578
226.00000000 387.00000000  38.00000000   0.08941176
227.00000000 220.00000000  11.00000000   0.04761905
228.00000000 294.00000000  12.00000000   0.03921569
229.00000000 275.00000000  30.00000000   0.09836066
230.00000000 326.00000000  32.00000000   0.08938547
231.00000000 285.00000000  52.00000000   0.15430267
232.00000000 320.00000000  18.00000000   0.05325444
233.00000000 290.00000000  -9.00000000  -0.03202847
234.00000000 342.00000000   6.00000000   0.01724138
235.00000000 357.00000000  41.00000000   0.10301508
236.00000000 318.00000000  86.00000000   0.21287129
237.00000000 245.00000000  26.00000000   0.09594096
238.00000000 277.00000000  28.00000000   0.09180328
239.00000000 207.00000000   8.00000000   0.03720930
240.00000000 369.00000000  48.00000000   0.11510791
241.00000000 289.00000000 -17.00000000  -0.06250000
242.00000000 260.00000000 -12.00000000  -0.04838710
243.00000000 280.00000000  -5.00000000  -0.01818182
244.00000000 299.00000000 -27.00000000  -0.09926471
245.00000000 335.00000000  39.00000000   0.10427807
246.00000000 369.00000000  -3.00000000  -0.00819672
247.00000000 232.00000000   8.00000000   0.03333333
248.00000000 240.00000000  45.00000000   0.15789474
249.00000000 271.00000000  31.00000000   0.10264901
250.00000000 343.00000000 -20.00000000  -0.06191950
251.00000000 300.00000000  -4.00000000  -0.01351351
252.00000000 337.00000000  74.00000000   0.18004866
253.00000000 308.00000000  48.00000000   0.13483146
254.00000000 263.00000000  13.00000000   0.04710145
255.00000000 380.00000000   4.00000000   0.01041667
256.00000000 250.00000000  24.00000000   0.08759124
257.00000000 281.00000000   3.00000000   0.01056338
258.00000000 276.00000000  -6.00000000  -0.02222222
259.00000000 240.00000000 -15.00000000  -0.06666667
260.00000000 257.00000000  28.00000000   0.09824561
261.00000000 372.00000000  53.00000000   0.12470588
262.00000000 237.00000000 -31.00000000  -0.15048544
263.00000000 257.00000000 -31.00000000  -0.13716814
264.00000000 361.00000000   8.00000000   0.02168022
265.00000000 341.00000000  -9.00000000  -0.02710843
266.00000000 296.00000000  -6.00000000  -0.02068966
267.00000000 296.00000000   7.00000000   0.02310231
268.00000000 318.00000000  -6.00000000  -0.01923077
269.00000000 276.00000000   9.00000000   0.03157895
270.00000000  38.00000000 -23.00000000  -1.53333333
271.00000000  81.00000000 -43.00000000  -1.13157895
272.00000000  72.00000000 -33.00000000  -0.84615385
273.00000000  78.00000000 -29.00000000  -0.59183673
274.00000000  44.00000000 -52.00000000   6.50000000
275.00000000  85.00000000 -42.00000000  -0.97674419
276.00000000  20.00000000  -4.00000000  -0.25000000
277.00000000  52.00000000  -5.00000000  -0.10638298
278.00000000  53.00000000 -68.00000000   4.53333333
279.00000000  20.00000000 -39.00000000   2.05263158
280.00000000  81.00000000 -22.00000000  -0.37288136
281.00000000  47.00000000 -31.00000000  -1.93750000
282.00000000  40.00000000 -17.00000000  -0.73913043
283.00000000  36.00000000 -12.00000000  -0.50000000
284.00000000  42.00000000 -52.00000000   5.20000000
285.00000000  79.00000000 -66.00000000  -5.07692308
286.00000000  76.00000000 -45.00000000  -1.45161290
287.00000000  89.00000000 -69.00000000  -3.45000000
288.00000000  94.00000000 -60.00000000  -1.76470588
289.00000000  61.00000000 -12.00000000  -0.24489796
290.00000000  34.00000000 -27.00000000  -3.85714286
291.00000000  27.00000000 -36.00000000   4.00000000
292.00000000   2.00000000 -64.00000000   1.03225806
293.00000000  38.00000000 -56.00000000   3.11111111
294.00000000  33.00000000 -47.00000000   3.35714286
295.00000000  59.00000000 -55.00000000 -13.75000000
296.00000000  74.00000000 -64.00000000  -6.40000000
297.00000000  50.00000000 -34.00000000  -2.12500000
298.00000000  72.00000000 -84.00000000   7.00000000
299.00000000  95.00000000  -8.00000000  -0.09195402
300.00000000  68.00000000 -40.00000000  -1.42857143
301.00000000  97.00000000 -73.00000000  -3.04166667
302.00000000  72.00000000 -45.00000000  -1.66666667
303.00000000  18.00000000 -34.00000000   2.12500000
304.00000000  12.00000000  -9.00000000  -3.00000000
305.00000000  63.00000000 -13.00000000  -0.26000000
306.00000000  54.00000000 -34.00000000  -1.70000000
307.00000000  88.00000000 -49.00000000  -1.25641026
308.00000000  42.00000000 -29.00000000  -2.23076923
309.00000000  51.00000000 -21.00000000  -0.70000000
310.00000000  44.00000000 -34.00000000  -3.40000000
311.00000000  50.00000000 -85.00000000   2.42857143
312.00000000  51.00000000 -60.00000000   6.66666667
313.00000000  61.00000000 -52.00000000  -5.77777778
314.00000000  80.00000000 -61.00000000  -3.21052632
315.00000000  68.00000000 -29.00000000  -0.74358974
316.00000000  50.00000000 -11.00000000  -0.28205128
317.00000000  49.00000000 -44.00000000  -8.80000000
318.00000000  84.00000000 -37.00000000  -0.78723404
319.00000000  54.00000000 -55.00000000  55.00000000
320.00000000  19.00000000 -14.00000000  -2.80000000
321.00000000  84.00000000 -51.00000000  -1.54545455
322.00000000  67.00000000 -53.00000000  -3.78571429
323.00000000  40.00000000 -13.00000000  -0.48148148
324.00000000 106.00000000 -81.00000000  -3.24000000
325.00000000 147.00000000 -44.00000000  -0.42718447
326.00000000  50.00000000 -45.00000000  -9.00000000
327.00000000  29.00000000 -26.00000000  -8.66666667
328.00000000  78.00000000 -46.00000000  -1.43750000
329.00000000  54.00000000 -68.00000000   4.85714286
330.00000000  42.00000000   1.00000000   0.02325581
331.00000000 111.00000000 -45.00000000  -0.68181818
332.00000000 127.00000000 -57.00000000  -0.81428571
333.00000000  55.00000000 -81.00000000   3.11538462
334.00000000  57.00000000 -26.00000000  -0.83870968
335.00000000  67.00000000 -29.00000000  -0.76315789
336.00000000  71.00000000 -52.00000000  -2.73684211
337.00000000 100.00000000 -63.00000000  -1.70270270
338.00000000  61.00000000 -33.00000000  -1.17857143
339.00000000  33.00000000 -20.00000000  -1.53846154
340.00000000  28.00000000 -12.00000000  -0.75000000
341.00000000  31.00000000 -49.00000000   2.72222222
342.00000000  35.00000000 -48.00000000   3.69230769
343.00000000 121.00000000 -41.00000000  -0.51250000
344.00000000  75.00000000 -42.00000000  -1.27272727
345.00000000  84.00000000 -35.00000000  -0.71428571
346.00000000  83.00000000 -19.00000000  -0.29687500
347.00000000  79.00000000 -48.00000000  -1.54838710
348.00000000  72.00000000 -40.00000000  -1.25000000
349.00000000  98.00000000 -15.00000000  -0.18072289
350.00000000  37.00000000 -48.00000000   4.36363636
351.00000000 111.00000000  -7.00000000  -0.06730769
352.00000000  83.00000000 -42.00000000  -1.02439024
353.00000000  93.00000000 -31.00000000  -0.50000000
354.00000000  43.00000000 -36.00000000  -5.14285714
355.00000000  48.00000000 -40.00000000  -5.00000000
356.00000000  76.00000000 -48.00000000  -1.71428571
357.00000000  34.00000000 -62.00000000   2.21428571
358.00000000  43.00000000 -34.00000000  -3.77777778
359.00000000  68.00000000 -22.00000000  -0.47826087
360.00000000  49.00000000 -66.00000000   3.88235294
361.00000000  72.00000000 -62.00000000  -6.20000000
362.00000000  58.00000000 -61.00000000  20.33333333
363.00000000  12.00000000 -41.00000000   1.41379310
364.00000000  72.00000000 -54.00000000  -3.00000000
365.00000000  68.00000000 -45.00000000  -1.95652174
366.00000000  87.00000000 -77.00000000  -7.70000000
367.00000000  44.00000000   2.00000000   0.04347826
368.00000000  70.00000000 -32.00000000  -0.84210526
369.00000000  65.00000000 -53.00000000  -4.41666667
370.00000000  39.00000000 -54.00000000   3.60000000
371.00000000  45.00000000 -43.00000000 -21.50000000
372.00000000  75.00000000 -61.00000000  -4.35714286
373.00000000  61.00000000 -53.00000000  -6.62500000
374.00000000  71.00000000 -24.00000000  -0.51063830
375.00000000  91.00000000  -4.00000000  -0.04597701
376.00000000  73.00000000 -79.00000000  13.16666667
377.00000000  59.00000000 -70.00000000   6.36363636
378.00000000  24.00000000 -65.00000000   1.58536585
379.00000000  18.00000000 -53.00000000   1.51428571
380.00000000  69.00000000 -44.00000000  -1.76000000
381.00000000  67.00000000 -23.00000000  -0.52272727
382.00000000  61.00000000 -21.00000000  -0.52500000
383.00000000  29.00000000 -30.00000000  30.00000000
384.00000000 127.00000000 -61.00000000  -0.92424242
385.00000000  48.00000000 -67.00000000   3.52631579
386.00000000  94.00000000 -57.00000000  -1.54054054
387.00000000 111.00000000 -61.00000000  -1.22000000
388.00000000  88.00000000 -29.00000000  -0.49152542
389.00000000  70.00000000 -33.00000000  -0.89189189
390.00000000  38.00000000 -88.00000000   1.76000000
391.00000000  72.00000000 -55.00000000  -3.23529412
392.00000000  62.00000000 -62.00000000   0.50000000
393.00000000 124.00000000 -28.00000000  -0.29166667
394.00000000 137.00000000 -73.00000000  -1.14062500
395.00000000  29.00000000 -53.00000000   2.20833333
396.00000000 101.00000000 -38.00000000  -0.60317460
397.00000000  47.00000000 -56.00000000   6.22222222
398.00000000  59.00000000 -31.00000000  -1.10714286
399.00000000 110.00000000 -27.00000000  -0.32530120
400.00000000  85.00000000 -61.00000000  -2.54166667
401.00000000  80.00000000 -29.00000000  -0.56862745
402.00000000  86.00000000 -75.00000000  -6.81818182
403.00000000  30.00000000 -70.00000000   1.75000000
404.00000000  81.00000000 -46.00000000  -1.31428571
405.00000000  54.00000000 -30.00000000  -1.25000000
406.00000000  78.00000000 -49.00000000  -1.68965517
407.00000000  91.00000000 -57.00000000  -1.67647059
408.00000000  80.00000000 -51.00000000  -1.75862069
409.00000000   0.00000000 -77.00000000   1.00000000
410.00000000  35.00000000 -72.00000000   1.94594595
411.00000000  60.00000000 -82.00000000   3.72727273
412.00000000  45.00000000 -63.00000000   3.50000000
413.00000000  53.00000000 -81.00000000   2.89285714
414.00000000  61.00000000 -77.00000000   4.81250000
415.00000000  14.00000000 -45.00000000   1.45161290
416.00000000  13.00000000 -74.00000000   1.21311475
417.00000000  78.00000000 -66.00000000  -5.50000000
418.00000000  70.00000000 -59.00000000  -5.36363636
419.00000000  30.00000000 -51.00000000   2.42857143
420.00000000  69.00000000 -52.00000000  -3.05882353
421.00000000  30.00000000 -51.00000000   2.42857143
422.00000000 106.00000000 -40.00000000  -0.60606061
423.00000000  99.00000000 -54.00000000  -1.20000000
424.00000000  79.00000000 -37.00000000  -0.88095238
425.00000000  34.00000000 -74.00000000   1.85000000
426.00000000  43.00000000 -53.00000000   5.30000000
427.00000000  37.00000000 -82.00000000   1.82222222
428.00000000 107.00000000 -21.00000000  -0.24418605
429.00000000  67.00000000 -73.00000000  12.16666667
430.00000000  39.00000000 -56.00000000   3.29411765
431.00000000  56.00000000 -74.00000000   4.11111111
432.00000000  74.00000000 -22.00000000  -0.42307692
433.00000000  90.00000000 -91.00000000  91.00000000
434.00000000  69.00000000 -51.00000000  -2.83333333
435.00000000  53.00000000 -73.00000000   3.65000000
436.00000000  99.00000000 -50.00000000  -1.02040816
437.00000000  34.00000000 -46.00000000   3.83333333
438.00000000  67.00000000 -27.00000000  -0.67500000
439.00000000  30.00000000 -29.00000000 -29.00000000
440.00000000  46.00000000 -55.00000000   6.11111111
441.00000000   5.00000000 -44.00000000   1.12820513
442.00000000  50.00000000 -49.00000000 -49.00000000
443.00000000  -1.00000000 -64.00000000   0.98461538
444.00000000  54.00000000 -52.00000000 -26.00000000
445.00000000  33.00000000 -46.00000000   3.53846154
446.00000000  69.00000000 -81.00000000   6.75000000
447.00000000  96.00000000 -46.00000000  -0.92000000
448.00000000  66.00000000 -82.00000000   5.12500000
449.00000000  33.00000000 -56.00000000   2.43478261
450.00000000  17.00000000 -29.00000000   2.41666667
451.00000000  59.00000000 -74.00000000   4.93333333
452.00000000  84.00000000 -69.00000000  -4.60000000
453.00000000  66.00000000 -61.00000000 -12.20000000
454.00000000  43.00000000 -56.00000000   4.30769231
455.00000000  72.00000000 -56.00000000  -3.50000000
456.00000000  74.00000000 -23.00000000  -0.45098039
457.00000000  95.00000000 -52.00000000  -1.20930233
458.00000000  43.00000000 -97.00000000   1.79629630
459.00000000  78.00000000 -38.00000000  -0.95000000
460.00000000  60.00000000 -77.00000000   4.52941176
461.00000000  94.00000000 -77.00000000  -4.52941176
462.00000000  84.00000000 -61.00000000  -2.65217391
463.00000000  52.00000000 -69.00000000   4.05882353
464.00000000  47.00000000 -48.00000000  48.00000000
465.00000000  95.00000000 -50.00000000  -1.11111111
466.00000000  46.00000000 -59.00000000   4.53846154
467.00000000  67.00000000 -72.00000000  14.40000000
468.00000000  56.00000000 -31.00000000  -1.24000000
469.00000000  43.00000000 -65.00000000   2.95454545
470.00000000   9.00000000 -57.00000000   1.18750000
471.00000000  46.00000000 -46.00000000   0.50000000
472.00000000  20.00000000 -50.00000000   1.66666667
473.00000000  86.00000000 -64.00000000  -2.90909091
474.00000000  36.00000000 -43.00000000   6.14285714
475.00000000  75.00000000 -64.00000000  -5.81818182
476.00000000  40.00000000 -41.00000000  41.00000000
477.00000000  38.00000000 -80.00000000   1.90476190
478.00000000  97.00000000 -10.00000000  -0.11494253
479.00000000  50.00000000 -68.00000000   3.77777778
480.00000000   8.00000000 -45.00000000   1.21621622
481.00000000 107.00000000 -82.00000000  -3.28000000
482.00000000  14.00000000 -43.00000000   1.48275862
483.00000000  23.00000000 -59.00000000   1.63888889
484.00000000  91.00000000 -60.00000000  -1.93548387
485.00000000  92.00000000 -34.00000000  -0.58620690
486.00000000  94.00000000 -57.00000000  -1.54054054
487.00000000  57.00000000 -47.00000000  -4.70000000
488.00000000  57.00000000 -44.00000000  -3.38461538
489.00000000  39.00000000 -46.00000000   6.57142857
490.00000000  33.00000000 -41.00000000   5.12500000
491.00000000  33.00000000 -38.00000000   7.60000000
492.00000000 -15.00000000 -40.00000000   0.72727273
493.00000000  55.00000000 -47.00000000  -5.87500000
494.00000000  51.00000000 -88.00000000   2.37837838
495.00000000  94.00000000 -23.00000000  -0.32394366
496.00000000  49.00000000 -61.00000000   5.08333333
497.00000000  69.00000000 -73.00000000  18.25000000
498.00000000  33.00000000 -55.00000000   2.50000000
499.00000000  54.00000000 -64.00000000   6.40000000
500.00000000  18.00000000 -48.00000000   1.60000000
