# Supplementary material for: Ubiquitin transfer by a RING E3 ligase occurs from a closed E2~ubiquitin conformation
Source: Nat Commun. 2020 Jun 5;11:2846. doi: 10.1038/s41467-020-16666-y (PMC7275055; doi:10.1038/s41467-020-16666-y)
Supplement: Supplementary file 4 — Source Data [file 41467_2020_16666_MOESM4_ESM.zip › Source_Data/Figures/Figure_5/Figure_5a/ASCII_NoRNF4/16_155with_fret.dat]

 30.00000000 135.00000000 227.00000000   0.62707182
 31.00000000  32.00000000 334.00000000   0.91256831
 32.00000000  64.00000000 189.00000000   0.74703557
 33.00000000  43.00000000 365.00000000   0.89460784
 34.00000000  69.00000000 307.00000000   0.81648936
 35.00000000  65.00000000 237.00000000   0.78476821
 36.00000000  69.00000000 186.00000000   0.72941176
 37.00000000  15.00000000 259.00000000   0.94525547
 38.00000000  57.00000000 240.00000000   0.80808081
 39.00000000  76.00000000 214.00000000   0.73793103
 40.00000000  75.00000000 222.00000000   0.74747475
 41.00000000  48.00000000 264.00000000   0.84615385
 42.00000000  25.00000000 256.00000000   0.91103203
 43.00000000  38.00000000 322.00000000   0.89444444
 44.00000000  69.00000000 222.00000000   0.76288660
 45.00000000  45.00000000 259.00000000   0.85197368
 46.00000000  68.00000000 249.00000000   0.78548896
 47.00000000 102.00000000 290.00000000   0.73979592
 48.00000000  78.00000000 257.00000000   0.76716418
 49.00000000  96.00000000 177.00000000   0.64835165
 50.00000000  63.00000000 282.00000000   0.81739130
 51.00000000  72.00000000 244.00000000   0.77215190
 52.00000000 101.00000000 146.00000000   0.59109312
 53.00000000  91.00000000 253.00000000   0.73546512
 54.00000000  86.00000000 241.00000000   0.73700306
 55.00000000  47.00000000 266.00000000   0.84984026
 56.00000000 114.00000000 290.00000000   0.71782178
 57.00000000  80.00000000 171.00000000   0.68127490
 58.00000000  95.00000000 283.00000000   0.74867725
 59.00000000  79.00000000 281.00000000   0.78055556
 60.00000000  52.00000000 207.00000000   0.79922780
 61.00000000  39.00000000 251.00000000   0.86551724
 62.00000000  74.00000000 313.00000000   0.80878553
 63.00000000 106.00000000 209.00000000   0.66349206
 64.00000000  57.00000000 262.00000000   0.82131661
 65.00000000  13.00000000 268.00000000   0.95373665
 66.00000000  46.00000000 219.00000000   0.82641509
 67.00000000  39.00000000 292.00000000   0.88217523
 68.00000000  87.00000000 252.00000000   0.74336283
 69.00000000 121.00000000 307.00000000   0.71728972
 70.00000000  69.00000000 258.00000000   0.78899083
 71.00000000 103.00000000 270.00000000   0.72386059
 72.00000000  44.00000000 261.00000000   0.85573770
 73.00000000  50.00000000 257.00000000   0.83713355
 74.00000000  89.00000000 238.00000000   0.72782875
 75.00000000  59.00000000 214.00000000   0.78388278
 76.00000000 104.00000000 256.00000000   0.71111111
 77.00000000 125.00000000 254.00000000   0.67018470
 78.00000000  77.00000000 223.00000000   0.74333333
 79.00000000  80.00000000 248.00000000   0.75609756
 80.00000000  75.00000000 243.00000000   0.76415094
 81.00000000  84.00000000 296.00000000   0.77894737
 82.00000000  66.00000000 292.00000000   0.81564246
 83.00000000  75.00000000 278.00000000   0.78753541
 84.00000000  65.00000000 265.00000000   0.80303030
 85.00000000  99.00000000 242.00000000   0.70967742
 86.00000000 101.00000000 224.00000000   0.68923077
 87.00000000  86.00000000 290.00000000   0.77127660
 88.00000000  50.00000000 297.00000000   0.85590778
 89.00000000 118.00000000 166.00000000   0.58450704
 90.00000000 124.00000000 212.00000000   0.63095238
 91.00000000 126.00000000 144.00000000   0.53333333
 92.00000000  63.00000000 219.00000000   0.77659574
 93.00000000  58.00000000 214.00000000   0.78676471
 94.00000000 105.00000000 251.00000000   0.70505618
 95.00000000  68.00000000 259.00000000   0.79204893
 96.00000000 122.00000000 275.00000000   0.69269521
 97.00000000  97.00000000 157.00000000   0.61811024
 98.00000000 102.00000000 246.00000000   0.70689655
 99.00000000 131.00000000 274.00000000   0.67654321
100.00000000  43.00000000 283.00000000   0.86809816
101.00000000  93.00000000 207.00000000   0.69000000
102.00000000  58.00000000 172.00000000   0.74782609
103.00000000  62.00000000 274.00000000   0.81547619
104.00000000  68.00000000 265.00000000   0.79579580
105.00000000 126.00000000 236.00000000   0.65193370
106.00000000  32.00000000 272.00000000   0.89473684
107.00000000  38.00000000 258.00000000   0.87162162
108.00000000  83.00000000 288.00000000   0.77628032
109.00000000 131.00000000 270.00000000   0.67331671
110.00000000  93.00000000 222.00000000   0.70476190
111.00000000 128.00000000 356.00000000   0.73553719
112.00000000  64.00000000 226.00000000   0.77931034
113.00000000  87.00000000 232.00000000   0.72727273
114.00000000  35.00000000 271.00000000   0.88562092
115.00000000 109.00000000 248.00000000   0.69467787
116.00000000  37.00000000 241.00000000   0.86690647
117.00000000 127.00000000 247.00000000   0.66042781
118.00000000  48.00000000 228.00000000   0.82608696
119.00000000  92.00000000 243.00000000   0.72537313
120.00000000 169.00000000 222.00000000   0.56777494
121.00000000 151.00000000 198.00000000   0.56733524
122.00000000  85.00000000 208.00000000   0.70989761
123.00000000  77.00000000 195.00000000   0.71691176
124.00000000  91.00000000 177.00000000   0.66044776
125.00000000 102.00000000 150.00000000   0.59523810
126.00000000  91.00000000 201.00000000   0.68835616
127.00000000 145.00000000 208.00000000   0.58923513
128.00000000 161.00000000 348.00000000   0.68369352
129.00000000 126.00000000 237.00000000   0.65289256
130.00000000 121.00000000 216.00000000   0.64094955
131.00000000 146.00000000 183.00000000   0.55623100
132.00000000 154.00000000 193.00000000   0.55619597
133.00000000  48.00000000 187.00000000   0.79574468
134.00000000  76.00000000 114.00000000   0.60000000
135.00000000  58.00000000 196.00000000   0.77165354
136.00000000 149.00000000 196.00000000   0.56811594
137.00000000  88.00000000 260.00000000   0.74712644
138.00000000  98.00000000 170.00000000   0.63432836
139.00000000  59.00000000 210.00000000   0.78066914
140.00000000 103.00000000 235.00000000   0.69526627
141.00000000  80.00000000 217.00000000   0.73063973
142.00000000 136.00000000 277.00000000   0.67070218
143.00000000 101.00000000 249.00000000   0.71142857
144.00000000  70.00000000 218.00000000   0.75694444
145.00000000 147.00000000 246.00000000   0.62595420
146.00000000  77.00000000 160.00000000   0.67510549
147.00000000  79.00000000 179.00000000   0.69379845
148.00000000  70.00000000 230.00000000   0.76666667
149.00000000 141.00000000 187.00000000   0.57012195
150.00000000 101.00000000 202.00000000   0.66666667
151.00000000 127.00000000 214.00000000   0.62756598
152.00000000 113.00000000 203.00000000   0.64240506
153.00000000  92.00000000 266.00000000   0.74301676
154.00000000 152.00000000 154.00000000   0.50326797
155.00000000 126.00000000 207.00000000   0.62162162
156.00000000 138.00000000 218.00000000   0.61235955
157.00000000  88.00000000 200.00000000   0.69444444
158.00000000 167.00000000 179.00000000   0.51734104
159.00000000 145.00000000 168.00000000   0.53674121
160.00000000  62.00000000 255.00000000   0.80441640
161.00000000 132.00000000 213.00000000   0.61739130
162.00000000 102.00000000 197.00000000   0.65886288
163.00000000  83.00000000 149.00000000   0.64224138
164.00000000  72.00000000 201.00000000   0.73626374
165.00000000  91.00000000 207.00000000   0.69463087
166.00000000 107.00000000 311.00000000   0.74401914
167.00000000 122.00000000 151.00000000   0.55311355
168.00000000 114.00000000 188.00000000   0.62251656
169.00000000 140.00000000 144.00000000   0.50704225
170.00000000 124.00000000 170.00000000   0.57823129
171.00000000 111.00000000 135.00000000   0.54878049
172.00000000 122.00000000 131.00000000   0.51778656
173.00000000 176.00000000 216.00000000   0.55102041
174.00000000  70.00000000 143.00000000   0.67136150
175.00000000 125.00000000 199.00000000   0.61419753
176.00000000  94.00000000 167.00000000   0.63984674
177.00000000 146.00000000 164.00000000   0.52903226
178.00000000  68.00000000 183.00000000   0.72908367
179.00000000 109.00000000 163.00000000   0.59926471
180.00000000 144.00000000 178.00000000   0.55279503
181.00000000 136.00000000 244.00000000   0.64210526
182.00000000  95.00000000 179.00000000   0.65328467
183.00000000 173.00000000 241.00000000   0.58212560
184.00000000 103.00000000 229.00000000   0.68975904
185.00000000 150.00000000 172.00000000   0.53416149
186.00000000 151.00000000 109.00000000   0.41923077
187.00000000  95.00000000 173.00000000   0.64552239
188.00000000 133.00000000 232.00000000   0.63561644
189.00000000 130.00000000 202.00000000   0.60843373
190.00000000  49.00000000 131.00000000   0.72777778
191.00000000 102.00000000 152.00000000   0.59842520
192.00000000  56.00000000 194.00000000   0.77600000
193.00000000 104.00000000 249.00000000   0.70538244
194.00000000 289.00000000 189.00000000   0.39539749
195.00000000 449.00000000  12.00000000   0.02603037
196.00000000 449.00000000  14.00000000   0.03023758
197.00000000 391.00000000   7.00000000   0.01758794
198.00000000 496.00000000  28.00000000   0.05343511
199.00000000 450.00000000   0.00000000   0.00000000
200.00000000 508.00000000  19.00000000   0.03605313
201.00000000 405.00000000  15.00000000   0.03571429
202.00000000 482.00000000  20.00000000   0.03984064
203.00000000 450.00000000   5.00000000   0.01098901
204.00000000 455.00000000  27.00000000   0.05601660
205.00000000 486.00000000  15.00000000   0.02994012
206.00000000 549.00000000  69.00000000   0.11165049
207.00000000 508.00000000  15.00000000   0.02868069
208.00000000 480.00000000  59.00000000   0.10946197
209.00000000 495.00000000  32.00000000   0.06072106
210.00000000 470.00000000  14.00000000   0.02892562
211.00000000 444.00000000  44.00000000   0.09016393
212.00000000 508.00000000   1.00000000   0.00196464
213.00000000 395.00000000 -10.00000000  -0.02597403
214.00000000 459.00000000  77.00000000   0.14365672
215.00000000 312.00000000   3.00000000   0.00952381
216.00000000 508.00000000 111.00000000   0.17932149
217.00000000 467.00000000  14.00000000   0.02910603
218.00000000 435.00000000  96.00000000   0.18079096
219.00000000 429.00000000  10.00000000   0.02277904
220.00000000 477.00000000  16.00000000   0.03245436
221.00000000 434.00000000  10.00000000   0.02252252
222.00000000 526.00000000  18.00000000   0.03308824
223.00000000 430.00000000  -4.00000000  -0.00938967
224.00000000 532.00000000 -18.00000000  -0.03501946
225.00000000 297.00000000   4.00000000   0.01328904
226.00000000 442.00000000  58.00000000   0.11600000
227.00000000 364.00000000  43.00000000   0.10565111
228.00000000 389.00000000  44.00000000   0.10161663
229.00000000 445.00000000  23.00000000   0.04914530
230.00000000 421.00000000  15.00000000   0.03440367
231.00000000 396.00000000  55.00000000   0.12195122
232.00000000 339.00000000   2.00000000   0.00586510
233.00000000 228.00000000  -7.00000000  -0.03167421
234.00000000 352.00000000 -19.00000000  -0.05705706
235.00000000 336.00000000 -27.00000000  -0.08737864
236.00000000 323.00000000   7.00000000   0.02121212
237.00000000 449.00000000   7.00000000   0.01535088
238.00000000 454.00000000   9.00000000   0.01943844
239.00000000 491.00000000  42.00000000   0.07879925
240.00000000 449.00000000  79.00000000   0.14962121
241.00000000 428.00000000 -27.00000000  -0.06733167
242.00000000 284.00000000 -24.00000000  -0.09230769
243.00000000 152.00000000   7.00000000   0.04402516
244.00000000 222.00000000   3.00000000   0.01333333
245.00000000 197.00000000 -25.00000000  -0.14534884
246.00000000 141.00000000 -27.00000000  -0.23684211
247.00000000 169.00000000 -10.00000000  -0.06289308
248.00000000 230.00000000 -18.00000000  -0.08490566
249.00000000 195.00000000 -29.00000000  -0.17469880
250.00000000 134.00000000  28.00000000   0.17283951
251.00000000 166.00000000  18.00000000   0.09782609
252.00000000 166.00000000 -17.00000000  -0.11409396
253.00000000 200.00000000 -15.00000000  -0.08108108
254.00000000 189.00000000 -10.00000000  -0.05586592
255.00000000 213.00000000   9.00000000   0.04054054
256.00000000 178.00000000  -1.00000000  -0.00564972
257.00000000 163.00000000  16.00000000   0.08938547
258.00000000 178.00000000 -15.00000000  -0.09202454
259.00000000 167.00000000 -15.00000000  -0.09868421
260.00000000 193.00000000  -3.00000000  -0.01578947
261.00000000 145.00000000 -22.00000000  -0.17886179
262.00000000 208.00000000 -26.00000000  -0.14285714
263.00000000 186.00000000   0.00000000   0.00000000
264.00000000 221.00000000  -9.00000000  -0.04245283
265.00000000 182.00000000 -25.00000000  -0.15923567
266.00000000 164.00000000  -1.00000000  -0.00613497
267.00000000 210.00000000  22.00000000   0.09482759
268.00000000 179.00000000  -3.00000000  -0.01704545
269.00000000 483.00000000   1.00000000   0.00206612
270.00000000 423.00000000  -7.00000000  -0.01682692
271.00000000 466.00000000  47.00000000   0.09161793
272.00000000 465.00000000  14.00000000   0.02922756
273.00000000 321.00000000  13.00000000   0.03892216
274.00000000 390.00000000 -21.00000000  -0.05691057
275.00000000 441.00000000  26.00000000   0.05567452
276.00000000 365.00000000  16.00000000   0.04199475
277.00000000 417.00000000  28.00000000   0.06292135
278.00000000 474.00000000  13.00000000   0.02669405
279.00000000 364.00000000   8.00000000   0.02150538
280.00000000 364.00000000   0.00000000   0.00000000
281.00000000 398.00000000   9.00000000   0.02211302
282.00000000 413.00000000  28.00000000   0.06349206
283.00000000 380.00000000  11.00000000   0.02813299
284.00000000 441.00000000  86.00000000   0.16318786
285.00000000 389.00000000  69.00000000   0.15065502
286.00000000 311.00000000  38.00000000   0.10888252
287.00000000 418.00000000 -13.00000000  -0.03209877
288.00000000 416.00000000  16.00000000   0.03703704
289.00000000 422.00000000 -12.00000000  -0.02926829
290.00000000 451.00000000  -2.00000000  -0.00445434
291.00000000 435.00000000  42.00000000   0.08805031
292.00000000 488.00000000  59.00000000   0.10786106
293.00000000 395.00000000  12.00000000   0.02948403
294.00000000 488.00000000  19.00000000   0.03747535
295.00000000 315.00000000  30.00000000   0.08695652
296.00000000 390.00000000   6.00000000   0.01515152
297.00000000 480.00000000  10.00000000   0.02040816
298.00000000 398.00000000 -24.00000000  -0.06417112
299.00000000 497.00000000  -2.00000000  -0.00404040
300.00000000 388.00000000 -23.00000000  -0.06301370
301.00000000 425.00000000  11.00000000   0.02522936
302.00000000 444.00000000  10.00000000   0.02202643
303.00000000 332.00000000  53.00000000   0.13766234
304.00000000 368.00000000  22.00000000   0.05641026
305.00000000 326.00000000  46.00000000   0.12365591
306.00000000 475.00000000  33.00000000   0.06496063
307.00000000 451.00000000  36.00000000   0.07392197
308.00000000 417.00000000  11.00000000   0.02570093
309.00000000 396.00000000  31.00000000   0.07259953
310.00000000 407.00000000 -29.00000000  -0.07671958
311.00000000 426.00000000  48.00000000   0.10126582
312.00000000 414.00000000  61.00000000   0.12842105
313.00000000 436.00000000 -16.00000000  -0.03809524
314.00000000 391.00000000  67.00000000   0.14628821
315.00000000 428.00000000  24.00000000   0.05309735
316.00000000 396.00000000  -3.00000000  -0.00763359
317.00000000 456.00000000   7.00000000   0.01511879
318.00000000 379.00000000  42.00000000   0.09976247
319.00000000 327.00000000  -9.00000000  -0.02830189
320.00000000 430.00000000  -9.00000000  -0.02137767
321.00000000 382.00000000  -5.00000000  -0.01326260
322.00000000 399.00000000 -16.00000000  -0.04177546
323.00000000 462.00000000  16.00000000   0.03347280
324.00000000 424.00000000  37.00000000   0.08026030
325.00000000 413.00000000  -8.00000000  -0.01975309
326.00000000 397.00000000  15.00000000   0.03640777
327.00000000 369.00000000  21.00000000   0.05384615
328.00000000 435.00000000 -10.00000000  -0.02352941
329.00000000 482.00000000  -8.00000000  -0.01687764
330.00000000 425.00000000 -22.00000000  -0.05459057
331.00000000 405.00000000  23.00000000   0.05373832
332.00000000 400.00000000  52.00000000   0.11504425
333.00000000 446.00000000  17.00000000   0.03671706
334.00000000 404.00000000  -5.00000000  -0.01253133
335.00000000 512.00000000  -8.00000000  -0.01587302
336.00000000 506.00000000   1.00000000   0.00197239
337.00000000 457.00000000  32.00000000   0.06543967
338.00000000 467.00000000 -22.00000000  -0.04943820
339.00000000 407.00000000   4.00000000   0.00973236
340.00000000 503.00000000 -19.00000000  -0.03925620
341.00000000 448.00000000  -3.00000000  -0.00674157
342.00000000 390.00000000  21.00000000   0.05109489
343.00000000 465.00000000  11.00000000   0.02310924
344.00000000 427.00000000  33.00000000   0.07173913
345.00000000 426.00000000 -17.00000000  -0.04156479
346.00000000 452.00000000 -17.00000000  -0.03908046
347.00000000 436.00000000  54.00000000   0.11020408
348.00000000 405.00000000  52.00000000   0.11378556
349.00000000 463.00000000   9.00000000   0.01906780
350.00000000 389.00000000  -3.00000000  -0.00777202
351.00000000 512.00000000  76.00000000   0.12925170
352.00000000 439.00000000  61.00000000   0.12200000
353.00000000 363.00000000  37.00000000   0.09250000
354.00000000 589.00000000   3.00000000   0.00506757
355.00000000 470.00000000  18.00000000   0.03688525
356.00000000 410.00000000  28.00000000   0.06392694
357.00000000 446.00000000  86.00000000   0.16165414
358.00000000 512.00000000  57.00000000   0.10017575
359.00000000 498.00000000  11.00000000   0.02161100
360.00000000 496.00000000  15.00000000   0.02935421
361.00000000 406.00000000  25.00000000   0.05800464
362.00000000 484.00000000  37.00000000   0.07101727
363.00000000 380.00000000  43.00000000   0.10165485
364.00000000 430.00000000 -22.00000000  -0.05392157
365.00000000 381.00000000 -14.00000000  -0.03814714
366.00000000 400.00000000  32.00000000   0.07407407
367.00000000 370.00000000  18.00000000   0.04639175
368.00000000 379.00000000  -6.00000000  -0.01608579
369.00000000 442.00000000  11.00000000   0.02428256
370.00000000 401.00000000  40.00000000   0.09070295
371.00000000 414.00000000  49.00000000   0.10583153
372.00000000 446.00000000  18.00000000   0.03879310
373.00000000 381.00000000   1.00000000   0.00261780
374.00000000 451.00000000 -16.00000000  -0.03678161
375.00000000 322.00000000  25.00000000   0.07204611
376.00000000 384.00000000  -1.00000000  -0.00261097
377.00000000 462.00000000  -3.00000000  -0.00653595
378.00000000 303.00000000  34.00000000   0.10089021
379.00000000 410.00000000  44.00000000   0.09691630
380.00000000 368.00000000 -27.00000000  -0.07917889
381.00000000 429.00000000 -31.00000000  -0.07788945
382.00000000 342.00000000 -18.00000000  -0.05555556
383.00000000 377.00000000  -9.00000000  -0.02445652
384.00000000 496.00000000   1.00000000   0.00201207
385.00000000 391.00000000  13.00000000   0.03217822
386.00000000 445.00000000 -12.00000000  -0.02771363
387.00000000 389.00000000  -7.00000000  -0.01832461
388.00000000 398.00000000 -17.00000000  -0.04461942
389.00000000 362.00000000  35.00000000   0.08816121
390.00000000 265.00000000  -7.00000000  -0.02713178
391.00000000  -4.00000000  14.00000000   1.40000000
392.00000000  38.00000000 -20.00000000  -1.11111111
393.00000000   5.00000000  17.00000000   0.77272727
394.00000000  51.00000000 -50.00000000 -50.00000000
395.00000000  22.00000000 -57.00000000   1.62857143
396.00000000   3.00000000 -48.00000000   1.06666667
397.00000000   4.00000000 -44.00000000   1.10000000
398.00000000  15.00000000 -38.00000000   1.65217391
399.00000000  62.00000000 -47.00000000  -3.13333333
400.00000000  22.00000000 -23.00000000  23.00000000
401.00000000  18.00000000   6.00000000   0.25000000
402.00000000   3.00000000 -40.00000000   1.08108108
403.00000000   3.00000000 -54.00000000   1.05882353
404.00000000  39.00000000 -41.00000000  20.50000000
405.00000000  74.00000000 -56.00000000  -3.11111111
406.00000000  52.00000000 -41.00000000  -3.72727273
407.00000000  58.00000000 -17.00000000  -0.41463415
408.00000000  32.00000000 -52.00000000   2.60000000
409.00000000  10.00000000 -36.00000000   1.38461538
410.00000000   6.00000000 -49.00000000   1.13953488
411.00000000 -15.00000000  29.00000000   2.07142857
412.00000000  28.00000000 -48.00000000   2.40000000
413.00000000  28.00000000 -18.00000000  -1.80000000
414.00000000  13.00000000 -69.00000000   1.23214286
415.00000000  48.00000000 -40.00000000  -5.00000000
416.00000000  78.00000000 -19.00000000  -0.32203390
417.00000000  28.00000000 -64.00000000   1.77777778
418.00000000 -31.00000000 -55.00000000   0.63953488
419.00000000  57.00000000 -21.00000000  -0.58333333
420.00000000  49.00000000 -63.00000000   4.50000000
421.00000000  -2.00000000 -24.00000000   0.92307692
422.00000000 -12.00000000 -54.00000000   0.81818182
423.00000000  66.00000000 -23.00000000  -0.53488372
424.00000000  56.00000000 -47.00000000  -5.22222222
425.00000000  13.00000000   0.00000000   0.00000000
426.00000000  47.00000000 -13.00000000  -0.38235294
427.00000000   2.00000000 -28.00000000   1.07692308
428.00000000  54.00000000 -76.00000000   3.45454545
429.00000000  88.00000000 -55.00000000  -1.66666667
430.00000000  59.00000000 -42.00000000  -2.47058824
431.00000000  31.00000000 -62.00000000   2.00000000
432.00000000  26.00000000 -59.00000000   1.78787879
433.00000000  45.00000000 -50.00000000  10.00000000
434.00000000  20.00000000 -22.00000000  11.00000000
435.00000000  39.00000000  -1.00000000  -0.02631579
436.00000000  54.00000000 -49.00000000  -9.80000000
437.00000000   7.00000000 -54.00000000   1.14893617
438.00000000  38.00000000   1.00000000   0.02564103
439.00000000   5.00000000 -33.00000000   1.17857143
440.00000000  45.00000000 -30.00000000  -2.00000000
441.00000000  97.00000000 -26.00000000  -0.36619718
442.00000000  30.00000000 -52.00000000   2.36363636
443.00000000  52.00000000 -53.00000000  53.00000000
444.00000000  14.00000000 -54.00000000   1.35000000
445.00000000  39.00000000 -21.00000000  -1.16666667
446.00000000  37.00000000 -32.00000000  -6.40000000
447.00000000  23.00000000   3.00000000   0.11538462
448.00000000  13.00000000 -36.00000000   1.56521739
449.00000000 -28.00000000 -45.00000000   0.61643836
450.00000000  12.00000000 -27.00000000   1.80000000
451.00000000  12.00000000 -29.00000000   1.70588235
452.00000000  56.00000000 -20.00000000  -0.55555556
453.00000000  65.00000000 -19.00000000  -0.41304348
454.00000000  62.00000000 -45.00000000  -2.64705882
455.00000000  11.00000000 -47.00000000   1.30555556
456.00000000  35.00000000 -47.00000000   3.91666667
457.00000000  -9.00000000 -44.00000000   0.83018868
458.00000000  46.00000000 -57.00000000   5.18181818
459.00000000  47.00000000 -25.00000000  -1.13636364
460.00000000  29.00000000 -60.00000000   1.93548387
461.00000000  24.00000000 -49.00000000   1.96000000
462.00000000  60.00000000 -72.00000000   6.00000000
463.00000000   9.00000000 -31.00000000   1.40909091
464.00000000  47.00000000 -17.00000000  -0.56666667
465.00000000  71.00000000 -30.00000000  -0.73170732
466.00000000   8.00000000 -51.00000000   1.18604651
467.00000000  30.00000000 -21.00000000  -2.33333333
468.00000000  23.00000000 -52.00000000   1.79310345
469.00000000  -2.00000000  -6.00000000   0.75000000
470.00000000   2.00000000 -10.00000000   1.25000000
471.00000000  19.00000000 -45.00000000   1.73076923
472.00000000  72.00000000  -1.00000000  -0.01408451
473.00000000  40.00000000 -64.00000000   2.66666667
474.00000000  29.00000000 -32.00000000  10.66666667
475.00000000  24.00000000 -65.00000000   1.58536585
476.00000000  59.00000000 -15.00000000  -0.34090909
477.00000000  29.00000000 -30.00000000  30.00000000
478.00000000  25.00000000 -19.00000000  -3.16666667
479.00000000  22.00000000 -61.00000000   1.56410256
480.00000000  10.00000000 -64.00000000   1.18518519
481.00000000 -16.00000000 -34.00000000   0.68000000
482.00000000  67.00000000 -53.00000000  -3.78571429
483.00000000  14.00000000 -31.00000000   1.82352941
484.00000000  11.00000000 -47.00000000   1.30555556
485.00000000 -27.00000000 -60.00000000   0.68965517
486.00000000  49.00000000 -35.00000000  -2.50000000
487.00000000   3.00000000 -57.00000000   1.05555556
488.00000000   5.00000000 -49.00000000   1.11363636
489.00000000  43.00000000 -26.00000000  -1.52941176
490.00000000  36.00000000 -43.00000000   6.14285714
491.00000000  40.00000000 -68.00000000   2.42857143
492.00000000  -6.00000000 -35.00000000   0.85365854
493.00000000   1.00000000 -49.00000000   1.02083333
494.00000000   4.00000000 -27.00000000   1.17391304
495.00000000  39.00000000 -55.00000000   3.43750000
496.00000000  31.00000000 -28.00000000  -9.33333333
497.00000000  34.00000000 -49.00000000   3.26666667
498.00000000  42.00000000 -65.00000000   2.82608696
499.00000000  12.00000000 -55.00000000   1.27906977
500.00000000  42.00000000 -49.00000000   7.00000000
