# Supplementary material for: Ubiquitin transfer by a RING E3 ligase occurs from a closed E2~ubiquitin conformation
Source: Nat Commun. 2020 Jun 5;11:2846. doi: 10.1038/s41467-020-16666-y (PMC7275055; doi:10.1038/s41467-020-16666-y)
Supplement: Supplementary file 4 — Source Data [file 41467_2020_16666_MOESM4_ESM.zip › Source_Data/Figures/Figure_5/Figure_5a/ASCII_NoRNF4/16_156with_fret.dat]

 30.00000000  57.00000000 139.00000000   0.70918367
 31.00000000  47.00000000 136.00000000   0.74316940
 32.00000000 103.00000000 194.00000000   0.65319865
 33.00000000  88.00000000 188.00000000   0.68115942
 34.00000000 138.00000000 167.00000000   0.54754098
 35.00000000  99.00000000 105.00000000   0.51470588
 36.00000000 177.00000000 140.00000000   0.44164038
 37.00000000 108.00000000 173.00000000   0.61565836
 38.00000000 105.00000000  95.00000000   0.47500000
 39.00000000 161.00000000 172.00000000   0.51651652
 40.00000000 135.00000000 122.00000000   0.47470817
 41.00000000 116.00000000  62.00000000   0.34831461
 42.00000000 108.00000000 177.00000000   0.62105263
 43.00000000 157.00000000 137.00000000   0.46598639
 44.00000000 116.00000000 141.00000000   0.54863813
 45.00000000 166.00000000 138.00000000   0.45394737
 46.00000000  77.00000000 146.00000000   0.65470852
 47.00000000 131.00000000 129.00000000   0.49615385
 48.00000000 168.00000000 164.00000000   0.49397590
 49.00000000 112.00000000 108.00000000   0.49090909
 50.00000000 164.00000000 101.00000000   0.38113208
 51.00000000  88.00000000  93.00000000   0.51381215
 52.00000000 160.00000000 165.00000000   0.50769231
 53.00000000 104.00000000 131.00000000   0.55744681
 54.00000000 125.00000000 106.00000000   0.45887446
 55.00000000  97.00000000 174.00000000   0.64206642
 56.00000000 115.00000000  97.00000000   0.45754717
 57.00000000 176.00000000  96.00000000   0.35294118
 58.00000000 101.00000000 150.00000000   0.59760956
 59.00000000 110.00000000 109.00000000   0.49771689
 60.00000000 130.00000000 127.00000000   0.49416342
 61.00000000 118.00000000 156.00000000   0.56934307
 62.00000000  68.00000000 155.00000000   0.69506726
 63.00000000 119.00000000 174.00000000   0.59385666
 64.00000000 158.00000000 189.00000000   0.54466859
 65.00000000 112.00000000 113.00000000   0.50222222
 66.00000000 149.00000000  87.00000000   0.36864407
 67.00000000 155.00000000 127.00000000   0.45035461
 68.00000000 113.00000000 206.00000000   0.64576803
 69.00000000 108.00000000 172.00000000   0.61428571
 70.00000000 158.00000000 173.00000000   0.52265861
 71.00000000 113.00000000 130.00000000   0.53497942
 72.00000000 214.00000000 136.00000000   0.38857143
 73.00000000  83.00000000  96.00000000   0.53631285
 74.00000000 111.00000000 168.00000000   0.60215054
 75.00000000 165.00000000  79.00000000   0.32377049
 76.00000000 175.00000000 222.00000000   0.55919395
 77.00000000 158.00000000 108.00000000   0.40601504
 78.00000000 122.00000000 124.00000000   0.50406504
 79.00000000 152.00000000 103.00000000   0.40392157
 80.00000000 125.00000000 185.00000000   0.59677419
 81.00000000 137.00000000 111.00000000   0.44758065
 82.00000000 103.00000000 158.00000000   0.60536398
 83.00000000 118.00000000 130.00000000   0.52419355
 84.00000000 102.00000000 101.00000000   0.49753695
 85.00000000 155.00000000  82.00000000   0.34599156
 86.00000000 173.00000000 115.00000000   0.39930556
 87.00000000 176.00000000 107.00000000   0.37809187
 88.00000000 190.00000000 126.00000000   0.39873418
 89.00000000 138.00000000 118.00000000   0.46093750
 90.00000000 179.00000000 111.00000000   0.38275862
 91.00000000 175.00000000  49.00000000   0.21875000
 92.00000000 144.00000000  81.00000000   0.36000000
 93.00000000 169.00000000  79.00000000   0.31854839
 94.00000000 139.00000000 117.00000000   0.45703125
 95.00000000 140.00000000  80.00000000   0.36363636
 96.00000000 147.00000000  87.00000000   0.37179487
 97.00000000 160.00000000  87.00000000   0.35222672
 98.00000000 130.00000000 128.00000000   0.49612403
 99.00000000 164.00000000  27.00000000   0.14136126
100.00000000 115.00000000 138.00000000   0.54545455
101.00000000 199.00000000 139.00000000   0.41124260
102.00000000  86.00000000  75.00000000   0.46583851
103.00000000 161.00000000  62.00000000   0.27802691
104.00000000 136.00000000 107.00000000   0.44032922
105.00000000 153.00000000 130.00000000   0.45936396
106.00000000 159.00000000 103.00000000   0.39312977
107.00000000 148.00000000  90.00000000   0.37815126
108.00000000 198.00000000 118.00000000   0.37341772
109.00000000 226.00000000 125.00000000   0.35612536
110.00000000 152.00000000 114.00000000   0.42857143
111.00000000 147.00000000 104.00000000   0.41434263
112.00000000 199.00000000  67.00000000   0.25187970
113.00000000 101.00000000  98.00000000   0.49246231
114.00000000 187.00000000  73.00000000   0.28076923
115.00000000 210.00000000  65.00000000   0.23636364
116.00000000 153.00000000  95.00000000   0.38306452
117.00000000 176.00000000 102.00000000   0.36690647
118.00000000 416.00000000 -14.00000000  -0.03482587
119.00000000 386.00000000   8.00000000   0.02030457
120.00000000 328.00000000 -13.00000000  -0.04126984
121.00000000 362.00000000  -3.00000000  -0.00835655
122.00000000 328.00000000   9.00000000   0.02670623
123.00000000 305.00000000   8.00000000   0.02555911
124.00000000 268.00000000  -5.00000000  -0.01901141
125.00000000 381.00000000  37.00000000   0.08851675
126.00000000 333.00000000 -14.00000000  -0.04388715
127.00000000 324.00000000  -8.00000000  -0.02531646
128.00000000 347.00000000  25.00000000   0.06720430
129.00000000 308.00000000 -33.00000000  -0.12000000
130.00000000 375.00000000  22.00000000   0.05541562
131.00000000 341.00000000   5.00000000   0.01445087
132.00000000 328.00000000   9.00000000   0.02670623
133.00000000 339.00000000   8.00000000   0.02305476
134.00000000 336.00000000  52.00000000   0.13402062
135.00000000 463.00000000  35.00000000   0.07028112
136.00000000 382.00000000  36.00000000   0.08612440
137.00000000 422.00000000   9.00000000   0.02088167
138.00000000 377.00000000  27.00000000   0.06683168
139.00000000 389.00000000  32.00000000   0.07600950
140.00000000 442.00000000 -32.00000000  -0.07804878
141.00000000 369.00000000  26.00000000   0.06582278
142.00000000 458.00000000  80.00000000   0.14869888
143.00000000 386.00000000  69.00000000   0.15164835
144.00000000 406.00000000   8.00000000   0.01932367
145.00000000 433.00000000  20.00000000   0.04415011
146.00000000 394.00000000  21.00000000   0.05060241
147.00000000 288.00000000  74.00000000   0.20441989
148.00000000 318.00000000   1.00000000   0.00313480
149.00000000 274.00000000  15.00000000   0.05190311
150.00000000 365.00000000  26.00000000   0.06649616
151.00000000 436.00000000  29.00000000   0.06236559
152.00000000 292.00000000 -20.00000000  -0.07352941
153.00000000 386.00000000   5.00000000   0.01278772
154.00000000 370.00000000  27.00000000   0.06801008
155.00000000 372.00000000   7.00000000   0.01846966
156.00000000 278.00000000  -1.00000000  -0.00361011
157.00000000 382.00000000   2.00000000   0.00520833
158.00000000 351.00000000  37.00000000   0.09536082
159.00000000 362.00000000  17.00000000   0.04485488
160.00000000 283.00000000  -7.00000000  -0.02536232
161.00000000 368.00000000  25.00000000   0.06361323
162.00000000 357.00000000 -14.00000000  -0.04081633
163.00000000 312.00000000  25.00000000   0.07418398
164.00000000 399.00000000  24.00000000   0.05673759
165.00000000 175.00000000 -38.00000000  -0.27737226
166.00000000  67.00000000  -5.00000000  -0.08064516
167.00000000 130.00000000 -28.00000000  -0.27450980
168.00000000 296.00000000  -5.00000000  -0.01718213
169.00000000 331.00000000  42.00000000   0.11260054
170.00000000 321.00000000  18.00000000   0.05309735
171.00000000 390.00000000 -24.00000000  -0.06557377
172.00000000 358.00000000 -13.00000000  -0.03768116
173.00000000 372.00000000  27.00000000   0.06766917
174.00000000 354.00000000  18.00000000   0.04838710
175.00000000 372.00000000   2.00000000   0.00534759
176.00000000 274.00000000  39.00000000   0.12460064
177.00000000 414.00000000 -11.00000000  -0.02729529
178.00000000 372.00000000  -3.00000000  -0.00813008
179.00000000 471.00000000  15.00000000   0.03086420
180.00000000 463.00000000   8.00000000   0.01698514
181.00000000 336.00000000  -8.00000000  -0.02439024
182.00000000 419.00000000 -46.00000000  -0.12332440
183.00000000 365.00000000 -13.00000000  -0.03693182
184.00000000 440.00000000 -38.00000000  -0.09452736
185.00000000 378.00000000 -10.00000000  -0.02717391
186.00000000 356.00000000   4.00000000   0.01111111
187.00000000 329.00000000 -16.00000000  -0.05111821
188.00000000 453.00000000  29.00000000   0.06016598
189.00000000 322.00000000 -17.00000000  -0.05573770
190.00000000 463.00000000  21.00000000   0.04338843
191.00000000 374.00000000 -14.00000000  -0.03888889
192.00000000 352.00000000 -37.00000000  -0.11746032
193.00000000 366.00000000 -15.00000000  -0.04273504
194.00000000 354.00000000  12.00000000   0.03278689
195.00000000 428.00000000  -7.00000000  -0.01662708
196.00000000 348.00000000  28.00000000   0.07446809
197.00000000 331.00000000  -1.00000000  -0.00303030
198.00000000 355.00000000  -8.00000000  -0.02305476
199.00000000 387.00000000 -13.00000000  -0.03475936
200.00000000 368.00000000  30.00000000   0.07537688
201.00000000 331.00000000  10.00000000   0.02932551
202.00000000 334.00000000  -5.00000000  -0.01519757
203.00000000 322.00000000  -7.00000000  -0.02222222
204.00000000 389.00000000  13.00000000   0.03233831
205.00000000 355.00000000 -20.00000000  -0.05970149
206.00000000 344.00000000 -26.00000000  -0.08176101
207.00000000 392.00000000 -29.00000000  -0.07988981
208.00000000 367.00000000 -11.00000000  -0.03089888
209.00000000 385.00000000 -19.00000000  -0.05191257
210.00000000 410.00000000  16.00000000   0.03755869
211.00000000 392.00000000  11.00000000   0.02729529
212.00000000 368.00000000 -20.00000000  -0.05747126
213.00000000 370.00000000 -32.00000000  -0.09467456
214.00000000 304.00000000   2.00000000   0.00653595
215.00000000 433.00000000 -18.00000000  -0.04337349
216.00000000 391.00000000  21.00000000   0.05097087
217.00000000 314.00000000 -10.00000000  -0.03289474
218.00000000 359.00000000 -11.00000000  -0.03160920
219.00000000 318.00000000 -55.00000000  -0.20912548
220.00000000 394.00000000 -10.00000000  -0.02604167
221.00000000 402.00000000  50.00000000   0.11061947
222.00000000 402.00000000  -2.00000000  -0.00500000
223.00000000 348.00000000   6.00000000   0.01694915
224.00000000 503.00000000  -1.00000000  -0.00199203
225.00000000 354.00000000 -13.00000000  -0.03812317
226.00000000 385.00000000 -22.00000000  -0.06060606
227.00000000 481.00000000 -23.00000000  -0.05021834
228.00000000 321.00000000  33.00000000   0.09322034
229.00000000 429.00000000 -11.00000000  -0.02631579
230.00000000 476.00000000 -42.00000000  -0.09677419
231.00000000 368.00000000 -27.00000000  -0.07917889
232.00000000 343.00000000   0.00000000   0.00000000
233.00000000 347.00000000   0.00000000   0.00000000
234.00000000 318.00000000  -3.00000000  -0.00952381
235.00000000 355.00000000  33.00000000   0.08505155
236.00000000 462.00000000  -5.00000000  -0.01094092
237.00000000 432.00000000  -9.00000000  -0.02127660
238.00000000 368.00000000 -28.00000000  -0.08235294
239.00000000 362.00000000  38.00000000   0.09500000
240.00000000 293.00000000 -19.00000000  -0.06934307
241.00000000 322.00000000  10.00000000   0.03012048
242.00000000 427.00000000 -41.00000000  -0.10621762
243.00000000 381.00000000 -29.00000000  -0.08238636
244.00000000 333.00000000  17.00000000   0.04857143
245.00000000 438.00000000 -24.00000000  -0.05797101
246.00000000 324.00000000  -6.00000000  -0.01886792
247.00000000 369.00000000 -14.00000000  -0.03943662
248.00000000 375.00000000  29.00000000   0.07178218
249.00000000 411.00000000   8.00000000   0.01909308
250.00000000 356.00000000 -75.00000000  -0.26690391
251.00000000 368.00000000 -17.00000000  -0.04843305
252.00000000 375.00000000 -15.00000000  -0.04166667
253.00000000 396.00000000 -20.00000000  -0.05319149
254.00000000 320.00000000 -35.00000000  -0.12280702
255.00000000 346.00000000 -24.00000000  -0.07453416
256.00000000 365.00000000 -47.00000000  -0.14779874
257.00000000 332.00000000 -30.00000000  -0.09933775
258.00000000 333.00000000  16.00000000   0.04584527
259.00000000 329.00000000 -25.00000000  -0.08223684
260.00000000 417.00000000 -30.00000000  -0.07751938
261.00000000 284.00000000  -3.00000000  -0.01067616
262.00000000 383.00000000  10.00000000   0.02544529
263.00000000 397.00000000  -4.00000000  -0.01017812
264.00000000 414.00000000  15.00000000   0.03496503
265.00000000 411.00000000  -8.00000000  -0.01985112
266.00000000 349.00000000   9.00000000   0.02513966
267.00000000 453.00000000   3.00000000   0.00657895
268.00000000 337.00000000 -25.00000000  -0.08012821
269.00000000 369.00000000 -25.00000000  -0.07267442
270.00000000 376.00000000 -25.00000000  -0.07122507
271.00000000 418.00000000 -15.00000000  -0.03722084
272.00000000 342.00000000 -19.00000000  -0.05882353
273.00000000 308.00000000  -5.00000000  -0.01650165
274.00000000 479.00000000   1.00000000   0.00208333
275.00000000 346.00000000 -12.00000000  -0.03592814
276.00000000 362.00000000 -30.00000000  -0.09036145
277.00000000 389.00000000 -31.00000000  -0.08659218
278.00000000 333.00000000  49.00000000   0.12827225
279.00000000 390.00000000 -35.00000000  -0.09859155
280.00000000 511.00000000 -16.00000000  -0.03232323
281.00000000 453.00000000  -3.00000000  -0.00666667
282.00000000 432.00000000  -9.00000000  -0.02127660
283.00000000 396.00000000 -23.00000000  -0.06166220
284.00000000 353.00000000  12.00000000   0.03287671
285.00000000 313.00000000  -3.00000000  -0.00967742
286.00000000 440.00000000   9.00000000   0.02004454
287.00000000 319.00000000 -32.00000000  -0.11149826
288.00000000 402.00000000 -64.00000000  -0.18934911
289.00000000 380.00000000  -9.00000000  -0.02425876
290.00000000 336.00000000 -34.00000000  -0.11258278
291.00000000 349.00000000   6.00000000   0.01690141
292.00000000 334.00000000  32.00000000   0.08743169
293.00000000 313.00000000 -14.00000000  -0.04682274
294.00000000 377.00000000 -29.00000000  -0.08333333
295.00000000 347.00000000   8.00000000   0.02253521
296.00000000 457.00000000  14.00000000   0.02972399
297.00000000 345.00000000  24.00000000   0.06504065
298.00000000 356.00000000   4.00000000   0.01111111
299.00000000 331.00000000 -39.00000000  -0.13356164
300.00000000 439.00000000 -16.00000000  -0.03782506
301.00000000 329.00000000 -22.00000000  -0.07166124
302.00000000 391.00000000 -11.00000000  -0.02894737
303.00000000 382.00000000  11.00000000   0.02798982
304.00000000 348.00000000 -16.00000000  -0.04819277
305.00000000 337.00000000 -10.00000000  -0.03058104
306.00000000 471.00000000  22.00000000   0.04462475
307.00000000 312.00000000 -31.00000000  -0.11032028
308.00000000 358.00000000 -66.00000000  -0.22602740
309.00000000 379.00000000  -4.00000000  -0.01066667
310.00000000 328.00000000   2.00000000   0.00606061
311.00000000 366.00000000 -17.00000000  -0.04871060
312.00000000 296.00000000 -18.00000000  -0.06474820
313.00000000 309.00000000  -3.00000000  -0.00980392
314.00000000 429.00000000  33.00000000   0.07142857
315.00000000 418.00000000 -21.00000000  -0.05289673
316.00000000 396.00000000 -14.00000000  -0.03664921
317.00000000 350.00000000 -26.00000000  -0.08024691
318.00000000 319.00000000 -48.00000000  -0.17712177
319.00000000 314.00000000 -48.00000000  -0.18045113
320.00000000 382.00000000 -10.00000000  -0.02688172
321.00000000 327.00000000  11.00000000   0.03254438
322.00000000 344.00000000 -31.00000000  -0.09904153
323.00000000 331.00000000 -23.00000000  -0.07467532
324.00000000 377.00000000 -13.00000000  -0.03571429
325.00000000 345.00000000 -15.00000000  -0.04545455
326.00000000 374.00000000 -11.00000000  -0.03030303
327.00000000 400.00000000 -11.00000000  -0.02827763
328.00000000 340.00000000 -11.00000000  -0.03343465
329.00000000 340.00000000  -9.00000000  -0.02719033
330.00000000 434.00000000 -25.00000000  -0.06112469
331.00000000 393.00000000  19.00000000   0.04611650
332.00000000 333.00000000 -10.00000000  -0.03095975
333.00000000 362.00000000  -3.00000000  -0.00835655
334.00000000 388.00000000   1.00000000   0.00257069
335.00000000 312.00000000 -21.00000000  -0.07216495
336.00000000 398.00000000 -32.00000000  -0.08743169
337.00000000 288.00000000 -40.00000000  -0.16129032
338.00000000 328.00000000 -34.00000000  -0.11564626
339.00000000 385.00000000 -36.00000000  -0.10315186
340.00000000 356.00000000 -18.00000000  -0.05325444
341.00000000 281.00000000  21.00000000   0.06953642
342.00000000 422.00000000   1.00000000   0.00236407
343.00000000 325.00000000  12.00000000   0.03560831
344.00000000 290.00000000 -27.00000000  -0.10266160
345.00000000 432.00000000  25.00000000   0.05470460
346.00000000 306.00000000 -30.00000000  -0.10869565
347.00000000 405.00000000 -20.00000000  -0.05194805
348.00000000 367.00000000  -5.00000000  -0.01381215
349.00000000 464.00000000 -48.00000000  -0.11538462
350.00000000 339.00000000 -48.00000000  -0.16494845
351.00000000 394.00000000 -27.00000000  -0.07356948
352.00000000 354.00000000 -24.00000000  -0.07272727
353.00000000 429.00000000  -7.00000000  -0.01658768
354.00000000 285.00000000 -17.00000000  -0.06343284
355.00000000 310.00000000 -10.00000000  -0.03333333
356.00000000 354.00000000   2.00000000   0.00561798
357.00000000 342.00000000  40.00000000   0.10471204
358.00000000 351.00000000 -16.00000000  -0.04776119
359.00000000 261.00000000 -27.00000000  -0.11538462
360.00000000 310.00000000  -5.00000000  -0.01639344
361.00000000 330.00000000 -18.00000000  -0.05769231
362.00000000 365.00000000   3.00000000   0.00815217
363.00000000 324.00000000  16.00000000   0.04705882
364.00000000 368.00000000 -62.00000000  -0.20261438
365.00000000 363.00000000 -45.00000000  -0.14150943
366.00000000 343.00000000 -46.00000000  -0.15488215
367.00000000 371.00000000  -7.00000000  -0.01923077
368.00000000 351.00000000 -23.00000000  -0.07012195
369.00000000 334.00000000 -33.00000000  -0.10963455
370.00000000 342.00000000 -36.00000000  -0.11764706
371.00000000 418.00000000 -30.00000000  -0.07731959
372.00000000 456.00000000  -4.00000000  -0.00884956
373.00000000 400.00000000  24.00000000   0.05660377
374.00000000 405.00000000 -20.00000000  -0.05194805
375.00000000 349.00000000 -37.00000000  -0.11858974
376.00000000 213.00000000  32.00000000   0.13061224
377.00000000 461.00000000 -64.00000000  -0.16120907
378.00000000 358.00000000  -9.00000000  -0.02578797
379.00000000 389.00000000 -46.00000000  -0.13411079
380.00000000 318.00000000 -43.00000000  -0.15636364
381.00000000 257.00000000 -41.00000000  -0.18981481
382.00000000 395.00000000 -32.00000000  -0.08815427
383.00000000 300.00000000 -19.00000000  -0.06761566
384.00000000 336.00000000 -27.00000000  -0.08737864
385.00000000 318.00000000 -44.00000000  -0.16058394
386.00000000 399.00000000 -16.00000000  -0.04177546
387.00000000 369.00000000  -2.00000000  -0.00544959
388.00000000 422.00000000 -42.00000000  -0.11052632
389.00000000 407.00000000  -9.00000000  -0.02261307
390.00000000 316.00000000 -48.00000000  -0.17910448
391.00000000 346.00000000 -16.00000000  -0.04848485
392.00000000 425.00000000 -35.00000000  -0.08974359
393.00000000 326.00000000 -20.00000000  -0.06535948
394.00000000 305.00000000   6.00000000   0.01929260
395.00000000 317.00000000 -35.00000000  -0.12411348
396.00000000 379.00000000 -62.00000000  -0.19558360
397.00000000 321.00000000 -29.00000000  -0.09931507
398.00000000 437.00000000 -10.00000000  -0.02341920
399.00000000 305.00000000  15.00000000   0.04687500
400.00000000 342.00000000 -45.00000000  -0.15151515
401.00000000 398.00000000 -20.00000000  -0.05291005
402.00000000 388.00000000 -32.00000000  -0.08988764
403.00000000 375.00000000  10.00000000   0.02597403
404.00000000 345.00000000  -3.00000000  -0.00877193
405.00000000 394.00000000 -19.00000000  -0.05066667
406.00000000 490.00000000 -45.00000000  -0.10112360
407.00000000 329.00000000   6.00000000   0.01791045
408.00000000 333.00000000 -18.00000000  -0.05714286
409.00000000 360.00000000 -28.00000000  -0.08433735
410.00000000 429.00000000 -13.00000000  -0.03125000
411.00000000 285.00000000 -35.00000000  -0.14000000
412.00000000 389.00000000 -50.00000000  -0.14749263
413.00000000 352.00000000 -39.00000000  -0.12460064
414.00000000 404.00000000  -6.00000000  -0.01507538
415.00000000 451.00000000   5.00000000   0.01096491
416.00000000 332.00000000 -54.00000000  -0.19424460
417.00000000 296.00000000 -27.00000000  -0.10037175
418.00000000 405.00000000 -32.00000000  -0.08579088
419.00000000 306.00000000  -2.00000000  -0.00657895
420.00000000 317.00000000 -38.00000000  -0.13620072
421.00000000 346.00000000 -16.00000000  -0.04848485
422.00000000 298.00000000 -17.00000000  -0.06049822
423.00000000 226.00000000 -40.00000000  -0.21505376
424.00000000 266.00000000 -12.00000000  -0.04724409
425.00000000 305.00000000 -38.00000000  -0.14232210
426.00000000 336.00000000 -35.00000000  -0.11627907
427.00000000 244.00000000 -17.00000000  -0.07488987
428.00000000 270.00000000 -52.00000000  -0.23853211
429.00000000 307.00000000 -53.00000000  -0.20866142
430.00000000 270.00000000 -51.00000000  -0.23287671
431.00000000 264.00000000 -43.00000000  -0.19457014
432.00000000 284.00000000   5.00000000   0.01730104
433.00000000 204.00000000 -46.00000000  -0.29113924
434.00000000 270.00000000 -25.00000000  -0.10204082
435.00000000 346.00000000 -42.00000000  -0.13815789
436.00000000 340.00000000 -26.00000000  -0.08280255
437.00000000 377.00000000  -8.00000000  -0.02168022
438.00000000 357.00000000   7.00000000   0.01923077
439.00000000 348.00000000 -14.00000000  -0.04191617
440.00000000 273.00000000  37.00000000   0.11935484
441.00000000 289.00000000 -45.00000000  -0.18442623
442.00000000 341.00000000 -30.00000000  -0.09646302
443.00000000 336.00000000 -68.00000000  -0.25373134
444.00000000 344.00000000 -40.00000000  -0.13157895
445.00000000 314.00000000 -28.00000000  -0.09790210
446.00000000 380.00000000 -16.00000000  -0.04395604
447.00000000 325.00000000 -57.00000000  -0.21268657
448.00000000 362.00000000 -14.00000000  -0.04022989
449.00000000 335.00000000 -12.00000000  -0.03715170
450.00000000 422.00000000  -9.00000000  -0.02179177
451.00000000 378.00000000 -30.00000000  -0.08620690
452.00000000 317.00000000  -2.00000000  -0.00634921
453.00000000 305.00000000 -61.00000000  -0.25000000
454.00000000 319.00000000 -35.00000000  -0.12323944
455.00000000 360.00000000 -11.00000000  -0.03151862
456.00000000 381.00000000 -34.00000000  -0.09798271
457.00000000 320.00000000 -34.00000000  -0.11888112
458.00000000 402.00000000 -17.00000000  -0.04415584
459.00000000 307.00000000  -8.00000000  -0.02675585
460.00000000 384.00000000  -1.00000000  -0.00261097
461.00000000 371.00000000 -29.00000000  -0.08479532
462.00000000 455.00000000  22.00000000   0.04612159
463.00000000 293.00000000 -17.00000000  -0.06159420
464.00000000 436.00000000  -6.00000000  -0.01395349
465.00000000 461.00000000  -4.00000000  -0.00875274
466.00000000 485.00000000 -45.00000000  -0.10227273
467.00000000 343.00000000 -28.00000000  -0.08888889
468.00000000 367.00000000 -38.00000000  -0.11550152
469.00000000 327.00000000 -15.00000000  -0.04807692
470.00000000 324.00000000 -26.00000000  -0.08724832
471.00000000 358.00000000 -31.00000000  -0.09480122
472.00000000 346.00000000 -26.00000000  -0.08125000
473.00000000 337.00000000 -49.00000000  -0.17013889
474.00000000 363.00000000 -31.00000000  -0.09337349
475.00000000 341.00000000  -9.00000000  -0.02710843
476.00000000 355.00000000 -28.00000000  -0.08562691
477.00000000 308.00000000 -36.00000000  -0.13235294
478.00000000 308.00000000 -38.00000000  -0.14074074
479.00000000 325.00000000 -10.00000000  -0.03174603
480.00000000 503.00000000 -32.00000000  -0.06794055
481.00000000 324.00000000 -23.00000000  -0.07641196
482.00000000 319.00000000 -28.00000000  -0.09621993
483.00000000 369.00000000  -5.00000000  -0.01373626
484.00000000 289.00000000 -53.00000000  -0.22457627
485.00000000 310.00000000 -24.00000000  -0.08391608
486.00000000 264.00000000 -25.00000000  -0.10460251
487.00000000 369.00000000 -25.00000000  -0.07267442
488.00000000 407.00000000 -21.00000000  -0.05440415
489.00000000 381.00000000  -7.00000000  -0.01871658
490.00000000 301.00000000 -23.00000000  -0.08273381
491.00000000 326.00000000 -19.00000000  -0.06188925
492.00000000 283.00000000 -14.00000000  -0.05204461
493.00000000 334.00000000 -60.00000000  -0.21897810
494.00000000 273.00000000 -33.00000000  -0.13750000
495.00000000 373.00000000 -23.00000000  -0.06571429
496.00000000 441.00000000  -9.00000000  -0.02083333
497.00000000 279.00000000 -38.00000000  -0.15767635
498.00000000 320.00000000   0.00000000   0.00000000
499.00000000 307.00000000 -16.00000000  -0.05498282
500.00000000 400.00000000 -50.00000000  -0.14285714
