# Supplementary material for: Ubiquitin transfer by a RING E3 ligase occurs from a closed E2~ubiquitin conformation
Source: Nat Commun. 2020 Jun 5;11:2846. doi: 10.1038/s41467-020-16666-y (PMC7275055; doi:10.1038/s41467-020-16666-y)
Supplement: Supplementary file 4 — Source Data [file 41467_2020_16666_MOESM4_ESM.zip › Source_Data/Figures/Figure_5/Figure_5a/ASCII_NoRNF4/16_157with_fret.dat]

 30.00000000 162.00000000  81.00000000   0.33333333
 31.00000000 138.00000000  79.00000000   0.36405530
 32.00000000 134.00000000 130.00000000   0.49242424
 33.00000000 146.00000000  98.00000000   0.40163934
 34.00000000 144.00000000 175.00000000   0.54858934
 35.00000000 185.00000000 122.00000000   0.39739414
 36.00000000 184.00000000 178.00000000   0.49171271
 37.00000000 269.00000000  99.00000000   0.26902174
 38.00000000 204.00000000 129.00000000   0.38738739
 39.00000000 197.00000000 167.00000000   0.45879121
 40.00000000 191.00000000 135.00000000   0.41411043
 41.00000000 177.00000000  54.00000000   0.23376623
 42.00000000 184.00000000  89.00000000   0.32600733
 43.00000000 177.00000000 102.00000000   0.36559140
 44.00000000 134.00000000 139.00000000   0.50915751
 45.00000000 136.00000000 138.00000000   0.50364964
 46.00000000 165.00000000 129.00000000   0.43877551
 47.00000000 136.00000000 206.00000000   0.60233918
 48.00000000 134.00000000 139.00000000   0.50915751
 49.00000000 144.00000000 140.00000000   0.49295775
 50.00000000 161.00000000  50.00000000   0.23696682
 51.00000000 192.00000000  82.00000000   0.29927007
 52.00000000 115.00000000 148.00000000   0.56273764
 53.00000000 144.00000000 146.00000000   0.50344828
 54.00000000 135.00000000 194.00000000   0.58966565
 55.00000000 157.00000000 106.00000000   0.40304183
 56.00000000 212.00000000 173.00000000   0.44935065
 57.00000000 127.00000000 140.00000000   0.52434457
 58.00000000 298.00000000 107.00000000   0.26419753
 59.00000000 170.00000000 132.00000000   0.43708609
 60.00000000 143.00000000 132.00000000   0.48000000
 61.00000000 166.00000000 136.00000000   0.45033113
 62.00000000 132.00000000 108.00000000   0.45000000
 63.00000000 177.00000000 134.00000000   0.43086817
 64.00000000 148.00000000  59.00000000   0.28502415
 65.00000000 224.00000000 170.00000000   0.43147208
 66.00000000 126.00000000  83.00000000   0.39712919
 67.00000000 153.00000000  74.00000000   0.32599119
 68.00000000 120.00000000 102.00000000   0.45945946
 69.00000000 132.00000000 103.00000000   0.43829787
 70.00000000 154.00000000 155.00000000   0.50161812
 71.00000000 148.00000000 105.00000000   0.41501976
 72.00000000 146.00000000 114.00000000   0.43846154
 73.00000000 104.00000000 119.00000000   0.53363229
 74.00000000 138.00000000 166.00000000   0.54605263
 75.00000000  98.00000000  85.00000000   0.46448087
 76.00000000 107.00000000 120.00000000   0.52863436
 77.00000000 101.00000000 150.00000000   0.59760956
 78.00000000  97.00000000 114.00000000   0.54028436
 79.00000000 166.00000000 174.00000000   0.51176471
 80.00000000 194.00000000 173.00000000   0.47138965
 81.00000000  98.00000000 176.00000000   0.64233577
 82.00000000 114.00000000 206.00000000   0.64375000
 83.00000000 199.00000000 146.00000000   0.42318841
 84.00000000 217.00000000 159.00000000   0.42287234
 85.00000000 139.00000000 146.00000000   0.51228070
 86.00000000 175.00000000 157.00000000   0.47289157
 87.00000000 156.00000000 126.00000000   0.44680851
 88.00000000 211.00000000 116.00000000   0.35474006
 89.00000000 269.00000000 167.00000000   0.38302752
 90.00000000 185.00000000 101.00000000   0.35314685
 91.00000000 271.00000000 163.00000000   0.37557604
 92.00000000 201.00000000 153.00000000   0.43220339
 93.00000000 149.00000000 172.00000000   0.53582555
 94.00000000 230.00000000  94.00000000   0.29012346
 95.00000000 200.00000000 182.00000000   0.47643979
 96.00000000 165.00000000 156.00000000   0.48598131
 97.00000000 145.00000000 153.00000000   0.51342282
 98.00000000 144.00000000 176.00000000   0.55000000
 99.00000000 197.00000000 109.00000000   0.35620915
100.00000000 241.00000000 112.00000000   0.31728045
101.00000000 213.00000000 111.00000000   0.34259259
102.00000000 261.00000000 149.00000000   0.36341463
103.00000000 239.00000000 151.00000000   0.38717949
104.00000000 175.00000000 194.00000000   0.52574526
105.00000000 207.00000000 150.00000000   0.42016807
106.00000000 273.00000000 159.00000000   0.36805556
107.00000000 168.00000000 131.00000000   0.43812709
108.00000000 157.00000000 157.00000000   0.50000000
109.00000000 196.00000000 147.00000000   0.42857143
110.00000000 173.00000000 122.00000000   0.41355932
111.00000000 233.00000000 149.00000000   0.39005236
112.00000000 136.00000000 148.00000000   0.52112676
113.00000000 173.00000000 174.00000000   0.50144092
114.00000000 234.00000000 151.00000000   0.39220779
115.00000000 162.00000000 177.00000000   0.52212389
116.00000000 216.00000000 153.00000000   0.41463415
117.00000000 213.00000000 166.00000000   0.43799472
118.00000000 226.00000000 165.00000000   0.42199488
119.00000000 170.00000000 179.00000000   0.51289398
120.00000000 240.00000000  92.00000000   0.27710843
121.00000000 241.00000000 162.00000000   0.40198511
122.00000000 243.00000000 174.00000000   0.41726619
123.00000000 185.00000000 116.00000000   0.38538206
124.00000000 206.00000000 110.00000000   0.34810127
125.00000000 214.00000000 139.00000000   0.39376771
126.00000000 179.00000000 144.00000000   0.44582043
127.00000000 172.00000000 129.00000000   0.42857143
128.00000000 286.00000000 150.00000000   0.34403670
129.00000000 269.00000000 147.00000000   0.35336538
130.00000000 111.00000000 126.00000000   0.53164557
131.00000000 158.00000000 108.00000000   0.40601504
132.00000000 118.00000000 124.00000000   0.51239669
133.00000000 180.00000000 156.00000000   0.46428571
134.00000000 153.00000000 125.00000000   0.44964029
135.00000000 198.00000000 102.00000000   0.34000000
136.00000000 171.00000000 154.00000000   0.47384615
137.00000000 227.00000000 189.00000000   0.45432692
138.00000000 212.00000000  90.00000000   0.29801325
139.00000000 149.00000000 123.00000000   0.45220588
140.00000000 110.00000000  68.00000000   0.38202247
141.00000000 191.00000000 196.00000000   0.50645995
142.00000000 192.00000000 139.00000000   0.41993958
143.00000000 170.00000000 167.00000000   0.49554896
144.00000000 144.00000000 145.00000000   0.50173010
145.00000000 164.00000000 173.00000000   0.51335312
146.00000000 129.00000000 188.00000000   0.59305994
147.00000000 271.00000000 178.00000000   0.39643653
148.00000000 171.00000000 189.00000000   0.52500000
149.00000000 235.00000000  81.00000000   0.25632911
150.00000000 170.00000000 119.00000000   0.41176471
151.00000000 227.00000000  99.00000000   0.30368098
152.00000000 259.00000000 112.00000000   0.30188679
153.00000000 171.00000000  73.00000000   0.29918033
154.00000000 189.00000000 114.00000000   0.37623762
155.00000000 151.00000000 142.00000000   0.48464164
156.00000000 212.00000000 163.00000000   0.43466667
157.00000000 179.00000000 134.00000000   0.42811502
158.00000000 468.00000000  37.00000000   0.07326733
159.00000000 418.00000000  39.00000000   0.08533917
160.00000000 471.00000000   0.00000000   0.00000000
161.00000000 359.00000000  57.00000000   0.13701923
162.00000000 449.00000000  17.00000000   0.03648069
163.00000000 404.00000000  25.00000000   0.05827506
164.00000000 441.00000000  -6.00000000  -0.01379310
165.00000000 464.00000000  55.00000000   0.10597303
166.00000000 474.00000000  30.00000000   0.05952381
167.00000000 399.00000000  28.00000000   0.06557377
168.00000000 325.00000000  48.00000000   0.12868633
169.00000000 424.00000000  25.00000000   0.05567929
170.00000000 483.00000000  11.00000000   0.02226721
171.00000000 562.00000000  29.00000000   0.04906937
172.00000000 472.00000000  37.00000000   0.07269155
173.00000000 385.00000000   8.00000000   0.02035623
174.00000000 484.00000000   9.00000000   0.01825558
175.00000000 386.00000000  25.00000000   0.06082725
176.00000000 383.00000000  -6.00000000  -0.01591512
177.00000000 396.00000000  17.00000000   0.04116223
178.00000000 557.00000000 -15.00000000  -0.02767528
179.00000000 510.00000000   0.00000000   0.00000000
180.00000000 420.00000000  16.00000000   0.03669725
181.00000000 449.00000000  58.00000000   0.11439842
182.00000000 361.00000000  40.00000000   0.09975062
183.00000000 450.00000000   9.00000000   0.01960784
184.00000000 432.00000000  -1.00000000  -0.00232019
185.00000000 421.00000000  64.00000000   0.13195876
186.00000000 443.00000000  26.00000000   0.05543710
187.00000000 414.00000000  39.00000000   0.08609272
188.00000000 437.00000000   3.00000000   0.00681818
189.00000000 425.00000000  -9.00000000  -0.02163462
190.00000000 481.00000000  60.00000000   0.11090573
191.00000000 482.00000000  51.00000000   0.09568480
192.00000000 474.00000000  62.00000000   0.11567164
193.00000000 468.00000000  16.00000000   0.03305785
194.00000000 545.00000000  25.00000000   0.04385965
195.00000000 443.00000000  34.00000000   0.07127883
196.00000000 427.00000000  31.00000000   0.06768559
197.00000000 451.00000000  24.00000000   0.05052632
198.00000000 457.00000000  15.00000000   0.03177966
199.00000000 448.00000000  63.00000000   0.12328767
200.00000000 430.00000000  33.00000000   0.07127430
201.00000000 374.00000000  30.00000000   0.07425743
202.00000000 559.00000000   4.00000000   0.00710480
203.00000000 438.00000000  45.00000000   0.09316770
204.00000000 535.00000000 -26.00000000  -0.05108055
205.00000000 433.00000000  21.00000000   0.04625551
206.00000000 530.00000000  34.00000000   0.06028369
207.00000000 492.00000000  38.00000000   0.07169811
208.00000000 531.00000000  20.00000000   0.03629764
209.00000000 436.00000000  33.00000000   0.07036247
210.00000000 465.00000000   1.00000000   0.00214592
211.00000000 542.00000000  28.00000000   0.04912281
212.00000000 382.00000000  -3.00000000  -0.00791557
213.00000000 432.00000000  -2.00000000  -0.00465116
214.00000000 438.00000000   5.00000000   0.01128668
215.00000000 417.00000000  12.00000000   0.02797203
216.00000000 496.00000000  -5.00000000  -0.01018330
217.00000000 341.00000000  45.00000000   0.11658031
218.00000000 460.00000000   3.00000000   0.00647948
219.00000000 482.00000000  69.00000000   0.12522686
220.00000000 511.00000000  23.00000000   0.04307116
221.00000000 510.00000000  42.00000000   0.07608696
222.00000000 571.00000000  27.00000000   0.04515050
223.00000000 376.00000000   0.00000000   0.00000000
224.00000000 438.00000000  37.00000000   0.07789474
225.00000000 373.00000000  26.00000000   0.06516291
226.00000000 360.00000000  22.00000000   0.05759162
227.00000000 471.00000000  17.00000000   0.03483607
228.00000000 437.00000000  14.00000000   0.03104213
229.00000000 420.00000000  37.00000000   0.08096280
230.00000000 473.00000000   2.00000000   0.00421053
231.00000000 467.00000000  -7.00000000  -0.01521739
232.00000000 475.00000000  -4.00000000  -0.00849257
233.00000000 355.00000000  16.00000000   0.04312668
234.00000000 473.00000000  38.00000000   0.07436399
235.00000000 528.00000000  73.00000000   0.12146423
236.00000000 482.00000000   4.00000000   0.00823045
237.00000000 454.00000000   8.00000000   0.01731602
238.00000000 495.00000000 -15.00000000  -0.03125000
239.00000000 434.00000000 -16.00000000  -0.03827751
240.00000000 415.00000000   0.00000000   0.00000000
241.00000000 570.00000000  41.00000000   0.06710311
242.00000000 463.00000000  46.00000000   0.09037328
243.00000000 497.00000000  11.00000000   0.02165354
244.00000000 560.00000000  28.00000000   0.04761905
245.00000000 519.00000000  29.00000000   0.05291971
246.00000000 456.00000000  13.00000000   0.02771855
247.00000000 512.00000000   8.00000000   0.01538462
248.00000000 475.00000000  19.00000000   0.03846154
249.00000000 580.00000000  -4.00000000  -0.00694444
250.00000000 494.00000000  14.00000000   0.02755906
251.00000000 436.00000000  13.00000000   0.02895323
252.00000000 385.00000000  14.00000000   0.03508772
253.00000000 492.00000000  -5.00000000  -0.01026694
254.00000000 475.00000000 -25.00000000  -0.05555556
255.00000000 441.00000000  22.00000000   0.04751620
256.00000000 458.00000000   5.00000000   0.01079914
257.00000000 418.00000000 -17.00000000  -0.04239401
258.00000000 405.00000000  59.00000000   0.12715517
259.00000000 347.00000000  57.00000000   0.14108911
260.00000000 427.00000000 102.00000000   0.19281664
261.00000000 333.00000000  56.00000000   0.14395887
262.00000000 407.00000000 -10.00000000  -0.02518892
263.00000000 404.00000000  18.00000000   0.04265403
264.00000000 366.00000000   3.00000000   0.00813008
265.00000000 428.00000000  11.00000000   0.02505695
266.00000000 443.00000000  50.00000000   0.10141988
267.00000000 446.00000000  14.00000000   0.03043478
268.00000000 502.00000000  22.00000000   0.04198473
269.00000000 439.00000000 -10.00000000  -0.02331002
270.00000000 503.00000000 -14.00000000  -0.02862986
271.00000000 413.00000000  21.00000000   0.04838710
272.00000000 499.00000000 -24.00000000  -0.05052632
273.00000000 350.00000000  -1.00000000  -0.00286533
274.00000000 411.00000000   1.00000000   0.00242718
275.00000000 459.00000000   8.00000000   0.01713062
276.00000000 412.00000000  29.00000000   0.06575964
277.00000000 436.00000000 -15.00000000  -0.03562945
278.00000000 374.00000000 -14.00000000  -0.03888889
279.00000000 417.00000000 -22.00000000  -0.05569620
280.00000000 378.00000000 -15.00000000  -0.04132231
281.00000000 573.00000000  45.00000000   0.07281553
282.00000000 408.00000000  33.00000000   0.07482993
283.00000000 525.00000000 -11.00000000  -0.02140078
284.00000000 423.00000000   3.00000000   0.00704225
285.00000000 454.00000000   1.00000000   0.00219780
286.00000000 353.00000000  24.00000000   0.06366048
287.00000000 482.00000000  49.00000000   0.09227872
288.00000000 474.00000000  10.00000000   0.02066116
289.00000000 485.00000000 -23.00000000  -0.04978355
290.00000000 374.00000000  35.00000000   0.08557457
291.00000000 594.00000000  28.00000000   0.04501608
292.00000000 448.00000000 -13.00000000  -0.02988506
293.00000000 434.00000000  24.00000000   0.05240175
294.00000000 409.00000000   2.00000000   0.00486618
295.00000000 462.00000000  27.00000000   0.05521472
296.00000000 542.00000000  47.00000000   0.07979626
297.00000000 519.00000000  16.00000000   0.02990654
298.00000000 385.00000000   2.00000000   0.00516796
299.00000000 493.00000000  -8.00000000  -0.01649485
300.00000000 434.00000000  15.00000000   0.03340757
301.00000000 447.00000000  -7.00000000  -0.01590909
302.00000000 443.00000000   0.00000000   0.00000000
303.00000000 538.00000000  46.00000000   0.07876712
304.00000000 549.00000000  23.00000000   0.04020979
305.00000000 512.00000000   0.00000000   0.00000000
306.00000000 427.00000000  -5.00000000  -0.01184834
307.00000000 443.00000000  28.00000000   0.05944798
308.00000000 359.00000000  13.00000000   0.03494624
309.00000000 399.00000000  -6.00000000  -0.01526718
310.00000000 498.00000000 -31.00000000  -0.06638116
311.00000000 419.00000000 -20.00000000  -0.05012531
312.00000000 505.00000000 -11.00000000  -0.02226721
313.00000000 411.00000000  -3.00000000  -0.00735294
314.00000000 491.00000000  -7.00000000  -0.01446281
315.00000000 470.00000000   8.00000000   0.01673640
316.00000000 384.00000000  38.00000000   0.09004739
317.00000000 348.00000000  26.00000000   0.06951872
318.00000000 443.00000000   2.00000000   0.00449438
319.00000000 476.00000000 -36.00000000  -0.08181818
320.00000000 482.00000000 -29.00000000  -0.06401766
321.00000000 447.00000000   6.00000000   0.01324503
322.00000000 519.00000000  43.00000000   0.07651246
323.00000000 413.00000000 -23.00000000  -0.05897436
324.00000000 397.00000000  39.00000000   0.08944954
325.00000000 457.00000000 -16.00000000  -0.03628118
326.00000000 445.00000000 -12.00000000  -0.02771363
327.00000000 400.00000000 -28.00000000  -0.07526882
328.00000000 426.00000000  -1.00000000  -0.00235294
329.00000000 471.00000000   3.00000000   0.00632911
330.00000000 469.00000000   6.00000000   0.01263158
331.00000000 395.00000000  38.00000000   0.08775982
332.00000000 488.00000000   0.00000000   0.00000000
333.00000000 477.00000000  36.00000000   0.07017544
334.00000000 506.00000000 -17.00000000  -0.03476483
335.00000000 473.00000000  15.00000000   0.03073770
336.00000000 372.00000000  -8.00000000  -0.02197802
337.00000000 447.00000000  -8.00000000  -0.01822323
338.00000000 537.00000000   7.00000000   0.01286765
339.00000000 496.00000000  25.00000000   0.04798464
340.00000000 452.00000000 -13.00000000  -0.02961276
341.00000000 479.00000000 -23.00000000  -0.05043860
342.00000000 506.00000000  18.00000000   0.03435115
343.00000000 431.00000000  18.00000000   0.04008909
344.00000000 537.00000000 -20.00000000  -0.03868472
345.00000000 441.00000000  13.00000000   0.02863436
346.00000000 471.00000000 -18.00000000  -0.03973510
347.00000000 396.00000000 -26.00000000  -0.07027027
348.00000000 461.00000000   7.00000000   0.01495726
349.00000000 413.00000000 -21.00000000  -0.05357143
350.00000000 395.00000000 -28.00000000  -0.07629428
351.00000000 344.00000000  -9.00000000  -0.02686567
352.00000000 406.00000000  13.00000000   0.03102625
353.00000000 476.00000000  19.00000000   0.03838384
354.00000000 403.00000000  27.00000000   0.06279070
355.00000000 410.00000000 -54.00000000  -0.15168539
356.00000000 525.00000000 -20.00000000  -0.03960396
357.00000000 386.00000000  -8.00000000  -0.02116402
358.00000000 444.00000000  22.00000000   0.04721030
359.00000000 416.00000000 -32.00000000  -0.08333333
360.00000000 377.00000000 -11.00000000  -0.03005464
361.00000000 427.00000000  20.00000000   0.04474273
362.00000000 453.00000000 -27.00000000  -0.06338028
363.00000000 471.00000000  21.00000000   0.04268293
364.00000000 613.00000000 -28.00000000  -0.04786325
365.00000000 464.00000000 -36.00000000  -0.08411215
366.00000000 459.00000000 -15.00000000  -0.03378378
367.00000000 366.00000000  -9.00000000  -0.02521008
368.00000000 473.00000000  -7.00000000  -0.01502146
369.00000000 464.00000000 -10.00000000  -0.02202643
370.00000000 429.00000000 -12.00000000  -0.02877698
371.00000000 444.00000000 -17.00000000  -0.03981265
372.00000000 428.00000000 -12.00000000  -0.02884615
373.00000000 454.00000000 -31.00000000  -0.07328605
374.00000000 453.00000000   7.00000000   0.01521739
375.00000000 438.00000000  10.00000000   0.02232143
376.00000000 404.00000000 -21.00000000  -0.05483029
377.00000000 464.00000000 -42.00000000  -0.09952607
378.00000000 519.00000000 -20.00000000  -0.04008016
379.00000000 446.00000000   0.00000000   0.00000000
380.00000000 539.00000000  21.00000000   0.03750000
381.00000000 509.00000000   6.00000000   0.01165049
382.00000000 491.00000000 -19.00000000  -0.04025424
383.00000000 475.00000000 -40.00000000  -0.09195402
384.00000000 353.00000000  23.00000000   0.06117021
385.00000000 446.00000000  10.00000000   0.02192982
386.00000000 476.00000000  19.00000000   0.03838384
387.00000000 457.00000000  21.00000000   0.04393305
388.00000000 508.00000000  35.00000000   0.06445672
389.00000000 480.00000000  -1.00000000  -0.00208768
390.00000000 501.00000000 -23.00000000  -0.04811715
391.00000000 424.00000000 -14.00000000  -0.03414634
392.00000000 505.00000000  43.00000000   0.07846715
393.00000000 520.00000000   3.00000000   0.00573614
394.00000000 475.00000000  22.00000000   0.04426559
395.00000000 509.00000000   9.00000000   0.01737452
396.00000000 434.00000000  -7.00000000  -0.01639344
397.00000000 403.00000000  -3.00000000  -0.00750000
398.00000000 419.00000000 -32.00000000  -0.08268734
399.00000000 443.00000000 -28.00000000  -0.06746988
400.00000000 572.00000000  10.00000000   0.01718213
401.00000000 552.00000000 -15.00000000  -0.02793296
402.00000000 507.00000000  -8.00000000  -0.01603206
403.00000000 532.00000000  18.00000000   0.03272727
404.00000000 504.00000000  -2.00000000  -0.00398406
405.00000000 405.00000000  -4.00000000  -0.00997506
406.00000000 458.00000000 -19.00000000  -0.04328018
407.00000000 427.00000000   3.00000000   0.00697674
408.00000000 497.00000000 -14.00000000  -0.02898551
409.00000000 450.00000000  -8.00000000  -0.01809955
410.00000000 515.00000000 -15.00000000  -0.03000000
411.00000000 440.00000000 -12.00000000  -0.02803738
412.00000000 419.00000000  14.00000000   0.03233256
413.00000000 403.00000000  12.00000000   0.02891566
414.00000000 413.00000000 -13.00000000  -0.03250000
415.00000000 419.00000000  -4.00000000  -0.00963855
416.00000000 454.00000000 -11.00000000  -0.02483070
417.00000000 384.00000000   2.00000000   0.00518135
418.00000000 441.00000000   6.00000000   0.01342282
419.00000000 419.00000000  -3.00000000  -0.00721154
420.00000000 414.00000000  12.00000000   0.02816901
421.00000000 444.00000000  30.00000000   0.06329114
422.00000000 441.00000000  31.00000000   0.06567797
423.00000000 396.00000000 -34.00000000  -0.09392265
424.00000000 398.00000000 -17.00000000  -0.04461942
425.00000000 425.00000000 -24.00000000  -0.05985037
426.00000000 464.00000000  14.00000000   0.02928870
427.00000000 498.00000000  -9.00000000  -0.01840491
428.00000000 495.00000000  14.00000000   0.02750491
429.00000000 464.00000000  -3.00000000  -0.00650759
430.00000000 415.00000000   4.00000000   0.00954654
431.00000000 422.00000000 -35.00000000  -0.09043928
432.00000000 472.00000000   1.00000000   0.00211416
433.00000000 447.00000000  29.00000000   0.06092437
434.00000000 525.00000000 -35.00000000  -0.07142857
435.00000000 505.00000000   3.00000000   0.00590551
436.00000000 570.00000000   6.00000000   0.01041667
437.00000000 447.00000000   6.00000000   0.01324503
438.00000000 432.00000000  -3.00000000  -0.00699301
439.00000000 457.00000000  -7.00000000  -0.01555556
440.00000000 459.00000000  -6.00000000  -0.01324503
441.00000000 428.00000000  -9.00000000  -0.02147971
442.00000000 352.00000000  31.00000000   0.08093995
443.00000000 546.00000000  -4.00000000  -0.00738007
444.00000000 513.00000000  32.00000000   0.05871560
445.00000000 477.00000000 -18.00000000  -0.03921569
446.00000000 403.00000000 -18.00000000  -0.04675325
447.00000000 439.00000000  30.00000000   0.06396588
448.00000000 495.00000000  14.00000000   0.02750491
449.00000000 452.00000000  24.00000000   0.05042017
450.00000000 439.00000000 -22.00000000  -0.05275779
451.00000000 429.00000000 -38.00000000  -0.09718670
452.00000000 453.00000000 -24.00000000  -0.05594406
453.00000000 486.00000000  11.00000000   0.02213280
454.00000000 564.00000000 -13.00000000  -0.02359347
455.00000000 437.00000000 -25.00000000  -0.06067961
456.00000000 477.00000000 -12.00000000  -0.02580645
457.00000000 334.00000000   3.00000000   0.00890208
458.00000000 412.00000000  -1.00000000  -0.00243309
459.00000000 433.00000000  38.00000000   0.08067941
460.00000000 413.00000000  23.00000000   0.05275229
461.00000000 405.00000000 -44.00000000  -0.12188366
462.00000000 560.00000000  19.00000000   0.03281520
463.00000000 348.00000000 -17.00000000  -0.05135952
464.00000000 451.00000000   2.00000000   0.00441501
465.00000000 533.00000000   3.00000000   0.00559701
466.00000000 532.00000000  -6.00000000  -0.01140684
467.00000000 495.00000000  -1.00000000  -0.00202429
468.00000000 411.00000000 -14.00000000  -0.03526448
469.00000000 495.00000000  42.00000000   0.07821229
470.00000000 491.00000000 -15.00000000  -0.03151261
471.00000000 491.00000000 -27.00000000  -0.05818966
472.00000000 431.00000000  42.00000000   0.08879493
473.00000000 416.00000000 -26.00000000  -0.06666667
474.00000000 382.00000000  17.00000000   0.04260652
475.00000000 476.00000000   3.00000000   0.00626305
476.00000000 365.00000000  -8.00000000  -0.02240896
477.00000000 423.00000000 -21.00000000  -0.05223881
478.00000000 420.00000000 -14.00000000  -0.03448276
479.00000000 388.00000000  19.00000000   0.04668305
480.00000000 401.00000000  -2.00000000  -0.00501253
481.00000000 486.00000000   7.00000000   0.01419878
482.00000000 383.00000000 -12.00000000  -0.03234501
483.00000000 487.00000000  -4.00000000  -0.00828157
484.00000000 453.00000000 -15.00000000  -0.03424658
485.00000000 434.00000000 -29.00000000  -0.07160494
486.00000000 404.00000000  -2.00000000  -0.00497512
487.00000000 454.00000000  21.00000000   0.04421053
488.00000000 348.00000000  12.00000000   0.03333333
489.00000000 397.00000000  10.00000000   0.02457002
490.00000000 492.00000000 -44.00000000  -0.09821429
491.00000000 470.00000000   8.00000000   0.01673640
492.00000000 485.00000000  -9.00000000  -0.01890756
493.00000000 317.00000000  -4.00000000  -0.01277955
494.00000000 422.00000000  12.00000000   0.02764977
495.00000000 390.00000000   5.00000000   0.01265823
496.00000000 443.00000000   2.00000000   0.00449438
497.00000000 446.00000000  24.00000000   0.05106383
498.00000000 489.00000000  -1.00000000  -0.00204918
499.00000000 680.00000000 -23.00000000  -0.03500761
500.00000000 441.00000000  21.00000000   0.04545455
