# Supplementary material for: Ubiquitin transfer by a RING E3 ligase occurs from a closed E2~ubiquitin conformation
Source: Nat Commun. 2020 Jun 5;11:2846. doi: 10.1038/s41467-020-16666-y (PMC7275055; doi:10.1038/s41467-020-16666-y)
Supplement: Supplementary file 4 — Source Data [file 41467_2020_16666_MOESM4_ESM.zip › Source_Data/Figures/Figure_5/Figure_5a/ASCII_NoRNF4/16_159with_fret.dat]

 30.00000000 200.00000000 273.00000000   0.57716702
 31.00000000 164.00000000 278.00000000   0.62895928
 32.00000000 184.00000000 286.00000000   0.60851064
 33.00000000 195.00000000 196.00000000   0.50127877
 34.00000000 120.00000000 214.00000000   0.64071856
 35.00000000 155.00000000 213.00000000   0.57880435
 36.00000000 209.00000000 138.00000000   0.39769452
 37.00000000 229.00000000 179.00000000   0.43872549
 38.00000000 216.00000000 310.00000000   0.58935361
 39.00000000 281.00000000 246.00000000   0.46679317
 40.00000000 238.00000000 234.00000000   0.49576271
 41.00000000 203.00000000 275.00000000   0.57531381
 42.00000000 182.00000000 200.00000000   0.52356021
 43.00000000 236.00000000 222.00000000   0.48471616
 44.00000000 175.00000000 199.00000000   0.53208556
 45.00000000 181.00000000 179.00000000   0.49722222
 46.00000000 177.00000000 279.00000000   0.61184211
 47.00000000 220.00000000 136.00000000   0.38202247
 48.00000000 168.00000000 224.00000000   0.57142857
 49.00000000 194.00000000 264.00000000   0.57641921
 50.00000000 179.00000000 242.00000000   0.57482185
 51.00000000 165.00000000 307.00000000   0.65042373
 52.00000000 209.00000000 171.00000000   0.45000000
 53.00000000 185.00000000 165.00000000   0.47142857
 54.00000000 228.00000000 197.00000000   0.46352941
 55.00000000 170.00000000 260.00000000   0.60465116
 56.00000000 131.00000000 277.00000000   0.67892157
 57.00000000 239.00000000 220.00000000   0.47930283
 58.00000000 159.00000000 305.00000000   0.65732759
 59.00000000 156.00000000 268.00000000   0.63207547
 60.00000000 210.00000000 240.00000000   0.53333333
 61.00000000 213.00000000 232.00000000   0.52134831
 62.00000000 247.00000000 298.00000000   0.54678899
 63.00000000 185.00000000 242.00000000   0.56674473
 64.00000000 213.00000000 229.00000000   0.51809955
 65.00000000 196.00000000 220.00000000   0.52884615
 66.00000000 467.00000000 174.00000000   0.27145086
 67.00000000 471.00000000 177.00000000   0.27314815
 68.00000000 352.00000000 196.00000000   0.35766423
 69.00000000 454.00000000 209.00000000   0.31523379
 70.00000000 382.00000000 229.00000000   0.37479542
 71.00000000 405.00000000 174.00000000   0.30051813
 72.00000000 511.00000000 173.00000000   0.25292398
 73.00000000 390.00000000 161.00000000   0.29219601
 74.00000000 441.00000000  83.00000000   0.15839695
 75.00000000 358.00000000 150.00000000   0.29527559
 76.00000000 376.00000000 171.00000000   0.31261426
 77.00000000 523.00000000 186.00000000   0.26234133
 78.00000000 688.00000000  66.00000000   0.08753316
 79.00000000 620.00000000  61.00000000   0.08957416
 80.00000000 723.00000000  83.00000000   0.10297767
 81.00000000 635.00000000  44.00000000   0.06480118
 82.00000000 752.00000000  67.00000000   0.08180708
 83.00000000 671.00000000  26.00000000   0.03730273
 84.00000000 494.00000000  25.00000000   0.04816956
 85.00000000 609.00000000  18.00000000   0.02870813
 86.00000000 605.00000000  22.00000000   0.03508772
 87.00000000 737.00000000  55.00000000   0.06944444
 88.00000000 621.00000000  11.00000000   0.01740506
 89.00000000 723.00000000  31.00000000   0.04111406
 90.00000000 700.00000000  82.00000000   0.10485934
 91.00000000 627.00000000   4.00000000   0.00633914
 92.00000000 793.00000000  53.00000000   0.06264775
 93.00000000 666.00000000  55.00000000   0.07628294
 94.00000000 690.00000000  16.00000000   0.02266289
 95.00000000 683.00000000  61.00000000   0.08198925
 96.00000000 716.00000000   8.00000000   0.01104972
 97.00000000 621.00000000  29.00000000   0.04461538
 98.00000000 592.00000000  31.00000000   0.04975923
 99.00000000 679.00000000   2.00000000   0.00293686
100.00000000 657.00000000  12.00000000   0.01793722
101.00000000 647.00000000  51.00000000   0.07306590
102.00000000 711.00000000  38.00000000   0.05073431
103.00000000 682.00000000  39.00000000   0.05409154
104.00000000 773.00000000  62.00000000   0.07425150
105.00000000 622.00000000  72.00000000   0.10374640
106.00000000 652.00000000  14.00000000   0.02102102
107.00000000 718.00000000  99.00000000   0.12117503
108.00000000 699.00000000  54.00000000   0.07171315
109.00000000 688.00000000  28.00000000   0.03910615
110.00000000 660.00000000  43.00000000   0.06116643
111.00000000 648.00000000  15.00000000   0.02262443
112.00000000 693.00000000  16.00000000   0.02256700
113.00000000 649.00000000  85.00000000   0.11580381
114.00000000 635.00000000  70.00000000   0.09929078
115.00000000 682.00000000 -13.00000000  -0.01943199
116.00000000 755.00000000  88.00000000   0.10438909
117.00000000 695.00000000 -13.00000000  -0.01906158
118.00000000 660.00000000  40.00000000   0.05714286
119.00000000 607.00000000   8.00000000   0.01300813
120.00000000 686.00000000  32.00000000   0.04456825
121.00000000 641.00000000  65.00000000   0.09206799
122.00000000 716.00000000  13.00000000   0.01783265
123.00000000 711.00000000  22.00000000   0.03001364
124.00000000 642.00000000  40.00000000   0.05865103
125.00000000 666.00000000  47.00000000   0.06591865
126.00000000 716.00000000   9.00000000   0.01241379
127.00000000 700.00000000 111.00000000   0.13686806
128.00000000 551.00000000 -20.00000000  -0.03766478
129.00000000 612.00000000  23.00000000   0.03622047
130.00000000 628.00000000  15.00000000   0.02332815
131.00000000 644.00000000  46.00000000   0.06666667
132.00000000 781.00000000  32.00000000   0.03936039
133.00000000 597.00000000  54.00000000   0.08294931
134.00000000 696.00000000  10.00000000   0.01416431
135.00000000 614.00000000 -27.00000000  -0.04599659
136.00000000 668.00000000  40.00000000   0.05649718
137.00000000 764.00000000  45.00000000   0.05562423
138.00000000 637.00000000  51.00000000   0.07412791
139.00000000 623.00000000  49.00000000   0.07291667
140.00000000 636.00000000  38.00000000   0.05637982
141.00000000 556.00000000  53.00000000   0.08702791
142.00000000 642.00000000  -9.00000000  -0.01421801
143.00000000 654.00000000  50.00000000   0.07102273
144.00000000 589.00000000  25.00000000   0.04071661
145.00000000 679.00000000  14.00000000   0.02020202
146.00000000 658.00000000  47.00000000   0.06666667
147.00000000 721.00000000  76.00000000   0.09535759
148.00000000 693.00000000  19.00000000   0.02668539
149.00000000 661.00000000  -4.00000000  -0.00608828
150.00000000 678.00000000  17.00000000   0.02446043
151.00000000 772.00000000  16.00000000   0.02030457
152.00000000 685.00000000   4.00000000   0.00580552
153.00000000 667.00000000  42.00000000   0.05923836
154.00000000 648.00000000  79.00000000   0.10866575
155.00000000 798.00000000  37.00000000   0.04431138
156.00000000 645.00000000  58.00000000   0.08250356
157.00000000 725.00000000  65.00000000   0.08227848
158.00000000 724.00000000  33.00000000   0.04359313
159.00000000 627.00000000  24.00000000   0.03686636
160.00000000 669.00000000   4.00000000   0.00594354
161.00000000 731.00000000  38.00000000   0.04941482
162.00000000 640.00000000  35.00000000   0.05185185
163.00000000 572.00000000  12.00000000   0.02054795
164.00000000 509.00000000  37.00000000   0.06776557
165.00000000 611.00000000  37.00000000   0.05709877
166.00000000 677.00000000 -26.00000000  -0.03993856
167.00000000 675.00000000 -25.00000000  -0.03846154
168.00000000 715.00000000  -6.00000000  -0.00846262
169.00000000 670.00000000  97.00000000   0.12646675
170.00000000 706.00000000  66.00000000   0.08549223
171.00000000 686.00000000   4.00000000   0.00579710
172.00000000 659.00000000  28.00000000   0.04075691
173.00000000 620.00000000  41.00000000   0.06202723
174.00000000 768.00000000  18.00000000   0.02290076
175.00000000 601.00000000 -20.00000000  -0.03442341
176.00000000 652.00000000  46.00000000   0.06590258
177.00000000 636.00000000  43.00000000   0.06332842
178.00000000 551.00000000  34.00000000   0.05811966
179.00000000 652.00000000 -28.00000000  -0.04487179
180.00000000 592.00000000  -9.00000000  -0.01543739
181.00000000 637.00000000 -24.00000000  -0.03915171
182.00000000 695.00000000   9.00000000   0.01278409
183.00000000 626.00000000  26.00000000   0.03987730
184.00000000 698.00000000  42.00000000   0.05675676
185.00000000 667.00000000   2.00000000   0.00298954
186.00000000 613.00000000  55.00000000   0.08233533
187.00000000 673.00000000  54.00000000   0.07427785
188.00000000 687.00000000  31.00000000   0.04317549
189.00000000 620.00000000  30.00000000   0.04615385
190.00000000 602.00000000  50.00000000   0.07668712
191.00000000 746.00000000  -2.00000000  -0.00268817
192.00000000 799.00000000  37.00000000   0.04425837
193.00000000 585.00000000  13.00000000   0.02173913
194.00000000 750.00000000  34.00000000   0.04336735
195.00000000 753.00000000  14.00000000   0.01825293
196.00000000 719.00000000  35.00000000   0.04641910
197.00000000 621.00000000  47.00000000   0.07035928
198.00000000 651.00000000  63.00000000   0.08823529
199.00000000 614.00000000 -18.00000000  -0.03020134
200.00000000 723.00000000  16.00000000   0.02165088
201.00000000 750.00000000   8.00000000   0.01055409
202.00000000 709.00000000  52.00000000   0.06833114
203.00000000 646.00000000  35.00000000   0.05139501
204.00000000 679.00000000  22.00000000   0.03138374
205.00000000 638.00000000   8.00000000   0.01238390
206.00000000 681.00000000  43.00000000   0.05939227
207.00000000 759.00000000  11.00000000   0.01428571
208.00000000 687.00000000  97.00000000   0.12372449
209.00000000 694.00000000  43.00000000   0.05834464
210.00000000 712.00000000  62.00000000   0.08010336
211.00000000 714.00000000  27.00000000   0.03643725
212.00000000 692.00000000   8.00000000   0.01142857
213.00000000 751.00000000  28.00000000   0.03594352
214.00000000 656.00000000  76.00000000   0.10382514
215.00000000 775.00000000  29.00000000   0.03606965
216.00000000 708.00000000 -11.00000000  -0.01578192
217.00000000 685.00000000 -24.00000000  -0.03630862
218.00000000 665.00000000  12.00000000   0.01772526
219.00000000 579.00000000  53.00000000   0.08386076
220.00000000 701.00000000  22.00000000   0.03042877
221.00000000 731.00000000 -22.00000000  -0.03102962
222.00000000 632.00000000  13.00000000   0.02015504
223.00000000 680.00000000  52.00000000   0.07103825
224.00000000 702.00000000  29.00000000   0.03967168
225.00000000 624.00000000  27.00000000   0.04147465
226.00000000 583.00000000  16.00000000   0.02671119
227.00000000 714.00000000   2.00000000   0.00279330
228.00000000 653.00000000  23.00000000   0.03402367
229.00000000 715.00000000   4.00000000   0.00556328
230.00000000 611.00000000 -10.00000000  -0.01663894
231.00000000 597.00000000  -9.00000000  -0.01530612
232.00000000 669.00000000  42.00000000   0.05907173
233.00000000 655.00000000  -8.00000000  -0.01236476
234.00000000 622.00000000 -14.00000000  -0.02302632
235.00000000 589.00000000 -32.00000000  -0.05745063
236.00000000 728.00000000  11.00000000   0.01488498
237.00000000 670.00000000  17.00000000   0.02474527
238.00000000 696.00000000  25.00000000   0.03467406
239.00000000 751.00000000  -3.00000000  -0.00401070
240.00000000 670.00000000  46.00000000   0.06424581
241.00000000 647.00000000   5.00000000   0.00766871
242.00000000 561.00000000  44.00000000   0.07272727
243.00000000 632.00000000  48.00000000   0.07058824
244.00000000 692.00000000 -22.00000000  -0.03283582
245.00000000 710.00000000  15.00000000   0.02068966
246.00000000 633.00000000  57.00000000   0.08260870
247.00000000 689.00000000  23.00000000   0.03230337
248.00000000 613.00000000  50.00000000   0.07541478
249.00000000 606.00000000  44.00000000   0.06769231
250.00000000 774.00000000  23.00000000   0.02885822
251.00000000 661.00000000  27.00000000   0.03924419
252.00000000 714.00000000  -1.00000000  -0.00140252
253.00000000 691.00000000   0.00000000   0.00000000
254.00000000 704.00000000 -20.00000000  -0.02923977
255.00000000 682.00000000   7.00000000   0.01015965
256.00000000 753.00000000 -17.00000000  -0.02309783
257.00000000 658.00000000  78.00000000   0.10597826
258.00000000 584.00000000  18.00000000   0.02990033
259.00000000 732.00000000  34.00000000   0.04438642
260.00000000 608.00000000  85.00000000   0.12265512
261.00000000 649.00000000  10.00000000   0.01517451
262.00000000 771.00000000  38.00000000   0.04697157
263.00000000 703.00000000  82.00000000   0.10445860
264.00000000 635.00000000  11.00000000   0.01702786
265.00000000 693.00000000 -20.00000000  -0.02971768
266.00000000 655.00000000  21.00000000   0.03106509
267.00000000 632.00000000  28.00000000   0.04242424
268.00000000 513.00000000  -8.00000000  -0.01584158
269.00000000 631.00000000  24.00000000   0.03664122
270.00000000 609.00000000  71.00000000   0.10441176
271.00000000 705.00000000 -12.00000000  -0.01731602
272.00000000 690.00000000  41.00000000   0.05608755
273.00000000 638.00000000   4.00000000   0.00623053
274.00000000 706.00000000   1.00000000   0.00141443
275.00000000 718.00000000  19.00000000   0.02578019
276.00000000 695.00000000 -36.00000000  -0.05462822
277.00000000 606.00000000  22.00000000   0.03503185
278.00000000 651.00000000  50.00000000   0.07132668
279.00000000 683.00000000  15.00000000   0.02148997
280.00000000 696.00000000   9.00000000   0.01276596
281.00000000 691.00000000  39.00000000   0.05342466
282.00000000 729.00000000   8.00000000   0.01085482
283.00000000 600.00000000   9.00000000   0.01477833
284.00000000 654.00000000  24.00000000   0.03539823
285.00000000 647.00000000  -3.00000000  -0.00465839
286.00000000 755.00000000 -22.00000000  -0.03001364
287.00000000 629.00000000  19.00000000   0.02932099
288.00000000 670.00000000 -30.00000000  -0.04687500
289.00000000 626.00000000  15.00000000   0.02340094
290.00000000 708.00000000  41.00000000   0.05473965
291.00000000 742.00000000 -21.00000000  -0.02912621
292.00000000 648.00000000 -31.00000000  -0.05024311
293.00000000 759.00000000  -8.00000000  -0.01065246
294.00000000 650.00000000  27.00000000   0.03988183
295.00000000 606.00000000  69.00000000   0.10222222
296.00000000 601.00000000  30.00000000   0.04754358
297.00000000 715.00000000  19.00000000   0.02588556
298.00000000 593.00000000  11.00000000   0.01821192
299.00000000 612.00000000   4.00000000   0.00649351
300.00000000 602.00000000  67.00000000   0.10014948
301.00000000 744.00000000  27.00000000   0.03501946
302.00000000 610.00000000  40.00000000   0.06153846
303.00000000 670.00000000  62.00000000   0.08469945
304.00000000 629.00000000  21.00000000   0.03230769
305.00000000 735.00000000  -4.00000000  -0.00547196
306.00000000 684.00000000  36.00000000   0.05000000
307.00000000 625.00000000  -6.00000000  -0.00969305
308.00000000 659.00000000  24.00000000   0.03513909
309.00000000 725.00000000   5.00000000   0.00684932
310.00000000 642.00000000  44.00000000   0.06413994
311.00000000 617.00000000  19.00000000   0.02987421
312.00000000 720.00000000  35.00000000   0.04635762
313.00000000 654.00000000  54.00000000   0.07627119
314.00000000 649.00000000   0.00000000   0.00000000
315.00000000 581.00000000  37.00000000   0.05987055
316.00000000 701.00000000  22.00000000   0.03042877
317.00000000 637.00000000  -7.00000000  -0.01111111
318.00000000 772.00000000   7.00000000   0.00898588
319.00000000 724.00000000  39.00000000   0.05111402
320.00000000 655.00000000  -3.00000000  -0.00460123
321.00000000 677.00000000 -20.00000000  -0.03044140
322.00000000 699.00000000  30.00000000   0.04115226
323.00000000 658.00000000  -6.00000000  -0.00920245
324.00000000 577.00000000   5.00000000   0.00859107
325.00000000 685.00000000  19.00000000   0.02698864
326.00000000 684.00000000 -17.00000000  -0.02548726
327.00000000 627.00000000  39.00000000   0.05855856
328.00000000 547.00000000  -3.00000000  -0.00551471
329.00000000 599.00000000  28.00000000   0.04465710
330.00000000 621.00000000 -34.00000000  -0.05792164
331.00000000 540.00000000  17.00000000   0.03052065
332.00000000 702.00000000  57.00000000   0.07509881
333.00000000 652.00000000 -20.00000000  -0.03164557
334.00000000 655.00000000  41.00000000   0.05890805
335.00000000 623.00000000  16.00000000   0.02503912
336.00000000 607.00000000   6.00000000   0.00978793
337.00000000 697.00000000  42.00000000   0.05683356
338.00000000 627.00000000 -14.00000000  -0.02283850
339.00000000 625.00000000  -2.00000000  -0.00321027
340.00000000 660.00000000  14.00000000   0.02077151
341.00000000 607.00000000   8.00000000   0.01300813
342.00000000 698.00000000 -18.00000000  -0.02647059
343.00000000 626.00000000  14.00000000   0.02187500
344.00000000 724.00000000  37.00000000   0.04862024
345.00000000 676.00000000  18.00000000   0.02593660
346.00000000 703.00000000  -3.00000000  -0.00428571
347.00000000 646.00000000   8.00000000   0.01223242
348.00000000 766.00000000   6.00000000   0.00777202
349.00000000 707.00000000   2.00000000   0.00282087
350.00000000 782.00000000 -15.00000000  -0.01955671
351.00000000 629.00000000  34.00000000   0.05128205
352.00000000 573.00000000 -18.00000000  -0.03243243
353.00000000 577.00000000  13.00000000   0.02203390
354.00000000 716.00000000  -8.00000000  -0.01129944
355.00000000 670.00000000  -9.00000000  -0.01361573
356.00000000 681.00000000  -4.00000000  -0.00590842
357.00000000 688.00000000   4.00000000   0.00578035
358.00000000 646.00000000  -8.00000000  -0.01253918
359.00000000 562.00000000  21.00000000   0.03602058
360.00000000 666.00000000  16.00000000   0.02346041
361.00000000 585.00000000  -9.00000000  -0.01562500
362.00000000 596.00000000 -13.00000000  -0.02229846
363.00000000 658.00000000   8.00000000   0.01201201
364.00000000 616.00000000 -32.00000000  -0.05479452
365.00000000 692.00000000  -6.00000000  -0.00874636
366.00000000 648.00000000  -2.00000000  -0.00309598
367.00000000 588.00000000  54.00000000   0.08411215
368.00000000 589.00000000  41.00000000   0.06507937
369.00000000 710.00000000  -2.00000000  -0.00282486
370.00000000 549.00000000  14.00000000   0.02486679
371.00000000 686.00000000  -8.00000000  -0.01179941
372.00000000 709.00000000  28.00000000   0.03799186
373.00000000 705.00000000  29.00000000   0.03950954
374.00000000 596.00000000  59.00000000   0.09007634
375.00000000 647.00000000 -33.00000000  -0.05374593
376.00000000 661.00000000 -43.00000000  -0.06957929
377.00000000 641.00000000  -8.00000000  -0.01263823
378.00000000 653.00000000  -7.00000000  -0.01083591
379.00000000 692.00000000  21.00000000   0.02945302
380.00000000 588.00000000 -54.00000000  -0.10112360
381.00000000 718.00000000   9.00000000   0.01237964
382.00000000 606.00000000   4.00000000   0.00655738
383.00000000 587.00000000  27.00000000   0.04397394
384.00000000 614.00000000  -3.00000000  -0.00490998
385.00000000 712.00000000 -22.00000000  -0.03188406
386.00000000 723.00000000  20.00000000   0.02691790
387.00000000 660.00000000  -4.00000000  -0.00609756
388.00000000 760.00000000 -20.00000000  -0.02702703
389.00000000 548.00000000 -21.00000000  -0.03984820
390.00000000 577.00000000   9.00000000   0.01535836
391.00000000 704.00000000  72.00000000   0.09278351
392.00000000 691.00000000  22.00000000   0.03085554
393.00000000 718.00000000  27.00000000   0.03624161
394.00000000 695.00000000  24.00000000   0.03337969
395.00000000 652.00000000  -8.00000000  -0.01242236
396.00000000 634.00000000 -64.00000000  -0.11228070
397.00000000 593.00000000 -23.00000000  -0.04035088
398.00000000 649.00000000  11.00000000   0.01666667
399.00000000 701.00000000  -8.00000000  -0.01154401
400.00000000 701.00000000  39.00000000   0.05270270
401.00000000 586.00000000 -37.00000000  -0.06739526
402.00000000 597.00000000  21.00000000   0.03398058
403.00000000 649.00000000 -28.00000000  -0.04508857
404.00000000 571.00000000  -8.00000000  -0.01420959
405.00000000 683.00000000 -11.00000000  -0.01636905
406.00000000 655.00000000  14.00000000   0.02092676
407.00000000 692.00000000 -22.00000000  -0.03283582
408.00000000 620.00000000 -17.00000000  -0.02819237
409.00000000 742.00000000  -5.00000000  -0.00678426
410.00000000 592.00000000 -27.00000000  -0.04778761
411.00000000 656.00000000 -21.00000000  -0.03307087
412.00000000 569.00000000  40.00000000   0.06568144
413.00000000 687.00000000 -20.00000000  -0.02998501
414.00000000 686.00000000 -14.00000000  -0.02083333
415.00000000 565.00000000 -37.00000000  -0.07007576
416.00000000 266.00000000 -63.00000000  -0.31034483
417.00000000 295.00000000 -65.00000000  -0.28260870
418.00000000 340.00000000   0.00000000   0.00000000
419.00000000 301.00000000 -81.00000000  -0.36818182
420.00000000 280.00000000 -47.00000000  -0.20171674
421.00000000 414.00000000 -63.00000000  -0.17948718
422.00000000 319.00000000 -58.00000000  -0.22222222
423.00000000 263.00000000 -34.00000000  -0.14847162
424.00000000 418.00000000 -17.00000000  -0.04239401
425.00000000 342.00000000 -37.00000000  -0.12131148
426.00000000 274.00000000 -30.00000000  -0.12295082
427.00000000 337.00000000 -35.00000000  -0.11589404
428.00000000 353.00000000 -56.00000000  -0.18855219
429.00000000 328.00000000 -56.00000000  -0.20588235
430.00000000 362.00000000 -28.00000000  -0.08383234
431.00000000 266.00000000 -61.00000000  -0.29756098
432.00000000 312.00000000 -54.00000000  -0.20930233
433.00000000 365.00000000 -53.00000000  -0.16987179
434.00000000 271.00000000 -56.00000000  -0.26046512
435.00000000 317.00000000 -47.00000000  -0.17407407
436.00000000 398.00000000 -52.00000000  -0.15028902
437.00000000 291.00000000 -47.00000000  -0.19262295
438.00000000 260.00000000 -43.00000000  -0.19815668
439.00000000 287.00000000 -52.00000000  -0.22127660
440.00000000 315.00000000 -39.00000000  -0.14130435
441.00000000 294.00000000 -80.00000000  -0.37383178
442.00000000 305.00000000 -72.00000000  -0.30901288
443.00000000 341.00000000 -60.00000000  -0.21352313
444.00000000 385.00000000 -77.00000000  -0.25000000
445.00000000 309.00000000 -75.00000000  -0.32051282
446.00000000 342.00000000 -62.00000000  -0.22142857
447.00000000 302.00000000 -27.00000000  -0.09818182
448.00000000 354.00000000 -30.00000000  -0.09259259
449.00000000 344.00000000 -46.00000000  -0.15436242
450.00000000 330.00000000 -49.00000000  -0.17437722
451.00000000 273.00000000 -12.00000000  -0.04597701
452.00000000 309.00000000 -49.00000000  -0.18846154
453.00000000 306.00000000 -59.00000000  -0.23886640
454.00000000 313.00000000  -3.00000000  -0.00967742
455.00000000 341.00000000 -36.00000000  -0.11803279
456.00000000 331.00000000 -60.00000000  -0.22140221
457.00000000 262.00000000 -71.00000000  -0.37172775
458.00000000 341.00000000 -59.00000000  -0.20921986
459.00000000 348.00000000 -24.00000000  -0.07407407
460.00000000 267.00000000 -53.00000000  -0.24766355
461.00000000 376.00000000 -42.00000000  -0.12574850
462.00000000 350.00000000 -47.00000000  -0.15511551
463.00000000 300.00000000 -29.00000000  -0.10701107
464.00000000 333.00000000  -9.00000000  -0.02777778
465.00000000 354.00000000 -47.00000000  -0.15309446
466.00000000 284.00000000 -51.00000000  -0.21888412
467.00000000 292.00000000 -32.00000000  -0.12307692
468.00000000 251.00000000 -62.00000000  -0.32804233
469.00000000 292.00000000 -26.00000000  -0.09774436
470.00000000 250.00000000 -47.00000000  -0.23152709
471.00000000 359.00000000 -67.00000000  -0.22945205
472.00000000 241.00000000 -72.00000000  -0.42603550
473.00000000 281.00000000 -47.00000000  -0.20085470
474.00000000 289.00000000 -56.00000000  -0.24034335
475.00000000 309.00000000 -42.00000000  -0.15730337
476.00000000 308.00000000 -27.00000000  -0.09608541
477.00000000 284.00000000 -13.00000000  -0.04797048
478.00000000 235.00000000 -66.00000000  -0.39053254
479.00000000 252.00000000 -43.00000000  -0.20574163
480.00000000 257.00000000 -50.00000000  -0.24154589
481.00000000 279.00000000 -30.00000000  -0.12048193
482.00000000 311.00000000 -60.00000000  -0.23904382
483.00000000 304.00000000 -50.00000000  -0.19685039
484.00000000 186.00000000 -65.00000000  -0.53719008
485.00000000 231.00000000 -26.00000000  -0.12682927
486.00000000 242.00000000 -46.00000000  -0.23469388
487.00000000 297.00000000 -81.00000000  -0.37500000
488.00000000 242.00000000 -28.00000000  -0.13084112
489.00000000 266.00000000 -55.00000000  -0.26066351
490.00000000 201.00000000 -38.00000000  -0.23312883
491.00000000 306.00000000 -77.00000000  -0.33624454
492.00000000 344.00000000 -13.00000000  -0.03927492
493.00000000 326.00000000 -36.00000000  -0.12413793
494.00000000 301.00000000 -62.00000000  -0.25941423
495.00000000 299.00000000 -42.00000000  -0.16342412
496.00000000 271.00000000 -30.00000000  -0.12448133
497.00000000 291.00000000 -74.00000000  -0.34101382
498.00000000 329.00000000 -33.00000000  -0.11148649
499.00000000 299.00000000 -38.00000000  -0.14559387
500.00000000 339.00000000 -39.00000000  -0.13000000
