# Supplementary material for: Ubiquitin transfer by a RING E3 ligase occurs from a closed E2~ubiquitin conformation
Source: Nat Commun. 2020 Jun 5;11:2846. doi: 10.1038/s41467-020-16666-y (PMC7275055; doi:10.1038/s41467-020-16666-y)
Supplement: Supplementary file 4 — Source Data [file 41467_2020_16666_MOESM4_ESM.zip › Source_Data/Figures/Figure_5/Figure_5a/ASCII_NoRNF4/16_165with_fret.dat]

 30.00000000  67.00000000 135.00000000   0.66831683
 31.00000000 118.00000000 109.00000000   0.48017621
 32.00000000 102.00000000 224.00000000   0.68711656
 33.00000000  44.00000000 201.00000000   0.82040816
 34.00000000 109.00000000 207.00000000   0.65506329
 35.00000000 114.00000000 194.00000000   0.62987013
 36.00000000 115.00000000 221.00000000   0.65773810
 37.00000000 114.00000000 214.00000000   0.65243902
 38.00000000 120.00000000 154.00000000   0.56204380
 39.00000000 137.00000000 209.00000000   0.60404624
 40.00000000 112.00000000 154.00000000   0.57894737
 41.00000000 133.00000000 258.00000000   0.65984655
 42.00000000 172.00000000 210.00000000   0.54973822
 43.00000000 193.00000000 142.00000000   0.42388060
 44.00000000 165.00000000 259.00000000   0.61084906
 45.00000000 116.00000000 173.00000000   0.59861592
 46.00000000 112.00000000 196.00000000   0.63636364
 47.00000000 124.00000000 169.00000000   0.57679181
 48.00000000 129.00000000 175.00000000   0.57565789
 49.00000000 153.00000000 173.00000000   0.53067485
 50.00000000 142.00000000 155.00000000   0.52188552
 51.00000000 121.00000000 115.00000000   0.48728814
 52.00000000 128.00000000 149.00000000   0.53790614
 53.00000000 102.00000000 190.00000000   0.65068493
 54.00000000 131.00000000 157.00000000   0.54513889
 55.00000000  81.00000000 244.00000000   0.75076923
 56.00000000  60.00000000 195.00000000   0.76470588
 57.00000000  94.00000000  69.00000000   0.42331288
 58.00000000  47.00000000 156.00000000   0.76847291
 59.00000000 127.00000000 131.00000000   0.50775194
 60.00000000  43.00000000 136.00000000   0.75977654
 61.00000000 149.00000000 181.00000000   0.54848485
 62.00000000 131.00000000 176.00000000   0.57328990
 63.00000000 156.00000000 204.00000000   0.56666667
 64.00000000 165.00000000 122.00000000   0.42508711
 65.00000000 133.00000000 246.00000000   0.64907652
 66.00000000 170.00000000 113.00000000   0.39929329
 67.00000000 103.00000000 110.00000000   0.51643192
 68.00000000 109.00000000 152.00000000   0.58237548
 69.00000000  91.00000000 191.00000000   0.67730496
 70.00000000 122.00000000 106.00000000   0.46491228
 71.00000000  64.00000000 160.00000000   0.71428571
 72.00000000 114.00000000 123.00000000   0.51898734
 73.00000000 105.00000000 174.00000000   0.62365591
 74.00000000 113.00000000 175.00000000   0.60763889
 75.00000000 119.00000000 114.00000000   0.48927039
 76.00000000 108.00000000 127.00000000   0.54042553
 77.00000000 146.00000000 183.00000000   0.55623100
 78.00000000 101.00000000 230.00000000   0.69486405
 79.00000000 131.00000000 160.00000000   0.54982818
 80.00000000 138.00000000 152.00000000   0.52413793
 81.00000000 103.00000000 166.00000000   0.61710037
 82.00000000 108.00000000 161.00000000   0.59851301
 83.00000000 140.00000000 150.00000000   0.51724138
 84.00000000 112.00000000 175.00000000   0.60975610
 85.00000000  73.00000000 113.00000000   0.60752688
 86.00000000 105.00000000 158.00000000   0.60076046
 87.00000000 122.00000000 156.00000000   0.56115108
 88.00000000 180.00000000 148.00000000   0.45121951
 89.00000000 207.00000000 184.00000000   0.47058824
 90.00000000  92.00000000 135.00000000   0.59471366
 91.00000000 152.00000000  84.00000000   0.35593220
 92.00000000 133.00000000 155.00000000   0.53819444
 93.00000000 189.00000000 123.00000000   0.39423077
 94.00000000 114.00000000 163.00000000   0.58844765
 95.00000000 103.00000000 105.00000000   0.50480769
 96.00000000 181.00000000 116.00000000   0.39057239
 97.00000000 124.00000000 101.00000000   0.44888889
 98.00000000 104.00000000 164.00000000   0.61194030
 99.00000000 142.00000000 135.00000000   0.48736462
100.00000000 134.00000000 131.00000000   0.49433962
101.00000000 181.00000000 135.00000000   0.42721519
102.00000000 121.00000000 152.00000000   0.55677656
103.00000000 176.00000000 115.00000000   0.39518900
104.00000000 184.00000000 152.00000000   0.45238095
105.00000000 126.00000000 106.00000000   0.45689655
106.00000000 204.00000000 162.00000000   0.44262295
107.00000000 163.00000000 219.00000000   0.57329843
108.00000000 177.00000000 195.00000000   0.52419355
109.00000000 234.00000000 100.00000000   0.29940120
110.00000000 199.00000000 129.00000000   0.39329268
111.00000000 157.00000000 139.00000000   0.46959459
112.00000000 142.00000000 182.00000000   0.56172840
113.00000000 140.00000000 166.00000000   0.54248366
114.00000000 143.00000000 152.00000000   0.51525424
115.00000000 206.00000000 147.00000000   0.41643059
116.00000000 257.00000000 148.00000000   0.36543210
117.00000000 226.00000000 195.00000000   0.46318290
118.00000000 175.00000000 109.00000000   0.38380282
119.00000000 180.00000000 206.00000000   0.53367876
120.00000000 296.00000000 110.00000000   0.27093596
121.00000000 302.00000000 141.00000000   0.31828442
122.00000000 333.00000000  66.00000000   0.16541353
123.00000000 293.00000000  52.00000000   0.15072464
124.00000000 368.00000000  50.00000000   0.11961722
125.00000000 228.00000000  73.00000000   0.24252492
126.00000000 357.00000000 100.00000000   0.21881838
127.00000000 307.00000000  93.00000000   0.23250000
128.00000000 294.00000000  80.00000000   0.21390374
129.00000000 364.00000000  91.00000000   0.20000000
130.00000000 284.00000000   1.00000000   0.00350877
131.00000000 292.00000000 102.00000000   0.25888325
132.00000000 324.00000000  69.00000000   0.17557252
133.00000000 351.00000000  73.00000000   0.17216981
134.00000000 295.00000000  89.00000000   0.23177083
135.00000000 328.00000000  49.00000000   0.12997347
136.00000000 298.00000000  92.00000000   0.23589744
137.00000000 372.00000000 115.00000000   0.23613963
138.00000000 262.00000000  57.00000000   0.17868339
139.00000000 283.00000000  68.00000000   0.19373219
140.00000000 225.00000000  52.00000000   0.18772563
141.00000000 309.00000000  94.00000000   0.23325062
142.00000000 248.00000000  11.00000000   0.04247104
143.00000000 286.00000000  52.00000000   0.15384615
144.00000000 228.00000000  37.00000000   0.13962264
145.00000000 214.00000000 112.00000000   0.34355828
146.00000000 302.00000000  50.00000000   0.14204545
147.00000000 282.00000000  79.00000000   0.21883657
148.00000000 292.00000000  73.00000000   0.20000000
149.00000000 313.00000000  58.00000000   0.15633423
150.00000000 347.00000000  77.00000000   0.18160377
151.00000000 353.00000000  79.00000000   0.18287037
152.00000000 328.00000000  89.00000000   0.21342926
153.00000000 324.00000000 105.00000000   0.24475524
154.00000000 261.00000000  69.00000000   0.20909091
155.00000000 257.00000000  94.00000000   0.26780627
156.00000000 317.00000000 109.00000000   0.25586854
157.00000000 252.00000000  96.00000000   0.27586207
158.00000000 273.00000000  77.00000000   0.22000000
159.00000000 297.00000000 128.00000000   0.30117647
160.00000000 251.00000000  95.00000000   0.27456647
161.00000000 306.00000000  93.00000000   0.23308271
162.00000000 251.00000000 101.00000000   0.28693182
163.00000000 278.00000000 120.00000000   0.30150754
164.00000000 241.00000000  86.00000000   0.26299694
165.00000000 311.00000000 137.00000000   0.30580357
166.00000000 337.00000000  49.00000000   0.12694301
167.00000000 328.00000000 105.00000000   0.24249423
168.00000000 332.00000000  44.00000000   0.11702128
169.00000000 305.00000000  67.00000000   0.18010753
170.00000000 202.00000000  77.00000000   0.27598566
171.00000000 277.00000000  53.00000000   0.16060606
172.00000000 325.00000000  54.00000000   0.14248021
173.00000000 254.00000000  76.00000000   0.23030303
174.00000000 228.00000000  81.00000000   0.26213592
175.00000000 266.00000000 131.00000000   0.32997481
176.00000000 278.00000000 100.00000000   0.26455026
177.00000000 305.00000000 110.00000000   0.26506024
178.00000000 272.00000000 105.00000000   0.27851459
179.00000000 266.00000000 100.00000000   0.27322404
180.00000000 159.00000000 166.00000000   0.51076923
181.00000000 304.00000000  69.00000000   0.18498660
182.00000000 261.00000000  69.00000000   0.20909091
183.00000000 255.00000000  46.00000000   0.15282392
184.00000000 225.00000000 123.00000000   0.35344828
185.00000000 229.00000000 100.00000000   0.30395137
186.00000000 302.00000000  59.00000000   0.16343490
187.00000000 231.00000000  25.00000000   0.09765625
188.00000000 318.00000000  66.00000000   0.17187500
189.00000000 281.00000000  64.00000000   0.18550725
190.00000000 327.00000000  92.00000000   0.21957041
191.00000000 315.00000000  56.00000000   0.15094340
192.00000000 313.00000000  88.00000000   0.21945137
193.00000000 335.00000000 152.00000000   0.31211499
194.00000000 276.00000000 137.00000000   0.33171913
195.00000000 284.00000000  35.00000000   0.10971787
196.00000000 310.00000000  66.00000000   0.17553191
197.00000000 242.00000000  62.00000000   0.20394737
198.00000000 309.00000000  96.00000000   0.23703704
199.00000000 308.00000000 124.00000000   0.28703704
200.00000000 263.00000000 118.00000000   0.30971129
201.00000000 326.00000000 109.00000000   0.25057471
202.00000000 307.00000000  33.00000000   0.09705882
203.00000000 275.00000000  73.00000000   0.20977011
204.00000000 271.00000000  65.00000000   0.19345238
205.00000000 293.00000000  95.00000000   0.24484536
206.00000000 283.00000000  44.00000000   0.13455657
207.00000000 356.00000000  68.00000000   0.16037736
208.00000000 301.00000000  39.00000000   0.11470588
209.00000000 228.00000000 114.00000000   0.33333333
210.00000000 215.00000000  44.00000000   0.16988417
211.00000000 288.00000000 111.00000000   0.27819549
212.00000000 394.00000000  86.00000000   0.17916667
213.00000000 215.00000000  11.00000000   0.04867257
214.00000000 311.00000000  56.00000000   0.15258856
215.00000000 278.00000000  57.00000000   0.17014925
216.00000000 298.00000000  57.00000000   0.16056338
217.00000000 289.00000000  57.00000000   0.16473988
218.00000000 345.00000000  65.00000000   0.15853659
219.00000000 320.00000000  67.00000000   0.17312661
220.00000000 302.00000000  60.00000000   0.16574586
221.00000000 238.00000000  37.00000000   0.13454545
222.00000000 288.00000000  96.00000000   0.25000000
223.00000000 294.00000000  88.00000000   0.23036649
224.00000000 205.00000000  76.00000000   0.27046263
225.00000000 313.00000000  41.00000000   0.11581921
226.00000000 289.00000000  71.00000000   0.19722222
227.00000000 295.00000000  56.00000000   0.15954416
228.00000000 313.00000000  32.00000000   0.09275362
229.00000000 340.00000000  49.00000000   0.12596401
230.00000000 302.00000000 109.00000000   0.26520681
231.00000000 266.00000000 135.00000000   0.33665835
232.00000000 230.00000000 101.00000000   0.30513595
233.00000000 322.00000000  96.00000000   0.22966507
234.00000000 239.00000000  59.00000000   0.19798658
235.00000000 293.00000000  75.00000000   0.20380435
236.00000000 248.00000000  69.00000000   0.21766562
237.00000000 292.00000000  52.00000000   0.15116279
238.00000000 286.00000000  46.00000000   0.13855422
239.00000000 209.00000000  86.00000000   0.29152542
240.00000000 228.00000000  20.00000000   0.08064516
241.00000000 243.00000000  44.00000000   0.15331010
242.00000000 353.00000000  21.00000000   0.05614973
243.00000000 230.00000000  72.00000000   0.23841060
244.00000000 242.00000000  60.00000000   0.19867550
245.00000000 357.00000000  63.00000000   0.15000000
246.00000000 244.00000000 108.00000000   0.30681818
247.00000000 297.00000000  88.00000000   0.22857143
248.00000000 292.00000000 108.00000000   0.27000000
249.00000000 274.00000000  78.00000000   0.22159091
250.00000000 302.00000000  58.00000000   0.16111111
251.00000000 208.00000000  29.00000000   0.12236287
252.00000000 289.00000000  57.00000000   0.16473988
253.00000000 240.00000000  48.00000000   0.16666667
254.00000000 257.00000000  80.00000000   0.23738872
255.00000000 391.00000000 118.00000000   0.23182711
256.00000000 229.00000000  76.00000000   0.24918033
257.00000000 267.00000000  53.00000000   0.16562500
258.00000000 255.00000000  83.00000000   0.24556213
259.00000000 315.00000000  15.00000000   0.04545455
260.00000000 287.00000000  94.00000000   0.24671916
261.00000000 285.00000000 128.00000000   0.30992736
262.00000000 350.00000000 111.00000000   0.24078091
263.00000000 342.00000000 118.00000000   0.25652174
264.00000000 358.00000000  36.00000000   0.09137056
265.00000000 223.00000000  94.00000000   0.29652997
266.00000000 273.00000000 136.00000000   0.33251834
267.00000000 268.00000000  57.00000000   0.17538462
268.00000000 360.00000000  88.00000000   0.19642857
269.00000000 328.00000000  87.00000000   0.20963855
270.00000000 366.00000000  73.00000000   0.16628702
271.00000000 330.00000000  83.00000000   0.20096852
272.00000000 319.00000000 104.00000000   0.24586288
273.00000000 320.00000000  88.00000000   0.21568627
274.00000000 321.00000000  57.00000000   0.15079365
275.00000000 316.00000000 104.00000000   0.24761905
276.00000000 400.00000000 100.00000000   0.20000000
277.00000000 297.00000000  58.00000000   0.16338028
278.00000000 205.00000000  91.00000000   0.30743243
279.00000000 284.00000000  45.00000000   0.13677812
280.00000000 246.00000000 122.00000000   0.33152174
281.00000000 280.00000000 102.00000000   0.26701571
282.00000000 342.00000000  80.00000000   0.18957346
283.00000000 304.00000000  30.00000000   0.08982036
284.00000000 223.00000000 103.00000000   0.31595092
285.00000000 294.00000000  99.00000000   0.25190840
286.00000000 358.00000000  84.00000000   0.19004525
287.00000000 323.00000000  66.00000000   0.16966581
288.00000000 229.00000000  99.00000000   0.30182927
289.00000000 267.00000000  49.00000000   0.15506329
290.00000000 339.00000000  40.00000000   0.10554090
291.00000000 329.00000000  65.00000000   0.16497462
292.00000000 307.00000000  57.00000000   0.15659341
293.00000000 289.00000000 136.00000000   0.32000000
294.00000000 288.00000000  82.00000000   0.22162162
295.00000000 262.00000000 112.00000000   0.29946524
296.00000000 321.00000000  32.00000000   0.09065156
297.00000000 341.00000000  48.00000000   0.12339332
298.00000000 299.00000000  67.00000000   0.18306011
299.00000000 323.00000000  66.00000000   0.16966581
300.00000000 245.00000000  72.00000000   0.22712934
301.00000000 236.00000000  98.00000000   0.29341317
302.00000000 292.00000000  53.00000000   0.15362319
303.00000000 258.00000000  28.00000000   0.09790210
304.00000000 359.00000000   6.00000000   0.01643836
305.00000000 411.00000000  68.00000000   0.14196242
306.00000000 316.00000000  50.00000000   0.13661202
307.00000000 330.00000000 105.00000000   0.24137931
308.00000000 277.00000000  42.00000000   0.13166144
309.00000000 216.00000000  50.00000000   0.18796992
310.00000000 337.00000000  89.00000000   0.20892019
311.00000000 246.00000000  30.00000000   0.10869565
312.00000000 340.00000000  44.00000000   0.11458333
313.00000000 308.00000000  46.00000000   0.12994350
314.00000000 227.00000000  10.00000000   0.04219409
315.00000000 308.00000000  67.00000000   0.17866667
316.00000000 275.00000000  26.00000000   0.08637874
317.00000000 249.00000000   0.00000000   0.00000000
318.00000000 385.00000000  -1.00000000  -0.00260417
319.00000000 317.00000000  40.00000000   0.11204482
320.00000000 343.00000000  51.00000000   0.12944162
321.00000000 315.00000000  20.00000000   0.05970149
322.00000000 221.00000000  65.00000000   0.22727273
323.00000000 341.00000000  23.00000000   0.06318681
324.00000000 380.00000000  76.00000000   0.16666667
325.00000000 272.00000000  80.00000000   0.22727273
326.00000000 338.00000000  40.00000000   0.10582011
327.00000000 278.00000000  15.00000000   0.05119454
328.00000000 268.00000000  38.00000000   0.12418301
329.00000000 279.00000000  75.00000000   0.21186441
330.00000000 371.00000000  36.00000000   0.08845209
331.00000000 378.00000000  35.00000000   0.08474576
332.00000000 311.00000000  57.00000000   0.15489130
333.00000000 345.00000000  53.00000000   0.13316583
334.00000000 298.00000000  63.00000000   0.17451524
335.00000000 304.00000000  27.00000000   0.08157100
336.00000000 349.00000000  27.00000000   0.07180851
337.00000000 248.00000000  16.00000000   0.06060606
338.00000000 313.00000000  48.00000000   0.13296399
339.00000000 341.00000000  85.00000000   0.19953052
340.00000000 292.00000000  36.00000000   0.10975610
341.00000000 277.00000000  14.00000000   0.04810997
342.00000000 321.00000000  40.00000000   0.11080332
343.00000000 298.00000000  77.00000000   0.20533333
344.00000000 319.00000000  17.00000000   0.05059524
345.00000000 197.00000000  31.00000000   0.13596491
346.00000000 297.00000000  47.00000000   0.13662791
347.00000000 266.00000000  56.00000000   0.17391304
348.00000000 286.00000000  16.00000000   0.05298013
349.00000000 256.00000000  78.00000000   0.23353293
350.00000000 419.00000000  57.00000000   0.11974790
351.00000000 325.00000000  44.00000000   0.11924119
352.00000000 295.00000000  87.00000000   0.22774869
353.00000000 291.00000000  36.00000000   0.11009174
354.00000000 318.00000000  66.00000000   0.17187500
355.00000000 322.00000000  99.00000000   0.23515439
356.00000000 339.00000000  25.00000000   0.06868132
357.00000000 286.00000000  87.00000000   0.23324397
358.00000000 310.00000000  10.00000000   0.03125000
359.00000000 304.00000000  30.00000000   0.08982036
360.00000000 369.00000000  51.00000000   0.12142857
361.00000000 286.00000000  66.00000000   0.18750000
362.00000000 326.00000000  -4.00000000  -0.01242236
363.00000000 303.00000000  31.00000000   0.09281437
364.00000000 419.00000000   5.00000000   0.01179245
365.00000000 312.00000000  59.00000000   0.15902965
366.00000000 251.00000000  52.00000000   0.17161716
367.00000000 262.00000000  71.00000000   0.21321321
368.00000000 366.00000000  65.00000000   0.15081206
369.00000000 256.00000000   3.00000000   0.01158301
370.00000000 299.00000000  37.00000000   0.11011905
371.00000000 314.00000000 -33.00000000  -0.11743772
372.00000000 382.00000000  37.00000000   0.08830549
373.00000000 262.00000000  90.00000000   0.25568182
374.00000000 332.00000000  34.00000000   0.09289617
375.00000000 450.00000000  39.00000000   0.07975460
376.00000000 366.00000000  24.00000000   0.06153846
377.00000000 286.00000000  37.00000000   0.11455108
378.00000000 291.00000000  11.00000000   0.03642384
379.00000000 318.00000000  30.00000000   0.08620690
380.00000000 274.00000000  50.00000000   0.15432099
381.00000000 249.00000000  28.00000000   0.10108303
382.00000000 263.00000000   3.00000000   0.01127820
383.00000000 271.00000000  67.00000000   0.19822485
384.00000000 283.00000000  69.00000000   0.19602273
385.00000000 304.00000000  45.00000000   0.12893983
386.00000000 256.00000000  93.00000000   0.26647564
387.00000000 216.00000000  63.00000000   0.22580645
388.00000000 257.00000000  17.00000000   0.06204380
389.00000000 312.00000000  31.00000000   0.09037901
390.00000000 273.00000000  33.00000000   0.10784314
391.00000000 390.00000000  26.00000000   0.06250000
392.00000000 325.00000000  31.00000000   0.08707865
393.00000000 288.00000000  16.00000000   0.05263158
394.00000000 186.00000000   8.00000000   0.04123711
395.00000000 277.00000000  70.00000000   0.20172911
396.00000000 389.00000000  20.00000000   0.04889976
397.00000000 268.00000000  52.00000000   0.16250000
398.00000000 294.00000000  46.00000000   0.13529412
399.00000000 365.00000000  -6.00000000  -0.01671309
400.00000000 281.00000000  30.00000000   0.09646302
401.00000000 224.00000000   1.00000000   0.00444444
402.00000000 280.00000000   7.00000000   0.02439024
403.00000000 147.00000000  16.00000000   0.09815951
404.00000000  44.00000000  38.00000000   0.46341463
405.00000000 163.00000000 -12.00000000  -0.07947020
406.00000000 250.00000000  51.00000000   0.16943522
407.00000000 240.00000000  31.00000000   0.11439114
408.00000000 223.00000000  21.00000000   0.08606557
409.00000000 208.00000000   3.00000000   0.01421801
410.00000000 251.00000000  26.00000000   0.09386282
411.00000000 251.00000000  63.00000000   0.20063694
412.00000000 184.00000000   6.00000000   0.03157895
413.00000000 148.00000000  33.00000000   0.18232044
414.00000000 251.00000000  87.00000000   0.25739645
415.00000000 281.00000000  30.00000000   0.09646302
416.00000000 328.00000000  12.00000000   0.03529412
417.00000000 361.00000000  40.00000000   0.09975062
418.00000000 329.00000000  74.00000000   0.18362283
419.00000000 358.00000000  32.00000000   0.08205128
420.00000000 287.00000000  15.00000000   0.04966887
421.00000000 316.00000000  68.00000000   0.17708333
422.00000000 356.00000000  62.00000000   0.14832536
423.00000000 331.00000000  17.00000000   0.04885057
424.00000000 331.00000000  60.00000000   0.15345269
425.00000000 380.00000000  59.00000000   0.13439636
426.00000000 295.00000000  16.00000000   0.05144695
427.00000000 329.00000000  20.00000000   0.05730659
428.00000000 210.00000000  37.00000000   0.14979757
429.00000000 314.00000000 -15.00000000  -0.05016722
430.00000000 338.00000000  56.00000000   0.14213198
431.00000000 377.00000000  13.00000000   0.03333333
432.00000000 339.00000000  25.00000000   0.06868132
433.00000000 379.00000000  59.00000000   0.13470320
434.00000000 321.00000000  66.00000000   0.17054264
435.00000000 400.00000000   0.00000000   0.00000000
436.00000000 277.00000000  87.00000000   0.23901099
437.00000000 351.00000000  18.00000000   0.04878049
438.00000000 312.00000000  95.00000000   0.23341523
439.00000000 286.00000000  62.00000000   0.17816092
440.00000000 258.00000000  10.00000000   0.03731343
441.00000000 211.00000000  16.00000000   0.07048458
442.00000000 288.00000000  72.00000000   0.20000000
443.00000000 364.00000000  91.00000000   0.20000000
444.00000000 146.00000000  60.00000000   0.29126214
445.00000000 280.00000000  81.00000000   0.22437673
446.00000000 356.00000000  24.00000000   0.06315789
447.00000000 224.00000000  90.00000000   0.28662420
448.00000000 355.00000000  67.00000000   0.15876777
449.00000000 342.00000000   2.00000000   0.00581395
450.00000000 302.00000000  29.00000000   0.08761329
451.00000000 279.00000000  18.00000000   0.06060606
452.00000000 291.00000000  41.00000000   0.12349398
453.00000000 416.00000000  33.00000000   0.07349666
454.00000000 296.00000000  45.00000000   0.13196481
455.00000000 331.00000000  83.00000000   0.20048309
456.00000000 311.00000000  39.00000000   0.11142857
457.00000000 268.00000000  58.00000000   0.17791411
458.00000000 298.00000000  88.00000000   0.22797927
459.00000000 330.00000000  81.00000000   0.19708029
460.00000000 191.00000000  96.00000000   0.33449477
461.00000000 312.00000000  37.00000000   0.10601719
462.00000000 335.00000000  24.00000000   0.06685237
463.00000000 335.00000000  24.00000000   0.06685237
464.00000000 263.00000000  61.00000000   0.18827160
465.00000000 286.00000000  45.00000000   0.13595166
466.00000000 295.00000000  48.00000000   0.13994169
467.00000000 278.00000000  20.00000000   0.06711409
468.00000000 345.00000000  -4.00000000  -0.01173021
469.00000000 271.00000000  39.00000000   0.12580645
470.00000000 307.00000000  16.00000000   0.04953560
471.00000000 272.00000000  -3.00000000  -0.01115242
472.00000000 368.00000000   2.00000000   0.00540541
473.00000000 291.00000000  64.00000000   0.18028169
474.00000000 241.00000000  -4.00000000  -0.01687764
475.00000000 296.00000000  52.00000000   0.14942529
476.00000000 293.00000000 114.00000000   0.28009828
477.00000000 287.00000000  33.00000000   0.10312500
478.00000000 271.00000000  48.00000000   0.15047022
479.00000000 189.00000000  24.00000000   0.11267606
480.00000000 357.00000000  22.00000000   0.05804749
481.00000000 311.00000000  45.00000000   0.12640449
482.00000000 237.00000000  50.00000000   0.17421603
483.00000000 326.00000000  65.00000000   0.16624041
484.00000000 257.00000000  38.00000000   0.12881356
485.00000000 260.00000000  -1.00000000  -0.00386100
486.00000000 250.00000000  58.00000000   0.18831169
487.00000000 333.00000000  45.00000000   0.11904762
488.00000000 257.00000000  71.00000000   0.21646341
489.00000000 306.00000000  15.00000000   0.04672897
490.00000000 250.00000000  12.00000000   0.04580153
491.00000000 250.00000000  25.00000000   0.09090909
492.00000000 250.00000000  25.00000000   0.09090909
493.00000000 246.00000000  23.00000000   0.08550186
494.00000000 271.00000000   4.00000000   0.01454545
495.00000000 245.00000000  15.00000000   0.05769231
496.00000000 308.00000000  27.00000000   0.08059701
497.00000000 358.00000000  77.00000000   0.17701149
498.00000000 390.00000000  79.00000000   0.16844350
499.00000000 183.00000000  60.00000000   0.24691358
500.00000000 290.00000000  66.00000000   0.18539326
