# Supplementary material for: Ubiquitin transfer by a RING E3 ligase occurs from a closed E2~ubiquitin conformation
Source: Nat Commun. 2020 Jun 5;11:2846. doi: 10.1038/s41467-020-16666-y (PMC7275055; doi:10.1038/s41467-020-16666-y)
Supplement: Supplementary file 4 — Source Data [file 41467_2020_16666_MOESM4_ESM.zip › Source_Data/Figures/Figure_5/Figure_5a/ASCII_NoRNF4/16_166with_fret.dat]

 30.00000000 163.00000000 141.00000000   0.46381579
 31.00000000  73.00000000 166.00000000   0.69456067
 32.00000000 114.00000000 194.00000000   0.62987013
 33.00000000  61.00000000 167.00000000   0.73245614
 34.00000000  56.00000000  95.00000000   0.62913907
 35.00000000  75.00000000 182.00000000   0.70817121
 36.00000000 134.00000000 134.00000000   0.50000000
 37.00000000 112.00000000  96.00000000   0.46153846
 38.00000000  46.00000000 152.00000000   0.76767677
 39.00000000 121.00000000 202.00000000   0.62538700
 40.00000000  62.00000000  98.00000000   0.61250000
 41.00000000  97.00000000 169.00000000   0.63533835
 42.00000000  94.00000000 133.00000000   0.58590308
 43.00000000  63.00000000 140.00000000   0.68965517
 44.00000000  96.00000000 137.00000000   0.58798283
 45.00000000 180.00000000 164.00000000   0.47674419
 46.00000000 107.00000000 159.00000000   0.59774436
 47.00000000 102.00000000 107.00000000   0.51196172
 48.00000000 171.00000000 123.00000000   0.41836735
 49.00000000 102.00000000 143.00000000   0.58367347
 50.00000000 126.00000000 121.00000000   0.48987854
 51.00000000  87.00000000 184.00000000   0.67896679
 52.00000000 100.00000000 180.00000000   0.64285714
 53.00000000 159.00000000 148.00000000   0.48208469
 54.00000000 131.00000000  99.00000000   0.43043478
 55.00000000 186.00000000 150.00000000   0.44642857
 56.00000000 159.00000000 170.00000000   0.51671733
 57.00000000 159.00000000 125.00000000   0.44014085
 58.00000000  61.00000000 142.00000000   0.69950739
 59.00000000 122.00000000 218.00000000   0.64117647
 60.00000000 123.00000000 153.00000000   0.55434783
 61.00000000 160.00000000 197.00000000   0.55182073
 62.00000000 131.00000000 145.00000000   0.52536232
 63.00000000 142.00000000 173.00000000   0.54920635
 64.00000000 139.00000000 116.00000000   0.45490196
 65.00000000  76.00000000 121.00000000   0.61421320
 66.00000000  85.00000000 128.00000000   0.60093897
 67.00000000 159.00000000  66.00000000   0.29333333
 68.00000000  82.00000000  57.00000000   0.41007194
 69.00000000 149.00000000  99.00000000   0.39919355
 70.00000000  67.00000000 156.00000000   0.69955157
 71.00000000 103.00000000 112.00000000   0.52093023
 72.00000000  96.00000000 154.00000000   0.61600000
 73.00000000 130.00000000  98.00000000   0.42982456
 74.00000000 110.00000000 151.00000000   0.57854406
 75.00000000  94.00000000 120.00000000   0.56074766
 76.00000000 158.00000000 120.00000000   0.43165468
 77.00000000  81.00000000 141.00000000   0.63513514
 78.00000000 126.00000000  87.00000000   0.40845070
 79.00000000  90.00000000 111.00000000   0.55223881
 80.00000000  87.00000000 132.00000000   0.60273973
 81.00000000 111.00000000 130.00000000   0.53941909
 82.00000000  64.00000000 132.00000000   0.67346939
 83.00000000 145.00000000  58.00000000   0.28571429
 84.00000000 110.00000000 133.00000000   0.54732510
 85.00000000 137.00000000 162.00000000   0.54180602
 86.00000000 167.00000000  93.00000000   0.35769231
 87.00000000  63.00000000 125.00000000   0.66489362
 88.00000000 142.00000000 139.00000000   0.49466192
 89.00000000 131.00000000 107.00000000   0.44957983
 90.00000000  88.00000000 114.00000000   0.56435644
 91.00000000 147.00000000  29.00000000   0.16477273
 92.00000000 152.00000000  63.00000000   0.29302326
 93.00000000  83.00000000 108.00000000   0.56544503
 94.00000000 119.00000000 152.00000000   0.56088561
 95.00000000 118.00000000 213.00000000   0.64350453
 96.00000000 172.00000000 138.00000000   0.44516129
 97.00000000 156.00000000  74.00000000   0.32173913
 98.00000000 141.00000000  92.00000000   0.39484979
 99.00000000 120.00000000 109.00000000   0.47598253
100.00000000 111.00000000  81.00000000   0.42187500
101.00000000 173.00000000 120.00000000   0.40955631
102.00000000 124.00000000 138.00000000   0.52671756
103.00000000 136.00000000  99.00000000   0.42127660
104.00000000 233.00000000 103.00000000   0.30654762
105.00000000 129.00000000 129.00000000   0.50000000
106.00000000  71.00000000 125.00000000   0.63775510
107.00000000 144.00000000 116.00000000   0.44615385
108.00000000 110.00000000 115.00000000   0.51111111
109.00000000 207.00000000 111.00000000   0.34905660
110.00000000 170.00000000 108.00000000   0.38848921
111.00000000 148.00000000 125.00000000   0.45787546
112.00000000 153.00000000 174.00000000   0.53211009
113.00000000 144.00000000 182.00000000   0.55828221
114.00000000 116.00000000 138.00000000   0.54330709
115.00000000 128.00000000 151.00000000   0.54121864
116.00000000 147.00000000 114.00000000   0.43678161
117.00000000  82.00000000 150.00000000   0.64655172
118.00000000 143.00000000 114.00000000   0.44357977
119.00000000 166.00000000 153.00000000   0.47962382
120.00000000 186.00000000 137.00000000   0.42414861
121.00000000  91.00000000 166.00000000   0.64591440
122.00000000 133.00000000 127.00000000   0.48846154
123.00000000 120.00000000 164.00000000   0.57746479
124.00000000  96.00000000  64.00000000   0.40000000
125.00000000  65.00000000 140.00000000   0.68292683
126.00000000 268.00000000 141.00000000   0.34474328
127.00000000 186.00000000 102.00000000   0.35416667
128.00000000  60.00000000 109.00000000   0.64497041
129.00000000 108.00000000 160.00000000   0.59701493
130.00000000 137.00000000 154.00000000   0.52920962
131.00000000 110.00000000 137.00000000   0.55465587
132.00000000 175.00000000  88.00000000   0.33460076
133.00000000  86.00000000 140.00000000   0.61946903
134.00000000 141.00000000 110.00000000   0.43824701
135.00000000 109.00000000  55.00000000   0.33536585
136.00000000 115.00000000 105.00000000   0.47727273
137.00000000 183.00000000 126.00000000   0.40776699
138.00000000 166.00000000 129.00000000   0.43728814
139.00000000 179.00000000  84.00000000   0.31939163
140.00000000 148.00000000  91.00000000   0.38075314
141.00000000 161.00000000 114.00000000   0.41454545
142.00000000 115.00000000  95.00000000   0.45238095
143.00000000 114.00000000 107.00000000   0.48416290
144.00000000 172.00000000  89.00000000   0.34099617
145.00000000 193.00000000 167.00000000   0.46388889
146.00000000 193.00000000 105.00000000   0.35234899
147.00000000  94.00000000  95.00000000   0.50264550
148.00000000 102.00000000 117.00000000   0.53424658
149.00000000 146.00000000  97.00000000   0.39917695
150.00000000 186.00000000 155.00000000   0.45454545
151.00000000 131.00000000 122.00000000   0.48221344
152.00000000 173.00000000  81.00000000   0.31889764
153.00000000 148.00000000  79.00000000   0.34801762
154.00000000 191.00000000 111.00000000   0.36754967
155.00000000 150.00000000 123.00000000   0.45054945
156.00000000  97.00000000 109.00000000   0.52912621
157.00000000  77.00000000  57.00000000   0.42537313
158.00000000  61.00000000 138.00000000   0.69346734
159.00000000 136.00000000  43.00000000   0.24022346
160.00000000 224.00000000  71.00000000   0.24067797
161.00000000  74.00000000  73.00000000   0.49659864
162.00000000 129.00000000 123.00000000   0.48809524
163.00000000 109.00000000 103.00000000   0.48584906
164.00000000 139.00000000  71.00000000   0.33809524
165.00000000 161.00000000  93.00000000   0.36614173
166.00000000 202.00000000  86.00000000   0.29861111
167.00000000 178.00000000 105.00000000   0.37102473
168.00000000 143.00000000  94.00000000   0.39662447
169.00000000 153.00000000  79.00000000   0.34051724
170.00000000 172.00000000 102.00000000   0.37226277
171.00000000  67.00000000  89.00000000   0.57051282
172.00000000 142.00000000 144.00000000   0.50349650
173.00000000 108.00000000  66.00000000   0.37931034
174.00000000  99.00000000 103.00000000   0.50990099
175.00000000 135.00000000  84.00000000   0.38356164
176.00000000  99.00000000  77.00000000   0.43750000
177.00000000 147.00000000  64.00000000   0.30331754
178.00000000 158.00000000 144.00000000   0.47682119
179.00000000 155.00000000  64.00000000   0.29223744
180.00000000 159.00000000 110.00000000   0.40892193
181.00000000 108.00000000 104.00000000   0.49056604
182.00000000 137.00000000  92.00000000   0.40174672
183.00000000 181.00000000  70.00000000   0.27888446
184.00000000 147.00000000 122.00000000   0.45353160
185.00000000  87.00000000  71.00000000   0.44936709
186.00000000 107.00000000  33.00000000   0.23571429
187.00000000 194.00000000  96.00000000   0.33103448
188.00000000 109.00000000 103.00000000   0.48584906
189.00000000 153.00000000 131.00000000   0.46126761
190.00000000  84.00000000 127.00000000   0.60189573
191.00000000 106.00000000 142.00000000   0.57258065
192.00000000 140.00000000 109.00000000   0.43775100
193.00000000 103.00000000  70.00000000   0.40462428
194.00000000 119.00000000 109.00000000   0.47807018
195.00000000 121.00000000  22.00000000   0.15384615
196.00000000 119.00000000  80.00000000   0.40201005
197.00000000  99.00000000  98.00000000   0.49746193
198.00000000 130.00000000 113.00000000   0.46502058
199.00000000 120.00000000  54.00000000   0.31034483
200.00000000 181.00000000 129.00000000   0.41612903
201.00000000  97.00000000  94.00000000   0.49214660
202.00000000 152.00000000  83.00000000   0.35319149
203.00000000 108.00000000  73.00000000   0.40331492
204.00000000 132.00000000  56.00000000   0.29787234
205.00000000  97.00000000 153.00000000   0.61200000
206.00000000 156.00000000 151.00000000   0.49185668
207.00000000 117.00000000  81.00000000   0.40909091
208.00000000 144.00000000  82.00000000   0.36283186
209.00000000 166.00000000 108.00000000   0.39416058
210.00000000 159.00000000  56.00000000   0.26046512
211.00000000 187.00000000 129.00000000   0.40822785
212.00000000 132.00000000  86.00000000   0.39449541
213.00000000 105.00000000  31.00000000   0.22794118
214.00000000 124.00000000 139.00000000   0.52851711
215.00000000  90.00000000 103.00000000   0.53367876
216.00000000 174.00000000  90.00000000   0.34090909
217.00000000 159.00000000  69.00000000   0.30263158
218.00000000 110.00000000  50.00000000   0.31250000
219.00000000 121.00000000  85.00000000   0.41262136
220.00000000 101.00000000  86.00000000   0.45989305
221.00000000 198.00000000 158.00000000   0.44382022
222.00000000 106.00000000 108.00000000   0.50467290
223.00000000 142.00000000 115.00000000   0.44747082
224.00000000  90.00000000 117.00000000   0.56521739
225.00000000 122.00000000  49.00000000   0.28654971
226.00000000 130.00000000  65.00000000   0.33333333
227.00000000 117.00000000 110.00000000   0.48458150
228.00000000  67.00000000  61.00000000   0.47656250
229.00000000  96.00000000 166.00000000   0.63358779
230.00000000  75.00000000 115.00000000   0.60526316
231.00000000 168.00000000  60.00000000   0.26315789
232.00000000 109.00000000  80.00000000   0.42328042
233.00000000 144.00000000  78.00000000   0.35135135
234.00000000 122.00000000  92.00000000   0.42990654
235.00000000  90.00000000  89.00000000   0.49720670
236.00000000 136.00000000  43.00000000   0.24022346
237.00000000  84.00000000  49.00000000   0.36842105
238.00000000 167.00000000  54.00000000   0.24434389
239.00000000 134.00000000  93.00000000   0.40969163
240.00000000 125.00000000  27.00000000   0.17763158
241.00000000 106.00000000  62.00000000   0.36904762
242.00000000 134.00000000 136.00000000   0.50370370
243.00000000  94.00000000  74.00000000   0.44047619
244.00000000 159.00000000  62.00000000   0.28054299
245.00000000 104.00000000  50.00000000   0.32467532
246.00000000  85.00000000  75.00000000   0.46875000
247.00000000 115.00000000  74.00000000   0.39153439
248.00000000 104.00000000 101.00000000   0.49268293
249.00000000 127.00000000  63.00000000   0.33157895
250.00000000 132.00000000 127.00000000   0.49034749
251.00000000 131.00000000  48.00000000   0.26815642
252.00000000  88.00000000  83.00000000   0.48538012
253.00000000 170.00000000  99.00000000   0.36802974
254.00000000 130.00000000 116.00000000   0.47154472
255.00000000 131.00000000 109.00000000   0.45416667
256.00000000 106.00000000  96.00000000   0.47524752
257.00000000 123.00000000  49.00000000   0.28488372
258.00000000 193.00000000 101.00000000   0.34353741
259.00000000 137.00000000  26.00000000   0.15950920
260.00000000 193.00000000  84.00000000   0.30324910
261.00000000  88.00000000  88.00000000   0.50000000
262.00000000 128.00000000  94.00000000   0.42342342
263.00000000 141.00000000  82.00000000   0.36771300
264.00000000 160.00000000  90.00000000   0.36000000
265.00000000 152.00000000  85.00000000   0.35864979
266.00000000 171.00000000  91.00000000   0.34732824
267.00000000 112.00000000  66.00000000   0.37078652
268.00000000 159.00000000  63.00000000   0.28378378
269.00000000  96.00000000  38.00000000   0.28358209
270.00000000 156.00000000  73.00000000   0.31877729
271.00000000  68.00000000 107.00000000   0.61142857
272.00000000 151.00000000  24.00000000   0.13714286
273.00000000 143.00000000 123.00000000   0.46240602
274.00000000 171.00000000  59.00000000   0.25652174
275.00000000  61.00000000 104.00000000   0.63030303
276.00000000 155.00000000 111.00000000   0.41729323
277.00000000 151.00000000 104.00000000   0.40784314
278.00000000 132.00000000  34.00000000   0.20481928
279.00000000 115.00000000 104.00000000   0.47488584
280.00000000  71.00000000  66.00000000   0.48175182
281.00000000  81.00000000 126.00000000   0.60869565
282.00000000 153.00000000 101.00000000   0.39763780
283.00000000 396.00000000  14.00000000   0.03414634
284.00000000 448.00000000 -44.00000000  -0.10891089
285.00000000 515.00000000 -12.00000000  -0.02385686
286.00000000 425.00000000 -26.00000000  -0.06516291
287.00000000 492.00000000 -39.00000000  -0.08609272
288.00000000 413.00000000 -42.00000000  -0.11320755
289.00000000 429.00000000 -13.00000000  -0.03125000
290.00000000 433.00000000 -27.00000000  -0.06650246
291.00000000 462.00000000 -10.00000000  -0.02212389
292.00000000 508.00000000  14.00000000   0.02681992
293.00000000 497.00000000  18.00000000   0.03495146
294.00000000 554.00000000  -8.00000000  -0.01465201
295.00000000 483.00000000 -12.00000000  -0.02547771
296.00000000 518.00000000   4.00000000   0.00766284
297.00000000 424.00000000  -2.00000000  -0.00473934
298.00000000 577.00000000 -10.00000000  -0.01763668
299.00000000 553.00000000 -18.00000000  -0.03364486
300.00000000 342.00000000   8.00000000   0.02285714
301.00000000 431.00000000  19.00000000   0.04222222
302.00000000 469.00000000 -35.00000000  -0.08064516
303.00000000 492.00000000 -34.00000000  -0.07423581
304.00000000 402.00000000  67.00000000   0.14285714
305.00000000 434.00000000 -43.00000000  -0.10997442
306.00000000 405.00000000  12.00000000   0.02877698
307.00000000 530.00000000   3.00000000   0.00562852
308.00000000 480.00000000  13.00000000   0.02636917
309.00000000 474.00000000  -8.00000000  -0.01716738
310.00000000 368.00000000   9.00000000   0.02387268
311.00000000 417.00000000   4.00000000   0.00950119
312.00000000 496.00000000 -30.00000000  -0.06437768
313.00000000 478.00000000 -57.00000000  -0.13539192
314.00000000 444.00000000   5.00000000   0.01113586
315.00000000 495.00000000  17.00000000   0.03320313
316.00000000 514.00000000  54.00000000   0.09507042
317.00000000 386.00000000 -29.00000000  -0.08123249
318.00000000 497.00000000 -24.00000000  -0.05073996
319.00000000 430.00000000  -6.00000000  -0.01415094
320.00000000 503.00000000  10.00000000   0.01949318
321.00000000 522.00000000   0.00000000   0.00000000
322.00000000 560.00000000  25.00000000   0.04273504
323.00000000 505.00000000 -23.00000000  -0.04771784
324.00000000 426.00000000  -5.00000000  -0.01187648
325.00000000 397.00000000  -7.00000000  -0.01794872
326.00000000 571.00000000   9.00000000   0.01551724
327.00000000 479.00000000 -16.00000000  -0.03455724
328.00000000 511.00000000 -17.00000000  -0.03441296
329.00000000 442.00000000  10.00000000   0.02212389
330.00000000 331.00000000  -7.00000000  -0.02160494
331.00000000 411.00000000 -25.00000000  -0.06476684
332.00000000 400.00000000  -3.00000000  -0.00755668
333.00000000 647.00000000  -3.00000000  -0.00465839
334.00000000 397.00000000  -5.00000000  -0.01275510
335.00000000 477.00000000 -50.00000000  -0.11709602
336.00000000 442.00000000  -7.00000000  -0.01609195
337.00000000 407.00000000  -9.00000000  -0.02261307
338.00000000 539.00000000 -37.00000000  -0.07370518
339.00000000 486.00000000   1.00000000   0.00205339
340.00000000 463.00000000  -2.00000000  -0.00433839
341.00000000 473.00000000 -45.00000000  -0.10514019
342.00000000 371.00000000  17.00000000   0.04381443
343.00000000 546.00000000  17.00000000   0.03019538
344.00000000 484.00000000   3.00000000   0.00616016
345.00000000 491.00000000  21.00000000   0.04101563
346.00000000 477.00000000   0.00000000   0.00000000
347.00000000 373.00000000 -33.00000000  -0.09705882
348.00000000 417.00000000   4.00000000   0.00950119
349.00000000 495.00000000 -31.00000000  -0.06681034
350.00000000 533.00000000 -12.00000000  -0.02303263
351.00000000 426.00000000  14.00000000   0.03181818
352.00000000 393.00000000  -9.00000000  -0.02343750
353.00000000 320.00000000 -39.00000000  -0.13879004
354.00000000 459.00000000 -15.00000000  -0.03378378
355.00000000 480.00000000 -25.00000000  -0.05494505
356.00000000 441.00000000  -7.00000000  -0.01612903
357.00000000 407.00000000 -20.00000000  -0.05167959
358.00000000 453.00000000 -28.00000000  -0.06588235
359.00000000 454.00000000  12.00000000   0.02575107
360.00000000 404.00000000 -16.00000000  -0.04123711
361.00000000 447.00000000 -28.00000000  -0.06682578
362.00000000 387.00000000 -17.00000000  -0.04594595
363.00000000 457.00000000 -27.00000000  -0.06279070
364.00000000 525.00000000 -16.00000000  -0.03143418
365.00000000 434.00000000   1.00000000   0.00229885
366.00000000 409.00000000  45.00000000   0.09911894
367.00000000 476.00000000 -24.00000000  -0.05309735
368.00000000 538.00000000 -44.00000000  -0.08906883
369.00000000 426.00000000 -28.00000000  -0.07035176
370.00000000 396.00000000 -53.00000000  -0.15451895
371.00000000 430.00000000  -1.00000000  -0.00233100
372.00000000 455.00000000 -33.00000000  -0.07819905
373.00000000 543.00000000  -5.00000000  -0.00929368
374.00000000 530.00000000 -23.00000000  -0.04536489
375.00000000 472.00000000  -9.00000000  -0.01943844
376.00000000 539.00000000 -27.00000000  -0.05273438
377.00000000 454.00000000  18.00000000   0.03813559
378.00000000 594.00000000 -19.00000000  -0.03304348
379.00000000 485.00000000 -26.00000000  -0.05664488
380.00000000 433.00000000   4.00000000   0.00915332
381.00000000 498.00000000   4.00000000   0.00796813
382.00000000 480.00000000 -15.00000000  -0.03225806
383.00000000 409.00000000  18.00000000   0.04215457
384.00000000 421.00000000 -29.00000000  -0.07397959
385.00000000 415.00000000 -26.00000000  -0.06683805
386.00000000 407.00000000 -34.00000000  -0.09115282
387.00000000 485.00000000 -55.00000000  -0.12790698
388.00000000 410.00000000 -14.00000000  -0.03535354
389.00000000 522.00000000 -55.00000000  -0.11777302
390.00000000 405.00000000 -17.00000000  -0.04381443
391.00000000 407.00000000 -16.00000000  -0.04092072
392.00000000 392.00000000 -59.00000000  -0.17717718
393.00000000 449.00000000 -11.00000000  -0.02511416
394.00000000 539.00000000  -3.00000000  -0.00559701
395.00000000 439.00000000  -7.00000000  -0.01620370
396.00000000 433.00000000 -22.00000000  -0.05352798
397.00000000 472.00000000 -28.00000000  -0.06306306
398.00000000 531.00000000 -39.00000000  -0.07926829
399.00000000 425.00000000 -13.00000000  -0.03155340
400.00000000 474.00000000  40.00000000   0.07782101
401.00000000 432.00000000  -3.00000000  -0.00699301
402.00000000 414.00000000  -1.00000000  -0.00242131
403.00000000 451.00000000  -3.00000000  -0.00669643
404.00000000 416.00000000 -18.00000000  -0.04522613
405.00000000 422.00000000 -35.00000000  -0.09043928
406.00000000 503.00000000  16.00000000   0.03082852
407.00000000 420.00000000 -60.00000000  -0.16666667
408.00000000 448.00000000 -30.00000000  -0.07177033
409.00000000 429.00000000 -21.00000000  -0.05147059
410.00000000 384.00000000 -43.00000000  -0.12609971
411.00000000 360.00000000 -65.00000000  -0.22033898
412.00000000 480.00000000  -3.00000000  -0.00628931
413.00000000 396.00000000 -17.00000000  -0.04485488
414.00000000 498.00000000 -15.00000000  -0.03105590
415.00000000 463.00000000 -58.00000000  -0.14320988
416.00000000 515.00000000 -14.00000000  -0.02794411
417.00000000 441.00000000  -5.00000000  -0.01146789
418.00000000 430.00000000 -50.00000000  -0.13157895
419.00000000 509.00000000 -32.00000000  -0.06708595
420.00000000 434.00000000 -37.00000000  -0.09319899
421.00000000 402.00000000 -70.00000000  -0.21084337
422.00000000 469.00000000 -28.00000000  -0.06349206
423.00000000 390.00000000  -1.00000000  -0.00257069
424.00000000 476.00000000 -37.00000000  -0.08428246
425.00000000 432.00000000   6.00000000   0.01369863
426.00000000 444.00000000 -13.00000000  -0.03016241
427.00000000 529.00000000 -11.00000000  -0.02123552
428.00000000 486.00000000 -11.00000000  -0.02315789
429.00000000 510.00000000 -45.00000000  -0.09677419
430.00000000 503.00000000 -18.00000000  -0.03711340
431.00000000 439.00000000 -29.00000000  -0.07073171
432.00000000 444.00000000  -6.00000000  -0.01369863
433.00000000 449.00000000  -7.00000000  -0.01583710
434.00000000 458.00000000 -31.00000000  -0.07259953
435.00000000 389.00000000 -21.00000000  -0.05706522
436.00000000 532.00000000 -55.00000000  -0.11530398
437.00000000 572.00000000 -25.00000000  -0.04570384
438.00000000 434.00000000 -30.00000000  -0.07425743
439.00000000 388.00000000 -11.00000000  -0.02917772
440.00000000 400.00000000 -11.00000000  -0.02827763
441.00000000 370.00000000 -12.00000000  -0.03351955
442.00000000 511.00000000 -60.00000000  -0.13303769
443.00000000 466.00000000 -25.00000000  -0.05668934
444.00000000 511.00000000 -45.00000000  -0.09656652
445.00000000 483.00000000 -23.00000000  -0.05000000
446.00000000 452.00000000 -36.00000000  -0.08653846
447.00000000 492.00000000  31.00000000   0.05927342
448.00000000 376.00000000 -41.00000000  -0.12238806
449.00000000 445.00000000 -28.00000000  -0.06714628
450.00000000 500.00000000 -22.00000000  -0.04602510
451.00000000 452.00000000  10.00000000   0.02164502
452.00000000 413.00000000 -50.00000000  -0.13774105
453.00000000 457.00000000  -6.00000000  -0.01330377
454.00000000 542.00000000 -42.00000000  -0.08400000
455.00000000 453.00000000 -58.00000000  -0.14683544
456.00000000 473.00000000 -56.00000000  -0.13429257
457.00000000 460.00000000 -46.00000000  -0.11111111
458.00000000 452.00000000 -62.00000000  -0.15897436
459.00000000 501.00000000 -21.00000000  -0.04375000
460.00000000 520.00000000 -12.00000000  -0.02362205
461.00000000 444.00000000 -28.00000000  -0.06730769
462.00000000 474.00000000 -33.00000000  -0.07482993
463.00000000 405.00000000 -29.00000000  -0.07712766
464.00000000 237.00000000 -47.00000000  -0.24736842
465.00000000  48.00000000 -56.00000000   7.00000000
466.00000000  12.00000000 -27.00000000   1.80000000
467.00000000  68.00000000 -20.00000000  -0.41666667
468.00000000  57.00000000 -81.00000000   3.37500000
469.00000000  -4.00000000 -62.00000000   0.93939394
470.00000000   7.00000000 -48.00000000   1.17073171
471.00000000  17.00000000 -66.00000000   1.34693878
472.00000000  -5.00000000 -61.00000000   0.92424242
473.00000000  57.00000000 -32.00000000  -1.28000000
474.00000000  56.00000000 -46.00000000  -4.60000000
475.00000000  48.00000000 -69.00000000   3.28571429
476.00000000  61.00000000 -40.00000000  -1.90476190
477.00000000  46.00000000 -77.00000000   2.48387097
478.00000000  13.00000000 -39.00000000   1.50000000
479.00000000  34.00000000 -39.00000000   7.80000000
480.00000000   5.00000000 -51.00000000   1.10869565
481.00000000  59.00000000 -68.00000000   7.55555556
482.00000000  87.00000000 -62.00000000  -2.48000000
483.00000000  33.00000000 -55.00000000   2.50000000
484.00000000 -12.00000000 -65.00000000   0.84415584
485.00000000  36.00000000 -68.00000000   2.12500000
486.00000000  15.00000000 -35.00000000   1.75000000
487.00000000  28.00000000 -51.00000000   2.21739130
488.00000000  60.00000000 -50.00000000  -5.00000000
489.00000000  52.00000000 -69.00000000   4.05882353
490.00000000  64.00000000 -16.00000000  -0.33333333
491.00000000  46.00000000 -24.00000000  -1.09090909
492.00000000  84.00000000 -41.00000000  -0.95348837
493.00000000  34.00000000 -36.00000000  18.00000000
494.00000000  36.00000000 -41.00000000   8.20000000
495.00000000   5.00000000 -58.00000000   1.09433962
496.00000000  47.00000000 -50.00000000  16.66666667
497.00000000  60.00000000 -51.00000000  -5.66666667
498.00000000  10.00000000 -57.00000000   1.21276596
499.00000000  30.00000000 -55.00000000   2.20000000
500.00000000  -8.00000000 -71.00000000   0.89873418
