# Supplementary material for: Ubiquitin transfer by a RING E3 ligase occurs from a closed E2~ubiquitin conformation
Source: Nat Commun. 2020 Jun 5;11:2846. doi: 10.1038/s41467-020-16666-y (PMC7275055; doi:10.1038/s41467-020-16666-y)
Supplement: Supplementary file 4 — Source Data [file 41467_2020_16666_MOESM4_ESM.zip › Source_Data/Figures/Figure_5/Figure_5a/ASCII_NoRNF4/16_167with_fret.dat]

 30.00000000 399.00000000 255.00000000   0.38990826
 31.00000000 222.00000000 232.00000000   0.51101322
 32.00000000 465.00000000 260.00000000   0.35862069
 33.00000000 417.00000000 271.00000000   0.39389535
 34.00000000 438.00000000 237.00000000   0.35111111
 35.00000000 326.00000000 214.00000000   0.39629630
 36.00000000 354.00000000 241.00000000   0.40504202
 37.00000000 313.00000000 202.00000000   0.39223301
 38.00000000 335.00000000 236.00000000   0.41330998
 39.00000000 287.00000000 267.00000000   0.48194946
 40.00000000 279.00000000 280.00000000   0.50089445
 41.00000000 342.00000000 225.00000000   0.39682540
 42.00000000 307.00000000 248.00000000   0.44684685
 43.00000000 337.00000000 179.00000000   0.34689922
 44.00000000 277.00000000 240.00000000   0.46421663
 45.00000000 338.00000000 174.00000000   0.33984375
 46.00000000 382.00000000 165.00000000   0.30164534
 47.00000000 296.00000000 222.00000000   0.42857143
 48.00000000 383.00000000 238.00000000   0.38325282
 49.00000000 330.00000000 130.00000000   0.28260870
 50.00000000 254.00000000 203.00000000   0.44420131
 51.00000000 256.00000000 216.00000000   0.45762712
 52.00000000 344.00000000 218.00000000   0.38790036
 53.00000000 430.00000000 245.00000000   0.36296296
 54.00000000 360.00000000 178.00000000   0.33085502
 55.00000000 310.00000000 195.00000000   0.38613861
 56.00000000 319.00000000 190.00000000   0.37328094
 57.00000000 367.00000000 192.00000000   0.34347048
 58.00000000 327.00000000 265.00000000   0.44763514
 59.00000000 331.00000000 240.00000000   0.42031524
 60.00000000 300.00000000 192.00000000   0.39024390
 61.00000000 337.00000000 267.00000000   0.44205298
 62.00000000 343.00000000 185.00000000   0.35037879
 63.00000000 333.00000000 170.00000000   0.33797217
 64.00000000 331.00000000 210.00000000   0.38817006
 65.00000000 349.00000000 207.00000000   0.37230216
 66.00000000 381.00000000 234.00000000   0.38048780
 67.00000000 343.00000000 156.00000000   0.31262525
 68.00000000 396.00000000 178.00000000   0.31010453
 69.00000000 399.00000000 218.00000000   0.35332253
 70.00000000 437.00000000 175.00000000   0.28594771
 71.00000000 331.00000000 267.00000000   0.44648829
 72.00000000 448.00000000 160.00000000   0.26315789
 73.00000000 444.00000000 143.00000000   0.24361158
 74.00000000 425.00000000 189.00000000   0.30781759
 75.00000000 504.00000000 208.00000000   0.29213483
 76.00000000 433.00000000 249.00000000   0.36510264
 77.00000000 393.00000000 164.00000000   0.29443447
 78.00000000 422.00000000 220.00000000   0.34267913
 79.00000000 319.00000000 155.00000000   0.32700422
 80.00000000 359.00000000 210.00000000   0.36906854
 81.00000000 451.00000000 214.00000000   0.32180451
 82.00000000 414.00000000 217.00000000   0.34389857
 83.00000000 351.00000000 213.00000000   0.37765957
 84.00000000 397.00000000 283.00000000   0.41617647
 85.00000000 388.00000000 183.00000000   0.32049037
 86.00000000 337.00000000 190.00000000   0.36053131
 87.00000000 313.00000000 240.00000000   0.43399638
 88.00000000 412.00000000 116.00000000   0.21969697
 89.00000000 405.00000000 133.00000000   0.24721190
 90.00000000 472.00000000 169.00000000   0.26365055
 91.00000000 435.00000000 135.00000000   0.23684211
 92.00000000 524.00000000 134.00000000   0.20364742
 93.00000000 451.00000000 172.00000000   0.27608347
 94.00000000 499.00000000 213.00000000   0.29915730
 95.00000000 474.00000000 209.00000000   0.30600293
 96.00000000 538.00000000 120.00000000   0.18237082
 97.00000000 431.00000000 206.00000000   0.32339089
 98.00000000 466.00000000 151.00000000   0.24473258
 99.00000000 499.00000000 112.00000000   0.18330606
100.00000000 413.00000000 206.00000000   0.33279483
101.00000000 469.00000000 214.00000000   0.31332357
102.00000000 599.00000000 178.00000000   0.22908623
103.00000000 511.00000000 166.00000000   0.24519941
104.00000000 668.00000000 125.00000000   0.15762926
105.00000000 548.00000000 172.00000000   0.23888889
106.00000000 559.00000000 188.00000000   0.25167336
107.00000000 552.00000000  84.00000000   0.13207547
108.00000000 481.00000000  97.00000000   0.16782007
109.00000000 537.00000000 115.00000000   0.17638037
110.00000000 559.00000000 176.00000000   0.23945578
111.00000000 496.00000000 229.00000000   0.31586207
112.00000000 493.00000000 190.00000000   0.27818448
113.00000000 357.00000000 146.00000000   0.29025845
114.00000000 371.00000000 132.00000000   0.26242545
115.00000000 401.00000000  83.00000000   0.17148760
116.00000000 361.00000000 190.00000000   0.34482759
117.00000000 342.00000000 133.00000000   0.28000000
118.00000000 469.00000000 135.00000000   0.22350993
119.00000000 355.00000000 221.00000000   0.38368056
120.00000000 466.00000000 149.00000000   0.24227642
121.00000000 383.00000000 148.00000000   0.27871940
122.00000000 423.00000000 101.00000000   0.19274809
123.00000000 457.00000000 107.00000000   0.18971631
124.00000000 471.00000000 110.00000000   0.18932874
125.00000000 455.00000000 123.00000000   0.21280277
126.00000000 468.00000000 110.00000000   0.19031142
127.00000000 480.00000000 132.00000000   0.21568627
128.00000000 393.00000000  80.00000000   0.16913319
129.00000000 376.00000000 146.00000000   0.27969349
130.00000000 348.00000000 129.00000000   0.27044025
131.00000000 437.00000000 103.00000000   0.19074074
132.00000000 432.00000000 122.00000000   0.22021661
133.00000000 392.00000000 149.00000000   0.27541590
134.00000000 355.00000000 133.00000000   0.27254098
135.00000000 387.00000000  51.00000000   0.11643836
136.00000000 400.00000000 151.00000000   0.27404719
137.00000000 433.00000000 129.00000000   0.22953737
138.00000000 352.00000000 226.00000000   0.39100346
139.00000000 346.00000000 148.00000000   0.29959514
140.00000000 396.00000000 163.00000000   0.29159213
141.00000000 389.00000000 193.00000000   0.33161512
142.00000000 444.00000000 172.00000000   0.27922078
143.00000000 354.00000000 128.00000000   0.26556017
144.00000000 396.00000000 137.00000000   0.25703565
145.00000000 341.00000000 164.00000000   0.32475248
146.00000000 390.00000000 153.00000000   0.28176796
147.00000000 457.00000000 133.00000000   0.22542373
148.00000000 353.00000000 190.00000000   0.34990792
149.00000000 415.00000000 103.00000000   0.19884170
150.00000000 352.00000000 113.00000000   0.24301075
151.00000000 312.00000000 175.00000000   0.35934292
152.00000000 379.00000000 116.00000000   0.23434343
153.00000000 390.00000000 160.00000000   0.29090909
154.00000000 417.00000000 124.00000000   0.22920518
155.00000000 374.00000000 195.00000000   0.34270650
156.00000000 420.00000000 100.00000000   0.19230769
157.00000000 441.00000000  78.00000000   0.15028902
158.00000000 451.00000000 116.00000000   0.20458554
159.00000000 415.00000000  84.00000000   0.16833667
160.00000000 362.00000000 154.00000000   0.29844961
161.00000000 373.00000000 118.00000000   0.24032587
162.00000000 440.00000000 140.00000000   0.24137931
163.00000000 330.00000000 168.00000000   0.33734940
164.00000000 414.00000000  82.00000000   0.16532258
165.00000000 464.00000000 120.00000000   0.20547945
166.00000000 382.00000000 148.00000000   0.27924528
167.00000000 316.00000000 103.00000000   0.24582339
168.00000000 356.00000000  39.00000000   0.09873418
169.00000000 334.00000000 114.00000000   0.25446429
170.00000000 503.00000000  85.00000000   0.14455782
171.00000000 320.00000000 103.00000000   0.24349882
172.00000000 465.00000000  68.00000000   0.12757974
173.00000000 520.00000000 147.00000000   0.22038981
174.00000000 356.00000000  70.00000000   0.16431925
175.00000000 483.00000000 103.00000000   0.17576792
176.00000000 375.00000000  56.00000000   0.12993039
177.00000000 424.00000000  99.00000000   0.18929254
178.00000000 442.00000000 114.00000000   0.20503597
179.00000000 398.00000000 139.00000000   0.25884544
180.00000000 456.00000000 108.00000000   0.19148936
181.00000000 414.00000000 108.00000000   0.20689655
182.00000000 470.00000000 114.00000000   0.19520548
183.00000000 355.00000000 132.00000000   0.27104723
184.00000000 462.00000000  55.00000000   0.10638298
185.00000000 450.00000000  93.00000000   0.17127072
186.00000000 460.00000000  98.00000000   0.17562724
187.00000000 457.00000000 137.00000000   0.23063973
188.00000000 516.00000000 121.00000000   0.18995290
189.00000000 406.00000000 117.00000000   0.22370937
190.00000000 406.00000000 152.00000000   0.27240143
191.00000000 442.00000000  63.00000000   0.12475248
192.00000000 491.00000000  60.00000000   0.10889292
193.00000000 437.00000000  70.00000000   0.13806706
194.00000000 470.00000000  77.00000000   0.14076782
195.00000000 464.00000000  97.00000000   0.17290553
196.00000000 415.00000000  55.00000000   0.11702128
197.00000000 481.00000000  75.00000000   0.13489209
198.00000000 477.00000000  43.00000000   0.08269231
199.00000000 465.00000000 146.00000000   0.23895254
200.00000000 484.00000000  63.00000000   0.11517367
201.00000000 553.00000000  87.00000000   0.13593750
202.00000000 489.00000000  60.00000000   0.10928962
203.00000000 437.00000000  74.00000000   0.14481409
204.00000000 484.00000000 103.00000000   0.17546848
205.00000000 411.00000000 104.00000000   0.20194175
206.00000000 494.00000000 152.00000000   0.23529412
207.00000000 510.00000000  95.00000000   0.15702479
208.00000000 385.00000000 119.00000000   0.23611111
209.00000000 473.00000000  27.00000000   0.05400000
210.00000000 391.00000000 131.00000000   0.25095785
211.00000000 494.00000000  97.00000000   0.16412860
212.00000000 528.00000000  40.00000000   0.07042254
213.00000000 436.00000000  77.00000000   0.15009747
214.00000000 493.00000000 142.00000000   0.22362205
215.00000000 586.00000000  84.00000000   0.12537313
216.00000000 479.00000000  70.00000000   0.12750455
217.00000000 563.00000000 118.00000000   0.17327460
218.00000000 486.00000000  93.00000000   0.16062176
219.00000000 445.00000000  98.00000000   0.18047882
220.00000000 492.00000000 143.00000000   0.22519685
221.00000000 535.00000000 130.00000000   0.19548872
222.00000000 422.00000000  79.00000000   0.15768463
223.00000000 424.00000000  94.00000000   0.18146718
224.00000000 462.00000000 126.00000000   0.21428571
225.00000000 572.00000000 104.00000000   0.15384615
226.00000000 439.00000000 137.00000000   0.23784722
227.00000000 507.00000000  49.00000000   0.08812950
228.00000000 631.00000000 146.00000000   0.18790219
229.00000000 450.00000000 126.00000000   0.21875000
230.00000000 484.00000000 102.00000000   0.17406143
231.00000000 433.00000000  49.00000000   0.10165975
232.00000000 464.00000000 107.00000000   0.18739054
233.00000000 634.00000000 142.00000000   0.18298969
234.00000000 549.00000000 130.00000000   0.19145803
235.00000000 525.00000000 138.00000000   0.20814480
236.00000000 421.00000000 135.00000000   0.24280576
237.00000000 471.00000000 144.00000000   0.23414634
238.00000000 583.00000000  81.00000000   0.12198795
239.00000000 510.00000000 114.00000000   0.18269231
240.00000000 584.00000000 144.00000000   0.19780220
241.00000000 476.00000000 206.00000000   0.30205279
242.00000000 523.00000000 126.00000000   0.19414484
243.00000000 544.00000000  23.00000000   0.04056437
244.00000000 560.00000000 159.00000000   0.22114047
245.00000000 571.00000000  79.00000000   0.12153846
246.00000000 496.00000000  94.00000000   0.15932203
247.00000000 595.00000000  95.00000000   0.13768116
248.00000000 519.00000000  77.00000000   0.12919463
249.00000000 470.00000000 154.00000000   0.24679487
250.00000000 553.00000000 110.00000000   0.16591252
251.00000000 499.00000000 144.00000000   0.22395023
252.00000000 486.00000000  82.00000000   0.14436620
253.00000000 554.00000000  61.00000000   0.09918699
254.00000000 455.00000000 103.00000000   0.18458781
255.00000000 494.00000000  84.00000000   0.14532872
256.00000000 544.00000000 107.00000000   0.16436252
257.00000000 428.00000000 130.00000000   0.23297491
258.00000000 524.00000000  90.00000000   0.14657980
259.00000000 499.00000000  75.00000000   0.13066202
260.00000000 441.00000000 113.00000000   0.20397112
261.00000000 579.00000000 110.00000000   0.15965167
262.00000000 499.00000000 279.00000000   0.35861183
263.00000000 503.00000000 111.00000000   0.18078176
264.00000000 475.00000000 153.00000000   0.24363057
265.00000000 535.00000000 134.00000000   0.20029895
266.00000000 497.00000000  99.00000000   0.16610738
267.00000000 448.00000000 160.00000000   0.26315789
268.00000000 580.00000000 121.00000000   0.17261056
269.00000000 478.00000000 178.00000000   0.27134146
270.00000000 438.00000000 175.00000000   0.28548124
271.00000000 465.00000000 130.00000000   0.21848739
272.00000000 508.00000000 110.00000000   0.17799353
273.00000000 483.00000000  74.00000000   0.13285458
274.00000000 525.00000000 126.00000000   0.19354839
275.00000000 410.00000000 115.00000000   0.21904762
276.00000000 550.00000000 128.00000000   0.18879056
277.00000000 533.00000000 134.00000000   0.20089955
278.00000000 480.00000000 117.00000000   0.19597990
279.00000000 603.00000000 150.00000000   0.19920319
280.00000000 592.00000000 139.00000000   0.19015048
281.00000000 573.00000000 153.00000000   0.21074380
282.00000000 490.00000000 193.00000000   0.28257687
283.00000000 687.00000000 198.00000000   0.22372881
284.00000000 596.00000000 165.00000000   0.21681997
285.00000000 573.00000000 126.00000000   0.18025751
286.00000000 457.00000000  88.00000000   0.16146789
287.00000000 443.00000000 146.00000000   0.24787776
288.00000000 470.00000000 100.00000000   0.17543860
289.00000000 555.00000000 162.00000000   0.22594142
290.00000000 361.00000000 114.00000000   0.24000000
291.00000000 556.00000000 160.00000000   0.22346369
292.00000000 527.00000000 159.00000000   0.23177843
293.00000000 540.00000000 173.00000000   0.24263675
294.00000000 512.00000000 108.00000000   0.17419355
295.00000000 532.00000000   6.00000000   0.01115242
296.00000000 449.00000000 170.00000000   0.27463651
297.00000000 475.00000000 151.00000000   0.24121406
298.00000000 503.00000000  92.00000000   0.15462185
299.00000000 441.00000000 137.00000000   0.23702422
300.00000000 426.00000000  84.00000000   0.16470588
301.00000000 476.00000000 167.00000000   0.25972006
302.00000000 544.00000000 136.00000000   0.20000000
303.00000000 536.00000000  93.00000000   0.14785374
304.00000000 420.00000000 183.00000000   0.30348259
305.00000000 441.00000000 111.00000000   0.20108696
306.00000000 388.00000000  88.00000000   0.18487395
307.00000000 469.00000000 124.00000000   0.20910624
308.00000000 474.00000000 113.00000000   0.19250426
309.00000000 429.00000000 181.00000000   0.29672131
310.00000000 501.00000000 172.00000000   0.25557207
311.00000000 440.00000000 121.00000000   0.21568627
312.00000000 406.00000000 120.00000000   0.22813688
313.00000000 501.00000000 134.00000000   0.21102362
314.00000000 456.00000000 127.00000000   0.21783877
315.00000000 527.00000000 154.00000000   0.22613803
316.00000000 488.00000000 108.00000000   0.18120805
317.00000000 529.00000000 106.00000000   0.16692913
318.00000000 570.00000000 132.00000000   0.18803419
319.00000000 574.00000000  80.00000000   0.12232416
320.00000000 527.00000000 107.00000000   0.16876972
321.00000000 534.00000000  68.00000000   0.11295681
322.00000000 446.00000000  83.00000000   0.15689981
323.00000000 584.00000000  81.00000000   0.12180451
324.00000000 523.00000000 139.00000000   0.20996979
325.00000000 548.00000000  35.00000000   0.06003431
326.00000000 603.00000000  60.00000000   0.09049774
327.00000000 674.00000000 102.00000000   0.13144330
328.00000000 494.00000000 101.00000000   0.16974790
329.00000000 595.00000000  78.00000000   0.11589896
330.00000000 478.00000000 113.00000000   0.19120135
331.00000000 547.00000000 128.00000000   0.18962963
332.00000000 532.00000000  67.00000000   0.11185309
333.00000000 589.00000000  90.00000000   0.13254786
334.00000000 609.00000000 111.00000000   0.15416667
335.00000000 567.00000000 139.00000000   0.19688385
336.00000000 653.00000000  77.00000000   0.10547945
337.00000000 570.00000000 106.00000000   0.15680473
338.00000000 451.00000000 112.00000000   0.19893428
339.00000000 543.00000000 138.00000000   0.20264317
340.00000000 603.00000000  97.00000000   0.13857143
341.00000000 607.00000000 100.00000000   0.14144272
342.00000000 571.00000000  62.00000000   0.09794629
343.00000000 592.00000000 161.00000000   0.21381142
344.00000000 580.00000000  73.00000000   0.11179173
345.00000000 584.00000000  51.00000000   0.08031496
346.00000000 473.00000000 146.00000000   0.23586430
347.00000000 592.00000000  84.00000000   0.12426036
348.00000000 411.00000000  90.00000000   0.17964072
349.00000000 375.00000000 108.00000000   0.22360248
350.00000000 447.00000000  26.00000000   0.05496829
351.00000000 372.00000000 100.00000000   0.21186441
352.00000000 353.00000000  77.00000000   0.17906977
353.00000000 420.00000000  72.00000000   0.14634146
354.00000000 428.00000000 110.00000000   0.20446097
355.00000000 444.00000000  74.00000000   0.14285714
356.00000000 497.00000000  89.00000000   0.15187713
357.00000000 400.00000000  32.00000000   0.07407407
358.00000000 482.00000000 121.00000000   0.20066335
359.00000000 317.00000000  98.00000000   0.23614458
360.00000000 421.00000000  88.00000000   0.17288802
361.00000000 453.00000000 117.00000000   0.20526316
362.00000000 476.00000000  90.00000000   0.15901060
363.00000000 391.00000000  84.00000000   0.17684211
364.00000000 509.00000000  54.00000000   0.09591474
365.00000000 397.00000000  58.00000000   0.12747253
366.00000000 459.00000000  56.00000000   0.10873786
367.00000000 352.00000000 131.00000000   0.27122153
368.00000000 421.00000000  57.00000000   0.11924686
369.00000000 375.00000000  95.00000000   0.20212766
370.00000000 376.00000000  29.00000000   0.07160494
371.00000000 405.00000000  83.00000000   0.17008197
372.00000000 389.00000000  86.00000000   0.18105263
373.00000000 527.00000000  62.00000000   0.10526316
374.00000000 489.00000000  98.00000000   0.16695060
375.00000000 425.00000000 186.00000000   0.30441899
376.00000000 450.00000000  75.00000000   0.14285714
377.00000000 507.00000000  82.00000000   0.13921902
378.00000000 400.00000000  19.00000000   0.04534606
379.00000000 504.00000000  81.00000000   0.13846154
380.00000000 441.00000000  86.00000000   0.16318786
381.00000000 456.00000000  65.00000000   0.12476008
382.00000000 337.00000000  30.00000000   0.08174387
383.00000000 390.00000000 115.00000000   0.22772277
384.00000000 428.00000000 151.00000000   0.26079447
385.00000000 376.00000000 106.00000000   0.21991701
386.00000000 431.00000000  90.00000000   0.17274472
387.00000000 406.00000000  83.00000000   0.16973415
388.00000000 403.00000000 100.00000000   0.19880716
389.00000000 439.00000000  52.00000000   0.10590631
390.00000000 425.00000000  63.00000000   0.12909836
391.00000000 405.00000000  92.00000000   0.18511066
392.00000000 358.00000000 127.00000000   0.26185567
393.00000000 440.00000000  88.00000000   0.16666667
394.00000000 298.00000000  30.00000000   0.09146341
395.00000000 398.00000000 123.00000000   0.23608445
396.00000000 448.00000000  24.00000000   0.05084746
397.00000000 422.00000000  69.00000000   0.14052953
398.00000000 342.00000000  47.00000000   0.12082262
399.00000000 391.00000000  69.00000000   0.15000000
400.00000000 411.00000000  69.00000000   0.14375000
401.00000000 286.00000000  37.00000000   0.11455108
402.00000000 355.00000000  10.00000000   0.02739726
403.00000000 316.00000000  22.00000000   0.06508876
404.00000000 337.00000000  -3.00000000  -0.00898204
405.00000000 209.00000000  65.00000000   0.23722628
406.00000000 348.00000000  54.00000000   0.13432836
407.00000000 310.00000000  68.00000000   0.17989418
408.00000000 291.00000000  56.00000000   0.16138329
409.00000000 184.00000000  94.00000000   0.33812950
410.00000000 275.00000000  49.00000000   0.15123457
411.00000000 340.00000000  40.00000000   0.10526316
412.00000000 303.00000000  30.00000000   0.09009009
413.00000000 311.00000000  11.00000000   0.03416149
414.00000000 319.00000000  -4.00000000  -0.01269841
415.00000000 283.00000000  45.00000000   0.13719512
416.00000000 282.00000000  -8.00000000  -0.02919708
417.00000000 296.00000000  62.00000000   0.17318436
418.00000000 272.00000000  71.00000000   0.20699708
419.00000000 241.00000000  55.00000000   0.18581081
420.00000000 258.00000000  95.00000000   0.26912181
421.00000000 289.00000000  31.00000000   0.09687500
422.00000000 288.00000000  87.00000000   0.23200000
423.00000000 284.00000000   3.00000000   0.01045296
424.00000000 125.00000000  76.00000000   0.37810945
425.00000000 221.00000000  12.00000000   0.05150215
426.00000000 248.00000000  10.00000000   0.03875969
427.00000000 262.00000000  54.00000000   0.17088608
428.00000000 300.00000000  72.00000000   0.19354839
429.00000000 208.00000000  52.00000000   0.20000000
430.00000000 297.00000000  28.00000000   0.08615385
431.00000000 316.00000000 115.00000000   0.26682135
432.00000000 274.00000000  32.00000000   0.10457516
433.00000000 270.00000000  15.00000000   0.05263158
434.00000000 223.00000000  52.00000000   0.18909091
435.00000000 193.00000000  80.00000000   0.29304029
436.00000000 190.00000000  52.00000000   0.21487603
437.00000000 249.00000000  79.00000000   0.24085366
438.00000000 210.00000000  10.00000000   0.04545455
439.00000000 234.00000000  63.00000000   0.21212121
440.00000000 266.00000000  46.00000000   0.14743590
441.00000000 196.00000000  57.00000000   0.22529644
442.00000000 192.00000000  52.00000000   0.21311475
443.00000000 238.00000000  28.00000000   0.10526316
444.00000000 232.00000000  44.00000000   0.15942029
445.00000000 185.00000000  52.00000000   0.21940928
446.00000000 250.00000000  72.00000000   0.22360248
447.00000000 270.00000000  33.00000000   0.10891089
448.00000000 178.00000000  67.00000000   0.27346939
449.00000000 196.00000000 104.00000000   0.34666667
450.00000000 228.00000000  70.00000000   0.23489933
451.00000000 296.00000000 128.00000000   0.30188679
452.00000000 253.00000000  74.00000000   0.22629969
453.00000000 245.00000000   7.00000000   0.02777778
454.00000000 191.00000000  35.00000000   0.15486726
455.00000000 198.00000000  21.00000000   0.09589041
456.00000000 225.00000000  28.00000000   0.11067194
457.00000000 226.00000000  96.00000000   0.29813665
458.00000000 230.00000000   8.00000000   0.03361345
459.00000000 192.00000000  38.00000000   0.16521739
460.00000000 213.00000000  88.00000000   0.29235880
461.00000000 267.00000000  43.00000000   0.13870968
462.00000000 248.00000000  79.00000000   0.24159021
463.00000000 148.00000000  80.00000000   0.35087719
464.00000000 270.00000000  59.00000000   0.17933131
465.00000000 187.00000000  54.00000000   0.22406639
466.00000000 170.00000000  33.00000000   0.16256158
467.00000000 211.00000000  58.00000000   0.21561338
468.00000000 257.00000000  48.00000000   0.15737705
469.00000000 247.00000000  71.00000000   0.22327044
470.00000000 256.00000000  68.00000000   0.20987654
471.00000000 202.00000000  38.00000000   0.15833333
472.00000000 247.00000000  76.00000000   0.23529412
473.00000000 155.00000000  52.00000000   0.25120773
474.00000000 221.00000000  18.00000000   0.07531381
475.00000000 182.00000000  31.00000000   0.14553991
476.00000000 243.00000000  71.00000000   0.22611465
477.00000000 264.00000000  49.00000000   0.15654952
478.00000000 279.00000000  76.00000000   0.21408451
479.00000000 260.00000000  46.00000000   0.15032680
480.00000000 281.00000000  49.00000000   0.14848485
481.00000000 207.00000000  98.00000000   0.32131148
482.00000000 167.00000000 119.00000000   0.41608392
483.00000000 239.00000000  99.00000000   0.29289941
484.00000000 215.00000000   9.00000000   0.04017857
485.00000000 209.00000000  41.00000000   0.16400000
486.00000000 272.00000000  30.00000000   0.09933775
487.00000000 486.00000000  47.00000000   0.08818011
488.00000000 412.00000000  67.00000000   0.13987474
489.00000000 420.00000000 108.00000000   0.20454545
490.00000000 411.00000000  66.00000000   0.13836478
491.00000000 448.00000000 106.00000000   0.19133574
492.00000000 476.00000000  99.00000000   0.17217391
493.00000000 401.00000000  79.00000000   0.16458333
494.00000000 374.00000000  58.00000000   0.13425926
495.00000000 418.00000000  45.00000000   0.09719222
496.00000000 326.00000000  50.00000000   0.13297872
497.00000000 470.00000000  17.00000000   0.03490760
498.00000000 341.00000000  52.00000000   0.13231552
499.00000000 395.00000000 117.00000000   0.22851563
500.00000000 411.00000000 127.00000000   0.23605948
