# Supplementary material for: Ubiquitin transfer by a RING E3 ligase occurs from a closed E2~ubiquitin conformation
Source: Nat Commun. 2020 Jun 5;11:2846. doi: 10.1038/s41467-020-16666-y (PMC7275055; doi:10.1038/s41467-020-16666-y)
Supplement: Supplementary file 4 — Source Data [file 41467_2020_16666_MOESM4_ESM.zip › Source_Data/Figures/Figure_5/Figure_5a/ASCII_NoRNF4/16_16with_fret.dat]

 30.00000000 366.00000000 122.00000000   0.25000000
 31.00000000 349.00000000 174.00000000   0.33269598
 32.00000000 314.00000000 122.00000000   0.27981651
 33.00000000 367.00000000 112.00000000   0.23382046
 34.00000000 343.00000000 152.00000000   0.30707071
 35.00000000 332.00000000 180.00000000   0.35156250
 36.00000000 359.00000000 119.00000000   0.24895397
 37.00000000 353.00000000 138.00000000   0.28105906
 38.00000000 348.00000000 154.00000000   0.30677291
 39.00000000 354.00000000 150.00000000   0.29761905
 40.00000000 294.00000000 102.00000000   0.25757576
 41.00000000 370.00000000 125.00000000   0.25252525
 42.00000000 296.00000000 163.00000000   0.35511983
 43.00000000 430.00000000 148.00000000   0.25605536
 44.00000000 434.00000000 187.00000000   0.30112721
 45.00000000 350.00000000 170.00000000   0.32692308
 46.00000000 282.00000000 158.00000000   0.35909091
 47.00000000 355.00000000 150.00000000   0.29702970
 48.00000000 319.00000000 169.00000000   0.34631148
 49.00000000 340.00000000 100.00000000   0.22727273
 50.00000000 275.00000000 176.00000000   0.39024390
 51.00000000 364.00000000 232.00000000   0.38926174
 52.00000000 304.00000000 197.00000000   0.39321357
 53.00000000 350.00000000 106.00000000   0.23245614
 54.00000000 287.00000000 110.00000000   0.27707809
 55.00000000 325.00000000 125.00000000   0.27777778
 56.00000000 344.00000000  97.00000000   0.21995465
 57.00000000 276.00000000 151.00000000   0.35362998
 58.00000000 345.00000000 102.00000000   0.22818792
 59.00000000 309.00000000 131.00000000   0.29772727
 60.00000000 321.00000000 197.00000000   0.38030888
 61.00000000 303.00000000 191.00000000   0.38663968
 62.00000000 281.00000000 151.00000000   0.34953704
 63.00000000 277.00000000 151.00000000   0.35280374
 64.00000000 370.00000000 133.00000000   0.26441352
 65.00000000 388.00000000 129.00000000   0.24951644
 66.00000000 346.00000000 122.00000000   0.26068376
 67.00000000 279.00000000 106.00000000   0.27532468
 68.00000000 307.00000000 145.00000000   0.32079646
 69.00000000 398.00000000 170.00000000   0.29929577
 70.00000000 341.00000000 150.00000000   0.30549898
 71.00000000 327.00000000 147.00000000   0.31012658
 72.00000000 400.00000000 139.00000000   0.25788497
 73.00000000 384.00000000 101.00000000   0.20824742
 74.00000000 303.00000000 100.00000000   0.24813896
 75.00000000 344.00000000 113.00000000   0.24726477
 76.00000000 375.00000000 154.00000000   0.29111531
 77.00000000 328.00000000 136.00000000   0.29310345
 78.00000000 333.00000000 105.00000000   0.23972603
 79.00000000 373.00000000 127.00000000   0.25400000
 80.00000000 405.00000000 133.00000000   0.24721190
 81.00000000 296.00000000 230.00000000   0.43726236
 82.00000000 366.00000000 123.00000000   0.25153374
 83.00000000 343.00000000 135.00000000   0.28242678
 84.00000000 336.00000000 138.00000000   0.29113924
 85.00000000 279.00000000  75.00000000   0.21186441
 86.00000000 347.00000000 174.00000000   0.33397313
 87.00000000 364.00000000 192.00000000   0.34532374
 88.00000000 265.00000000 191.00000000   0.41885965
 89.00000000 264.00000000 181.00000000   0.40674157
 90.00000000 329.00000000 156.00000000   0.32164948
 91.00000000 312.00000000 142.00000000   0.31277533
 92.00000000 360.00000000 182.00000000   0.33579336
 93.00000000 364.00000000 156.00000000   0.30000000
 94.00000000 278.00000000 157.00000000   0.36091954
 95.00000000 321.00000000 148.00000000   0.31556503
 96.00000000 272.00000000 142.00000000   0.34299517
 97.00000000 401.00000000 191.00000000   0.32263514
 98.00000000 355.00000000 144.00000000   0.28857715
 99.00000000 328.00000000 156.00000000   0.32231405
100.00000000 293.00000000 179.00000000   0.37923729
101.00000000 393.00000000 190.00000000   0.32590051
102.00000000 344.00000000 164.00000000   0.32283465
103.00000000 377.00000000  91.00000000   0.19444444
104.00000000 349.00000000 232.00000000   0.39931153
105.00000000 320.00000000 156.00000000   0.32773109
106.00000000 353.00000000 156.00000000   0.30648330
107.00000000 298.00000000 157.00000000   0.34505495
108.00000000 264.00000000 113.00000000   0.29973475
109.00000000 287.00000000 142.00000000   0.33100233
110.00000000 346.00000000 148.00000000   0.29959514
111.00000000 380.00000000 156.00000000   0.29104478
112.00000000 335.00000000 161.00000000   0.32459677
113.00000000 381.00000000 140.00000000   0.26871401
114.00000000 368.00000000 143.00000000   0.27984344
115.00000000 276.00000000 132.00000000   0.32352941
116.00000000 406.00000000 141.00000000   0.25776965
117.00000000 303.00000000 121.00000000   0.28537736
118.00000000 440.00000000 168.00000000   0.27631579
119.00000000 302.00000000 160.00000000   0.34632035
120.00000000 332.00000000 102.00000000   0.23502304
121.00000000 281.00000000 184.00000000   0.39569892
122.00000000 372.00000000 138.00000000   0.27058824
123.00000000 403.00000000 193.00000000   0.32382550
124.00000000 307.00000000 209.00000000   0.40503876
125.00000000 396.00000000 229.00000000   0.36640000
126.00000000 319.00000000 127.00000000   0.28475336
127.00000000 291.00000000 180.00000000   0.38216561
128.00000000 309.00000000 177.00000000   0.36419753
129.00000000 336.00000000 243.00000000   0.41968912
130.00000000 384.00000000 160.00000000   0.29411765
131.00000000 345.00000000 137.00000000   0.28423237
132.00000000 360.00000000 153.00000000   0.29824561
133.00000000 368.00000000 123.00000000   0.25050916
134.00000000 342.00000000 106.00000000   0.23660714
135.00000000 363.00000000 123.00000000   0.25308642
136.00000000 361.00000000 142.00000000   0.28230616
137.00000000 262.00000000 191.00000000   0.42163355
138.00000000 333.00000000 132.00000000   0.28387097
139.00000000 370.00000000 131.00000000   0.26147705
140.00000000 349.00000000 110.00000000   0.23965142
141.00000000 340.00000000 156.00000000   0.31451613
142.00000000 353.00000000 166.00000000   0.31984586
143.00000000 377.00000000 209.00000000   0.35665529
144.00000000 316.00000000  99.00000000   0.23855422
145.00000000 304.00000000 148.00000000   0.32743363
146.00000000 276.00000000 173.00000000   0.38530067
147.00000000 320.00000000 180.00000000   0.36000000
148.00000000 436.00000000 134.00000000   0.23508772
149.00000000 336.00000000 127.00000000   0.27429806
150.00000000 294.00000000 103.00000000   0.25944584
151.00000000 411.00000000 191.00000000   0.31727575
152.00000000 365.00000000 155.00000000   0.29807692
153.00000000 392.00000000 150.00000000   0.27675277
154.00000000 376.00000000 246.00000000   0.39549839
155.00000000 387.00000000 142.00000000   0.26843100
156.00000000 293.00000000 135.00000000   0.31542056
157.00000000 288.00000000 123.00000000   0.29927007
158.00000000 310.00000000 134.00000000   0.30180180
159.00000000 376.00000000 177.00000000   0.32007233
160.00000000 447.00000000  17.00000000   0.03663793
161.00000000 427.00000000  43.00000000   0.09148936
162.00000000 442.00000000  49.00000000   0.09979633
163.00000000 394.00000000  49.00000000   0.11060948
164.00000000 372.00000000  47.00000000   0.11217184
165.00000000 559.00000000  54.00000000   0.08809135
166.00000000 507.00000000  24.00000000   0.04519774
167.00000000 380.00000000  -4.00000000  -0.01063830
168.00000000 431.00000000  53.00000000   0.10950413
169.00000000 400.00000000  40.00000000   0.09090909
170.00000000 516.00000000  34.00000000   0.06181818
171.00000000 468.00000000  36.00000000   0.07142857
172.00000000 447.00000000  31.00000000   0.06485356
173.00000000 427.00000000  69.00000000   0.13911290
174.00000000 465.00000000  19.00000000   0.03925620
175.00000000 512.00000000  78.00000000   0.13220339
176.00000000 546.00000000   3.00000000   0.00546448
177.00000000 333.00000000  23.00000000   0.06460674
178.00000000 455.00000000  37.00000000   0.07520325
179.00000000 415.00000000  59.00000000   0.12447257
180.00000000 419.00000000  25.00000000   0.05630631
181.00000000 474.00000000  27.00000000   0.05389222
182.00000000 476.00000000   7.00000000   0.01449275
183.00000000 456.00000000  35.00000000   0.07128310
184.00000000 578.00000000  29.00000000   0.04777595
185.00000000 414.00000000  33.00000000   0.07382550
186.00000000 501.00000000  22.00000000   0.04206501
187.00000000 533.00000000   8.00000000   0.01478743
188.00000000 556.00000000  34.00000000   0.05762712
189.00000000 510.00000000  61.00000000   0.10683012
190.00000000 432.00000000  72.00000000   0.14285714
191.00000000 529.00000000  34.00000000   0.06039076
192.00000000 422.00000000  70.00000000   0.14227642
193.00000000 438.00000000  59.00000000   0.11871227
194.00000000 431.00000000  48.00000000   0.10020877
195.00000000 431.00000000  32.00000000   0.06911447
196.00000000 442.00000000  72.00000000   0.14007782
197.00000000 470.00000000  36.00000000   0.07114625
198.00000000 550.00000000  89.00000000   0.13928013
199.00000000 403.00000000  55.00000000   0.12008734
200.00000000 538.00000000  17.00000000   0.03063063
201.00000000 452.00000000  22.00000000   0.04641350
202.00000000 416.00000000  28.00000000   0.06306306
203.00000000 462.00000000  58.00000000   0.11153846
204.00000000 471.00000000  37.00000000   0.07283465
205.00000000 465.00000000  69.00000000   0.12921348
206.00000000 491.00000000  53.00000000   0.09742647
207.00000000 340.00000000  58.00000000   0.14572864
208.00000000 344.00000000  39.00000000   0.10182768
209.00000000 438.00000000  17.00000000   0.03736264
210.00000000 598.00000000  63.00000000   0.09531014
211.00000000 478.00000000  44.00000000   0.08429119
212.00000000 569.00000000  80.00000000   0.12326656
213.00000000 445.00000000  27.00000000   0.05720339
214.00000000 539.00000000 -13.00000000  -0.02471483
215.00000000 515.00000000  50.00000000   0.08849558
216.00000000 470.00000000  66.00000000   0.12313433
217.00000000 530.00000000  32.00000000   0.05693950
218.00000000 527.00000000 102.00000000   0.16216216
219.00000000 463.00000000  25.00000000   0.05122951
220.00000000 460.00000000  11.00000000   0.02335456
221.00000000 429.00000000  54.00000000   0.11180124
222.00000000 457.00000000   7.00000000   0.01508621
223.00000000 498.00000000  45.00000000   0.08287293
224.00000000 490.00000000  33.00000000   0.06309751
225.00000000 536.00000000  16.00000000   0.02898551
226.00000000 499.00000000   2.00000000   0.00399202
227.00000000 477.00000000  28.00000000   0.05544554
228.00000000 434.00000000  75.00000000   0.14734774
229.00000000 397.00000000  21.00000000   0.05023923
230.00000000 401.00000000  23.00000000   0.05424528
231.00000000 424.00000000  40.00000000   0.08620690
232.00000000 468.00000000  72.00000000   0.13333333
233.00000000 489.00000000  35.00000000   0.06679389
234.00000000 446.00000000   3.00000000   0.00668151
235.00000000 447.00000000  54.00000000   0.10778443
236.00000000 461.00000000  40.00000000   0.07984032
237.00000000 371.00000000  26.00000000   0.06549118
238.00000000 318.00000000  10.00000000   0.03048780
239.00000000 492.00000000  36.00000000   0.06818182
240.00000000 392.00000000  45.00000000   0.10297483
241.00000000 497.00000000  43.00000000   0.07962963
242.00000000 426.00000000  26.00000000   0.05752212
243.00000000 357.00000000  29.00000000   0.07512953
244.00000000 496.00000000  46.00000000   0.08487085
245.00000000 477.00000000  13.00000000   0.02653061
246.00000000 384.00000000  54.00000000   0.12328767
247.00000000 437.00000000  28.00000000   0.06021505
248.00000000 494.00000000  75.00000000   0.13181019
249.00000000 518.00000000  54.00000000   0.09440559
250.00000000 467.00000000  -7.00000000  -0.01521739
251.00000000 490.00000000 -11.00000000  -0.02296451
252.00000000 402.00000000  56.00000000   0.12227074
253.00000000 432.00000000  19.00000000   0.04212860
254.00000000 442.00000000   4.00000000   0.00896861
255.00000000 326.00000000  74.00000000   0.18500000
256.00000000 391.00000000  20.00000000   0.04866180
257.00000000 446.00000000  48.00000000   0.09716599
258.00000000 450.00000000  64.00000000   0.12451362
259.00000000 448.00000000  24.00000000   0.05084746
260.00000000 521.00000000  70.00000000   0.11844332
261.00000000 498.00000000  43.00000000   0.07948244
262.00000000 354.00000000  30.00000000   0.07812500
263.00000000 451.00000000  13.00000000   0.02801724
264.00000000 457.00000000  80.00000000   0.14897579
265.00000000 444.00000000  58.00000000   0.11553785
266.00000000 494.00000000  51.00000000   0.09357798
267.00000000 481.00000000  60.00000000   0.11090573
268.00000000 514.00000000  69.00000000   0.11835334
269.00000000 414.00000000  70.00000000   0.14462810
270.00000000 403.00000000   9.00000000   0.02184466
271.00000000 422.00000000  39.00000000   0.08459870
272.00000000 487.00000000  33.00000000   0.06346154
273.00000000 503.00000000  38.00000000   0.07024030
274.00000000 469.00000000  48.00000000   0.09284333
275.00000000 436.00000000  10.00000000   0.02242152
276.00000000 340.00000000  35.00000000   0.09333333
277.00000000 421.00000000  13.00000000   0.02995392
278.00000000 473.00000000  76.00000000   0.13843352
279.00000000 318.00000000  38.00000000   0.10674157
280.00000000 405.00000000  64.00000000   0.13646055
281.00000000 492.00000000  32.00000000   0.06106870
282.00000000 485.00000000  33.00000000   0.06370656
283.00000000 384.00000000  56.00000000   0.12727273
284.00000000 528.00000000  30.00000000   0.05376344
285.00000000 455.00000000  -2.00000000  -0.00441501
286.00000000 418.00000000   3.00000000   0.00712589
287.00000000 510.00000000  35.00000000   0.06422018
288.00000000 427.00000000   5.00000000   0.01157407
289.00000000 480.00000000  16.00000000   0.03225806
290.00000000 446.00000000  74.00000000   0.14230769
291.00000000 470.00000000  43.00000000   0.08382066
292.00000000 474.00000000  28.00000000   0.05577689
293.00000000 498.00000000  31.00000000   0.05860113
294.00000000 385.00000000  14.00000000   0.03508772
295.00000000 419.00000000  76.00000000   0.15353535
296.00000000 443.00000000  89.00000000   0.16729323
297.00000000 406.00000000  48.00000000   0.10572687
298.00000000 401.00000000  40.00000000   0.09070295
299.00000000 439.00000000  46.00000000   0.09484536
300.00000000 410.00000000  -3.00000000  -0.00737101
301.00000000 453.00000000  24.00000000   0.05031447
302.00000000 415.00000000  43.00000000   0.09388646
303.00000000 497.00000000  26.00000000   0.04971319
304.00000000 524.00000000  18.00000000   0.03321033
305.00000000 395.00000000  53.00000000   0.11830357
306.00000000 433.00000000  67.00000000   0.13400000
307.00000000 372.00000000  41.00000000   0.09927361
308.00000000 415.00000000  52.00000000   0.11134904
309.00000000 472.00000000  53.00000000   0.10095238
310.00000000 367.00000000  46.00000000   0.11138015
311.00000000 412.00000000   2.00000000   0.00483092
312.00000000 429.00000000  52.00000000   0.10810811
313.00000000 374.00000000  44.00000000   0.10526316
314.00000000 555.00000000  54.00000000   0.08866995
315.00000000 424.00000000  38.00000000   0.08225108
316.00000000 481.00000000  26.00000000   0.05128205
317.00000000 467.00000000  64.00000000   0.12052731
318.00000000 444.00000000  47.00000000   0.09572301
319.00000000 453.00000000  15.00000000   0.03205128
320.00000000 513.00000000  14.00000000   0.02656546
321.00000000 461.00000000  45.00000000   0.08893281
322.00000000 394.00000000  39.00000000   0.09006928
323.00000000 464.00000000  18.00000000   0.03734440
324.00000000 412.00000000   9.00000000   0.02137767
325.00000000 462.00000000  37.00000000   0.07414830
326.00000000 448.00000000  65.00000000   0.12670565
327.00000000 454.00000000   6.00000000   0.01304348
328.00000000 497.00000000  36.00000000   0.06754221
329.00000000 449.00000000  15.00000000   0.03232759
330.00000000 502.00000000  93.00000000   0.15630252
331.00000000 447.00000000  60.00000000   0.11834320
332.00000000 465.00000000  29.00000000   0.05870445
333.00000000 409.00000000  28.00000000   0.06407323
334.00000000 380.00000000  27.00000000   0.06633907
335.00000000 436.00000000  27.00000000   0.05831533
336.00000000 423.00000000  21.00000000   0.04729730
337.00000000 406.00000000 -14.00000000  -0.03571429
338.00000000 441.00000000  -9.00000000  -0.02083333
339.00000000 404.00000000  31.00000000   0.07126437
340.00000000 442.00000000  24.00000000   0.05150215
341.00000000 382.00000000  77.00000000   0.16775599
342.00000000 335.00000000  85.00000000   0.20238095
343.00000000 496.00000000  60.00000000   0.10791367
344.00000000 515.00000000  46.00000000   0.08199643
345.00000000 582.00000000  81.00000000   0.12217195
346.00000000 342.00000000  41.00000000   0.10704961
347.00000000 382.00000000  84.00000000   0.18025751
348.00000000 508.00000000  82.00000000   0.13898305
349.00000000 443.00000000  36.00000000   0.07515658
350.00000000 456.00000000  52.00000000   0.10236220
351.00000000 396.00000000   9.00000000   0.02222222
352.00000000 448.00000000  40.00000000   0.08196721
353.00000000 416.00000000  19.00000000   0.04367816
354.00000000 436.00000000  14.00000000   0.03111111
355.00000000 463.00000000   9.00000000   0.01906780
356.00000000 465.00000000  -4.00000000  -0.00867679
357.00000000 405.00000000  56.00000000   0.12147505
358.00000000 354.00000000  82.00000000   0.18807339
359.00000000 476.00000000  -3.00000000  -0.00634249
360.00000000 482.00000000  21.00000000   0.04174950
361.00000000 398.00000000  20.00000000   0.04784689
362.00000000 368.00000000  29.00000000   0.07304786
363.00000000 409.00000000   9.00000000   0.02153110
364.00000000 422.00000000  82.00000000   0.16269841
365.00000000 341.00000000  59.00000000   0.14750000
366.00000000 459.00000000  25.00000000   0.05165289
367.00000000 526.00000000  89.00000000   0.14471545
368.00000000 376.00000000  78.00000000   0.17180617
369.00000000 373.00000000  51.00000000   0.12028302
370.00000000 501.00000000  20.00000000   0.03838772
371.00000000 517.00000000  35.00000000   0.06340580
372.00000000 482.00000000  39.00000000   0.07485605
373.00000000 414.00000000 -13.00000000  -0.03241895
374.00000000 481.00000000  46.00000000   0.08728653
375.00000000 362.00000000  50.00000000   0.12135922
376.00000000 410.00000000  -2.00000000  -0.00490196
377.00000000 464.00000000  26.00000000   0.05306122
378.00000000 412.00000000  83.00000000   0.16767677
379.00000000 394.00000000  18.00000000   0.04368932
380.00000000 360.00000000  29.00000000   0.07455013
381.00000000 462.00000000  13.00000000   0.02736842
382.00000000 552.00000000  27.00000000   0.04663212
383.00000000 487.00000000   5.00000000   0.01016260
384.00000000 411.00000000  46.00000000   0.10065646
385.00000000 407.00000000  22.00000000   0.05128205
386.00000000 603.00000000  42.00000000   0.06511628
387.00000000 391.00000000  64.00000000   0.14065934
388.00000000 513.00000000  44.00000000   0.07899461
389.00000000 494.00000000  16.00000000   0.03137255
390.00000000 379.00000000  67.00000000   0.15022422
391.00000000 415.00000000  16.00000000   0.03712297
392.00000000 514.00000000  50.00000000   0.08865248
393.00000000 355.00000000  38.00000000   0.09669211
394.00000000 451.00000000   3.00000000   0.00660793
395.00000000 459.00000000  37.00000000   0.07459677
396.00000000 356.00000000  23.00000000   0.06068602
397.00000000 449.00000000   2.00000000   0.00443459
398.00000000 465.00000000  -2.00000000  -0.00431965
399.00000000 478.00000000  -1.00000000  -0.00209644
400.00000000 494.00000000  20.00000000   0.03891051
401.00000000 462.00000000  52.00000000   0.10116732
402.00000000 468.00000000 101.00000000   0.17750439
403.00000000 451.00000000  47.00000000   0.09437751
404.00000000 408.00000000  28.00000000   0.06422018
405.00000000 359.00000000  30.00000000   0.07712082
406.00000000 348.00000000  25.00000000   0.06702413
407.00000000 472.00000000  28.00000000   0.05600000
408.00000000 374.00000000  32.00000000   0.07881773
409.00000000 382.00000000   5.00000000   0.01291990
410.00000000 445.00000000  18.00000000   0.03887689
411.00000000 419.00000000  29.00000000   0.06473214
412.00000000 339.00000000  10.00000000   0.02865330
413.00000000 390.00000000 -16.00000000  -0.04278075
414.00000000 404.00000000  28.00000000   0.06481481
415.00000000 435.00000000  34.00000000   0.07249467
416.00000000 419.00000000  74.00000000   0.15010142
417.00000000 437.00000000  23.00000000   0.05000000
418.00000000 501.00000000  61.00000000   0.10854093
419.00000000 397.00000000  55.00000000   0.12168142
420.00000000 448.00000000  38.00000000   0.07818930
421.00000000 485.00000000  43.00000000   0.08143939
422.00000000 476.00000000  33.00000000   0.06483301
423.00000000 509.00000000  48.00000000   0.08617594
424.00000000 428.00000000  43.00000000   0.09129512
425.00000000 404.00000000  56.00000000   0.12173913
426.00000000 522.00000000  -6.00000000  -0.01162791
427.00000000 492.00000000  10.00000000   0.01992032
428.00000000 422.00000000  26.00000000   0.05803571
429.00000000 458.00000000  71.00000000   0.13421550
430.00000000 509.00000000  40.00000000   0.07285974
431.00000000 432.00000000  46.00000000   0.09623431
432.00000000 391.00000000  69.00000000   0.15000000
433.00000000 451.00000000  15.00000000   0.03218884
434.00000000 392.00000000  21.00000000   0.05084746
435.00000000 460.00000000  66.00000000   0.12547529
436.00000000 472.00000000  -5.00000000  -0.01070664
437.00000000 400.00000000  15.00000000   0.03614458
438.00000000 490.00000000  57.00000000   0.10420475
439.00000000 513.00000000  53.00000000   0.09363958
440.00000000 423.00000000   6.00000000   0.01398601
441.00000000 411.00000000 -13.00000000  -0.03266332
442.00000000 494.00000000  29.00000000   0.05544933
443.00000000 418.00000000  22.00000000   0.05000000
444.00000000 449.00000000  -4.00000000  -0.00898876
445.00000000 460.00000000  36.00000000   0.07258065
446.00000000 565.00000000   5.00000000   0.00877193
447.00000000 388.00000000  18.00000000   0.04433498
448.00000000 426.00000000 -38.00000000  -0.09793814
449.00000000 449.00000000  23.00000000   0.04872881
450.00000000 501.00000000  32.00000000   0.06003752
451.00000000 462.00000000  23.00000000   0.04742268
452.00000000 408.00000000   7.00000000   0.01686747
453.00000000 422.00000000  45.00000000   0.09635974
454.00000000 493.00000000  14.00000000   0.02761341
455.00000000 390.00000000   3.00000000   0.00763359
456.00000000 454.00000000 -32.00000000  -0.07582938
457.00000000 361.00000000  40.00000000   0.09975062
458.00000000 406.00000000  22.00000000   0.05140187
459.00000000 470.00000000  27.00000000   0.05432596
460.00000000 572.00000000  29.00000000   0.04825291
461.00000000 471.00000000  19.00000000   0.03877551
462.00000000 505.00000000  31.00000000   0.05783582
463.00000000 454.00000000  13.00000000   0.02783726
464.00000000 382.00000000  -3.00000000  -0.00791557
465.00000000 424.00000000  25.00000000   0.05567929
466.00000000 481.00000000  36.00000000   0.06963250
467.00000000 382.00000000   8.00000000   0.02051282
468.00000000 472.00000000  10.00000000   0.02074689
469.00000000 470.00000000  33.00000000   0.06560636
470.00000000 389.00000000  -3.00000000  -0.00777202
471.00000000 374.00000000  24.00000000   0.06030151
472.00000000 454.00000000   5.00000000   0.01089325
473.00000000 359.00000000   1.00000000   0.00277778
474.00000000 421.00000000  22.00000000   0.04966140
475.00000000 395.00000000  17.00000000   0.04126214
476.00000000 493.00000000  35.00000000   0.06628788
477.00000000 381.00000000  32.00000000   0.07748184
478.00000000 359.00000000   5.00000000   0.01373626
479.00000000 405.00000000  30.00000000   0.06896552
480.00000000 410.00000000  -4.00000000  -0.00985222
481.00000000 395.00000000   8.00000000   0.01985112
482.00000000 437.00000000   0.00000000   0.00000000
483.00000000 418.00000000  32.00000000   0.07111111
484.00000000 463.00000000  38.00000000   0.07584830
485.00000000 462.00000000  19.00000000   0.03950104
486.00000000 347.00000000  44.00000000   0.11253197
487.00000000 458.00000000  21.00000000   0.04384134
488.00000000 501.00000000  11.00000000   0.02148438
489.00000000 462.00000000  27.00000000   0.05521472
490.00000000 387.00000000  16.00000000   0.03970223
491.00000000 372.00000000  44.00000000   0.10576923
492.00000000 400.00000000  50.00000000   0.11111111
493.00000000 425.00000000   1.00000000   0.00234742
494.00000000 557.00000000  54.00000000   0.08837971
495.00000000 445.00000000  23.00000000   0.04914530
496.00000000 450.00000000  24.00000000   0.05063291
497.00000000 428.00000000  37.00000000   0.07956989
498.00000000 516.00000000 -11.00000000  -0.02178218
499.00000000 483.00000000  36.00000000   0.06936416
500.00000000 425.00000000  65.00000000   0.13265306
