# Supplementary material for: Ubiquitin transfer by a RING E3 ligase occurs from a closed E2~ubiquitin conformation
Source: Nat Commun. 2020 Jun 5;11:2846. doi: 10.1038/s41467-020-16666-y (PMC7275055; doi:10.1038/s41467-020-16666-y)
Supplement: Supplementary file 4 — Source Data [file 41467_2020_16666_MOESM4_ESM.zip › Source_Data/Figures/Figure_5/Figure_5a/ASCII_NoRNF4/16_180with_fret.dat]

 30.00000000 111.00000000  70.00000000   0.38674033
 31.00000000  64.00000000 139.00000000   0.68472906
 32.00000000 101.00000000 137.00000000   0.57563025
 33.00000000 121.00000000 173.00000000   0.58843537
 34.00000000  52.00000000 191.00000000   0.78600823
 35.00000000 105.00000000 196.00000000   0.65116279
 36.00000000 130.00000000 145.00000000   0.52727273
 37.00000000  63.00000000 110.00000000   0.63583815
 38.00000000  49.00000000 126.00000000   0.72000000
 39.00000000  96.00000000 133.00000000   0.58078603
 40.00000000  92.00000000 121.00000000   0.56807512
 41.00000000  86.00000000 160.00000000   0.65040650
 42.00000000  91.00000000 144.00000000   0.61276596
 43.00000000 119.00000000  89.00000000   0.42788462
 44.00000000 132.00000000 128.00000000   0.49230769
 45.00000000 100.00000000 148.00000000   0.59677419
 46.00000000 171.00000000 130.00000000   0.43189369
 47.00000000  96.00000000 157.00000000   0.62055336
 48.00000000  88.00000000 121.00000000   0.57894737
 49.00000000  95.00000000 125.00000000   0.56818182
 50.00000000 123.00000000 160.00000000   0.56537102
 51.00000000 156.00000000 107.00000000   0.40684411
 52.00000000 126.00000000  85.00000000   0.40284360
 53.00000000  49.00000000 108.00000000   0.68789809
 54.00000000 170.00000000 107.00000000   0.38628159
 55.00000000 147.00000000 123.00000000   0.45555556
 56.00000000 109.00000000 101.00000000   0.48095238
 57.00000000  85.00000000 148.00000000   0.63519313
 58.00000000 118.00000000 135.00000000   0.53359684
 59.00000000 113.00000000  89.00000000   0.44059406
 60.00000000 114.00000000 115.00000000   0.50218341
 61.00000000  78.00000000 112.00000000   0.58947368
 62.00000000 104.00000000  90.00000000   0.46391753
 63.00000000  78.00000000 128.00000000   0.62135922
 64.00000000 114.00000000 131.00000000   0.53469388
 65.00000000 441.00000000 -18.00000000  -0.04255319
 66.00000000 397.00000000  45.00000000   0.10180995
 67.00000000 410.00000000  43.00000000   0.09492274
 68.00000000 375.00000000  44.00000000   0.10501193
 69.00000000 478.00000000   7.00000000   0.01443299
 70.00000000 465.00000000 -33.00000000  -0.07638889
 71.00000000 438.00000000  59.00000000   0.11871227
 72.00000000 459.00000000  10.00000000   0.02132196
 73.00000000 448.00000000   9.00000000   0.01969365
 74.00000000 425.00000000  -2.00000000  -0.00472813
 75.00000000 478.00000000  52.00000000   0.09811321
 76.00000000 431.00000000   3.00000000   0.00691244
 77.00000000 396.00000000   3.00000000   0.00751880
 78.00000000 355.00000000  -9.00000000  -0.02601156
 79.00000000 414.00000000  26.00000000   0.05909091
 80.00000000 360.00000000  23.00000000   0.06005222
 81.00000000 360.00000000   9.00000000   0.02439024
 82.00000000 353.00000000  44.00000000   0.11083123
 83.00000000 354.00000000  26.00000000   0.06842105
 84.00000000 479.00000000  -8.00000000  -0.01698514
 85.00000000 228.00000000 -28.00000000  -0.14000000
 86.00000000 443.00000000  35.00000000   0.07322176
 87.00000000 373.00000000  47.00000000   0.11190476
 88.00000000 454.00000000 -15.00000000  -0.03416856
 89.00000000 418.00000000  52.00000000   0.11063830
 90.00000000 486.00000000   4.00000000   0.00816327
 91.00000000 517.00000000  -8.00000000  -0.01571709
 92.00000000 505.00000000 -15.00000000  -0.03061224
 93.00000000 419.00000000  16.00000000   0.03678161
 94.00000000 444.00000000  32.00000000   0.06722689
 95.00000000 499.00000000  40.00000000   0.07421150
 96.00000000 418.00000000   7.00000000   0.01647059
 97.00000000 388.00000000  29.00000000   0.06954436
 98.00000000 353.00000000  -9.00000000  -0.02616279
 99.00000000 452.00000000  16.00000000   0.03418803
100.00000000 453.00000000  15.00000000   0.03205128
101.00000000 473.00000000  32.00000000   0.06336634
102.00000000 409.00000000  11.00000000   0.02619048
103.00000000 468.00000000  17.00000000   0.03505155
104.00000000 500.00000000  41.00000000   0.07578558
105.00000000 435.00000000  21.00000000   0.04605263
106.00000000 448.00000000  35.00000000   0.07246377
107.00000000 371.00000000 -24.00000000  -0.06916427
108.00000000 468.00000000   5.00000000   0.01057082
109.00000000 452.00000000  -1.00000000  -0.00221729
110.00000000 412.00000000  20.00000000   0.04629630
111.00000000 469.00000000  28.00000000   0.05633803
112.00000000 442.00000000 -10.00000000  -0.02314815
113.00000000 460.00000000  24.00000000   0.04958678
114.00000000 407.00000000  13.00000000   0.03095238
115.00000000 422.00000000 107.00000000   0.20226843
116.00000000 456.00000000  65.00000000   0.12476008
117.00000000 458.00000000   1.00000000   0.00217865
118.00000000 516.00000000   5.00000000   0.00959693
119.00000000 359.00000000   9.00000000   0.02445652
120.00000000 449.00000000 -13.00000000  -0.02981651
121.00000000 371.00000000  50.00000000   0.11876485
122.00000000 537.00000000  38.00000000   0.06608696
123.00000000 408.00000000   7.00000000   0.01686747
124.00000000 402.00000000  -4.00000000  -0.01005025
125.00000000 354.00000000  46.00000000   0.11500000
126.00000000 393.00000000  44.00000000   0.10068650
127.00000000 425.00000000  42.00000000   0.08993576
128.00000000 515.00000000  52.00000000   0.09171076
129.00000000 432.00000000 -25.00000000  -0.06142506
130.00000000 443.00000000 -19.00000000  -0.04481132
131.00000000 451.00000000 -18.00000000  -0.04157044
132.00000000 384.00000000  47.00000000   0.10904872
133.00000000 375.00000000  -5.00000000  -0.01351351
134.00000000 545.00000000  26.00000000   0.04553415
135.00000000 379.00000000  -4.00000000  -0.01066667
136.00000000 461.00000000  67.00000000   0.12689394
137.00000000 341.00000000  -8.00000000  -0.02402402
138.00000000 502.00000000 -19.00000000  -0.03933747
139.00000000 360.00000000  -2.00000000  -0.00558659
140.00000000 480.00000000   9.00000000   0.01840491
141.00000000 423.00000000   6.00000000   0.01398601
142.00000000 419.00000000  18.00000000   0.04118993
143.00000000 423.00000000  -7.00000000  -0.01682692
144.00000000 467.00000000  -8.00000000  -0.01742919
145.00000000 483.00000000  30.00000000   0.05847953
146.00000000 449.00000000  -6.00000000  -0.01354402
147.00000000 431.00000000  41.00000000   0.08686441
148.00000000 373.00000000 -11.00000000  -0.03038674
149.00000000 436.00000000 -49.00000000  -0.12661499
150.00000000 497.00000000  50.00000000   0.09140768
151.00000000 380.00000000   5.00000000   0.01298701
152.00000000 417.00000000  -4.00000000  -0.00968523
153.00000000 396.00000000  29.00000000   0.06823529
154.00000000 409.00000000  13.00000000   0.03080569
155.00000000 493.00000000  18.00000000   0.03522505
156.00000000 435.00000000   0.00000000   0.00000000
157.00000000 318.00000000   8.00000000   0.02453988
158.00000000 379.00000000  18.00000000   0.04534005
159.00000000 409.00000000  14.00000000   0.03309693
160.00000000 489.00000000  27.00000000   0.05232558
161.00000000 552.00000000  14.00000000   0.02473498
162.00000000 511.00000000 -12.00000000  -0.02404810
163.00000000 528.00000000  -6.00000000  -0.01149425
164.00000000 478.00000000  49.00000000   0.09297913
165.00000000 378.00000000  46.00000000   0.10849057
166.00000000 425.00000000  25.00000000   0.05555556
167.00000000 309.00000000  -5.00000000  -0.01644737
168.00000000 463.00000000  41.00000000   0.08134921
169.00000000 433.00000000  19.00000000   0.04203540
170.00000000 474.00000000   2.00000000   0.00420168
171.00000000 523.00000000  42.00000000   0.07433628
172.00000000 419.00000000 -29.00000000  -0.07435897
173.00000000 422.00000000   6.00000000   0.01401869
174.00000000 408.00000000 -17.00000000  -0.04347826
175.00000000 403.00000000   2.00000000   0.00493827
176.00000000 441.00000000  35.00000000   0.07352941
177.00000000 410.00000000  -3.00000000  -0.00737101
178.00000000 390.00000000   7.00000000   0.01763224
179.00000000 459.00000000 -19.00000000  -0.04318182
180.00000000 475.00000000  34.00000000   0.06679764
181.00000000 429.00000000  60.00000000   0.12269939
182.00000000 432.00000000  24.00000000   0.05263158
183.00000000 452.00000000  -2.00000000  -0.00444444
184.00000000 507.00000000  -5.00000000  -0.00996016
185.00000000 380.00000000 -20.00000000  -0.05555556
186.00000000 492.00000000  12.00000000   0.02380952
187.00000000 395.00000000  42.00000000   0.09610984
188.00000000 387.00000000  13.00000000   0.03250000
189.00000000 367.00000000   5.00000000   0.01344086
190.00000000 450.00000000 -12.00000000  -0.02739726
191.00000000 386.00000000 -12.00000000  -0.03208556
192.00000000 442.00000000  52.00000000   0.10526316
193.00000000 491.00000000   4.00000000   0.00808081
194.00000000 393.00000000  35.00000000   0.08177570
195.00000000 346.00000000  -2.00000000  -0.00581395
196.00000000 404.00000000 -21.00000000  -0.05483029
197.00000000 478.00000000  22.00000000   0.04400000
198.00000000 420.00000000 -33.00000000  -0.08527132
199.00000000 488.00000000  16.00000000   0.03174603
200.00000000 466.00000000   6.00000000   0.01271186
201.00000000 368.00000000   4.00000000   0.01075269
202.00000000 337.00000000   0.00000000   0.00000000
203.00000000 437.00000000 -18.00000000  -0.04295943
204.00000000 468.00000000 -20.00000000  -0.04464286
205.00000000 473.00000000 -21.00000000  -0.04646018
206.00000000 351.00000000  28.00000000   0.07387863
207.00000000 464.00000000  37.00000000   0.07385230
208.00000000 464.00000000 -44.00000000  -0.10476190
209.00000000 528.00000000  19.00000000   0.03473492
210.00000000 425.00000000 -26.00000000  -0.06516291
211.00000000 447.00000000  17.00000000   0.03663793
212.00000000 378.00000000   8.00000000   0.02072539
213.00000000 396.00000000 -17.00000000  -0.04485488
214.00000000 466.00000000 -25.00000000  -0.05668934
215.00000000 413.00000000 -10.00000000  -0.02481390
216.00000000 401.00000000  -7.00000000  -0.01776650
217.00000000 434.00000000   2.00000000   0.00458716
218.00000000 328.00000000 -11.00000000  -0.03470032
219.00000000 446.00000000 -28.00000000  -0.06698565
220.00000000 332.00000000 -38.00000000  -0.12925170
221.00000000 473.00000000  -3.00000000  -0.00638298
222.00000000 428.00000000 -16.00000000  -0.03883495
223.00000000 388.00000000  -3.00000000  -0.00779221
224.00000000 458.00000000 -22.00000000  -0.05045872
225.00000000 434.00000000  11.00000000   0.02471910
226.00000000 465.00000000   8.00000000   0.01691332
227.00000000 442.00000000 -23.00000000  -0.05489260
228.00000000 513.00000000   6.00000000   0.01156069
229.00000000 395.00000000 -20.00000000  -0.05333333
230.00000000 395.00000000  19.00000000   0.04589372
231.00000000 425.00000000  15.00000000   0.03409091
232.00000000 396.00000000   4.00000000   0.01000000
233.00000000 342.00000000  -4.00000000  -0.01183432
234.00000000 446.00000000  -3.00000000  -0.00677201
235.00000000 434.00000000  -4.00000000  -0.00930233
236.00000000 456.00000000 -16.00000000  -0.03636364
237.00000000 381.00000000 -25.00000000  -0.07022472
238.00000000 477.00000000  19.00000000   0.03830645
239.00000000 424.00000000  48.00000000   0.10169492
240.00000000 408.00000000  34.00000000   0.07692308
241.00000000 454.00000000  -2.00000000  -0.00442478
242.00000000 378.00000000  24.00000000   0.05970149
243.00000000 328.00000000 -16.00000000  -0.05128205
244.00000000 476.00000000   4.00000000   0.00833333
245.00000000 407.00000000  12.00000000   0.02863962
246.00000000 365.00000000 -24.00000000  -0.07038123
247.00000000 376.00000000  -3.00000000  -0.00804290
248.00000000 477.00000000 -39.00000000  -0.08904110
249.00000000 424.00000000 -16.00000000  -0.03921569
250.00000000 331.00000000  -5.00000000  -0.01533742
251.00000000 402.00000000   7.00000000   0.01711491
252.00000000 427.00000000 -26.00000000  -0.06483791
253.00000000 389.00000000  23.00000000   0.05582524
254.00000000 365.00000000  37.00000000   0.09203980
255.00000000 307.00000000  -5.00000000  -0.01655629
256.00000000 390.00000000  -3.00000000  -0.00775194
257.00000000 474.00000000  -7.00000000  -0.01498929
258.00000000 430.00000000  29.00000000   0.06318083
259.00000000 406.00000000 -32.00000000  -0.08556150
260.00000000 353.00000000  39.00000000   0.09948980
261.00000000 408.00000000 -27.00000000  -0.07086614
262.00000000 480.00000000  29.00000000   0.05697446
263.00000000 384.00000000 -26.00000000  -0.07262570
264.00000000 534.00000000  -6.00000000  -0.01136364
265.00000000 407.00000000 -35.00000000  -0.09408602
266.00000000 382.00000000  22.00000000   0.05445545
267.00000000 454.00000000 -48.00000000  -0.11822660
268.00000000 370.00000000 -37.00000000  -0.11111111
269.00000000 438.00000000 -39.00000000  -0.09774436
270.00000000 380.00000000   2.00000000   0.00523560
271.00000000 362.00000000  -7.00000000  -0.01971831
272.00000000 418.00000000   3.00000000   0.00712589
273.00000000 451.00000000  21.00000000   0.04449153
274.00000000 472.00000000  -1.00000000  -0.00212314
275.00000000 368.00000000   4.00000000   0.01075269
276.00000000 431.00000000 -18.00000000  -0.04358354
277.00000000 488.00000000  10.00000000   0.02008032
278.00000000 436.00000000   4.00000000   0.00909091
279.00000000 388.00000000  24.00000000   0.05825243
280.00000000 439.00000000   2.00000000   0.00453515
281.00000000 424.00000000  29.00000000   0.06401766
282.00000000 471.00000000  -7.00000000  -0.01508621
283.00000000 570.00000000 -33.00000000  -0.06145251
284.00000000 395.00000000 -32.00000000  -0.08815427
285.00000000 480.00000000 -58.00000000  -0.13744076
286.00000000 411.00000000 -53.00000000  -0.14804469
287.00000000 427.00000000   1.00000000   0.00233645
288.00000000 408.00000000  -4.00000000  -0.00990099
289.00000000 387.00000000  12.00000000   0.03007519
290.00000000 436.00000000   6.00000000   0.01357466
291.00000000 477.00000000 -22.00000000  -0.04835165
292.00000000 444.00000000 -24.00000000  -0.05714286
293.00000000 411.00000000 -41.00000000  -0.11081081
294.00000000 418.00000000 -20.00000000  -0.05025126
295.00000000 491.00000000  -8.00000000  -0.01656315
296.00000000 407.00000000 -27.00000000  -0.07105263
297.00000000 413.00000000 -44.00000000  -0.11924119
298.00000000 434.00000000 -21.00000000  -0.05084746
299.00000000 386.00000000 -21.00000000  -0.05753425
300.00000000 449.00000000   8.00000000   0.01750547
301.00000000 513.00000000  -2.00000000  -0.00391389
302.00000000 378.00000000 -27.00000000  -0.07692308
303.00000000 292.00000000   5.00000000   0.01683502
304.00000000 431.00000000 -39.00000000  -0.09948980
305.00000000 418.00000000 -18.00000000  -0.04500000
306.00000000 499.00000000 -42.00000000  -0.09190372
307.00000000 463.00000000  15.00000000   0.03138075
308.00000000 512.00000000  -2.00000000  -0.00392157
309.00000000 442.00000000 -11.00000000  -0.02552204
310.00000000 434.00000000 -17.00000000  -0.04076739
311.00000000 451.00000000   4.00000000   0.00879121
312.00000000 473.00000000 -44.00000000  -0.10256410
313.00000000 361.00000000   1.00000000   0.00276243
314.00000000 462.00000000 -23.00000000  -0.05239180
315.00000000 371.00000000 -47.00000000  -0.14506173
316.00000000 400.00000000 -24.00000000  -0.06382979
317.00000000 315.00000000  28.00000000   0.08163265
318.00000000 475.00000000 -19.00000000  -0.04166667
319.00000000 369.00000000 -40.00000000  -0.12158055
320.00000000 502.00000000 -43.00000000  -0.09368192
321.00000000 435.00000000   9.00000000   0.02027027
322.00000000 476.00000000 -14.00000000  -0.03030303
323.00000000 416.00000000  19.00000000   0.04367816
324.00000000 457.00000000  -9.00000000  -0.02008929
325.00000000 494.00000000 -54.00000000  -0.12272727
326.00000000 391.00000000 -23.00000000  -0.06250000
327.00000000 429.00000000 -18.00000000  -0.04379562
328.00000000 556.00000000  -6.00000000  -0.01090909
329.00000000 375.00000000 -34.00000000  -0.09970674
330.00000000 359.00000000  27.00000000   0.06994819
331.00000000 421.00000000 -31.00000000  -0.07948718
332.00000000 438.00000000   6.00000000   0.01351351
333.00000000 400.00000000 -41.00000000  -0.11420613
334.00000000 439.00000000 -21.00000000  -0.05023923
335.00000000 543.00000000  21.00000000   0.03723404
336.00000000 471.00000000  20.00000000   0.04073320
337.00000000 452.00000000   3.00000000   0.00659341
338.00000000 489.00000000 -16.00000000  -0.03382664
339.00000000 376.00000000 -26.00000000  -0.07428571
340.00000000 380.00000000 -38.00000000  -0.11111111
341.00000000 491.00000000 -21.00000000  -0.04468085
342.00000000 550.00000000 -46.00000000  -0.09126984
343.00000000 390.00000000 -30.00000000  -0.08333333
344.00000000 476.00000000 -51.00000000  -0.12000000
345.00000000 395.00000000  -7.00000000  -0.01804124
346.00000000 389.00000000  12.00000000   0.02992519
347.00000000 513.00000000 -24.00000000  -0.04907975
348.00000000 403.00000000 -46.00000000  -0.12885154
349.00000000 614.00000000  24.00000000   0.03761755
350.00000000 370.00000000 -44.00000000  -0.13496933
351.00000000 435.00000000 -43.00000000  -0.10969388
352.00000000 403.00000000  -2.00000000  -0.00498753
353.00000000 352.00000000 -40.00000000  -0.12820513
354.00000000 461.00000000 -25.00000000  -0.05733945
355.00000000 415.00000000  -8.00000000  -0.01965602
356.00000000 463.00000000  -2.00000000  -0.00433839
357.00000000 365.00000000 -13.00000000  -0.03693182
358.00000000 527.00000000 -20.00000000  -0.03944773
359.00000000 438.00000000  -4.00000000  -0.00921659
360.00000000 380.00000000  -5.00000000  -0.01333333
361.00000000 487.00000000 -26.00000000  -0.05639913
362.00000000 451.00000000 -57.00000000  -0.14467005
363.00000000 476.00000000 -51.00000000  -0.12000000
364.00000000 495.00000000 -49.00000000  -0.10986547
365.00000000 444.00000000 -11.00000000  -0.02540416
366.00000000 518.00000000 -11.00000000  -0.02169625
367.00000000 277.00000000 -45.00000000  -0.19396552
368.00000000 425.00000000  16.00000000   0.03628118
369.00000000 380.00000000 -18.00000000  -0.04972376
370.00000000 433.00000000   1.00000000   0.00230415
371.00000000 468.00000000  -5.00000000  -0.01079914
372.00000000 444.00000000 -47.00000000  -0.11838791
373.00000000 522.00000000 -24.00000000  -0.04819277
374.00000000 537.00000000 -13.00000000  -0.02480916
375.00000000 425.00000000 -45.00000000  -0.11842105
376.00000000 375.00000000  19.00000000   0.04822335
377.00000000 454.00000000 -26.00000000  -0.06074766
378.00000000 386.00000000 -18.00000000  -0.04891304
379.00000000 314.00000000 -37.00000000  -0.13357401
380.00000000 418.00000000 -11.00000000  -0.02702703
381.00000000 478.00000000 -47.00000000  -0.10904872
382.00000000 470.00000000 -15.00000000  -0.03296703
383.00000000 443.00000000   7.00000000   0.01555556
384.00000000 478.00000000 -14.00000000  -0.03017241
385.00000000 386.00000000 -43.00000000  -0.12536443
386.00000000 423.00000000 -34.00000000  -0.08740360
387.00000000 422.00000000 -30.00000000  -0.07653061
388.00000000 381.00000000 -58.00000000  -0.17956656
389.00000000 492.00000000 -46.00000000  -0.10313901
390.00000000 401.00000000 -45.00000000  -0.12640449
391.00000000 504.00000000  11.00000000   0.02135922
392.00000000 487.00000000  13.00000000   0.02600000
393.00000000 528.00000000 -11.00000000  -0.02127660
394.00000000 343.00000000 -33.00000000  -0.10645161
395.00000000 484.00000000 -52.00000000  -0.12037037
396.00000000 386.00000000 -42.00000000  -0.12209302
397.00000000 508.00000000 -23.00000000  -0.04742268
398.00000000 491.00000000 -62.00000000  -0.14452214
399.00000000 477.00000000 -11.00000000  -0.02360515
400.00000000 403.00000000  13.00000000   0.03125000
401.00000000 424.00000000  37.00000000   0.08026030
402.00000000 412.00000000 -24.00000000  -0.06185567
403.00000000 466.00000000 -33.00000000  -0.07621247
404.00000000 373.00000000 -25.00000000  -0.07183908
405.00000000 440.00000000 -12.00000000  -0.02803738
406.00000000 443.00000000 -39.00000000  -0.09653465
407.00000000 411.00000000 -15.00000000  -0.03787879
408.00000000 405.00000000 -26.00000000  -0.06860158
409.00000000 426.00000000  -9.00000000  -0.02158273
410.00000000 395.00000000   6.00000000   0.01496259
411.00000000 435.00000000  10.00000000   0.02247191
412.00000000 443.00000000 -53.00000000  -0.13589744
413.00000000 504.00000000 -27.00000000  -0.05660377
414.00000000 515.00000000 -33.00000000  -0.06846473
415.00000000 406.00000000 -10.00000000  -0.02525253
416.00000000 386.00000000 -30.00000000  -0.08426966
417.00000000 454.00000000 -16.00000000  -0.03652968
418.00000000 481.00000000   7.00000000   0.01434426
419.00000000 491.00000000 -44.00000000  -0.09843400
420.00000000 345.00000000 -22.00000000  -0.06811146
421.00000000 377.00000000 -42.00000000  -0.12537313
422.00000000 424.00000000 -42.00000000  -0.10994764
423.00000000 407.00000000 -37.00000000  -0.10000000
424.00000000 422.00000000 -50.00000000  -0.13440860
425.00000000 454.00000000 -11.00000000  -0.02483070
426.00000000 389.00000000 -20.00000000  -0.05420054
427.00000000 439.00000000 -20.00000000  -0.04773270
428.00000000 498.00000000  19.00000000   0.03675048
429.00000000 501.00000000 -27.00000000  -0.05696203
430.00000000 437.00000000 -50.00000000  -0.12919897
431.00000000 386.00000000 -21.00000000  -0.05753425
432.00000000 385.00000000  -1.00000000  -0.00260417
433.00000000 352.00000000 -24.00000000  -0.07317073
434.00000000 387.00000000 -37.00000000  -0.10571429
435.00000000 434.00000000 -58.00000000  -0.15425532
436.00000000 377.00000000 -38.00000000  -0.11209440
437.00000000 383.00000000 -44.00000000  -0.12979351
438.00000000 310.00000000 -53.00000000  -0.20622568
439.00000000 391.00000000 -23.00000000  -0.06250000
440.00000000 384.00000000 -15.00000000  -0.04065041
441.00000000 420.00000000  -6.00000000  -0.01449275
442.00000000 432.00000000  -8.00000000  -0.01886792
443.00000000 488.00000000 -50.00000000  -0.11415525
444.00000000 403.00000000 -45.00000000  -0.12569832
445.00000000 487.00000000  48.00000000   0.08971963
446.00000000 528.00000000 -15.00000000  -0.02923977
447.00000000 461.00000000  11.00000000   0.02330508
448.00000000 427.00000000 -30.00000000  -0.07556675
449.00000000 464.00000000 -25.00000000  -0.05694761
450.00000000 390.00000000 -36.00000000  -0.10169492
451.00000000 505.00000000 -20.00000000  -0.04123711
452.00000000 398.00000000 -15.00000000  -0.03916449
453.00000000 435.00000000 -11.00000000  -0.02594340
454.00000000 410.00000000 -19.00000000  -0.04859335
455.00000000 425.00000000 -23.00000000  -0.05721393
456.00000000 373.00000000 -25.00000000  -0.07183908
457.00000000 431.00000000 -15.00000000  -0.03605769
458.00000000 489.00000000 -34.00000000  -0.07472527
459.00000000 469.00000000  -9.00000000  -0.01956522
460.00000000 386.00000000 -35.00000000  -0.09971510
461.00000000 449.00000000  -3.00000000  -0.00672646
462.00000000 394.00000000 -14.00000000  -0.03684211
463.00000000 417.00000000 -23.00000000  -0.05837563
464.00000000 341.00000000 -19.00000000  -0.05900621
465.00000000 339.00000000 -28.00000000  -0.09003215
466.00000000 404.00000000 -35.00000000  -0.09485095
467.00000000 344.00000000   7.00000000   0.01994302
468.00000000 451.00000000 -26.00000000  -0.06117647
469.00000000 408.00000000 -31.00000000  -0.08222812
470.00000000 431.00000000 -30.00000000  -0.07481297
471.00000000 440.00000000 -29.00000000  -0.07055961
472.00000000 463.00000000 -27.00000000  -0.06192661
473.00000000 458.00000000 -33.00000000  -0.07764706
474.00000000 416.00000000  12.00000000   0.02803738
475.00000000 408.00000000   0.00000000   0.00000000
476.00000000 425.00000000 -46.00000000  -0.12137203
477.00000000 450.00000000 -26.00000000  -0.06132075
478.00000000 458.00000000  38.00000000   0.07661290
479.00000000 358.00000000 -24.00000000  -0.07185629
480.00000000 431.00000000 -16.00000000  -0.03855422
481.00000000 410.00000000 -68.00000000  -0.19883041
482.00000000 481.00000000 -57.00000000  -0.13443396
483.00000000 432.00000000 -14.00000000  -0.03349282
484.00000000 472.00000000   8.00000000   0.01666667
485.00000000 322.00000000 -11.00000000  -0.03536977
486.00000000 371.00000000 -30.00000000  -0.08797654
487.00000000 395.00000000 -40.00000000  -0.11267606
488.00000000 629.00000000  -7.00000000  -0.01125402
489.00000000 481.00000000 -25.00000000  -0.05482456
490.00000000 484.00000000 -42.00000000  -0.09502262
491.00000000 420.00000000  19.00000000   0.04328018
492.00000000 371.00000000  -4.00000000  -0.01089918
493.00000000 346.00000000 -45.00000000  -0.14950166
494.00000000 456.00000000  30.00000000   0.06172840
495.00000000 359.00000000 -37.00000000  -0.11490683
496.00000000 335.00000000 -22.00000000  -0.07028754
497.00000000 370.00000000 -42.00000000  -0.12804878
498.00000000 274.00000000 -22.00000000  -0.08730159
499.00000000 346.00000000 -72.00000000  -0.26277372
500.00000000 361.00000000 -56.00000000  -0.18360656
