# Supplementary material for: Ubiquitin transfer by a RING E3 ligase occurs from a closed E2~ubiquitin conformation
Source: Nat Commun. 2020 Jun 5;11:2846. doi: 10.1038/s41467-020-16666-y (PMC7275055; doi:10.1038/s41467-020-16666-y)
Supplement: Supplementary file 4 — Source Data [file 41467_2020_16666_MOESM4_ESM.zip › Source_Data/Figures/Figure_5/Figure_5a/ASCII_NoRNF4/16_185with_fret.dat]

 30.00000000 237.00000000 104.00000000   0.30498534
 31.00000000 163.00000000 158.00000000   0.49221184
 32.00000000 255.00000000  81.00000000   0.24107143
 33.00000000 309.00000000  91.00000000   0.22750000
 34.00000000 207.00000000  91.00000000   0.30536913
 35.00000000 224.00000000  89.00000000   0.28434505
 36.00000000 189.00000000  92.00000000   0.32740214
 37.00000000 194.00000000  67.00000000   0.25670498
 38.00000000 278.00000000  93.00000000   0.25067385
 39.00000000 260.00000000  83.00000000   0.24198251
 40.00000000 215.00000000  64.00000000   0.22939068
 41.00000000 206.00000000  58.00000000   0.21969697
 42.00000000 271.00000000 106.00000000   0.28116711
 43.00000000 217.00000000 112.00000000   0.34042553
 44.00000000 236.00000000  73.00000000   0.23624595
 45.00000000 219.00000000  67.00000000   0.23426573
 46.00000000 293.00000000  94.00000000   0.24289406
 47.00000000 231.00000000 112.00000000   0.32653061
 48.00000000 215.00000000  84.00000000   0.28093645
 49.00000000 230.00000000 119.00000000   0.34097421
 50.00000000 268.00000000  60.00000000   0.18292683
 51.00000000 229.00000000  96.00000000   0.29538462
 52.00000000 221.00000000 111.00000000   0.33433735
 53.00000000 180.00000000  86.00000000   0.32330827
 54.00000000 236.00000000  73.00000000   0.23624595
 55.00000000 219.00000000 157.00000000   0.41755319
 56.00000000 287.00000000  92.00000000   0.24274406
 57.00000000 192.00000000  81.00000000   0.29670330
 58.00000000 201.00000000  60.00000000   0.22988506
 59.00000000 259.00000000  63.00000000   0.19565217
 60.00000000 170.00000000 109.00000000   0.39068100
 61.00000000 231.00000000  55.00000000   0.19230769
 62.00000000 257.00000000 102.00000000   0.28412256
 63.00000000 252.00000000  55.00000000   0.17915309
 64.00000000 197.00000000  58.00000000   0.22745098
 65.00000000 208.00000000  40.00000000   0.16129032
 66.00000000 264.00000000  80.00000000   0.23255814
 67.00000000 232.00000000  48.00000000   0.17142857
 68.00000000 178.00000000  42.00000000   0.19090909
 69.00000000 293.00000000  80.00000000   0.21447721
 70.00000000 222.00000000  41.00000000   0.15589354
 71.00000000 256.00000000  96.00000000   0.27272727
 72.00000000 172.00000000  80.00000000   0.31746032
 73.00000000 136.00000000  44.00000000   0.24444444
 74.00000000 146.00000000  98.00000000   0.40163934
 75.00000000 266.00000000  41.00000000   0.13355049
 76.00000000 298.00000000  33.00000000   0.09969789
 77.00000000 308.00000000  60.00000000   0.16304348
 78.00000000 242.00000000 102.00000000   0.29651163
 79.00000000 281.00000000  79.00000000   0.21944444
 80.00000000 233.00000000  71.00000000   0.23355263
 81.00000000 189.00000000  80.00000000   0.29739777
 82.00000000 214.00000000  69.00000000   0.24381625
 83.00000000 272.00000000  61.00000000   0.18318318
 84.00000000 311.00000000  93.00000000   0.23019802
 85.00000000 246.00000000  58.00000000   0.19078947
 86.00000000 196.00000000  20.00000000   0.09259259
 87.00000000 313.00000000  35.00000000   0.10057471
 88.00000000 228.00000000  82.00000000   0.26451613
 89.00000000 201.00000000  29.00000000   0.12608696
 90.00000000 194.00000000  89.00000000   0.31448763
 91.00000000 202.00000000  45.00000000   0.18218623
 92.00000000 212.00000000 114.00000000   0.34969325
 93.00000000 232.00000000  64.00000000   0.21621622
 94.00000000 238.00000000  96.00000000   0.28742515
 95.00000000 183.00000000  51.00000000   0.21794872
 96.00000000 236.00000000  59.00000000   0.20000000
 97.00000000 261.00000000  59.00000000   0.18437500
 98.00000000 209.00000000  42.00000000   0.16733068
 99.00000000 165.00000000  50.00000000   0.23255814
100.00000000 186.00000000  84.00000000   0.31111111
101.00000000 279.00000000  60.00000000   0.17699115
102.00000000 214.00000000  11.00000000   0.04888889
103.00000000  60.00000000 -63.00000000  21.00000000
104.00000000  71.00000000 -29.00000000  -0.69047619
105.00000000  51.00000000 -56.00000000  11.20000000
106.00000000  47.00000000  -1.00000000  -0.02173913
107.00000000  34.00000000  10.00000000   0.22727273
108.00000000  41.00000000 -32.00000000  -3.55555556
109.00000000  48.00000000 -31.00000000  -1.82352941
110.00000000  19.00000000  34.00000000   0.64150943
111.00000000  54.00000000   1.00000000   0.01818182
112.00000000  46.00000000 -28.00000000  -1.55555556
113.00000000  94.00000000 -11.00000000  -0.13253012
114.00000000   8.00000000  39.00000000   0.82978723
115.00000000  46.00000000 -35.00000000  -3.18181818
116.00000000 133.00000000  20.00000000   0.13071895
117.00000000  94.00000000  -5.00000000  -0.05617978
118.00000000  79.00000000 -11.00000000  -0.16176471
119.00000000  82.00000000  17.00000000   0.17171717
120.00000000  28.00000000 -25.00000000  -8.33333333
121.00000000  91.00000000 -41.00000000  -0.82000000
122.00000000 130.00000000 -11.00000000  -0.09243697
123.00000000  70.00000000 -38.00000000  -1.18750000
124.00000000  31.00000000   8.00000000   0.20512821
125.00000000  69.00000000 -40.00000000  -1.37931034
126.00000000  44.00000000  -6.00000000  -0.15789474
127.00000000  66.00000000 -45.00000000  -2.14285714
128.00000000  51.00000000  22.00000000   0.30136986
129.00000000  50.00000000  -4.00000000  -0.08695652
130.00000000  75.00000000 -57.00000000  -3.16666667
131.00000000  74.00000000  14.00000000   0.15909091
132.00000000  58.00000000 -11.00000000  -0.23404255
133.00000000  34.00000000  -1.00000000  -0.03030303
134.00000000  86.00000000 -26.00000000  -0.43333333
135.00000000  39.00000000   5.00000000   0.11363636
136.00000000  86.00000000 -19.00000000  -0.28358209
137.00000000  60.00000000 -18.00000000  -0.42857143
138.00000000  61.00000000 -18.00000000  -0.41860465
139.00000000  50.00000000  -6.00000000  -0.13636364
140.00000000  35.00000000  31.00000000   0.46969697
141.00000000  40.00000000  -5.00000000  -0.14285714
142.00000000  86.00000000  -6.00000000  -0.07500000
143.00000000  65.00000000 -37.00000000  -1.32142857
144.00000000  49.00000000 -16.00000000  -0.48484848
145.00000000  66.00000000 -20.00000000  -0.43478261
146.00000000  88.00000000 -41.00000000  -0.87234043
147.00000000 104.00000000 -11.00000000  -0.11827957
148.00000000  46.00000000 -10.00000000  -0.27777778
149.00000000  41.00000000 -10.00000000  -0.32258065
150.00000000 130.00000000 -10.00000000  -0.08333333
151.00000000  50.00000000 -19.00000000  -0.61290323
152.00000000  78.00000000 -54.00000000  -2.25000000
153.00000000  20.00000000  -1.00000000  -0.05263158
154.00000000  48.00000000 -13.00000000  -0.37142857
155.00000000 100.00000000 -12.00000000  -0.13636364
156.00000000  68.00000000 -14.00000000  -0.25925926
157.00000000  44.00000000  -1.00000000  -0.02325581
158.00000000  75.00000000  44.00000000   0.36974790
159.00000000  96.00000000 -24.00000000  -0.33333333
160.00000000  96.00000000  -7.00000000  -0.07865169
161.00000000  63.00000000 -24.00000000  -0.61538462
162.00000000  69.00000000 -37.00000000  -1.15625000
163.00000000  42.00000000 -11.00000000  -0.35483871
164.00000000  49.00000000 -35.00000000  -2.50000000
165.00000000  58.00000000  10.00000000   0.14705882
166.00000000  67.00000000  15.00000000   0.18292683
167.00000000  91.00000000   5.00000000   0.05208333
168.00000000  52.00000000   0.00000000   0.00000000
169.00000000  57.00000000 -20.00000000  -0.54054054
170.00000000  84.00000000 -12.00000000  -0.16666667
171.00000000  76.00000000 -10.00000000  -0.15151515
172.00000000  48.00000000  28.00000000   0.36842105
173.00000000  79.00000000 -35.00000000  -0.79545455
174.00000000  12.00000000 -25.00000000   1.92307692
175.00000000  71.00000000 -10.00000000  -0.16393443
176.00000000  60.00000000 -18.00000000  -0.42857143
177.00000000  84.00000000 -34.00000000  -0.68000000
178.00000000 105.00000000  21.00000000   0.16666667
179.00000000 122.00000000 -30.00000000  -0.32608696
180.00000000 119.00000000 -36.00000000  -0.43373494
181.00000000  64.00000000 -62.00000000 -31.00000000
182.00000000  51.00000000 -55.00000000  13.75000000
183.00000000  87.00000000 -50.00000000  -1.35135135
184.00000000  31.00000000 -28.00000000  -9.33333333
185.00000000  64.00000000   8.00000000   0.11111111
186.00000000  67.00000000  -9.00000000  -0.15517241
187.00000000 112.00000000 -51.00000000  -0.83606557
188.00000000  91.00000000 -54.00000000  -1.45945946
189.00000000  64.00000000 -22.00000000  -0.52380952
190.00000000  94.00000000 -22.00000000  -0.30555556
191.00000000  90.00000000 -38.00000000  -0.73076923
192.00000000  25.00000000 -23.00000000 -11.50000000
193.00000000  48.00000000 -16.00000000  -0.50000000
194.00000000  78.00000000 -51.00000000  -1.88888889
195.00000000  68.00000000 -42.00000000  -1.61538462
196.00000000  56.00000000 -24.00000000  -0.75000000
197.00000000  38.00000000 -37.00000000 -37.00000000
198.00000000  75.00000000 -34.00000000  -0.82926829
199.00000000  51.00000000   3.00000000   0.05555556
200.00000000  23.00000000  -6.00000000  -0.35294118
201.00000000  76.00000000 -22.00000000  -0.40740741
202.00000000  70.00000000  -6.00000000  -0.09375000
203.00000000  35.00000000 -34.00000000 -34.00000000
204.00000000  44.00000000 -44.00000000   0.50000000
205.00000000  70.00000000 -36.00000000  -1.05882353
206.00000000  25.00000000 -13.00000000  -1.08333333
207.00000000 134.00000000   9.00000000   0.06293706
208.00000000  55.00000000   4.00000000   0.06779661
209.00000000  56.00000000 -60.00000000  15.00000000
210.00000000  99.00000000 -17.00000000  -0.20731707
211.00000000  38.00000000 -49.00000000   4.45454545
212.00000000  70.00000000  26.00000000   0.27083333
213.00000000  60.00000000 -15.00000000  -0.33333333
214.00000000 117.00000000 -33.00000000  -0.39285714
215.00000000  46.00000000 -33.00000000  -2.53846154
216.00000000  82.00000000  10.00000000   0.10869565
217.00000000  75.00000000  10.00000000   0.11764706
218.00000000 167.00000000   3.00000000   0.01764706
219.00000000  71.00000000 -40.00000000  -1.29032258
220.00000000  81.00000000 -49.00000000  -1.53125000
221.00000000  29.00000000 -37.00000000   4.62500000
222.00000000 132.00000000 -39.00000000  -0.41935484
223.00000000 101.00000000 -50.00000000  -0.98039216
224.00000000  59.00000000  10.00000000   0.14492754
225.00000000  47.00000000 -57.00000000   5.70000000
226.00000000  51.00000000 -16.00000000  -0.45714286
227.00000000  65.00000000   1.00000000   0.01515152
228.00000000  80.00000000 -40.00000000  -1.00000000
229.00000000 105.00000000 -31.00000000  -0.41891892
230.00000000  25.00000000 -12.00000000  -0.92307692
231.00000000 158.00000000 -28.00000000  -0.21538462
232.00000000 101.00000000  -1.00000000  -0.01000000
233.00000000  67.00000000 -37.00000000  -1.23333333
234.00000000 116.00000000 -29.00000000  -0.33333333
235.00000000  57.00000000 -51.00000000  -8.50000000
236.00000000  49.00000000 -18.00000000  -0.58064516
237.00000000  83.00000000  18.00000000   0.17821782
238.00000000  60.00000000 -53.00000000  -7.57142857
239.00000000  78.00000000 -31.00000000  -0.65957447
240.00000000  50.00000000 -23.00000000  -0.85185185
241.00000000  78.00000000 -29.00000000  -0.59183673
242.00000000  44.00000000 -71.00000000   2.62962963
243.00000000  91.00000000 -49.00000000  -1.16666667
244.00000000 114.00000000 -45.00000000  -0.65217391
245.00000000  50.00000000  -7.00000000  -0.16279070
246.00000000  18.00000000 -23.00000000   4.60000000
247.00000000  33.00000000 -12.00000000  -0.57142857
248.00000000  73.00000000 -54.00000000  -2.84210526
249.00000000  97.00000000 -31.00000000  -0.46969697
250.00000000  92.00000000 -45.00000000  -0.95744681
251.00000000  64.00000000   7.00000000   0.09859155
252.00000000  52.00000000 -13.00000000  -0.33333333
253.00000000  63.00000000 -31.00000000  -0.96875000
254.00000000  28.00000000  -4.00000000  -0.16666667
255.00000000  81.00000000 -39.00000000  -0.92857143
256.00000000  94.00000000 -24.00000000  -0.34285714
257.00000000  56.00000000 -23.00000000  -0.69696970
258.00000000  41.00000000 -13.00000000  -0.46428571
259.00000000  62.00000000 -17.00000000  -0.37777778
260.00000000  35.00000000 -21.00000000  -1.50000000
261.00000000  53.00000000 -21.00000000  -0.65625000
262.00000000  68.00000000 -29.00000000  -0.74358974
263.00000000  84.00000000 -27.00000000  -0.47368421
264.00000000  84.00000000 -14.00000000  -0.20000000
265.00000000  63.00000000 -23.00000000  -0.57500000
266.00000000  55.00000000 -53.00000000 -26.50000000
267.00000000  41.00000000 -19.00000000  -0.86363636
268.00000000 120.00000000 -49.00000000  -0.69014085
269.00000000  84.00000000  -3.00000000  -0.03703704
270.00000000 108.00000000 -25.00000000  -0.30120482
271.00000000  48.00000000 -43.00000000  -8.60000000
272.00000000  98.00000000   5.00000000   0.04854369
273.00000000  52.00000000   1.00000000   0.01886792
274.00000000  67.00000000 -33.00000000  -0.97058824
275.00000000  67.00000000 -28.00000000  -0.71794872
276.00000000  37.00000000 -20.00000000  -1.17647059
277.00000000  91.00000000 -31.00000000  -0.51666667
278.00000000  99.00000000  -6.00000000  -0.06451613
279.00000000  78.00000000 -35.00000000  -0.81395349
280.00000000  40.00000000 -39.00000000 -39.00000000
281.00000000  33.00000000  17.00000000   0.34000000
282.00000000  49.00000000  -3.00000000  -0.06521739
283.00000000  95.00000000 -23.00000000  -0.31944444
284.00000000  30.00000000 -33.00000000  11.00000000
285.00000000 222.00000000  -3.00000000  -0.01369863
286.00000000  39.00000000  -3.00000000  -0.08333333
287.00000000  54.00000000 -18.00000000  -0.50000000
288.00000000  62.00000000 -45.00000000  -2.64705882
289.00000000  52.00000000 -16.00000000  -0.44444444
290.00000000  47.00000000 -38.00000000  -4.22222222
291.00000000  72.00000000 -70.00000000 -35.00000000
292.00000000  27.00000000 -22.00000000  -4.40000000
293.00000000 100.00000000 -53.00000000  -1.12765957
294.00000000  62.00000000 -51.00000000  -4.63636364
295.00000000  41.00000000 -29.00000000  -2.41666667
296.00000000  86.00000000 -21.00000000  -0.32307692
297.00000000  55.00000000 -34.00000000  -1.61904762
298.00000000  53.00000000 -45.00000000  -5.62500000
299.00000000  67.00000000 -19.00000000  -0.39583333
300.00000000  77.00000000 -38.00000000  -0.97435897
301.00000000  66.00000000  -4.00000000  -0.06451613
302.00000000 115.00000000 -40.00000000  -0.53333333
303.00000000  73.00000000 -58.00000000  -3.86666667
304.00000000 120.00000000 -16.00000000  -0.15384615
305.00000000  88.00000000  -5.00000000  -0.06024096
306.00000000  59.00000000 -47.00000000  -3.91666667
307.00000000  86.00000000 -14.00000000  -0.19444444
308.00000000  29.00000000 -55.00000000   2.11538462
309.00000000  43.00000000 -21.00000000  -0.95454545
310.00000000  88.00000000 -54.00000000  -1.58823529
311.00000000  70.00000000 -37.00000000  -1.12121212
312.00000000  71.00000000 -18.00000000  -0.33962264
313.00000000  13.00000000 -22.00000000   2.44444444
314.00000000  32.00000000 -13.00000000  -0.68421053
315.00000000  67.00000000 -19.00000000  -0.39583333
316.00000000  26.00000000 -40.00000000   2.85714286
317.00000000  79.00000000  -2.00000000  -0.02597403
318.00000000  43.00000000 -48.00000000   9.60000000
319.00000000 104.00000000 -52.00000000  -1.00000000
320.00000000 146.00000000   4.00000000   0.02666667
321.00000000  68.00000000  13.00000000   0.16049383
322.00000000  54.00000000 -24.00000000  -0.80000000
323.00000000 102.00000000 -48.00000000  -0.88888889
324.00000000  22.00000000 -43.00000000   2.04761905
325.00000000  84.00000000   3.00000000   0.03448276
326.00000000  67.00000000  11.00000000   0.14102564
327.00000000  72.00000000   8.00000000   0.10000000
328.00000000  60.00000000   6.00000000   0.09090909
329.00000000  51.00000000 -56.00000000  11.20000000
330.00000000  57.00000000 -35.00000000  -1.59090909
331.00000000 124.00000000 -45.00000000  -0.56962025
332.00000000  43.00000000 -62.00000000   3.26315789
333.00000000  61.00000000  16.00000000   0.20779221
334.00000000  33.00000000 -20.00000000  -1.53846154
335.00000000  79.00000000 -55.00000000  -2.29166667
336.00000000  68.00000000 -26.00000000  -0.61904762
337.00000000  53.00000000 -23.00000000  -0.76666667
338.00000000  70.00000000 -52.00000000  -2.88888889
339.00000000  78.00000000 -30.00000000  -0.62500000
340.00000000  91.00000000 -42.00000000  -0.85714286
341.00000000  48.00000000  19.00000000   0.28358209
342.00000000  70.00000000 -41.00000000  -1.41379310
343.00000000  95.00000000 -19.00000000  -0.25000000
344.00000000  45.00000000 -16.00000000  -0.55172414
345.00000000  54.00000000 -35.00000000  -1.84210526
346.00000000  76.00000000 -17.00000000  -0.28813559
347.00000000  82.00000000 -47.00000000  -1.34285714
348.00000000  65.00000000 -61.00000000 -15.25000000
349.00000000  69.00000000 -75.00000000  12.50000000
350.00000000   1.00000000 -21.00000000   1.05000000
351.00000000  81.00000000 -20.00000000  -0.32786885
352.00000000  78.00000000 -55.00000000  -2.39130435
353.00000000  49.00000000 -18.00000000  -0.58064516
354.00000000  70.00000000 -21.00000000  -0.42857143
355.00000000  34.00000000 -52.00000000   2.88888889
356.00000000  70.00000000 -53.00000000  -3.11764706
357.00000000  78.00000000 -42.00000000  -1.16666667
358.00000000  74.00000000 -56.00000000  -3.11111111
359.00000000  69.00000000 -48.00000000  -2.28571429
360.00000000  67.00000000 -40.00000000  -1.48148148
361.00000000   6.00000000 -48.00000000   1.14285714
362.00000000 108.00000000 -38.00000000  -0.54285714
363.00000000  35.00000000 -44.00000000   4.88888889
364.00000000  82.00000000   4.00000000   0.04651163
365.00000000  89.00000000 -57.00000000  -1.78125000
366.00000000  85.00000000 -50.00000000  -1.42857143
367.00000000  62.00000000 -36.00000000  -1.38461538
368.00000000  68.00000000 -43.00000000  -1.72000000
369.00000000  91.00000000 -36.00000000  -0.65454545
370.00000000  50.00000000 -42.00000000  -5.25000000
371.00000000  29.00000000 -32.00000000  10.66666667
372.00000000  43.00000000 -42.00000000 -42.00000000
373.00000000 126.00000000 -61.00000000  -0.93846154
374.00000000  55.00000000 -26.00000000  -0.89655172
375.00000000  66.00000000 -25.00000000  -0.60975610
376.00000000  36.00000000  11.00000000   0.23404255
377.00000000  39.00000000 -57.00000000   3.16666667
378.00000000 101.00000000 -33.00000000  -0.48529412
379.00000000  75.00000000 -58.00000000  -3.41176471
380.00000000  26.00000000 -18.00000000  -2.25000000
381.00000000  38.00000000 -29.00000000  -3.22222222
382.00000000  55.00000000 -37.00000000  -2.05555556
383.00000000  64.00000000 -38.00000000  -1.46153846
384.00000000 148.00000000 -26.00000000  -0.21311475
385.00000000  67.00000000 -55.00000000  -4.58333333
386.00000000  54.00000000 -18.00000000  -0.50000000
387.00000000  81.00000000 -29.00000000  -0.55769231
388.00000000  37.00000000 -27.00000000  -2.70000000
389.00000000  54.00000000 -65.00000000   5.90909091
390.00000000  91.00000000 -54.00000000  -1.45945946
391.00000000  51.00000000 -35.00000000  -2.18750000
392.00000000 105.00000000 -19.00000000  -0.22093023
393.00000000  57.00000000 -52.00000000 -10.40000000
394.00000000  31.00000000 -24.00000000  -3.42857143
395.00000000  11.00000000  -8.00000000  -2.66666667
396.00000000  96.00000000 -36.00000000  -0.60000000
397.00000000  38.00000000 -73.00000000   2.08571429
398.00000000 104.00000000 -21.00000000  -0.25301205
399.00000000   8.00000000 -39.00000000   1.25806452
400.00000000  35.00000000 -22.00000000  -1.69230769
401.00000000  89.00000000   2.00000000   0.02197802
402.00000000  89.00000000 -22.00000000  -0.32835821
403.00000000  85.00000000 -25.00000000  -0.41666667
404.00000000 111.00000000 -17.00000000  -0.18085106
405.00000000  86.00000000 -34.00000000  -0.65384615
406.00000000  25.00000000 -44.00000000   2.31578947
407.00000000 103.00000000 -52.00000000  -1.01960784
408.00000000  34.00000000 -48.00000000   3.42857143
409.00000000  -3.00000000 -62.00000000   0.95384615
410.00000000  79.00000000 -27.00000000  -0.51923077
411.00000000  30.00000000  -3.00000000  -0.11111111
412.00000000  46.00000000   1.00000000   0.02127660
413.00000000  65.00000000 -18.00000000  -0.38297872
414.00000000  95.00000000 -48.00000000  -1.02127660
415.00000000  47.00000000 -33.00000000  -2.35714286
416.00000000  42.00000000 -63.00000000   3.00000000
417.00000000  82.00000000 -41.00000000  -1.00000000
418.00000000  61.00000000 -43.00000000  -2.38888889
419.00000000  23.00000000 -69.00000000   1.50000000
420.00000000 124.00000000 -39.00000000  -0.45882353
421.00000000  63.00000000 -67.00000000  16.75000000
422.00000000  79.00000000 -59.00000000  -2.95000000
423.00000000  77.00000000 -20.00000000  -0.35087719
424.00000000  53.00000000 -33.00000000  -1.65000000
425.00000000 105.00000000 -70.00000000  -2.00000000
426.00000000  60.00000000 -21.00000000  -0.53846154
427.00000000  69.00000000 -57.00000000  -4.75000000
428.00000000  37.00000000 -12.00000000  -0.48000000
429.00000000  98.00000000 -34.00000000  -0.53125000
430.00000000  93.00000000 -49.00000000  -1.11363636
431.00000000  72.00000000 -56.00000000  -3.50000000
432.00000000  75.00000000 -43.00000000  -1.34375000
433.00000000   0.00000000 -43.00000000   1.00000000
434.00000000  61.00000000 -18.00000000  -0.41860465
435.00000000  71.00000000  -8.00000000  -0.12698413
436.00000000  22.00000000 -40.00000000   2.22222222
437.00000000  51.00000000 -65.00000000   4.64285714
438.00000000  35.00000000 -41.00000000   6.83333333
439.00000000  62.00000000 -33.00000000  -1.13793103
440.00000000  56.00000000 -41.00000000  -2.73333333
441.00000000  71.00000000 -55.00000000  -3.43750000
442.00000000  72.00000000 -43.00000000  -1.48275862
443.00000000  57.00000000 -66.00000000   7.33333333
444.00000000 110.00000000 -35.00000000  -0.46666667
445.00000000  59.00000000  16.00000000   0.21333333
446.00000000  64.00000000  14.00000000   0.17948718
447.00000000  78.00000000 -19.00000000  -0.32203390
448.00000000  48.00000000 -49.00000000  49.00000000
449.00000000  64.00000000 -31.00000000  -0.93939394
450.00000000  46.00000000 -46.00000000   0.50000000
451.00000000  73.00000000 -30.00000000  -0.69767442
452.00000000  55.00000000 -42.00000000  -3.23076923
453.00000000  82.00000000 -33.00000000  -0.67346939
454.00000000  79.00000000 -49.00000000  -1.63333333
455.00000000  52.00000000 -46.00000000  -7.66666667
456.00000000  45.00000000 -50.00000000  10.00000000
457.00000000  38.00000000 -37.00000000 -37.00000000
458.00000000 103.00000000 -28.00000000  -0.37333333
459.00000000  91.00000000 -41.00000000  -0.82000000
460.00000000  61.00000000 -60.00000000 -60.00000000
461.00000000  63.00000000 -29.00000000  -0.85294118
462.00000000  79.00000000 -38.00000000  -0.92682927
463.00000000  62.00000000 -39.00000000  -1.69565217
464.00000000  36.00000000 -26.00000000  -2.60000000
465.00000000  69.00000000 -41.00000000  -1.46428571
466.00000000  69.00000000 -12.00000000  -0.21052632
467.00000000  34.00000000 -23.00000000  -2.09090909
468.00000000  16.00000000 -50.00000000   1.47058824
469.00000000  64.00000000 -35.00000000  -1.20689655
470.00000000  82.00000000 -12.00000000  -0.17142857
471.00000000  42.00000000 -15.00000000  -0.55555556
472.00000000  53.00000000 -35.00000000  -1.94444444
473.00000000 110.00000000 -26.00000000  -0.30952381
474.00000000  39.00000000 -65.00000000   2.50000000
475.00000000  43.00000000 -19.00000000  -0.79166667
476.00000000  30.00000000 -59.00000000   2.03448276
477.00000000  34.00000000 -37.00000000  12.33333333
478.00000000 107.00000000 -58.00000000  -1.18367347
479.00000000 112.00000000 -40.00000000  -0.55555556
480.00000000  45.00000000 -46.00000000  46.00000000
481.00000000  76.00000000 -35.00000000  -0.85365854
482.00000000  53.00000000 -53.00000000   0.50000000
483.00000000  24.00000000 -11.00000000  -0.84615385
484.00000000  49.00000000 -56.00000000   8.00000000
485.00000000 124.00000000 -62.00000000  -1.00000000
486.00000000  49.00000000 -51.00000000  25.50000000
487.00000000  87.00000000 -71.00000000  -4.43750000
488.00000000  55.00000000 -45.00000000  -4.50000000
489.00000000  52.00000000 -58.00000000   9.66666667
490.00000000  29.00000000 -42.00000000   3.23076923
491.00000000  80.00000000 -52.00000000  -1.85714286
492.00000000  20.00000000 -51.00000000   1.64516129
493.00000000  39.00000000 -33.00000000  -5.50000000
494.00000000  81.00000000 -56.00000000  -2.24000000
495.00000000  41.00000000 -38.00000000 -12.66666667
496.00000000  53.00000000 -58.00000000  11.60000000
497.00000000  46.00000000 -24.00000000  -1.09090909
498.00000000  92.00000000 -16.00000000  -0.21052632
499.00000000  67.00000000 -62.00000000 -12.40000000
500.00000000  71.00000000 -54.00000000  -3.17647059
