# Supplementary material for: Ubiquitin transfer by a RING E3 ligase occurs from a closed E2~ubiquitin conformation
Source: Nat Commun. 2020 Jun 5;11:2846. doi: 10.1038/s41467-020-16666-y (PMC7275055; doi:10.1038/s41467-020-16666-y)
Supplement: Supplementary file 4 — Source Data [file 41467_2020_16666_MOESM4_ESM.zip › Source_Data/Figures/Figure_5/Figure_5a/ASCII_NoRNF4/16_186with_fret.dat]

 30.00000000 375.00000000  53.00000000   0.12383178
 31.00000000 446.00000000 103.00000000   0.18761384
 32.00000000 344.00000000  83.00000000   0.19437939
 33.00000000 319.00000000  54.00000000   0.14477212
 34.00000000 421.00000000 126.00000000   0.23034735
 35.00000000 361.00000000  67.00000000   0.15654206
 36.00000000 360.00000000  55.00000000   0.13253012
 37.00000000 270.00000000 114.00000000   0.29687500
 38.00000000 346.00000000 110.00000000   0.24122807
 39.00000000 333.00000000  93.00000000   0.21830986
 40.00000000 380.00000000 149.00000000   0.28166352
 41.00000000 345.00000000  70.00000000   0.16867470
 42.00000000 315.00000000 111.00000000   0.26056338
 43.00000000 356.00000000  76.00000000   0.17592593
 44.00000000 367.00000000  75.00000000   0.16968326
 45.00000000 296.00000000 108.00000000   0.26732673
 46.00000000 407.00000000  63.00000000   0.13404255
 47.00000000 382.00000000 -10.00000000  -0.02688172
 48.00000000 368.00000000  54.00000000   0.12796209
 49.00000000 365.00000000  69.00000000   0.15898618
 50.00000000 372.00000000  79.00000000   0.17516630
 51.00000000 422.00000000  91.00000000   0.17738791
 52.00000000 337.00000000  67.00000000   0.16584158
 53.00000000 321.00000000  44.00000000   0.12054795
 54.00000000 396.00000000  56.00000000   0.12389381
 55.00000000 311.00000000  61.00000000   0.16397849
 56.00000000 408.00000000  60.00000000   0.12820513
 57.00000000 352.00000000  56.00000000   0.13725490
 58.00000000 408.00000000 114.00000000   0.21839080
 59.00000000 311.00000000  64.00000000   0.17066667
 60.00000000 425.00000000 100.00000000   0.19047619
 61.00000000 364.00000000   7.00000000   0.01886792
 62.00000000 426.00000000  46.00000000   0.09745763
 63.00000000 381.00000000  78.00000000   0.16993464
 64.00000000 377.00000000  10.00000000   0.02583979
 65.00000000 333.00000000  86.00000000   0.20525060
 66.00000000 372.00000000  22.00000000   0.05583756
 67.00000000 363.00000000  55.00000000   0.13157895
 68.00000000 337.00000000  30.00000000   0.08174387
 69.00000000 280.00000000  31.00000000   0.09967846
 70.00000000 478.00000000 118.00000000   0.19798658
 71.00000000 336.00000000  67.00000000   0.16625310
 72.00000000 423.00000000  60.00000000   0.12422360
 73.00000000 406.00000000   9.00000000   0.02168675
 74.00000000 377.00000000  75.00000000   0.16592920
 75.00000000 429.00000000  59.00000000   0.12090164
 76.00000000 391.00000000   6.00000000   0.01511335
 77.00000000 362.00000000  77.00000000   0.17539863
 78.00000000 249.00000000  74.00000000   0.22910217
 79.00000000 368.00000000  38.00000000   0.09359606
 80.00000000 388.00000000  82.00000000   0.17446809
 81.00000000 468.00000000  35.00000000   0.06958250
 82.00000000 435.00000000  72.00000000   0.14201183
 83.00000000 341.00000000  48.00000000   0.12339332
 84.00000000 451.00000000  80.00000000   0.15065913
 85.00000000 393.00000000  58.00000000   0.12860310
 86.00000000 392.00000000  73.00000000   0.15698925
 87.00000000 369.00000000  75.00000000   0.16891892
 88.00000000 400.00000000 116.00000000   0.22480620
 89.00000000 496.00000000  49.00000000   0.08990826
 90.00000000 433.00000000  14.00000000   0.03131991
 91.00000000 392.00000000  21.00000000   0.05084746
 92.00000000 364.00000000  91.00000000   0.20000000
 93.00000000 460.00000000  74.00000000   0.13857678
 94.00000000 415.00000000  71.00000000   0.14609053
 95.00000000 492.00000000  94.00000000   0.16040956
 96.00000000 435.00000000  94.00000000   0.17769376
 97.00000000 340.00000000  71.00000000   0.17274939
 98.00000000 422.00000000 107.00000000   0.20226843
 99.00000000 408.00000000  49.00000000   0.10722101
100.00000000 453.00000000  50.00000000   0.09940358
101.00000000 339.00000000  28.00000000   0.07629428
102.00000000 390.00000000  87.00000000   0.18238994
103.00000000 443.00000000  44.00000000   0.09034908
104.00000000 379.00000000  46.00000000   0.10823529
105.00000000 448.00000000  44.00000000   0.08943089
106.00000000 330.00000000  66.00000000   0.16666667
107.00000000 471.00000000  40.00000000   0.07827789
108.00000000 460.00000000 105.00000000   0.18584071
109.00000000 378.00000000  62.00000000   0.14090909
110.00000000 392.00000000  88.00000000   0.18333333
111.00000000 432.00000000  70.00000000   0.13944223
112.00000000 430.00000000  66.00000000   0.13306452
113.00000000 411.00000000  14.00000000   0.03294118
114.00000000 469.00000000  81.00000000   0.14727273
115.00000000 543.00000000  15.00000000   0.02688172
116.00000000 460.00000000  10.00000000   0.02127660
117.00000000 381.00000000  11.00000000   0.02806122
118.00000000 441.00000000  60.00000000   0.11976048
119.00000000 389.00000000  66.00000000   0.14505495
120.00000000 508.00000000 -14.00000000  -0.02834008
121.00000000 587.00000000  44.00000000   0.06973059
122.00000000 433.00000000 -17.00000000  -0.04086538
123.00000000 493.00000000  19.00000000   0.03710938
124.00000000 460.00000000  16.00000000   0.03361345
125.00000000 330.00000000  55.00000000   0.14285714
126.00000000 478.00000000  28.00000000   0.05533597
127.00000000 470.00000000  -3.00000000  -0.00642398
128.00000000 535.00000000  21.00000000   0.03776978
129.00000000 485.00000000  12.00000000   0.02414487
130.00000000 427.00000000  27.00000000   0.05947137
131.00000000 391.00000000 -13.00000000  -0.03439153
132.00000000 459.00000000  23.00000000   0.04771784
133.00000000 441.00000000  -8.00000000  -0.01847575
134.00000000 464.00000000  39.00000000   0.07753479
135.00000000 502.00000000  29.00000000   0.05461394
136.00000000 489.00000000  65.00000000   0.11732852
137.00000000 466.00000000   0.00000000   0.00000000
138.00000000 441.00000000  48.00000000   0.09815951
139.00000000 485.00000000 -32.00000000  -0.07064018
140.00000000 447.00000000   1.00000000   0.00223214
141.00000000 453.00000000  24.00000000   0.05031447
142.00000000 480.00000000  22.00000000   0.04382470
143.00000000 420.00000000  22.00000000   0.04977376
144.00000000 505.00000000 -24.00000000  -0.04989605
145.00000000 552.00000000 -18.00000000  -0.03370787
146.00000000 419.00000000  36.00000000   0.07912088
147.00000000 566.00000000   8.00000000   0.01393728
148.00000000 463.00000000   6.00000000   0.01279318
149.00000000 437.00000000 -13.00000000  -0.03066038
150.00000000 378.00000000  17.00000000   0.04303797
151.00000000 481.00000000  41.00000000   0.07854406
152.00000000 495.00000000  34.00000000   0.06427221
153.00000000 428.00000000   1.00000000   0.00233100
154.00000000 486.00000000  -4.00000000  -0.00829876
155.00000000 550.00000000  46.00000000   0.07718121
156.00000000 501.00000000 -15.00000000  -0.03086420
157.00000000 445.00000000 -12.00000000  -0.02771363
158.00000000 432.00000000 -43.00000000  -0.11053985
159.00000000 384.00000000  15.00000000   0.03759398
160.00000000 467.00000000  12.00000000   0.02505219
161.00000000 431.00000000  34.00000000   0.07311828
162.00000000 484.00000000  55.00000000   0.10204082
163.00000000 409.00000000  40.00000000   0.08908686
164.00000000 471.00000000  10.00000000   0.02079002
165.00000000 510.00000000  41.00000000   0.07441016
166.00000000 450.00000000  61.00000000   0.11937378
167.00000000 387.00000000 -20.00000000  -0.05449591
168.00000000 589.00000000 -25.00000000  -0.04432624
169.00000000 517.00000000  41.00000000   0.07347670
170.00000000 451.00000000  11.00000000   0.02380952
171.00000000 414.00000000  -5.00000000  -0.01222494
172.00000000 551.00000000  -3.00000000  -0.00547445
173.00000000 359.00000000  21.00000000   0.05526316
174.00000000 326.00000000  89.00000000   0.21445783
175.00000000 493.00000000  23.00000000   0.04457364
176.00000000 398.00000000  12.00000000   0.02926829
177.00000000 416.00000000   6.00000000   0.01421801
178.00000000 459.00000000   3.00000000   0.00649351
179.00000000 540.00000000  24.00000000   0.04255319
180.00000000 474.00000000  45.00000000   0.08670520
181.00000000 529.00000000   8.00000000   0.01489758
182.00000000 420.00000000  15.00000000   0.03448276
183.00000000 466.00000000  21.00000000   0.04312115
184.00000000 421.00000000  59.00000000   0.12291667
185.00000000 488.00000000  19.00000000   0.03747535
186.00000000 440.00000000  -3.00000000  -0.00686499
187.00000000 448.00000000  23.00000000   0.04883227
188.00000000 544.00000000  -1.00000000  -0.00184162
189.00000000 507.00000000  21.00000000   0.03977273
190.00000000 496.00000000  33.00000000   0.06238185
191.00000000 413.00000000 -13.00000000  -0.03250000
192.00000000 407.00000000 -10.00000000  -0.02518892
193.00000000 485.00000000  -5.00000000  -0.01041667
194.00000000 461.00000000  -5.00000000  -0.01096491
195.00000000 479.00000000  63.00000000   0.11623616
196.00000000 476.00000000  21.00000000   0.04225352
197.00000000 484.00000000  14.00000000   0.02811245
198.00000000 484.00000000  16.00000000   0.03200000
199.00000000 450.00000000 -22.00000000  -0.05140187
200.00000000 437.00000000  65.00000000   0.12948207
201.00000000 337.00000000  14.00000000   0.03988604
202.00000000 434.00000000  15.00000000   0.03340757
203.00000000 514.00000000   5.00000000   0.00963391
204.00000000 434.00000000 -10.00000000  -0.02358491
205.00000000 454.00000000  31.00000000   0.06391753
206.00000000 565.00000000 -19.00000000  -0.03479853
207.00000000 444.00000000  15.00000000   0.03267974
208.00000000 558.00000000  37.00000000   0.06218487
209.00000000 501.00000000  17.00000000   0.03281853
210.00000000 513.00000000  41.00000000   0.07400722
211.00000000 344.00000000  -2.00000000  -0.00584795
212.00000000 451.00000000  26.00000000   0.05450734
213.00000000 485.00000000  -3.00000000  -0.00622407
214.00000000 587.00000000  46.00000000   0.07266983
215.00000000 474.00000000 -18.00000000  -0.03947368
216.00000000 369.00000000  21.00000000   0.05384615
217.00000000 414.00000000  18.00000000   0.04166667
218.00000000 410.00000000  19.00000000   0.04428904
219.00000000 357.00000000 -18.00000000  -0.05309735
220.00000000 483.00000000  -1.00000000  -0.00207469
221.00000000 454.00000000  36.00000000   0.07346939
222.00000000 436.00000000 -11.00000000  -0.02588235
223.00000000 459.00000000 -45.00000000  -0.10869565
224.00000000 447.00000000 -11.00000000  -0.02522936
225.00000000 505.00000000  16.00000000   0.03071017
226.00000000 547.00000000 -50.00000000  -0.10060362
227.00000000 457.00000000  38.00000000   0.07676768
228.00000000 388.00000000   5.00000000   0.01272265
229.00000000 496.00000000   7.00000000   0.01391650
230.00000000 515.00000000  -3.00000000  -0.00585938
231.00000000 408.00000000  30.00000000   0.06849315
232.00000000 395.00000000  36.00000000   0.08352668
233.00000000 550.00000000 -47.00000000  -0.09343936
234.00000000 507.00000000 -12.00000000  -0.02424242
235.00000000 456.00000000  21.00000000   0.04402516
236.00000000 471.00000000 -23.00000000  -0.05133929
237.00000000 469.00000000  22.00000000   0.04480652
238.00000000 460.00000000  13.00000000   0.02748414
239.00000000 472.00000000  17.00000000   0.03476483
240.00000000 514.00000000 -17.00000000  -0.03420523
241.00000000 491.00000000  13.00000000   0.02579365
242.00000000 395.00000000  -6.00000000  -0.01542416
243.00000000 484.00000000  31.00000000   0.06019417
244.00000000 522.00000000 -11.00000000  -0.02152642
245.00000000 424.00000000  11.00000000   0.02528736
246.00000000 504.00000000  -1.00000000  -0.00198807
247.00000000 512.00000000 -21.00000000  -0.04276986
248.00000000 446.00000000  11.00000000   0.02407002
249.00000000 462.00000000  20.00000000   0.04149378
250.00000000 433.00000000  25.00000000   0.05458515
251.00000000 481.00000000  -3.00000000  -0.00627615
252.00000000 358.00000000  14.00000000   0.03763441
253.00000000 491.00000000  22.00000000   0.04288499
254.00000000 459.00000000 -36.00000000  -0.08510638
255.00000000 574.00000000  23.00000000   0.03852596
256.00000000 426.00000000  -2.00000000  -0.00471698
257.00000000 506.00000000  -7.00000000  -0.01402806
258.00000000 453.00000000  23.00000000   0.04831933
259.00000000 533.00000000  34.00000000   0.05996473
260.00000000 497.00000000   0.00000000   0.00000000
261.00000000 467.00000000 -21.00000000  -0.04708520
262.00000000 492.00000000  -7.00000000  -0.01443299
263.00000000 490.00000000  12.00000000   0.02390438
264.00000000 491.00000000  31.00000000   0.05938697
265.00000000 349.00000000  19.00000000   0.05163043
266.00000000 487.00000000   4.00000000   0.00814664
267.00000000 415.00000000  28.00000000   0.06320542
268.00000000 526.00000000  -3.00000000  -0.00573614
269.00000000 397.00000000 -31.00000000  -0.08469945
270.00000000 400.00000000 -43.00000000  -0.12044818
271.00000000 488.00000000  27.00000000   0.05242718
272.00000000 486.00000000  32.00000000   0.06177606
273.00000000 565.00000000  24.00000000   0.04074703
274.00000000 515.00000000  56.00000000   0.09807356
275.00000000 506.00000000  16.00000000   0.03065134
276.00000000 499.00000000   8.00000000   0.01577909
277.00000000 518.00000000 -18.00000000  -0.03600000
278.00000000 426.00000000  12.00000000   0.02739726
279.00000000 408.00000000  47.00000000   0.10329670
280.00000000 564.00000000  53.00000000   0.08589951
281.00000000 480.00000000 -25.00000000  -0.05494505
282.00000000 504.00000000  57.00000000   0.10160428
283.00000000 471.00000000  11.00000000   0.02282158
284.00000000 523.00000000   5.00000000   0.00946970
285.00000000 491.00000000 -14.00000000  -0.02935010
286.00000000 454.00000000  27.00000000   0.05613306
287.00000000 484.00000000  35.00000000   0.06743738
288.00000000 517.00000000 -26.00000000  -0.05295316
289.00000000 514.00000000   6.00000000   0.01153846
290.00000000 492.00000000  21.00000000   0.04093567
291.00000000 420.00000000  57.00000000   0.11949686
292.00000000 577.00000000 -31.00000000  -0.05677656
293.00000000 461.00000000  44.00000000   0.08712871
294.00000000 467.00000000 -35.00000000  -0.08101852
295.00000000 447.00000000  -8.00000000  -0.01822323
296.00000000 509.00000000   5.00000000   0.00972763
297.00000000 439.00000000   6.00000000   0.01348315
298.00000000 440.00000000  59.00000000   0.11823647
299.00000000 488.00000000 -23.00000000  -0.04946237
300.00000000 470.00000000  35.00000000   0.06930693
301.00000000 498.00000000  17.00000000   0.03300971
302.00000000 394.00000000 -29.00000000  -0.07945205
303.00000000 349.00000000  32.00000000   0.08398950
304.00000000 463.00000000   2.00000000   0.00430108
305.00000000 455.00000000  20.00000000   0.04210526
306.00000000 491.00000000 -32.00000000  -0.06971678
307.00000000 375.00000000  47.00000000   0.11137441
308.00000000 413.00000000 -32.00000000  -0.08398950
309.00000000 479.00000000 -19.00000000  -0.04130435
310.00000000 456.00000000  -4.00000000  -0.00884956
311.00000000 446.00000000  19.00000000   0.04086022
312.00000000 410.00000000  21.00000000   0.04872390
313.00000000 582.00000000  -6.00000000  -0.01041667
314.00000000 553.00000000  25.00000000   0.04325260
315.00000000 463.00000000  20.00000000   0.04140787
316.00000000 449.00000000  34.00000000   0.07039337
317.00000000 524.00000000  -2.00000000  -0.00383142
318.00000000 544.00000000 -14.00000000  -0.02641509
319.00000000 553.00000000   3.00000000   0.00539568
320.00000000 466.00000000   8.00000000   0.01687764
321.00000000 577.00000000   4.00000000   0.00688468
322.00000000 438.00000000  -3.00000000  -0.00689655
323.00000000 523.00000000  24.00000000   0.04387569
324.00000000 392.00000000 -31.00000000  -0.08587258
325.00000000 439.00000000 -52.00000000  -0.13436693
326.00000000 472.00000000  25.00000000   0.05030181
327.00000000 470.00000000 -27.00000000  -0.06094808
328.00000000 419.00000000  19.00000000   0.04337900
329.00000000 408.00000000  65.00000000   0.13742072
330.00000000 453.00000000  39.00000000   0.07926829
331.00000000 446.00000000  37.00000000   0.07660455
332.00000000 463.00000000  12.00000000   0.02526316
333.00000000 450.00000000  18.00000000   0.03846154
334.00000000 429.00000000 -43.00000000  -0.11139896
335.00000000 397.00000000   4.00000000   0.00997506
336.00000000 426.00000000   9.00000000   0.02068966
337.00000000 332.00000000  13.00000000   0.03768116
338.00000000 426.00000000  31.00000000   0.06783370
339.00000000 390.00000000  10.00000000   0.02500000
340.00000000 392.00000000   2.00000000   0.00507614
341.00000000 325.00000000  14.00000000   0.04129794
342.00000000 525.00000000  14.00000000   0.02597403
343.00000000 509.00000000 -18.00000000  -0.03665988
344.00000000 510.00000000  53.00000000   0.09413854
345.00000000 390.00000000  33.00000000   0.07801418
346.00000000 578.00000000  22.00000000   0.03666667
347.00000000 485.00000000  -6.00000000  -0.01252610
348.00000000 458.00000000 -20.00000000  -0.04566210
349.00000000 522.00000000  20.00000000   0.03690037
350.00000000 396.00000000 -16.00000000  -0.04210526
351.00000000 450.00000000  71.00000000   0.13627639
352.00000000 511.00000000   2.00000000   0.00389864
353.00000000 502.00000000   2.00000000   0.00396825
354.00000000 497.00000000 -12.00000000  -0.02474227
355.00000000 349.00000000   2.00000000   0.00569801
356.00000000 396.00000000  23.00000000   0.05489260
357.00000000 444.00000000   2.00000000   0.00448430
358.00000000 545.00000000 -10.00000000  -0.01869159
359.00000000 482.00000000  -9.00000000  -0.01902748
360.00000000 353.00000000 -10.00000000  -0.02915452
361.00000000 432.00000000  36.00000000   0.07692308
362.00000000 403.00000000 -20.00000000  -0.05221932
363.00000000 500.00000000  35.00000000   0.06542056
364.00000000 546.00000000  15.00000000   0.02673797
365.00000000 391.00000000  21.00000000   0.05097087
366.00000000 553.00000000  38.00000000   0.06429780
367.00000000 494.00000000  -3.00000000  -0.00610998
368.00000000 496.00000000   0.00000000   0.00000000
369.00000000 392.00000000  33.00000000   0.07764706
370.00000000 439.00000000   3.00000000   0.00678733
371.00000000 499.00000000  47.00000000   0.08608059
372.00000000 581.00000000  -2.00000000  -0.00345423
373.00000000 430.00000000   7.00000000   0.01601831
374.00000000 503.00000000  59.00000000   0.10498221
375.00000000 413.00000000   5.00000000   0.01196172
376.00000000 486.00000000  49.00000000   0.09158879
377.00000000 404.00000000  35.00000000   0.07972665
378.00000000 477.00000000   2.00000000   0.00417537
379.00000000 452.00000000  26.00000000   0.05439331
380.00000000 427.00000000  14.00000000   0.03174603
381.00000000 560.00000000  18.00000000   0.03114187
382.00000000 395.00000000  16.00000000   0.03892944
383.00000000 451.00000000  18.00000000   0.03837953
384.00000000 486.00000000  -4.00000000  -0.00829876
385.00000000 414.00000000 -11.00000000  -0.02729529
386.00000000 460.00000000  30.00000000   0.06122449
387.00000000 471.00000000 -18.00000000  -0.03973510
388.00000000 480.00000000   5.00000000   0.01030928
389.00000000 380.00000000   5.00000000   0.01298701
390.00000000 397.00000000  63.00000000   0.13695652
391.00000000 497.00000000  -2.00000000  -0.00404040
392.00000000 537.00000000 -28.00000000  -0.05500982
393.00000000 555.00000000   8.00000000   0.01420959
394.00000000 385.00000000  -5.00000000  -0.01315789
395.00000000 386.00000000   1.00000000   0.00258398
396.00000000 402.00000000   4.00000000   0.00985222
397.00000000 508.00000000 -28.00000000  -0.05833333
398.00000000 466.00000000  15.00000000   0.03118503
399.00000000 415.00000000   3.00000000   0.00717703
400.00000000 472.00000000  53.00000000   0.10095238
401.00000000 421.00000000  28.00000000   0.06236080
402.00000000 428.00000000  -6.00000000  -0.01421801
403.00000000 439.00000000 -12.00000000  -0.02810304
404.00000000 526.00000000  36.00000000   0.06405694
405.00000000 503.00000000  12.00000000   0.02330097
406.00000000 409.00000000 -11.00000000  -0.02763819
407.00000000 495.00000000  14.00000000   0.02750491
408.00000000 617.00000000 -18.00000000  -0.03005008
409.00000000 485.00000000 -17.00000000  -0.03632479
410.00000000 430.00000000 -14.00000000  -0.03365385
411.00000000 516.00000000 -10.00000000  -0.01976285
412.00000000 462.00000000  -7.00000000  -0.01538462
413.00000000 526.00000000  -9.00000000  -0.01740812
414.00000000 496.00000000  17.00000000   0.03313840
415.00000000 468.00000000  26.00000000   0.05263158
416.00000000 414.00000000  31.00000000   0.06966292
417.00000000 455.00000000   4.00000000   0.00871460
418.00000000 497.00000000 -17.00000000  -0.03541667
419.00000000 439.00000000  40.00000000   0.08350731
420.00000000 488.00000000  19.00000000   0.03747535
421.00000000 418.00000000   6.00000000   0.01415094
422.00000000 524.00000000  -8.00000000  -0.01550388
423.00000000 465.00000000  34.00000000   0.06813627
424.00000000 402.00000000   9.00000000   0.02189781
425.00000000 466.00000000 -16.00000000  -0.03555556
426.00000000 459.00000000   9.00000000   0.01923077
427.00000000 439.00000000 -10.00000000  -0.02331002
428.00000000 525.00000000  45.00000000   0.07894737
429.00000000 471.00000000   9.00000000   0.01875000
430.00000000 428.00000000 -33.00000000  -0.08354430
431.00000000 461.00000000 -26.00000000  -0.05977011
432.00000000 425.00000000   4.00000000   0.00932401
433.00000000 497.00000000  26.00000000   0.04971319
434.00000000 480.00000000 -25.00000000  -0.05494505
435.00000000 377.00000000 -19.00000000  -0.05307263
436.00000000 500.00000000 -35.00000000  -0.07526882
437.00000000 457.00000000  71.00000000   0.13446970
438.00000000 484.00000000  41.00000000   0.07809524
439.00000000 483.00000000 -21.00000000  -0.04545455
440.00000000 419.00000000  19.00000000   0.04337900
441.00000000 400.00000000 -20.00000000  -0.05263158
442.00000000 468.00000000 -13.00000000  -0.02857143
443.00000000 430.00000000 -30.00000000  -0.07500000
444.00000000 412.00000000  -3.00000000  -0.00733496
445.00000000 538.00000000  22.00000000   0.03928571
446.00000000 459.00000000 -12.00000000  -0.02684564
447.00000000 388.00000000 -22.00000000  -0.06010929
448.00000000 392.00000000  33.00000000   0.07764706
449.00000000 560.00000000  -9.00000000  -0.01633394
450.00000000 457.00000000 -18.00000000  -0.04100228
451.00000000 495.00000000  11.00000000   0.02173913
452.00000000 421.00000000  23.00000000   0.05180180
453.00000000 505.00000000 -16.00000000  -0.03271984
454.00000000 428.00000000   9.00000000   0.02059497
455.00000000 429.00000000 -29.00000000  -0.07250000
456.00000000 397.00000000   0.00000000   0.00000000
457.00000000 401.00000000 -18.00000000  -0.04699739
458.00000000 557.00000000  -2.00000000  -0.00360360
459.00000000 478.00000000 -22.00000000  -0.04824561
460.00000000 445.00000000  -6.00000000  -0.01366743
461.00000000 564.00000000  -5.00000000  -0.00894454
462.00000000 514.00000000  10.00000000   0.01908397
463.00000000 350.00000000  13.00000000   0.03581267
464.00000000 473.00000000  16.00000000   0.03271984
465.00000000 527.00000000 -14.00000000  -0.02729045
466.00000000 428.00000000  17.00000000   0.03820225
467.00000000 387.00000000 -19.00000000  -0.05163043
468.00000000 412.00000000   3.00000000   0.00722892
469.00000000 435.00000000  66.00000000   0.13173653
470.00000000 489.00000000  29.00000000   0.05598456
471.00000000 421.00000000 -12.00000000  -0.02933985
472.00000000 402.00000000   2.00000000   0.00495050
473.00000000 554.00000000  17.00000000   0.02977233
474.00000000 488.00000000  20.00000000   0.03937008
475.00000000 432.00000000   2.00000000   0.00460829
476.00000000 394.00000000  -4.00000000  -0.01025641
477.00000000 279.00000000 -28.00000000  -0.11155378
478.00000000 526.00000000 -11.00000000  -0.02135922
479.00000000 343.00000000  -8.00000000  -0.02388060
480.00000000 346.00000000 -26.00000000  -0.08125000
481.00000000 474.00000000   7.00000000   0.01455301
482.00000000 456.00000000  -1.00000000  -0.00219780
483.00000000 424.00000000  13.00000000   0.02974828
484.00000000 420.00000000 -17.00000000  -0.04218362
485.00000000 479.00000000  19.00000000   0.03815261
486.00000000 539.00000000 -33.00000000  -0.06521739
487.00000000 451.00000000  -7.00000000  -0.01576577
488.00000000 474.00000000  52.00000000   0.09885932
489.00000000 466.00000000  29.00000000   0.05858586
490.00000000 398.00000000 -40.00000000  -0.11173184
491.00000000 451.00000000 -19.00000000  -0.04398148
492.00000000 490.00000000  37.00000000   0.07020873
493.00000000 428.00000000 -26.00000000  -0.06467662
494.00000000 429.00000000  12.00000000   0.02721088
495.00000000 535.00000000  11.00000000   0.02014652
496.00000000 426.00000000   7.00000000   0.01616628
497.00000000 491.00000000  -5.00000000  -0.01028807
498.00000000 489.00000000 -27.00000000  -0.05844156
499.00000000 411.00000000  46.00000000   0.10065646
500.00000000 397.00000000 -15.00000000  -0.03926702
