# Supplementary material for: Ubiquitin transfer by a RING E3 ligase occurs from a closed E2~ubiquitin conformation
Source: Nat Commun. 2020 Jun 5;11:2846. doi: 10.1038/s41467-020-16666-y (PMC7275055; doi:10.1038/s41467-020-16666-y)
Supplement: Supplementary file 4 — Source Data [file 41467_2020_16666_MOESM4_ESM.zip › Source_Data/Figures/Figure_5/Figure_5a/ASCII_NoRNF4/16_18with_fret.dat]

 30.00000000 196.00000000 172.00000000   0.46739130
 31.00000000 238.00000000 187.00000000   0.44000000
 32.00000000 290.00000000 233.00000000   0.44550669
 33.00000000 209.00000000 215.00000000   0.50707547
 34.00000000 222.00000000 290.00000000   0.56640625
 35.00000000 210.00000000 267.00000000   0.55974843
 36.00000000 235.00000000 193.00000000   0.45093458
 37.00000000 283.00000000 189.00000000   0.40042373
 38.00000000 246.00000000 323.00000000   0.56766257
 39.00000000 254.00000000 153.00000000   0.37592138
 40.00000000 278.00000000 167.00000000   0.37528090
 41.00000000 212.00000000 181.00000000   0.46055980
 42.00000000 246.00000000 214.00000000   0.46521739
 43.00000000 352.00000000 170.00000000   0.32567050
 44.00000000 224.00000000 250.00000000   0.52742616
 45.00000000 228.00000000 211.00000000   0.48063781
 46.00000000 187.00000000 215.00000000   0.53482587
 47.00000000 345.00000000 199.00000000   0.36580882
 48.00000000 178.00000000 207.00000000   0.53766234
 49.00000000 253.00000000 136.00000000   0.34961440
 50.00000000 157.00000000 286.00000000   0.64559819
 51.00000000 187.00000000 161.00000000   0.46264368
 52.00000000 339.00000000 162.00000000   0.32335329
 53.00000000 289.00000000 207.00000000   0.41733871
 54.00000000 315.00000000 141.00000000   0.30921053
 55.00000000 255.00000000 181.00000000   0.41513761
 56.00000000 324.00000000 197.00000000   0.37811900
 57.00000000 246.00000000 199.00000000   0.44719101
 58.00000000 204.00000000 249.00000000   0.54966887
 59.00000000 350.00000000 242.00000000   0.40878378
 60.00000000 252.00000000 185.00000000   0.42334096
 61.00000000 258.00000000 246.00000000   0.48809524
 62.00000000 302.00000000 202.00000000   0.40079365
 63.00000000 178.00000000 210.00000000   0.54123711
 64.00000000 246.00000000 204.00000000   0.45333333
 65.00000000 251.00000000  91.00000000   0.26608187
 66.00000000 152.00000000 227.00000000   0.59894459
 67.00000000 220.00000000 178.00000000   0.44723618
 68.00000000 265.00000000 182.00000000   0.40715884
 69.00000000 243.00000000 160.00000000   0.39702233
 70.00000000 238.00000000 208.00000000   0.46636771
 71.00000000 275.00000000 199.00000000   0.41983122
 72.00000000 211.00000000 194.00000000   0.47901235
 73.00000000 260.00000000 247.00000000   0.48717949
 74.00000000 234.00000000 176.00000000   0.42926829
 75.00000000 212.00000000 259.00000000   0.54989384
 76.00000000 179.00000000 197.00000000   0.52393617
 77.00000000 159.00000000 211.00000000   0.57027027
 78.00000000 218.00000000 336.00000000   0.60649819
 79.00000000 271.00000000 189.00000000   0.41086957
 80.00000000 199.00000000 207.00000000   0.50985222
 81.00000000 189.00000000 196.00000000   0.50909091
 82.00000000 222.00000000 130.00000000   0.36931818
 83.00000000 269.00000000 144.00000000   0.34866828
 84.00000000 270.00000000 203.00000000   0.42917548
 85.00000000 215.00000000 299.00000000   0.58171206
 86.00000000 250.00000000 161.00000000   0.39172749
 87.00000000 179.00000000 233.00000000   0.56553398
 88.00000000 153.00000000 318.00000000   0.67515924
 89.00000000 136.00000000 187.00000000   0.57894737
 90.00000000 207.00000000 274.00000000   0.56964657
 91.00000000 185.00000000 213.00000000   0.53517588
 92.00000000 201.00000000 258.00000000   0.56209150
 93.00000000 249.00000000 206.00000000   0.45274725
 94.00000000 259.00000000 185.00000000   0.41666667
 95.00000000 203.00000000 190.00000000   0.48346056
 96.00000000 183.00000000 215.00000000   0.54020101
 97.00000000 272.00000000 198.00000000   0.42127660
 98.00000000 251.00000000 192.00000000   0.43340858
 99.00000000 245.00000000 204.00000000   0.45434298
100.00000000 257.00000000 242.00000000   0.48496994
101.00000000 252.00000000 190.00000000   0.42986425
102.00000000 193.00000000 262.00000000   0.57582418
103.00000000 203.00000000 228.00000000   0.52900232
104.00000000 312.00000000 194.00000000   0.38339921
105.00000000 221.00000000 226.00000000   0.50559284
106.00000000 323.00000000 163.00000000   0.33539095
107.00000000 236.00000000 219.00000000   0.48131868
108.00000000 252.00000000 215.00000000   0.46038544
109.00000000 247.00000000 202.00000000   0.44988864
110.00000000 184.00000000 226.00000000   0.55121951
111.00000000 406.00000000 106.00000000   0.20703125
112.00000000 523.00000000  59.00000000   0.10137457
113.00000000 569.00000000  92.00000000   0.13918306
114.00000000 529.00000000  21.00000000   0.03818182
115.00000000 613.00000000  29.00000000   0.04517134
116.00000000 537.00000000  17.00000000   0.03068592
117.00000000 521.00000000  73.00000000   0.12289562
118.00000000 542.00000000  73.00000000   0.11869919
119.00000000 582.00000000  50.00000000   0.07911392
120.00000000 564.00000000  79.00000000   0.12286159
121.00000000 602.00000000  40.00000000   0.06230530
122.00000000 498.00000000  53.00000000   0.09618875
123.00000000 630.00000000  49.00000000   0.07216495
124.00000000 580.00000000 115.00000000   0.16546763
125.00000000 590.00000000  39.00000000   0.06200318
126.00000000 511.00000000  17.00000000   0.03219697
127.00000000 469.00000000  38.00000000   0.07495069
128.00000000 527.00000000  49.00000000   0.08506944
129.00000000 636.00000000  20.00000000   0.03048780
130.00000000 555.00000000  50.00000000   0.08264463
131.00000000 477.00000000  13.00000000   0.02653061
132.00000000 495.00000000  61.00000000   0.10971223
133.00000000 676.00000000  82.00000000   0.10817942
134.00000000 583.00000000  26.00000000   0.04269294
135.00000000 625.00000000  58.00000000   0.08491947
136.00000000 518.00000000  48.00000000   0.08480565
137.00000000 471.00000000  56.00000000   0.10626186
138.00000000 492.00000000  21.00000000   0.04093567
139.00000000 524.00000000  -3.00000000  -0.00575816
140.00000000 385.00000000  86.00000000   0.18259023
141.00000000 727.00000000  47.00000000   0.06072351
142.00000000 693.00000000  41.00000000   0.05585831
143.00000000 542.00000000  85.00000000   0.13556619
144.00000000 654.00000000  18.00000000   0.02678571
145.00000000 613.00000000 103.00000000   0.14385475
146.00000000 511.00000000  45.00000000   0.08093525
147.00000000 490.00000000  89.00000000   0.15371330
148.00000000 531.00000000  71.00000000   0.11794020
149.00000000 539.00000000  20.00000000   0.03577818
150.00000000 570.00000000  12.00000000   0.02061856
151.00000000 540.00000000  61.00000000   0.10149750
152.00000000 507.00000000  47.00000000   0.08483755
153.00000000 536.00000000 102.00000000   0.15987461
154.00000000 572.00000000  58.00000000   0.09206349
155.00000000 519.00000000  62.00000000   0.10671256
156.00000000 477.00000000  18.00000000   0.03636364
157.00000000 515.00000000  74.00000000   0.12563667
158.00000000 635.00000000  56.00000000   0.08104197
159.00000000 639.00000000  53.00000000   0.07658960
160.00000000 607.00000000  69.00000000   0.10207101
161.00000000 471.00000000  54.00000000   0.10285714
162.00000000 510.00000000  37.00000000   0.06764168
163.00000000 525.00000000  66.00000000   0.11167513
164.00000000 602.00000000  26.00000000   0.04140127
165.00000000 734.00000000  26.00000000   0.03421053
166.00000000 634.00000000  85.00000000   0.11821975
167.00000000 569.00000000  47.00000000   0.07629870
168.00000000 696.00000000 102.00000000   0.12781955
169.00000000 583.00000000 -14.00000000  -0.02460457
170.00000000 663.00000000  10.00000000   0.01485884
171.00000000 665.00000000 -14.00000000  -0.02150538
172.00000000 565.00000000  40.00000000   0.06611570
173.00000000 544.00000000  59.00000000   0.09784411
174.00000000 597.00000000  72.00000000   0.10762332
175.00000000 615.00000000  77.00000000   0.11127168
176.00000000 531.00000000   8.00000000   0.01484230
177.00000000 570.00000000  41.00000000   0.06710311
178.00000000 634.00000000  70.00000000   0.09943182
179.00000000 587.00000000 120.00000000   0.16973126
180.00000000 533.00000000  49.00000000   0.08419244
181.00000000 607.00000000  47.00000000   0.07186544
182.00000000 572.00000000  41.00000000   0.06688418
183.00000000 566.00000000   7.00000000   0.01221640
184.00000000 640.00000000  10.00000000   0.01538462
185.00000000 599.00000000  28.00000000   0.04465710
186.00000000 623.00000000  71.00000000   0.10230548
187.00000000 566.00000000  53.00000000   0.08562197
188.00000000 648.00000000  12.00000000   0.01818182
189.00000000 608.00000000  61.00000000   0.09118087
190.00000000 624.00000000  35.00000000   0.05311077
191.00000000 617.00000000  71.00000000   0.10319767
192.00000000 513.00000000  44.00000000   0.07899461
193.00000000 506.00000000  56.00000000   0.09964413
194.00000000 541.00000000  15.00000000   0.02697842
195.00000000 643.00000000  42.00000000   0.06131387
196.00000000 627.00000000  -3.00000000  -0.00480769
197.00000000 606.00000000  10.00000000   0.01623377
198.00000000 571.00000000  63.00000000   0.09936909
199.00000000 592.00000000   4.00000000   0.00671141
200.00000000 542.00000000  38.00000000   0.06551724
201.00000000 560.00000000  71.00000000   0.11251981
202.00000000 591.00000000  30.00000000   0.04830918
203.00000000 571.00000000  59.00000000   0.09365079
204.00000000 583.00000000  43.00000000   0.06869010
205.00000000 585.00000000  72.00000000   0.10958904
206.00000000 539.00000000  35.00000000   0.06097561
207.00000000 644.00000000  32.00000000   0.04733728
208.00000000 524.00000000  28.00000000   0.05072464
209.00000000 550.00000000  65.00000000   0.10569106
210.00000000 455.00000000  39.00000000   0.07894737
211.00000000 650.00000000  47.00000000   0.06743185
212.00000000 565.00000000   8.00000000   0.01396161
213.00000000 563.00000000   0.00000000   0.00000000
214.00000000 593.00000000  26.00000000   0.04200323
215.00000000 551.00000000  81.00000000   0.12816456
216.00000000 578.00000000  88.00000000   0.13213213
217.00000000 510.00000000  32.00000000   0.05904059
218.00000000 545.00000000  46.00000000   0.07783418
219.00000000 645.00000000  68.00000000   0.09537167
220.00000000 504.00000000  16.00000000   0.03076923
221.00000000 477.00000000  32.00000000   0.06286837
222.00000000 434.00000000  25.00000000   0.05446623
223.00000000 536.00000000  29.00000000   0.05132743
224.00000000 626.00000000  36.00000000   0.05438066
225.00000000 559.00000000  27.00000000   0.04607509
226.00000000 599.00000000  27.00000000   0.04313099
227.00000000 608.00000000  92.00000000   0.13142857
228.00000000 626.00000000  22.00000000   0.03395062
229.00000000 536.00000000  -1.00000000  -0.00186916
230.00000000 473.00000000  73.00000000   0.13369963
231.00000000 500.00000000  17.00000000   0.03288201
232.00000000 539.00000000  65.00000000   0.10761589
233.00000000 624.00000000  24.00000000   0.03703704
234.00000000 464.00000000  35.00000000   0.07014028
235.00000000 540.00000000  54.00000000   0.09090909
236.00000000 614.00000000  10.00000000   0.01602564
237.00000000 593.00000000  87.00000000   0.12794118
238.00000000 558.00000000  38.00000000   0.06375839
239.00000000 554.00000000  19.00000000   0.03315881
240.00000000 588.00000000  33.00000000   0.05314010
241.00000000 573.00000000  23.00000000   0.03859060
242.00000000 511.00000000  21.00000000   0.03947368
243.00000000 601.00000000  10.00000000   0.01636661
244.00000000 600.00000000  40.00000000   0.06250000
245.00000000 611.00000000  53.00000000   0.07981928
246.00000000 534.00000000  40.00000000   0.06968641
247.00000000 578.00000000   6.00000000   0.01027397
248.00000000 512.00000000  21.00000000   0.03939962
249.00000000 521.00000000  42.00000000   0.07460036
250.00000000 590.00000000  37.00000000   0.05901116
251.00000000 519.00000000  24.00000000   0.04419890
252.00000000 620.00000000  14.00000000   0.02208202
253.00000000 519.00000000  37.00000000   0.06654676
254.00000000 641.00000000  21.00000000   0.03172205
255.00000000 719.00000000  67.00000000   0.08524173
256.00000000 593.00000000  37.00000000   0.05873016
257.00000000 543.00000000   5.00000000   0.00912409
258.00000000 591.00000000  43.00000000   0.06782334
259.00000000 594.00000000  63.00000000   0.09589041
260.00000000 560.00000000  19.00000000   0.03281520
261.00000000 651.00000000  10.00000000   0.01512859
262.00000000 665.00000000   6.00000000   0.00894188
263.00000000 677.00000000  58.00000000   0.07891156
264.00000000 737.00000000  27.00000000   0.03534031
265.00000000 530.00000000  25.00000000   0.04504505
266.00000000 629.00000000 -16.00000000  -0.02610114
267.00000000 580.00000000  10.00000000   0.01694915
268.00000000 428.00000000 -25.00000000  -0.06203474
269.00000000 599.00000000  94.00000000   0.13564214
270.00000000 554.00000000  87.00000000   0.13572543
271.00000000 654.00000000  39.00000000   0.05627706
272.00000000 492.00000000   5.00000000   0.01006036
273.00000000 730.00000000   3.00000000   0.00409277
274.00000000 644.00000000  71.00000000   0.09930070
275.00000000 606.00000000  24.00000000   0.03809524
276.00000000 651.00000000  42.00000000   0.06060606
277.00000000 486.00000000  84.00000000   0.14736842
278.00000000 466.00000000  71.00000000   0.13221601
279.00000000 659.00000000  26.00000000   0.03795620
280.00000000 544.00000000  66.00000000   0.10819672
281.00000000 584.00000000  23.00000000   0.03789127
282.00000000 540.00000000  50.00000000   0.08474576
283.00000000 638.00000000  26.00000000   0.03915663
284.00000000 414.00000000  13.00000000   0.03044496
285.00000000 400.00000000  30.00000000   0.06976744
286.00000000 368.00000000 -17.00000000  -0.04843305
287.00000000 379.00000000  21.00000000   0.05250000
288.00000000 455.00000000  -8.00000000  -0.01789709
289.00000000 363.00000000  23.00000000   0.05958549
290.00000000 382.00000000  32.00000000   0.07729469
291.00000000 446.00000000  41.00000000   0.08418891
292.00000000 367.00000000  -3.00000000  -0.00824176
293.00000000 319.00000000 -27.00000000  -0.09246575
294.00000000 333.00000000 -12.00000000  -0.03738318
295.00000000 318.00000000  29.00000000   0.08357349
296.00000000 352.00000000  21.00000000   0.05630027
297.00000000 261.00000000  71.00000000   0.21385542
298.00000000 390.00000000  43.00000000   0.09930716
299.00000000 388.00000000  15.00000000   0.03722084
300.00000000 376.00000000   3.00000000   0.00791557
301.00000000 359.00000000  29.00000000   0.07474227
302.00000000 332.00000000  49.00000000   0.12860892
303.00000000 266.00000000   3.00000000   0.01115242
304.00000000 385.00000000  53.00000000   0.12100457
305.00000000 385.00000000  -7.00000000  -0.01851852
306.00000000 406.00000000  -6.00000000  -0.01500000
307.00000000 329.00000000  26.00000000   0.07323944
308.00000000 390.00000000 -22.00000000  -0.05978261
309.00000000 432.00000000   6.00000000   0.01369863
310.00000000 358.00000000   5.00000000   0.01377410
311.00000000 368.00000000  14.00000000   0.03664921
312.00000000 437.00000000  -3.00000000  -0.00691244
313.00000000 330.00000000  66.00000000   0.16666667
314.00000000 402.00000000 -14.00000000  -0.03608247
315.00000000 306.00000000  18.00000000   0.05555556
316.00000000 345.00000000  62.00000000   0.15233415
317.00000000 378.00000000  22.00000000   0.05500000
318.00000000 306.00000000  19.00000000   0.05846154
319.00000000 327.00000000  11.00000000   0.03254438
320.00000000 379.00000000  11.00000000   0.02820513
321.00000000 389.00000000  66.00000000   0.14505495
322.00000000 402.00000000 -27.00000000  -0.07200000
323.00000000 369.00000000  54.00000000   0.12765957
324.00000000 490.00000000 -17.00000000  -0.03594080
325.00000000 343.00000000   1.00000000   0.00290698
326.00000000 339.00000000  11.00000000   0.03142857
327.00000000 362.00000000  -5.00000000  -0.01400560
328.00000000 313.00000000  33.00000000   0.09537572
329.00000000 363.00000000  22.00000000   0.05714286
330.00000000 270.00000000   2.00000000   0.00735294
331.00000000 368.00000000  24.00000000   0.06122449
332.00000000 334.00000000 -12.00000000  -0.03726708
333.00000000 340.00000000   3.00000000   0.00874636
334.00000000 272.00000000  33.00000000   0.10819672
335.00000000 345.00000000  47.00000000   0.11989796
336.00000000 380.00000000  35.00000000   0.08433735
337.00000000 324.00000000 -12.00000000  -0.03846154
338.00000000 358.00000000   4.00000000   0.01104972
339.00000000 458.00000000  95.00000000   0.17179024
340.00000000 397.00000000   4.00000000   0.00997506
341.00000000 510.00000000 -25.00000000  -0.05154639
342.00000000 404.00000000  22.00000000   0.05164319
343.00000000 347.00000000  23.00000000   0.06216216
344.00000000 308.00000000 -14.00000000  -0.04761905
345.00000000 416.00000000  22.00000000   0.05022831
346.00000000 419.00000000 -10.00000000  -0.02444988
347.00000000 265.00000000 -29.00000000  -0.12288136
348.00000000 389.00000000  10.00000000   0.02506266
349.00000000 389.00000000   4.00000000   0.01017812
350.00000000 315.00000000   4.00000000   0.01253918
351.00000000 390.00000000  10.00000000   0.02500000
352.00000000 340.00000000 -22.00000000  -0.06918239
353.00000000 360.00000000  42.00000000   0.10447761
354.00000000 310.00000000  -8.00000000  -0.02649007
355.00000000 308.00000000   6.00000000   0.01910828
356.00000000 313.00000000  21.00000000   0.06287425
357.00000000 373.00000000  30.00000000   0.07444169
358.00000000 328.00000000  19.00000000   0.05475504
359.00000000 433.00000000  52.00000000   0.10721649
360.00000000 385.00000000   0.00000000   0.00000000
361.00000000 316.00000000  -2.00000000  -0.00636943
362.00000000 290.00000000  16.00000000   0.05228758
363.00000000 372.00000000   4.00000000   0.01063830
364.00000000 358.00000000   8.00000000   0.02185792
365.00000000 389.00000000  25.00000000   0.06038647
366.00000000 316.00000000   5.00000000   0.01557632
367.00000000 426.00000000 -20.00000000  -0.04926108
368.00000000 295.00000000  23.00000000   0.07232704
369.00000000 356.00000000  17.00000000   0.04557641
370.00000000 432.00000000 -27.00000000  -0.06666667
371.00000000 446.00000000  21.00000000   0.04496788
372.00000000 309.00000000   4.00000000   0.01277955
373.00000000 417.00000000   5.00000000   0.01184834
374.00000000 414.00000000 -26.00000000  -0.06701031
375.00000000 421.00000000  20.00000000   0.04535147
376.00000000 337.00000000  -4.00000000  -0.01201201
377.00000000 277.00000000 -21.00000000  -0.08203125
378.00000000 421.00000000 -30.00000000  -0.07672634
379.00000000 349.00000000  10.00000000   0.02785515
380.00000000 305.00000000   4.00000000   0.01294498
381.00000000 364.00000000  -1.00000000  -0.00275482
382.00000000 388.00000000   8.00000000   0.02020202
383.00000000 335.00000000  15.00000000   0.04285714
384.00000000 382.00000000 -29.00000000  -0.08215297
385.00000000 315.00000000  31.00000000   0.08959538
386.00000000 249.00000000  18.00000000   0.06741573
387.00000000 398.00000000  -8.00000000  -0.02051282
388.00000000 363.00000000  15.00000000   0.03968254
389.00000000 301.00000000 -19.00000000  -0.06737589
390.00000000 316.00000000   2.00000000   0.00628931
391.00000000 373.00000000 -13.00000000  -0.03611111
392.00000000 446.00000000  80.00000000   0.15209125
393.00000000 301.00000000   5.00000000   0.01633987
394.00000000 367.00000000  16.00000000   0.04177546
395.00000000 333.00000000  10.00000000   0.02915452
396.00000000 300.00000000  15.00000000   0.04761905
397.00000000 395.00000000   7.00000000   0.01741294
398.00000000 293.00000000  13.00000000   0.04248366
399.00000000 446.00000000  34.00000000   0.07083333
400.00000000 366.00000000 -10.00000000  -0.02808989
401.00000000 328.00000000  22.00000000   0.06285714
402.00000000 376.00000000  22.00000000   0.05527638
403.00000000 409.00000000 -13.00000000  -0.03282828
404.00000000 346.00000000 -27.00000000  -0.08463950
405.00000000 354.00000000  55.00000000   0.13447433
406.00000000 388.00000000  -3.00000000  -0.00779221
407.00000000 361.00000000  33.00000000   0.08375635
408.00000000 384.00000000 -18.00000000  -0.04918033
409.00000000 430.00000000  23.00000000   0.05077263
410.00000000 280.00000000  22.00000000   0.07284768
411.00000000 356.00000000  22.00000000   0.05820106
412.00000000 308.00000000   4.00000000   0.01282051
413.00000000 350.00000000  -9.00000000  -0.02639296
414.00000000 404.00000000   2.00000000   0.00492611
415.00000000 399.00000000  -5.00000000  -0.01269036
416.00000000 332.00000000 -21.00000000  -0.06752412
417.00000000 410.00000000 -27.00000000  -0.07049608
418.00000000 378.00000000 -16.00000000  -0.04419890
419.00000000 306.00000000  -6.00000000  -0.02000000
420.00000000 296.00000000  20.00000000   0.06329114
421.00000000 316.00000000  77.00000000   0.19592875
422.00000000 324.00000000 -19.00000000  -0.06229508
423.00000000 331.00000000  -3.00000000  -0.00914634
424.00000000 315.00000000 -14.00000000  -0.04651163
425.00000000 348.00000000  32.00000000   0.08421053
426.00000000 323.00000000  19.00000000   0.05555556
427.00000000 390.00000000   1.00000000   0.00255754
428.00000000 347.00000000  14.00000000   0.03878116
429.00000000 470.00000000   8.00000000   0.01673640
430.00000000 371.00000000   1.00000000   0.00268817
431.00000000 316.00000000 -24.00000000  -0.08219178
432.00000000 370.00000000  16.00000000   0.04145078
433.00000000 313.00000000  17.00000000   0.05151515
434.00000000 366.00000000  -8.00000000  -0.02234637
435.00000000 316.00000000   0.00000000   0.00000000
436.00000000 381.00000000  23.00000000   0.05693069
437.00000000 342.00000000  12.00000000   0.03389831
438.00000000 332.00000000  36.00000000   0.09782609
439.00000000 330.00000000 -24.00000000  -0.07843137
440.00000000 271.00000000 -36.00000000  -0.15319149
441.00000000 305.00000000 -20.00000000  -0.07017544
442.00000000 404.00000000 -22.00000000  -0.05759162
443.00000000 395.00000000  13.00000000   0.03186275
444.00000000 389.00000000 -13.00000000  -0.03457447
445.00000000 327.00000000 -19.00000000  -0.06168831
446.00000000 454.00000000  12.00000000   0.02575107
447.00000000 401.00000000 -38.00000000  -0.10468320
448.00000000 356.00000000  -6.00000000  -0.01714286
449.00000000 283.00000000 -25.00000000  -0.09689922
450.00000000 341.00000000 -32.00000000  -0.10355987
451.00000000 388.00000000  34.00000000   0.08056872
452.00000000 391.00000000  41.00000000   0.09490741
453.00000000 304.00000000  31.00000000   0.09253731
454.00000000 325.00000000 -11.00000000  -0.03503185
455.00000000 326.00000000 -37.00000000  -0.12802768
456.00000000 357.00000000 -12.00000000  -0.03478261
457.00000000 389.00000000 -23.00000000  -0.06284153
458.00000000 280.00000000 -43.00000000  -0.18143460
459.00000000 376.00000000   2.00000000   0.00529101
460.00000000 442.00000000  17.00000000   0.03703704
461.00000000 323.00000000 -22.00000000  -0.07308970
462.00000000 391.00000000   4.00000000   0.01012658
463.00000000 359.00000000  23.00000000   0.06020942
464.00000000 333.00000000  20.00000000   0.05665722
465.00000000 321.00000000  23.00000000   0.06686047
466.00000000 350.00000000   6.00000000   0.01685393
467.00000000 387.00000000 -14.00000000  -0.03753351
468.00000000 395.00000000  25.00000000   0.05952381
469.00000000 402.00000000   4.00000000   0.00985222
470.00000000 400.00000000 -46.00000000  -0.12994350
471.00000000 335.00000000 -31.00000000  -0.10197368
472.00000000 310.00000000   3.00000000   0.00958466
473.00000000 344.00000000  -6.00000000  -0.01775148
474.00000000 344.00000000  50.00000000   0.12690355
475.00000000 314.00000000  -6.00000000  -0.01948052
476.00000000 349.00000000 -19.00000000  -0.05757576
477.00000000 273.00000000   2.00000000   0.00727273
478.00000000 377.00000000 -36.00000000  -0.10557185
479.00000000 312.00000000 -29.00000000  -0.10247350
480.00000000 324.00000000  15.00000000   0.04424779
481.00000000 379.00000000  -9.00000000  -0.02432432
482.00000000 307.00000000  33.00000000   0.09705882
483.00000000 303.00000000 -17.00000000  -0.05944056
484.00000000 309.00000000   3.00000000   0.00961538
485.00000000 281.00000000 -29.00000000  -0.11507937
486.00000000 404.00000000  36.00000000   0.08181818
487.00000000 378.00000000  24.00000000   0.05970149
488.00000000 329.00000000  28.00000000   0.07843137
489.00000000 387.00000000  56.00000000   0.12641084
490.00000000 332.00000000  -1.00000000  -0.00302115
491.00000000 337.00000000  29.00000000   0.07923497
492.00000000 322.00000000  22.00000000   0.06395349
493.00000000 390.00000000 -58.00000000  -0.17469880
494.00000000 331.00000000 -20.00000000  -0.06430868
495.00000000 431.00000000 -27.00000000  -0.06683168
496.00000000 407.00000000 -24.00000000  -0.06266319
497.00000000 233.00000000 -24.00000000  -0.11483254
498.00000000 384.00000000  26.00000000   0.06341463
499.00000000 357.00000000   2.00000000   0.00557103
500.00000000 423.00000000  13.00000000   0.02981651
