# Supplementary material for: Ubiquitin transfer by a RING E3 ligase occurs from a closed E2~ubiquitin conformation
Source: Nat Commun. 2020 Jun 5;11:2846. doi: 10.1038/s41467-020-16666-y (PMC7275055; doi:10.1038/s41467-020-16666-y)
Supplement: Supplementary file 4 — Source Data [file 41467_2020_16666_MOESM4_ESM.zip › Source_Data/Figures/Figure_5/Figure_5a/ASCII_NoRNF4/16_190with_fret.dat]

 30.00000000  68.00000000 478.00000000   0.87545788
 31.00000000  86.00000000 527.00000000   0.85970636
 32.00000000  97.00000000 479.00000000   0.83159722
 33.00000000  95.00000000 615.00000000   0.86619718
 34.00000000 126.00000000 697.00000000   0.84690158
 35.00000000  81.00000000 411.00000000   0.83536585
 36.00000000  93.00000000 393.00000000   0.80864198
 37.00000000 101.00000000 511.00000000   0.83496732
 38.00000000  83.00000000 350.00000000   0.80831409
 39.00000000  86.00000000 408.00000000   0.82591093
 40.00000000  93.00000000 357.00000000   0.79333333
 41.00000000  79.00000000 560.00000000   0.87636933
 42.00000000 131.00000000 614.00000000   0.82416107
 43.00000000 100.00000000 407.00000000   0.80276134
 44.00000000 125.00000000 404.00000000   0.76370510
 45.00000000 121.00000000 393.00000000   0.76459144
 46.00000000 166.00000000 419.00000000   0.71623932
 47.00000000 187.00000000 381.00000000   0.67077465
 48.00000000 203.00000000 403.00000000   0.66501650
 49.00000000 126.00000000 508.00000000   0.80126183
 50.00000000 125.00000000 534.00000000   0.81031866
 51.00000000 196.00000000 377.00000000   0.65794066
 52.00000000 156.00000000 392.00000000   0.71532847
 53.00000000 127.00000000 449.00000000   0.77951389
 54.00000000  51.00000000 399.00000000   0.88666667
 55.00000000 151.00000000 357.00000000   0.70275591
 56.00000000 177.00000000 397.00000000   0.69163763
 57.00000000 107.00000000 484.00000000   0.81895093
 58.00000000 177.00000000 378.00000000   0.68108108
 59.00000000 207.00000000 393.00000000   0.65500000
 60.00000000 115.00000000 345.00000000   0.75000000
 61.00000000 192.00000000 336.00000000   0.63636364
 62.00000000 153.00000000 604.00000000   0.79788639
 63.00000000 305.00000000 1042.00000000   0.77357090
 64.00000000 109.00000000 487.00000000   0.81711409
 65.00000000 152.00000000 408.00000000   0.72857143
 66.00000000 116.00000000 545.00000000   0.82450832
 67.00000000 124.00000000 486.00000000   0.79672131
 68.00000000 170.00000000 439.00000000   0.72085386
 69.00000000 146.00000000 399.00000000   0.73211009
 70.00000000 160.00000000 368.00000000   0.69696970
 71.00000000 202.00000000 424.00000000   0.67731629
 72.00000000 205.00000000 373.00000000   0.64532872
 73.00000000 162.00000000 424.00000000   0.72354949
 74.00000000 163.00000000 416.00000000   0.71848014
 75.00000000  88.00000000 402.00000000   0.82040816
 76.00000000 211.00000000 346.00000000   0.62118492
 77.00000000 151.00000000 335.00000000   0.68930041
 78.00000000 103.00000000 307.00000000   0.74878049
 79.00000000 155.00000000 329.00000000   0.67975207
 80.00000000 131.00000000 248.00000000   0.65435356
 81.00000000 232.00000000 329.00000000   0.58645276
 82.00000000 145.00000000 263.00000000   0.64460784
 83.00000000 124.00000000 390.00000000   0.75875486
 84.00000000 129.00000000 501.00000000   0.79523810
 85.00000000 159.00000000 383.00000000   0.70664207
 86.00000000 216.00000000 360.00000000   0.62500000
 87.00000000 189.00000000 554.00000000   0.74562584
 88.00000000 178.00000000 351.00000000   0.66351607
 89.00000000 162.00000000 549.00000000   0.77215190
 90.00000000 182.00000000 389.00000000   0.68126095
 91.00000000  82.00000000 452.00000000   0.84644195
 92.00000000 151.00000000 415.00000000   0.73321555
 93.00000000 220.00000000 400.00000000   0.64516129
 94.00000000 213.00000000 562.00000000   0.72516129
 95.00000000 157.00000000 368.00000000   0.70095238
 96.00000000 151.00000000 268.00000000   0.63961814
 97.00000000 179.00000000 588.00000000   0.76662321
 98.00000000 102.00000000 577.00000000   0.84977909
 99.00000000  94.00000000 493.00000000   0.83986371
100.00000000 167.00000000 427.00000000   0.71885522
101.00000000 157.00000000 548.00000000   0.77730496
102.00000000 163.00000000 321.00000000   0.66322314
103.00000000 119.00000000 459.00000000   0.79411765
104.00000000 143.00000000 558.00000000   0.79600571
105.00000000 118.00000000 693.00000000   0.85450062
106.00000000 122.00000000 525.00000000   0.81143740
107.00000000 171.00000000 449.00000000   0.72419355
108.00000000 104.00000000 543.00000000   0.83925811
109.00000000 149.00000000 661.00000000   0.81604938
110.00000000  93.00000000 533.00000000   0.85143770
111.00000000 558.00000000 138.00000000   0.19827586
112.00000000 798.00000000 173.00000000   0.17816684
113.00000000 743.00000000 138.00000000   0.15664018
114.00000000 696.00000000 166.00000000   0.19257541
115.00000000 718.00000000 207.00000000   0.22378378
116.00000000 708.00000000 136.00000000   0.16113744
117.00000000 683.00000000 177.00000000   0.20581395
118.00000000 567.00000000  85.00000000   0.13036810
119.00000000 265.00000000  22.00000000   0.07665505
120.00000000 361.00000000  28.00000000   0.07197943
121.00000000 179.00000000 -10.00000000  -0.05917160
122.00000000 165.00000000 -32.00000000  -0.24060150
123.00000000 193.00000000   9.00000000   0.04455446
124.00000000 168.00000000  31.00000000   0.15577889
125.00000000 321.00000000 -12.00000000  -0.03883495
126.00000000 257.00000000  36.00000000   0.12286689
127.00000000 210.00000000  27.00000000   0.11392405
128.00000000 211.00000000  22.00000000   0.09442060
129.00000000 229.00000000  27.00000000   0.10546875
130.00000000 373.00000000  23.00000000   0.05808081
131.00000000 335.00000000  11.00000000   0.03179191
132.00000000 271.00000000  14.00000000   0.04912281
133.00000000 150.00000000  -7.00000000  -0.04895105
134.00000000 296.00000000 -26.00000000  -0.09629630
135.00000000 304.00000000  21.00000000   0.06461538
136.00000000 280.00000000   6.00000000   0.02097902
137.00000000 250.00000000  32.00000000   0.11347518
138.00000000 319.00000000   5.00000000   0.01543210
139.00000000 423.00000000  57.00000000   0.11875000
140.00000000 427.00000000  57.00000000   0.11776860
141.00000000 466.00000000   3.00000000   0.00639659
142.00000000 295.00000000 -14.00000000  -0.04982206
143.00000000 343.00000000  51.00000000   0.12944162
144.00000000 247.00000000 -13.00000000  -0.05555556
145.00000000 217.00000000  -9.00000000  -0.04326923
146.00000000 465.00000000  44.00000000   0.08644401
147.00000000 366.00000000  39.00000000   0.09629630
148.00000000 223.00000000   9.00000000   0.03879310
149.00000000 237.00000000   2.00000000   0.00836820
150.00000000 234.00000000   2.00000000   0.00847458
151.00000000 163.00000000  60.00000000   0.26905830
152.00000000 153.00000000  18.00000000   0.10526316
153.00000000 279.00000000  53.00000000   0.15963855
154.00000000 520.00000000  43.00000000   0.07637655
155.00000000 237.00000000   4.00000000   0.01659751
156.00000000 308.00000000 -25.00000000  -0.08833922
157.00000000 264.00000000  35.00000000   0.11705686
158.00000000  93.00000000  10.00000000   0.09708738
159.00000000  93.00000000 -18.00000000  -0.24000000
160.00000000 139.00000000   8.00000000   0.05442177
161.00000000 284.00000000  47.00000000   0.14199396
162.00000000 200.00000000  73.00000000   0.26739927
163.00000000 109.00000000   9.00000000   0.07627119
164.00000000 105.00000000 -32.00000000  -0.43835616
165.00000000 109.00000000 -28.00000000  -0.34567901
166.00000000 264.00000000  -4.00000000  -0.01538462
167.00000000 281.00000000  -2.00000000  -0.00716846
168.00000000 192.00000000 -11.00000000  -0.06077348
169.00000000 405.00000000  36.00000000   0.08163265
170.00000000 361.00000000  81.00000000   0.18325792
171.00000000 540.00000000  76.00000000   0.12337662
172.00000000 446.00000000  39.00000000   0.08041237
173.00000000 516.00000000  85.00000000   0.14143095
174.00000000 490.00000000  66.00000000   0.11870504
175.00000000 215.00000000 -38.00000000  -0.21468927
176.00000000 208.00000000  14.00000000   0.06306306
177.00000000 433.00000000  -4.00000000  -0.00932401
178.00000000 553.00000000  66.00000000   0.10662359
179.00000000 512.00000000  86.00000000   0.14381271
180.00000000 651.00000000  88.00000000   0.11907984
181.00000000 633.00000000 171.00000000   0.21268657
182.00000000 537.00000000 113.00000000   0.17384615
183.00000000 609.00000000  85.00000000   0.12247839
184.00000000 602.00000000  42.00000000   0.06521739
185.00000000 571.00000000  80.00000000   0.12288786
186.00000000 599.00000000  78.00000000   0.11521418
187.00000000 561.00000000  82.00000000   0.12752722
188.00000000 539.00000000 139.00000000   0.20501475
189.00000000 118.00000000 -25.00000000  -0.26881720
190.00000000  70.00000000   3.00000000   0.04109589
191.00000000 322.00000000  69.00000000   0.17647059
192.00000000 600.00000000  81.00000000   0.11894273
193.00000000 591.00000000  88.00000000   0.12960236
194.00000000 523.00000000  56.00000000   0.09671848
195.00000000 502.00000000  76.00000000   0.13148789
196.00000000 525.00000000  59.00000000   0.10102740
197.00000000 319.00000000  65.00000000   0.16927083
198.00000000 371.00000000  73.00000000   0.16441441
199.00000000 509.00000000  94.00000000   0.15588723
200.00000000 235.00000000  77.00000000   0.24679487
201.00000000 202.00000000  -8.00000000  -0.04123711
202.00000000 127.00000000 -22.00000000  -0.20952381
203.00000000  83.00000000 -24.00000000  -0.40677966
204.00000000  82.00000000 -13.00000000  -0.18840580
205.00000000 198.00000000 -24.00000000  -0.13793103
206.00000000 183.00000000 -14.00000000  -0.08284024
207.00000000 167.00000000 -12.00000000  -0.07741935
208.00000000 430.00000000  77.00000000   0.15187377
209.00000000 556.00000000  73.00000000   0.11605723
210.00000000 656.00000000 129.00000000   0.16433121
211.00000000 456.00000000 136.00000000   0.22972973
212.00000000 293.00000000  33.00000000   0.10122699
213.00000000 298.00000000 -15.00000000  -0.05300353
214.00000000 269.00000000   4.00000000   0.01465201
215.00000000 350.00000000  32.00000000   0.08376963
216.00000000 639.00000000 147.00000000   0.18702290
217.00000000 561.00000000  81.00000000   0.12616822
218.00000000 488.00000000  49.00000000   0.09124767
219.00000000 471.00000000  86.00000000   0.15439856
220.00000000 198.00000000  10.00000000   0.04807692
221.00000000  82.00000000   6.00000000   0.06818182
222.00000000 106.00000000   0.00000000   0.00000000
223.00000000  76.00000000 -29.00000000  -0.61702128
224.00000000  95.00000000 -12.00000000  -0.14457831
225.00000000  65.00000000  13.00000000   0.16666667
226.00000000 482.00000000  90.00000000   0.15734266
227.00000000 150.00000000  -2.00000000  -0.01351351
228.00000000 884.00000000  60.00000000   0.06355932
229.00000000 668.00000000 142.00000000   0.17530864
230.00000000 601.00000000  46.00000000   0.07109737
231.00000000 204.00000000  13.00000000   0.05990783
232.00000000 176.00000000  29.00000000   0.14146341
233.00000000 143.00000000 -17.00000000  -0.13492063
234.00000000 148.00000000 -10.00000000  -0.07246377
235.00000000 159.00000000 -20.00000000  -0.14388489
236.00000000 112.00000000  20.00000000   0.15151515
237.00000000 380.00000000  37.00000000   0.08872902
238.00000000 727.00000000 124.00000000   0.14571093
239.00000000 496.00000000  57.00000000   0.10307414
240.00000000 427.00000000  70.00000000   0.14084507
241.00000000  50.00000000 -52.00000000  26.00000000
242.00000000  71.00000000 -34.00000000  -0.91891892
243.00000000  95.00000000 -29.00000000  -0.43939394
244.00000000  82.00000000  -9.00000000  -0.12328767
245.00000000  50.00000000 -45.00000000  -9.00000000
246.00000000 175.00000000   9.00000000   0.04891304
247.00000000 116.00000000  -6.00000000  -0.05454545
248.00000000 161.00000000  -9.00000000  -0.05921053
249.00000000 127.00000000   6.00000000   0.04511278
250.00000000 158.00000000 -32.00000000  -0.25396825
251.00000000  85.00000000  -3.00000000  -0.03658537
252.00000000 112.00000000  24.00000000   0.17647059
253.00000000  85.00000000 -31.00000000  -0.57407407
254.00000000 114.00000000 -12.00000000  -0.11764706
255.00000000 131.00000000 -16.00000000  -0.13913043
256.00000000 210.00000000  24.00000000   0.10256410
257.00000000 163.00000000 -43.00000000  -0.35833333
258.00000000 168.00000000  -8.00000000  -0.05000000
259.00000000 129.00000000  -7.00000000  -0.05737705
260.00000000  89.00000000 -32.00000000  -0.56140351
261.00000000 116.00000000  -6.00000000  -0.05454545
262.00000000 133.00000000 -14.00000000  -0.11764706
263.00000000  91.00000000  47.00000000   0.34057971
264.00000000 162.00000000   7.00000000   0.04142012
265.00000000 148.00000000  11.00000000   0.06918239
266.00000000 249.00000000  18.00000000   0.06741573
267.00000000 331.00000000  -9.00000000  -0.02795031
268.00000000 111.00000000  62.00000000   0.35838150
269.00000000 112.00000000 -38.00000000  -0.51351351
270.00000000 139.00000000 -17.00000000  -0.13934426
271.00000000 127.00000000  -2.00000000  -0.01600000
272.00000000 109.00000000 -10.00000000  -0.10101010
273.00000000 124.00000000  20.00000000   0.13888889
274.00000000 247.00000000   5.00000000   0.01984127
275.00000000 104.00000000 -44.00000000  -0.73333333
276.00000000  94.00000000 -53.00000000  -1.29268293
277.00000000 144.00000000 -11.00000000  -0.08270677
278.00000000 124.00000000 -25.00000000  -0.25252525
279.00000000  65.00000000 -21.00000000  -0.47727273
280.00000000 134.00000000 -38.00000000  -0.39583333
281.00000000 152.00000000 -48.00000000  -0.46153846
282.00000000 116.00000000 -40.00000000  -0.52631579
283.00000000 121.00000000 -29.00000000  -0.31521739
284.00000000 155.00000000 -55.00000000  -0.55000000
285.00000000 149.00000000  -7.00000000  -0.04929577
286.00000000  67.00000000 -49.00000000  -2.72222222
287.00000000 191.00000000  -3.00000000  -0.01595745
288.00000000 109.00000000 -19.00000000  -0.21111111
289.00000000 116.00000000 -10.00000000  -0.09433962
290.00000000 152.00000000 -12.00000000  -0.08571429
291.00000000 114.00000000 -40.00000000  -0.54054054
292.00000000 141.00000000 -43.00000000  -0.43877551
293.00000000 175.00000000 -19.00000000  -0.12179487
294.00000000 167.00000000   1.00000000   0.00595238
295.00000000 138.00000000  -8.00000000  -0.06153846
296.00000000 267.00000000  70.00000000   0.20771513
297.00000000  82.00000000 -14.00000000  -0.20588235
298.00000000  98.00000000 -31.00000000  -0.46268657
299.00000000 178.00000000 -23.00000000  -0.14838710
300.00000000 139.00000000 -10.00000000  -0.07751938
301.00000000 193.00000000 -28.00000000  -0.16969697
302.00000000 230.00000000 -41.00000000  -0.21693122
303.00000000 228.00000000 -23.00000000  -0.11219512
304.00000000 318.00000000  -6.00000000  -0.01923077
305.00000000 125.00000000 -26.00000000  -0.26262626
306.00000000  83.00000000 -28.00000000  -0.50909091
307.00000000 107.00000000   3.00000000   0.02727273
308.00000000 129.00000000  -3.00000000  -0.02380952
309.00000000  20.00000000 -35.00000000   2.33333333
310.00000000  88.00000000 -40.00000000  -0.83333333
311.00000000 170.00000000   0.00000000   0.00000000
312.00000000 257.00000000 -18.00000000  -0.07531381
313.00000000 262.00000000   1.00000000   0.00380228
314.00000000 235.00000000 -38.00000000  -0.19289340
315.00000000 415.00000000  48.00000000   0.10367171
316.00000000  83.00000000 -32.00000000  -0.62745098
317.00000000  63.00000000 -41.00000000  -1.86363636
318.00000000  88.00000000  -1.00000000  -0.01149425
319.00000000  84.00000000 -28.00000000  -0.50000000
320.00000000  89.00000000 -23.00000000  -0.34848485
321.00000000 104.00000000 -27.00000000  -0.35064935
322.00000000 169.00000000  10.00000000   0.05586592
323.00000000 120.00000000 -14.00000000  -0.13207547
324.00000000 144.00000000 -38.00000000  -0.35849057
325.00000000  48.00000000  19.00000000   0.28358209
326.00000000 771.00000000  79.00000000   0.09294118
327.00000000 708.00000000 171.00000000   0.19453925
328.00000000 785.00000000  99.00000000   0.11199095
329.00000000 795.00000000 155.00000000   0.16315789
330.00000000 903.00000000 133.00000000   0.12837838
331.00000000 699.00000000 129.00000000   0.15579710
332.00000000 958.00000000 126.00000000   0.11623616
333.00000000 727.00000000 113.00000000   0.13452381
334.00000000 700.00000000  63.00000000   0.08256881
335.00000000 815.00000000 140.00000000   0.14659686
336.00000000 649.00000000  80.00000000   0.10973937
337.00000000 121.00000000 -23.00000000  -0.23469388
338.00000000 156.00000000 -27.00000000  -0.20930233
339.00000000 147.00000000  -3.00000000  -0.02083333
340.00000000 289.00000000   3.00000000   0.01027397
341.00000000 161.00000000  -9.00000000  -0.05921053
342.00000000 169.00000000 -27.00000000  -0.19014085
343.00000000 113.00000000 -30.00000000  -0.36144578
344.00000000 192.00000000   1.00000000   0.00518135
345.00000000  96.00000000 -24.00000000  -0.33333333
346.00000000 255.00000000  22.00000000   0.07942238
347.00000000 203.00000000 -43.00000000  -0.26875000
348.00000000 171.00000000   1.00000000   0.00581395
349.00000000 198.00000000 -37.00000000  -0.22981366
350.00000000 228.00000000  13.00000000   0.05394191
351.00000000 220.00000000 -69.00000000  -0.45695364
352.00000000 223.00000000  -5.00000000  -0.02293578
353.00000000 204.00000000 -19.00000000  -0.10270270
354.00000000 193.00000000 -16.00000000  -0.09039548
355.00000000 238.00000000 -47.00000000  -0.24607330
356.00000000 137.00000000  14.00000000   0.09271523
357.00000000 203.00000000 -26.00000000  -0.14689266
358.00000000 225.00000000   1.00000000   0.00442478
359.00000000 268.00000000   3.00000000   0.01107011
360.00000000 202.00000000 -26.00000000  -0.14772727
361.00000000 143.00000000  14.00000000   0.08917197
362.00000000 238.00000000 -56.00000000  -0.30769231
363.00000000 236.00000000  20.00000000   0.07812500
364.00000000 214.00000000 -27.00000000  -0.14438503
365.00000000 135.00000000 -38.00000000  -0.39175258
366.00000000 185.00000000 -20.00000000  -0.12121212
367.00000000 221.00000000 -32.00000000  -0.16931217
368.00000000 242.00000000 -34.00000000  -0.16346154
369.00000000 313.00000000  12.00000000   0.03692308
370.00000000 233.00000000 -23.00000000  -0.10952381
371.00000000 266.00000000 -38.00000000  -0.16666667
372.00000000 207.00000000  17.00000000   0.07589286
373.00000000 333.00000000  25.00000000   0.06983240
374.00000000 185.00000000 -32.00000000  -0.20915033
375.00000000 202.00000000 -33.00000000  -0.19526627
376.00000000 105.00000000 -23.00000000  -0.28048780
377.00000000 166.00000000  -9.00000000  -0.05732484
378.00000000 120.00000000   1.00000000   0.00826446
379.00000000 266.00000000  -4.00000000  -0.01526718
380.00000000 334.00000000  30.00000000   0.08241758
381.00000000 152.00000000 -25.00000000  -0.19685039
382.00000000 217.00000000  -6.00000000  -0.02843602
383.00000000 225.00000000 -25.00000000  -0.12500000
384.00000000 205.00000000 -41.00000000  -0.25000000
385.00000000 141.00000000 -32.00000000  -0.29357798
386.00000000 203.00000000 -38.00000000  -0.23030303
387.00000000 127.00000000  -7.00000000  -0.05833333
388.00000000 708.00000000  80.00000000   0.10152284
389.00000000 876.00000000 182.00000000   0.17202268
390.00000000 717.00000000 157.00000000   0.17963387
391.00000000 887.00000000 117.00000000   0.11653386
392.00000000 794.00000000 105.00000000   0.11679644
393.00000000 823.00000000 173.00000000   0.17369478
394.00000000 914.00000000 112.00000000   0.10916179
395.00000000 796.00000000  74.00000000   0.08505747
396.00000000 831.00000000 114.00000000   0.12063492
397.00000000 881.00000000 156.00000000   0.15043394
398.00000000 797.00000000  68.00000000   0.07861272
399.00000000 839.00000000  83.00000000   0.09002169
400.00000000 826.00000000  95.00000000   0.10314875
401.00000000 756.00000000 127.00000000   0.14382786
402.00000000 711.00000000  85.00000000   0.10678392
403.00000000 557.00000000  63.00000000   0.10161290
404.00000000 179.00000000 -42.00000000  -0.30656934
405.00000000 512.00000000  33.00000000   0.06055046
406.00000000 201.00000000  29.00000000   0.12608696
407.00000000 388.00000000  -8.00000000  -0.02105263
408.00000000 204.00000000 -21.00000000  -0.11475410
409.00000000 293.00000000 -40.00000000  -0.15810277
410.00000000 190.00000000 -22.00000000  -0.13095238
411.00000000 174.00000000 -49.00000000  -0.39200000
412.00000000 254.00000000 -43.00000000  -0.20379147
413.00000000 327.00000000 -33.00000000  -0.11224490
414.00000000 282.00000000 -42.00000000  -0.17500000
415.00000000 180.00000000  11.00000000   0.05759162
416.00000000 169.00000000 -50.00000000  -0.42016807
417.00000000 124.00000000 -55.00000000  -0.79710145
418.00000000 182.00000000 -39.00000000  -0.27272727
419.00000000 147.00000000 -66.00000000  -0.81481481
420.00000000 110.00000000 -43.00000000  -0.64179104
421.00000000 122.00000000 -30.00000000  -0.32608696
422.00000000 141.00000000 -39.00000000  -0.38235294
423.00000000 224.00000000  27.00000000   0.10756972
424.00000000 211.00000000 -38.00000000  -0.21965318
425.00000000 165.00000000 -19.00000000  -0.13013699
426.00000000  54.00000000 -65.00000000   5.90909091
427.00000000  88.00000000   4.00000000   0.04347826
428.00000000  60.00000000 -31.00000000  -1.06896552
429.00000000 102.00000000   6.00000000   0.05555556
430.00000000 192.00000000  -7.00000000  -0.03783784
431.00000000 111.00000000 -37.00000000  -0.50000000
432.00000000  81.00000000  25.00000000   0.23584906
433.00000000  61.00000000 -31.00000000  -1.03333333
434.00000000 118.00000000 -59.00000000  -1.00000000
435.00000000 270.00000000 -38.00000000  -0.16379310
436.00000000 122.00000000 -20.00000000  -0.19607843
437.00000000 150.00000000  -2.00000000  -0.01351351
438.00000000 234.00000000 -66.00000000  -0.39285714
439.00000000 109.00000000 -30.00000000  -0.37974684
440.00000000 195.00000000 -36.00000000  -0.22641509
441.00000000 175.00000000   9.00000000   0.04891304
442.00000000 138.00000000 -36.00000000  -0.35294118
443.00000000 214.00000000 -14.00000000  -0.07000000
444.00000000 134.00000000  18.00000000   0.11842105
445.00000000 111.00000000 -23.00000000  -0.26136364
446.00000000  84.00000000 -25.00000000  -0.42372881
447.00000000 138.00000000 -12.00000000  -0.09523810
448.00000000 229.00000000 -27.00000000  -0.13366337
449.00000000 130.00000000 -20.00000000  -0.18181818
450.00000000 110.00000000 -20.00000000  -0.22222222
451.00000000  82.00000000 -35.00000000  -0.74468085
452.00000000 130.00000000 -44.00000000  -0.51162791
453.00000000 412.00000000   7.00000000   0.01670644
454.00000000 366.00000000 -15.00000000  -0.04273504
455.00000000 162.00000000 -44.00000000  -0.37288136
456.00000000 255.00000000 -25.00000000  -0.10869565
457.00000000 123.00000000  -6.00000000  -0.05128205
458.00000000 390.00000000  20.00000000   0.04878049
459.00000000 575.00000000  21.00000000   0.03523490
460.00000000 275.00000000   8.00000000   0.02826855
461.00000000 277.00000000 -41.00000000  -0.17372881
462.00000000 131.00000000 -52.00000000  -0.65822785
463.00000000  89.00000000 -38.00000000  -0.74509804
464.00000000 107.00000000 -25.00000000  -0.30487805
465.00000000 161.00000000 -41.00000000  -0.34166667
466.00000000 167.00000000  -1.00000000  -0.00602410
467.00000000 153.00000000 -33.00000000  -0.27500000
468.00000000  78.00000000 -51.00000000  -1.88888889
469.00000000  53.00000000 -42.00000000  -3.81818182
470.00000000 183.00000000 -15.00000000  -0.08928571
471.00000000 186.00000000 -55.00000000  -0.41984733
472.00000000  43.00000000 -14.00000000  -0.48275862
473.00000000 143.00000000 -45.00000000  -0.45918367
474.00000000 169.00000000 -26.00000000  -0.18181818
475.00000000 498.00000000 -44.00000000  -0.09691630
476.00000000 121.00000000 -18.00000000  -0.17475728
477.00000000 121.00000000 -15.00000000  -0.14150943
478.00000000 185.00000000 -45.00000000  -0.32142857
479.00000000  99.00000000 -28.00000000  -0.39436620
480.00000000 203.00000000 -29.00000000  -0.16666667
481.00000000  32.00000000 -57.00000000   2.28000000
482.00000000 137.00000000 -51.00000000  -0.59302326
483.00000000 157.00000000 -56.00000000  -0.55445545
484.00000000 231.00000000   6.00000000   0.02531646
485.00000000 317.00000000  -3.00000000  -0.00955414
486.00000000 477.00000000  60.00000000   0.11173184
487.00000000 120.00000000 -35.00000000  -0.41176471
488.00000000 157.00000000 -57.00000000  -0.57000000
489.00000000 208.00000000 -26.00000000  -0.14285714
490.00000000 117.00000000 -17.00000000  -0.17000000
491.00000000 196.00000000  -1.00000000  -0.00512821
492.00000000 240.00000000 -55.00000000  -0.29729730
493.00000000 262.00000000 -36.00000000  -0.15929204
494.00000000  66.00000000 -46.00000000  -2.30000000
495.00000000 433.00000000 -10.00000000  -0.02364066
496.00000000 334.00000000  -9.00000000  -0.02769231
497.00000000 462.00000000 -35.00000000  -0.08196721
498.00000000 115.00000000 -65.00000000  -1.30000000
499.00000000 170.00000000 -21.00000000  -0.14093960
500.00000000 115.00000000 -46.00000000  -0.66666667
