# Supplementary material for: Ubiquitin transfer by a RING E3 ligase occurs from a closed E2~ubiquitin conformation
Source: Nat Commun. 2020 Jun 5;11:2846. doi: 10.1038/s41467-020-16666-y (PMC7275055; doi:10.1038/s41467-020-16666-y)
Supplement: Supplementary file 4 — Source Data [file 41467_2020_16666_MOESM4_ESM.zip › Source_Data/Figures/Figure_5/Figure_5a/ASCII_NoRNF4/16_194with_fret.dat]

 30.00000000 193.00000000 138.00000000   0.41691843
 31.00000000 110.00000000  93.00000000   0.45812808
 32.00000000 154.00000000  81.00000000   0.34468085
 33.00000000 138.00000000  89.00000000   0.39207048
 34.00000000 101.00000000 188.00000000   0.65051903
 35.00000000  93.00000000 165.00000000   0.63953488
 36.00000000 209.00000000 240.00000000   0.53452116
 37.00000000 145.00000000 137.00000000   0.48581560
 38.00000000 183.00000000 144.00000000   0.44036697
 39.00000000 104.00000000 131.00000000   0.55744681
 40.00000000 121.00000000 113.00000000   0.48290598
 41.00000000 177.00000000 158.00000000   0.47164179
 42.00000000 116.00000000 163.00000000   0.58422939
 43.00000000 147.00000000 127.00000000   0.46350365
 44.00000000 138.00000000 123.00000000   0.47126437
 45.00000000 106.00000000 108.00000000   0.50467290
 46.00000000 161.00000000 112.00000000   0.41025641
 47.00000000 178.00000000  93.00000000   0.34317343
 48.00000000 131.00000000 151.00000000   0.53546099
 49.00000000 117.00000000 142.00000000   0.54826255
 50.00000000 128.00000000 178.00000000   0.58169935
 51.00000000 170.00000000 133.00000000   0.43894389
 52.00000000 202.00000000 133.00000000   0.39701493
 53.00000000 175.00000000 156.00000000   0.47129909
 54.00000000 181.00000000 169.00000000   0.48285714
 55.00000000 109.00000000 170.00000000   0.60931900
 56.00000000 186.00000000 108.00000000   0.36734694
 57.00000000 178.00000000 155.00000000   0.46546547
 58.00000000 175.00000000 129.00000000   0.42434211
 59.00000000 149.00000000 136.00000000   0.47719298
 60.00000000 171.00000000 113.00000000   0.39788732
 61.00000000 180.00000000 172.00000000   0.48863636
 62.00000000 206.00000000  91.00000000   0.30639731
 63.00000000 124.00000000 185.00000000   0.59870550
 64.00000000 157.00000000 111.00000000   0.41417910
 65.00000000 128.00000000 108.00000000   0.45762712
 66.00000000 151.00000000 195.00000000   0.56358382
 67.00000000 162.00000000  98.00000000   0.37692308
 68.00000000 133.00000000 149.00000000   0.52836879
 69.00000000 156.00000000 147.00000000   0.48514851
 70.00000000 190.00000000 225.00000000   0.54216867
 71.00000000 198.00000000 216.00000000   0.52173913
 72.00000000 165.00000000 181.00000000   0.52312139
 73.00000000 133.00000000 156.00000000   0.53979239
 74.00000000 134.00000000 164.00000000   0.55033557
 75.00000000 161.00000000 179.00000000   0.52647059
 76.00000000 134.00000000 119.00000000   0.47035573
 77.00000000 253.00000000 154.00000000   0.37837838
 78.00000000 169.00000000 138.00000000   0.44951140
 79.00000000 210.00000000 113.00000000   0.34984520
 80.00000000 110.00000000 182.00000000   0.62328767
 81.00000000 131.00000000 126.00000000   0.49027237
 82.00000000 228.00000000 180.00000000   0.44117647
 83.00000000 140.00000000 150.00000000   0.51724138
 84.00000000 159.00000000  98.00000000   0.38132296
 85.00000000 142.00000000 110.00000000   0.43650794
 86.00000000 158.00000000 128.00000000   0.44755245
 87.00000000 159.00000000  94.00000000   0.37154150
 88.00000000 143.00000000 100.00000000   0.41152263
 89.00000000 140.00000000 162.00000000   0.53642384
 90.00000000 188.00000000  96.00000000   0.33802817
 91.00000000 186.00000000  93.00000000   0.33333333
 92.00000000 159.00000000 127.00000000   0.44405594
 93.00000000  92.00000000 223.00000000   0.70793651
 94.00000000  95.00000000 130.00000000   0.57777778
 95.00000000 169.00000000 133.00000000   0.44039735
 96.00000000 203.00000000 101.00000000   0.33223684
 97.00000000 149.00000000 139.00000000   0.48263889
 98.00000000 124.00000000 166.00000000   0.57241379
 99.00000000 156.00000000  79.00000000   0.33617021
100.00000000 132.00000000  79.00000000   0.37440758
101.00000000 229.00000000  54.00000000   0.19081272
102.00000000  67.00000000 230.00000000   0.77441077
103.00000000 139.00000000 158.00000000   0.53198653
104.00000000  92.00000000  97.00000000   0.51322751
105.00000000  99.00000000 122.00000000   0.55203620
106.00000000  69.00000000 114.00000000   0.62295082
107.00000000 163.00000000 157.00000000   0.49062500
108.00000000 130.00000000 114.00000000   0.46721311
109.00000000  93.00000000 150.00000000   0.61728395
110.00000000  91.00000000 155.00000000   0.63008130
111.00000000 147.00000000 139.00000000   0.48601399
112.00000000 169.00000000 163.00000000   0.49096386
113.00000000 209.00000000 146.00000000   0.41126761
114.00000000  83.00000000 186.00000000   0.69144981
115.00000000 111.00000000 159.00000000   0.58888889
116.00000000 157.00000000  95.00000000   0.37698413
117.00000000 248.00000000 119.00000000   0.32425068
118.00000000 393.00000000  63.00000000   0.13815789
119.00000000 346.00000000  45.00000000   0.11508951
120.00000000 508.00000000  48.00000000   0.08633094
121.00000000 329.00000000   9.00000000   0.02662722
122.00000000 512.00000000  23.00000000   0.04299065
123.00000000 421.00000000 -15.00000000  -0.03694581
124.00000000 433.00000000  38.00000000   0.08067941
125.00000000 458.00000000  47.00000000   0.09306931
126.00000000 440.00000000  65.00000000   0.12871287
127.00000000 572.00000000  61.00000000   0.09636651
128.00000000 412.00000000  34.00000000   0.07623318
129.00000000 420.00000000   1.00000000   0.00237530
130.00000000 370.00000000  12.00000000   0.03141361
131.00000000 351.00000000  23.00000000   0.06149733
132.00000000 337.00000000  -4.00000000  -0.01201201
133.00000000 431.00000000  30.00000000   0.06507592
134.00000000 488.00000000 -16.00000000  -0.03389831
135.00000000 336.00000000  36.00000000   0.09677419
136.00000000 480.00000000  62.00000000   0.11439114
137.00000000 408.00000000  27.00000000   0.06206897
138.00000000 421.00000000  31.00000000   0.06858407
139.00000000 404.00000000  35.00000000   0.07972665
140.00000000 528.00000000  60.00000000   0.10204082
141.00000000 437.00000000  14.00000000   0.03104213
142.00000000 488.00000000  17.00000000   0.03366337
143.00000000 438.00000000 -15.00000000  -0.03546099
144.00000000 337.00000000  39.00000000   0.10372340
145.00000000 455.00000000   7.00000000   0.01515152
146.00000000 515.00000000   8.00000000   0.01529637
147.00000000 545.00000000  69.00000000   0.11237785
148.00000000 439.00000000  38.00000000   0.07966457
149.00000000 464.00000000  38.00000000   0.07569721
150.00000000 409.00000000   7.00000000   0.01682692
151.00000000 456.00000000  50.00000000   0.09881423
152.00000000 459.00000000  46.00000000   0.09108911
153.00000000 322.00000000  28.00000000   0.08000000
154.00000000 420.00000000  65.00000000   0.13402062
155.00000000 381.00000000  63.00000000   0.14189189
156.00000000 371.00000000   5.00000000   0.01329787
157.00000000 449.00000000   9.00000000   0.01965066
158.00000000 438.00000000  23.00000000   0.04989154
159.00000000 381.00000000  37.00000000   0.08851675
160.00000000 365.00000000 -21.00000000  -0.06104651
161.00000000 407.00000000  34.00000000   0.07709751
162.00000000 468.00000000  67.00000000   0.12523364
163.00000000 487.00000000  17.00000000   0.03373016
164.00000000 442.00000000  46.00000000   0.09426230
165.00000000 452.00000000  22.00000000   0.04641350
166.00000000 431.00000000  11.00000000   0.02488688
167.00000000 338.00000000  33.00000000   0.08894879
168.00000000 381.00000000  37.00000000   0.08851675
169.00000000 404.00000000  25.00000000   0.05827506
170.00000000 445.00000000 -10.00000000  -0.02298851
171.00000000 327.00000000  16.00000000   0.04664723
172.00000000 323.00000000  32.00000000   0.09014085
173.00000000 400.00000000  29.00000000   0.06759907
174.00000000 390.00000000  11.00000000   0.02743142
175.00000000 376.00000000  14.00000000   0.03589744
176.00000000 439.00000000  -2.00000000  -0.00457666
177.00000000 400.00000000  31.00000000   0.07192575
178.00000000 475.00000000   2.00000000   0.00419287
179.00000000 334.00000000  73.00000000   0.17936118
180.00000000 342.00000000  -4.00000000  -0.01183432
181.00000000 429.00000000  25.00000000   0.05506608
182.00000000 323.00000000  15.00000000   0.04437870
183.00000000 402.00000000   7.00000000   0.01711491
184.00000000 379.00000000  -1.00000000  -0.00264550
185.00000000 465.00000000  49.00000000   0.09533074
186.00000000 464.00000000 -25.00000000  -0.05694761
187.00000000 388.00000000  25.00000000   0.06053269
188.00000000 450.00000000  51.00000000   0.10179641
189.00000000 302.00000000   1.00000000   0.00330033
190.00000000 449.00000000   2.00000000   0.00443459
191.00000000 377.00000000  45.00000000   0.10663507
192.00000000 461.00000000   5.00000000   0.01072961
193.00000000 421.00000000  13.00000000   0.02995392
194.00000000 362.00000000  37.00000000   0.09273183
195.00000000 458.00000000  56.00000000   0.10894942
196.00000000 397.00000000  25.00000000   0.05924171
197.00000000 511.00000000   8.00000000   0.01541426
198.00000000 414.00000000 -23.00000000  -0.05882353
199.00000000 352.00000000  20.00000000   0.05376344
200.00000000 320.00000000  72.00000000   0.18367347
201.00000000 422.00000000   6.00000000   0.01401869
202.00000000 431.00000000  16.00000000   0.03579418
203.00000000 411.00000000  34.00000000   0.07640449
204.00000000 440.00000000  22.00000000   0.04761905
205.00000000 402.00000000  -8.00000000  -0.02030457
206.00000000 394.00000000  21.00000000   0.05060241
207.00000000 414.00000000  -1.00000000  -0.00242131
208.00000000 394.00000000  32.00000000   0.07511737
209.00000000 436.00000000  20.00000000   0.04385965
210.00000000 388.00000000 -20.00000000  -0.05434783
211.00000000 400.00000000  47.00000000   0.10514541
212.00000000 350.00000000 -57.00000000  -0.19453925
213.00000000 415.00000000  35.00000000   0.07777778
214.00000000 490.00000000  -7.00000000  -0.01449275
215.00000000 401.00000000   4.00000000   0.00987654
216.00000000 420.00000000   1.00000000   0.00237530
217.00000000 361.00000000   4.00000000   0.01095890
218.00000000 357.00000000 -45.00000000  -0.14423077
219.00000000 512.00000000   4.00000000   0.00775194
220.00000000 416.00000000 -23.00000000  -0.05852417
221.00000000 459.00000000  17.00000000   0.03571429
222.00000000 448.00000000  27.00000000   0.05684211
223.00000000 363.00000000 -32.00000000  -0.09667674
224.00000000 430.00000000  50.00000000   0.10416667
225.00000000 522.00000000   1.00000000   0.00191205
226.00000000 452.00000000   2.00000000   0.00440529
227.00000000 379.00000000  14.00000000   0.03562341
228.00000000 398.00000000   9.00000000   0.02211302
229.00000000 371.00000000  42.00000000   0.10169492
230.00000000 353.00000000  77.00000000   0.17906977
231.00000000 454.00000000  28.00000000   0.05809129
232.00000000 490.00000000  -5.00000000  -0.01030928
233.00000000 389.00000000  11.00000000   0.02750000
234.00000000 476.00000000  40.00000000   0.07751938
235.00000000 388.00000000  22.00000000   0.05365854
236.00000000 448.00000000  35.00000000   0.07246377
237.00000000 589.00000000   0.00000000   0.00000000
238.00000000 495.00000000  -3.00000000  -0.00609756
239.00000000 345.00000000 -16.00000000  -0.04863222
240.00000000 370.00000000  21.00000000   0.05370844
241.00000000 452.00000000  -8.00000000  -0.01801802
242.00000000 393.00000000 -14.00000000  -0.03693931
243.00000000 368.00000000  15.00000000   0.03916449
244.00000000 446.00000000 -23.00000000  -0.05437352
245.00000000 412.00000000  -3.00000000  -0.00733496
246.00000000 421.00000000  28.00000000   0.06236080
247.00000000 388.00000000  27.00000000   0.06506024
248.00000000 479.00000000  27.00000000   0.05335968
249.00000000 400.00000000  42.00000000   0.09502262
250.00000000 409.00000000   9.00000000   0.02153110
251.00000000 386.00000000 -19.00000000  -0.05177112
252.00000000 399.00000000  -3.00000000  -0.00757576
253.00000000 342.00000000  24.00000000   0.06557377
254.00000000 405.00000000 -11.00000000  -0.02791878
255.00000000 344.00000000  38.00000000   0.09947644
256.00000000 364.00000000   3.00000000   0.00817439
257.00000000 382.00000000  36.00000000   0.08612440
258.00000000 396.00000000   7.00000000   0.01736973
259.00000000 355.00000000  35.00000000   0.08974359
260.00000000 348.00000000  -7.00000000  -0.02052786
261.00000000 452.00000000  30.00000000   0.06224066
262.00000000 397.00000000  42.00000000   0.09567198
263.00000000 403.00000000   3.00000000   0.00738916
264.00000000 372.00000000  -5.00000000  -0.01362398
265.00000000 436.00000000   4.00000000   0.00909091
266.00000000 327.00000000 -15.00000000  -0.04807692
267.00000000 294.00000000  29.00000000   0.08978328
268.00000000 423.00000000  17.00000000   0.03863636
269.00000000 386.00000000   2.00000000   0.00515464
270.00000000 379.00000000  -7.00000000  -0.01881720
271.00000000 356.00000000  -1.00000000  -0.00281690
272.00000000 387.00000000  23.00000000   0.05609756
273.00000000 402.00000000  39.00000000   0.08843537
274.00000000 457.00000000 -11.00000000  -0.02466368
275.00000000 408.00000000   7.00000000   0.01686747
276.00000000 414.00000000  49.00000000   0.10583153
277.00000000 324.00000000 -22.00000000  -0.07284768
278.00000000 403.00000000  -6.00000000  -0.01511335
279.00000000 398.00000000  25.00000000   0.05910165
280.00000000 382.00000000  16.00000000   0.04020101
281.00000000 478.00000000 -11.00000000  -0.02355460
282.00000000 313.00000000  27.00000000   0.07941176
283.00000000 365.00000000  94.00000000   0.20479303
284.00000000 369.00000000  15.00000000   0.03906250
285.00000000 378.00000000   9.00000000   0.02325581
286.00000000 434.00000000  12.00000000   0.02690583
287.00000000 290.00000000  11.00000000   0.03654485
288.00000000 444.00000000  28.00000000   0.05932203
289.00000000 413.00000000  14.00000000   0.03278689
290.00000000 392.00000000 -11.00000000  -0.02887139
291.00000000 263.00000000   3.00000000   0.01127820
292.00000000 438.00000000 -10.00000000  -0.02336449
293.00000000 301.00000000   8.00000000   0.02588997
294.00000000 358.00000000  -8.00000000  -0.02285714
295.00000000 353.00000000  12.00000000   0.03287671
296.00000000 436.00000000  -9.00000000  -0.02107728
297.00000000 385.00000000  21.00000000   0.05172414
298.00000000 393.00000000  30.00000000   0.07092199
299.00000000 328.00000000  -1.00000000  -0.00305810
300.00000000 406.00000000   4.00000000   0.00975610
301.00000000 530.00000000 -13.00000000  -0.02514507
302.00000000 480.00000000   2.00000000   0.00414938
303.00000000 524.00000000 -19.00000000  -0.03762376
304.00000000 377.00000000  30.00000000   0.07371007
305.00000000 459.00000000   8.00000000   0.01713062
306.00000000 441.00000000   8.00000000   0.01781737
307.00000000 388.00000000   0.00000000   0.00000000
308.00000000 482.00000000 -35.00000000  -0.07829978
309.00000000 346.00000000  15.00000000   0.04155125
310.00000000 407.00000000   4.00000000   0.00973236
311.00000000 432.00000000 -27.00000000  -0.06666667
312.00000000 478.00000000  -2.00000000  -0.00420168
313.00000000 457.00000000   7.00000000   0.01508621
314.00000000 460.00000000  10.00000000   0.02127660
315.00000000 499.00000000  15.00000000   0.02918288
316.00000000 343.00000000   8.00000000   0.02279202
317.00000000 495.00000000  12.00000000   0.02366864
318.00000000 360.00000000 -11.00000000  -0.03151862
319.00000000 441.00000000   5.00000000   0.01121076
320.00000000 372.00000000   2.00000000   0.00534759
321.00000000 383.00000000  15.00000000   0.03768844
322.00000000 412.00000000   6.00000000   0.01435407
323.00000000 383.00000000   3.00000000   0.00777202
324.00000000 451.00000000   1.00000000   0.00221239
325.00000000 431.00000000 -22.00000000  -0.05378973
326.00000000 291.00000000  -1.00000000  -0.00344828
327.00000000 402.00000000   1.00000000   0.00248139
328.00000000 449.00000000   5.00000000   0.01101322
329.00000000 409.00000000  29.00000000   0.06621005
330.00000000 475.00000000 -12.00000000  -0.02591793
331.00000000 416.00000000  -3.00000000  -0.00726392
332.00000000 469.00000000  21.00000000   0.04285714
333.00000000 392.00000000  21.00000000   0.05084746
334.00000000 275.00000000  43.00000000   0.13522013
335.00000000 339.00000000 -11.00000000  -0.03353659
336.00000000 426.00000000 -47.00000000  -0.12401055
337.00000000 413.00000000 -17.00000000  -0.04292929
338.00000000 434.00000000  30.00000000   0.06465517
339.00000000 502.00000000 -36.00000000  -0.07725322
340.00000000 383.00000000  13.00000000   0.03282828
341.00000000 346.00000000 -38.00000000  -0.12337662
342.00000000 367.00000000  -9.00000000  -0.02513966
343.00000000 428.00000000   8.00000000   0.01834862
344.00000000 488.00000000  21.00000000   0.04125737
345.00000000 394.00000000 -21.00000000  -0.05630027
346.00000000 471.00000000  42.00000000   0.08187135
347.00000000 377.00000000  51.00000000   0.11915888
348.00000000 351.00000000  11.00000000   0.03038674
349.00000000 377.00000000   7.00000000   0.01822917
350.00000000 483.00000000 -12.00000000  -0.02547771
351.00000000 339.00000000  53.00000000   0.13520408
352.00000000 388.00000000  22.00000000   0.05365854
353.00000000 375.00000000   2.00000000   0.00530504
354.00000000 406.00000000  -1.00000000  -0.00246914
355.00000000 380.00000000  10.00000000   0.02564103
356.00000000 346.00000000   1.00000000   0.00288184
357.00000000 494.00000000  -1.00000000  -0.00202840
358.00000000 422.00000000  45.00000000   0.09635974
359.00000000 444.00000000  -4.00000000  -0.00909091
360.00000000 291.00000000  -4.00000000  -0.01393728
361.00000000 481.00000000 -19.00000000  -0.04112554
362.00000000 380.00000000 -18.00000000  -0.04972376
363.00000000 372.00000000   2.00000000   0.00534759
364.00000000 340.00000000 -16.00000000  -0.04938272
365.00000000 403.00000000 -14.00000000  -0.03598972
366.00000000 490.00000000  12.00000000   0.02390438
367.00000000 400.00000000 -21.00000000  -0.05540897
368.00000000 330.00000000  12.00000000   0.03508772
369.00000000 414.00000000 -28.00000000  -0.07253886
370.00000000 398.00000000   4.00000000   0.00995025
371.00000000 376.00000000  38.00000000   0.09178744
372.00000000 393.00000000  12.00000000   0.02962963
373.00000000 364.00000000 -15.00000000  -0.04297994
374.00000000 417.00000000   7.00000000   0.01650943
375.00000000 308.00000000 -12.00000000  -0.04054054
376.00000000 456.00000000  15.00000000   0.03184713
377.00000000 365.00000000  34.00000000   0.08521303
378.00000000 342.00000000  18.00000000   0.05000000
379.00000000 386.00000000   6.00000000   0.01530612
380.00000000 447.00000000  34.00000000   0.07068607
381.00000000 382.00000000  44.00000000   0.10328638
382.00000000 446.00000000 -35.00000000  -0.08515815
383.00000000 425.00000000  16.00000000   0.03628118
384.00000000 415.00000000  13.00000000   0.03037383
385.00000000 353.00000000  28.00000000   0.07349081
386.00000000 391.00000000 -29.00000000  -0.08011050
387.00000000 409.00000000  -1.00000000  -0.00245098
388.00000000 422.00000000   8.00000000   0.01860465
389.00000000 369.00000000  29.00000000   0.07286432
390.00000000 461.00000000  38.00000000   0.07615230
391.00000000 289.00000000 -17.00000000  -0.06250000
392.00000000 308.00000000   7.00000000   0.02222222
393.00000000 371.00000000  -2.00000000  -0.00542005
394.00000000 307.00000000 -12.00000000  -0.04067797
395.00000000 364.00000000 -33.00000000  -0.09969789
396.00000000 345.00000000   2.00000000   0.00576369
397.00000000 390.00000000  -2.00000000  -0.00515464
398.00000000 359.00000000  45.00000000   0.11138614
399.00000000 395.00000000 -16.00000000  -0.04221636
400.00000000 319.00000000  15.00000000   0.04491018
401.00000000 416.00000000  47.00000000   0.10151188
402.00000000 390.00000000  13.00000000   0.03225806
403.00000000 419.00000000 -27.00000000  -0.06887755
404.00000000 310.00000000  11.00000000   0.03426791
405.00000000 368.00000000 -26.00000000  -0.07602339
406.00000000 446.00000000  24.00000000   0.05106383
407.00000000 396.00000000  14.00000000   0.03414634
408.00000000 296.00000000 -18.00000000  -0.06474820
409.00000000 412.00000000  23.00000000   0.05287356
410.00000000 473.00000000  19.00000000   0.03861789
411.00000000 418.00000000  54.00000000   0.11440678
412.00000000 369.00000000  24.00000000   0.06106870
413.00000000 428.00000000 -13.00000000  -0.03132530
414.00000000 423.00000000 -18.00000000  -0.04444444
415.00000000 408.00000000  38.00000000   0.08520179
416.00000000 368.00000000 -11.00000000  -0.03081232
417.00000000 420.00000000  20.00000000   0.04545455
418.00000000 424.00000000   3.00000000   0.00702576
419.00000000 393.00000000  17.00000000   0.04146341
420.00000000 429.00000000   9.00000000   0.02054795
421.00000000 326.00000000 -32.00000000  -0.10884354
422.00000000 322.00000000 -11.00000000  -0.03536977
423.00000000 428.00000000  44.00000000   0.09322034
424.00000000 312.00000000  44.00000000   0.12359551
425.00000000 208.00000000   6.00000000   0.02803738
426.00000000 306.00000000   9.00000000   0.02857143
427.00000000 363.00000000  32.00000000   0.08101266
428.00000000 313.00000000  -7.00000000  -0.02287582
429.00000000 425.00000000  -6.00000000  -0.01431981
430.00000000 405.00000000  12.00000000   0.02877698
431.00000000 432.00000000 -29.00000000  -0.07196030
432.00000000 431.00000000  23.00000000   0.05066079
433.00000000 363.00000000 -19.00000000  -0.05523256
434.00000000 389.00000000  -8.00000000  -0.02099738
435.00000000 404.00000000 -10.00000000  -0.02538071
436.00000000 366.00000000 -23.00000000  -0.06705539
437.00000000 392.00000000 -24.00000000  -0.06521739
438.00000000 450.00000000  25.00000000   0.05263158
439.00000000 381.00000000  24.00000000   0.05925926
440.00000000 404.00000000 -14.00000000  -0.03589744
441.00000000 443.00000000 -38.00000000  -0.09382716
442.00000000 431.00000000 -35.00000000  -0.08838384
443.00000000 480.00000000   8.00000000   0.01639344
444.00000000 387.00000000 -10.00000000  -0.02652520
445.00000000 311.00000000  -4.00000000  -0.01302932
446.00000000 362.00000000  24.00000000   0.06217617
447.00000000 373.00000000   1.00000000   0.00267380
448.00000000 262.00000000 -38.00000000  -0.16964286
449.00000000  21.00000000 -39.00000000   2.16666667
450.00000000  27.00000000 -10.00000000  -0.58823529
451.00000000  47.00000000   3.00000000   0.06000000
452.00000000  16.00000000 -57.00000000   1.39024390
453.00000000 123.00000000 -42.00000000  -0.51851852
454.00000000  26.00000000 -23.00000000  -7.66666667
455.00000000 -27.00000000 -43.00000000   0.61428571
456.00000000  25.00000000 -34.00000000   3.77777778
457.00000000 -26.00000000  -9.00000000   0.25714286
458.00000000  -4.00000000 -53.00000000   0.92982456
459.00000000   9.00000000 -45.00000000   1.25000000
460.00000000 -10.00000000 -64.00000000   0.86486486
461.00000000  72.00000000 -52.00000000  -2.60000000
462.00000000 -13.00000000 -16.00000000   0.55172414
463.00000000  35.00000000 -37.00000000  18.50000000
464.00000000 -28.00000000 -46.00000000   0.62162162
465.00000000   0.00000000 -62.00000000   1.00000000
466.00000000 -13.00000000 -68.00000000   0.83950617
467.00000000   2.00000000 -58.00000000   1.03571429
468.00000000  -7.00000000 -49.00000000   0.87500000
469.00000000   3.00000000 -23.00000000   1.15000000
470.00000000   1.00000000 -41.00000000   1.02500000
471.00000000  32.00000000 -38.00000000   6.33333333
472.00000000  34.00000000 -41.00000000   5.85714286
473.00000000  38.00000000 -45.00000000   6.42857143
474.00000000  57.00000000 -47.00000000  -4.70000000
475.00000000   6.00000000 -23.00000000   1.35294118
476.00000000 -21.00000000 -49.00000000   0.70000000
477.00000000  10.00000000 -47.00000000   1.27027027
478.00000000   8.00000000 -15.00000000   2.14285714
479.00000000  -1.00000000 -17.00000000   0.94444444
480.00000000 -26.00000000 -47.00000000   0.64383562
481.00000000  15.00000000 -72.00000000   1.26315789
482.00000000   6.00000000 -39.00000000   1.18181818
483.00000000  21.00000000 -40.00000000   2.10526316
484.00000000  13.00000000 -31.00000000   1.72222222
485.00000000 -15.00000000 -42.00000000   0.73684211
486.00000000  28.00000000 -68.00000000   1.70000000
487.00000000  -2.00000000 -15.00000000   0.88235294
488.00000000  -4.00000000 -24.00000000   0.85714286
489.00000000  51.00000000 -70.00000000   3.68421053
490.00000000  23.00000000 -49.00000000   1.88461538
491.00000000 -15.00000000 -14.00000000   0.48275862
492.00000000 -11.00000000  -7.00000000   0.38888889
493.00000000 -32.00000000 -62.00000000   0.65957447
494.00000000   7.00000000 -17.00000000   1.70000000
495.00000000 -19.00000000 -26.00000000   0.57777778
496.00000000  16.00000000 -55.00000000   1.41025641
497.00000000   6.00000000 -72.00000000   1.09090909
498.00000000  27.00000000 -48.00000000   2.28571429
499.00000000  23.00000000 -71.00000000   1.47916667
500.00000000 -10.00000000 -59.00000000   0.85507246
