# Supplementary material for: Ubiquitin transfer by a RING E3 ligase occurs from a closed E2~ubiquitin conformation
Source: Nat Commun. 2020 Jun 5;11:2846. doi: 10.1038/s41467-020-16666-y (PMC7275055; doi:10.1038/s41467-020-16666-y)
Supplement: Supplementary file 4 — Source Data [file 41467_2020_16666_MOESM4_ESM.zip › Source_Data/Figures/Figure_5/Figure_5a/ASCII_NoRNF4/16_199with_fret.dat]

 30.00000000 165.00000000 125.00000000   0.43103448
 31.00000000 153.00000000 147.00000000   0.49000000
 32.00000000 130.00000000 174.00000000   0.57236842
 33.00000000 236.00000000 112.00000000   0.32183908
 34.00000000 220.00000000 124.00000000   0.36046512
 35.00000000  82.00000000  90.00000000   0.52325581
 36.00000000 124.00000000 137.00000000   0.52490421
 37.00000000 111.00000000 122.00000000   0.52360515
 38.00000000 187.00000000 161.00000000   0.46264368
 39.00000000 189.00000000 128.00000000   0.40378549
 40.00000000 106.00000000 127.00000000   0.54506438
 41.00000000 174.00000000 124.00000000   0.41610738
 42.00000000 173.00000000 154.00000000   0.47094801
 43.00000000 131.00000000 147.00000000   0.52877698
 44.00000000 174.00000000 162.00000000   0.48214286
 45.00000000 104.00000000 103.00000000   0.49758454
 46.00000000  96.00000000 161.00000000   0.62645914
 47.00000000 147.00000000 100.00000000   0.40485830
 48.00000000 195.00000000  87.00000000   0.30851064
 49.00000000 183.00000000 145.00000000   0.44207317
 50.00000000 153.00000000  98.00000000   0.39043825
 51.00000000  85.00000000 165.00000000   0.66000000
 52.00000000 123.00000000 158.00000000   0.56227758
 53.00000000 146.00000000 215.00000000   0.59556787
 54.00000000  86.00000000 119.00000000   0.58048780
 55.00000000 128.00000000  85.00000000   0.39906103
 56.00000000 144.00000000  85.00000000   0.37117904
 57.00000000 111.00000000 135.00000000   0.54878049
 58.00000000 101.00000000 179.00000000   0.63928571
 59.00000000 161.00000000  82.00000000   0.33744856
 60.00000000 187.00000000 119.00000000   0.38888889
 61.00000000 111.00000000 116.00000000   0.51101322
 62.00000000 136.00000000  88.00000000   0.39285714
 63.00000000 130.00000000 144.00000000   0.52554745
 64.00000000 189.00000000  46.00000000   0.19574468
 65.00000000 150.00000000 166.00000000   0.52531646
 66.00000000 212.00000000 107.00000000   0.33542320
 67.00000000 163.00000000 135.00000000   0.45302013
 68.00000000 169.00000000  99.00000000   0.36940299
 69.00000000 153.00000000 118.00000000   0.43542435
 70.00000000 158.00000000 153.00000000   0.49196141
 71.00000000 152.00000000  63.00000000   0.29302326
 72.00000000 133.00000000  41.00000000   0.23563218
 73.00000000 122.00000000  95.00000000   0.43778802
 74.00000000 153.00000000  90.00000000   0.37037037
 75.00000000 103.00000000 179.00000000   0.63475177
 76.00000000 167.00000000 125.00000000   0.42808219
 77.00000000 218.00000000  44.00000000   0.16793893
 78.00000000 186.00000000 105.00000000   0.36082474
 79.00000000 161.00000000 108.00000000   0.40148699
 80.00000000 163.00000000 199.00000000   0.54972376
 81.00000000 149.00000000 117.00000000   0.43984962
 82.00000000 133.00000000 101.00000000   0.43162393
 83.00000000 182.00000000  55.00000000   0.23206751
 84.00000000 127.00000000  98.00000000   0.43555556
 85.00000000 105.00000000  88.00000000   0.45595855
 86.00000000 167.00000000 116.00000000   0.40989399
 87.00000000 136.00000000  67.00000000   0.33004926
 88.00000000 131.00000000 103.00000000   0.44017094
 89.00000000 135.00000000  98.00000000   0.42060086
 90.00000000 216.00000000 115.00000000   0.34743202
 91.00000000 191.00000000  78.00000000   0.28996283
 92.00000000 134.00000000 142.00000000   0.51449275
 93.00000000 172.00000000  56.00000000   0.24561404
 94.00000000 129.00000000 138.00000000   0.51685393
 95.00000000 185.00000000 167.00000000   0.47443182
 96.00000000 162.00000000  55.00000000   0.25345622
 97.00000000 103.00000000 106.00000000   0.50717703
 98.00000000 183.00000000 111.00000000   0.37755102
 99.00000000 107.00000000 129.00000000   0.54661017
100.00000000 160.00000000 127.00000000   0.44250871
101.00000000 150.00000000 115.00000000   0.43396226
102.00000000 164.00000000  81.00000000   0.33061224
103.00000000 139.00000000 130.00000000   0.48327138
104.00000000 199.00000000  73.00000000   0.26838235
105.00000000 174.00000000 128.00000000   0.42384106
106.00000000 111.00000000  88.00000000   0.44221106
107.00000000 171.00000000 174.00000000   0.50434783
108.00000000 186.00000000 119.00000000   0.39016393
109.00000000 211.00000000  92.00000000   0.30363036
110.00000000 174.00000000  45.00000000   0.20547945
111.00000000 198.00000000 147.00000000   0.42608696
112.00000000 200.00000000 104.00000000   0.34210526
113.00000000 193.00000000 149.00000000   0.43567251
114.00000000 191.00000000 144.00000000   0.42985075
115.00000000 146.00000000  86.00000000   0.37068966
116.00000000 216.00000000 109.00000000   0.33538462
117.00000000 224.00000000  39.00000000   0.14828897
118.00000000 123.00000000  50.00000000   0.28901734
119.00000000 162.00000000  90.00000000   0.35714286
120.00000000 241.00000000  87.00000000   0.26524390
121.00000000 183.00000000  70.00000000   0.27667984
122.00000000 179.00000000 116.00000000   0.39322034
123.00000000 150.00000000 108.00000000   0.41860465
124.00000000 171.00000000 110.00000000   0.39145907
125.00000000 163.00000000 126.00000000   0.43598616
126.00000000 101.00000000 109.00000000   0.51904762
127.00000000 172.00000000  94.00000000   0.35338346
128.00000000 158.00000000  98.00000000   0.38281250
129.00000000 118.00000000 103.00000000   0.46606335
130.00000000  81.00000000  61.00000000   0.42957746
131.00000000 125.00000000  89.00000000   0.41588785
132.00000000 170.00000000 136.00000000   0.44444444
133.00000000 267.00000000 130.00000000   0.32745592
134.00000000 209.00000000 160.00000000   0.43360434
135.00000000 174.00000000  93.00000000   0.34831461
136.00000000 193.00000000  96.00000000   0.33217993
137.00000000 123.00000000 108.00000000   0.46753247
138.00000000 128.00000000  55.00000000   0.30054645
139.00000000 104.00000000  99.00000000   0.48768473
140.00000000 157.00000000  65.00000000   0.29279279
141.00000000 155.00000000  82.00000000   0.34599156
142.00000000 142.00000000  85.00000000   0.37444934
143.00000000 201.00000000 155.00000000   0.43539326
144.00000000 180.00000000 204.00000000   0.53125000
145.00000000 169.00000000  91.00000000   0.35000000
146.00000000 198.00000000  40.00000000   0.16806723
147.00000000  96.00000000 110.00000000   0.53398058
148.00000000 121.00000000 155.00000000   0.56159420
149.00000000 155.00000000 195.00000000   0.55714286
150.00000000 164.00000000 162.00000000   0.49693252
151.00000000 134.00000000 115.00000000   0.46184739
152.00000000 105.00000000  37.00000000   0.26056338
153.00000000  95.00000000 143.00000000   0.60084034
154.00000000 156.00000000  55.00000000   0.26066351
155.00000000 146.00000000  93.00000000   0.38912134
156.00000000 155.00000000  77.00000000   0.33189655
157.00000000 125.00000000  83.00000000   0.39903846
158.00000000 192.00000000 109.00000000   0.36212625
159.00000000 162.00000000  47.00000000   0.22488038
160.00000000 139.00000000  89.00000000   0.39035088
161.00000000 217.00000000 122.00000000   0.35988201
162.00000000 182.00000000 139.00000000   0.43302181
163.00000000 134.00000000 101.00000000   0.42978723
164.00000000 159.00000000 116.00000000   0.42181818
165.00000000 183.00000000  51.00000000   0.21794872
166.00000000  86.00000000  87.00000000   0.50289017
167.00000000 111.00000000  82.00000000   0.42487047
168.00000000 135.00000000 100.00000000   0.42553191
169.00000000 112.00000000  56.00000000   0.33333333
170.00000000 182.00000000 103.00000000   0.36140351
171.00000000 120.00000000 107.00000000   0.47136564
172.00000000 202.00000000  96.00000000   0.32214765
173.00000000 161.00000000  91.00000000   0.36111111
174.00000000 177.00000000  96.00000000   0.35164835
175.00000000 186.00000000  87.00000000   0.31868132
176.00000000  90.00000000 107.00000000   0.54314721
177.00000000 124.00000000 106.00000000   0.46086957
178.00000000 156.00000000  92.00000000   0.37096774
179.00000000 202.00000000 128.00000000   0.38787879
180.00000000 173.00000000  96.00000000   0.35687732
181.00000000  80.00000000  60.00000000   0.42857143
182.00000000  77.00000000 105.00000000   0.57692308
183.00000000  94.00000000  47.00000000   0.33333333
184.00000000 146.00000000  46.00000000   0.23958333
185.00000000 135.00000000  52.00000000   0.27807487
186.00000000 123.00000000  68.00000000   0.35602094
187.00000000 137.00000000  84.00000000   0.38009050
188.00000000 162.00000000  98.00000000   0.37692308
189.00000000 121.00000000  76.00000000   0.38578680
190.00000000 154.00000000  76.00000000   0.33043478
191.00000000  91.00000000  88.00000000   0.49162011
192.00000000  81.00000000 144.00000000   0.64000000
193.00000000  81.00000000 106.00000000   0.56684492
194.00000000 162.00000000 100.00000000   0.38167939
195.00000000 118.00000000 130.00000000   0.52419355
196.00000000 186.00000000 107.00000000   0.36518771
197.00000000 186.00000000 109.00000000   0.36949153
198.00000000 180.00000000 131.00000000   0.42122186
199.00000000 153.00000000  50.00000000   0.24630542
200.00000000 139.00000000  92.00000000   0.39826840
201.00000000 145.00000000 159.00000000   0.52302632
202.00000000 210.00000000  67.00000000   0.24187726
203.00000000 186.00000000  73.00000000   0.28185328
204.00000000 212.00000000  54.00000000   0.20300752
205.00000000 187.00000000  91.00000000   0.32733813
206.00000000 266.00000000 101.00000000   0.27520436
207.00000000 203.00000000  74.00000000   0.26714801
208.00000000 236.00000000  57.00000000   0.19453925
209.00000000 151.00000000  73.00000000   0.32589286
210.00000000 144.00000000  83.00000000   0.36563877
211.00000000 202.00000000  97.00000000   0.32441472
212.00000000 247.00000000  47.00000000   0.15986395
213.00000000 166.00000000 110.00000000   0.39855072
214.00000000 148.00000000  96.00000000   0.39344262
215.00000000  80.00000000  54.00000000   0.40298507
216.00000000 144.00000000 104.00000000   0.41935484
217.00000000 142.00000000 115.00000000   0.44747082
218.00000000 106.00000000  92.00000000   0.46464646
219.00000000 163.00000000  99.00000000   0.37786260
220.00000000 123.00000000 109.00000000   0.46982759
221.00000000 121.00000000  55.00000000   0.31250000
222.00000000 190.00000000  53.00000000   0.21810700
223.00000000 174.00000000 141.00000000   0.44761905
224.00000000 127.00000000 113.00000000   0.47083333
225.00000000 170.00000000  89.00000000   0.34362934
226.00000000 162.00000000  73.00000000   0.31063830
227.00000000 212.00000000  74.00000000   0.25874126
228.00000000 116.00000000  84.00000000   0.42000000
229.00000000 201.00000000 151.00000000   0.42897727
230.00000000 208.00000000 104.00000000   0.33333333
231.00000000 196.00000000  93.00000000   0.32179931
232.00000000 208.00000000 148.00000000   0.41573034
233.00000000 125.00000000  84.00000000   0.40191388
234.00000000 168.00000000  39.00000000   0.18840580
235.00000000 136.00000000  37.00000000   0.21387283
236.00000000 142.00000000 115.00000000   0.44747082
237.00000000 179.00000000  65.00000000   0.26639344
238.00000000 192.00000000 124.00000000   0.39240506
239.00000000 183.00000000 100.00000000   0.35335689
240.00000000 186.00000000  85.00000000   0.31365314
241.00000000 165.00000000 103.00000000   0.38432836
242.00000000 147.00000000 141.00000000   0.48958333
243.00000000 163.00000000  74.00000000   0.31223629
244.00000000 120.00000000 134.00000000   0.52755906
245.00000000 159.00000000  40.00000000   0.20100503
246.00000000 196.00000000 151.00000000   0.43515850
247.00000000 113.00000000  79.00000000   0.41145833
248.00000000 138.00000000  73.00000000   0.34597156
249.00000000 127.00000000  77.00000000   0.37745098
250.00000000 147.00000000  92.00000000   0.38493724
251.00000000 146.00000000  74.00000000   0.33636364
252.00000000 152.00000000  56.00000000   0.26923077
253.00000000 206.00000000 151.00000000   0.42296919
254.00000000 140.00000000  24.00000000   0.14634146
255.00000000 106.00000000  64.00000000   0.37647059
256.00000000 143.00000000  79.00000000   0.35585586
257.00000000 191.00000000 105.00000000   0.35472973
258.00000000 126.00000000  71.00000000   0.36040609
259.00000000 197.00000000 111.00000000   0.36038961
260.00000000 147.00000000  72.00000000   0.32876712
261.00000000 146.00000000  64.00000000   0.30476190
262.00000000 183.00000000  25.00000000   0.12019231
263.00000000 123.00000000  74.00000000   0.37563452
264.00000000 171.00000000  61.00000000   0.26293103
265.00000000 104.00000000  74.00000000   0.41573034
266.00000000 150.00000000  64.00000000   0.29906542
267.00000000 182.00000000  73.00000000   0.28627451
268.00000000 106.00000000  80.00000000   0.43010753
269.00000000 200.00000000  83.00000000   0.29328622
270.00000000 116.00000000 117.00000000   0.50214592
271.00000000 107.00000000  63.00000000   0.37058824
272.00000000 184.00000000  98.00000000   0.34751773
273.00000000 153.00000000  51.00000000   0.25000000
274.00000000 113.00000000 136.00000000   0.54618474
275.00000000 200.00000000 140.00000000   0.41176471
276.00000000 176.00000000  74.00000000   0.29600000
277.00000000 117.00000000  93.00000000   0.44285714
278.00000000 176.00000000  89.00000000   0.33584906
279.00000000 150.00000000  94.00000000   0.38524590
280.00000000 152.00000000  93.00000000   0.37959184
281.00000000 209.00000000  21.00000000   0.09130435
282.00000000 197.00000000  81.00000000   0.29136691
283.00000000  93.00000000 109.00000000   0.53960396
284.00000000 136.00000000  42.00000000   0.23595506
285.00000000 145.00000000  90.00000000   0.38297872
286.00000000  93.00000000 114.00000000   0.55072464
287.00000000 172.00000000  80.00000000   0.31746032
288.00000000 427.00000000  28.00000000   0.06153846
289.00000000 402.00000000   5.00000000   0.01228501
290.00000000 424.00000000  48.00000000   0.10169492
291.00000000 369.00000000  32.00000000   0.07980050
292.00000000 438.00000000  -1.00000000  -0.00228833
293.00000000 387.00000000  41.00000000   0.09579439
294.00000000 455.00000000  13.00000000   0.02777778
295.00000000 438.00000000   1.00000000   0.00227790
296.00000000 460.00000000   5.00000000   0.01075269
297.00000000 456.00000000  23.00000000   0.04801670
298.00000000 338.00000000  17.00000000   0.04788732
299.00000000 331.00000000  36.00000000   0.09809264
300.00000000 348.00000000 -36.00000000  -0.11538462
301.00000000 403.00000000  21.00000000   0.04952830
302.00000000 429.00000000  11.00000000   0.02500000
303.00000000 427.00000000  26.00000000   0.05739514
304.00000000 370.00000000   2.00000000   0.00537634
305.00000000 502.00000000  23.00000000   0.04380952
306.00000000 416.00000000  22.00000000   0.05022831
307.00000000 404.00000000 -14.00000000  -0.03589744
308.00000000 425.00000000  37.00000000   0.08008658
309.00000000 510.00000000  10.00000000   0.01923077
310.00000000 412.00000000  -9.00000000  -0.02233251
311.00000000 325.00000000  37.00000000   0.10220994
312.00000000 436.00000000  12.00000000   0.02678571
313.00000000 339.00000000   6.00000000   0.01739130
314.00000000 405.00000000  40.00000000   0.08988764
315.00000000 362.00000000  -1.00000000  -0.00277008
316.00000000 434.00000000  -3.00000000  -0.00696056
317.00000000 417.00000000  -4.00000000  -0.00968523
318.00000000 344.00000000  -9.00000000  -0.02686567
319.00000000 375.00000000  53.00000000   0.12383178
320.00000000 396.00000000  14.00000000   0.03414634
321.00000000 467.00000000  18.00000000   0.03711340
322.00000000 463.00000000  -8.00000000  -0.01758242
323.00000000 447.00000000 -23.00000000  -0.05424528
324.00000000 423.00000000   9.00000000   0.02083333
325.00000000 467.00000000   1.00000000   0.00213675
326.00000000 401.00000000   1.00000000   0.00248756
327.00000000 391.00000000  36.00000000   0.08430913
328.00000000 454.00000000   5.00000000   0.01089325
329.00000000 420.00000000  18.00000000   0.04109589
330.00000000 352.00000000   0.00000000   0.00000000
331.00000000 462.00000000  -9.00000000  -0.01986755
332.00000000 425.00000000  32.00000000   0.07002188
333.00000000 420.00000000  23.00000000   0.05191874
334.00000000 384.00000000  -2.00000000  -0.00523560
335.00000000 385.00000000  44.00000000   0.10256410
336.00000000 339.00000000   8.00000000   0.02305476
337.00000000 458.00000000 -11.00000000  -0.02460850
338.00000000 430.00000000 -14.00000000  -0.03365385
339.00000000 377.00000000   2.00000000   0.00527704
340.00000000 392.00000000  13.00000000   0.03209877
341.00000000 336.00000000  29.00000000   0.07945205
342.00000000 425.00000000  -3.00000000  -0.00710900
343.00000000 372.00000000 -14.00000000  -0.03910615
344.00000000 421.00000000  41.00000000   0.08874459
345.00000000 441.00000000  36.00000000   0.07547170
346.00000000 440.00000000  19.00000000   0.04139434
347.00000000 371.00000000 -18.00000000  -0.05099150
348.00000000 412.00000000  10.00000000   0.02369668
349.00000000 391.00000000 -24.00000000  -0.06539510
350.00000000 409.00000000   0.00000000   0.00000000
351.00000000 395.00000000   2.00000000   0.00503778
352.00000000 436.00000000  13.00000000   0.02895323
353.00000000 421.00000000  -7.00000000  -0.01690821
354.00000000 353.00000000   5.00000000   0.01396648
355.00000000 394.00000000  -2.00000000  -0.00510204
356.00000000 387.00000000   0.00000000   0.00000000
357.00000000 357.00000000  38.00000000   0.09620253
358.00000000 402.00000000  10.00000000   0.02427184
359.00000000 369.00000000  10.00000000   0.02638522
360.00000000 369.00000000 -39.00000000  -0.11818182
361.00000000 339.00000000  29.00000000   0.07880435
362.00000000 462.00000000   9.00000000   0.01910828
363.00000000 498.00000000 -20.00000000  -0.04184100
364.00000000 424.00000000  38.00000000   0.08225108
365.00000000 432.00000000 -48.00000000  -0.12500000
366.00000000 387.00000000  76.00000000   0.16414687
367.00000000 402.00000000  -9.00000000  -0.02290076
368.00000000 513.00000000 -24.00000000  -0.04907975
369.00000000 429.00000000 -20.00000000  -0.04889976
370.00000000 369.00000000  -6.00000000  -0.01652893
371.00000000 445.00000000  -3.00000000  -0.00678733
372.00000000 422.00000000  10.00000000   0.02314815
373.00000000 510.00000000 -35.00000000  -0.07368421
374.00000000 378.00000000   6.00000000   0.01562500
375.00000000 380.00000000 -26.00000000  -0.07344633
376.00000000 337.00000000 -10.00000000  -0.03058104
377.00000000 452.00000000 -27.00000000  -0.06352941
378.00000000 422.00000000  -3.00000000  -0.00715990
379.00000000 451.00000000 -11.00000000  -0.02500000
380.00000000 428.00000000 -20.00000000  -0.04901961
381.00000000 410.00000000  36.00000000   0.08071749
382.00000000 543.00000000 -42.00000000  -0.08383234
383.00000000 324.00000000 -13.00000000  -0.04180064
384.00000000 462.00000000 -14.00000000  -0.03125000
385.00000000 415.00000000 -12.00000000  -0.02977667
386.00000000 407.00000000   1.00000000   0.00245098
387.00000000 480.00000000 -15.00000000  -0.03225806
388.00000000 566.00000000 -17.00000000  -0.03096539
389.00000000 460.00000000 -15.00000000  -0.03370787
390.00000000 419.00000000 -45.00000000  -0.12032086
391.00000000 467.00000000   5.00000000   0.01059322
392.00000000 375.00000000 -52.00000000  -0.16099071
393.00000000 391.00000000   9.00000000   0.02250000
394.00000000 517.00000000 -47.00000000  -0.10000000
395.00000000 395.00000000 -53.00000000  -0.15497076
396.00000000 391.00000000  -7.00000000  -0.01822917
397.00000000 458.00000000 -47.00000000  -0.11435523
398.00000000 390.00000000 -31.00000000  -0.08635097
399.00000000 570.00000000 -38.00000000  -0.07142857
400.00000000 447.00000000 -74.00000000  -0.19839142
401.00000000 542.00000000 -43.00000000  -0.08617234
402.00000000 375.00000000 -27.00000000  -0.07758621
403.00000000 391.00000000  -6.00000000  -0.01558442
404.00000000 442.00000000 -29.00000000  -0.07021792
405.00000000 458.00000000  -1.00000000  -0.00218818
406.00000000 426.00000000 -16.00000000  -0.03902439
407.00000000 483.00000000 -25.00000000  -0.05458515
408.00000000 466.00000000 -59.00000000  -0.14496314
409.00000000 457.00000000   3.00000000   0.00652174
410.00000000 455.00000000  13.00000000   0.02777778
411.00000000 471.00000000 -10.00000000  -0.02169197
412.00000000 492.00000000  -4.00000000  -0.00819672
413.00000000 467.00000000 -38.00000000  -0.08857809
414.00000000 434.00000000  -4.00000000  -0.00930233
415.00000000 492.00000000  34.00000000   0.06463878
416.00000000 500.00000000 -51.00000000  -0.11358575
417.00000000 385.00000000 -37.00000000  -0.10632184
418.00000000 468.00000000  -6.00000000  -0.01298701
419.00000000 444.00000000 -27.00000000  -0.06474820
420.00000000 438.00000000 -22.00000000  -0.05288462
421.00000000 494.00000000 -28.00000000  -0.06008584
422.00000000 411.00000000  -1.00000000  -0.00243902
423.00000000 484.00000000 -53.00000000  -0.12296984
424.00000000 393.00000000 -35.00000000  -0.09776536
425.00000000 395.00000000  22.00000000   0.05275779
426.00000000 411.00000000   1.00000000   0.00242718
427.00000000 481.00000000  -8.00000000  -0.01691332
428.00000000 415.00000000 -29.00000000  -0.07512953
429.00000000 430.00000000  -1.00000000  -0.00233100
430.00000000 505.00000000 -41.00000000  -0.08836207
431.00000000 447.00000000 -11.00000000  -0.02522936
432.00000000 494.00000000 -13.00000000  -0.02702703
433.00000000 452.00000000  -7.00000000  -0.01573034
434.00000000 407.00000000 -24.00000000  -0.06266319
435.00000000 469.00000000 -20.00000000  -0.04454343
436.00000000 395.00000000 -20.00000000  -0.05333333
437.00000000 450.00000000 -15.00000000  -0.03448276
438.00000000 517.00000000 -21.00000000  -0.04233871
439.00000000 416.00000000 -40.00000000  -0.10638298
440.00000000 521.00000000 -39.00000000  -0.08091286
441.00000000 453.00000000 -34.00000000  -0.08114558
442.00000000 452.00000000  42.00000000   0.08502024
443.00000000 520.00000000 -27.00000000  -0.05476673
444.00000000 404.00000000 -25.00000000  -0.06596306
445.00000000 479.00000000 -23.00000000  -0.05043860
446.00000000 420.00000000 -24.00000000  -0.06060606
447.00000000 404.00000000 -13.00000000  -0.03324808
448.00000000 407.00000000   2.00000000   0.00488998
449.00000000 363.00000000 -10.00000000  -0.02832861
450.00000000 567.00000000 -23.00000000  -0.04227941
451.00000000 245.00000000 -34.00000000  -0.16113744
452.00000000 114.00000000 -19.00000000  -0.20000000
453.00000000  80.00000000 -35.00000000  -0.77777778
454.00000000  88.00000000 -83.00000000 -16.60000000
455.00000000 101.00000000 -55.00000000  -1.19565217
456.00000000  34.00000000 -74.00000000   1.85000000
457.00000000 137.00000000 -45.00000000  -0.48913043
458.00000000  48.00000000 -47.00000000 -47.00000000
459.00000000  80.00000000 -45.00000000  -1.28571429
460.00000000 106.00000000 -57.00000000  -1.16326531
461.00000000  86.00000000 -10.00000000  -0.13157895
462.00000000  60.00000000 -19.00000000  -0.46341463
463.00000000  25.00000000 -53.00000000   1.89285714
464.00000000  48.00000000 -44.00000000 -11.00000000
465.00000000  80.00000000 -84.00000000  21.00000000
466.00000000  56.00000000 -28.00000000  -1.00000000
467.00000000  95.00000000 -38.00000000  -0.66666667
468.00000000  84.00000000 -34.00000000  -0.68000000
469.00000000  71.00000000 -50.00000000  -2.38095238
470.00000000  66.00000000 -33.00000000  -1.00000000
471.00000000  81.00000000 -32.00000000  -0.65306122
472.00000000  78.00000000 -26.00000000  -0.50000000
473.00000000 106.00000000  -7.00000000  -0.07070707
474.00000000  92.00000000  -3.00000000  -0.03370787
475.00000000 136.00000000 -25.00000000  -0.22522523
476.00000000  81.00000000 -17.00000000  -0.26562500
477.00000000 102.00000000 -50.00000000  -0.96153846
478.00000000  84.00000000 -23.00000000  -0.37704918
479.00000000  68.00000000 -27.00000000  -0.65853659
480.00000000  52.00000000 -42.00000000  -4.20000000
481.00000000  71.00000000 -44.00000000  -1.62962963
482.00000000 123.00000000 -81.00000000  -1.92857143
483.00000000  45.00000000 -55.00000000   5.50000000
484.00000000  83.00000000 -43.00000000  -1.07500000
485.00000000  91.00000000 -74.00000000  -4.35294118
486.00000000  64.00000000 -49.00000000  -3.26666667
487.00000000 105.00000000 -51.00000000  -0.94444444
488.00000000  14.00000000 -37.00000000   1.60869565
489.00000000  81.00000000  -9.00000000  -0.12500000
490.00000000  58.00000000 -68.00000000   6.80000000
491.00000000  56.00000000 -64.00000000   8.00000000
492.00000000  69.00000000 -37.00000000  -1.15625000
493.00000000  37.00000000 -37.00000000   0.50000000
494.00000000  90.00000000 -49.00000000  -1.19512195
495.00000000 112.00000000 -34.00000000  -0.43589744
496.00000000  51.00000000  11.00000000   0.17741935
497.00000000  45.00000000 -33.00000000  -2.75000000
498.00000000  71.00000000 -57.00000000  -4.07142857
499.00000000  42.00000000 -35.00000000  -5.00000000
500.00000000 107.00000000 -31.00000000  -0.40789474
