# Supplementary material for: Ubiquitin transfer by a RING E3 ligase occurs from a closed E2~ubiquitin conformation
Source: Nat Commun. 2020 Jun 5;11:2846. doi: 10.1038/s41467-020-16666-y (PMC7275055; doi:10.1038/s41467-020-16666-y)
Supplement: Supplementary file 4 — Source Data [file 41467_2020_16666_MOESM4_ESM.zip › Source_Data/Figures/Figure_5/Figure_5a/ASCII_NoRNF4/16_19with_fret.dat]

 30.00000000  59.00000000  95.00000000   0.61688312
 31.00000000  60.00000000 123.00000000   0.67213115
 32.00000000 104.00000000  82.00000000   0.44086022
 33.00000000 116.00000000  85.00000000   0.42288557
 34.00000000  63.00000000  60.00000000   0.48780488
 35.00000000 114.00000000 104.00000000   0.47706422
 36.00000000  61.00000000  89.00000000   0.59333333
 37.00000000  83.00000000 152.00000000   0.64680851
 38.00000000  77.00000000  84.00000000   0.52173913
 39.00000000 108.00000000  41.00000000   0.27516779
 40.00000000  77.00000000 101.00000000   0.56741573
 41.00000000  80.00000000  78.00000000   0.49367089
 42.00000000 104.00000000  77.00000000   0.42541436
 43.00000000  73.00000000 109.00000000   0.59890110
 44.00000000  56.00000000  96.00000000   0.63157895
 45.00000000  74.00000000 122.00000000   0.62244898
 46.00000000  49.00000000  77.00000000   0.61111111
 47.00000000  97.00000000 143.00000000   0.59583333
 48.00000000  49.00000000 170.00000000   0.77625571
 49.00000000  73.00000000  91.00000000   0.55487805
 50.00000000 113.00000000  57.00000000   0.33529412
 51.00000000 127.00000000  93.00000000   0.42272727
 52.00000000  93.00000000  46.00000000   0.33093525
 53.00000000  98.00000000  56.00000000   0.36363636
 54.00000000  67.00000000 105.00000000   0.61046512
 55.00000000  71.00000000  43.00000000   0.37719298
 56.00000000 104.00000000  99.00000000   0.48768473
 57.00000000 201.00000000  87.00000000   0.30208333
 58.00000000 104.00000000  99.00000000   0.48768473
 59.00000000  96.00000000 116.00000000   0.54716981
 60.00000000  88.00000000 134.00000000   0.60360360
 61.00000000  54.00000000  47.00000000   0.46534653
 62.00000000 107.00000000 156.00000000   0.59315589
 63.00000000 140.00000000  44.00000000   0.23913043
 64.00000000 121.00000000 100.00000000   0.45248869
 65.00000000  97.00000000  63.00000000   0.39375000
 66.00000000 154.00000000  87.00000000   0.36099585
 67.00000000  88.00000000  72.00000000   0.45000000
 68.00000000  72.00000000  97.00000000   0.57396450
 69.00000000  92.00000000  56.00000000   0.37837838
 70.00000000 127.00000000 108.00000000   0.45957447
 71.00000000 104.00000000 128.00000000   0.55172414
 72.00000000  90.00000000  28.00000000   0.23728814
 73.00000000 103.00000000  75.00000000   0.42134831
 74.00000000  70.00000000  52.00000000   0.42622951
 75.00000000 126.00000000  93.00000000   0.42465753
 76.00000000  89.00000000  76.00000000   0.46060606
 77.00000000  64.00000000  73.00000000   0.53284672
 78.00000000  83.00000000  63.00000000   0.43150685
 79.00000000  35.00000000  92.00000000   0.72440945
 80.00000000  35.00000000 102.00000000   0.74452555
 81.00000000 129.00000000 104.00000000   0.44635193
 82.00000000 109.00000000  88.00000000   0.44670051
 83.00000000  57.00000000  87.00000000   0.60416667
 84.00000000  73.00000000 124.00000000   0.62944162
 85.00000000  58.00000000  76.00000000   0.56716418
 86.00000000  75.00000000  21.00000000   0.21875000
 87.00000000 106.00000000  77.00000000   0.42076503
 88.00000000 176.00000000 181.00000000   0.50700280
 89.00000000 103.00000000  52.00000000   0.33548387
 90.00000000  69.00000000  92.00000000   0.57142857
 91.00000000  59.00000000  57.00000000   0.49137931
 92.00000000 122.00000000 112.00000000   0.47863248
 93.00000000  72.00000000  93.00000000   0.56363636
 94.00000000  88.00000000 115.00000000   0.56650246
 95.00000000  85.00000000  69.00000000   0.44805195
 96.00000000 139.00000000  50.00000000   0.26455026
 97.00000000  94.00000000  96.00000000   0.50526316
 98.00000000 106.00000000  84.00000000   0.44210526
 99.00000000  68.00000000  74.00000000   0.52112676
100.00000000  72.00000000  71.00000000   0.49650350
101.00000000 115.00000000  76.00000000   0.39790576
102.00000000  72.00000000 113.00000000   0.61081081
103.00000000  74.00000000 117.00000000   0.61256545
104.00000000  69.00000000  92.00000000   0.57142857
105.00000000  68.00000000 128.00000000   0.65306122
106.00000000  43.00000000 107.00000000   0.71333333
107.00000000  84.00000000 105.00000000   0.55555556
108.00000000  69.00000000  85.00000000   0.55194805
109.00000000  84.00000000  32.00000000   0.27586207
110.00000000 134.00000000  85.00000000   0.38812785
111.00000000  82.00000000  51.00000000   0.38345865
112.00000000  76.00000000  68.00000000   0.47222222
113.00000000 101.00000000  27.00000000   0.21093750
114.00000000  44.00000000 135.00000000   0.75418994
115.00000000  88.00000000 127.00000000   0.59069767
116.00000000 121.00000000  60.00000000   0.33149171
117.00000000  76.00000000  96.00000000   0.55813953
118.00000000 113.00000000  59.00000000   0.34302326
119.00000000  87.00000000 117.00000000   0.57352941
120.00000000 119.00000000 103.00000000   0.46396396
121.00000000 100.00000000  79.00000000   0.44134078
122.00000000  63.00000000 125.00000000   0.66489362
123.00000000  84.00000000  72.00000000   0.46153846
124.00000000  11.00000000  84.00000000   0.88421053
125.00000000 133.00000000 103.00000000   0.43644068
126.00000000  57.00000000  97.00000000   0.62987013
127.00000000 119.00000000  53.00000000   0.30813953
128.00000000 124.00000000  47.00000000   0.27485380
129.00000000  83.00000000  67.00000000   0.44666667
130.00000000 129.00000000  97.00000000   0.42920354
131.00000000  61.00000000 145.00000000   0.70388350
132.00000000 204.00000000  87.00000000   0.29896907
133.00000000 145.00000000  68.00000000   0.31924883
134.00000000 184.00000000  91.00000000   0.33090909
135.00000000  54.00000000  62.00000000   0.53448276
136.00000000 133.00000000 118.00000000   0.47011952
137.00000000  96.00000000  63.00000000   0.39622642
138.00000000  82.00000000  67.00000000   0.44966443
139.00000000  92.00000000 100.00000000   0.52083333
140.00000000  87.00000000  84.00000000   0.49122807
141.00000000  69.00000000  98.00000000   0.58682635
142.00000000  86.00000000  52.00000000   0.37681159
143.00000000 130.00000000 139.00000000   0.51672862
144.00000000  95.00000000  69.00000000   0.42073171
145.00000000 120.00000000  44.00000000   0.26829268
146.00000000  96.00000000  52.00000000   0.35135135
147.00000000 120.00000000 123.00000000   0.50617284
148.00000000  23.00000000 -19.00000000  -4.75000000
149.00000000  43.00000000  11.00000000   0.20370370
150.00000000 -22.00000000  27.00000000   5.40000000
151.00000000  53.00000000  16.00000000   0.23188406
152.00000000  57.00000000   3.00000000   0.05000000
153.00000000  37.00000000  12.00000000   0.24489796
154.00000000  50.00000000  27.00000000   0.35064935
155.00000000  51.00000000 -24.00000000  -0.88888889
156.00000000  26.00000000  31.00000000   0.54385965
157.00000000   9.00000000 -40.00000000   1.29032258
158.00000000  42.00000000 -14.00000000  -0.50000000
159.00000000  27.00000000  70.00000000   0.72164948
160.00000000  26.00000000  -7.00000000  -0.36842105
161.00000000  46.00000000   8.00000000   0.14814815
162.00000000  22.00000000  -1.00000000  -0.04761905
163.00000000  38.00000000  46.00000000   0.54761905
164.00000000  37.00000000   5.00000000   0.11904762
165.00000000  23.00000000  20.00000000   0.46511628
166.00000000  59.00000000   2.00000000   0.03278689
167.00000000  16.00000000   1.00000000   0.05882353
168.00000000  56.00000000 -31.00000000  -1.24000000
169.00000000  31.00000000   2.00000000   0.06060606
170.00000000  40.00000000   7.00000000   0.14893617
171.00000000   4.00000000 -24.00000000   1.20000000
172.00000000  61.00000000  10.00000000   0.14084507
173.00000000  33.00000000  19.00000000   0.36538462
174.00000000  33.00000000  10.00000000   0.23255814
175.00000000  59.00000000 -25.00000000  -0.73529412
176.00000000  35.00000000  40.00000000   0.53333333
177.00000000  28.00000000 -20.00000000  -2.50000000
178.00000000  62.00000000  44.00000000   0.41509434
179.00000000   9.00000000  15.00000000   0.62500000
180.00000000 -16.00000000  -8.00000000   0.33333333
181.00000000   4.00000000  26.00000000   0.86666667
182.00000000  46.00000000 -10.00000000  -0.27777778
183.00000000  70.00000000  20.00000000   0.22222222
184.00000000 -30.00000000  16.00000000  -1.14285714
185.00000000  38.00000000   6.00000000   0.13636364
186.00000000  77.00000000   0.00000000   0.00000000
187.00000000  29.00000000  32.00000000   0.52459016
188.00000000  81.00000000  18.00000000   0.18181818
189.00000000  52.00000000 -22.00000000  -0.73333333
190.00000000   7.00000000  -6.00000000  -6.00000000
191.00000000  19.00000000  28.00000000   0.59574468
192.00000000  48.00000000 -24.00000000  -1.00000000
193.00000000  43.00000000  -9.00000000  -0.26470588
194.00000000  -8.00000000  25.00000000   1.47058824
195.00000000  13.00000000  27.00000000   0.67500000
196.00000000  25.00000000  16.00000000   0.39024390
197.00000000  40.00000000 -11.00000000  -0.37931034
198.00000000  46.00000000  15.00000000   0.24590164
199.00000000  50.00000000  -8.00000000  -0.19047619
200.00000000   4.00000000  22.00000000   0.84615385
201.00000000  27.00000000  38.00000000   0.58461538
202.00000000  36.00000000  12.00000000   0.25000000
203.00000000  24.00000000 -17.00000000  -2.42857143
204.00000000 -17.00000000  27.00000000   2.70000000
205.00000000  53.00000000  56.00000000   0.51376147
206.00000000  29.00000000  31.00000000   0.51666667
207.00000000  62.00000000 -10.00000000  -0.19230769
208.00000000  54.00000000   3.00000000   0.05263158
209.00000000  -7.00000000  14.00000000   2.00000000
210.00000000  57.00000000  23.00000000   0.28750000
211.00000000  18.00000000  24.00000000   0.57142857
212.00000000  18.00000000  -9.00000000  -1.00000000
213.00000000  20.00000000 -20.00000000   0.50000000
214.00000000  49.00000000  34.00000000   0.40963855
215.00000000  33.00000000  -4.00000000  -0.13793103
216.00000000  46.00000000 -11.00000000  -0.31428571
217.00000000  50.00000000   7.00000000   0.12280702
218.00000000  18.00000000  14.00000000   0.43750000
219.00000000  24.00000000  -4.00000000  -0.20000000
220.00000000  69.00000000   1.00000000   0.01428571
221.00000000  25.00000000 -15.00000000  -1.50000000
222.00000000  55.00000000 -25.00000000  -0.83333333
223.00000000   9.00000000   7.00000000   0.43750000
224.00000000  64.00000000  -7.00000000  -0.12280702
225.00000000  47.00000000 -12.00000000  -0.34285714
226.00000000  38.00000000  12.00000000   0.24000000
227.00000000  30.00000000 -39.00000000   4.33333333
228.00000000  50.00000000 -19.00000000  -0.61290323
229.00000000  35.00000000 -11.00000000  -0.45833333
230.00000000  76.00000000   2.00000000   0.02564103
231.00000000  26.00000000 -16.00000000  -1.60000000
232.00000000  11.00000000   9.00000000   0.45000000
233.00000000  80.00000000   0.00000000   0.00000000
234.00000000  69.00000000   8.00000000   0.10389610
235.00000000  28.00000000 -14.00000000  -1.00000000
236.00000000  62.00000000 -10.00000000  -0.19230769
237.00000000   4.00000000   1.00000000   0.20000000
238.00000000   9.00000000  -6.00000000  -2.00000000
239.00000000  -4.00000000   9.00000000   1.80000000
240.00000000  21.00000000  26.00000000   0.55319149
241.00000000  17.00000000   6.00000000   0.26086957
242.00000000  20.00000000  -9.00000000  -0.81818182
243.00000000  45.00000000  10.00000000   0.18181818
244.00000000  40.00000000  42.00000000   0.51219512
245.00000000  -6.00000000  -1.00000000   0.14285714
246.00000000  46.00000000  13.00000000   0.22033898
247.00000000  13.00000000   7.00000000   0.35000000
248.00000000  58.00000000 -15.00000000  -0.34883721
249.00000000  73.00000000  21.00000000   0.22340426
250.00000000 110.00000000 -16.00000000  -0.17021277
251.00000000  37.00000000 -17.00000000  -0.85000000
252.00000000  49.00000000  40.00000000   0.44943820
253.00000000 -11.00000000  12.00000000  12.00000000
254.00000000  32.00000000  13.00000000   0.28888889
255.00000000  24.00000000  57.00000000   0.70370370
256.00000000  56.00000000   9.00000000   0.13846154
257.00000000  92.00000000  12.00000000   0.11538462
258.00000000  85.00000000  43.00000000   0.33593750
259.00000000  81.00000000  19.00000000   0.19000000
260.00000000  51.00000000  -7.00000000  -0.15909091
261.00000000  25.00000000  28.00000000   0.52830189
262.00000000  28.00000000   4.00000000   0.12500000
263.00000000  27.00000000 -17.00000000  -1.70000000
264.00000000  45.00000000 -35.00000000  -3.50000000
265.00000000  21.00000000 -22.00000000  22.00000000
266.00000000  52.00000000  63.00000000   0.54782609
267.00000000  31.00000000 -10.00000000  -0.47619048
268.00000000  60.00000000  31.00000000   0.34065934
269.00000000 -15.00000000  46.00000000   1.48387097
270.00000000  45.00000000  18.00000000   0.28571429
271.00000000  46.00000000  20.00000000   0.30303030
272.00000000  28.00000000   1.00000000   0.03448276
273.00000000  40.00000000 -10.00000000  -0.33333333
274.00000000  18.00000000  25.00000000   0.58139535
275.00000000  67.00000000 -39.00000000  -1.39285714
276.00000000  55.00000000   2.00000000   0.03508772
277.00000000  20.00000000  -1.00000000  -0.05263158
278.00000000  19.00000000  20.00000000   0.51282051
279.00000000  33.00000000  19.00000000   0.36538462
280.00000000   9.00000000 -12.00000000   4.00000000
281.00000000  29.00000000 -15.00000000  -1.07142857
282.00000000  44.00000000 -25.00000000  -1.31578947
283.00000000  68.00000000  27.00000000   0.28421053
284.00000000  24.00000000 -16.00000000  -2.00000000
285.00000000  28.00000000  55.00000000   0.66265060
286.00000000  -6.00000000 -15.00000000   0.71428571
287.00000000  26.00000000 -12.00000000  -0.85714286
288.00000000  83.00000000  12.00000000   0.12631579
289.00000000   1.00000000 -10.00000000   1.11111111
290.00000000  33.00000000   7.00000000   0.17500000
291.00000000  46.00000000  33.00000000   0.41772152
292.00000000  23.00000000 -16.00000000  -2.28571429
293.00000000   0.00000000 -23.00000000   1.00000000
294.00000000   9.00000000  15.00000000   0.62500000
295.00000000  71.00000000 -10.00000000  -0.16393443
296.00000000  41.00000000 -11.00000000  -0.36666667
297.00000000  44.00000000   6.00000000   0.12000000
298.00000000  -3.00000000  21.00000000   1.16666667
299.00000000  31.00000000  -9.00000000  -0.40909091
300.00000000  46.00000000 -12.00000000  -0.35294118
301.00000000  20.00000000 -35.00000000   2.33333333
302.00000000  45.00000000 -24.00000000  -1.14285714
303.00000000  48.00000000   5.00000000   0.09433962
304.00000000  27.00000000  16.00000000   0.37209302
305.00000000  27.00000000 -20.00000000  -2.85714286
306.00000000  25.00000000  15.00000000   0.37500000
307.00000000  35.00000000  24.00000000   0.40677966
308.00000000  38.00000000 -10.00000000  -0.35714286
309.00000000  46.00000000  21.00000000   0.31343284
310.00000000  78.00000000 -19.00000000  -0.32203390
311.00000000  29.00000000   4.00000000   0.12121212
312.00000000  64.00000000   2.00000000   0.03030303
313.00000000  69.00000000  60.00000000   0.46511628
314.00000000  75.00000000   5.00000000   0.06250000
315.00000000 -18.00000000 -22.00000000   0.55000000
316.00000000  19.00000000  12.00000000   0.38709677
317.00000000  46.00000000 -19.00000000  -0.70370370
318.00000000  16.00000000  17.00000000   0.51515152
319.00000000  12.00000000 -22.00000000   2.20000000
320.00000000  49.00000000 -39.00000000  -3.90000000
321.00000000  18.00000000 -24.00000000   4.00000000
322.00000000  60.00000000  14.00000000   0.18918919
323.00000000  34.00000000   9.00000000   0.20930233
324.00000000  17.00000000  10.00000000   0.37037037
325.00000000  25.00000000 -24.00000000 -24.00000000
326.00000000  23.00000000  10.00000000   0.30303030
327.00000000  33.00000000  -1.00000000  -0.03125000
328.00000000  27.00000000  -7.00000000  -0.35000000
329.00000000  11.00000000 -41.00000000   1.36666667
330.00000000  65.00000000  47.00000000   0.41964286
331.00000000  36.00000000  45.00000000   0.55555556
332.00000000 -31.00000000 -17.00000000   0.35416667
333.00000000  55.00000000  32.00000000   0.36781609
334.00000000  41.00000000   6.00000000   0.12765957
335.00000000  29.00000000  16.00000000   0.35555556
336.00000000  64.00000000  -1.00000000  -0.01587302
337.00000000  56.00000000  41.00000000   0.42268041
338.00000000  27.00000000  37.00000000   0.57812500
339.00000000  22.00000000  -3.00000000  -0.15789474
340.00000000  25.00000000  -1.00000000  -0.04166667
341.00000000  49.00000000   4.00000000   0.07547170
342.00000000  14.00000000  -8.00000000  -1.33333333
343.00000000  23.00000000  14.00000000   0.37837838
344.00000000  35.00000000  -9.00000000  -0.34615385
345.00000000  20.00000000 -41.00000000   1.95238095
346.00000000  56.00000000  -9.00000000  -0.19148936
347.00000000  74.00000000  -6.00000000  -0.08823529
348.00000000  45.00000000  -4.00000000  -0.09756098
349.00000000  49.00000000  33.00000000   0.40243902
350.00000000 -24.00000000  -2.00000000   0.07692308
351.00000000  12.00000000 -13.00000000  13.00000000
352.00000000  34.00000000  10.00000000   0.22727273
353.00000000  45.00000000  10.00000000   0.18181818
354.00000000  53.00000000 -15.00000000  -0.39473684
355.00000000  22.00000000  -4.00000000  -0.22222222
356.00000000  30.00000000   7.00000000   0.18918919
357.00000000  31.00000000 -17.00000000  -1.21428571
358.00000000  51.00000000 -13.00000000  -0.34210526
359.00000000  33.00000000  62.00000000   0.65263158
360.00000000  34.00000000 -16.00000000  -0.88888889
361.00000000  58.00000000 -30.00000000  -1.07142857
362.00000000  42.00000000  17.00000000   0.28813559
363.00000000  20.00000000  -8.00000000  -0.66666667
364.00000000  33.00000000  27.00000000   0.45000000
365.00000000  27.00000000  -8.00000000  -0.42105263
366.00000000  33.00000000  41.00000000   0.55405405
367.00000000  35.00000000   6.00000000   0.14634146
368.00000000  39.00000000   5.00000000   0.11363636
369.00000000  59.00000000  41.00000000   0.41000000
370.00000000  34.00000000  19.00000000   0.35849057
371.00000000  28.00000000 -23.00000000  -4.60000000
372.00000000  79.00000000 -23.00000000  -0.41071429
373.00000000  44.00000000 -14.00000000  -0.46666667
374.00000000  57.00000000  10.00000000   0.14925373
375.00000000   3.00000000 -32.00000000   1.10344828
376.00000000  16.00000000 -14.00000000  -7.00000000
377.00000000  10.00000000 -34.00000000   1.41666667
378.00000000  13.00000000 -19.00000000   3.16666667
379.00000000  63.00000000  27.00000000   0.30000000
380.00000000  37.00000000  10.00000000   0.21276596
381.00000000  14.00000000   9.00000000   0.39130435
382.00000000  -9.00000000   8.00000000  -8.00000000
383.00000000  50.00000000 -19.00000000  -0.61290323
384.00000000  64.00000000 -16.00000000  -0.33333333
385.00000000  30.00000000 -23.00000000  -3.28571429
386.00000000  20.00000000 -21.00000000  21.00000000
387.00000000  34.00000000  33.00000000   0.49253731
388.00000000  37.00000000  -2.00000000  -0.05714286
389.00000000  52.00000000   8.00000000   0.13333333
390.00000000   2.00000000   4.00000000   0.66666667
391.00000000  71.00000000  -1.00000000  -0.01428571
392.00000000  34.00000000  24.00000000   0.41379310
393.00000000  30.00000000 -55.00000000   2.20000000
394.00000000   8.00000000 -21.00000000   1.61538462
395.00000000  27.00000000   8.00000000   0.22857143
396.00000000  24.00000000   2.00000000   0.07692308
397.00000000  33.00000000  13.00000000   0.28260870
398.00000000  10.00000000 -30.00000000   1.50000000
399.00000000  39.00000000  35.00000000   0.47297297
400.00000000  60.00000000 -39.00000000  -1.85714286
401.00000000  65.00000000   9.00000000   0.12162162
402.00000000  55.00000000   5.00000000   0.08333333
403.00000000  81.00000000 -38.00000000  -0.88372093
404.00000000  75.00000000  -8.00000000  -0.11940299
405.00000000  31.00000000  -4.00000000  -0.14814815
406.00000000   2.00000000 -22.00000000   1.10000000
407.00000000  20.00000000  -5.00000000  -0.33333333
408.00000000  65.00000000 -24.00000000  -0.58536585
409.00000000  75.00000000  15.00000000   0.16666667
410.00000000  24.00000000   2.00000000   0.07692308
411.00000000  -4.00000000  -6.00000000   0.60000000
412.00000000  24.00000000   7.00000000   0.22580645
413.00000000   3.00000000   2.00000000   0.40000000
414.00000000  43.00000000 -41.00000000 -20.50000000
415.00000000  99.00000000 -27.00000000  -0.37500000
416.00000000  23.00000000  17.00000000   0.42500000
417.00000000  36.00000000 -11.00000000  -0.44000000
418.00000000  67.00000000  22.00000000   0.24719101
419.00000000  68.00000000 -26.00000000  -0.61904762
420.00000000  55.00000000 -31.00000000  -1.29166667
421.00000000 109.00000000  11.00000000   0.09166667
422.00000000   5.00000000  20.00000000   0.80000000
423.00000000  87.00000000  28.00000000   0.24347826
424.00000000  25.00000000  23.00000000   0.47916667
425.00000000  39.00000000  38.00000000   0.49350649
426.00000000  40.00000000 -14.00000000  -0.53846154
427.00000000  58.00000000   8.00000000   0.12121212
428.00000000  34.00000000 -50.00000000   3.12500000
429.00000000  51.00000000 -18.00000000  -0.54545455
430.00000000  66.00000000 -17.00000000  -0.34693878
431.00000000  32.00000000   0.00000000   0.00000000
432.00000000  47.00000000  20.00000000   0.29850746
433.00000000   7.00000000   5.00000000   0.41666667
434.00000000  50.00000000  -9.00000000  -0.21951220
435.00000000 101.00000000  39.00000000   0.27857143
436.00000000  33.00000000 -32.00000000 -32.00000000
437.00000000  52.00000000  47.00000000   0.47474747
438.00000000   4.00000000   4.00000000   0.50000000
439.00000000  28.00000000  -7.00000000  -0.33333333
440.00000000  -8.00000000  -9.00000000   0.52941176
441.00000000  68.00000000  82.00000000   0.54666667
442.00000000  34.00000000  20.00000000   0.37037037
443.00000000  37.00000000   3.00000000   0.07500000
444.00000000  59.00000000  14.00000000   0.19178082
445.00000000  41.00000000 -15.00000000  -0.57692308
446.00000000  30.00000000  15.00000000   0.33333333
447.00000000  19.00000000  20.00000000   0.51282051
448.00000000  21.00000000 -24.00000000   8.00000000
449.00000000   6.00000000 -25.00000000   1.31578947
450.00000000  33.00000000 -21.00000000  -1.75000000
451.00000000  46.00000000 -24.00000000  -1.09090909
452.00000000  33.00000000 -14.00000000  -0.73684211
453.00000000  38.00000000 -34.00000000  -8.50000000
454.00000000  57.00000000   0.00000000   0.00000000
455.00000000  55.00000000  -7.00000000  -0.14583333
456.00000000   7.00000000  12.00000000   0.63157895
457.00000000  87.00000000  28.00000000   0.24347826
458.00000000  24.00000000  -3.00000000  -0.14285714
459.00000000   6.00000000 -17.00000000   1.54545455
460.00000000  20.00000000  29.00000000   0.59183673
461.00000000   8.00000000  -7.00000000  -7.00000000
462.00000000  -1.00000000  -2.00000000   0.66666667
463.00000000  53.00000000   0.00000000   0.00000000
464.00000000  15.00000000  -4.00000000  -0.36363636
465.00000000  89.00000000   3.00000000   0.03260870
466.00000000 -20.00000000  11.00000000  -1.22222222
467.00000000  25.00000000  59.00000000   0.70238095
468.00000000  48.00000000 -14.00000000  -0.41176471
469.00000000  10.00000000 -46.00000000   1.27777778
470.00000000  51.00000000  -4.00000000  -0.08510638
471.00000000  41.00000000  -6.00000000  -0.17142857
472.00000000  32.00000000 -22.00000000  -2.20000000
473.00000000  17.00000000  45.00000000   0.72580645
474.00000000  61.00000000   8.00000000   0.11594203
475.00000000  22.00000000  23.00000000   0.51111111
476.00000000  49.00000000 -35.00000000  -2.50000000
477.00000000  12.00000000  -2.00000000  -0.20000000
478.00000000  38.00000000  16.00000000   0.29629630
479.00000000 -16.00000000 -27.00000000   0.62790698
480.00000000   2.00000000  -7.00000000   1.40000000
481.00000000  25.00000000  20.00000000   0.44444444
482.00000000  38.00000000  15.00000000   0.28301887
483.00000000  56.00000000 -35.00000000  -1.66666667
484.00000000  48.00000000  17.00000000   0.26153846
485.00000000  49.00000000  19.00000000   0.27941176
486.00000000  64.00000000 -13.00000000  -0.25490196
487.00000000   6.00000000  63.00000000   0.91304348
488.00000000  31.00000000  55.00000000   0.63953488
489.00000000  39.00000000  17.00000000   0.30357143
490.00000000  47.00000000  21.00000000   0.30882353
491.00000000  22.00000000 -23.00000000  23.00000000
492.00000000   9.00000000 -12.00000000   4.00000000
493.00000000  45.00000000   6.00000000   0.11764706
494.00000000  26.00000000 -10.00000000  -0.62500000
495.00000000  13.00000000   0.00000000   0.00000000
496.00000000  60.00000000 -14.00000000  -0.30434783
497.00000000  14.00000000  18.00000000   0.56250000
498.00000000   9.00000000 -41.00000000   1.28125000
499.00000000  68.00000000 -16.00000000  -0.30769231
500.00000000  77.00000000   3.00000000   0.03750000
