# Supplementary material for: Ubiquitin transfer by a RING E3 ligase occurs from a closed E2~ubiquitin conformation
Source: Nat Commun. 2020 Jun 5;11:2846. doi: 10.1038/s41467-020-16666-y (PMC7275055; doi:10.1038/s41467-020-16666-y)
Supplement: Supplementary file 4 — Source Data [file 41467_2020_16666_MOESM4_ESM.zip › Source_Data/Figures/Figure_5/Figure_5a/ASCII_NoRNF4/16_203with_fret.dat]

 30.00000000 141.00000000 143.00000000   0.50352113
 31.00000000 112.00000000 138.00000000   0.55200000
 32.00000000 144.00000000 120.00000000   0.45454545
 33.00000000 116.00000000 120.00000000   0.50847458
 34.00000000 175.00000000 148.00000000   0.45820433
 35.00000000 131.00000000 104.00000000   0.44255319
 36.00000000 126.00000000 132.00000000   0.51162791
 37.00000000 103.00000000  77.00000000   0.42777778
 38.00000000  76.00000000 108.00000000   0.58695652
 39.00000000  98.00000000  99.00000000   0.50253807
 40.00000000 153.00000000 131.00000000   0.46126761
 41.00000000 148.00000000 101.00000000   0.40562249
 42.00000000 134.00000000 187.00000000   0.58255452
 43.00000000 170.00000000 112.00000000   0.39716312
 44.00000000 141.00000000 174.00000000   0.55238095
 45.00000000  95.00000000  96.00000000   0.50261780
 46.00000000  81.00000000 130.00000000   0.61611374
 47.00000000  93.00000000 104.00000000   0.52791878
 48.00000000 116.00000000 114.00000000   0.49565217
 49.00000000  78.00000000  97.00000000   0.55428571
 50.00000000  87.00000000  93.00000000   0.51666667
 51.00000000 108.00000000 100.00000000   0.48076923
 52.00000000 175.00000000  91.00000000   0.34210526
 53.00000000 174.00000000 102.00000000   0.36956522
 54.00000000  93.00000000 107.00000000   0.53500000
 55.00000000  96.00000000  85.00000000   0.46961326
 56.00000000 132.00000000 126.00000000   0.48837209
 57.00000000 126.00000000 104.00000000   0.45217391
 58.00000000 155.00000000  52.00000000   0.25120773
 59.00000000 143.00000000  90.00000000   0.38626609
 60.00000000  68.00000000 102.00000000   0.60000000
 61.00000000 138.00000000 142.00000000   0.50714286
 62.00000000  85.00000000 145.00000000   0.63043478
 63.00000000  86.00000000 133.00000000   0.60730594
 64.00000000 103.00000000 142.00000000   0.57959184
 65.00000000 121.00000000  98.00000000   0.44748858
 66.00000000 156.00000000  82.00000000   0.34453782
 67.00000000 125.00000000  53.00000000   0.29775281
 68.00000000 140.00000000 152.00000000   0.52054795
 69.00000000 143.00000000  69.00000000   0.32547170
 70.00000000 119.00000000  82.00000000   0.40796020
 71.00000000 127.00000000  98.00000000   0.43555556
 72.00000000  67.00000000  59.00000000   0.46825397
 73.00000000 123.00000000  93.00000000   0.43055556
 74.00000000  97.00000000 131.00000000   0.57456140
 75.00000000 138.00000000  79.00000000   0.36405530
 76.00000000 125.00000000  87.00000000   0.41037736
 77.00000000 109.00000000  88.00000000   0.44670051
 78.00000000 144.00000000 121.00000000   0.45660377
 79.00000000  98.00000000  88.00000000   0.47311828
 80.00000000  92.00000000  90.00000000   0.49450549
 81.00000000 102.00000000 107.00000000   0.51196172
 82.00000000 104.00000000 127.00000000   0.54978355
 83.00000000 140.00000000  87.00000000   0.38325991
 84.00000000 115.00000000  66.00000000   0.36464088
 85.00000000 214.00000000  92.00000000   0.30065359
 86.00000000 141.00000000 123.00000000   0.46590909
 87.00000000 256.00000000 109.00000000   0.29863014
 88.00000000 203.00000000  48.00000000   0.19123506
 89.00000000 221.00000000  51.00000000   0.18750000
 90.00000000 158.00000000 144.00000000   0.47682119
 91.00000000 218.00000000  86.00000000   0.28289474
 92.00000000 214.00000000 117.00000000   0.35347432
 93.00000000 271.00000000 125.00000000   0.31565657
 94.00000000 127.00000000  80.00000000   0.38647343
 95.00000000 120.00000000 110.00000000   0.47826087
 96.00000000 137.00000000 114.00000000   0.45418327
 97.00000000 107.00000000  96.00000000   0.47290640
 98.00000000 159.00000000  75.00000000   0.32051282
 99.00000000 191.00000000 119.00000000   0.38387097
100.00000000 118.00000000  91.00000000   0.43540670
101.00000000 181.00000000  86.00000000   0.32209738
102.00000000  98.00000000  59.00000000   0.37579618
103.00000000 123.00000000  80.00000000   0.39408867
104.00000000 137.00000000 102.00000000   0.42677824
105.00000000 108.00000000  98.00000000   0.47572816
106.00000000 118.00000000  62.00000000   0.34444444
107.00000000 118.00000000 119.00000000   0.50210970
108.00000000 156.00000000 121.00000000   0.43682310
109.00000000 168.00000000  95.00000000   0.36121673
110.00000000 102.00000000  60.00000000   0.37037037
111.00000000 139.00000000 126.00000000   0.47547170
112.00000000  70.00000000 124.00000000   0.63917526
113.00000000 136.00000000 107.00000000   0.44032922
114.00000000 196.00000000  77.00000000   0.28205128
115.00000000 157.00000000 129.00000000   0.45104895
116.00000000 116.00000000  81.00000000   0.41116751
117.00000000 321.00000000  82.00000000   0.20347395
118.00000000 501.00000000  -9.00000000  -0.01829268
119.00000000 396.00000000   8.00000000   0.01980198
120.00000000 488.00000000  -3.00000000  -0.00618557
121.00000000 507.00000000   0.00000000   0.00000000
122.00000000 413.00000000  38.00000000   0.08425721
123.00000000 416.00000000  11.00000000   0.02576112
124.00000000 488.00000000  42.00000000   0.07924528
125.00000000 472.00000000  31.00000000   0.06163022
126.00000000 488.00000000  39.00000000   0.07400380
127.00000000 465.00000000  -6.00000000  -0.01307190
128.00000000 432.00000000  30.00000000   0.06493506
129.00000000 476.00000000   6.00000000   0.01244813
130.00000000 414.00000000  14.00000000   0.03271028
131.00000000 493.00000000  14.00000000   0.02761341
132.00000000 369.00000000  28.00000000   0.07052897
133.00000000 392.00000000   3.00000000   0.00759494
134.00000000 510.00000000 -11.00000000  -0.02204409
135.00000000 454.00000000 -33.00000000  -0.07838480
136.00000000 458.00000000  70.00000000   0.13257576
137.00000000 455.00000000   9.00000000   0.01939655
138.00000000 366.00000000   2.00000000   0.00543478
139.00000000 472.00000000  37.00000000   0.07269155
140.00000000 502.00000000  20.00000000   0.03831418
141.00000000 390.00000000   8.00000000   0.02010050
142.00000000 419.00000000   5.00000000   0.01179245
143.00000000 462.00000000  -1.00000000  -0.00216920
144.00000000 426.00000000  17.00000000   0.03837472
145.00000000 537.00000000  24.00000000   0.04278075
146.00000000 476.00000000  44.00000000   0.08461538
147.00000000 403.00000000  16.00000000   0.03818616
148.00000000 330.00000000  38.00000000   0.10326087
149.00000000 452.00000000  29.00000000   0.06029106
150.00000000 442.00000000  47.00000000   0.09611452
151.00000000 498.00000000  51.00000000   0.09289617
152.00000000 455.00000000  38.00000000   0.07707911
153.00000000 470.00000000  10.00000000   0.02083333
154.00000000 449.00000000   7.00000000   0.01535088
155.00000000 361.00000000  35.00000000   0.08838384
156.00000000 503.00000000  59.00000000   0.10498221
157.00000000 395.00000000  -2.00000000  -0.00508906
158.00000000 519.00000000  -8.00000000  -0.01565558
159.00000000 437.00000000  22.00000000   0.04793028
160.00000000 421.00000000   8.00000000   0.01864802
161.00000000 345.00000000 -17.00000000  -0.05182927
162.00000000 547.00000000  41.00000000   0.06972789
163.00000000 532.00000000   3.00000000   0.00560748
164.00000000 446.00000000  -7.00000000  -0.01594533
165.00000000 384.00000000  -2.00000000  -0.00523560
166.00000000 421.00000000  -3.00000000  -0.00717703
167.00000000 414.00000000   4.00000000   0.00956938
168.00000000 416.00000000 -19.00000000  -0.04785894
169.00000000 458.00000000   3.00000000   0.00650759
170.00000000 456.00000000  59.00000000   0.11456311
171.00000000 440.00000000 -27.00000000  -0.06537530
172.00000000 375.00000000 -17.00000000  -0.04748603
173.00000000 481.00000000   3.00000000   0.00619835
174.00000000 384.00000000   2.00000000   0.00518135
175.00000000 366.00000000  14.00000000   0.03684211
176.00000000 448.00000000  45.00000000   0.09127789
177.00000000 465.00000000  47.00000000   0.09179688
178.00000000 396.00000000  -8.00000000  -0.02061856
179.00000000 397.00000000  23.00000000   0.05476190
180.00000000 380.00000000 -14.00000000  -0.03825137
181.00000000 364.00000000  22.00000000   0.05699482
182.00000000 388.00000000  58.00000000   0.13004484
183.00000000 382.00000000   5.00000000   0.01291990
184.00000000 389.00000000  19.00000000   0.04656863
185.00000000 393.00000000  -5.00000000  -0.01288660
186.00000000 434.00000000  15.00000000   0.03340757
187.00000000 408.00000000  23.00000000   0.05336427
188.00000000 340.00000000 -14.00000000  -0.04294479
189.00000000 389.00000000  11.00000000   0.02750000
190.00000000 436.00000000 -12.00000000  -0.02830189
191.00000000 473.00000000  34.00000000   0.06706114
192.00000000 445.00000000  39.00000000   0.08057851
193.00000000 363.00000000  19.00000000   0.04973822
194.00000000 409.00000000  38.00000000   0.08501119
195.00000000 514.00000000  15.00000000   0.02835539
196.00000000 381.00000000  29.00000000   0.07073171
197.00000000 431.00000000  18.00000000   0.04008909
198.00000000 327.00000000 -22.00000000  -0.07213115
199.00000000 424.00000000 -15.00000000  -0.03667482
200.00000000 515.00000000  29.00000000   0.05330882
201.00000000 437.00000000 -39.00000000  -0.09798995
202.00000000 378.00000000   8.00000000   0.02072539
203.00000000 326.00000000   5.00000000   0.01510574
204.00000000 444.00000000 -15.00000000  -0.03496503
205.00000000 469.00000000 -11.00000000  -0.02401747
206.00000000 400.00000000 -20.00000000  -0.05263158
207.00000000 457.00000000  -7.00000000  -0.01555556
208.00000000 501.00000000   3.00000000   0.00595238
209.00000000 519.00000000 -22.00000000  -0.04426559
210.00000000 445.00000000   2.00000000   0.00447427
211.00000000 478.00000000 -14.00000000  -0.03017241
212.00000000 413.00000000 -17.00000000  -0.04292929
213.00000000 334.00000000 -53.00000000  -0.18861210
214.00000000 437.00000000  -9.00000000  -0.02102804
215.00000000 421.00000000  24.00000000   0.05393258
216.00000000 477.00000000  -5.00000000  -0.01059322
217.00000000 413.00000000   6.00000000   0.01431981
218.00000000 552.00000000 -21.00000000  -0.03954802
219.00000000 482.00000000  21.00000000   0.04174950
220.00000000 370.00000000   2.00000000   0.00537634
221.00000000 444.00000000  13.00000000   0.02844639
222.00000000 392.00000000 -13.00000000  -0.03430079
223.00000000 378.00000000  -9.00000000  -0.02439024
224.00000000 452.00000000  34.00000000   0.06995885
225.00000000 550.00000000  22.00000000   0.03846154
226.00000000 334.00000000  18.00000000   0.05113636
227.00000000 380.00000000  39.00000000   0.09307876
228.00000000 463.00000000  33.00000000   0.06653226
229.00000000 346.00000000 -12.00000000  -0.03592814
230.00000000 471.00000000   3.00000000   0.00632911
231.00000000 428.00000000  23.00000000   0.05099778
232.00000000 398.00000000 -19.00000000  -0.05013193
233.00000000 393.00000000 -23.00000000  -0.06216216
234.00000000 532.00000000  -7.00000000  -0.01333333
235.00000000 452.00000000   5.00000000   0.01094092
236.00000000 477.00000000 -19.00000000  -0.04148472
237.00000000 438.00000000  19.00000000   0.04157549
238.00000000 360.00000000 -22.00000000  -0.06508876
239.00000000 466.00000000   6.00000000   0.01271186
240.00000000 526.00000000  -4.00000000  -0.00766284
241.00000000 524.00000000  17.00000000   0.03142329
242.00000000 448.00000000   1.00000000   0.00222717
243.00000000 430.00000000  33.00000000   0.07127430
244.00000000 407.00000000  24.00000000   0.05568445
245.00000000 406.00000000  12.00000000   0.02870813
246.00000000 390.00000000 -19.00000000  -0.05121294
247.00000000 443.00000000  25.00000000   0.05341880
248.00000000 456.00000000   6.00000000   0.01298701
249.00000000 479.00000000 -30.00000000  -0.06681514
250.00000000 428.00000000   1.00000000   0.00233100
251.00000000 425.00000000  21.00000000   0.04708520
252.00000000 385.00000000  -9.00000000  -0.02393617
253.00000000 371.00000000   5.00000000   0.01329787
254.00000000 471.00000000  17.00000000   0.03483607
255.00000000 483.00000000 -25.00000000  -0.05458515
256.00000000 396.00000000 -25.00000000  -0.06738544
257.00000000 419.00000000 -26.00000000  -0.06615776
258.00000000 369.00000000  19.00000000   0.04896907
259.00000000 425.00000000   6.00000000   0.01392111
260.00000000 409.00000000 -39.00000000  -0.10540541
261.00000000 431.00000000 -13.00000000  -0.03110048
262.00000000 401.00000000 -23.00000000  -0.06084656
263.00000000 412.00000000 -14.00000000  -0.03517588
264.00000000 443.00000000 -26.00000000  -0.06235012
265.00000000 365.00000000  14.00000000   0.03693931
266.00000000 389.00000000  35.00000000   0.08254717
267.00000000 436.00000000   1.00000000   0.00228833
268.00000000 338.00000000   4.00000000   0.01169591
269.00000000 399.00000000   3.00000000   0.00746269
270.00000000 486.00000000  -3.00000000  -0.00621118
271.00000000 397.00000000   4.00000000   0.00997506
272.00000000 407.00000000 -32.00000000  -0.08533333
273.00000000 419.00000000  16.00000000   0.03678161
274.00000000 420.00000000  -9.00000000  -0.02189781
275.00000000 436.00000000 -26.00000000  -0.06341463
276.00000000 327.00000000   3.00000000   0.00909091
277.00000000 369.00000000 -32.00000000  -0.09495549
278.00000000 403.00000000  -6.00000000  -0.01511335
279.00000000 435.00000000  41.00000000   0.08613445
280.00000000 352.00000000 -10.00000000  -0.02923977
281.00000000 392.00000000  31.00000000   0.07328605
282.00000000 436.00000000 -23.00000000  -0.05569007
283.00000000 300.00000000  10.00000000   0.03225806
284.00000000 451.00000000 -22.00000000  -0.05128205
285.00000000 402.00000000 -29.00000000  -0.07774799
286.00000000 406.00000000 -12.00000000  -0.03045685
287.00000000 445.00000000 -14.00000000  -0.03248260
288.00000000 512.00000000 -25.00000000  -0.05133470
289.00000000 431.00000000  18.00000000   0.04008909
290.00000000 409.00000000   6.00000000   0.01445783
291.00000000 387.00000000 -14.00000000  -0.03753351
292.00000000 407.00000000 -11.00000000  -0.02777778
293.00000000 411.00000000 -37.00000000  -0.09893048
294.00000000 420.00000000  -4.00000000  -0.00961538
295.00000000 424.00000000  27.00000000   0.05986696
296.00000000 542.00000000  18.00000000   0.03214286
297.00000000 439.00000000  -7.00000000  -0.01620370
298.00000000 444.00000000   6.00000000   0.01333333
299.00000000 392.00000000  16.00000000   0.03921569
300.00000000 427.00000000  17.00000000   0.03828829
301.00000000 466.00000000  16.00000000   0.03319502
302.00000000 388.00000000   5.00000000   0.01272265
303.00000000 415.00000000 -32.00000000  -0.08355091
304.00000000 363.00000000 -42.00000000  -0.13084112
305.00000000 375.00000000  29.00000000   0.07178218
306.00000000 469.00000000   6.00000000   0.01263158
307.00000000 441.00000000  -3.00000000  -0.00684932
308.00000000 432.00000000  -5.00000000  -0.01170960
309.00000000 432.00000000  28.00000000   0.06086957
310.00000000 477.00000000 -17.00000000  -0.03695652
311.00000000 445.00000000   1.00000000   0.00224215
312.00000000 435.00000000  33.00000000   0.07051282
313.00000000 358.00000000  -9.00000000  -0.02578797
314.00000000 352.00000000   4.00000000   0.01123596
315.00000000 408.00000000   4.00000000   0.00970874
316.00000000 543.00000000 -24.00000000  -0.04624277
317.00000000 466.00000000 -17.00000000  -0.03786192
318.00000000 421.00000000 -16.00000000  -0.03950617
319.00000000 382.00000000  19.00000000   0.04738155
320.00000000 391.00000000 -15.00000000  -0.03989362
321.00000000 408.00000000  49.00000000   0.10722101
322.00000000 361.00000000 -10.00000000  -0.02849003
323.00000000 333.00000000 -29.00000000  -0.09539474
324.00000000 518.00000000 -25.00000000  -0.05070994
325.00000000 327.00000000  30.00000000   0.08403361
326.00000000 385.00000000 -31.00000000  -0.08757062
327.00000000 401.00000000  20.00000000   0.04750594
328.00000000 439.00000000 -17.00000000  -0.04028436
329.00000000 343.00000000   9.00000000   0.02556818
330.00000000 443.00000000 -44.00000000  -0.11027569
331.00000000 360.00000000   4.00000000   0.01098901
332.00000000 409.00000000  -3.00000000  -0.00738916
333.00000000 440.00000000  20.00000000   0.04347826
334.00000000 378.00000000  32.00000000   0.07804878
335.00000000 327.00000000  -6.00000000  -0.01869159
336.00000000 405.00000000   6.00000000   0.01459854
337.00000000 457.00000000  -8.00000000  -0.01781737
338.00000000 389.00000000 -13.00000000  -0.03457447
339.00000000 420.00000000  -4.00000000  -0.00961538
340.00000000 426.00000000 -10.00000000  -0.02403846
341.00000000 444.00000000   6.00000000   0.01333333
342.00000000 397.00000000  -4.00000000  -0.01017812
343.00000000 375.00000000  38.00000000   0.09200969
344.00000000 411.00000000 -38.00000000  -0.10187668
345.00000000 391.00000000 -36.00000000  -0.10140845
346.00000000 402.00000000 -41.00000000  -0.11357341
347.00000000 379.00000000 -25.00000000  -0.07062147
348.00000000 412.00000000  14.00000000   0.03286385
349.00000000 461.00000000   2.00000000   0.00431965
350.00000000 494.00000000 -10.00000000  -0.02066116
351.00000000 425.00000000  -8.00000000  -0.01918465
352.00000000 423.00000000  21.00000000   0.04729730
353.00000000 428.00000000   9.00000000   0.02059497
354.00000000 540.00000000  40.00000000   0.06896552
355.00000000 372.00000000 -31.00000000  -0.09090909
356.00000000 422.00000000 -31.00000000  -0.07928389
357.00000000 536.00000000 -15.00000000  -0.02879079
358.00000000 336.00000000  34.00000000   0.09189189
359.00000000 469.00000000  21.00000000   0.04285714
360.00000000 449.00000000 -35.00000000  -0.08454106
361.00000000 403.00000000  -2.00000000  -0.00498753
362.00000000 431.00000000  -3.00000000  -0.00700935
363.00000000 445.00000000 -19.00000000  -0.04460094
364.00000000 454.00000000 -24.00000000  -0.05581395
365.00000000 416.00000000  -1.00000000  -0.00240964
366.00000000 449.00000000 -28.00000000  -0.06650831
367.00000000 402.00000000 -25.00000000  -0.06631300
368.00000000 451.00000000  40.00000000   0.08146640
369.00000000 337.00000000 -38.00000000  -0.12709030
370.00000000 437.00000000 -25.00000000  -0.06067961
371.00000000 401.00000000 -10.00000000  -0.02557545
372.00000000 370.00000000   5.00000000   0.01333333
373.00000000 426.00000000 -21.00000000  -0.05185185
374.00000000 339.00000000 -13.00000000  -0.03987730
375.00000000 394.00000000 -10.00000000  -0.02604167
376.00000000 409.00000000  -3.00000000  -0.00738916
377.00000000 433.00000000  -1.00000000  -0.00231481
378.00000000 434.00000000  -9.00000000  -0.02117647
379.00000000 401.00000000 -17.00000000  -0.04427083
380.00000000 381.00000000 -32.00000000  -0.09169054
381.00000000 364.00000000  20.00000000   0.05208333
382.00000000 373.00000000   8.00000000   0.02099738
383.00000000 487.00000000 -41.00000000  -0.09192825
384.00000000 370.00000000  12.00000000   0.03141361
385.00000000 355.00000000  28.00000000   0.07310705
386.00000000 297.00000000 -44.00000000  -0.17391304
387.00000000 375.00000000 -35.00000000  -0.10294118
388.00000000 440.00000000   4.00000000   0.00900901
389.00000000 502.00000000 -20.00000000  -0.04149378
390.00000000 329.00000000  -1.00000000  -0.00304878
391.00000000 400.00000000 -47.00000000  -0.13314448
392.00000000 409.00000000   0.00000000   0.00000000
393.00000000 375.00000000 -30.00000000  -0.08695652
394.00000000 371.00000000  26.00000000   0.06549118
395.00000000 356.00000000   5.00000000   0.01385042
396.00000000 418.00000000 -18.00000000  -0.04500000
397.00000000 371.00000000 -41.00000000  -0.12424242
398.00000000 487.00000000 -12.00000000  -0.02526316
399.00000000 338.00000000   9.00000000   0.02593660
400.00000000 482.00000000  -2.00000000  -0.00416667
401.00000000 336.00000000  19.00000000   0.05352113
402.00000000 369.00000000  18.00000000   0.04651163
403.00000000 422.00000000 -11.00000000  -0.02676399
404.00000000 391.00000000 -22.00000000  -0.05962060
405.00000000 501.00000000 -39.00000000  -0.08441558
406.00000000 411.00000000  20.00000000   0.04640371
407.00000000 384.00000000 -29.00000000  -0.08169014
408.00000000 290.00000000   2.00000000   0.00684932
409.00000000 350.00000000 -49.00000000  -0.16279070
410.00000000 391.00000000 -12.00000000  -0.03166227
411.00000000 362.00000000   8.00000000   0.02162162
412.00000000 333.00000000  27.00000000   0.07500000
413.00000000 534.00000000  11.00000000   0.02018349
414.00000000 416.00000000 -17.00000000  -0.04260652
415.00000000 319.00000000 -27.00000000  -0.09246575
416.00000000 407.00000000   0.00000000   0.00000000
417.00000000 431.00000000  -4.00000000  -0.00936768
418.00000000 406.00000000  22.00000000   0.05140187
419.00000000 404.00000000   6.00000000   0.01463415
420.00000000 290.00000000 -24.00000000  -0.09022556
421.00000000 352.00000000 -22.00000000  -0.06666667
422.00000000 379.00000000  47.00000000   0.11032864
423.00000000 472.00000000  13.00000000   0.02680412
424.00000000 340.00000000  -4.00000000  -0.01190476
425.00000000 425.00000000   4.00000000   0.00932401
426.00000000 384.00000000 -13.00000000  -0.03504043
427.00000000 387.00000000   5.00000000   0.01275510
428.00000000 356.00000000 -40.00000000  -0.12658228
429.00000000 392.00000000 -30.00000000  -0.08287293
430.00000000 408.00000000 -18.00000000  -0.04615385
431.00000000 366.00000000 -16.00000000  -0.04571429
432.00000000 389.00000000 -27.00000000  -0.07458564
433.00000000 389.00000000   3.00000000   0.00765306
434.00000000 378.00000000 -46.00000000  -0.13855422
435.00000000 465.00000000 -12.00000000  -0.02649007
436.00000000 321.00000000   3.00000000   0.00925926
437.00000000 501.00000000 -23.00000000  -0.04811715
438.00000000 338.00000000   8.00000000   0.02312139
439.00000000 440.00000000  -5.00000000  -0.01149425
440.00000000 436.00000000 -23.00000000  -0.05569007
441.00000000 446.00000000 -19.00000000  -0.04449649
442.00000000 463.00000000 -42.00000000  -0.09976247
443.00000000 439.00000000 -33.00000000  -0.08128079
444.00000000 396.00000000   6.00000000   0.01492537
445.00000000 416.00000000 -23.00000000  -0.05852417
446.00000000 331.00000000 -32.00000000  -0.10702341
447.00000000 315.00000000  -1.00000000  -0.00318471
448.00000000 466.00000000 -40.00000000  -0.09389671
449.00000000 453.00000000 -46.00000000  -0.11302211
450.00000000 316.00000000 -29.00000000  -0.10104530
451.00000000 389.00000000 -12.00000000  -0.03183024
452.00000000 433.00000000  -2.00000000  -0.00464037
453.00000000 452.00000000  20.00000000   0.04237288
454.00000000 462.00000000 -17.00000000  -0.03820225
455.00000000 434.00000000  13.00000000   0.02908277
456.00000000 312.00000000   6.00000000   0.01886792
457.00000000 365.00000000 -11.00000000  -0.03107345
458.00000000 347.00000000 -11.00000000  -0.03273810
459.00000000 381.00000000 -18.00000000  -0.04958678
460.00000000 353.00000000 -16.00000000  -0.04747774
461.00000000 396.00000000 -19.00000000  -0.05039788
462.00000000 163.00000000  -8.00000000  -0.05161290
463.00000000  14.00000000 -39.00000000   1.56000000
464.00000000  13.00000000 -33.00000000   1.65000000
465.00000000  24.00000000 -44.00000000   2.20000000
466.00000000  50.00000000 -39.00000000  -3.54545455
467.00000000  88.00000000 -58.00000000  -1.93333333
468.00000000  14.00000000 -32.00000000   1.77777778
469.00000000  42.00000000 -68.00000000   2.61538462
470.00000000  -4.00000000 -27.00000000   0.87096774
471.00000000  38.00000000 -31.00000000  -4.42857143
472.00000000  22.00000000 -23.00000000  23.00000000
473.00000000  -3.00000000 -74.00000000   0.96103896
474.00000000  -7.00000000 -40.00000000   0.85106383
475.00000000 -14.00000000 -28.00000000   0.66666667
476.00000000  68.00000000 -46.00000000  -2.09090909
477.00000000  41.00000000 -30.00000000  -2.72727273
478.00000000   8.00000000 -51.00000000   1.18604651
479.00000000  30.00000000 -23.00000000  -3.28571429
480.00000000 -20.00000000 -41.00000000   0.67213115
481.00000000  -5.00000000 -35.00000000   0.87500000
482.00000000 -42.00000000 -59.00000000   0.58415842
483.00000000   3.00000000 -40.00000000   1.08108108
484.00000000   3.00000000 -44.00000000   1.07317073
485.00000000  -4.00000000 -23.00000000   0.85185185
486.00000000 -41.00000000 -45.00000000   0.52325581
487.00000000 152.00000000 -27.00000000  -0.21600000
488.00000000 385.00000000 -14.00000000  -0.03773585
489.00000000 437.00000000 -22.00000000  -0.05301205
490.00000000 376.00000000   5.00000000   0.01312336
491.00000000 388.00000000 -62.00000000  -0.19018405
492.00000000 413.00000000  -9.00000000  -0.02227723
493.00000000 275.00000000 -25.00000000  -0.10000000
494.00000000 431.00000000   7.00000000   0.01598174
495.00000000 375.00000000  -3.00000000  -0.00806452
496.00000000 410.00000000   6.00000000   0.01442308
497.00000000 353.00000000 -30.00000000  -0.09287926
498.00000000 382.00000000 -48.00000000  -0.14371257
499.00000000 485.00000000  19.00000000   0.03769841
500.00000000 465.00000000 -28.00000000  -0.06407323
