# Supplementary material for: Ubiquitin transfer by a RING E3 ligase occurs from a closed E2~ubiquitin conformation
Source: Nat Commun. 2020 Jun 5;11:2846. doi: 10.1038/s41467-020-16666-y (PMC7275055; doi:10.1038/s41467-020-16666-y)
Supplement: Supplementary file 4 — Source Data [file 41467_2020_16666_MOESM4_ESM.zip › Source_Data/Figures/Figure_5/Figure_5a/ASCII_NoRNF4/16_205with_fret.dat]

 30.00000000 269.00000000 118.00000000   0.30490956
 31.00000000 206.00000000 106.00000000   0.33974359
 32.00000000 191.00000000 138.00000000   0.41945289
 33.00000000 272.00000000 115.00000000   0.29715762
 34.00000000 321.00000000 125.00000000   0.28026906
 35.00000000 199.00000000 142.00000000   0.41642229
 36.00000000 224.00000000 160.00000000   0.41666667
 37.00000000 222.00000000 120.00000000   0.35087719
 38.00000000 178.00000000 141.00000000   0.44200627
 39.00000000 177.00000000  98.00000000   0.35636364
 40.00000000 212.00000000 136.00000000   0.39080460
 41.00000000 217.00000000  78.00000000   0.26440678
 42.00000000 259.00000000 144.00000000   0.35732010
 43.00000000 202.00000000 110.00000000   0.35256410
 44.00000000 326.00000000  97.00000000   0.22931442
 45.00000000 221.00000000 113.00000000   0.33832335
 46.00000000 200.00000000  83.00000000   0.29328622
 47.00000000 216.00000000 120.00000000   0.35714286
 48.00000000 231.00000000  76.00000000   0.24755700
 49.00000000 201.00000000  58.00000000   0.22393822
 50.00000000 250.00000000  98.00000000   0.28160920
 51.00000000 141.00000000  91.00000000   0.39224138
 52.00000000 299.00000000  73.00000000   0.19623656
 53.00000000 228.00000000 131.00000000   0.36490251
 54.00000000 263.00000000  97.00000000   0.26944444
 55.00000000 244.00000000  59.00000000   0.19471947
 56.00000000 211.00000000  91.00000000   0.30132450
 57.00000000 252.00000000 102.00000000   0.28813559
 58.00000000 270.00000000  69.00000000   0.20353982
 59.00000000 221.00000000  89.00000000   0.28709677
 60.00000000 259.00000000 105.00000000   0.28846154
 61.00000000 252.00000000 117.00000000   0.31707317
 62.00000000 192.00000000  99.00000000   0.34020619
 63.00000000 271.00000000 135.00000000   0.33251232
 64.00000000 197.00000000  69.00000000   0.25939850
 65.00000000 166.00000000  80.00000000   0.32520325
 66.00000000 228.00000000 122.00000000   0.34857143
 67.00000000 161.00000000  88.00000000   0.35341365
 68.00000000 230.00000000  76.00000000   0.24836601
 69.00000000 163.00000000 106.00000000   0.39405204
 70.00000000 222.00000000 142.00000000   0.39010989
 71.00000000 251.00000000 109.00000000   0.30277778
 72.00000000 206.00000000  73.00000000   0.26164875
 73.00000000 243.00000000 102.00000000   0.29565217
 74.00000000 200.00000000 112.00000000   0.35897436
 75.00000000 185.00000000  75.00000000   0.28846154
 76.00000000 181.00000000 126.00000000   0.41042345
 77.00000000 184.00000000  89.00000000   0.32600733
 78.00000000 215.00000000 125.00000000   0.36764706
 79.00000000 179.00000000  44.00000000   0.19730942
 80.00000000 264.00000000  91.00000000   0.25633803
 81.00000000 184.00000000 107.00000000   0.36769759
 82.00000000 156.00000000  88.00000000   0.36065574
 83.00000000 358.00000000  35.00000000   0.08905852
 84.00000000 439.00000000  33.00000000   0.06991525
 85.00000000 385.00000000  18.00000000   0.04466501
 86.00000000 499.00000000  63.00000000   0.11209964
 87.00000000 426.00000000  25.00000000   0.05543237
 88.00000000 406.00000000  10.00000000   0.02403846
 89.00000000 411.00000000  10.00000000   0.02375297
 90.00000000 510.00000000  16.00000000   0.03041825
 91.00000000 422.00000000 -26.00000000  -0.06565657
 92.00000000 549.00000000  74.00000000   0.11878010
 93.00000000 439.00000000  34.00000000   0.07188161
 94.00000000 393.00000000   9.00000000   0.02238806
 95.00000000 542.00000000 -38.00000000  -0.07539683
 96.00000000 504.00000000  -3.00000000  -0.00598802
 97.00000000 425.00000000 -14.00000000  -0.03406326
 98.00000000 462.00000000  17.00000000   0.03549061
 99.00000000 335.00000000  24.00000000   0.06685237
100.00000000 457.00000000  55.00000000   0.10742188
101.00000000 424.00000000  45.00000000   0.09594883
102.00000000 445.00000000  38.00000000   0.07867495
103.00000000 458.00000000  38.00000000   0.07661290
104.00000000 421.00000000 -10.00000000  -0.02433090
105.00000000 501.00000000  28.00000000   0.05293006
106.00000000 385.00000000  24.00000000   0.05867971
107.00000000 552.00000000  53.00000000   0.08760331
108.00000000 572.00000000  30.00000000   0.04983389
109.00000000 609.00000000   9.00000000   0.01456311
110.00000000 679.00000000  54.00000000   0.07366985
111.00000000 365.00000000  25.00000000   0.06410256
112.00000000 558.00000000  13.00000000   0.02276708
113.00000000 455.00000000 -20.00000000  -0.04597701
114.00000000 434.00000000  75.00000000   0.14734774
115.00000000 420.00000000  -5.00000000  -0.01204819
116.00000000 423.00000000  25.00000000   0.05580357
117.00000000 428.00000000   7.00000000   0.01609195
118.00000000 441.00000000   3.00000000   0.00675676
119.00000000 505.00000000   8.00000000   0.01559454
120.00000000 405.00000000  26.00000000   0.06032483
121.00000000 419.00000000  24.00000000   0.05417607
122.00000000 500.00000000  54.00000000   0.09747292
123.00000000 364.00000000  39.00000000   0.09677419
124.00000000 367.00000000  28.00000000   0.07088608
125.00000000 431.00000000  11.00000000   0.02488688
126.00000000 454.00000000  17.00000000   0.03609342
127.00000000 380.00000000  23.00000000   0.05707196
128.00000000 435.00000000   0.00000000   0.00000000
129.00000000 450.00000000  -3.00000000  -0.00671141
130.00000000 544.00000000  38.00000000   0.06529210
131.00000000 386.00000000 -44.00000000  -0.12865497
132.00000000 455.00000000 -18.00000000  -0.04118993
133.00000000 412.00000000  31.00000000   0.06997743
134.00000000 308.00000000  37.00000000   0.10724638
135.00000000 381.00000000   9.00000000   0.02307692
136.00000000 422.00000000  46.00000000   0.09829060
137.00000000 431.00000000  37.00000000   0.07905983
138.00000000 522.00000000  28.00000000   0.05090909
139.00000000 426.00000000  12.00000000   0.02739726
140.00000000 448.00000000  11.00000000   0.02396514
141.00000000 479.00000000 -19.00000000  -0.04130435
142.00000000 449.00000000  -2.00000000  -0.00447427
143.00000000 495.00000000   8.00000000   0.01590457
144.00000000 370.00000000  15.00000000   0.03896104
145.00000000 428.00000000  16.00000000   0.03603604
146.00000000 452.00000000   4.00000000   0.00877193
147.00000000 349.00000000  31.00000000   0.08157895
148.00000000 359.00000000  14.00000000   0.03753351
149.00000000 452.00000000   1.00000000   0.00220751
150.00000000 419.00000000   3.00000000   0.00710900
151.00000000 408.00000000 -24.00000000  -0.06250000
152.00000000 394.00000000  44.00000000   0.10045662
153.00000000 540.00000000  26.00000000   0.04593640
154.00000000 423.00000000  -7.00000000  -0.01682692
155.00000000 522.00000000  -9.00000000  -0.01754386
156.00000000 488.00000000  -7.00000000  -0.01455301
157.00000000 413.00000000  31.00000000   0.06981982
158.00000000 395.00000000 -32.00000000  -0.08815427
159.00000000 465.00000000 -21.00000000  -0.04729730
160.00000000 406.00000000 -58.00000000  -0.16666667
161.00000000 395.00000000  12.00000000   0.02948403
162.00000000 455.00000000  20.00000000   0.04210526
163.00000000 464.00000000 -45.00000000  -0.10739857
164.00000000 401.00000000   1.00000000   0.00248756
165.00000000 348.00000000  11.00000000   0.03064067
166.00000000 486.00000000  -5.00000000  -0.01039501
167.00000000 476.00000000 -12.00000000  -0.02586207
168.00000000 468.00000000  -8.00000000  -0.01739130
169.00000000 497.00000000 -25.00000000  -0.05296610
170.00000000 442.00000000  69.00000000   0.13502935
171.00000000 518.00000000  26.00000000   0.04779412
172.00000000 399.00000000  24.00000000   0.05673759
173.00000000 474.00000000  -5.00000000  -0.01066098
174.00000000 396.00000000 -14.00000000  -0.03664921
175.00000000 440.00000000  28.00000000   0.05982906
176.00000000 434.00000000  32.00000000   0.06866953
177.00000000 473.00000000 -15.00000000  -0.03275109
178.00000000 482.00000000  -8.00000000  -0.01687764
179.00000000 480.00000000  -3.00000000  -0.00628931
180.00000000 438.00000000   4.00000000   0.00904977
181.00000000 387.00000000  40.00000000   0.09367681
182.00000000 449.00000000   8.00000000   0.01750547
183.00000000 462.00000000  -5.00000000  -0.01094092
184.00000000 502.00000000  13.00000000   0.02524272
185.00000000 492.00000000  -5.00000000  -0.01026694
186.00000000 420.00000000   7.00000000   0.01639344
187.00000000 473.00000000  20.00000000   0.04056795
188.00000000 545.00000000  -6.00000000  -0.01113173
189.00000000 436.00000000  -8.00000000  -0.01869159
190.00000000 443.00000000 -10.00000000  -0.02309469
191.00000000 420.00000000  -4.00000000  -0.00961538
192.00000000 403.00000000  31.00000000   0.07142857
193.00000000 359.00000000  31.00000000   0.07948718
194.00000000 485.00000000 -17.00000000  -0.03632479
195.00000000 475.00000000   7.00000000   0.01452282
196.00000000 455.00000000  -4.00000000  -0.00886918
197.00000000 331.00000000  35.00000000   0.09562842
198.00000000 409.00000000  11.00000000   0.02619048
199.00000000 429.00000000 -17.00000000  -0.04126214
200.00000000 456.00000000  39.00000000   0.07878788
201.00000000 487.00000000 -16.00000000  -0.03397028
202.00000000 460.00000000  -8.00000000  -0.01769912
203.00000000 347.00000000  16.00000000   0.04407713
204.00000000 369.00000000  -1.00000000  -0.00271739
205.00000000 431.00000000  15.00000000   0.03363229
206.00000000 404.00000000  38.00000000   0.08597285
207.00000000 416.00000000  29.00000000   0.06516854
208.00000000 430.00000000 -25.00000000  -0.06172840
209.00000000 437.00000000  17.00000000   0.03744493
210.00000000 527.00000000 -14.00000000  -0.02729045
211.00000000 382.00000000  -3.00000000  -0.00791557
212.00000000 339.00000000  54.00000000   0.13740458
213.00000000 511.00000000 -32.00000000  -0.06680585
214.00000000 447.00000000 -30.00000000  -0.07194245
215.00000000 439.00000000   7.00000000   0.01569507
216.00000000 395.00000000  24.00000000   0.05727924
217.00000000 401.00000000 -11.00000000  -0.02820513
218.00000000 430.00000000 -22.00000000  -0.05392157
219.00000000 464.00000000  19.00000000   0.03933747
220.00000000 415.00000000  46.00000000   0.09978308
221.00000000 401.00000000  28.00000000   0.06526807
222.00000000 366.00000000   3.00000000   0.00813008
223.00000000 515.00000000 -13.00000000  -0.02589641
224.00000000 495.00000000  18.00000000   0.03508772
225.00000000 340.00000000 -13.00000000  -0.03975535
226.00000000 441.00000000  29.00000000   0.06170213
227.00000000 458.00000000   4.00000000   0.00865801
228.00000000 490.00000000 -20.00000000  -0.04255319
229.00000000 376.00000000 -42.00000000  -0.12574850
230.00000000 360.00000000  -3.00000000  -0.00840336
231.00000000 437.00000000 -45.00000000  -0.11479592
232.00000000 347.00000000  41.00000000   0.10567010
233.00000000 522.00000000  14.00000000   0.02611940
234.00000000 481.00000000 -31.00000000  -0.06888889
235.00000000 390.00000000 -10.00000000  -0.02631579
236.00000000 417.00000000  -6.00000000  -0.01459854
237.00000000 498.00000000 -14.00000000  -0.02892562
238.00000000 395.00000000 -13.00000000  -0.03403141
239.00000000 372.00000000  38.00000000   0.09268293
240.00000000 404.00000000  20.00000000   0.04716981
241.00000000 403.00000000 -50.00000000  -0.14164306
242.00000000 381.00000000  37.00000000   0.08851675
243.00000000 456.00000000 -40.00000000  -0.09615385
244.00000000 371.00000000  18.00000000   0.04627249
245.00000000 410.00000000  -3.00000000  -0.00737101
246.00000000 453.00000000  14.00000000   0.02997859
247.00000000 491.00000000  11.00000000   0.02191235
248.00000000 466.00000000 -36.00000000  -0.08372093
249.00000000 461.00000000  51.00000000   0.09960938
250.00000000 435.00000000  -5.00000000  -0.01162791
251.00000000 422.00000000  11.00000000   0.02540416
252.00000000 404.00000000 -23.00000000  -0.06036745
253.00000000 404.00000000 -17.00000000  -0.04392765
254.00000000 453.00000000 -18.00000000  -0.04137931
255.00000000 451.00000000  -4.00000000  -0.00894855
256.00000000 445.00000000   1.00000000   0.00224215
257.00000000 423.00000000  15.00000000   0.03424658
258.00000000 438.00000000 -13.00000000  -0.03058824
259.00000000 433.00000000 -28.00000000  -0.06913580
260.00000000 438.00000000  39.00000000   0.08176101
261.00000000 394.00000000   2.00000000   0.00505051
262.00000000 443.00000000   9.00000000   0.01991150
263.00000000 392.00000000   9.00000000   0.02244389
264.00000000 434.00000000 -28.00000000  -0.06896552
265.00000000 425.00000000 -30.00000000  -0.07594937
266.00000000 381.00000000 -13.00000000  -0.03532609
267.00000000 361.00000000  -4.00000000  -0.01120448
268.00000000 467.00000000  -6.00000000  -0.01301518
269.00000000 560.00000000 -29.00000000  -0.05461394
270.00000000 471.00000000  36.00000000   0.07100592
271.00000000 485.00000000 -15.00000000  -0.03191489
272.00000000 462.00000000  21.00000000   0.04347826
273.00000000 358.00000000 -42.00000000  -0.13291139
274.00000000 342.00000000  -6.00000000  -0.01785714
275.00000000 394.00000000   9.00000000   0.02233251
276.00000000 392.00000000 -16.00000000  -0.04255319
277.00000000 441.00000000 -10.00000000  -0.02320186
278.00000000 499.00000000   6.00000000   0.01188119
279.00000000 325.00000000 -20.00000000  -0.06557377
280.00000000 410.00000000   2.00000000   0.00485437
281.00000000 428.00000000  11.00000000   0.02505695
282.00000000 467.00000000  10.00000000   0.02096436
283.00000000 357.00000000 -37.00000000  -0.11562500
284.00000000 444.00000000 -19.00000000  -0.04470588
285.00000000 397.00000000   1.00000000   0.00251256
286.00000000 557.00000000   9.00000000   0.01590106
287.00000000 453.00000000   1.00000000   0.00220264
288.00000000 382.00000000  61.00000000   0.13769752
289.00000000 422.00000000 -24.00000000  -0.06030151
290.00000000 374.00000000  25.00000000   0.06265664
291.00000000 339.00000000  28.00000000   0.07629428
292.00000000 442.00000000 -11.00000000  -0.02552204
293.00000000 419.00000000   9.00000000   0.02102804
294.00000000 472.00000000  -7.00000000  -0.01505376
295.00000000 402.00000000 -11.00000000  -0.02813299
296.00000000 399.00000000   8.00000000   0.01965602
297.00000000 478.00000000 -15.00000000  -0.03239741
298.00000000 529.00000000  30.00000000   0.05366726
299.00000000 410.00000000 -51.00000000  -0.14206128
300.00000000 595.00000000  -2.00000000  -0.00337268
301.00000000 441.00000000  53.00000000   0.10728745
302.00000000 458.00000000  17.00000000   0.03578947
303.00000000 488.00000000 -23.00000000  -0.04946237
304.00000000 393.00000000 -12.00000000  -0.03149606
305.00000000 434.00000000 -11.00000000  -0.02600473
306.00000000 455.00000000  13.00000000   0.02777778
307.00000000 465.00000000 -49.00000000  -0.11778846
308.00000000 407.00000000 -17.00000000  -0.04358974
309.00000000 444.00000000  23.00000000   0.04925054
310.00000000 409.00000000  42.00000000   0.09312639
311.00000000 457.00000000 -24.00000000  -0.05542725
312.00000000 402.00000000 -22.00000000  -0.05789474
313.00000000 451.00000000 -32.00000000  -0.07637232
314.00000000 444.00000000  18.00000000   0.03896104
315.00000000 394.00000000 -21.00000000  -0.05630027
316.00000000 431.00000000   0.00000000   0.00000000
317.00000000 394.00000000  -1.00000000  -0.00254453
318.00000000 421.00000000 -10.00000000  -0.02433090
319.00000000 422.00000000 -18.00000000  -0.04455446
320.00000000 551.00000000  -4.00000000  -0.00731261
321.00000000 439.00000000  21.00000000   0.04565217
322.00000000 382.00000000 -16.00000000  -0.04371585
323.00000000 388.00000000  22.00000000   0.05365854
324.00000000 376.00000000 -30.00000000  -0.08670520
325.00000000 453.00000000 -25.00000000  -0.05841121
326.00000000 447.00000000  -4.00000000  -0.00902935
327.00000000 384.00000000  -7.00000000  -0.01856764
328.00000000 417.00000000   3.00000000   0.00714286
329.00000000 443.00000000 -16.00000000  -0.03747073
330.00000000 422.00000000 -28.00000000  -0.07106599
331.00000000 370.00000000 -51.00000000  -0.15987461
332.00000000 455.00000000  68.00000000   0.13001912
333.00000000 476.00000000 -35.00000000  -0.07936508
334.00000000 357.00000000 -33.00000000  -0.10185185
335.00000000 441.00000000 -22.00000000  -0.05250597
336.00000000 373.00000000 -37.00000000  -0.11011905
337.00000000 466.00000000  -2.00000000  -0.00431034
338.00000000 430.00000000 -23.00000000  -0.05651106
339.00000000 357.00000000 -24.00000000  -0.07207207
340.00000000 444.00000000 -10.00000000  -0.02304147
341.00000000 452.00000000 -38.00000000  -0.09178744
342.00000000 402.00000000  24.00000000   0.05633803
343.00000000 518.00000000  34.00000000   0.06159420
344.00000000 423.00000000  29.00000000   0.06415929
345.00000000 376.00000000 -13.00000000  -0.03581267
346.00000000 453.00000000  -7.00000000  -0.01569507
347.00000000 387.00000000 -15.00000000  -0.04032258
348.00000000 407.00000000 -45.00000000  -0.12430939
349.00000000 448.00000000  -9.00000000  -0.02050114
350.00000000 384.00000000 -10.00000000  -0.02673797
351.00000000 437.00000000  19.00000000   0.04166667
352.00000000 391.00000000 -40.00000000  -0.11396011
353.00000000 406.00000000 -43.00000000  -0.11845730
354.00000000 352.00000000  19.00000000   0.05121294
355.00000000 431.00000000 -28.00000000  -0.06947891
356.00000000 407.00000000  -8.00000000  -0.02005013
357.00000000 360.00000000 -50.00000000  -0.16129032
358.00000000 428.00000000 -10.00000000  -0.02392344
359.00000000 420.00000000  36.00000000   0.07894737
360.00000000 470.00000000   0.00000000   0.00000000
361.00000000 419.00000000  -6.00000000  -0.01452785
362.00000000 383.00000000 -18.00000000  -0.04931507
363.00000000 519.00000000 -33.00000000  -0.06790123
364.00000000 411.00000000 -11.00000000  -0.02750000
365.00000000 498.00000000   3.00000000   0.00598802
366.00000000 405.00000000 -42.00000000  -0.11570248
367.00000000 431.00000000 -45.00000000  -0.11658031
368.00000000 417.00000000 -34.00000000  -0.08877285
369.00000000 403.00000000 -61.00000000  -0.17836257
370.00000000 414.00000000  16.00000000   0.03720930
371.00000000 400.00000000 -11.00000000  -0.02827763
372.00000000 408.00000000  -6.00000000  -0.01492537
373.00000000 406.00000000  -8.00000000  -0.02010050
374.00000000 383.00000000 -25.00000000  -0.06983240
375.00000000 339.00000000  20.00000000   0.05571031
376.00000000 418.00000000   7.00000000   0.01647059
377.00000000 380.00000000 -36.00000000  -0.10465116
378.00000000 425.00000000  -2.00000000  -0.00472813
379.00000000 446.00000000 -26.00000000  -0.06190476
380.00000000 467.00000000 -38.00000000  -0.08857809
381.00000000 438.00000000 -17.00000000  -0.04038005
382.00000000 387.00000000 -16.00000000  -0.04312668
383.00000000 446.00000000 -22.00000000  -0.05188679
384.00000000 359.00000000 -46.00000000  -0.14696486
385.00000000 553.00000000 -19.00000000  -0.03558052
386.00000000 425.00000000 -15.00000000  -0.03658537
387.00000000 371.00000000 -31.00000000  -0.09117647
388.00000000 411.00000000  43.00000000   0.09471366
389.00000000 407.00000000  15.00000000   0.03554502
390.00000000 403.00000000 -16.00000000  -0.04134367
391.00000000 366.00000000  40.00000000   0.09852217
392.00000000 423.00000000  -8.00000000  -0.01927711
393.00000000 476.00000000  10.00000000   0.02057613
394.00000000 327.00000000 -23.00000000  -0.07565789
395.00000000 460.00000000 -18.00000000  -0.04072398
396.00000000 438.00000000 -18.00000000  -0.04285714
397.00000000 509.00000000 -21.00000000  -0.04303279
398.00000000 462.00000000 -28.00000000  -0.06451613
399.00000000 500.00000000  22.00000000   0.04214559
400.00000000 455.00000000  -5.00000000  -0.01111111
401.00000000 477.00000000   7.00000000   0.01446281
402.00000000 401.00000000 -26.00000000  -0.06933333
403.00000000 460.00000000 -30.00000000  -0.06976744
404.00000000 438.00000000 -18.00000000  -0.04285714
405.00000000 471.00000000  -3.00000000  -0.00641026
406.00000000 422.00000000 -24.00000000  -0.06030151
407.00000000 442.00000000 -38.00000000  -0.09405941
408.00000000 474.00000000   3.00000000   0.00628931
409.00000000 350.00000000 -55.00000000  -0.18644068
410.00000000 448.00000000   6.00000000   0.01321586
411.00000000 410.00000000 -37.00000000  -0.09919571
412.00000000 432.00000000  -6.00000000  -0.01408451
413.00000000 453.00000000   6.00000000   0.01307190
414.00000000 481.00000000 -40.00000000  -0.09070295
415.00000000 410.00000000  17.00000000   0.03981265
416.00000000 345.00000000 -32.00000000  -0.10223642
417.00000000 426.00000000 -32.00000000  -0.08121827
418.00000000 370.00000000   5.00000000   0.01333333
419.00000000 476.00000000   3.00000000   0.00626305
420.00000000 446.00000000 -48.00000000  -0.12060302
421.00000000 534.00000000  -4.00000000  -0.00754717
422.00000000 401.00000000 -17.00000000  -0.04427083
423.00000000 386.00000000  -9.00000000  -0.02387268
424.00000000 491.00000000  16.00000000   0.03155819
425.00000000 443.00000000 -11.00000000  -0.02546296
426.00000000 522.00000000  -9.00000000  -0.01754386
427.00000000 408.00000000 -26.00000000  -0.06806283
428.00000000 392.00000000 -16.00000000  -0.04255319
429.00000000 524.00000000 -27.00000000  -0.05432596
430.00000000 384.00000000 -41.00000000  -0.11953353
431.00000000 444.00000000 -13.00000000  -0.03016241
432.00000000 381.00000000  15.00000000   0.03787879
433.00000000 316.00000000   9.00000000   0.02769231
434.00000000 385.00000000  30.00000000   0.07228916
435.00000000 451.00000000 -34.00000000  -0.08153477
436.00000000 381.00000000  -8.00000000  -0.02144772
437.00000000 517.00000000  -6.00000000  -0.01174168
438.00000000 424.00000000  -8.00000000  -0.01923077
439.00000000 471.00000000 -21.00000000  -0.04666667
440.00000000 435.00000000 -39.00000000  -0.09848485
441.00000000 484.00000000   8.00000000   0.01626016
442.00000000 372.00000000  -7.00000000  -0.01917808
443.00000000 459.00000000  16.00000000   0.03368421
444.00000000 462.00000000  -1.00000000  -0.00216920
445.00000000 562.00000000  -7.00000000  -0.01261261
446.00000000 466.00000000  11.00000000   0.02306080
447.00000000 457.00000000 -34.00000000  -0.08037825
448.00000000 533.00000000 -19.00000000  -0.03696498
449.00000000 422.00000000 -38.00000000  -0.09895833
450.00000000 454.00000000  -8.00000000  -0.01793722
451.00000000 475.00000000 -20.00000000  -0.04395604
452.00000000 391.00000000 -25.00000000  -0.06830601
453.00000000 479.00000000  17.00000000   0.03427419
454.00000000 457.00000000 -18.00000000  -0.04100228
455.00000000 435.00000000  -1.00000000  -0.00230415
456.00000000 489.00000000 -24.00000000  -0.05161290
457.00000000 446.00000000 -17.00000000  -0.03962704
458.00000000 311.00000000 -24.00000000  -0.08362369
459.00000000 494.00000000 -22.00000000  -0.04661017
460.00000000 428.00000000  -5.00000000  -0.01182033
461.00000000 608.00000000 -42.00000000  -0.07420495
462.00000000 471.00000000 -15.00000000  -0.03289474
463.00000000 363.00000000  10.00000000   0.02680965
464.00000000 385.00000000 -10.00000000  -0.02666667
465.00000000 455.00000000  -7.00000000  -0.01562500
466.00000000 407.00000000 -17.00000000  -0.04358974
467.00000000 402.00000000 -32.00000000  -0.08648649
468.00000000 397.00000000 -33.00000000  -0.09065934
469.00000000 523.00000000 -13.00000000  -0.02549020
470.00000000 431.00000000   0.00000000   0.00000000
471.00000000 432.00000000 -35.00000000  -0.08816121
472.00000000 416.00000000   7.00000000   0.01654846
473.00000000 425.00000000 -18.00000000  -0.04422604
474.00000000 417.00000000 -10.00000000  -0.02457002
475.00000000 521.00000000 -44.00000000  -0.09224319
476.00000000 525.00000000  -2.00000000  -0.00382409
477.00000000 429.00000000 -39.00000000  -0.10000000
478.00000000 391.00000000 -20.00000000  -0.05390836
479.00000000 436.00000000  25.00000000   0.05422993
480.00000000 524.00000000 -14.00000000  -0.02745098
481.00000000 430.00000000 -29.00000000  -0.07231920
482.00000000 411.00000000 -24.00000000  -0.06201550
483.00000000 408.00000000  -3.00000000  -0.00740741
484.00000000 422.00000000 -31.00000000  -0.07928389
485.00000000 498.00000000 -43.00000000  -0.09450549
486.00000000 425.00000000   4.00000000   0.00932401
487.00000000 444.00000000  -7.00000000  -0.01601831
488.00000000 455.00000000 -11.00000000  -0.02477477
489.00000000 326.00000000 -15.00000000  -0.04823151
490.00000000 417.00000000   0.00000000   0.00000000
491.00000000 451.00000000 -13.00000000  -0.02968037
492.00000000 439.00000000   6.00000000   0.01348315
493.00000000 432.00000000 -38.00000000  -0.09644670
494.00000000 423.00000000 -27.00000000  -0.06818182
495.00000000 483.00000000 -19.00000000  -0.04094828
496.00000000 357.00000000 -31.00000000  -0.09509202
497.00000000 439.00000000 -43.00000000  -0.10858586
498.00000000 415.00000000 -16.00000000  -0.04010025
499.00000000 409.00000000 -18.00000000  -0.04603581
500.00000000 356.00000000 -28.00000000  -0.08536585
