# Supplementary material for: Ubiquitin transfer by a RING E3 ligase occurs from a closed E2~ubiquitin conformation
Source: Nat Commun. 2020 Jun 5;11:2846. doi: 10.1038/s41467-020-16666-y (PMC7275055; doi:10.1038/s41467-020-16666-y)
Supplement: Supplementary file 4 — Source Data [file 41467_2020_16666_MOESM4_ESM.zip › Source_Data/Figures/Figure_5/Figure_5a/ASCII_NoRNF4/16_211with_fret.dat]

 30.00000000 222.00000000 291.00000000   0.56725146
 31.00000000 224.00000000 364.00000000   0.61904762
 32.00000000 220.00000000 386.00000000   0.63696370
 33.00000000 219.00000000 278.00000000   0.55935614
 34.00000000 219.00000000 349.00000000   0.61443662
 35.00000000 211.00000000 372.00000000   0.63807890
 36.00000000 189.00000000 275.00000000   0.59267241
 37.00000000 146.00000000 318.00000000   0.68534483
 38.00000000 180.00000000 293.00000000   0.61945032
 39.00000000 133.00000000 233.00000000   0.63661202
 40.00000000 228.00000000 293.00000000   0.56238004
 41.00000000 178.00000000 300.00000000   0.62761506
 42.00000000 158.00000000 263.00000000   0.62470309
 43.00000000 240.00000000 248.00000000   0.50819672
 44.00000000 169.00000000 285.00000000   0.62775330
 45.00000000 252.00000000 267.00000000   0.51445087
 46.00000000 199.00000000 263.00000000   0.56926407
 47.00000000 219.00000000 309.00000000   0.58522727
 48.00000000 238.00000000 276.00000000   0.53696498
 49.00000000 177.00000000 298.00000000   0.62736842
 50.00000000 162.00000000 238.00000000   0.59500000
 51.00000000 302.00000000 302.00000000   0.50000000
 52.00000000 155.00000000 388.00000000   0.71454880
 53.00000000 259.00000000 317.00000000   0.55034722
 54.00000000 209.00000000 316.00000000   0.60190476
 55.00000000 244.00000000 296.00000000   0.54814815
 56.00000000 296.00000000 259.00000000   0.46666667
 57.00000000 161.00000000 327.00000000   0.67008197
 58.00000000 174.00000000 316.00000000   0.64489796
 59.00000000 172.00000000 324.00000000   0.65322581
 60.00000000 260.00000000 225.00000000   0.46391753
 61.00000000 245.00000000 282.00000000   0.53510436
 62.00000000 191.00000000 284.00000000   0.59789474
 63.00000000 218.00000000 364.00000000   0.62542955
 64.00000000 171.00000000 256.00000000   0.59953162
 65.00000000 207.00000000 315.00000000   0.60344828
 66.00000000 177.00000000 264.00000000   0.59863946
 67.00000000 234.00000000 290.00000000   0.55343511
 68.00000000 232.00000000 267.00000000   0.53507014
 69.00000000 199.00000000 351.00000000   0.63818182
 70.00000000 232.00000000 296.00000000   0.56060606
 71.00000000 143.00000000 251.00000000   0.63705584
 72.00000000 256.00000000 217.00000000   0.45877378
 73.00000000 176.00000000 278.00000000   0.61233480
 74.00000000 238.00000000 278.00000000   0.53875969
 75.00000000 241.00000000 289.00000000   0.54528302
 76.00000000 170.00000000 280.00000000   0.62222222
 77.00000000 176.00000000 211.00000000   0.54521964
 78.00000000 245.00000000 291.00000000   0.54291045
 79.00000000 198.00000000 316.00000000   0.61478599
 80.00000000 236.00000000 238.00000000   0.50210970
 81.00000000 215.00000000 309.00000000   0.58969466
 82.00000000 213.00000000 297.00000000   0.58235294
 83.00000000 169.00000000 343.00000000   0.66992188
 84.00000000 185.00000000 286.00000000   0.60721868
 85.00000000 283.00000000 323.00000000   0.53300330
 86.00000000 174.00000000 275.00000000   0.61247216
 87.00000000 260.00000000 296.00000000   0.53237410
 88.00000000 244.00000000 308.00000000   0.55797101
 89.00000000 261.00000000 250.00000000   0.48923679
 90.00000000 214.00000000 196.00000000   0.47804878
 91.00000000 258.00000000 303.00000000   0.54010695
 92.00000000 247.00000000 301.00000000   0.54927007
 93.00000000 176.00000000 270.00000000   0.60538117
 94.00000000 185.00000000 284.00000000   0.60554371
 95.00000000 207.00000000 268.00000000   0.56421053
 96.00000000 208.00000000 224.00000000   0.51851852
 97.00000000 216.00000000 324.00000000   0.60000000
 98.00000000 208.00000000 351.00000000   0.62790698
 99.00000000 168.00000000 239.00000000   0.58722359
100.00000000 156.00000000 254.00000000   0.61951220
101.00000000 251.00000000 270.00000000   0.51823417
102.00000000 258.00000000 271.00000000   0.51228733
103.00000000 226.00000000 277.00000000   0.55069583
104.00000000 241.00000000 305.00000000   0.55860806
105.00000000 195.00000000 259.00000000   0.57048458
106.00000000 202.00000000 165.00000000   0.44959128
107.00000000 206.00000000 245.00000000   0.54323725
108.00000000 248.00000000 296.00000000   0.54411765
109.00000000 236.00000000 252.00000000   0.51639344
110.00000000 261.00000000 309.00000000   0.54210526
111.00000000 254.00000000 289.00000000   0.53222836
112.00000000 288.00000000 193.00000000   0.40124740
113.00000000 361.00000000 202.00000000   0.35879218
114.00000000 309.00000000 200.00000000   0.39292731
115.00000000 286.00000000 229.00000000   0.44466019
116.00000000 267.00000000 201.00000000   0.42948718
117.00000000 298.00000000 305.00000000   0.50580431
118.00000000 184.00000000 292.00000000   0.61344538
119.00000000 306.00000000 211.00000000   0.40812379
120.00000000 269.00000000 256.00000000   0.48761905
121.00000000 231.00000000 213.00000000   0.47972973
122.00000000 221.00000000 269.00000000   0.54897959
123.00000000 214.00000000 179.00000000   0.45547074
124.00000000 248.00000000 169.00000000   0.40527578
125.00000000 192.00000000 229.00000000   0.54394299
126.00000000 312.00000000 240.00000000   0.43478261
127.00000000 308.00000000 279.00000000   0.47529813
128.00000000 276.00000000 208.00000000   0.42975207
129.00000000 287.00000000 269.00000000   0.48381295
130.00000000 239.00000000 292.00000000   0.54990584
131.00000000 196.00000000 243.00000000   0.55353075
132.00000000 259.00000000 258.00000000   0.49903288
133.00000000 236.00000000 312.00000000   0.56934307
134.00000000 164.00000000 258.00000000   0.61137441
135.00000000 221.00000000 233.00000000   0.51321586
136.00000000 226.00000000 228.00000000   0.50220264
137.00000000 222.00000000 194.00000000   0.46634615
138.00000000 212.00000000 272.00000000   0.56198347
139.00000000 265.00000000 223.00000000   0.45696721
140.00000000 219.00000000 207.00000000   0.48591549
141.00000000 275.00000000 240.00000000   0.46601942
142.00000000 272.00000000 218.00000000   0.44489796
143.00000000 181.00000000 245.00000000   0.57511737
144.00000000 232.00000000 259.00000000   0.52749491
145.00000000 153.00000000 187.00000000   0.55000000
146.00000000 240.00000000 199.00000000   0.45330296
147.00000000 207.00000000 284.00000000   0.57841141
148.00000000 182.00000000 182.00000000   0.50000000
149.00000000 209.00000000 219.00000000   0.51168224
150.00000000 211.00000000 168.00000000   0.44327177
151.00000000 269.00000000 251.00000000   0.48269231
152.00000000 211.00000000 336.00000000   0.61425960
153.00000000 226.00000000 277.00000000   0.55069583
154.00000000 237.00000000 229.00000000   0.49141631
155.00000000 163.00000000 204.00000000   0.55585831
156.00000000 246.00000000 184.00000000   0.42790698
157.00000000 272.00000000 198.00000000   0.42127660
158.00000000 279.00000000 245.00000000   0.46755725
159.00000000 221.00000000 295.00000000   0.57170543
160.00000000 224.00000000 231.00000000   0.50769231
161.00000000 204.00000000 219.00000000   0.51773050
162.00000000 222.00000000 276.00000000   0.55421687
163.00000000 219.00000000 238.00000000   0.52078775
164.00000000 224.00000000 281.00000000   0.55643564
165.00000000 149.00000000 287.00000000   0.65825688
166.00000000 197.00000000 268.00000000   0.57634409
167.00000000 178.00000000 266.00000000   0.59909910
168.00000000 232.00000000 223.00000000   0.49010989
169.00000000 299.00000000 221.00000000   0.42500000
170.00000000 231.00000000 291.00000000   0.55747126
171.00000000 192.00000000 275.00000000   0.58886510
172.00000000 285.00000000 218.00000000   0.43339960
173.00000000 262.00000000 234.00000000   0.47177419
174.00000000 234.00000000 221.00000000   0.48571429
175.00000000 175.00000000 279.00000000   0.61453744
176.00000000 289.00000000 226.00000000   0.43883495
177.00000000 198.00000000 302.00000000   0.60400000
178.00000000 229.00000000 258.00000000   0.52977413
179.00000000 202.00000000 254.00000000   0.55701754
180.00000000 190.00000000 282.00000000   0.59745763
181.00000000 249.00000000 278.00000000   0.52751423
182.00000000 201.00000000 242.00000000   0.54627540
183.00000000 257.00000000 253.00000000   0.49607843
184.00000000 183.00000000 265.00000000   0.59151786
185.00000000 237.00000000 225.00000000   0.48701299
186.00000000 283.00000000 276.00000000   0.49373882
187.00000000 274.00000000 277.00000000   0.50272232
188.00000000 301.00000000 250.00000000   0.45372051
189.00000000 211.00000000 260.00000000   0.55201699
190.00000000 256.00000000 230.00000000   0.47325103
191.00000000 209.00000000 179.00000000   0.46134021
192.00000000 235.00000000 295.00000000   0.55660377
193.00000000 189.00000000 277.00000000   0.59442060
194.00000000 261.00000000 132.00000000   0.33587786
195.00000000 232.00000000 163.00000000   0.41265823
196.00000000 251.00000000 224.00000000   0.47157895
197.00000000 166.00000000 294.00000000   0.63913043
198.00000000 198.00000000 233.00000000   0.54060325
199.00000000 232.00000000 163.00000000   0.41265823
200.00000000 167.00000000 255.00000000   0.60426540
201.00000000 230.00000000 247.00000000   0.51781971
202.00000000 238.00000000 257.00000000   0.51919192
203.00000000 208.00000000 254.00000000   0.54978355
204.00000000 221.00000000 211.00000000   0.48842593
205.00000000 214.00000000 222.00000000   0.50917431
206.00000000 198.00000000 279.00000000   0.58490566
207.00000000 180.00000000 188.00000000   0.51086957
208.00000000 237.00000000 231.00000000   0.49358974
209.00000000 278.00000000 293.00000000   0.51313485
210.00000000 229.00000000 224.00000000   0.49448124
211.00000000 297.00000000 237.00000000   0.44382022
212.00000000 248.00000000 218.00000000   0.46781116
213.00000000 244.00000000 277.00000000   0.53166987
214.00000000 287.00000000 189.00000000   0.39705882
215.00000000 244.00000000 188.00000000   0.43518519
216.00000000 347.00000000 298.00000000   0.46201550
217.00000000 231.00000000 259.00000000   0.52857143
218.00000000 213.00000000 240.00000000   0.52980132
219.00000000 223.00000000 275.00000000   0.55220884
220.00000000 209.00000000 204.00000000   0.49394673
221.00000000 155.00000000 243.00000000   0.61055276
222.00000000 209.00000000 181.00000000   0.46410256
223.00000000 161.00000000 211.00000000   0.56720430
224.00000000 230.00000000 203.00000000   0.46882217
225.00000000 204.00000000 190.00000000   0.48223350
226.00000000 248.00000000 199.00000000   0.44519016
227.00000000 209.00000000 182.00000000   0.46547315
228.00000000 163.00000000 213.00000000   0.56648936
229.00000000 242.00000000 239.00000000   0.49688150
230.00000000 222.00000000 230.00000000   0.50884956
231.00000000 185.00000000 123.00000000   0.39935065
232.00000000 203.00000000 233.00000000   0.53440367
233.00000000 189.00000000 174.00000000   0.47933884
234.00000000 225.00000000 205.00000000   0.47674419
235.00000000 215.00000000 205.00000000   0.48809524
236.00000000 210.00000000 237.00000000   0.53020134
237.00000000 185.00000000 254.00000000   0.57858770
238.00000000 264.00000000 254.00000000   0.49034749
239.00000000 185.00000000 205.00000000   0.52564103
240.00000000 230.00000000 239.00000000   0.50959488
241.00000000 151.00000000 208.00000000   0.57938719
242.00000000 211.00000000 208.00000000   0.49642005
243.00000000 224.00000000 205.00000000   0.47785548
244.00000000 231.00000000 229.00000000   0.49782609
245.00000000 205.00000000 217.00000000   0.51421801
246.00000000 194.00000000 231.00000000   0.54352941
247.00000000 213.00000000 246.00000000   0.53594771
248.00000000 123.00000000 211.00000000   0.63173653
249.00000000 166.00000000 199.00000000   0.54520548
250.00000000 257.00000000 307.00000000   0.54432624
251.00000000 232.00000000 239.00000000   0.50743100
252.00000000 160.00000000 231.00000000   0.59079284
253.00000000 221.00000000 216.00000000   0.49427918
254.00000000 130.00000000 185.00000000   0.58730159
255.00000000 196.00000000 227.00000000   0.53664303
256.00000000 270.00000000 243.00000000   0.47368421
257.00000000 226.00000000 241.00000000   0.51605996
258.00000000 192.00000000 162.00000000   0.45762712
259.00000000 250.00000000 170.00000000   0.40476190
260.00000000 219.00000000 204.00000000   0.48226950
261.00000000 198.00000000 220.00000000   0.52631579
262.00000000 198.00000000 246.00000000   0.55405405
263.00000000 210.00000000 246.00000000   0.53947368
264.00000000 207.00000000 185.00000000   0.47193878
265.00000000 187.00000000 285.00000000   0.60381356
266.00000000 257.00000000 267.00000000   0.50954198
267.00000000 251.00000000 237.00000000   0.48565574
268.00000000 204.00000000 316.00000000   0.60769231
269.00000000 192.00000000 206.00000000   0.51758794
270.00000000 208.00000000 176.00000000   0.45833333
271.00000000 178.00000000 263.00000000   0.59637188
272.00000000 199.00000000 255.00000000   0.56167401
273.00000000 323.00000000 219.00000000   0.40405904
274.00000000 404.00000000 167.00000000   0.29246935
275.00000000 292.00000000 103.00000000   0.26075949
276.00000000 357.00000000 140.00000000   0.28169014
277.00000000 355.00000000  88.00000000   0.19864560
278.00000000 336.00000000 152.00000000   0.31147541
279.00000000 365.00000000 114.00000000   0.23799582
280.00000000 382.00000000  65.00000000   0.14541387
281.00000000 349.00000000 152.00000000   0.30339321
282.00000000 390.00000000  86.00000000   0.18067227
283.00000000 342.00000000 179.00000000   0.34357006
284.00000000 331.00000000 175.00000000   0.34584980
285.00000000 453.00000000 133.00000000   0.22696246
286.00000000 355.00000000 240.00000000   0.40336134
287.00000000 401.00000000 155.00000000   0.27877698
288.00000000 359.00000000 144.00000000   0.28628231
289.00000000 348.00000000 131.00000000   0.27348643
290.00000000 315.00000000  99.00000000   0.23913043
291.00000000 431.00000000 142.00000000   0.24781850
292.00000000 409.00000000 109.00000000   0.21042471
293.00000000 410.00000000 146.00000000   0.26258993
294.00000000 337.00000000 120.00000000   0.26258206
295.00000000 381.00000000 169.00000000   0.30727273
296.00000000 461.00000000 138.00000000   0.23038397
297.00000000 353.00000000 132.00000000   0.27216495
298.00000000 452.00000000 145.00000000   0.24288107
299.00000000 360.00000000 145.00000000   0.28712871
300.00000000 420.00000000 108.00000000   0.20454545
301.00000000 399.00000000  82.00000000   0.17047817
302.00000000 328.00000000 120.00000000   0.26785714
303.00000000 458.00000000 129.00000000   0.21976150
304.00000000 407.00000000 105.00000000   0.20507813
305.00000000 420.00000000 145.00000000   0.25663717
306.00000000 323.00000000 117.00000000   0.26590909
307.00000000 339.00000000 171.00000000   0.33529412
308.00000000 421.00000000 145.00000000   0.25618375
309.00000000 363.00000000 152.00000000   0.29514563
310.00000000 346.00000000 118.00000000   0.25431034
311.00000000 340.00000000 168.00000000   0.33070866
312.00000000 350.00000000 154.00000000   0.30555556
313.00000000 370.00000000 110.00000000   0.22916667
314.00000000 413.00000000 126.00000000   0.23376623
315.00000000 389.00000000 172.00000000   0.30659537
316.00000000 347.00000000 143.00000000   0.29183673
317.00000000 385.00000000 133.00000000   0.25675676
318.00000000 269.00000000 185.00000000   0.40748899
319.00000000 379.00000000 146.00000000   0.27809524
320.00000000 388.00000000 123.00000000   0.24070450
321.00000000 330.00000000 204.00000000   0.38202247
322.00000000 419.00000000 134.00000000   0.24231465
323.00000000 256.00000000 124.00000000   0.32631579
324.00000000 316.00000000  58.00000000   0.15508021
325.00000000 436.00000000 136.00000000   0.23776224
326.00000000 360.00000000  96.00000000   0.21052632
327.00000000 497.00000000 154.00000000   0.23655914
328.00000000 482.00000000  78.00000000   0.13928571
329.00000000 361.00000000 202.00000000   0.35879218
330.00000000 422.00000000 142.00000000   0.25177305
331.00000000 411.00000000 185.00000000   0.31040268
332.00000000 390.00000000 100.00000000   0.20408163
333.00000000 432.00000000 157.00000000   0.26655348
334.00000000 385.00000000 123.00000000   0.24212598
335.00000000 404.00000000 195.00000000   0.32554257
336.00000000 407.00000000 140.00000000   0.25594150
337.00000000 433.00000000 150.00000000   0.25728988
338.00000000 324.00000000 134.00000000   0.29257642
339.00000000 404.00000000 201.00000000   0.33223140
340.00000000 466.00000000 128.00000000   0.21548822
341.00000000 348.00000000 154.00000000   0.30677291
342.00000000 350.00000000 145.00000000   0.29292929
343.00000000 447.00000000 175.00000000   0.28135048
344.00000000 402.00000000 164.00000000   0.28975265
345.00000000 389.00000000 159.00000000   0.29014599
346.00000000 427.00000000 104.00000000   0.19585687
347.00000000 447.00000000 160.00000000   0.26359143
348.00000000 415.00000000 153.00000000   0.26936620
349.00000000 388.00000000 166.00000000   0.29963899
350.00000000 462.00000000  97.00000000   0.17352415
351.00000000 323.00000000 172.00000000   0.34747475
352.00000000 363.00000000  83.00000000   0.18609865
353.00000000 378.00000000 123.00000000   0.24550898
354.00000000 462.00000000 145.00000000   0.23887974
355.00000000 367.00000000 165.00000000   0.31015038
356.00000000 387.00000000 116.00000000   0.23061630
357.00000000 352.00000000 152.00000000   0.30158730
358.00000000 425.00000000 173.00000000   0.28929766
359.00000000 441.00000000 184.00000000   0.29440000
360.00000000 349.00000000 126.00000000   0.26526316
361.00000000 420.00000000 141.00000000   0.25133690
362.00000000 423.00000000 120.00000000   0.22099448
363.00000000 413.00000000 131.00000000   0.24080882
364.00000000 336.00000000 175.00000000   0.34246575
365.00000000 410.00000000 148.00000000   0.26523297
366.00000000 339.00000000 127.00000000   0.27253219
367.00000000 385.00000000 150.00000000   0.28037383
368.00000000 452.00000000 169.00000000   0.27214171
369.00000000 444.00000000 134.00000000   0.23183391
370.00000000 454.00000000 152.00000000   0.25082508
371.00000000 388.00000000 124.00000000   0.24218750
372.00000000 420.00000000 122.00000000   0.22509225
373.00000000 425.00000000 131.00000000   0.23561151
374.00000000 434.00000000 127.00000000   0.22638146
375.00000000 320.00000000 202.00000000   0.38697318
376.00000000 394.00000000 140.00000000   0.26217228
377.00000000 325.00000000 152.00000000   0.31865828
378.00000000 289.00000000 161.00000000   0.35777778
379.00000000 376.00000000 170.00000000   0.31135531
380.00000000 465.00000000 109.00000000   0.18989547
381.00000000 411.00000000 150.00000000   0.26737968
382.00000000 322.00000000 108.00000000   0.25116279
383.00000000 353.00000000 168.00000000   0.32245681
384.00000000 446.00000000 131.00000000   0.22703640
385.00000000 305.00000000 142.00000000   0.31767338
386.00000000 332.00000000 133.00000000   0.28602151
387.00000000 367.00000000 110.00000000   0.23060797
388.00000000 391.00000000 137.00000000   0.25946970
389.00000000 417.00000000 144.00000000   0.25668449
390.00000000 390.00000000 148.00000000   0.27509294
391.00000000 469.00000000 145.00000000   0.23615635
392.00000000 414.00000000 130.00000000   0.23897059
393.00000000 407.00000000 158.00000000   0.27964602
394.00000000 380.00000000 167.00000000   0.30530165
395.00000000 333.00000000 145.00000000   0.30334728
396.00000000 384.00000000 207.00000000   0.35025381
397.00000000 496.00000000 172.00000000   0.25748503
398.00000000 345.00000000  88.00000000   0.20323326
399.00000000 307.00000000 175.00000000   0.36307054
400.00000000 359.00000000 237.00000000   0.39765101
401.00000000 420.00000000 142.00000000   0.25266904
402.00000000 391.00000000 148.00000000   0.27458256
403.00000000 427.00000000 142.00000000   0.24956063
404.00000000 420.00000000 126.00000000   0.23076923
405.00000000 387.00000000 156.00000000   0.28729282
406.00000000 377.00000000 183.00000000   0.32678571
407.00000000 355.00000000 198.00000000   0.35804702
408.00000000 425.00000000 123.00000000   0.22445255
409.00000000 361.00000000 174.00000000   0.32523364
410.00000000 298.00000000 102.00000000   0.25500000
411.00000000 333.00000000 113.00000000   0.25336323
412.00000000 378.00000000 193.00000000   0.33800350
413.00000000 311.00000000 177.00000000   0.36270492
414.00000000 294.00000000 157.00000000   0.34811530
415.00000000 340.00000000 110.00000000   0.24444444
416.00000000 283.00000000 146.00000000   0.34032634
417.00000000 330.00000000 106.00000000   0.24311927
418.00000000 337.00000000 127.00000000   0.27370690
419.00000000 396.00000000  76.00000000   0.16101695
420.00000000 387.00000000 114.00000000   0.22754491
421.00000000 312.00000000 147.00000000   0.32026144
422.00000000 423.00000000 128.00000000   0.23230490
423.00000000 432.00000000 115.00000000   0.21023766
424.00000000 462.00000000 171.00000000   0.27014218
425.00000000 248.00000000  98.00000000   0.28323699
426.00000000 282.00000000 144.00000000   0.33802817
427.00000000 277.00000000 147.00000000   0.34669811
428.00000000 355.00000000 115.00000000   0.24468085
429.00000000 401.00000000 194.00000000   0.32605042
430.00000000 289.00000000 142.00000000   0.32946636
431.00000000 290.00000000 136.00000000   0.31924883
432.00000000 373.00000000 105.00000000   0.21966527
433.00000000 317.00000000 167.00000000   0.34504132
434.00000000 374.00000000 109.00000000   0.22567288
435.00000000 377.00000000 138.00000000   0.26796117
436.00000000 346.00000000 110.00000000   0.24122807
437.00000000 337.00000000  47.00000000   0.12239583
438.00000000 404.00000000 130.00000000   0.24344569
439.00000000 398.00000000 178.00000000   0.30902778
440.00000000 369.00000000 112.00000000   0.23284823
441.00000000 375.00000000 143.00000000   0.27606178
442.00000000 336.00000000  84.00000000   0.20000000
443.00000000 336.00000000 134.00000000   0.28510638
444.00000000 316.00000000 129.00000000   0.28988764
445.00000000 366.00000000 194.00000000   0.34642857
446.00000000 288.00000000  99.00000000   0.25581395
447.00000000 298.00000000 133.00000000   0.30858469
448.00000000 441.00000000 110.00000000   0.19963702
449.00000000 414.00000000  86.00000000   0.17200000
450.00000000 329.00000000  53.00000000   0.13874346
451.00000000 355.00000000 112.00000000   0.23982869
452.00000000 395.00000000 176.00000000   0.30823117
453.00000000 448.00000000 119.00000000   0.20987654
454.00000000 374.00000000 165.00000000   0.30612245
455.00000000 396.00000000  89.00000000   0.18350515
456.00000000 347.00000000 181.00000000   0.34280303
457.00000000 314.00000000 187.00000000   0.37325349
458.00000000 365.00000000 135.00000000   0.27000000
459.00000000 386.00000000 141.00000000   0.26755218
460.00000000 366.00000000 120.00000000   0.24691358
461.00000000 351.00000000  68.00000000   0.16229117
462.00000000 369.00000000 170.00000000   0.31539889
463.00000000 365.00000000 101.00000000   0.21673820
464.00000000 383.00000000 171.00000000   0.30866426
465.00000000 351.00000000 140.00000000   0.28513238
466.00000000 306.00000000 101.00000000   0.24815725
467.00000000 395.00000000 157.00000000   0.28442029
468.00000000 417.00000000 160.00000000   0.27729636
469.00000000 392.00000000 149.00000000   0.27541590
470.00000000 326.00000000 107.00000000   0.24711316
471.00000000 362.00000000 105.00000000   0.22483940
472.00000000 293.00000000 128.00000000   0.30403800
473.00000000 353.00000000  93.00000000   0.20852018
474.00000000 385.00000000 155.00000000   0.28703704
475.00000000 419.00000000 109.00000000   0.20643939
476.00000000 415.00000000  99.00000000   0.19260700
477.00000000 426.00000000 130.00000000   0.23381295
478.00000000 375.00000000 105.00000000   0.21875000
479.00000000 341.00000000 179.00000000   0.34423077
480.00000000 405.00000000 136.00000000   0.25138632
481.00000000 446.00000000  83.00000000   0.15689981
482.00000000 541.00000000 125.00000000   0.18768769
483.00000000 496.00000000 146.00000000   0.22741433
484.00000000 418.00000000 147.00000000   0.26017699
485.00000000 492.00000000 121.00000000   0.19738989
486.00000000 523.00000000 112.00000000   0.17637795
487.00000000 473.00000000 120.00000000   0.20236088
488.00000000 510.00000000 102.00000000   0.16666667
489.00000000 557.00000000 129.00000000   0.18804665
490.00000000 358.00000000 114.00000000   0.24152542
491.00000000 458.00000000 149.00000000   0.24546952
492.00000000 417.00000000  54.00000000   0.11464968
493.00000000 395.00000000 137.00000000   0.25751880
494.00000000 439.00000000 101.00000000   0.18703704
495.00000000 508.00000000 149.00000000   0.22678843
496.00000000 497.00000000 178.00000000   0.26370370
497.00000000 513.00000000  60.00000000   0.10471204
498.00000000 516.00000000  67.00000000   0.11492281
499.00000000 483.00000000 131.00000000   0.21335505
500.00000000 448.00000000  80.00000000   0.15151515
