# Supplementary material for: Ubiquitin transfer by a RING E3 ligase occurs from a closed E2~ubiquitin conformation
Source: Nat Commun. 2020 Jun 5;11:2846. doi: 10.1038/s41467-020-16666-y (PMC7275055; doi:10.1038/s41467-020-16666-y)
Supplement: Supplementary file 4 — Source Data [file 41467_2020_16666_MOESM4_ESM.zip › Source_Data/Figures/Figure_5/Figure_5a/ASCII_NoRNF4/16_217with_fret.dat]

 30.00000000 123.00000000 135.00000000   0.52325581
 31.00000000 137.00000000 115.00000000   0.45634921
 32.00000000  87.00000000 140.00000000   0.61674009
 33.00000000  81.00000000 150.00000000   0.64935065
 34.00000000  92.00000000  82.00000000   0.47126437
 35.00000000 113.00000000 152.00000000   0.57358491
 36.00000000 159.00000000 140.00000000   0.46822742
 37.00000000 136.00000000 188.00000000   0.58024691
 38.00000000  62.00000000 117.00000000   0.65363128
 39.00000000 105.00000000 132.00000000   0.55696203
 40.00000000 193.00000000 126.00000000   0.39498433
 41.00000000 127.00000000 118.00000000   0.48163265
 42.00000000  82.00000000 101.00000000   0.55191257
 43.00000000 135.00000000 124.00000000   0.47876448
 44.00000000 176.00000000 122.00000000   0.40939597
 45.00000000 107.00000000  75.00000000   0.41208791
 46.00000000 152.00000000 142.00000000   0.48299320
 47.00000000 179.00000000 127.00000000   0.41503268
 48.00000000 109.00000000 173.00000000   0.61347518
 49.00000000 146.00000000 150.00000000   0.50675676
 50.00000000 160.00000000 165.00000000   0.50769231
 51.00000000  93.00000000 103.00000000   0.52551020
 52.00000000 157.00000000 112.00000000   0.41635688
 53.00000000 152.00000000 121.00000000   0.44322344
 54.00000000 150.00000000 156.00000000   0.50980392
 55.00000000  90.00000000 205.00000000   0.69491525
 56.00000000 106.00000000  91.00000000   0.46192893
 57.00000000  97.00000000 128.00000000   0.56888889
 58.00000000  98.00000000 141.00000000   0.58995816
 59.00000000 167.00000000 127.00000000   0.43197279
 60.00000000 117.00000000  92.00000000   0.44019139
 61.00000000 153.00000000  99.00000000   0.39285714
 62.00000000  91.00000000  84.00000000   0.48000000
 63.00000000 155.00000000 116.00000000   0.42804428
 64.00000000 119.00000000 116.00000000   0.49361702
 65.00000000 112.00000000 156.00000000   0.58208955
 66.00000000 103.00000000  99.00000000   0.49009901
 67.00000000 113.00000000  73.00000000   0.39247312
 68.00000000 126.00000000 100.00000000   0.44247788
 69.00000000 166.00000000 113.00000000   0.40501792
 70.00000000 165.00000000  97.00000000   0.37022901
 71.00000000 113.00000000  85.00000000   0.42929293
 72.00000000  88.00000000 101.00000000   0.53439153
 73.00000000 116.00000000 108.00000000   0.48214286
 74.00000000 173.00000000  81.00000000   0.31889764
 75.00000000 178.00000000  95.00000000   0.34798535
 76.00000000  94.00000000  90.00000000   0.48913043
 77.00000000 129.00000000 163.00000000   0.55821918
 78.00000000  73.00000000 109.00000000   0.59890110
 79.00000000  93.00000000 114.00000000   0.55072464
 80.00000000  98.00000000 176.00000000   0.64233577
 81.00000000  92.00000000 105.00000000   0.53299492
 82.00000000 165.00000000 113.00000000   0.40647482
 83.00000000  60.00000000 115.00000000   0.65714286
 84.00000000 109.00000000 158.00000000   0.59176030
 85.00000000 118.00000000 122.00000000   0.50833333
 86.00000000  72.00000000 132.00000000   0.64705882
 87.00000000  83.00000000  70.00000000   0.45751634
 88.00000000 125.00000000 136.00000000   0.52107280
 89.00000000 168.00000000 104.00000000   0.38235294
 90.00000000 113.00000000 105.00000000   0.48165138
 91.00000000 152.00000000  68.00000000   0.30909091
 92.00000000 127.00000000  81.00000000   0.38942308
 93.00000000 181.00000000  90.00000000   0.33210332
 94.00000000 155.00000000 164.00000000   0.51410658
 95.00000000 105.00000000 132.00000000   0.55696203
 96.00000000 101.00000000 111.00000000   0.52358491
 97.00000000 169.00000000  86.00000000   0.33725490
 98.00000000 127.00000000 152.00000000   0.54480287
 99.00000000 103.00000000 142.00000000   0.57959184
100.00000000 167.00000000 110.00000000   0.39711191
101.00000000 106.00000000 114.00000000   0.51818182
102.00000000 104.00000000  96.00000000   0.48000000
103.00000000 135.00000000 101.00000000   0.42796610
104.00000000 127.00000000 104.00000000   0.45021645
105.00000000 154.00000000 120.00000000   0.43795620
106.00000000 124.00000000  45.00000000   0.26627219
107.00000000 183.00000000 149.00000000   0.44879518
108.00000000 128.00000000  93.00000000   0.42081448
109.00000000 140.00000000  96.00000000   0.40677966
110.00000000 166.00000000 146.00000000   0.46794872
111.00000000 170.00000000 127.00000000   0.42760943
112.00000000 132.00000000  67.00000000   0.33668342
113.00000000 114.00000000 117.00000000   0.50649351
114.00000000 137.00000000 105.00000000   0.43388430
115.00000000 145.00000000  91.00000000   0.38559322
116.00000000 115.00000000 137.00000000   0.54365079
117.00000000 134.00000000 112.00000000   0.45528455
118.00000000 147.00000000  98.00000000   0.40000000
119.00000000 106.00000000  89.00000000   0.45641026
120.00000000 128.00000000 122.00000000   0.48800000
121.00000000 101.00000000 128.00000000   0.55895197
122.00000000 117.00000000 106.00000000   0.47533632
123.00000000  83.00000000  76.00000000   0.47798742
124.00000000 121.00000000 100.00000000   0.45248869
125.00000000  98.00000000  84.00000000   0.46153846
126.00000000 185.00000000  89.00000000   0.32481752
127.00000000 103.00000000  78.00000000   0.43093923
128.00000000 109.00000000 178.00000000   0.62020906
129.00000000 179.00000000 162.00000000   0.47507331
130.00000000 169.00000000 131.00000000   0.43666667
131.00000000  97.00000000 101.00000000   0.51010101
132.00000000  89.00000000  97.00000000   0.52150538
133.00000000 123.00000000  65.00000000   0.34574468
134.00000000 141.00000000  85.00000000   0.37610619
135.00000000 209.00000000 143.00000000   0.40625000
136.00000000 166.00000000 115.00000000   0.40925267
137.00000000 109.00000000 119.00000000   0.52192982
138.00000000  91.00000000 111.00000000   0.54950495
139.00000000 109.00000000  87.00000000   0.44387755
140.00000000 214.00000000  84.00000000   0.28187919
141.00000000 135.00000000 140.00000000   0.50909091
142.00000000 114.00000000 131.00000000   0.53469388
143.00000000 157.00000000 141.00000000   0.47315436
144.00000000 103.00000000  67.00000000   0.39411765
145.00000000 112.00000000  84.00000000   0.42857143
146.00000000 176.00000000 116.00000000   0.39726027
147.00000000 132.00000000  92.00000000   0.41071429
148.00000000 102.00000000 108.00000000   0.51428571
149.00000000  96.00000000 162.00000000   0.62790698
150.00000000 167.00000000 125.00000000   0.42808219
151.00000000  90.00000000  70.00000000   0.43750000
152.00000000 219.00000000 104.00000000   0.32198142
153.00000000 218.00000000 111.00000000   0.33738602
154.00000000 386.00000000  11.00000000   0.02770781
155.00000000 457.00000000  19.00000000   0.03991597
156.00000000 434.00000000   7.00000000   0.01587302
157.00000000 329.00000000  34.00000000   0.09366391
158.00000000 461.00000000  23.00000000   0.04752066
159.00000000 392.00000000  37.00000000   0.08624709
160.00000000 493.00000000  37.00000000   0.06981132
161.00000000 361.00000000  -3.00000000  -0.00837989
162.00000000 424.00000000  14.00000000   0.03196347
163.00000000 421.00000000  -1.00000000  -0.00238095
164.00000000 438.00000000  35.00000000   0.07399577
165.00000000 420.00000000  16.00000000   0.03669725
166.00000000 420.00000000  23.00000000   0.05191874
167.00000000 459.00000000  26.00000000   0.05360825
168.00000000 317.00000000  -2.00000000  -0.00634921
169.00000000 439.00000000  72.00000000   0.14090020
170.00000000 406.00000000 -22.00000000  -0.05729167
171.00000000 340.00000000  20.00000000   0.05555556
172.00000000 421.00000000  30.00000000   0.06651885
173.00000000 477.00000000 -17.00000000  -0.03695652
174.00000000 364.00000000  50.00000000   0.12077295
175.00000000 431.00000000   4.00000000   0.00919540
176.00000000 382.00000000 -10.00000000  -0.02688172
177.00000000 413.00000000  23.00000000   0.05275229
178.00000000 454.00000000  10.00000000   0.02155172
179.00000000 308.00000000  25.00000000   0.07507508
180.00000000 304.00000000  30.00000000   0.08982036
181.00000000 364.00000000 -15.00000000  -0.04297994
182.00000000 357.00000000  10.00000000   0.02724796
183.00000000 396.00000000  17.00000000   0.04116223
184.00000000 401.00000000  66.00000000   0.14132762
185.00000000 349.00000000  57.00000000   0.14039409
186.00000000 463.00000000  33.00000000   0.06653226
187.00000000 390.00000000   8.00000000   0.02010050
188.00000000 471.00000000  22.00000000   0.04462475
189.00000000 373.00000000  37.00000000   0.09024390
190.00000000 457.00000000  34.00000000   0.06924644
191.00000000 318.00000000  36.00000000   0.10169492
192.00000000 440.00000000  46.00000000   0.09465021
193.00000000 307.00000000 -17.00000000  -0.05862069
194.00000000 458.00000000  -5.00000000  -0.01103753
195.00000000 446.00000000  49.00000000   0.09898990
196.00000000 420.00000000  22.00000000   0.04977376
197.00000000 386.00000000   9.00000000   0.02278481
198.00000000 413.00000000  68.00000000   0.14137214
199.00000000 382.00000000 -37.00000000  -0.10724638
200.00000000 364.00000000 -21.00000000  -0.06122449
201.00000000 449.00000000  15.00000000   0.03232759
202.00000000 376.00000000  40.00000000   0.09615385
203.00000000 412.00000000  25.00000000   0.05720824
204.00000000 414.00000000  39.00000000   0.08609272
205.00000000 361.00000000 -26.00000000  -0.07761194
206.00000000 401.00000000  31.00000000   0.07175926
207.00000000 449.00000000  -2.00000000  -0.00447427
208.00000000 355.00000000  14.00000000   0.03794038
209.00000000 436.00000000  -9.00000000  -0.02107728
210.00000000 446.00000000   0.00000000   0.00000000
211.00000000 582.00000000 -18.00000000  -0.03191489
212.00000000 324.00000000  69.00000000   0.17557252
213.00000000 526.00000000 -13.00000000  -0.02534113
214.00000000 390.00000000   7.00000000   0.01763224
215.00000000 355.00000000  26.00000000   0.06824147
216.00000000 378.00000000  64.00000000   0.14479638
217.00000000 377.00000000  48.00000000   0.11294118
218.00000000 434.00000000  21.00000000   0.04615385
219.00000000 489.00000000  18.00000000   0.03550296
220.00000000 332.00000000   2.00000000   0.00598802
221.00000000 516.00000000  21.00000000   0.03910615
222.00000000 394.00000000  10.00000000   0.02475248
223.00000000 458.00000000  53.00000000   0.10371820
224.00000000 431.00000000  55.00000000   0.11316872
225.00000000 467.00000000   7.00000000   0.01476793
226.00000000 456.00000000  20.00000000   0.04201681
227.00000000 398.00000000   2.00000000   0.00500000
228.00000000 450.00000000  -2.00000000  -0.00446429
229.00000000 361.00000000  -4.00000000  -0.01120448
230.00000000 403.00000000 -17.00000000  -0.04404145
231.00000000 430.00000000 -32.00000000  -0.08040201
232.00000000 352.00000000 -23.00000000  -0.06990881
233.00000000 528.00000000  29.00000000   0.05206463
234.00000000 425.00000000  42.00000000   0.08993576
235.00000000 425.00000000  13.00000000   0.02968037
236.00000000 427.00000000  -3.00000000  -0.00707547
237.00000000 511.00000000   9.00000000   0.01730769
238.00000000 403.00000000   5.00000000   0.01225490
239.00000000 393.00000000  13.00000000   0.03201970
240.00000000 421.00000000  -1.00000000  -0.00238095
241.00000000 379.00000000  60.00000000   0.13667426
242.00000000 427.00000000  -4.00000000  -0.00945626
243.00000000 366.00000000  13.00000000   0.03430079
244.00000000 352.00000000  14.00000000   0.03825137
245.00000000 359.00000000  11.00000000   0.02972973
246.00000000 421.00000000  19.00000000   0.04318182
247.00000000 406.00000000  -7.00000000  -0.01754386
248.00000000 403.00000000  48.00000000   0.10643016
249.00000000 457.00000000 -10.00000000  -0.02237136
250.00000000 389.00000000   0.00000000   0.00000000
251.00000000 490.00000000  11.00000000   0.02195609
252.00000000 336.00000000 -24.00000000  -0.07692308
253.00000000 313.00000000  -1.00000000  -0.00320513
254.00000000 468.00000000  39.00000000   0.07692308
255.00000000 403.00000000  25.00000000   0.05841121
256.00000000 421.00000000   5.00000000   0.01173709
257.00000000 382.00000000  -9.00000000  -0.02412869
258.00000000 479.00000000   6.00000000   0.01237113
259.00000000 399.00000000  21.00000000   0.05000000
260.00000000 369.00000000   8.00000000   0.02122016
261.00000000 397.00000000  21.00000000   0.05023923
262.00000000 388.00000000 -26.00000000  -0.07182320
263.00000000 395.00000000 -29.00000000  -0.07923497
264.00000000 373.00000000  16.00000000   0.04113111
265.00000000 356.00000000   0.00000000   0.00000000
266.00000000 399.00000000 -18.00000000  -0.04724409
267.00000000 505.00000000 -17.00000000  -0.03483607
268.00000000 388.00000000  59.00000000   0.13199105
269.00000000 437.00000000  18.00000000   0.03956044
270.00000000 479.00000000  12.00000000   0.02443992
271.00000000 357.00000000  14.00000000   0.03773585
272.00000000 403.00000000  -2.00000000  -0.00498753
273.00000000 448.00000000  -7.00000000  -0.01587302
274.00000000 339.00000000  13.00000000   0.03693182
275.00000000 451.00000000  52.00000000   0.10337972
276.00000000 384.00000000 -32.00000000  -0.09090909
277.00000000 459.00000000  11.00000000   0.02340426
278.00000000 409.00000000  -7.00000000  -0.01741294
279.00000000 422.00000000  22.00000000   0.04954955
280.00000000 450.00000000 -13.00000000  -0.02974828
281.00000000 383.00000000  41.00000000   0.09669811
282.00000000 406.00000000  30.00000000   0.06880734
283.00000000 321.00000000  28.00000000   0.08022923
284.00000000 357.00000000  -3.00000000  -0.00847458
285.00000000 415.00000000  26.00000000   0.05895692
286.00000000 397.00000000 -18.00000000  -0.04749340
287.00000000 367.00000000 -20.00000000  -0.05763689
288.00000000 332.00000000  34.00000000   0.09289617
289.00000000 347.00000000   9.00000000   0.02528090
290.00000000 348.00000000 -13.00000000  -0.03880597
291.00000000 405.00000000  18.00000000   0.04255319
292.00000000 338.00000000  34.00000000   0.09139785
293.00000000 433.00000000  24.00000000   0.05251641
294.00000000 396.00000000   0.00000000   0.00000000
295.00000000 433.00000000 -36.00000000  -0.09068010
296.00000000 373.00000000 -13.00000000  -0.03611111
297.00000000 337.00000000  33.00000000   0.08918919
298.00000000 453.00000000  10.00000000   0.02159827
299.00000000 411.00000000  27.00000000   0.06164384
300.00000000 444.00000000 -19.00000000  -0.04470588
301.00000000 380.00000000 -19.00000000  -0.05263158
302.00000000 342.00000000  20.00000000   0.05524862
303.00000000 477.00000000  14.00000000   0.02851324
304.00000000 367.00000000  -2.00000000  -0.00547945
305.00000000 418.00000000  -8.00000000  -0.01951220
306.00000000 309.00000000 -16.00000000  -0.05460751
307.00000000 328.00000000  33.00000000   0.09141274
308.00000000 370.00000000 -15.00000000  -0.04225352
309.00000000 399.00000000  12.00000000   0.02919708
310.00000000 457.00000000 -20.00000000  -0.04576659
311.00000000 466.00000000 -15.00000000  -0.03325942
312.00000000 342.00000000  26.00000000   0.07065217
313.00000000 386.00000000  49.00000000   0.11264368
314.00000000 389.00000000 -19.00000000  -0.05135135
315.00000000 448.00000000  14.00000000   0.03030303
316.00000000 326.00000000  15.00000000   0.04398827
317.00000000 433.00000000  26.00000000   0.05664488
318.00000000 418.00000000 -15.00000000  -0.03722084
319.00000000 397.00000000 -38.00000000  -0.10584958
320.00000000 426.00000000 -36.00000000  -0.09230769
321.00000000 458.00000000  16.00000000   0.03375527
322.00000000 327.00000000 -10.00000000  -0.03154574
323.00000000 414.00000000  -7.00000000  -0.01719902
324.00000000 470.00000000 -42.00000000  -0.09813084
325.00000000 360.00000000  42.00000000   0.10447761
326.00000000 353.00000000  44.00000000   0.11083123
327.00000000 357.00000000   1.00000000   0.00279330
328.00000000 419.00000000  -9.00000000  -0.02195122
329.00000000 356.00000000  44.00000000   0.11000000
330.00000000 452.00000000  65.00000000   0.12572534
331.00000000 539.00000000 -39.00000000  -0.07800000
332.00000000 486.00000000   5.00000000   0.01018330
333.00000000 383.00000000 -39.00000000  -0.11337209
334.00000000 385.00000000 -13.00000000  -0.03494624
335.00000000 393.00000000 -12.00000000  -0.03149606
336.00000000 355.00000000 -22.00000000  -0.06606607
337.00000000 417.00000000  21.00000000   0.04794521
338.00000000 390.00000000  -6.00000000  -0.01562500
339.00000000 393.00000000  -5.00000000  -0.01288660
340.00000000 362.00000000  21.00000000   0.05483029
341.00000000 451.00000000   9.00000000   0.01956522
342.00000000 333.00000000  15.00000000   0.04310345
343.00000000 323.00000000  14.00000000   0.04154303
344.00000000 364.00000000  15.00000000   0.03957784
345.00000000 367.00000000   7.00000000   0.01871658
346.00000000 382.00000000  31.00000000   0.07506053
347.00000000 427.00000000 -40.00000000  -0.10335917
348.00000000 344.00000000  28.00000000   0.07526882
349.00000000 337.00000000  39.00000000   0.10372340
350.00000000 374.00000000   4.00000000   0.01058201
351.00000000 520.00000000  33.00000000   0.05967450
352.00000000 388.00000000 -25.00000000  -0.06887052
353.00000000 420.00000000  38.00000000   0.08296943
354.00000000 365.00000000  20.00000000   0.05194805
355.00000000 388.00000000  15.00000000   0.03722084
356.00000000 300.00000000 -22.00000000  -0.07913669
357.00000000 386.00000000  15.00000000   0.03740648
358.00000000 292.00000000 -19.00000000  -0.06959707
359.00000000 359.00000000  14.00000000   0.03753351
360.00000000 369.00000000  20.00000000   0.05141388
361.00000000 346.00000000  38.00000000   0.09895833
362.00000000 436.00000000  16.00000000   0.03539823
363.00000000 402.00000000 -16.00000000  -0.04145078
364.00000000 405.00000000   8.00000000   0.01937046
365.00000000 425.00000000  48.00000000   0.10147992
366.00000000 403.00000000   7.00000000   0.01707317
367.00000000 399.00000000  15.00000000   0.03623188
368.00000000 408.00000000  19.00000000   0.04449649
369.00000000 416.00000000 -34.00000000  -0.08900524
370.00000000 369.00000000 -14.00000000  -0.03943662
371.00000000 378.00000000 -17.00000000  -0.04709141
372.00000000 419.00000000 -31.00000000  -0.07989691
373.00000000 384.00000000 -11.00000000  -0.02949062
374.00000000 412.00000000 -16.00000000  -0.04040404
375.00000000 302.00000000  -8.00000000  -0.02721088
376.00000000 387.00000000  -3.00000000  -0.00781250
377.00000000 294.00000000  13.00000000   0.04234528
378.00000000 407.00000000  -4.00000000  -0.00992556
379.00000000 341.00000000 -45.00000000  -0.15202703
380.00000000 433.00000000 -24.00000000  -0.05867971
381.00000000 398.00000000 -24.00000000  -0.06417112
382.00000000 444.00000000  17.00000000   0.03687636
383.00000000 388.00000000 -19.00000000  -0.05149051
384.00000000  41.00000000 -27.00000000  -1.92857143
385.00000000  29.00000000 -31.00000000  15.50000000
386.00000000   8.00000000 -48.00000000   1.20000000
387.00000000  49.00000000 -24.00000000  -0.96000000
388.00000000  40.00000000 -23.00000000  -1.35294118
389.00000000  80.00000000   0.00000000   0.00000000
390.00000000  89.00000000  -2.00000000  -0.02298851
391.00000000   0.00000000 -10.00000000   1.00000000
392.00000000  50.00000000   9.00000000   0.15254237
393.00000000   0.00000000 -47.00000000   1.00000000
394.00000000  28.00000000 -27.00000000 -27.00000000
395.00000000  39.00000000  -5.00000000  -0.14705882
396.00000000  69.00000000 -31.00000000  -0.81578947
397.00000000  46.00000000  -8.00000000  -0.21052632
398.00000000  48.00000000 -30.00000000  -1.66666667
399.00000000  35.00000000 -59.00000000   2.45833333
400.00000000  37.00000000   2.00000000   0.05128205
401.00000000  36.00000000 -28.00000000  -3.50000000
402.00000000  43.00000000 -46.00000000  15.33333333
403.00000000  67.00000000 -13.00000000  -0.24074074
404.00000000  45.00000000   7.00000000   0.13461538
405.00000000  25.00000000 -30.00000000   6.00000000
406.00000000  26.00000000 -49.00000000   2.13043478
407.00000000  78.00000000 -44.00000000  -1.29411765
408.00000000  25.00000000 -22.00000000  -7.33333333
409.00000000  -7.00000000 -49.00000000   0.87500000
410.00000000  18.00000000 -31.00000000   2.38461538
411.00000000  62.00000000 -42.00000000  -2.10000000
412.00000000 -31.00000000 -13.00000000   0.29545455
413.00000000  11.00000000 -10.00000000 -10.00000000
414.00000000  10.00000000   3.00000000   0.23076923
415.00000000  15.00000000 -16.00000000  16.00000000
416.00000000 -14.00000000  -8.00000000   0.36363636
417.00000000  30.00000000 -61.00000000   1.96774194
418.00000000 -18.00000000 -37.00000000   0.67272727
419.00000000  40.00000000 -45.00000000   9.00000000
420.00000000  22.00000000 -15.00000000  -2.14285714
421.00000000 -12.00000000 -17.00000000   0.58620690
422.00000000 -47.00000000 -17.00000000   0.26562500
423.00000000  46.00000000 -47.00000000  47.00000000
424.00000000  15.00000000 -43.00000000   1.53571429
425.00000000  65.00000000 -61.00000000 -15.25000000
426.00000000  36.00000000  15.00000000   0.29411765
427.00000000  72.00000000 -41.00000000  -1.32258065
428.00000000  14.00000000 -47.00000000   1.42424242
429.00000000  89.00000000 -48.00000000  -1.17073171
430.00000000  49.00000000 -21.00000000  -0.75000000
431.00000000  24.00000000 -28.00000000   7.00000000
432.00000000   2.00000000  -6.00000000   1.50000000
433.00000000  37.00000000 -12.00000000  -0.48000000
434.00000000  71.00000000 -24.00000000  -0.51063830
435.00000000  36.00000000  -2.00000000  -0.05882353
436.00000000  51.00000000 -38.00000000  -2.92307692
437.00000000  24.00000000 -19.00000000  -3.80000000
438.00000000  53.00000000   2.00000000   0.03636364
439.00000000 107.00000000 -15.00000000  -0.16304348
440.00000000   5.00000000 -20.00000000   1.33333333
441.00000000  10.00000000 -34.00000000   1.41666667
442.00000000  -6.00000000 -34.00000000   0.85000000
443.00000000  69.00000000 -33.00000000  -0.91666667
444.00000000  80.00000000 -19.00000000  -0.31147541
445.00000000  73.00000000   1.00000000   0.01351351
446.00000000  22.00000000 -45.00000000   1.95652174
447.00000000  98.00000000 -42.00000000  -0.75000000
448.00000000  60.00000000   3.00000000   0.04761905
449.00000000  40.00000000 -37.00000000 -12.33333333
450.00000000   0.00000000 -57.00000000   1.00000000
451.00000000  28.00000000 -36.00000000   4.50000000
452.00000000   5.00000000  -6.00000000   6.00000000
453.00000000  42.00000000 -41.00000000 -41.00000000
454.00000000  -1.00000000 -15.00000000   0.93750000
455.00000000  32.00000000 -44.00000000   3.66666667
456.00000000  41.00000000 -29.00000000  -2.41666667
457.00000000   2.00000000  29.00000000   0.93548387
458.00000000  44.00000000 -49.00000000   9.80000000
459.00000000  78.00000000  -7.00000000  -0.09859155
460.00000000  58.00000000 -12.00000000  -0.26086957
461.00000000  54.00000000  13.00000000   0.19402985
462.00000000 -20.00000000 -32.00000000   0.61538462
463.00000000  55.00000000  25.00000000   0.31250000
464.00000000  26.00000000 -23.00000000  -7.66666667
465.00000000  36.00000000 -40.00000000  10.00000000
466.00000000   7.00000000 -41.00000000   1.20588235
467.00000000  32.00000000 -33.00000000  33.00000000
468.00000000  27.00000000 -41.00000000   2.92857143
469.00000000  44.00000000 -59.00000000   3.93333333
470.00000000  36.00000000 -42.00000000   7.00000000
471.00000000  -5.00000000 -44.00000000   0.89795918
472.00000000 -11.00000000 -51.00000000   0.82258065
473.00000000  44.00000000 -20.00000000  -0.83333333
474.00000000   1.00000000 -32.00000000   1.03225806
475.00000000 -39.00000000 -45.00000000   0.53571429
476.00000000 -38.00000000 -40.00000000   0.51282051
477.00000000  20.00000000 -37.00000000   2.17647059
478.00000000  21.00000000 -48.00000000   1.77777778
479.00000000  -1.00000000  -6.00000000   0.85714286
480.00000000   4.00000000 -28.00000000   1.16666667
481.00000000  12.00000000 -42.00000000   1.40000000
482.00000000  47.00000000  18.00000000   0.27692308
483.00000000  12.00000000 -20.00000000   2.50000000
484.00000000  -5.00000000 -16.00000000   0.76190476
485.00000000  10.00000000   7.00000000   0.41176471
486.00000000  33.00000000   5.00000000   0.13157895
487.00000000 -21.00000000 -17.00000000   0.44736842
488.00000000  41.00000000 -44.00000000  14.66666667
489.00000000 -29.00000000 -52.00000000   0.64197531
490.00000000   4.00000000 -36.00000000   1.12500000
491.00000000 -13.00000000 -27.00000000   0.67500000
492.00000000  66.00000000 -11.00000000  -0.20000000
493.00000000  45.00000000   8.00000000   0.15094340
494.00000000 -20.00000000 -17.00000000   0.45945946
495.00000000  37.00000000 -65.00000000   2.32142857
496.00000000  25.00000000 -34.00000000   3.77777778
497.00000000  13.00000000  18.00000000   0.58064516
498.00000000   0.00000000 -24.00000000   1.00000000
499.00000000   2.00000000 -41.00000000   1.05128205
500.00000000  32.00000000 -53.00000000   2.52380952
