# Supplementary material for: Ubiquitin transfer by a RING E3 ligase occurs from a closed E2~ubiquitin conformation
Source: Nat Commun. 2020 Jun 5;11:2846. doi: 10.1038/s41467-020-16666-y (PMC7275055; doi:10.1038/s41467-020-16666-y)
Supplement: Supplementary file 4 — Source Data [file 41467_2020_16666_MOESM4_ESM.zip › Source_Data/Figures/Figure_5/Figure_5a/ASCII_NoRNF4/16_21with_fret.dat]

 30.00000000 176.00000000 101.00000000   0.36462094
 31.00000000 145.00000000  89.00000000   0.38034188
 32.00000000 210.00000000 118.00000000   0.35975610
 33.00000000 177.00000000  67.00000000   0.27459016
 34.00000000 189.00000000  74.00000000   0.28136882
 35.00000000 211.00000000  65.00000000   0.23550725
 36.00000000 168.00000000 149.00000000   0.47003155
 37.00000000 248.00000000 124.00000000   0.33333333
 38.00000000 201.00000000 108.00000000   0.34951456
 39.00000000 132.00000000  56.00000000   0.29787234
 40.00000000 221.00000000  99.00000000   0.30937500
 41.00000000 156.00000000  93.00000000   0.37349398
 42.00000000 181.00000000 116.00000000   0.39057239
 43.00000000 187.00000000 135.00000000   0.41925466
 44.00000000 169.00000000  86.00000000   0.33725490
 45.00000000 179.00000000 116.00000000   0.39322034
 46.00000000 208.00000000  88.00000000   0.29729730
 47.00000000 175.00000000  87.00000000   0.33206107
 48.00000000 160.00000000 119.00000000   0.42652330
 49.00000000 199.00000000 139.00000000   0.41124260
 50.00000000 181.00000000  52.00000000   0.22317597
 51.00000000  99.00000000  84.00000000   0.45901639
 52.00000000 217.00000000 138.00000000   0.38873239
 53.00000000 159.00000000 154.00000000   0.49201278
 54.00000000 136.00000000  83.00000000   0.37899543
 55.00000000 260.00000000  95.00000000   0.26760563
 56.00000000 179.00000000  91.00000000   0.33703704
 57.00000000 220.00000000 123.00000000   0.35860058
 58.00000000 230.00000000 137.00000000   0.37329700
 59.00000000 189.00000000 110.00000000   0.36789298
 60.00000000 175.00000000 117.00000000   0.40068493
 61.00000000 178.00000000 103.00000000   0.36654804
 62.00000000 169.00000000  74.00000000   0.30452675
 63.00000000 193.00000000 104.00000000   0.35016835
 64.00000000 204.00000000  96.00000000   0.32000000
 65.00000000 145.00000000 102.00000000   0.41295547
 66.00000000 168.00000000  95.00000000   0.36121673
 67.00000000 255.00000000 126.00000000   0.33070866
 68.00000000 188.00000000 160.00000000   0.45977011
 69.00000000 189.00000000 120.00000000   0.38834951
 70.00000000 184.00000000  11.00000000   0.05641026
 71.00000000 204.00000000  61.00000000   0.23018868
 72.00000000 201.00000000  41.00000000   0.16942149
 73.00000000 201.00000000 106.00000000   0.34527687
 74.00000000 197.00000000  71.00000000   0.26492537
 75.00000000 232.00000000  64.00000000   0.21621622
 76.00000000 163.00000000  23.00000000   0.12365591
 77.00000000 140.00000000  75.00000000   0.34883721
 78.00000000 166.00000000  97.00000000   0.36882129
 79.00000000 145.00000000  88.00000000   0.37768240
 80.00000000 160.00000000  86.00000000   0.34959350
 81.00000000 256.00000000  84.00000000   0.24705882
 82.00000000 222.00000000  71.00000000   0.24232082
 83.00000000 188.00000000  89.00000000   0.32129964
 84.00000000 153.00000000  60.00000000   0.28169014
 85.00000000 183.00000000 102.00000000   0.35789474
 86.00000000 181.00000000 104.00000000   0.36491228
 87.00000000 222.00000000 124.00000000   0.35838150
 88.00000000 206.00000000  51.00000000   0.19844358
 89.00000000 122.00000000  99.00000000   0.44796380
 90.00000000 180.00000000  37.00000000   0.17050691
 91.00000000 236.00000000  69.00000000   0.22622951
 92.00000000 167.00000000  65.00000000   0.28017241
 93.00000000 158.00000000  90.00000000   0.36290323
 94.00000000 182.00000000  73.00000000   0.28627451
 95.00000000 290.00000000  50.00000000   0.14705882
 96.00000000 164.00000000  71.00000000   0.30212766
 97.00000000 151.00000000  78.00000000   0.34061135
 98.00000000 160.00000000  96.00000000   0.37500000
 99.00000000 221.00000000 123.00000000   0.35755814
100.00000000 170.00000000  62.00000000   0.26724138
101.00000000 111.00000000  96.00000000   0.46376812
102.00000000 168.00000000  87.00000000   0.34117647
103.00000000 204.00000000  71.00000000   0.25818182
104.00000000 137.00000000  13.00000000   0.08666667
105.00000000 198.00000000  88.00000000   0.30769231
106.00000000 173.00000000  12.00000000   0.06486486
107.00000000 180.00000000 108.00000000   0.37500000
108.00000000 175.00000000  87.00000000   0.33206107
109.00000000 202.00000000  52.00000000   0.20472441
110.00000000 200.00000000  39.00000000   0.16317992
111.00000000 102.00000000 105.00000000   0.50724638
112.00000000 130.00000000  74.00000000   0.36274510
113.00000000 165.00000000  91.00000000   0.35546875
114.00000000 194.00000000  83.00000000   0.29963899
115.00000000 172.00000000  75.00000000   0.30364372
116.00000000 207.00000000  69.00000000   0.25000000
117.00000000 223.00000000  90.00000000   0.28753994
118.00000000 215.00000000  64.00000000   0.22939068
119.00000000 166.00000000  68.00000000   0.29059829
120.00000000 141.00000000  71.00000000   0.33490566
121.00000000 157.00000000  54.00000000   0.25592417
122.00000000 152.00000000  92.00000000   0.37704918
123.00000000 171.00000000  54.00000000   0.24000000
124.00000000 161.00000000  77.00000000   0.32352941
125.00000000 109.00000000  87.00000000   0.44387755
126.00000000 121.00000000  61.00000000   0.33516484
127.00000000 144.00000000  58.00000000   0.28712871
128.00000000 139.00000000  56.00000000   0.28717949
129.00000000 141.00000000  69.00000000   0.32857143
130.00000000 160.00000000  86.00000000   0.34959350
131.00000000  94.00000000  54.00000000   0.36486486
132.00000000  66.00000000  51.00000000   0.43589744
133.00000000 190.00000000  54.00000000   0.22131148
134.00000000 109.00000000  58.00000000   0.34730539
135.00000000 129.00000000  26.00000000   0.16774194
136.00000000  80.00000000  85.00000000   0.51515152
137.00000000 164.00000000  80.00000000   0.32786885
138.00000000 136.00000000  46.00000000   0.25274725
139.00000000 193.00000000  83.00000000   0.30072464
140.00000000 174.00000000  58.00000000   0.25000000
141.00000000 112.00000000 119.00000000   0.51515152
142.00000000 185.00000000  70.00000000   0.27450980
143.00000000 160.00000000 118.00000000   0.42446043
144.00000000 113.00000000  76.00000000   0.40211640
145.00000000 173.00000000  82.00000000   0.32156863
146.00000000 104.00000000  35.00000000   0.25179856
147.00000000  96.00000000  19.00000000   0.16521739
148.00000000 116.00000000  66.00000000   0.36263736
149.00000000 163.00000000  62.00000000   0.27555556
150.00000000 150.00000000  61.00000000   0.28909953
151.00000000 145.00000000 129.00000000   0.47080292
152.00000000 142.00000000  41.00000000   0.22404372
153.00000000 116.00000000  67.00000000   0.36612022
154.00000000 193.00000000  60.00000000   0.23715415
155.00000000 148.00000000  76.00000000   0.33928571
156.00000000 155.00000000  49.00000000   0.24019608
157.00000000 205.00000000  36.00000000   0.14937759
158.00000000  89.00000000  54.00000000   0.37762238
159.00000000 182.00000000  78.00000000   0.30000000
160.00000000 189.00000000  60.00000000   0.24096386
161.00000000 163.00000000  32.00000000   0.16410256
162.00000000 122.00000000  87.00000000   0.41626794
163.00000000 180.00000000  43.00000000   0.19282511
164.00000000 141.00000000  54.00000000   0.27692308
165.00000000  94.00000000  45.00000000   0.32374101
166.00000000 164.00000000 102.00000000   0.38345865
167.00000000  49.00000000  65.00000000   0.57017544
168.00000000  64.00000000  68.00000000   0.51515152
169.00000000 162.00000000  96.00000000   0.37209302
170.00000000 162.00000000  56.00000000   0.25688073
171.00000000 242.00000000  57.00000000   0.19063545
172.00000000 124.00000000  30.00000000   0.19480519
173.00000000 188.00000000 106.00000000   0.36054422
174.00000000 195.00000000  20.00000000   0.09302326
175.00000000 204.00000000  71.00000000   0.25818182
176.00000000 119.00000000  61.00000000   0.33888889
177.00000000 221.00000000  81.00000000   0.26821192
178.00000000 153.00000000  19.00000000   0.11046512
179.00000000 105.00000000  69.00000000   0.39655172
180.00000000 136.00000000  30.00000000   0.18072289
181.00000000 341.00000000  14.00000000   0.03943662
182.00000000 204.00000000  53.00000000   0.20622568
183.00000000 149.00000000  93.00000000   0.38429752
184.00000000 192.00000000  35.00000000   0.15418502
185.00000000 233.00000000 100.00000000   0.30030030
186.00000000 181.00000000  50.00000000   0.21645022
187.00000000 137.00000000  27.00000000   0.16463415
188.00000000 154.00000000  57.00000000   0.27014218
189.00000000 262.00000000   9.00000000   0.03321033
190.00000000 228.00000000  70.00000000   0.23489933
191.00000000 164.00000000  67.00000000   0.29004329
192.00000000 164.00000000  52.00000000   0.24074074
193.00000000 152.00000000  22.00000000   0.12643678
194.00000000 164.00000000  65.00000000   0.28384279
195.00000000 278.00000000  47.00000000   0.14461538
196.00000000 236.00000000 113.00000000   0.32378223
197.00000000 256.00000000  75.00000000   0.22658610
198.00000000 236.00000000  85.00000000   0.26479751
199.00000000 220.00000000  62.00000000   0.21985816
200.00000000 225.00000000 104.00000000   0.31610942
201.00000000 262.00000000  56.00000000   0.17610063
202.00000000 260.00000000 127.00000000   0.32816537
203.00000000 206.00000000  49.00000000   0.19215686
204.00000000 300.00000000  80.00000000   0.21052632
205.00000000 212.00000000  56.00000000   0.20895522
206.00000000 248.00000000  73.00000000   0.22741433
207.00000000 161.00000000  80.00000000   0.33195021
208.00000000 172.00000000  47.00000000   0.21461187
209.00000000 217.00000000  68.00000000   0.23859649
210.00000000 200.00000000  96.00000000   0.32432432
211.00000000 162.00000000  84.00000000   0.34146341
212.00000000 212.00000000  70.00000000   0.24822695
213.00000000 110.00000000  94.00000000   0.46078431
214.00000000 172.00000000 124.00000000   0.41891892
215.00000000 169.00000000  49.00000000   0.22477064
216.00000000 179.00000000  31.00000000   0.14761905
217.00000000 129.00000000  52.00000000   0.28729282
218.00000000 171.00000000  67.00000000   0.28151261
219.00000000 150.00000000  52.00000000   0.25742574
220.00000000 161.00000000  42.00000000   0.20689655
221.00000000 177.00000000  60.00000000   0.25316456
222.00000000 126.00000000   4.00000000   0.03076923
223.00000000 207.00000000  37.00000000   0.15163934
224.00000000 161.00000000  92.00000000   0.36363636
225.00000000 160.00000000  61.00000000   0.27601810
226.00000000 171.00000000  65.00000000   0.27542373
227.00000000 134.00000000  78.00000000   0.36792453
228.00000000 169.00000000  49.00000000   0.22477064
229.00000000 199.00000000   7.00000000   0.03398058
230.00000000 165.00000000  52.00000000   0.23963134
231.00000000 197.00000000  17.00000000   0.07943925
232.00000000 229.00000000  55.00000000   0.19366197
233.00000000 172.00000000  20.00000000   0.10416667
234.00000000 187.00000000   7.00000000   0.03608247
235.00000000 116.00000000  94.00000000   0.44761905
236.00000000 159.00000000  86.00000000   0.35102041
237.00000000 158.00000000  39.00000000   0.19796954
238.00000000  85.00000000  80.00000000   0.48484848
239.00000000 185.00000000  55.00000000   0.22916667
240.00000000 224.00000000  60.00000000   0.21126761
241.00000000 143.00000000  51.00000000   0.26288660
242.00000000 197.00000000  71.00000000   0.26492537
243.00000000 164.00000000   4.00000000   0.02380952
244.00000000 170.00000000  80.00000000   0.32000000
245.00000000 218.00000000   8.00000000   0.03539823
246.00000000  69.00000000 122.00000000   0.63874346
247.00000000 193.00000000  27.00000000   0.12272727
248.00000000 173.00000000  39.00000000   0.18396226
249.00000000 103.00000000  31.00000000   0.23134328
250.00000000 180.00000000  69.00000000   0.27710843
251.00000000 155.00000000  71.00000000   0.31415929
252.00000000 116.00000000  22.00000000   0.15942029
253.00000000 147.00000000  66.00000000   0.30985915
254.00000000 175.00000000  45.00000000   0.20454545
255.00000000 111.00000000  58.00000000   0.34319527
256.00000000 170.00000000  47.00000000   0.21658986
257.00000000 190.00000000  60.00000000   0.24000000
258.00000000 161.00000000  -1.00000000  -0.00625000
259.00000000 160.00000000  85.00000000   0.34693878
260.00000000 206.00000000  88.00000000   0.29931973
261.00000000 136.00000000  75.00000000   0.35545024
262.00000000 180.00000000  90.00000000   0.33333333
263.00000000 243.00000000  79.00000000   0.24534161
264.00000000 187.00000000  57.00000000   0.23360656
265.00000000 153.00000000  83.00000000   0.35169492
266.00000000 120.00000000  53.00000000   0.30635838
267.00000000 240.00000000  93.00000000   0.27927928
268.00000000 127.00000000  20.00000000   0.13605442
269.00000000 202.00000000  15.00000000   0.06912442
270.00000000 172.00000000  23.00000000   0.11794872
271.00000000 110.00000000  42.00000000   0.27631579
272.00000000 158.00000000  28.00000000   0.15053763
273.00000000 175.00000000  42.00000000   0.19354839
274.00000000 221.00000000   9.00000000   0.03913043
275.00000000 167.00000000  59.00000000   0.26106195
276.00000000  56.00000000  64.00000000   0.53333333
277.00000000 168.00000000  44.00000000   0.20754717
278.00000000 138.00000000  12.00000000   0.08000000
279.00000000 162.00000000  29.00000000   0.15183246
280.00000000 163.00000000  87.00000000   0.34800000
281.00000000 202.00000000  26.00000000   0.11403509
282.00000000 242.00000000  15.00000000   0.05836576
283.00000000 194.00000000  46.00000000   0.19166667
284.00000000 169.00000000  26.00000000   0.13333333
285.00000000 160.00000000  65.00000000   0.28888889
286.00000000 229.00000000  68.00000000   0.22895623
287.00000000 192.00000000  82.00000000   0.29927007
288.00000000 160.00000000  54.00000000   0.25233645
289.00000000 286.00000000  41.00000000   0.12538226
290.00000000 206.00000000  51.00000000   0.19844358
291.00000000 199.00000000  15.00000000   0.07009346
292.00000000 167.00000000  67.00000000   0.28632479
293.00000000 190.00000000  30.00000000   0.13636364
294.00000000 130.00000000  22.00000000   0.14473684
295.00000000 175.00000000  82.00000000   0.31906615
296.00000000 145.00000000 -17.00000000  -0.13281250
297.00000000 121.00000000  97.00000000   0.44495413
298.00000000 215.00000000  72.00000000   0.25087108
299.00000000 158.00000000  47.00000000   0.22926829
300.00000000 157.00000000   9.00000000   0.05421687
301.00000000 213.00000000  87.00000000   0.29000000
302.00000000 147.00000000  56.00000000   0.27586207
303.00000000 170.00000000  44.00000000   0.20560748
304.00000000 223.00000000  28.00000000   0.11155378
305.00000000 194.00000000  68.00000000   0.25954198
306.00000000 165.00000000  41.00000000   0.19902913
307.00000000 123.00000000  30.00000000   0.19607843
308.00000000 174.00000000  49.00000000   0.21973094
309.00000000 181.00000000  56.00000000   0.23628692
310.00000000 211.00000000  54.00000000   0.20377358
311.00000000 177.00000000  58.00000000   0.24680851
312.00000000 191.00000000  51.00000000   0.21074380
313.00000000 231.00000000  25.00000000   0.09765625
314.00000000 138.00000000  69.00000000   0.33333333
315.00000000 211.00000000  26.00000000   0.10970464
316.00000000 170.00000000  50.00000000   0.22727273
317.00000000 166.00000000  51.00000000   0.23502304
318.00000000 176.00000000  38.00000000   0.17757009
319.00000000  73.00000000  27.00000000   0.27000000
320.00000000 158.00000000  15.00000000   0.08670520
321.00000000 192.00000000  44.00000000   0.18644068
322.00000000 140.00000000  84.00000000   0.37500000
323.00000000 152.00000000  99.00000000   0.39442231
324.00000000 100.00000000  56.00000000   0.35897436
325.00000000 198.00000000   6.00000000   0.02941176
326.00000000 264.00000000  24.00000000   0.08333333
327.00000000 183.00000000  84.00000000   0.31460674
328.00000000 224.00000000  86.00000000   0.27741935
329.00000000 223.00000000  56.00000000   0.20071685
330.00000000 125.00000000  55.00000000   0.30555556
331.00000000 187.00000000  59.00000000   0.23983740
332.00000000 235.00000000  42.00000000   0.15162455
333.00000000 174.00000000  37.00000000   0.17535545
334.00000000 131.00000000  34.00000000   0.20606061
335.00000000 134.00000000  11.00000000   0.07586207
336.00000000 118.00000000  22.00000000   0.15714286
337.00000000 169.00000000  45.00000000   0.21028037
338.00000000 158.00000000  70.00000000   0.30701754
339.00000000 234.00000000  52.00000000   0.18181818
340.00000000 126.00000000  40.00000000   0.24096386
341.00000000 225.00000000  16.00000000   0.06639004
342.00000000 156.00000000  76.00000000   0.32758621
343.00000000 229.00000000  36.00000000   0.13584906
344.00000000 164.00000000  14.00000000   0.07865169
345.00000000 241.00000000  41.00000000   0.14539007
346.00000000 204.00000000  47.00000000   0.18725100
347.00000000 170.00000000  56.00000000   0.24778761
348.00000000 122.00000000  30.00000000   0.19736842
349.00000000 110.00000000  42.00000000   0.27631579
350.00000000 167.00000000  13.00000000   0.07222222
351.00000000 166.00000000  51.00000000   0.23502304
352.00000000 171.00000000   9.00000000   0.05000000
353.00000000  95.00000000  -1.00000000  -0.01063830
354.00000000 127.00000000  34.00000000   0.21118012
355.00000000  90.00000000   8.00000000   0.08163265
356.00000000 179.00000000  34.00000000   0.15962441
357.00000000 148.00000000  11.00000000   0.06918239
358.00000000 209.00000000  42.00000000   0.16733068
359.00000000 105.00000000  56.00000000   0.34782609
360.00000000 222.00000000  91.00000000   0.29073482
361.00000000 187.00000000  64.00000000   0.25498008
362.00000000 184.00000000  44.00000000   0.19298246
363.00000000 174.00000000  63.00000000   0.26582278
364.00000000 153.00000000  41.00000000   0.21134021
365.00000000 147.00000000  13.00000000   0.08125000
366.00000000 133.00000000  25.00000000   0.15822785
367.00000000 240.00000000  39.00000000   0.13978495
368.00000000 188.00000000  25.00000000   0.11737089
369.00000000 208.00000000   8.00000000   0.03703704
370.00000000 134.00000000  82.00000000   0.37962963
371.00000000 173.00000000  36.00000000   0.17224880
372.00000000 179.00000000  70.00000000   0.28112450
373.00000000 192.00000000  11.00000000   0.05418719
374.00000000 180.00000000  26.00000000   0.12621359
375.00000000 158.00000000  53.00000000   0.25118483
376.00000000 197.00000000  74.00000000   0.27306273
377.00000000 185.00000000  17.00000000   0.08415842
378.00000000 187.00000000  12.00000000   0.06030151
379.00000000  91.00000000  15.00000000   0.14150943
380.00000000 190.00000000  10.00000000   0.05000000
381.00000000 119.00000000  44.00000000   0.26993865
382.00000000 222.00000000 120.00000000   0.35087719
383.00000000 172.00000000  62.00000000   0.26495726
384.00000000 224.00000000  54.00000000   0.19424460
385.00000000 150.00000000  66.00000000   0.30555556
386.00000000 113.00000000  23.00000000   0.16911765
387.00000000 135.00000000  33.00000000   0.19642857
388.00000000 197.00000000  57.00000000   0.22440945
389.00000000 213.00000000 -10.00000000  -0.04926108
390.00000000 216.00000000 -18.00000000  -0.09090909
391.00000000 201.00000000  25.00000000   0.11061947
392.00000000 225.00000000  55.00000000   0.19642857
393.00000000 144.00000000  84.00000000   0.36842105
394.00000000 179.00000000  63.00000000   0.26033058
395.00000000 165.00000000  73.00000000   0.30672269
396.00000000 179.00000000  76.00000000   0.29803922
397.00000000 226.00000000  37.00000000   0.14068441
398.00000000 139.00000000  20.00000000   0.12578616
399.00000000 136.00000000  34.00000000   0.20000000
400.00000000 221.00000000  59.00000000   0.21071429
401.00000000 127.00000000  58.00000000   0.31351351
402.00000000 190.00000000  34.00000000   0.15178571
403.00000000 179.00000000  36.00000000   0.16744186
404.00000000 176.00000000  -3.00000000  -0.01734104
405.00000000 135.00000000  21.00000000   0.13461538
406.00000000 174.00000000  30.00000000   0.14705882
407.00000000 100.00000000  45.00000000   0.31034483
408.00000000 134.00000000  29.00000000   0.17791411
409.00000000 232.00000000  33.00000000   0.12452830
410.00000000 219.00000000  78.00000000   0.26262626
411.00000000 165.00000000  -5.00000000  -0.03125000
412.00000000 177.00000000  57.00000000   0.24358974
413.00000000 103.00000000  16.00000000   0.13445378
414.00000000 148.00000000 -39.00000000  -0.35779817
415.00000000 245.00000000  41.00000000   0.14335664
416.00000000 192.00000000  62.00000000   0.24409449
417.00000000 109.00000000  41.00000000   0.27333333
418.00000000 176.00000000  40.00000000   0.18518519
419.00000000 172.00000000  71.00000000   0.29218107
420.00000000 222.00000000  80.00000000   0.26490066
421.00000000 199.00000000  26.00000000   0.11555556
422.00000000 168.00000000  73.00000000   0.30290456
423.00000000 115.00000000  44.00000000   0.27672956
424.00000000 125.00000000  20.00000000   0.13793103
425.00000000 119.00000000  25.00000000   0.17361111
426.00000000 189.00000000  65.00000000   0.25590551
427.00000000 240.00000000  60.00000000   0.20000000
428.00000000 130.00000000  72.00000000   0.35643564
429.00000000 143.00000000  58.00000000   0.28855721
430.00000000 123.00000000  45.00000000   0.26785714
431.00000000 189.00000000  65.00000000   0.25590551
432.00000000 154.00000000  32.00000000   0.17204301
433.00000000 158.00000000   5.00000000   0.03067485
434.00000000 190.00000000  80.00000000   0.29629630
435.00000000 163.00000000 104.00000000   0.38951311
436.00000000 137.00000000  54.00000000   0.28272251
437.00000000 157.00000000  40.00000000   0.20304569
438.00000000 140.00000000  50.00000000   0.26315789
439.00000000 196.00000000  38.00000000   0.16239316
440.00000000 110.00000000  26.00000000   0.19117647
441.00000000 237.00000000  19.00000000   0.07421875
442.00000000 127.00000000  51.00000000   0.28651685
443.00000000 117.00000000  -9.00000000  -0.08333333
444.00000000 251.00000000   9.00000000   0.03461538
445.00000000 168.00000000  72.00000000   0.30000000
446.00000000 135.00000000  26.00000000   0.16149068
447.00000000  90.00000000   5.00000000   0.05263158
448.00000000 126.00000000  34.00000000   0.21250000
449.00000000 155.00000000  70.00000000   0.31111111
450.00000000 161.00000000 -11.00000000  -0.07333333
451.00000000 164.00000000  16.00000000   0.08888889
452.00000000  88.00000000  16.00000000   0.15384615
453.00000000 134.00000000  60.00000000   0.30927835
454.00000000  93.00000000  25.00000000   0.21186441
455.00000000 139.00000000  20.00000000   0.12578616
456.00000000 173.00000000  13.00000000   0.06989247
457.00000000 184.00000000  37.00000000   0.16742081
458.00000000 136.00000000  72.00000000   0.34615385
459.00000000 181.00000000   6.00000000   0.03208556
460.00000000 160.00000000  39.00000000   0.19597990
461.00000000  87.00000000  60.00000000   0.40816327
462.00000000 116.00000000  97.00000000   0.45539906
463.00000000 158.00000000  37.00000000   0.18974359
464.00000000 159.00000000  83.00000000   0.34297521
465.00000000 139.00000000  42.00000000   0.23204420
466.00000000  91.00000000  16.00000000   0.14953271
467.00000000 191.00000000  59.00000000   0.23600000
468.00000000 188.00000000   3.00000000   0.01570681
469.00000000 147.00000000  23.00000000   0.13529412
470.00000000 159.00000000  27.00000000   0.14516129
471.00000000 120.00000000   9.00000000   0.06976744
472.00000000 152.00000000  50.00000000   0.24752475
473.00000000 168.00000000  10.00000000   0.05617978
474.00000000  83.00000000  38.00000000   0.31404959
475.00000000 149.00000000  32.00000000   0.17679558
476.00000000 163.00000000  24.00000000   0.12834225
477.00000000  88.00000000  38.00000000   0.30158730
478.00000000 134.00000000 -10.00000000  -0.08064516
479.00000000 178.00000000  34.00000000   0.16037736
480.00000000 143.00000000  75.00000000   0.34403670
481.00000000 125.00000000  48.00000000   0.27745665
482.00000000 124.00000000  12.00000000   0.08823529
483.00000000  86.00000000  28.00000000   0.24561404
484.00000000 193.00000000  20.00000000   0.09389671
485.00000000 125.00000000  33.00000000   0.20886076
486.00000000 151.00000000  12.00000000   0.07361963
487.00000000 117.00000000  18.00000000   0.13333333
488.00000000 220.00000000   1.00000000   0.00452489
489.00000000 166.00000000  46.00000000   0.21698113
490.00000000 165.00000000   1.00000000   0.00602410
491.00000000 150.00000000  40.00000000   0.21052632
492.00000000 242.00000000 -20.00000000  -0.09009009
493.00000000 186.00000000 -18.00000000  -0.10714286
494.00000000 168.00000000  49.00000000   0.22580645
495.00000000 159.00000000   6.00000000   0.03636364
496.00000000  68.00000000   3.00000000   0.04225352
497.00000000 131.00000000   9.00000000   0.06428571
498.00000000 188.00000000  16.00000000   0.07843137
499.00000000 206.00000000   5.00000000   0.02369668
500.00000000  99.00000000  49.00000000   0.33108108
