# Supplementary material for: Ubiquitin transfer by a RING E3 ligase occurs from a closed E2~ubiquitin conformation
Source: Nat Commun. 2020 Jun 5;11:2846. doi: 10.1038/s41467-020-16666-y (PMC7275055; doi:10.1038/s41467-020-16666-y)
Supplement: Supplementary file 4 — Source Data [file 41467_2020_16666_MOESM4_ESM.zip › Source_Data/Figures/Figure_5/Figure_5a/ASCII_NoRNF4/16_226with_fret.dat]

 30.00000000 153.00000000 216.00000000   0.58536585
 31.00000000 134.00000000 288.00000000   0.68246445
 32.00000000 158.00000000 290.00000000   0.64732143
 33.00000000 190.00000000 219.00000000   0.53545232
 34.00000000 164.00000000 287.00000000   0.63636364
 35.00000000 101.00000000 248.00000000   0.71060172
 36.00000000 167.00000000 276.00000000   0.62302483
 37.00000000 161.00000000 263.00000000   0.62028302
 38.00000000 188.00000000 243.00000000   0.56380510
 39.00000000 196.00000000 271.00000000   0.58029979
 40.00000000 152.00000000 289.00000000   0.65532880
 41.00000000 153.00000000 255.00000000   0.62500000
 42.00000000 174.00000000 239.00000000   0.57869249
 43.00000000 134.00000000 313.00000000   0.70022371
 44.00000000 284.00000000 185.00000000   0.39445629
 45.00000000 169.00000000 252.00000000   0.59857482
 46.00000000 119.00000000 162.00000000   0.57651246
 47.00000000 139.00000000 217.00000000   0.60955056
 48.00000000 189.00000000 233.00000000   0.55213270
 49.00000000 157.00000000 183.00000000   0.53823529
 50.00000000 115.00000000 256.00000000   0.69002695
 51.00000000 153.00000000 203.00000000   0.57022472
 52.00000000 170.00000000 273.00000000   0.61625282
 53.00000000 196.00000000 205.00000000   0.51122195
 54.00000000 169.00000000 356.00000000   0.67809524
 55.00000000 147.00000000 233.00000000   0.61315789
 56.00000000 105.00000000 182.00000000   0.63414634
 57.00000000 202.00000000 208.00000000   0.50731707
 58.00000000 111.00000000 214.00000000   0.65846154
 59.00000000  97.00000000 243.00000000   0.71470588
 60.00000000 235.00000000 213.00000000   0.47544643
 61.00000000 156.00000000 209.00000000   0.57260274
 62.00000000 117.00000000 231.00000000   0.66379310
 63.00000000 109.00000000 303.00000000   0.73543689
 64.00000000 279.00000000 229.00000000   0.45078740
 65.00000000 203.00000000 245.00000000   0.54687500
 66.00000000 157.00000000 212.00000000   0.57452575
 67.00000000 158.00000000 276.00000000   0.63594470
 68.00000000 169.00000000 258.00000000   0.60421546
 69.00000000 119.00000000 268.00000000   0.69250646
 70.00000000 225.00000000 230.00000000   0.50549451
 71.00000000 148.00000000 203.00000000   0.57834758
 72.00000000 108.00000000 197.00000000   0.64590164
 73.00000000 148.00000000 212.00000000   0.58888889
 74.00000000 147.00000000 175.00000000   0.54347826
 75.00000000 207.00000000 192.00000000   0.48120301
 76.00000000 126.00000000 181.00000000   0.58957655
 77.00000000 119.00000000 228.00000000   0.65706052
 78.00000000 148.00000000 260.00000000   0.63725490
 79.00000000 202.00000000 233.00000000   0.53563218
 80.00000000 146.00000000 273.00000000   0.65155131
 81.00000000 169.00000000 251.00000000   0.59761905
 82.00000000 167.00000000 323.00000000   0.65918367
 83.00000000  62.00000000 189.00000000   0.75298805
 84.00000000 130.00000000 171.00000000   0.56810631
 85.00000000 283.00000000 220.00000000   0.43737575
 86.00000000 151.00000000 228.00000000   0.60158311
 87.00000000 181.00000000 289.00000000   0.61489362
 88.00000000 192.00000000 303.00000000   0.61212121
 89.00000000 167.00000000 250.00000000   0.59952038
 90.00000000 135.00000000 217.00000000   0.61647727
 91.00000000 143.00000000 282.00000000   0.66352941
 92.00000000 166.00000000 177.00000000   0.51603499
 93.00000000 160.00000000 267.00000000   0.62529274
 94.00000000 144.00000000 266.00000000   0.64878049
 95.00000000 180.00000000 265.00000000   0.59550562
 96.00000000 118.00000000 249.00000000   0.67847411
 97.00000000 196.00000000 227.00000000   0.53664303
 98.00000000 202.00000000 272.00000000   0.57383966
 99.00000000 112.00000000 230.00000000   0.67251462
100.00000000 177.00000000 212.00000000   0.54498715
101.00000000 224.00000000 234.00000000   0.51091703
102.00000000 151.00000000 171.00000000   0.53105590
103.00000000 179.00000000 209.00000000   0.53865979
104.00000000 112.00000000 275.00000000   0.71059432
105.00000000 253.00000000 237.00000000   0.48367347
106.00000000 253.00000000 219.00000000   0.46398305
107.00000000 153.00000000 246.00000000   0.61654135
108.00000000 275.00000000 213.00000000   0.43647541
109.00000000 215.00000000 202.00000000   0.48441247
110.00000000 111.00000000 233.00000000   0.67732558
111.00000000 132.00000000 269.00000000   0.67082294
112.00000000 182.00000000 325.00000000   0.64102564
113.00000000 253.00000000 236.00000000   0.48261759
114.00000000 202.00000000 205.00000000   0.50368550
115.00000000 164.00000000 285.00000000   0.63474388
116.00000000 174.00000000 190.00000000   0.52197802
117.00000000 185.00000000 280.00000000   0.60215054
118.00000000 188.00000000 233.00000000   0.55344418
119.00000000 107.00000000 238.00000000   0.68985507
120.00000000 124.00000000 308.00000000   0.71296296
121.00000000 182.00000000 212.00000000   0.53807107
122.00000000 152.00000000 248.00000000   0.62000000
123.00000000 172.00000000 240.00000000   0.58252427
124.00000000 183.00000000 247.00000000   0.57441860
125.00000000 245.00000000 174.00000000   0.41527446
126.00000000 155.00000000 221.00000000   0.58776596
127.00000000 249.00000000 249.00000000   0.50000000
128.00000000 173.00000000 228.00000000   0.56857855
129.00000000 195.00000000 281.00000000   0.59033613
130.00000000 148.00000000 264.00000000   0.64077670
131.00000000 169.00000000 202.00000000   0.54447439
132.00000000 124.00000000 241.00000000   0.66027397
133.00000000 138.00000000 226.00000000   0.62087912
134.00000000 204.00000000 245.00000000   0.54565702
135.00000000 175.00000000 225.00000000   0.56250000
136.00000000 176.00000000 247.00000000   0.58392435
137.00000000 109.00000000 216.00000000   0.66461538
138.00000000 192.00000000 161.00000000   0.45609065
139.00000000 236.00000000 265.00000000   0.52894212
140.00000000 184.00000000 250.00000000   0.57603687
141.00000000 200.00000000 280.00000000   0.58333333
142.00000000 123.00000000 265.00000000   0.68298969
143.00000000 159.00000000 254.00000000   0.61501211
144.00000000 247.00000000 222.00000000   0.47334755
145.00000000 217.00000000 260.00000000   0.54507338
146.00000000 217.00000000 192.00000000   0.46943765
147.00000000 166.00000000 226.00000000   0.57653061
148.00000000 176.00000000 194.00000000   0.52432432
149.00000000 198.00000000 144.00000000   0.42105263
150.00000000 115.00000000 189.00000000   0.62171053
151.00000000 131.00000000 365.00000000   0.73588710
152.00000000 110.00000000 217.00000000   0.66360856
153.00000000 159.00000000 235.00000000   0.59644670
154.00000000 198.00000000 208.00000000   0.51231527
155.00000000 127.00000000 224.00000000   0.63817664
156.00000000 220.00000000 214.00000000   0.49308756
157.00000000 199.00000000 173.00000000   0.46505376
158.00000000 194.00000000 211.00000000   0.52098765
159.00000000 156.00000000 336.00000000   0.68292683
160.00000000 111.00000000 221.00000000   0.66566265
161.00000000 189.00000000 176.00000000   0.48219178
162.00000000 189.00000000 190.00000000   0.50131926
163.00000000 282.00000000 176.00000000   0.38427948
164.00000000 123.00000000 315.00000000   0.71917808
165.00000000 157.00000000 246.00000000   0.61042184
166.00000000 217.00000000 228.00000000   0.51235955
167.00000000  96.00000000 215.00000000   0.69131833
168.00000000 185.00000000 240.00000000   0.56470588
169.00000000 109.00000000 273.00000000   0.71465969
170.00000000 160.00000000 256.00000000   0.61538462
171.00000000 166.00000000 273.00000000   0.62186788
172.00000000 152.00000000 266.00000000   0.63636364
173.00000000 142.00000000 224.00000000   0.61202186
174.00000000 192.00000000 179.00000000   0.48247978
175.00000000 159.00000000 253.00000000   0.61407767
176.00000000 201.00000000 196.00000000   0.49370277
177.00000000 168.00000000 287.00000000   0.63076923
178.00000000 109.00000000 231.00000000   0.67941176
179.00000000 179.00000000 179.00000000   0.50000000
180.00000000  95.00000000 283.00000000   0.74867725
181.00000000 150.00000000 175.00000000   0.53846154
182.00000000 190.00000000 247.00000000   0.56521739
183.00000000 102.00000000 227.00000000   0.68996960
184.00000000 117.00000000 178.00000000   0.60338983
185.00000000 113.00000000 209.00000000   0.64906832
186.00000000 170.00000000 204.00000000   0.54545455
187.00000000 113.00000000 201.00000000   0.64012739
188.00000000 365.00000000 157.00000000   0.30076628
189.00000000 424.00000000 178.00000000   0.29568106
190.00000000 476.00000000 166.00000000   0.25856698
191.00000000 552.00000000 117.00000000   0.17488789
192.00000000 551.00000000 178.00000000   0.24417010
193.00000000 445.00000000  94.00000000   0.17439703
194.00000000 513.00000000 159.00000000   0.23660714
195.00000000 469.00000000 103.00000000   0.18006993
196.00000000 497.00000000 119.00000000   0.19318182
197.00000000 406.00000000 116.00000000   0.22222222
198.00000000 395.00000000 111.00000000   0.21936759
199.00000000 446.00000000  69.00000000   0.13398058
200.00000000 520.00000000 164.00000000   0.23976608
201.00000000 369.00000000 158.00000000   0.29981025
202.00000000 413.00000000 158.00000000   0.27670753
203.00000000 490.00000000 195.00000000   0.28467153
204.00000000 440.00000000 134.00000000   0.23344948
205.00000000 483.00000000 105.00000000   0.17857143
206.00000000 481.00000000  95.00000000   0.16493056
207.00000000 477.00000000 154.00000000   0.24405705
208.00000000 491.00000000 184.00000000   0.27259259
209.00000000 477.00000000 158.00000000   0.24881890
210.00000000 552.00000000 121.00000000   0.17979198
211.00000000 351.00000000 121.00000000   0.25635593
212.00000000 515.00000000 142.00000000   0.21613394
213.00000000 462.00000000 129.00000000   0.21827411
214.00000000 389.00000000  80.00000000   0.17057569
215.00000000 483.00000000  72.00000000   0.12972973
216.00000000 519.00000000 122.00000000   0.19032761
217.00000000 445.00000000 158.00000000   0.26202322
218.00000000 489.00000000 111.00000000   0.18500000
219.00000000 208.00000000 166.00000000   0.44385027
220.00000000  55.00000000  83.00000000   0.60144928
221.00000000 103.00000000  57.00000000   0.35625000
222.00000000  95.00000000  98.00000000   0.50777202
223.00000000  48.00000000  88.00000000   0.64705882
224.00000000  -2.00000000  94.00000000   1.02173913
225.00000000  90.00000000  49.00000000   0.35251799
226.00000000  31.00000000  97.00000000   0.75781250
227.00000000  16.00000000  65.00000000   0.80246914
228.00000000  91.00000000 123.00000000   0.57476636
229.00000000  30.00000000 107.00000000   0.78102190
230.00000000  69.00000000  46.00000000   0.40000000
231.00000000  49.00000000  79.00000000   0.61718750
232.00000000  60.00000000  98.00000000   0.62025316
233.00000000  30.00000000 127.00000000   0.80891720
234.00000000  47.00000000 144.00000000   0.75392670
235.00000000  32.00000000 102.00000000   0.76119403
236.00000000  77.00000000  88.00000000   0.53333333
237.00000000  42.00000000  88.00000000   0.67692308
238.00000000  71.00000000  83.00000000   0.53896104
239.00000000  31.00000000 107.00000000   0.77536232
240.00000000  45.00000000  62.00000000   0.57943925
241.00000000  13.00000000  82.00000000   0.86315789
242.00000000  79.00000000  78.00000000   0.49681529
243.00000000  25.00000000  50.00000000   0.66666667
244.00000000 118.00000000 106.00000000   0.47321429
245.00000000  79.00000000  62.00000000   0.43971631
246.00000000 120.00000000 100.00000000   0.45454545
247.00000000  46.00000000  87.00000000   0.65413534
248.00000000  78.00000000 120.00000000   0.60606061
249.00000000  73.00000000  95.00000000   0.56547619
250.00000000  72.00000000  60.00000000   0.45454545
251.00000000  90.00000000 126.00000000   0.58333333
252.00000000  -6.00000000  92.00000000   1.06976744
253.00000000  69.00000000  74.00000000   0.51748252
254.00000000  77.00000000  96.00000000   0.55491329
255.00000000  80.00000000  60.00000000   0.42857143
256.00000000  84.00000000 104.00000000   0.55319149
257.00000000  17.00000000  87.00000000   0.83653846
258.00000000  75.00000000  77.00000000   0.50657895
259.00000000  48.00000000 122.00000000   0.71764706
260.00000000  34.00000000 158.00000000   0.82291667
261.00000000  55.00000000 125.00000000   0.69444444
262.00000000  70.00000000 144.00000000   0.67289720
263.00000000  30.00000000  85.00000000   0.73913043
264.00000000  18.00000000  87.00000000   0.82857143
265.00000000  73.00000000 120.00000000   0.62176166
266.00000000  95.00000000  92.00000000   0.49197861
267.00000000 139.00000000  55.00000000   0.28350515
268.00000000  38.00000000 103.00000000   0.73049645
269.00000000 112.00000000  94.00000000   0.45631068
270.00000000  52.00000000 102.00000000   0.66233766
271.00000000  58.00000000 133.00000000   0.69633508
272.00000000  97.00000000  68.00000000   0.41212121
273.00000000  41.00000000 115.00000000   0.73717949
274.00000000  76.00000000 127.00000000   0.62561576
275.00000000  60.00000000  90.00000000   0.60000000
276.00000000  83.00000000 159.00000000   0.65702479
277.00000000  76.00000000 111.00000000   0.59358289
278.00000000  64.00000000 126.00000000   0.66315789
279.00000000  52.00000000 108.00000000   0.67500000
280.00000000  62.00000000  92.00000000   0.59740260
281.00000000 150.00000000 124.00000000   0.45255474
282.00000000  65.00000000  93.00000000   0.58860759
283.00000000  97.00000000  79.00000000   0.44886364
284.00000000  54.00000000  58.00000000   0.51785714
285.00000000 173.00000000 136.00000000   0.44012945
286.00000000  82.00000000  29.00000000   0.26126126
287.00000000  15.00000000  59.00000000   0.79729730
288.00000000  69.00000000  65.00000000   0.48507463
289.00000000  47.00000000  64.00000000   0.57657658
290.00000000 120.00000000  54.00000000   0.31034483
291.00000000  62.00000000 102.00000000   0.62195122
292.00000000   9.00000000  91.00000000   0.91000000
293.00000000  43.00000000 116.00000000   0.72955975
294.00000000  42.00000000 172.00000000   0.80373832
295.00000000  37.00000000 132.00000000   0.78106509
296.00000000  98.00000000  75.00000000   0.43352601
297.00000000  35.00000000 103.00000000   0.74637681
298.00000000  -5.00000000  86.00000000   1.06172840
299.00000000  99.00000000 119.00000000   0.54587156
300.00000000  54.00000000 129.00000000   0.70491803
301.00000000  43.00000000  85.00000000   0.66406250
302.00000000  77.00000000  71.00000000   0.47972973
303.00000000 105.00000000  81.00000000   0.43548387
304.00000000 124.00000000 108.00000000   0.46551724
305.00000000  65.00000000  84.00000000   0.56375839
306.00000000  70.00000000  81.00000000   0.53642384
307.00000000  67.00000000 144.00000000   0.68246445
308.00000000 111.00000000  74.00000000   0.40000000
309.00000000  91.00000000 111.00000000   0.54950495
310.00000000  90.00000000  81.00000000   0.47368421
311.00000000  33.00000000 101.00000000   0.75373134
312.00000000  65.00000000  47.00000000   0.41964286
313.00000000  93.00000000  43.00000000   0.31617647
314.00000000  27.00000000  44.00000000   0.61971831
315.00000000  45.00000000  99.00000000   0.68750000
316.00000000  77.00000000  79.00000000   0.50641026
317.00000000 114.00000000  63.00000000   0.35593220
318.00000000  43.00000000  83.00000000   0.65873016
319.00000000  91.00000000  66.00000000   0.42038217
320.00000000  88.00000000  62.00000000   0.41333333
321.00000000  73.00000000  67.00000000   0.47857143
322.00000000  36.00000000  98.00000000   0.73134328
323.00000000  70.00000000  89.00000000   0.55974843
324.00000000  93.00000000  48.00000000   0.34042553
325.00000000 111.00000000  35.00000000   0.23972603
326.00000000  32.00000000  66.00000000   0.67346939
327.00000000  36.00000000  62.00000000   0.63265306
328.00000000  43.00000000  51.00000000   0.54255319
329.00000000  14.00000000  70.00000000   0.83333333
330.00000000  10.00000000  91.00000000   0.90099010
331.00000000 108.00000000 107.00000000   0.49767442
332.00000000  77.00000000  50.00000000   0.39370079
333.00000000 105.00000000  89.00000000   0.45876289
334.00000000  29.00000000  84.00000000   0.74336283
335.00000000  74.00000000  25.00000000   0.25252525
336.00000000  34.00000000 119.00000000   0.77777778
337.00000000  49.00000000  66.00000000   0.57391304
338.00000000  64.00000000  55.00000000   0.46218487
339.00000000  51.00000000  42.00000000   0.45161290
340.00000000  28.00000000  79.00000000   0.73831776
341.00000000  43.00000000 122.00000000   0.73939394
342.00000000  41.00000000  61.00000000   0.59803922
343.00000000  73.00000000 120.00000000   0.62176166
344.00000000  41.00000000 121.00000000   0.74691358
345.00000000 104.00000000 125.00000000   0.54585153
346.00000000   8.00000000  54.00000000   0.87096774
347.00000000  22.00000000  75.00000000   0.77319588
348.00000000  82.00000000  83.00000000   0.50303030
349.00000000  62.00000000 109.00000000   0.63742690
350.00000000  42.00000000  40.00000000   0.48780488
351.00000000  50.00000000  91.00000000   0.64539007
352.00000000  91.00000000  42.00000000   0.31578947
353.00000000  99.00000000  78.00000000   0.44067797
354.00000000  79.00000000  84.00000000   0.51533742
355.00000000  57.00000000 122.00000000   0.68156425
356.00000000  56.00000000  29.00000000   0.34117647
357.00000000  58.00000000   3.00000000   0.04918033
358.00000000  64.00000000  96.00000000   0.60000000
359.00000000  52.00000000 136.00000000   0.72340426
360.00000000  79.00000000  88.00000000   0.52694611
361.00000000  14.00000000  45.00000000   0.76271186
362.00000000  75.00000000  82.00000000   0.52229299
363.00000000 129.00000000  54.00000000   0.29508197
364.00000000 105.00000000  61.00000000   0.36746988
365.00000000  35.00000000  74.00000000   0.67889908
366.00000000  12.00000000  73.00000000   0.85882353
367.00000000  59.00000000  46.00000000   0.43809524
368.00000000  60.00000000  90.00000000   0.60000000
369.00000000  94.00000000  91.00000000   0.49189189
370.00000000  58.00000000 136.00000000   0.70103093
371.00000000  65.00000000  81.00000000   0.55479452
372.00000000 104.00000000  98.00000000   0.48514851
373.00000000  81.00000000  96.00000000   0.54237288
374.00000000  74.00000000  81.00000000   0.52258065
375.00000000 153.00000000  77.00000000   0.33478261
376.00000000  63.00000000  48.00000000   0.43243243
377.00000000  75.00000000  39.00000000   0.34210526
378.00000000  40.00000000  54.00000000   0.57446809
379.00000000  75.00000000  75.00000000   0.50000000
380.00000000 104.00000000  73.00000000   0.41242938
381.00000000  66.00000000  71.00000000   0.51824818
382.00000000 116.00000000 131.00000000   0.53036437
383.00000000 131.00000000  52.00000000   0.28415301
384.00000000  83.00000000 100.00000000   0.54644809
385.00000000  68.00000000  73.00000000   0.51773050
386.00000000  83.00000000  82.00000000   0.49696970
387.00000000  43.00000000  83.00000000   0.65873016
388.00000000 155.00000000  70.00000000   0.31111111
389.00000000  19.00000000  81.00000000   0.81000000
390.00000000  47.00000000  54.00000000   0.53465347
391.00000000  54.00000000  85.00000000   0.61151079
392.00000000  30.00000000  81.00000000   0.72972973
393.00000000  82.00000000  58.00000000   0.41428571
394.00000000  44.00000000   5.00000000   0.10204082
395.00000000  43.00000000 121.00000000   0.73780488
396.00000000  53.00000000  76.00000000   0.58914729
397.00000000  57.00000000  65.00000000   0.53278689
398.00000000  49.00000000  56.00000000   0.53333333
399.00000000  40.00000000  37.00000000   0.48051948
400.00000000 100.00000000  83.00000000   0.45355191
401.00000000  52.00000000  59.00000000   0.53153153
402.00000000  80.00000000  75.00000000   0.48387097
403.00000000  24.00000000  87.00000000   0.78378378
404.00000000  74.00000000  83.00000000   0.52866242
405.00000000  55.00000000  61.00000000   0.52586207
406.00000000  62.00000000  79.00000000   0.56028369
407.00000000  82.00000000  79.00000000   0.49068323
408.00000000  62.00000000  78.00000000   0.55714286
409.00000000  52.00000000  76.00000000   0.59375000
410.00000000   5.00000000  29.00000000   0.85294118
411.00000000  78.00000000 113.00000000   0.59162304
412.00000000  67.00000000 131.00000000   0.66161616
413.00000000  64.00000000  57.00000000   0.47107438
414.00000000  50.00000000  84.00000000   0.62686567
415.00000000  56.00000000  66.00000000   0.54098361
416.00000000  72.00000000  71.00000000   0.49650350
417.00000000  82.00000000  31.00000000   0.27433628
418.00000000  92.00000000  74.00000000   0.44578313
419.00000000  95.00000000  56.00000000   0.37086093
420.00000000  64.00000000  36.00000000   0.36000000
421.00000000  62.00000000  91.00000000   0.59477124
422.00000000  59.00000000  67.00000000   0.53174603
423.00000000  90.00000000  67.00000000   0.42675159
424.00000000  98.00000000  91.00000000   0.48148148
425.00000000  78.00000000  92.00000000   0.54117647
426.00000000  93.00000000  32.00000000   0.25600000
427.00000000  55.00000000  45.00000000   0.45000000
428.00000000  68.00000000  86.00000000   0.55844156
429.00000000  48.00000000  32.00000000   0.40000000
430.00000000  -4.00000000  69.00000000   1.06153846
431.00000000  75.00000000  98.00000000   0.56647399
432.00000000  97.00000000  54.00000000   0.35761589
433.00000000  35.00000000  66.00000000   0.65346535
434.00000000  97.00000000 114.00000000   0.54028436
435.00000000 136.00000000  56.00000000   0.29166667
436.00000000  85.00000000  74.00000000   0.46540881
437.00000000  99.00000000 140.00000000   0.58577406
438.00000000  63.00000000  59.00000000   0.48360656
439.00000000  57.00000000  55.00000000   0.49107143
440.00000000  77.00000000  75.00000000   0.49342105
441.00000000  94.00000000  76.00000000   0.44705882
442.00000000  19.00000000  58.00000000   0.75324675
443.00000000  62.00000000  81.00000000   0.56643357
444.00000000 115.00000000  86.00000000   0.42786070
445.00000000  62.00000000  41.00000000   0.39805825
446.00000000  24.00000000  49.00000000   0.67123288
447.00000000  48.00000000  87.00000000   0.64444444
448.00000000  69.00000000  37.00000000   0.34905660
449.00000000 115.00000000  28.00000000   0.19580420
450.00000000  63.00000000  47.00000000   0.42727273
451.00000000  96.00000000  40.00000000   0.29411765
452.00000000  37.00000000  71.00000000   0.65740741
453.00000000  59.00000000  78.00000000   0.56934307
454.00000000  31.00000000  29.00000000   0.48333333
455.00000000  24.00000000 109.00000000   0.81954887
456.00000000  74.00000000  77.00000000   0.50993377
457.00000000 110.00000000 121.00000000   0.52380952
458.00000000 101.00000000  59.00000000   0.36875000
459.00000000  46.00000000  99.00000000   0.68275862
460.00000000 122.00000000  96.00000000   0.44036697
461.00000000  64.00000000  97.00000000   0.60248447
462.00000000  32.00000000 126.00000000   0.79746835
463.00000000  88.00000000  85.00000000   0.49132948
464.00000000  47.00000000  79.00000000   0.62698413
465.00000000  27.00000000  54.00000000   0.66666667
466.00000000  33.00000000  59.00000000   0.64130435
467.00000000  74.00000000  48.00000000   0.39344262
468.00000000  91.00000000  76.00000000   0.45508982
469.00000000  37.00000000 104.00000000   0.73758865
470.00000000  83.00000000  23.00000000   0.21698113
471.00000000  17.00000000  35.00000000   0.67307692
472.00000000  17.00000000  87.00000000   0.83653846
473.00000000  68.00000000  42.00000000   0.38181818
474.00000000  86.00000000  75.00000000   0.46583851
475.00000000  47.00000000  32.00000000   0.40506329
476.00000000  67.00000000  37.00000000   0.35576923
477.00000000  18.00000000  32.00000000   0.64000000
478.00000000  88.00000000  63.00000000   0.41721854
479.00000000  70.00000000  94.00000000   0.57317073
480.00000000  70.00000000  59.00000000   0.45736434
481.00000000  33.00000000  53.00000000   0.61627907
482.00000000  42.00000000  46.00000000   0.52272727
483.00000000  34.00000000  19.00000000   0.35849057
484.00000000  62.00000000  54.00000000   0.46551724
485.00000000 103.00000000 108.00000000   0.51184834
486.00000000  38.00000000  12.00000000   0.24000000
487.00000000  49.00000000  53.00000000   0.51960784
488.00000000   9.00000000  65.00000000   0.87837838
489.00000000  47.00000000  59.00000000   0.55660377
490.00000000 -18.00000000  36.00000000   2.00000000
491.00000000  52.00000000  54.00000000   0.50943396
492.00000000  83.00000000  37.00000000   0.30833333
493.00000000  39.00000000  59.00000000   0.60204082
494.00000000  74.00000000  60.00000000   0.44776119
495.00000000  33.00000000  37.00000000   0.52857143
496.00000000 121.00000000  68.00000000   0.35978836
497.00000000  55.00000000  44.00000000   0.44444444
498.00000000  31.00000000 100.00000000   0.76335878
499.00000000  71.00000000  81.00000000   0.53289474
500.00000000  81.00000000  67.00000000   0.45270270
