# Supplementary material for: Ubiquitin transfer by a RING E3 ligase occurs from a closed E2~ubiquitin conformation
Source: Nat Commun. 2020 Jun 5;11:2846. doi: 10.1038/s41467-020-16666-y (PMC7275055; doi:10.1038/s41467-020-16666-y)
Supplement: Supplementary file 4 — Source Data [file 41467_2020_16666_MOESM4_ESM.zip › Source_Data/Figures/Figure_5/Figure_5a/ASCII_NoRNF4/16_22with_fret.dat]

 30.00000000  65.00000000 174.00000000   0.72803347
 31.00000000 107.00000000 148.00000000   0.58039216
 32.00000000  62.00000000 190.00000000   0.75396825
 33.00000000 124.00000000 194.00000000   0.61006289
 34.00000000 119.00000000 150.00000000   0.55762082
 35.00000000 107.00000000 160.00000000   0.59925094
 36.00000000  59.00000000 143.00000000   0.70792079
 37.00000000  68.00000000 167.00000000   0.71063830
 38.00000000 102.00000000 193.00000000   0.65423729
 39.00000000  92.00000000 130.00000000   0.58558559
 40.00000000 105.00000000 130.00000000   0.55319149
 41.00000000 114.00000000  65.00000000   0.36312849
 42.00000000  87.00000000 191.00000000   0.68705036
 43.00000000 112.00000000 133.00000000   0.54285714
 44.00000000  76.00000000 174.00000000   0.69600000
 45.00000000 114.00000000 115.00000000   0.50218341
 46.00000000  46.00000000 118.00000000   0.71951220
 47.00000000 100.00000000 162.00000000   0.61832061
 48.00000000  75.00000000 153.00000000   0.67105263
 49.00000000  66.00000000 107.00000000   0.61849711
 50.00000000 159.00000000 187.00000000   0.54046243
 51.00000000  90.00000000 138.00000000   0.60526316
 52.00000000 137.00000000 131.00000000   0.48880597
 53.00000000 140.00000000 147.00000000   0.51219512
 54.00000000 146.00000000 245.00000000   0.62659847
 55.00000000  97.00000000 165.00000000   0.62977099
 56.00000000 127.00000000 163.00000000   0.56206897
 57.00000000  77.00000000 151.00000000   0.66228070
 58.00000000 158.00000000 192.00000000   0.54857143
 59.00000000  70.00000000 201.00000000   0.74169742
 60.00000000  89.00000000 116.00000000   0.56585366
 61.00000000 169.00000000 128.00000000   0.43097643
 62.00000000  92.00000000 156.00000000   0.62903226
 63.00000000 124.00000000 143.00000000   0.53558052
 64.00000000 124.00000000 125.00000000   0.50200803
 65.00000000 125.00000000 121.00000000   0.49186992
 66.00000000  85.00000000  59.00000000   0.40972222
 67.00000000 103.00000000 211.00000000   0.67197452
 68.00000000  97.00000000 139.00000000   0.58898305
 69.00000000  90.00000000 146.00000000   0.61864407
 70.00000000  75.00000000 140.00000000   0.65116279
 71.00000000  89.00000000 112.00000000   0.55721393
 72.00000000  70.00000000  89.00000000   0.55974843
 73.00000000 125.00000000 169.00000000   0.57482993
 74.00000000  60.00000000 232.00000000   0.79452055
 75.00000000  90.00000000 141.00000000   0.61038961
 76.00000000 138.00000000 106.00000000   0.43442623
 77.00000000 168.00000000 145.00000000   0.46325879
 78.00000000  63.00000000 110.00000000   0.63583815
 79.00000000  96.00000000  81.00000000   0.45762712
 80.00000000  98.00000000 189.00000000   0.65853659
 81.00000000 108.00000000 134.00000000   0.55371901
 82.00000000  78.00000000  96.00000000   0.55172414
 83.00000000 110.00000000 170.00000000   0.60714286
 84.00000000 103.00000000 139.00000000   0.57438017
 85.00000000  75.00000000 139.00000000   0.64953271
 86.00000000  34.00000000 145.00000000   0.81005587
 87.00000000  88.00000000 160.00000000   0.64516129
 88.00000000  56.00000000 155.00000000   0.73459716
 89.00000000  93.00000000 168.00000000   0.64367816
 90.00000000 140.00000000 187.00000000   0.57186544
 91.00000000  99.00000000 173.00000000   0.63602941
 92.00000000  74.00000000 135.00000000   0.64593301
 93.00000000 121.00000000 145.00000000   0.54511278
 94.00000000 168.00000000 178.00000000   0.51445087
 95.00000000  77.00000000 167.00000000   0.68442623
 96.00000000  65.00000000 171.00000000   0.72457627
 97.00000000  86.00000000 149.00000000   0.63404255
 98.00000000 135.00000000 176.00000000   0.56591640
 99.00000000  94.00000000 107.00000000   0.53233831
100.00000000 118.00000000 103.00000000   0.46606335
101.00000000 142.00000000 143.00000000   0.50175439
102.00000000  89.00000000 183.00000000   0.67279412
103.00000000 174.00000000 112.00000000   0.39160839
104.00000000 274.00000000  73.00000000   0.21037464
105.00000000 334.00000000  74.00000000   0.18137255
106.00000000 310.00000000  65.00000000   0.17333333
107.00000000 304.00000000  46.00000000   0.13142857
108.00000000 378.00000000 110.00000000   0.22540984
109.00000000 339.00000000  88.00000000   0.20608899
110.00000000 299.00000000  80.00000000   0.21108179
111.00000000 390.00000000  56.00000000   0.12556054
112.00000000 426.00000000  67.00000000   0.13590264
113.00000000 480.00000000  64.00000000   0.11764706
114.00000000 318.00000000  75.00000000   0.19083969
115.00000000 295.00000000  50.00000000   0.14492754
116.00000000 318.00000000  79.00000000   0.19899244
117.00000000 338.00000000  35.00000000   0.09383378
118.00000000 319.00000000  36.00000000   0.10140845
119.00000000 320.00000000 101.00000000   0.23990499
120.00000000 309.00000000  61.00000000   0.16486486
121.00000000 287.00000000  82.00000000   0.22222222
122.00000000 287.00000000  79.00000000   0.21584699
123.00000000 403.00000000  36.00000000   0.08200456
124.00000000 323.00000000  24.00000000   0.06916427
125.00000000 372.00000000  32.00000000   0.07920792
126.00000000 369.00000000  25.00000000   0.06345178
127.00000000 416.00000000  58.00000000   0.12236287
128.00000000 302.00000000  53.00000000   0.14929577
129.00000000 319.00000000  57.00000000   0.15159574
130.00000000 350.00000000  73.00000000   0.17257683
131.00000000 332.00000000  49.00000000   0.12860892
132.00000000 354.00000000  40.00000000   0.10152284
133.00000000 347.00000000  25.00000000   0.06720430
134.00000000 383.00000000  23.00000000   0.05665025
135.00000000 348.00000000  87.00000000   0.20000000
136.00000000 321.00000000  53.00000000   0.14171123
137.00000000 302.00000000  65.00000000   0.17711172
138.00000000 275.00000000  76.00000000   0.21652422
139.00000000 356.00000000  58.00000000   0.14009662
140.00000000 329.00000000  83.00000000   0.20145631
141.00000000 346.00000000  36.00000000   0.09424084
142.00000000 364.00000000 117.00000000   0.24324324
143.00000000 324.00000000  17.00000000   0.04985337
144.00000000 345.00000000  62.00000000   0.15233415
145.00000000 305.00000000  22.00000000   0.06727829
146.00000000 275.00000000   7.00000000   0.02482270
147.00000000 282.00000000  56.00000000   0.16568047
148.00000000 301.00000000  62.00000000   0.17079890
149.00000000 341.00000000  42.00000000   0.10966057
150.00000000 315.00000000  77.00000000   0.19642857
151.00000000 281.00000000  66.00000000   0.19020173
152.00000000 336.00000000  75.00000000   0.18248175
153.00000000 344.00000000  25.00000000   0.06775068
154.00000000 315.00000000  45.00000000   0.12500000
155.00000000 306.00000000  59.00000000   0.16164384
156.00000000 375.00000000  26.00000000   0.06483791
157.00000000 374.00000000  67.00000000   0.15192744
158.00000000 344.00000000  24.00000000   0.06521739
159.00000000 486.00000000  57.00000000   0.10497238
160.00000000 351.00000000  53.00000000   0.13118812
161.00000000 300.00000000  87.00000000   0.22480620
162.00000000 393.00000000  70.00000000   0.15118790
163.00000000 323.00000000  54.00000000   0.14323607
164.00000000 359.00000000  44.00000000   0.10918114
165.00000000 333.00000000  49.00000000   0.12827225
166.00000000 278.00000000  36.00000000   0.11464968
167.00000000 375.00000000  10.00000000   0.02597403
168.00000000 350.00000000  91.00000000   0.20634921
169.00000000 331.00000000  93.00000000   0.21933962
170.00000000 372.00000000  98.00000000   0.20851064
171.00000000 321.00000000  53.00000000   0.14171123
172.00000000 340.00000000 -34.00000000  -0.11111111
173.00000000 342.00000000  57.00000000   0.14285714
174.00000000 379.00000000  12.00000000   0.03069054
175.00000000 375.00000000  55.00000000   0.12790698
176.00000000 351.00000000  90.00000000   0.20408163
177.00000000 373.00000000  35.00000000   0.08578431
178.00000000 327.00000000  25.00000000   0.07102273
179.00000000 290.00000000  34.00000000   0.10493827
180.00000000 278.00000000  24.00000000   0.07947020
181.00000000 384.00000000  49.00000000   0.11316397
182.00000000 358.00000000  48.00000000   0.11822660
183.00000000 349.00000000  49.00000000   0.12311558
184.00000000 395.00000000   8.00000000   0.01985112
185.00000000 322.00000000  84.00000000   0.20689655
186.00000000 289.00000000  30.00000000   0.09404389
187.00000000 300.00000000  70.00000000   0.18918919
188.00000000 264.00000000  68.00000000   0.20481928
189.00000000 314.00000000  40.00000000   0.11299435
190.00000000 265.00000000  83.00000000   0.23850575
191.00000000 355.00000000  71.00000000   0.16666667
192.00000000 338.00000000  18.00000000   0.05056180
193.00000000 351.00000000  50.00000000   0.12468828
194.00000000 290.00000000  46.00000000   0.13690476
195.00000000 348.00000000  80.00000000   0.18691589
196.00000000 301.00000000  31.00000000   0.09337349
197.00000000 278.00000000  53.00000000   0.16012085
198.00000000 344.00000000  37.00000000   0.09711286
199.00000000 282.00000000  71.00000000   0.20113314
200.00000000 261.00000000  -2.00000000  -0.00772201
201.00000000 242.00000000  53.00000000   0.17966102
202.00000000 301.00000000  21.00000000   0.06521739
203.00000000 335.00000000  67.00000000   0.16666667
204.00000000 290.00000000  39.00000000   0.11854103
205.00000000 342.00000000  35.00000000   0.09283820
206.00000000 271.00000000  22.00000000   0.07508532
207.00000000 320.00000000  14.00000000   0.04191617
208.00000000 321.00000000  28.00000000   0.08022923
209.00000000 312.00000000   6.00000000   0.01886792
210.00000000 358.00000000  28.00000000   0.07253886
211.00000000 274.00000000  17.00000000   0.05841924
212.00000000 320.00000000  74.00000000   0.18781726
213.00000000 396.00000000  17.00000000   0.04116223
214.00000000 284.00000000  29.00000000   0.09265176
215.00000000 317.00000000  -9.00000000  -0.02922078
216.00000000 346.00000000  -4.00000000  -0.01169591
217.00000000 365.00000000  18.00000000   0.04699739
218.00000000 347.00000000  -6.00000000  -0.01759531
219.00000000 355.00000000  52.00000000   0.12776413
220.00000000 324.00000000  36.00000000   0.10000000
221.00000000 352.00000000  73.00000000   0.17176471
222.00000000 365.00000000  91.00000000   0.19956140
223.00000000 420.00000000  11.00000000   0.02552204
224.00000000 372.00000000   3.00000000   0.00800000
225.00000000 380.00000000  30.00000000   0.07317073
226.00000000 414.00000000  92.00000000   0.18181818
227.00000000 365.00000000  44.00000000   0.10757946
228.00000000 304.00000000  85.00000000   0.21850900
229.00000000 363.00000000   6.00000000   0.01626016
230.00000000 404.00000000  18.00000000   0.04265403
231.00000000 289.00000000  34.00000000   0.10526316
232.00000000 465.00000000  27.00000000   0.05487805
233.00000000 304.00000000 -13.00000000  -0.04467354
234.00000000 313.00000000  20.00000000   0.06006006
235.00000000 353.00000000  10.00000000   0.02754821
236.00000000 307.00000000  13.00000000   0.04062500
237.00000000 379.00000000  -6.00000000  -0.01608579
238.00000000 322.00000000  42.00000000   0.11538462
239.00000000 327.00000000  45.00000000   0.12096774
240.00000000 392.00000000  -6.00000000  -0.01554404
241.00000000 327.00000000  20.00000000   0.05763689
242.00000000 399.00000000  22.00000000   0.05225653
243.00000000 334.00000000  20.00000000   0.05649718
244.00000000 340.00000000  58.00000000   0.14572864
245.00000000 248.00000000  17.00000000   0.06415094
246.00000000 345.00000000  29.00000000   0.07754011
247.00000000 339.00000000 -14.00000000  -0.04307692
248.00000000 320.00000000  35.00000000   0.09859155
249.00000000 323.00000000  -4.00000000  -0.01253918
250.00000000 303.00000000  22.00000000   0.06769231
251.00000000 392.00000000  17.00000000   0.04156479
252.00000000 265.00000000  48.00000000   0.15335463
253.00000000 331.00000000  44.00000000   0.11733333
254.00000000 378.00000000  33.00000000   0.08029197
255.00000000 431.00000000  14.00000000   0.03146067
256.00000000 345.00000000 -22.00000000  -0.06811146
257.00000000 403.00000000  -8.00000000  -0.02025316
258.00000000 268.00000000  40.00000000   0.12987013
259.00000000 346.00000000   7.00000000   0.01983003
260.00000000 404.00000000  28.00000000   0.06481481
261.00000000 379.00000000 -12.00000000  -0.03269755
262.00000000 356.00000000 -18.00000000  -0.05325444
263.00000000 340.00000000  25.00000000   0.06849315
264.00000000 342.00000000  10.00000000   0.02840909
265.00000000 349.00000000  63.00000000   0.15291262
266.00000000 277.00000000 -34.00000000  -0.13991770
267.00000000 318.00000000  44.00000000   0.12154696
268.00000000 314.00000000  48.00000000   0.13259669
269.00000000 354.00000000  -3.00000000  -0.00854701
270.00000000 353.00000000 -15.00000000  -0.04437870
271.00000000 374.00000000  56.00000000   0.13023256
272.00000000 434.00000000  -1.00000000  -0.00230947
273.00000000 367.00000000  19.00000000   0.04922280
274.00000000 273.00000000  -2.00000000  -0.00738007
275.00000000 332.00000000  34.00000000   0.09289617
276.00000000 372.00000000 -24.00000000  -0.06896552
277.00000000 290.00000000  24.00000000   0.07643312
278.00000000 319.00000000  68.00000000   0.17571059
279.00000000 446.00000000  16.00000000   0.03463203
280.00000000 326.00000000  -5.00000000  -0.01557632
281.00000000 341.00000000  46.00000000   0.11886305
282.00000000 402.00000000  11.00000000   0.02663438
283.00000000 383.00000000   4.00000000   0.01033592
284.00000000 362.00000000  24.00000000   0.06217617
285.00000000 274.00000000  10.00000000   0.03521127
286.00000000 358.00000000   5.00000000   0.01377410
287.00000000 305.00000000  52.00000000   0.14565826
288.00000000 357.00000000   2.00000000   0.00557103
289.00000000 343.00000000   2.00000000   0.00579710
290.00000000 328.00000000 -20.00000000  -0.06493506
291.00000000 332.00000000  19.00000000   0.05413105
292.00000000 333.00000000  62.00000000   0.15696203
293.00000000 363.00000000 -24.00000000  -0.07079646
294.00000000 347.00000000   9.00000000   0.02528090
295.00000000 337.00000000   0.00000000   0.00000000
296.00000000 368.00000000 -10.00000000  -0.02793296
297.00000000 372.00000000  22.00000000   0.05583756
298.00000000 291.00000000  -2.00000000  -0.00692042
299.00000000 377.00000000  54.00000000   0.12529002
300.00000000 338.00000000  38.00000000   0.10106383
301.00000000 330.00000000  27.00000000   0.07563025
302.00000000 408.00000000 -10.00000000  -0.02512563
303.00000000 327.00000000  -4.00000000  -0.01238390
304.00000000 349.00000000  20.00000000   0.05420054
305.00000000 347.00000000  94.00000000   0.21315193
306.00000000 273.00000000   0.00000000   0.00000000
307.00000000 330.00000000  37.00000000   0.10081744
308.00000000 343.00000000  -5.00000000  -0.01479290
309.00000000 354.00000000  -6.00000000  -0.01724138
310.00000000 335.00000000   4.00000000   0.01179941
311.00000000 326.00000000   7.00000000   0.02102102
312.00000000 346.00000000   6.00000000   0.01704545
313.00000000 325.00000000   4.00000000   0.01215805
314.00000000 389.00000000  36.00000000   0.08470588
315.00000000 370.00000000   8.00000000   0.02116402
316.00000000 293.00000000  -4.00000000  -0.01384083
317.00000000 383.00000000 -22.00000000  -0.06094183
318.00000000 320.00000000  42.00000000   0.11602210
319.00000000 359.00000000  -4.00000000  -0.01126761
320.00000000 333.00000000  -4.00000000  -0.01215805
321.00000000 361.00000000  -5.00000000  -0.01404494
322.00000000 351.00000000  43.00000000   0.10913706
323.00000000 379.00000000 -38.00000000  -0.11143695
324.00000000 357.00000000  28.00000000   0.07272727
325.00000000 377.00000000  -3.00000000  -0.00802139
326.00000000 307.00000000  17.00000000   0.05246914
327.00000000 346.00000000  49.00000000   0.12405063
328.00000000 369.00000000  22.00000000   0.05626598
329.00000000 336.00000000  34.00000000   0.09189189
330.00000000 373.00000000  20.00000000   0.05089059
331.00000000 273.00000000  -9.00000000  -0.03409091
332.00000000 404.00000000  30.00000000   0.06912442
333.00000000 345.00000000 -17.00000000  -0.05182927
334.00000000 323.00000000  15.00000000   0.04437870
335.00000000 354.00000000   1.00000000   0.00281690
336.00000000 387.00000000  23.00000000   0.05609756
337.00000000 401.00000000  -9.00000000  -0.02295918
338.00000000 291.00000000  18.00000000   0.05825243
339.00000000 308.00000000  17.00000000   0.05230769
340.00000000 343.00000000   6.00000000   0.01719198
341.00000000 334.00000000  28.00000000   0.07734807
342.00000000 219.00000000  12.00000000   0.05194805
343.00000000 373.00000000   5.00000000   0.01322751
344.00000000 276.00000000  21.00000000   0.07070707
345.00000000 305.00000000  -5.00000000  -0.01666667
346.00000000 293.00000000 -36.00000000  -0.14007782
347.00000000 323.00000000  30.00000000   0.08498584
348.00000000 321.00000000  95.00000000   0.22836538
349.00000000 228.00000000  21.00000000   0.08433735
350.00000000 350.00000000  36.00000000   0.09326425
351.00000000 404.00000000  35.00000000   0.07972665
352.00000000 394.00000000 -30.00000000  -0.08241758
353.00000000 271.00000000  39.00000000   0.12580645
354.00000000 369.00000000  -1.00000000  -0.00271739
355.00000000 331.00000000  36.00000000   0.09809264
356.00000000 377.00000000  16.00000000   0.04071247
357.00000000 346.00000000 -10.00000000  -0.02976190
358.00000000 315.00000000  43.00000000   0.12011173
359.00000000 337.00000000   1.00000000   0.00295858
360.00000000 350.00000000  -5.00000000  -0.01449275
361.00000000 352.00000000   1.00000000   0.00283286
362.00000000 317.00000000 -26.00000000  -0.08934708
363.00000000 306.00000000  30.00000000   0.08928571
364.00000000 347.00000000  56.00000000   0.13895782
365.00000000 341.00000000  11.00000000   0.03125000
366.00000000 340.00000000  54.00000000   0.13705584
367.00000000 346.00000000   7.00000000   0.01983003
368.00000000 295.00000000  28.00000000   0.08668731
369.00000000 348.00000000   3.00000000   0.00854701
370.00000000 330.00000000  30.00000000   0.08333333
371.00000000 310.00000000  -3.00000000  -0.00977199
372.00000000 221.00000000  28.00000000   0.11244980
373.00000000 354.00000000 -17.00000000  -0.05044510
374.00000000 308.00000000  -2.00000000  -0.00653595
375.00000000 282.00000000  31.00000000   0.09904153
376.00000000 255.00000000  -6.00000000  -0.02409639
377.00000000 290.00000000  25.00000000   0.07936508
378.00000000 298.00000000   5.00000000   0.01650165
379.00000000 318.00000000 -16.00000000  -0.05298013
380.00000000 341.00000000  26.00000000   0.07084469
381.00000000 384.00000000 -22.00000000  -0.06077348
382.00000000 343.00000000  -2.00000000  -0.00586510
383.00000000 292.00000000  29.00000000   0.09034268
384.00000000 327.00000000  12.00000000   0.03539823
385.00000000 312.00000000   4.00000000   0.01265823
386.00000000 367.00000000  57.00000000   0.13443396
387.00000000 344.00000000  24.00000000   0.06521739
388.00000000 283.00000000  35.00000000   0.11006289
389.00000000 359.00000000  -6.00000000  -0.01699717
390.00000000 258.00000000   1.00000000   0.00386100
391.00000000 315.00000000 -23.00000000  -0.07876712
392.00000000 309.00000000 -34.00000000  -0.12363636
393.00000000 251.00000000  -9.00000000  -0.03719008
394.00000000 386.00000000  34.00000000   0.08095238
395.00000000 316.00000000  31.00000000   0.08933718
396.00000000 311.00000000  35.00000000   0.10115607
397.00000000 371.00000000  37.00000000   0.09068627
398.00000000 342.00000000 -23.00000000  -0.07210031
399.00000000 345.00000000  42.00000000   0.10852713
400.00000000 302.00000000  -8.00000000  -0.02721088
401.00000000 257.00000000 -10.00000000  -0.04048583
402.00000000 408.00000000 -23.00000000  -0.05974026
403.00000000 336.00000000 -23.00000000  -0.07348243
404.00000000 261.00000000  28.00000000   0.09688581
405.00000000 307.00000000  36.00000000   0.10495627
406.00000000 290.00000000 -13.00000000  -0.04693141
407.00000000 279.00000000  17.00000000   0.05743243
408.00000000 305.00000000  12.00000000   0.03785489
409.00000000 351.00000000  32.00000000   0.08355091
410.00000000 289.00000000  52.00000000   0.15249267
411.00000000 274.00000000  28.00000000   0.09271523
412.00000000 376.00000000  27.00000000   0.06699752
413.00000000 346.00000000   1.00000000   0.00288184
414.00000000 369.00000000   0.00000000   0.00000000
415.00000000 345.00000000 -35.00000000  -0.11290323
416.00000000 327.00000000   2.00000000   0.00607903
417.00000000 319.00000000  25.00000000   0.07267442
418.00000000 302.00000000  -4.00000000  -0.01342282
419.00000000 322.00000000  17.00000000   0.05014749
420.00000000 348.00000000  -1.00000000  -0.00288184
421.00000000 310.00000000  -4.00000000  -0.01307190
422.00000000 353.00000000 -12.00000000  -0.03519062
423.00000000 286.00000000   3.00000000   0.01038062
424.00000000 243.00000000   7.00000000   0.02800000
425.00000000 375.00000000  31.00000000   0.07635468
426.00000000 370.00000000  28.00000000   0.07035176
427.00000000 337.00000000  26.00000000   0.07162534
428.00000000 376.00000000  -4.00000000  -0.01075269
429.00000000 321.00000000 -12.00000000  -0.03883495
430.00000000 375.00000000  13.00000000   0.03350515
431.00000000 320.00000000  77.00000000   0.19395466
432.00000000 245.00000000   2.00000000   0.00809717
433.00000000 377.00000000  45.00000000   0.10663507
434.00000000 365.00000000  21.00000000   0.05440415
435.00000000 374.00000000 -13.00000000  -0.03601108
436.00000000 328.00000000  17.00000000   0.04927536
437.00000000 314.00000000  61.00000000   0.16266667
438.00000000 307.00000000  26.00000000   0.07807808
439.00000000 327.00000000  -5.00000000  -0.01552795
440.00000000 282.00000000  -5.00000000  -0.01805054
441.00000000 372.00000000  48.00000000   0.11428571
442.00000000 318.00000000   4.00000000   0.01242236
443.00000000 376.00000000  30.00000000   0.07389163
444.00000000 359.00000000  22.00000000   0.05774278
445.00000000 371.00000000  11.00000000   0.02879581
446.00000000 259.00000000  18.00000000   0.06498195
447.00000000 276.00000000  -9.00000000  -0.03370787
448.00000000 344.00000000 -13.00000000  -0.03927492
449.00000000 293.00000000  -9.00000000  -0.03169014
450.00000000 351.00000000  20.00000000   0.05390836
451.00000000 405.00000000  -5.00000000  -0.01250000
452.00000000 275.00000000  15.00000000   0.05172414
453.00000000 355.00000000  -4.00000000  -0.01139601
454.00000000 274.00000000 -25.00000000  -0.10040161
455.00000000 322.00000000 -29.00000000  -0.09897611
456.00000000 281.00000000 -35.00000000  -0.14227642
457.00000000 296.00000000  21.00000000   0.06624606
458.00000000 303.00000000 -15.00000000  -0.05208333
459.00000000 224.00000000 -24.00000000  -0.12000000
460.00000000 326.00000000  -4.00000000  -0.01242236
461.00000000 296.00000000  31.00000000   0.09480122
462.00000000 244.00000000  -8.00000000  -0.03389831
463.00000000 224.00000000  12.00000000   0.05084746
464.00000000 311.00000000 -28.00000000  -0.09893993
465.00000000 278.00000000 -17.00000000  -0.06513410
466.00000000 299.00000000  24.00000000   0.07430341
467.00000000 260.00000000 -26.00000000  -0.11111111
468.00000000 415.00000000  17.00000000   0.03935185
469.00000000 317.00000000  10.00000000   0.03058104
470.00000000 375.00000000 -10.00000000  -0.02739726
471.00000000 269.00000000  47.00000000   0.14873418
472.00000000 328.00000000   8.00000000   0.02380952
473.00000000 280.00000000  22.00000000   0.07284768
474.00000000 336.00000000  48.00000000   0.12500000
475.00000000 323.00000000  -3.00000000  -0.00937500
476.00000000 354.00000000  -6.00000000  -0.01724138
477.00000000 298.00000000 -10.00000000  -0.03472222
478.00000000 268.00000000  19.00000000   0.06620209
479.00000000 385.00000000   1.00000000   0.00259067
480.00000000 316.00000000  26.00000000   0.07602339
481.00000000 257.00000000  35.00000000   0.11986301
482.00000000 318.00000000  15.00000000   0.04504505
483.00000000 245.00000000  -7.00000000  -0.02941176
484.00000000 251.00000000  39.00000000   0.13448276
485.00000000 266.00000000  17.00000000   0.06007067
486.00000000 305.00000000 -36.00000000  -0.13382900
487.00000000 303.00000000  -1.00000000  -0.00331126
488.00000000 251.00000000   6.00000000   0.02334630
489.00000000 332.00000000   9.00000000   0.02639296
490.00000000 271.00000000  14.00000000   0.04912281
491.00000000 313.00000000  -2.00000000  -0.00643087
492.00000000 233.00000000  22.00000000   0.08627451
493.00000000 246.00000000  -4.00000000  -0.01652893
494.00000000 340.00000000 -21.00000000  -0.06583072
495.00000000 220.00000000  21.00000000   0.08713693
496.00000000 334.00000000  25.00000000   0.06963788
497.00000000 307.00000000  -3.00000000  -0.00986842
498.00000000 294.00000000 -36.00000000  -0.13953488
499.00000000 356.00000000  35.00000000   0.08951407
500.00000000 311.00000000 -17.00000000  -0.05782313
