# Supplementary material for: Ubiquitin transfer by a RING E3 ligase occurs from a closed E2~ubiquitin conformation
Source: Nat Commun. 2020 Jun 5;11:2846. doi: 10.1038/s41467-020-16666-y (PMC7275055; doi:10.1038/s41467-020-16666-y)
Supplement: Supplementary file 4 — Source Data [file 41467_2020_16666_MOESM4_ESM.zip › Source_Data/Figures/Figure_5/Figure_5a/ASCII_NoRNF4/16_230with_fret.dat]

 30.00000000 591.00000000 146.00000000   0.19810041
 31.00000000 496.00000000 136.00000000   0.21518987
 32.00000000 556.00000000 176.00000000   0.24043716
 33.00000000 498.00000000 164.00000000   0.24773414
 34.00000000 537.00000000 118.00000000   0.18015267
 35.00000000 506.00000000 206.00000000   0.28932584
 36.00000000 543.00000000 143.00000000   0.20845481
 37.00000000 541.00000000 212.00000000   0.28154050
 38.00000000 548.00000000 159.00000000   0.22489392
 39.00000000 594.00000000 110.00000000   0.15625000
 40.00000000 618.00000000 157.00000000   0.20258065
 41.00000000 576.00000000 139.00000000   0.19440559
 42.00000000 564.00000000 124.00000000   0.18023256
 43.00000000 620.00000000 148.00000000   0.19270833
 44.00000000 532.00000000 171.00000000   0.24324324
 45.00000000 673.00000000 109.00000000   0.13938619
 46.00000000 471.00000000 116.00000000   0.19761499
 47.00000000 482.00000000 108.00000000   0.18305085
 48.00000000 492.00000000 155.00000000   0.23956723
 49.00000000 512.00000000  91.00000000   0.15091211
 50.00000000 414.00000000 145.00000000   0.25939177
 51.00000000 409.00000000  88.00000000   0.17706237
 52.00000000 500.00000000 113.00000000   0.18433931
 53.00000000 514.00000000  85.00000000   0.14190317
 54.00000000 542.00000000 107.00000000   0.16486903
 55.00000000 440.00000000 128.00000000   0.22535211
 56.00000000 627.00000000 130.00000000   0.17173052
 57.00000000 607.00000000 133.00000000   0.17972973
 58.00000000 621.00000000 146.00000000   0.19035202
 59.00000000 488.00000000 137.00000000   0.21920000
 60.00000000 561.00000000 102.00000000   0.15384615
 61.00000000 619.00000000 116.00000000   0.15782313
 62.00000000 541.00000000 122.00000000   0.18401207
 63.00000000 622.00000000 169.00000000   0.21365360
 64.00000000 508.00000000 195.00000000   0.27738265
 65.00000000 506.00000000 128.00000000   0.20189274
 66.00000000 487.00000000 109.00000000   0.18288591
 67.00000000 534.00000000 108.00000000   0.16822430
 68.00000000 520.00000000 182.00000000   0.25925926
 69.00000000 484.00000000 160.00000000   0.24844720
 70.00000000 567.00000000 176.00000000   0.23687752
 71.00000000 539.00000000 134.00000000   0.19910847
 72.00000000 628.00000000  67.00000000   0.09640288
 73.00000000 574.00000000 162.00000000   0.22010870
 74.00000000 430.00000000 216.00000000   0.33436533
 75.00000000 643.00000000  69.00000000   0.09691011
 76.00000000 506.00000000  58.00000000   0.10283688
 77.00000000 505.00000000  62.00000000   0.10934744
 78.00000000 441.00000000  55.00000000   0.11088710
 79.00000000 469.00000000 150.00000000   0.24232633
 80.00000000 619.00000000 144.00000000   0.18872870
 81.00000000 514.00000000  92.00000000   0.15181518
 82.00000000 496.00000000 161.00000000   0.24505327
 83.00000000 703.00000000 168.00000000   0.19288175
 84.00000000 545.00000000 106.00000000   0.16282642
 85.00000000 502.00000000  77.00000000   0.13298791
 86.00000000 631.00000000 182.00000000   0.22386224
 87.00000000 581.00000000 117.00000000   0.16762178
 88.00000000 574.00000000 160.00000000   0.21798365
 89.00000000 531.00000000 188.00000000   0.26147427
 90.00000000 430.00000000  79.00000000   0.15520629
 91.00000000 525.00000000 141.00000000   0.21171171
 92.00000000 508.00000000 132.00000000   0.20625000
 93.00000000 634.00000000 132.00000000   0.17232376
 94.00000000 506.00000000 185.00000000   0.26772793
 95.00000000 505.00000000 111.00000000   0.18019481
 96.00000000 532.00000000 119.00000000   0.18279570
 97.00000000 515.00000000 159.00000000   0.23590504
 98.00000000 501.00000000  97.00000000   0.16220736
 99.00000000 475.00000000 142.00000000   0.23014587
100.00000000 589.00000000 135.00000000   0.18646409
101.00000000 528.00000000 151.00000000   0.22238586
102.00000000 511.00000000 220.00000000   0.30095759
103.00000000 577.00000000 145.00000000   0.20083102
104.00000000 435.00000000 165.00000000   0.27500000
105.00000000 456.00000000 159.00000000   0.25853659
106.00000000 470.00000000 193.00000000   0.29110106
107.00000000 442.00000000 111.00000000   0.20072333
108.00000000 550.00000000 125.00000000   0.18518519
109.00000000 352.00000000 140.00000000   0.28455285
110.00000000 500.00000000 123.00000000   0.19743178
111.00000000 642.00000000 142.00000000   0.18112245
112.00000000 546.00000000 161.00000000   0.22772277
113.00000000 485.00000000 120.00000000   0.19834711
114.00000000 537.00000000 171.00000000   0.24152542
115.00000000 513.00000000 124.00000000   0.19466248
116.00000000 560.00000000 179.00000000   0.24221922
117.00000000 528.00000000  91.00000000   0.14701131
118.00000000 507.00000000 161.00000000   0.24101796
119.00000000 569.00000000 136.00000000   0.19290780
120.00000000 526.00000000 158.00000000   0.23099415
121.00000000 468.00000000 138.00000000   0.22772277
122.00000000 566.00000000 142.00000000   0.20056497
123.00000000 508.00000000 155.00000000   0.23378582
124.00000000 544.00000000 206.00000000   0.27466667
125.00000000 453.00000000 163.00000000   0.26461039
126.00000000 621.00000000 119.00000000   0.16081081
127.00000000 477.00000000 173.00000000   0.26615385
128.00000000 521.00000000  86.00000000   0.14168040
129.00000000 451.00000000 139.00000000   0.23559322
130.00000000 440.00000000 119.00000000   0.21288014
131.00000000 504.00000000 118.00000000   0.18971061
132.00000000 555.00000000 170.00000000   0.23448276
133.00000000 477.00000000 130.00000000   0.21416804
134.00000000 509.00000000 145.00000000   0.22171254
135.00000000 528.00000000  83.00000000   0.13584288
136.00000000 538.00000000 162.00000000   0.23142857
137.00000000 499.00000000 106.00000000   0.17520661
138.00000000 494.00000000 199.00000000   0.28715729
139.00000000 516.00000000  99.00000000   0.16097561
140.00000000 411.00000000 174.00000000   0.29743590
141.00000000 507.00000000 172.00000000   0.25331370
142.00000000 441.00000000 146.00000000   0.24872232
143.00000000 549.00000000 100.00000000   0.15408320
144.00000000 569.00000000 126.00000000   0.18129496
145.00000000 527.00000000 131.00000000   0.19908815
146.00000000 547.00000000 125.00000000   0.18601190
147.00000000 602.00000000  75.00000000   0.11078287
148.00000000 446.00000000 116.00000000   0.20640569
149.00000000 523.00000000 119.00000000   0.18535826
150.00000000 569.00000000 144.00000000   0.20196353
151.00000000 468.00000000 162.00000000   0.25714286
152.00000000 544.00000000 103.00000000   0.15919629
153.00000000 505.00000000 180.00000000   0.26277372
154.00000000 499.00000000  86.00000000   0.14700855
155.00000000 557.00000000 107.00000000   0.16114458
156.00000000 557.00000000 143.00000000   0.20428571
157.00000000 501.00000000 118.00000000   0.19063005
158.00000000 527.00000000  94.00000000   0.15136876
159.00000000 535.00000000 130.00000000   0.19548872
160.00000000 520.00000000 143.00000000   0.21568627
161.00000000 481.00000000 116.00000000   0.19430486
162.00000000 482.00000000 114.00000000   0.19127517
163.00000000 505.00000000 135.00000000   0.21093750
164.00000000 519.00000000  99.00000000   0.16019417
165.00000000 488.00000000 169.00000000   0.25722983
166.00000000 502.00000000 130.00000000   0.20569620
167.00000000 461.00000000  88.00000000   0.16029144
168.00000000 541.00000000 101.00000000   0.15732087
169.00000000 498.00000000  97.00000000   0.16302521
170.00000000 511.00000000 136.00000000   0.21020093
171.00000000 424.00000000  90.00000000   0.17509728
172.00000000 507.00000000 142.00000000   0.21879815
173.00000000 469.00000000 101.00000000   0.17719298
174.00000000 403.00000000  72.00000000   0.15157895
175.00000000 458.00000000 122.00000000   0.21034483
176.00000000 468.00000000 144.00000000   0.23529412
177.00000000 503.00000000 141.00000000   0.21894410
178.00000000 530.00000000 159.00000000   0.23076923
179.00000000 616.00000000 112.00000000   0.15384615
180.00000000 540.00000000  98.00000000   0.15360502
181.00000000 628.00000000  88.00000000   0.12290503
182.00000000 642.00000000 111.00000000   0.14741036
183.00000000 496.00000000 103.00000000   0.17195326
184.00000000 538.00000000  94.00000000   0.14873418
185.00000000 528.00000000 133.00000000   0.20121029
186.00000000 538.00000000 141.00000000   0.20765832
187.00000000 615.00000000 152.00000000   0.19817471
188.00000000 596.00000000  59.00000000   0.09007634
189.00000000 460.00000000 169.00000000   0.26868045
190.00000000 476.00000000  94.00000000   0.16491228
191.00000000 555.00000000  81.00000000   0.12735849
192.00000000 454.00000000  99.00000000   0.17902351
193.00000000 526.00000000 155.00000000   0.22760646
194.00000000 563.00000000 105.00000000   0.15718563
195.00000000 637.00000000  71.00000000   0.10028249
196.00000000 594.00000000  73.00000000   0.10944528
197.00000000 579.00000000 118.00000000   0.16929699
198.00000000 370.00000000 104.00000000   0.21940928
199.00000000 378.00000000 163.00000000   0.30129390
200.00000000 496.00000000  83.00000000   0.14335060
201.00000000 521.00000000  94.00000000   0.15284553
202.00000000 466.00000000 173.00000000   0.27073552
203.00000000 569.00000000 111.00000000   0.16323529
204.00000000 426.00000000  98.00000000   0.18702290
205.00000000 624.00000000 112.00000000   0.15217391
206.00000000 575.00000000 147.00000000   0.20360111
207.00000000 536.00000000 147.00000000   0.21522694
208.00000000 531.00000000 123.00000000   0.18807339
209.00000000 500.00000000  82.00000000   0.14089347
210.00000000 583.00000000 114.00000000   0.16355811
211.00000000 462.00000000 104.00000000   0.18374558
212.00000000 605.00000000 133.00000000   0.18021680
213.00000000 469.00000000 122.00000000   0.20642978
214.00000000 572.00000000  87.00000000   0.13201821
215.00000000 585.00000000 115.00000000   0.16428571
216.00000000 548.00000000 161.00000000   0.22708039
217.00000000 550.00000000 100.00000000   0.15384615
218.00000000 612.00000000 190.00000000   0.23690773
219.00000000 538.00000000  45.00000000   0.07718696
220.00000000 570.00000000 156.00000000   0.21487603
221.00000000 518.00000000 137.00000000   0.20916031
222.00000000 463.00000000 108.00000000   0.18914186
223.00000000 525.00000000  91.00000000   0.14772727
224.00000000 593.00000000 117.00000000   0.16478873
225.00000000 551.00000000 101.00000000   0.15490798
226.00000000 428.00000000 129.00000000   0.23159785
227.00000000 546.00000000  94.00000000   0.14687500
228.00000000 504.00000000  84.00000000   0.14285714
229.00000000 482.00000000 100.00000000   0.17182131
230.00000000 522.00000000 102.00000000   0.16346154
231.00000000 666.00000000 153.00000000   0.18681319
232.00000000 511.00000000 149.00000000   0.22575758
233.00000000 469.00000000 164.00000000   0.25908373
234.00000000 578.00000000 133.00000000   0.18706048
235.00000000 514.00000000 147.00000000   0.22239032
236.00000000 605.00000000 146.00000000   0.19440746
237.00000000 441.00000000 151.00000000   0.25506757
238.00000000 537.00000000 126.00000000   0.19004525
239.00000000 483.00000000 255.00000000   0.34552846
240.00000000 333.00000000 171.00000000   0.33928571
241.00000000 414.00000000  63.00000000   0.13207547
242.00000000 509.00000000 169.00000000   0.24926254
243.00000000 467.00000000 113.00000000   0.19482759
244.00000000 426.00000000  88.00000000   0.17120623
245.00000000 539.00000000  78.00000000   0.12641815
246.00000000 451.00000000 162.00000000   0.26427406
247.00000000 476.00000000 150.00000000   0.23961661
248.00000000 533.00000000 110.00000000   0.17107309
249.00000000 443.00000000 172.00000000   0.27967480
250.00000000 588.00000000 105.00000000   0.15151515
251.00000000 529.00000000 150.00000000   0.22091311
252.00000000 434.00000000  87.00000000   0.16698656
253.00000000 524.00000000 150.00000000   0.22255193
254.00000000 388.00000000 101.00000000   0.20654397
255.00000000 533.00000000  80.00000000   0.13050571
256.00000000 578.00000000 129.00000000   0.18246110
257.00000000 468.00000000 184.00000000   0.28220859
258.00000000 441.00000000 133.00000000   0.23170732
259.00000000 675.00000000 141.00000000   0.17279412
260.00000000 493.00000000 124.00000000   0.20097245
261.00000000 481.00000000 156.00000000   0.24489796
262.00000000 431.00000000 154.00000000   0.26324786
263.00000000 423.00000000 200.00000000   0.32102729
264.00000000 436.00000000  79.00000000   0.15339806
265.00000000 505.00000000 133.00000000   0.20846395
266.00000000 331.00000000 204.00000000   0.38130841
267.00000000 385.00000000 171.00000000   0.30755396
268.00000000 533.00000000  90.00000000   0.14446228
269.00000000 461.00000000 127.00000000   0.21598639
270.00000000 507.00000000 146.00000000   0.22358346
271.00000000 402.00000000 173.00000000   0.30086957
272.00000000 421.00000000  97.00000000   0.18725869
273.00000000 420.00000000 183.00000000   0.30348259
274.00000000 473.00000000 150.00000000   0.24077047
275.00000000 652.00000000 136.00000000   0.17258883
276.00000000 527.00000000 123.00000000   0.18923077
277.00000000 485.00000000  97.00000000   0.16666667
278.00000000 530.00000000 167.00000000   0.23959828
279.00000000 558.00000000  66.00000000   0.10576923
280.00000000 667.00000000  54.00000000   0.07489598
281.00000000 733.00000000 105.00000000   0.12529833
282.00000000 659.00000000  94.00000000   0.12483400
283.00000000 600.00000000  66.00000000   0.09909910
284.00000000 704.00000000   5.00000000   0.00705219
285.00000000 488.00000000  74.00000000   0.13167260
286.00000000 554.00000000  33.00000000   0.05621806
287.00000000 669.00000000  51.00000000   0.07083333
288.00000000 579.00000000  44.00000000   0.07062600
289.00000000 525.00000000  39.00000000   0.06914894
290.00000000 516.00000000  43.00000000   0.07692308
291.00000000 565.00000000  46.00000000   0.07528642
292.00000000 600.00000000  37.00000000   0.05808477
293.00000000 569.00000000  40.00000000   0.06568144
294.00000000 626.00000000  88.00000000   0.12324930
295.00000000 455.00000000  10.00000000   0.02150538
296.00000000 620.00000000  49.00000000   0.07324365
297.00000000 682.00000000  56.00000000   0.07588076
298.00000000 675.00000000  99.00000000   0.12790698
299.00000000 592.00000000  32.00000000   0.05128205
300.00000000 606.00000000  40.00000000   0.06191950
301.00000000 672.00000000  48.00000000   0.06666667
302.00000000 503.00000000  54.00000000   0.09694794
303.00000000 412.00000000  61.00000000   0.12896406
304.00000000 597.00000000  55.00000000   0.08435583
305.00000000 421.00000000  52.00000000   0.10993658
306.00000000 435.00000000  -8.00000000  -0.01873536
307.00000000 491.00000000  24.00000000   0.04660194
308.00000000 445.00000000  15.00000000   0.03260870
309.00000000 606.00000000  77.00000000   0.11273792
310.00000000 617.00000000  30.00000000   0.04636785
311.00000000 479.00000000  23.00000000   0.04581673
312.00000000 673.00000000  30.00000000   0.04267425
313.00000000 622.00000000  14.00000000   0.02201258
314.00000000 629.00000000  80.00000000   0.11283498
315.00000000 522.00000000 146.00000000   0.21856287
316.00000000 606.00000000  76.00000000   0.11143695
317.00000000 535.00000000  31.00000000   0.05477032
318.00000000 432.00000000  14.00000000   0.03139013
319.00000000 550.00000000  56.00000000   0.09240924
320.00000000 704.00000000  64.00000000   0.08333333
321.00000000 679.00000000  46.00000000   0.06344828
322.00000000 620.00000000  -6.00000000  -0.00977199
323.00000000 760.00000000  38.00000000   0.04761905
324.00000000 512.00000000  49.00000000   0.08734403
325.00000000 624.00000000  16.00000000   0.02500000
326.00000000 592.00000000  29.00000000   0.04669887
327.00000000 729.00000000  68.00000000   0.08531995
328.00000000 699.00000000  41.00000000   0.05540541
329.00000000 774.00000000  42.00000000   0.05147059
330.00000000 646.00000000  32.00000000   0.04719764
331.00000000 584.00000000  76.00000000   0.11515152
332.00000000 602.00000000  35.00000000   0.05494505
333.00000000 605.00000000  80.00000000   0.11678832
334.00000000 524.00000000  45.00000000   0.07908612
335.00000000 548.00000000  26.00000000   0.04529617
336.00000000 599.00000000  68.00000000   0.10194903
337.00000000 599.00000000  53.00000000   0.08128834
338.00000000 599.00000000  14.00000000   0.02283850
339.00000000 628.00000000  68.00000000   0.09770115
340.00000000 483.00000000  31.00000000   0.06031128
341.00000000 666.00000000   6.00000000   0.00892857
342.00000000 520.00000000  21.00000000   0.03881701
343.00000000 660.00000000  54.00000000   0.07563025
344.00000000 626.00000000  47.00000000   0.06983655
345.00000000 667.00000000  78.00000000   0.10469799
346.00000000 693.00000000  47.00000000   0.06351351
347.00000000 556.00000000  33.00000000   0.05602716
348.00000000 557.00000000  12.00000000   0.02108963
349.00000000 603.00000000  81.00000000   0.11842105
350.00000000 625.00000000  31.00000000   0.04725610
351.00000000 690.00000000  24.00000000   0.03361345
352.00000000 656.00000000  14.00000000   0.02089552
353.00000000 571.00000000  39.00000000   0.06393443
354.00000000 323.00000000   7.00000000   0.02121212
355.00000000 293.00000000   0.00000000   0.00000000
356.00000000 328.00000000  27.00000000   0.07605634
357.00000000 244.00000000 -30.00000000  -0.14018692
358.00000000 344.00000000  19.00000000   0.05234160
359.00000000 275.00000000  58.00000000   0.17417417
360.00000000 277.00000000  13.00000000   0.04482759
361.00000000 291.00000000  31.00000000   0.09627329
362.00000000 306.00000000  65.00000000   0.17520216
363.00000000 333.00000000  40.00000000   0.10723861
364.00000000 261.00000000  45.00000000   0.14705882
365.00000000 360.00000000  26.00000000   0.06735751
366.00000000 359.00000000   9.00000000   0.02445652
367.00000000 312.00000000  18.00000000   0.05454545
368.00000000 288.00000000 -37.00000000  -0.14741036
369.00000000 269.00000000  54.00000000   0.16718266
370.00000000 368.00000000  14.00000000   0.03664921
371.00000000 347.00000000  -3.00000000  -0.00872093
372.00000000 361.00000000 -17.00000000  -0.04941860
373.00000000 378.00000000   0.00000000   0.00000000
374.00000000 299.00000000   6.00000000   0.01967213
375.00000000 304.00000000  53.00000000   0.14845938
376.00000000 259.00000000  28.00000000   0.09756098
377.00000000 344.00000000  21.00000000   0.05753425
378.00000000 274.00000000  29.00000000   0.09570957
379.00000000 313.00000000   8.00000000   0.02492212
380.00000000 334.00000000 -13.00000000  -0.04049844
381.00000000 328.00000000  -3.00000000  -0.00923077
382.00000000 397.00000000  33.00000000   0.07674419
383.00000000 301.00000000  -9.00000000  -0.03082192
384.00000000 321.00000000  19.00000000   0.05588235
385.00000000 238.00000000  21.00000000   0.08108108
386.00000000 239.00000000  38.00000000   0.13718412
387.00000000 250.00000000 -25.00000000  -0.11111111
388.00000000 324.00000000   4.00000000   0.01219512
389.00000000 286.00000000   9.00000000   0.03050847
390.00000000 314.00000000  15.00000000   0.04559271
391.00000000 258.00000000  11.00000000   0.04089219
392.00000000 308.00000000 -10.00000000  -0.03355705
393.00000000 230.00000000 -19.00000000  -0.09004739
394.00000000 229.00000000 128.00000000   0.35854342
395.00000000 351.00000000  41.00000000   0.10459184
396.00000000 322.00000000  42.00000000   0.11538462
397.00000000 290.00000000  55.00000000   0.15942029
398.00000000 377.00000000  40.00000000   0.09592326
399.00000000 354.00000000  43.00000000   0.10831234
400.00000000 277.00000000  -3.00000000  -0.01094891
401.00000000 293.00000000  -9.00000000  -0.03169014
402.00000000 358.00000000  67.00000000   0.15764706
403.00000000 340.00000000  10.00000000   0.02857143
404.00000000 293.00000000  26.00000000   0.08150470
405.00000000 331.00000000  44.00000000   0.11733333
406.00000000 242.00000000   4.00000000   0.01626016
407.00000000 241.00000000 -13.00000000  -0.05701754
408.00000000 305.00000000  21.00000000   0.06441718
409.00000000 267.00000000  19.00000000   0.06643357
410.00000000 337.00000000 -11.00000000  -0.03374233
411.00000000 331.00000000  20.00000000   0.05698006
412.00000000 341.00000000   8.00000000   0.02292264
413.00000000 260.00000000  -2.00000000  -0.00775194
414.00000000 220.00000000 -38.00000000  -0.20879121
415.00000000 317.00000000  31.00000000   0.08908046
416.00000000 316.00000000  23.00000000   0.06784661
417.00000000 311.00000000 -18.00000000  -0.06143345
418.00000000 297.00000000  34.00000000   0.10271903
419.00000000 276.00000000 -15.00000000  -0.05747126
420.00000000 282.00000000   6.00000000   0.02083333
421.00000000 262.00000000  11.00000000   0.04029304
422.00000000 318.00000000  -2.00000000  -0.00632911
423.00000000 320.00000000   8.00000000   0.02439024
424.00000000 371.00000000   3.00000000   0.00802139
425.00000000 391.00000000 -20.00000000  -0.05390836
426.00000000 251.00000000  -4.00000000  -0.01619433
427.00000000 289.00000000  13.00000000   0.04304636
428.00000000 285.00000000 -25.00000000  -0.09615385
429.00000000 288.00000000  47.00000000   0.14029851
430.00000000 325.00000000  20.00000000   0.05797101
431.00000000 375.00000000   3.00000000   0.00793651
432.00000000 276.00000000  33.00000000   0.10679612
433.00000000 263.00000000  26.00000000   0.08996540
434.00000000 349.00000000  25.00000000   0.06684492
435.00000000 273.00000000  -5.00000000  -0.01865672
436.00000000 309.00000000  -6.00000000  -0.01980198
437.00000000 281.00000000  -2.00000000  -0.00716846
438.00000000 278.00000000  33.00000000   0.10610932
439.00000000 285.00000000 -20.00000000  -0.07547170
440.00000000 346.00000000  12.00000000   0.03351955
441.00000000 308.00000000   5.00000000   0.01597444
442.00000000 376.00000000   3.00000000   0.00791557
443.00000000 327.00000000  11.00000000   0.03254438
444.00000000 351.00000000   8.00000000   0.02228412
445.00000000 331.00000000 -10.00000000  -0.03115265
446.00000000 217.00000000 -17.00000000  -0.08500000
447.00000000 369.00000000   0.00000000   0.00000000
448.00000000 266.00000000 -17.00000000  -0.06827309
449.00000000 272.00000000  19.00000000   0.06529210
450.00000000 206.00000000  30.00000000   0.12711864
451.00000000 260.00000000  -8.00000000  -0.03174603
452.00000000 221.00000000 -30.00000000  -0.15706806
453.00000000 307.00000000  66.00000000   0.17694370
454.00000000 239.00000000 -18.00000000  -0.08144796
455.00000000 277.00000000  -8.00000000  -0.02973978
456.00000000 201.00000000 -18.00000000  -0.09836066
457.00000000 297.00000000 -13.00000000  -0.04577465
458.00000000 272.00000000 -20.00000000  -0.07936508
459.00000000 312.00000000  -1.00000000  -0.00321543
460.00000000 263.00000000  -2.00000000  -0.00766284
461.00000000 354.00000000  10.00000000   0.02747253
462.00000000 209.00000000 -30.00000000  -0.16759777
463.00000000 266.00000000  11.00000000   0.03971119
464.00000000 288.00000000   5.00000000   0.01706485
465.00000000 199.00000000 -26.00000000  -0.15028902
466.00000000 273.00000000  15.00000000   0.05208333
467.00000000 305.00000000 -11.00000000  -0.03741497
468.00000000 255.00000000   3.00000000   0.01162791
469.00000000 251.00000000   3.00000000   0.01181102
470.00000000 265.00000000   1.00000000   0.00375940
471.00000000 329.00000000  21.00000000   0.06000000
472.00000000 267.00000000 -13.00000000  -0.05118110
473.00000000 353.00000000  10.00000000   0.02754821
474.00000000 330.00000000  -9.00000000  -0.02803738
475.00000000 254.00000000 -17.00000000  -0.07172996
476.00000000 291.00000000  -8.00000000  -0.02826855
477.00000000 344.00000000 -17.00000000  -0.05198777
478.00000000 259.00000000 -10.00000000  -0.04016064
479.00000000 432.00000000 -17.00000000  -0.04096386
480.00000000 291.00000000   1.00000000   0.00342466
481.00000000 311.00000000 -14.00000000  -0.04713805
482.00000000 363.00000000  38.00000000   0.09476309
483.00000000 288.00000000 -17.00000000  -0.06273063
484.00000000 211.00000000 -27.00000000  -0.14673913
485.00000000 243.00000000  18.00000000   0.06896552
486.00000000 259.00000000  58.00000000   0.18296530
487.00000000 316.00000000 -40.00000000  -0.14492754
488.00000000 291.00000000 -29.00000000  -0.11068702
489.00000000 197.00000000 -12.00000000  -0.06486486
490.00000000 222.00000000 -25.00000000  -0.12690355
491.00000000 317.00000000   1.00000000   0.00314465
492.00000000 258.00000000 -13.00000000  -0.05306122
493.00000000 249.00000000  -7.00000000  -0.02892562
494.00000000 246.00000000  34.00000000   0.12142857
495.00000000 291.00000000  -2.00000000  -0.00692042
496.00000000 237.00000000   4.00000000   0.01659751
497.00000000 270.00000000   4.00000000   0.01459854
498.00000000 311.00000000  34.00000000   0.09855072
499.00000000 302.00000000 -23.00000000  -0.08243728
500.00000000 273.00000000 -21.00000000  -0.08333333
