# Supplementary material for: Ubiquitin transfer by a RING E3 ligase occurs from a closed E2~ubiquitin conformation
Source: Nat Commun. 2020 Jun 5;11:2846. doi: 10.1038/s41467-020-16666-y (PMC7275055; doi:10.1038/s41467-020-16666-y)
Supplement: Supplementary file 4 — Source Data [file 41467_2020_16666_MOESM4_ESM.zip › Source_Data/Figures/Figure_5/Figure_5a/ASCII_NoRNF4/16_231with_fret.dat]

 30.00000000 109.00000000 262.00000000   0.70619946
 31.00000000 126.00000000 296.00000000   0.70142180
 32.00000000 106.00000000 265.00000000   0.71428571
 33.00000000  70.00000000 356.00000000   0.83568075
 34.00000000  71.00000000 308.00000000   0.81266491
 35.00000000  98.00000000 272.00000000   0.73513514
 36.00000000  49.00000000 229.00000000   0.82374101
 37.00000000  94.00000000 262.00000000   0.73595506
 38.00000000  52.00000000 295.00000000   0.85014409
 39.00000000 110.00000000 274.00000000   0.71354167
 40.00000000 138.00000000 317.00000000   0.69670330
 41.00000000  88.00000000 255.00000000   0.74344023
 42.00000000  70.00000000 275.00000000   0.79710145
 43.00000000  51.00000000 240.00000000   0.82474227
 44.00000000  95.00000000 300.00000000   0.75949367
 45.00000000 142.00000000 231.00000000   0.61930295
 46.00000000 118.00000000 286.00000000   0.70792079
 47.00000000  58.00000000 272.00000000   0.82424242
 48.00000000 131.00000000 307.00000000   0.70091324
 49.00000000  49.00000000 247.00000000   0.83445946
 50.00000000  37.00000000 278.00000000   0.88253968
 51.00000000  53.00000000 263.00000000   0.83227848
 52.00000000  80.00000000 292.00000000   0.78494624
 53.00000000 101.00000000 260.00000000   0.72022161
 54.00000000 102.00000000 300.00000000   0.74626866
 55.00000000 113.00000000 232.00000000   0.67246377
 56.00000000  75.00000000 313.00000000   0.80670103
 57.00000000 132.00000000 260.00000000   0.66326531
 58.00000000 103.00000000 243.00000000   0.70231214
 59.00000000 118.00000000 298.00000000   0.71634615
 60.00000000 111.00000000 209.00000000   0.65312500
 61.00000000  72.00000000 235.00000000   0.76547231
 62.00000000 103.00000000 274.00000000   0.72679045
 63.00000000  79.00000000 257.00000000   0.76488095
 64.00000000  90.00000000 347.00000000   0.79405034
 65.00000000 123.00000000 253.00000000   0.67287234
 66.00000000  50.00000000 230.00000000   0.82142857
 67.00000000 117.00000000 231.00000000   0.66379310
 68.00000000 106.00000000 281.00000000   0.72609819
 69.00000000  99.00000000 255.00000000   0.72033898
 70.00000000 137.00000000 259.00000000   0.65404040
 71.00000000 124.00000000 350.00000000   0.73839662
 72.00000000 206.00000000 231.00000000   0.52860412
 73.00000000  90.00000000 209.00000000   0.69899666
 74.00000000 105.00000000 311.00000000   0.74759615
 75.00000000 160.00000000 225.00000000   0.58441558
 76.00000000 108.00000000 217.00000000   0.66769231
 77.00000000 102.00000000 237.00000000   0.69911504
 78.00000000  85.00000000 244.00000000   0.74164134
 79.00000000 110.00000000 289.00000000   0.72431078
 80.00000000 138.00000000 218.00000000   0.61235955
 81.00000000  76.00000000 223.00000000   0.74581940
 82.00000000  95.00000000 254.00000000   0.72779370
 83.00000000  78.00000000 295.00000000   0.79088472
 84.00000000 116.00000000 262.00000000   0.69312169
 85.00000000 102.00000000 305.00000000   0.74938575
 86.00000000 118.00000000 205.00000000   0.63467492
 87.00000000 210.00000000 281.00000000   0.57230143
 88.00000000 115.00000000 313.00000000   0.73130841
 89.00000000 159.00000000 337.00000000   0.67943548
 90.00000000  85.00000000 287.00000000   0.77150538
 91.00000000 166.00000000 263.00000000   0.61305361
 92.00000000  89.00000000 198.00000000   0.68989547
 93.00000000  99.00000000 323.00000000   0.76540284
 94.00000000 141.00000000 297.00000000   0.67808219
 95.00000000 121.00000000 251.00000000   0.67473118
 96.00000000 131.00000000 380.00000000   0.74363992
 97.00000000  93.00000000 290.00000000   0.75718016
 98.00000000 228.00000000 265.00000000   0.53752535
 99.00000000  94.00000000 290.00000000   0.75520833
100.00000000 143.00000000 278.00000000   0.66033254
101.00000000 119.00000000 219.00000000   0.64792899
102.00000000 108.00000000 296.00000000   0.73267327
103.00000000  66.00000000 307.00000000   0.82305630
104.00000000 124.00000000 301.00000000   0.70823529
105.00000000  93.00000000 312.00000000   0.77037037
106.00000000  72.00000000 300.00000000   0.80645161
107.00000000 159.00000000 408.00000000   0.71957672
108.00000000 134.00000000 261.00000000   0.66075949
109.00000000  87.00000000 315.00000000   0.78358209
110.00000000 137.00000000 367.00000000   0.72817460
111.00000000  95.00000000 287.00000000   0.75130890
112.00000000  84.00000000 139.00000000   0.62331839
113.00000000  59.00000000 273.00000000   0.82228916
114.00000000 121.00000000 254.00000000   0.67733333
115.00000000 147.00000000 284.00000000   0.65893271
116.00000000 101.00000000 290.00000000   0.74168798
117.00000000 113.00000000 293.00000000   0.72167488
118.00000000 121.00000000 347.00000000   0.74145299
119.00000000  51.00000000 277.00000000   0.84451220
120.00000000 108.00000000 249.00000000   0.69747899
121.00000000  81.00000000 252.00000000   0.75675676
122.00000000 124.00000000 227.00000000   0.64672365
123.00000000 151.00000000 218.00000000   0.59078591
124.00000000 132.00000000 312.00000000   0.70270270
125.00000000 112.00000000 311.00000000   0.73522459
126.00000000 132.00000000 259.00000000   0.66240409
127.00000000 121.00000000 319.00000000   0.72500000
128.00000000 114.00000000 320.00000000   0.73732719
129.00000000 111.00000000 278.00000000   0.71465296
130.00000000  87.00000000 263.00000000   0.75142857
131.00000000  43.00000000 236.00000000   0.84587814
132.00000000 125.00000000 370.00000000   0.74747475
133.00000000  51.00000000 292.00000000   0.85131195
134.00000000  98.00000000 289.00000000   0.74677003
135.00000000  97.00000000 315.00000000   0.76456311
136.00000000  93.00000000 306.00000000   0.76691729
137.00000000 132.00000000 231.00000000   0.63636364
138.00000000  96.00000000 219.00000000   0.69523810
139.00000000 137.00000000 235.00000000   0.63172043
140.00000000 101.00000000 210.00000000   0.67524116
141.00000000 151.00000000 331.00000000   0.68672199
142.00000000  80.00000000 226.00000000   0.73856209
143.00000000 138.00000000 344.00000000   0.71369295
144.00000000 123.00000000 353.00000000   0.74159664
145.00000000 169.00000000 230.00000000   0.57644110
146.00000000 121.00000000 194.00000000   0.61587302
147.00000000  73.00000000 255.00000000   0.77743902
148.00000000 105.00000000 255.00000000   0.70833333
149.00000000 124.00000000 197.00000000   0.61370717
150.00000000  70.00000000 331.00000000   0.82543641
151.00000000 122.00000000 261.00000000   0.68146214
152.00000000 133.00000000 165.00000000   0.55369128
153.00000000 140.00000000 264.00000000   0.65346535
154.00000000  99.00000000 260.00000000   0.72423398
155.00000000 154.00000000 269.00000000   0.63593381
156.00000000  99.00000000 339.00000000   0.77397260
157.00000000 124.00000000 235.00000000   0.65459610
158.00000000 134.00000000 146.00000000   0.52142857
159.00000000  77.00000000 208.00000000   0.72982456
160.00000000 114.00000000 278.00000000   0.70918367
161.00000000  76.00000000 221.00000000   0.74410774
162.00000000  64.00000000 188.00000000   0.74603175
163.00000000 175.00000000 176.00000000   0.50142450
164.00000000 125.00000000 231.00000000   0.64887640
165.00000000  79.00000000 284.00000000   0.78236915
166.00000000 130.00000000 302.00000000   0.69907407
167.00000000 116.00000000 227.00000000   0.66180758
168.00000000 123.00000000 347.00000000   0.73829787
169.00000000 109.00000000 261.00000000   0.70540541
170.00000000 101.00000000 207.00000000   0.67207792
171.00000000 103.00000000 246.00000000   0.70487106
172.00000000  67.00000000 273.00000000   0.80294118
173.00000000  91.00000000 219.00000000   0.70645161
174.00000000 151.00000000 208.00000000   0.57938719
175.00000000  86.00000000 189.00000000   0.68727273
176.00000000  64.00000000 227.00000000   0.78006873
177.00000000  83.00000000 328.00000000   0.79805353
178.00000000 109.00000000 285.00000000   0.72335025
179.00000000 147.00000000 263.00000000   0.64146341
180.00000000 120.00000000 238.00000000   0.66480447
181.00000000  69.00000000 258.00000000   0.78899083
182.00000000 105.00000000 197.00000000   0.65231788
183.00000000 109.00000000 228.00000000   0.67655786
184.00000000 109.00000000 203.00000000   0.65064103
185.00000000 125.00000000 162.00000000   0.56445993
186.00000000 147.00000000 296.00000000   0.66817156
187.00000000 121.00000000 300.00000000   0.71258907
188.00000000  73.00000000 268.00000000   0.78592375
189.00000000  71.00000000 340.00000000   0.82725061
190.00000000  69.00000000 220.00000000   0.76124567
191.00000000  71.00000000 217.00000000   0.75347222
192.00000000  94.00000000 222.00000000   0.70253165
193.00000000  89.00000000 255.00000000   0.74127907
194.00000000 119.00000000 306.00000000   0.72000000
195.00000000  55.00000000 173.00000000   0.75877193
196.00000000  65.00000000 238.00000000   0.78547855
197.00000000  89.00000000 348.00000000   0.79633867
198.00000000  80.00000000 250.00000000   0.75757576
199.00000000  46.00000000 262.00000000   0.85064935
200.00000000 104.00000000 270.00000000   0.72192513
201.00000000 147.00000000 218.00000000   0.59726027
202.00000000 116.00000000 218.00000000   0.65269461
203.00000000 126.00000000 261.00000000   0.67441860
204.00000000 224.00000000 244.00000000   0.52136752
205.00000000 130.00000000 262.00000000   0.66836735
206.00000000 124.00000000 243.00000000   0.66212534
207.00000000  73.00000000 191.00000000   0.72348485
208.00000000 131.00000000 289.00000000   0.68809524
209.00000000  91.00000000 315.00000000   0.77586207
210.00000000 158.00000000 260.00000000   0.62200957
211.00000000 133.00000000 248.00000000   0.65091864
212.00000000  91.00000000 258.00000000   0.73925501
213.00000000 105.00000000 202.00000000   0.65798046
214.00000000  86.00000000 260.00000000   0.75144509
215.00000000 101.00000000 237.00000000   0.70118343
216.00000000 139.00000000 250.00000000   0.64267352
217.00000000 155.00000000 234.00000000   0.60154242
218.00000000  92.00000000 110.00000000   0.54455446
219.00000000 105.00000000 195.00000000   0.65000000
220.00000000 102.00000000 285.00000000   0.73643411
221.00000000 120.00000000 286.00000000   0.70443350
222.00000000 125.00000000 300.00000000   0.70588235
223.00000000 113.00000000 282.00000000   0.71392405
224.00000000  86.00000000 274.00000000   0.76111111
225.00000000  81.00000000 269.00000000   0.76857143
226.00000000  39.00000000 291.00000000   0.88181818
227.00000000 132.00000000 252.00000000   0.65625000
228.00000000 136.00000000 251.00000000   0.64857881
229.00000000 153.00000000 226.00000000   0.59630607
230.00000000 133.00000000 241.00000000   0.64438503
231.00000000 152.00000000 219.00000000   0.59029650
232.00000000  84.00000000 224.00000000   0.72727273
233.00000000  99.00000000 217.00000000   0.68670886
234.00000000 105.00000000 261.00000000   0.71311475
235.00000000  99.00000000 187.00000000   0.65384615
236.00000000  37.00000000 220.00000000   0.85603113
237.00000000 139.00000000 163.00000000   0.53973510
238.00000000 200.00000000 196.00000000   0.49494949
239.00000000  68.00000000 268.00000000   0.79761905
240.00000000  81.00000000 234.00000000   0.74285714
241.00000000  67.00000000 238.00000000   0.78032787
242.00000000  91.00000000 234.00000000   0.72000000
243.00000000 102.00000000 252.00000000   0.71186441
244.00000000  90.00000000 154.00000000   0.63114754
245.00000000 106.00000000 177.00000000   0.62544170
246.00000000  60.00000000 230.00000000   0.79310345
247.00000000  80.00000000 202.00000000   0.71631206
248.00000000 115.00000000 243.00000000   0.67877095
249.00000000  98.00000000 260.00000000   0.72625698
250.00000000 112.00000000 223.00000000   0.66567164
251.00000000 105.00000000 144.00000000   0.57831325
252.00000000 118.00000000 211.00000000   0.64133739
253.00000000 103.00000000 323.00000000   0.75821596
254.00000000 176.00000000 198.00000000   0.52941176
255.00000000  94.00000000 228.00000000   0.70807453
256.00000000  95.00000000 276.00000000   0.74393531
257.00000000 116.00000000 247.00000000   0.68044077
258.00000000 102.00000000 249.00000000   0.70940171
259.00000000 112.00000000 261.00000000   0.69973190
260.00000000 110.00000000 273.00000000   0.71279373
261.00000000  70.00000000 218.00000000   0.75694444
262.00000000 134.00000000 185.00000000   0.57993730
263.00000000  69.00000000 201.00000000   0.74444444
264.00000000 103.00000000 257.00000000   0.71388889
265.00000000  61.00000000 226.00000000   0.78745645
266.00000000  73.00000000 231.00000000   0.75986842
267.00000000  67.00000000 237.00000000   0.77960526
268.00000000  98.00000000 234.00000000   0.70481928
269.00000000  93.00000000 213.00000000   0.69607843
270.00000000 116.00000000 161.00000000   0.58122744
271.00000000  85.00000000 249.00000000   0.74550898
272.00000000  85.00000000 136.00000000   0.61538462
273.00000000 123.00000000 245.00000000   0.66576087
274.00000000  98.00000000 282.00000000   0.74210526
275.00000000 100.00000000 172.00000000   0.63235294
276.00000000 120.00000000 283.00000000   0.70223325
277.00000000  63.00000000 183.00000000   0.74390244
278.00000000 164.00000000 138.00000000   0.45695364
279.00000000  73.00000000 191.00000000   0.72348485
280.00000000  56.00000000 243.00000000   0.81270903
281.00000000  99.00000000 244.00000000   0.71137026
282.00000000 137.00000000 200.00000000   0.59347181
283.00000000  77.00000000 255.00000000   0.76807229
284.00000000 102.00000000 270.00000000   0.72580645
285.00000000  75.00000000 237.00000000   0.75961538
286.00000000  37.00000000 267.00000000   0.87828947
287.00000000  92.00000000 271.00000000   0.74655647
288.00000000 110.00000000 333.00000000   0.75169300
289.00000000  75.00000000 244.00000000   0.76489028
290.00000000  71.00000000 275.00000000   0.79479769
291.00000000 129.00000000 252.00000000   0.66141732
292.00000000 152.00000000 242.00000000   0.61421320
293.00000000 124.00000000 186.00000000   0.60000000
294.00000000  77.00000000 209.00000000   0.73076923
295.00000000  79.00000000 200.00000000   0.71684588
296.00000000  84.00000000 185.00000000   0.68773234
297.00000000  76.00000000 168.00000000   0.68852459
298.00000000 105.00000000 199.00000000   0.65460526
299.00000000 101.00000000 232.00000000   0.69669670
300.00000000  40.00000000 231.00000000   0.85239852
301.00000000 125.00000000 303.00000000   0.70794393
302.00000000 140.00000000 268.00000000   0.65686275
303.00000000 112.00000000 310.00000000   0.73459716
304.00000000  84.00000000 263.00000000   0.75792507
305.00000000 107.00000000 200.00000000   0.65146580
306.00000000  74.00000000 191.00000000   0.72075472
307.00000000  36.00000000 246.00000000   0.87234043
308.00000000 119.00000000 244.00000000   0.67217631
309.00000000 128.00000000 245.00000000   0.65683646
310.00000000  78.00000000 304.00000000   0.79581152
311.00000000  67.00000000 236.00000000   0.77887789
312.00000000  65.00000000 231.00000000   0.78040541
313.00000000 129.00000000 225.00000000   0.63559322
314.00000000 147.00000000 240.00000000   0.62015504
315.00000000  76.00000000 265.00000000   0.77712610
316.00000000 155.00000000 199.00000000   0.56214689
317.00000000  76.00000000 331.00000000   0.81326781
318.00000000 162.00000000 264.00000000   0.61971831
319.00000000 160.00000000 209.00000000   0.56639566
320.00000000  76.00000000 272.00000000   0.78160920
321.00000000  95.00000000 191.00000000   0.66783217
322.00000000 160.00000000 169.00000000   0.51367781
323.00000000  54.00000000 299.00000000   0.84702550
324.00000000  69.00000000 212.00000000   0.75444840
325.00000000 125.00000000 256.00000000   0.67191601
326.00000000 162.00000000 236.00000000   0.59296482
327.00000000  91.00000000 274.00000000   0.75068493
328.00000000  89.00000000 261.00000000   0.74571429
329.00000000 162.00000000 285.00000000   0.63758389
330.00000000  58.00000000 249.00000000   0.81107492
331.00000000  75.00000000 283.00000000   0.79050279
332.00000000  84.00000000 259.00000000   0.75510204
333.00000000  79.00000000 218.00000000   0.73400673
334.00000000  93.00000000 247.00000000   0.72647059
335.00000000 136.00000000 194.00000000   0.58787879
336.00000000  69.00000000 222.00000000   0.76288660
337.00000000 100.00000000 166.00000000   0.62406015
338.00000000  98.00000000 233.00000000   0.70392749
339.00000000 121.00000000 190.00000000   0.61093248
340.00000000 112.00000000 257.00000000   0.69647696
341.00000000 120.00000000 234.00000000   0.66101695
342.00000000 112.00000000 216.00000000   0.65853659
343.00000000 160.00000000 220.00000000   0.57894737
344.00000000 132.00000000 242.00000000   0.64705882
345.00000000  63.00000000 179.00000000   0.73966942
346.00000000  67.00000000 297.00000000   0.81593407
347.00000000 100.00000000 303.00000000   0.75186104
348.00000000  54.00000000 203.00000000   0.78988327
349.00000000 125.00000000 221.00000000   0.63872832
350.00000000  85.00000000 225.00000000   0.72580645
351.00000000  68.00000000 250.00000000   0.78616352
352.00000000  75.00000000 232.00000000   0.75570033
353.00000000 108.00000000 273.00000000   0.71653543
354.00000000 420.00000000  61.00000000   0.12681913
355.00000000 385.00000000  24.00000000   0.05867971
356.00000000 401.00000000   5.00000000   0.01231527
357.00000000 443.00000000   6.00000000   0.01336303
358.00000000 427.00000000  22.00000000   0.04899777
359.00000000 317.00000000   7.00000000   0.02160494
360.00000000 321.00000000  38.00000000   0.10584958
361.00000000 235.00000000   9.00000000   0.03688525
362.00000000 355.00000000  73.00000000   0.17056075
363.00000000 246.00000000  22.00000000   0.08208955
364.00000000 324.00000000  37.00000000   0.10249307
365.00000000 334.00000000  42.00000000   0.11170213
366.00000000 325.00000000  29.00000000   0.08192090
367.00000000 308.00000000  17.00000000   0.05230769
368.00000000 272.00000000  38.00000000   0.12258065
369.00000000 395.00000000  39.00000000   0.08986175
370.00000000 210.00000000  59.00000000   0.21933086
371.00000000 320.00000000  40.00000000   0.11111111
372.00000000 278.00000000  -5.00000000  -0.01831502
373.00000000 301.00000000  81.00000000   0.21204188
374.00000000 250.00000000  -5.00000000  -0.02040816
375.00000000 309.00000000  53.00000000   0.14640884
376.00000000 344.00000000  22.00000000   0.06010929
377.00000000 391.00000000   5.00000000   0.01262626
378.00000000 257.00000000  15.00000000   0.05514706
379.00000000 353.00000000  48.00000000   0.11970075
380.00000000 313.00000000  43.00000000   0.12078652
381.00000000 301.00000000  73.00000000   0.19518717
382.00000000 222.00000000  18.00000000   0.07500000
383.00000000 322.00000000  73.00000000   0.18481013
384.00000000 244.00000000  32.00000000   0.11594203
385.00000000 306.00000000  69.00000000   0.18400000
386.00000000 324.00000000  59.00000000   0.15404700
387.00000000 230.00000000  69.00000000   0.23076923
388.00000000 342.00000000  14.00000000   0.03932584
389.00000000 334.00000000  22.00000000   0.06179775
390.00000000 278.00000000 -14.00000000  -0.05303030
391.00000000 212.00000000  71.00000000   0.25088339
392.00000000 351.00000000  27.00000000   0.07142857
393.00000000 258.00000000  28.00000000   0.09790210
394.00000000 385.00000000  50.00000000   0.11494253
395.00000000 261.00000000   8.00000000   0.02973978
396.00000000 282.00000000  12.00000000   0.04081633
397.00000000 386.00000000  28.00000000   0.06763285
398.00000000 287.00000000  17.00000000   0.05592105
399.00000000 284.00000000  10.00000000   0.03401361
400.00000000 279.00000000  22.00000000   0.07308970
401.00000000 292.00000000  39.00000000   0.11782477
402.00000000 296.00000000  78.00000000   0.20855615
403.00000000 245.00000000 -30.00000000  -0.13953488
404.00000000 213.00000000  38.00000000   0.15139442
405.00000000 364.00000000  48.00000000   0.11650485
406.00000000 319.00000000  38.00000000   0.10644258
407.00000000 379.00000000  32.00000000   0.07785888
408.00000000 388.00000000  46.00000000   0.10599078
409.00000000 276.00000000  40.00000000   0.12658228
410.00000000 317.00000000  55.00000000   0.14784946
411.00000000 273.00000000  -6.00000000  -0.02247191
412.00000000 230.00000000  57.00000000   0.19860627
413.00000000 283.00000000  60.00000000   0.17492711
414.00000000 405.00000000  34.00000000   0.07744875
415.00000000 273.00000000  35.00000000   0.11363636
416.00000000 300.00000000  46.00000000   0.13294798
417.00000000 468.00000000  44.00000000   0.08593750
418.00000000 383.00000000  28.00000000   0.06812652
419.00000000 458.00000000 -22.00000000  -0.05045872
420.00000000 482.00000000  15.00000000   0.03018109
421.00000000 425.00000000  16.00000000   0.03628118
422.00000000 409.00000000  35.00000000   0.07882883
423.00000000 436.00000000  81.00000000   0.15667311
424.00000000 427.00000000  36.00000000   0.07775378
425.00000000 412.00000000  68.00000000   0.14166667
426.00000000 456.00000000  92.00000000   0.16788321
427.00000000 521.00000000  -2.00000000  -0.00385356
428.00000000 398.00000000  81.00000000   0.16910230
429.00000000 350.00000000  51.00000000   0.12718204
430.00000000 323.00000000  47.00000000   0.12702703
431.00000000 413.00000000  58.00000000   0.12314225
432.00000000 463.00000000  59.00000000   0.11302682
433.00000000 362.00000000  65.00000000   0.15222482
434.00000000 453.00000000  45.00000000   0.09036145
435.00000000 409.00000000  75.00000000   0.15495868
436.00000000 508.00000000  67.00000000   0.11652174
437.00000000 420.00000000  12.00000000   0.02777778
438.00000000 506.00000000  81.00000000   0.13798978
439.00000000 380.00000000  62.00000000   0.14027149
440.00000000 501.00000000  -4.00000000  -0.00804829
441.00000000 432.00000000  59.00000000   0.12016293
442.00000000 471.00000000  40.00000000   0.07827789
443.00000000 411.00000000  14.00000000   0.03294118
444.00000000 444.00000000  58.00000000   0.11553785
445.00000000 410.00000000  59.00000000   0.12579957
446.00000000 399.00000000  35.00000000   0.08064516
447.00000000 390.00000000  78.00000000   0.16666667
448.00000000 433.00000000  39.00000000   0.08262712
449.00000000 426.00000000  62.00000000   0.12704918
450.00000000 413.00000000  86.00000000   0.17234469
451.00000000 419.00000000  -1.00000000  -0.00239234
452.00000000 391.00000000  16.00000000   0.03931204
453.00000000 468.00000000  17.00000000   0.03505155
454.00000000 368.00000000  37.00000000   0.09135802
455.00000000 413.00000000  24.00000000   0.05491991
456.00000000 467.00000000  43.00000000   0.08431373
457.00000000 431.00000000  81.00000000   0.15820313
458.00000000 477.00000000  43.00000000   0.08269231
459.00000000 494.00000000  42.00000000   0.07835821
460.00000000 436.00000000  45.00000000   0.09355509
461.00000000 478.00000000  46.00000000   0.08778626
462.00000000 470.00000000  99.00000000   0.17398946
463.00000000 339.00000000  35.00000000   0.09358289
464.00000000 382.00000000  46.00000000   0.10747664
465.00000000 434.00000000  49.00000000   0.10144928
466.00000000 382.00000000  72.00000000   0.15859031
467.00000000 518.00000000  37.00000000   0.06666667
468.00000000 360.00000000  29.00000000   0.07455013
469.00000000 383.00000000  98.00000000   0.20374220
470.00000000 367.00000000  16.00000000   0.04177546
471.00000000 328.00000000   9.00000000   0.02670623
472.00000000 330.00000000  35.00000000   0.09589041
473.00000000 535.00000000  46.00000000   0.07917384
474.00000000 401.00000000  58.00000000   0.12636166
475.00000000 376.00000000  89.00000000   0.19139785
476.00000000 423.00000000  60.00000000   0.12422360
477.00000000 328.00000000  73.00000000   0.18204489
478.00000000 422.00000000  33.00000000   0.07252747
479.00000000 390.00000000  66.00000000   0.14473684
480.00000000 387.00000000  48.00000000   0.11034483
481.00000000 435.00000000  -9.00000000  -0.02112676
482.00000000 505.00000000  27.00000000   0.05075188
483.00000000 489.00000000  23.00000000   0.04492188
484.00000000 468.00000000  54.00000000   0.10344828
485.00000000 515.00000000  50.00000000   0.08849558
486.00000000 480.00000000  56.00000000   0.10447761
487.00000000 438.00000000  81.00000000   0.15606936
488.00000000 414.00000000  60.00000000   0.12658228
489.00000000 444.00000000  97.00000000   0.17929760
490.00000000 529.00000000  64.00000000   0.10792580
491.00000000 457.00000000  19.00000000   0.03991597
492.00000000 505.00000000  12.00000000   0.02321083
493.00000000 429.00000000   2.00000000   0.00464037
494.00000000 372.00000000  32.00000000   0.07920792
495.00000000 448.00000000  60.00000000   0.11811024
496.00000000 437.00000000  83.00000000   0.15961538
497.00000000 424.00000000  63.00000000   0.12936345
498.00000000 487.00000000  57.00000000   0.10477941
499.00000000 459.00000000  53.00000000   0.10351563
500.00000000 408.00000000  99.00000000   0.19526627
