# Supplementary material for: Ubiquitin transfer by a RING E3 ligase occurs from a closed E2~ubiquitin conformation
Source: Nat Commun. 2020 Jun 5;11:2846. doi: 10.1038/s41467-020-16666-y (PMC7275055; doi:10.1038/s41467-020-16666-y)
Supplement: Supplementary file 4 — Source Data [file 41467_2020_16666_MOESM4_ESM.zip › Source_Data/Figures/Figure_5/Figure_5a/ASCII_NoRNF4/16_232with_fret.dat]

 30.00000000 132.00000000  67.00000000   0.33668342
 31.00000000 118.00000000  81.00000000   0.40703518
 32.00000000  80.00000000  84.00000000   0.51219512
 33.00000000 145.00000000 154.00000000   0.51505017
 34.00000000 227.00000000  88.00000000   0.27936508
 35.00000000 143.00000000 140.00000000   0.49469965
 36.00000000 185.00000000 110.00000000   0.37288136
 37.00000000 235.00000000  94.00000000   0.28571429
 38.00000000 231.00000000  93.00000000   0.28703704
 39.00000000 163.00000000  84.00000000   0.34008097
 40.00000000 130.00000000  64.00000000   0.32989691
 41.00000000 115.00000000  88.00000000   0.43349754
 42.00000000 187.00000000 107.00000000   0.36394558
 43.00000000 183.00000000  88.00000000   0.32472325
 44.00000000 204.00000000 166.00000000   0.44864865
 45.00000000 140.00000000  79.00000000   0.36073059
 46.00000000 114.00000000 134.00000000   0.54032258
 47.00000000 109.00000000 115.00000000   0.51339286
 48.00000000 167.00000000  58.00000000   0.25777778
 49.00000000 146.00000000 117.00000000   0.44486692
 50.00000000  73.00000000  75.00000000   0.50675676
 51.00000000  94.00000000  77.00000000   0.45029240
 52.00000000 193.00000000 100.00000000   0.34129693
 53.00000000 134.00000000 138.00000000   0.50735294
 54.00000000 138.00000000  66.00000000   0.32352941
 55.00000000 124.00000000 138.00000000   0.52671756
 56.00000000  50.00000000 173.00000000   0.77578475
 57.00000000 145.00000000  84.00000000   0.36681223
 58.00000000 125.00000000 164.00000000   0.56747405
 59.00000000 154.00000000  67.00000000   0.30316742
 60.00000000  83.00000000 105.00000000   0.55851064
 61.00000000 132.00000000 119.00000000   0.47410359
 62.00000000 144.00000000  31.00000000   0.17714286
 63.00000000 158.00000000  82.00000000   0.34166667
 64.00000000 229.00000000  51.00000000   0.18214286
 65.00000000 121.00000000  46.00000000   0.27544910
 66.00000000 117.00000000 101.00000000   0.46330275
 67.00000000 220.00000000 129.00000000   0.36962751
 68.00000000 141.00000000  98.00000000   0.41004184
 69.00000000 139.00000000 131.00000000   0.48518519
 70.00000000 229.00000000  58.00000000   0.20209059
 71.00000000 306.00000000  82.00000000   0.21134021
 72.00000000 268.00000000 117.00000000   0.30389610
 73.00000000 132.00000000  66.00000000   0.33333333
 74.00000000 139.00000000  97.00000000   0.41101695
 75.00000000 186.00000000  56.00000000   0.23140496
 76.00000000 265.00000000 103.00000000   0.27989130
 77.00000000 161.00000000  96.00000000   0.37354086
 78.00000000 131.00000000 140.00000000   0.51660517
 79.00000000  77.00000000  70.00000000   0.47619048
 80.00000000 113.00000000  91.00000000   0.44607843
 81.00000000 118.00000000 135.00000000   0.53359684
 82.00000000 162.00000000  90.00000000   0.35714286
 83.00000000 194.00000000  83.00000000   0.29963899
 84.00000000 185.00000000 115.00000000   0.38333333
 85.00000000 213.00000000  62.00000000   0.22545455
 86.00000000 210.00000000  78.00000000   0.27083333
 87.00000000 207.00000000 127.00000000   0.38023952
 88.00000000 169.00000000  61.00000000   0.26521739
 89.00000000 179.00000000 125.00000000   0.41118421
 90.00000000 131.00000000  85.00000000   0.39351852
 91.00000000 134.00000000  69.00000000   0.33990148
 92.00000000 201.00000000 118.00000000   0.36990596
 93.00000000  80.00000000  58.00000000   0.42028986
 94.00000000 143.00000000  95.00000000   0.39915966
 95.00000000 161.00000000  86.00000000   0.34817814
 96.00000000 149.00000000  85.00000000   0.36324786
 97.00000000 149.00000000  84.00000000   0.36051502
 98.00000000 118.00000000  75.00000000   0.38860104
 99.00000000 194.00000000  83.00000000   0.29963899
100.00000000 113.00000000  69.00000000   0.37912088
101.00000000 145.00000000 103.00000000   0.41532258
102.00000000 120.00000000  70.00000000   0.36842105
103.00000000 188.00000000  54.00000000   0.22314050
104.00000000 161.00000000  45.00000000   0.21844660
105.00000000 156.00000000  75.00000000   0.32467532
106.00000000 138.00000000 136.00000000   0.49635036
107.00000000 141.00000000  89.00000000   0.38695652
108.00000000 141.00000000 104.00000000   0.42448980
109.00000000  31.00000000  66.00000000   0.68041237
110.00000000  96.00000000  97.00000000   0.50259067
111.00000000 176.00000000  43.00000000   0.19634703
112.00000000 134.00000000 107.00000000   0.44398340
113.00000000 135.00000000  70.00000000   0.34146341
114.00000000 114.00000000  95.00000000   0.45454545
115.00000000 182.00000000  79.00000000   0.30268199
116.00000000 145.00000000  82.00000000   0.36123348
117.00000000 181.00000000 147.00000000   0.44817073
118.00000000 122.00000000  51.00000000   0.29479769
119.00000000 124.00000000  98.00000000   0.44144144
120.00000000 162.00000000  51.00000000   0.23943662
121.00000000 161.00000000 107.00000000   0.39925373
122.00000000 111.00000000  56.00000000   0.33532934
123.00000000 109.00000000 106.00000000   0.49302326
124.00000000 170.00000000 112.00000000   0.39716312
125.00000000 154.00000000  85.00000000   0.35564854
126.00000000 163.00000000  50.00000000   0.23474178
127.00000000 189.00000000  61.00000000   0.24400000
128.00000000 178.00000000  36.00000000   0.16822430
129.00000000 171.00000000  76.00000000   0.30769231
130.00000000 151.00000000  77.00000000   0.33771930
131.00000000 116.00000000  98.00000000   0.45794393
132.00000000 162.00000000 101.00000000   0.38403042
133.00000000 130.00000000  95.00000000   0.42222222
134.00000000 182.00000000  51.00000000   0.21888412
135.00000000  85.00000000  80.00000000   0.48484848
136.00000000 180.00000000  42.00000000   0.18918919
137.00000000 189.00000000  68.00000000   0.26459144
138.00000000 115.00000000  95.00000000   0.45238095
139.00000000 125.00000000  51.00000000   0.28977273
140.00000000 102.00000000  90.00000000   0.46875000
141.00000000 176.00000000 109.00000000   0.38245614
142.00000000 205.00000000  70.00000000   0.25454545
143.00000000 185.00000000  47.00000000   0.20258621
144.00000000 187.00000000  88.00000000   0.32000000
145.00000000 151.00000000  85.00000000   0.36016949
146.00000000 206.00000000  98.00000000   0.32236842
147.00000000 121.00000000  49.00000000   0.28823529
148.00000000 152.00000000  76.00000000   0.33333333
149.00000000 134.00000000  86.00000000   0.39090909
150.00000000 159.00000000  36.00000000   0.18461538
151.00000000  74.00000000  82.00000000   0.52564103
152.00000000 191.00000000  92.00000000   0.32508834
153.00000000 161.00000000  53.00000000   0.24766355
154.00000000 193.00000000  89.00000000   0.31560284
155.00000000 113.00000000  63.00000000   0.35795455
156.00000000 156.00000000  71.00000000   0.31277533
157.00000000 153.00000000  38.00000000   0.19895288
158.00000000 202.00000000  77.00000000   0.27598566
159.00000000  71.00000000  59.00000000   0.45384615
160.00000000 121.00000000  21.00000000   0.14788732
161.00000000 158.00000000  46.00000000   0.22549020
162.00000000 125.00000000  45.00000000   0.26470588
163.00000000 140.00000000 103.00000000   0.42386831
164.00000000 199.00000000  40.00000000   0.16736402
165.00000000 289.00000000  55.00000000   0.15988372
166.00000000 154.00000000 110.00000000   0.41666667
167.00000000 122.00000000  34.00000000   0.21794872
168.00000000 125.00000000  45.00000000   0.26470588
169.00000000 147.00000000  72.00000000   0.32876712
170.00000000 149.00000000  37.00000000   0.19892473
171.00000000  97.00000000  83.00000000   0.46111111
172.00000000 119.00000000  65.00000000   0.35326087
173.00000000 131.00000000  66.00000000   0.33502538
174.00000000 150.00000000  62.00000000   0.29245283
175.00000000 132.00000000  48.00000000   0.26666667
176.00000000 160.00000000 130.00000000   0.44827586
177.00000000 181.00000000  77.00000000   0.29844961
178.00000000 123.00000000  45.00000000   0.26785714
179.00000000 163.00000000  89.00000000   0.35317460
180.00000000 181.00000000  52.00000000   0.22317597
181.00000000 272.00000000 120.00000000   0.30612245
182.00000000 200.00000000  64.00000000   0.24242424
183.00000000 237.00000000  78.00000000   0.24761905
184.00000000 316.00000000  40.00000000   0.11235955
185.00000000 188.00000000  71.00000000   0.27413127
186.00000000 122.00000000  76.00000000   0.38383838
187.00000000 207.00000000  75.00000000   0.26595745
188.00000000 169.00000000  87.00000000   0.33984375
189.00000000 146.00000000 111.00000000   0.43190661
190.00000000 166.00000000  27.00000000   0.13989637
191.00000000 131.00000000 121.00000000   0.48015873
192.00000000 128.00000000  43.00000000   0.25146199
193.00000000 138.00000000  67.00000000   0.32682927
194.00000000 174.00000000  59.00000000   0.25321888
195.00000000 187.00000000  68.00000000   0.26666667
196.00000000 147.00000000  78.00000000   0.34666667
197.00000000 111.00000000  71.00000000   0.39010989
198.00000000 138.00000000  48.00000000   0.25806452
199.00000000 164.00000000 101.00000000   0.38113208
200.00000000 188.00000000  88.00000000   0.31884058
201.00000000  69.00000000  81.00000000   0.54000000
202.00000000 190.00000000  39.00000000   0.17030568
203.00000000 153.00000000 122.00000000   0.44363636
204.00000000 111.00000000 144.00000000   0.56470588
205.00000000 186.00000000  75.00000000   0.28735632
206.00000000 242.00000000  78.00000000   0.24375000
207.00000000 232.00000000  32.00000000   0.12121212
208.00000000 155.00000000  45.00000000   0.22500000
209.00000000 146.00000000  94.00000000   0.39166667
210.00000000 179.00000000  64.00000000   0.26337449
211.00000000 156.00000000  96.00000000   0.38095238
212.00000000 201.00000000  18.00000000   0.08219178
213.00000000 182.00000000 104.00000000   0.36363636
214.00000000 156.00000000  37.00000000   0.19170984
215.00000000 130.00000000  15.00000000   0.10344828
216.00000000  99.00000000 109.00000000   0.52403846
217.00000000 138.00000000  46.00000000   0.25000000
218.00000000 251.00000000  25.00000000   0.09057971
219.00000000 408.00000000  15.00000000   0.03546099
220.00000000 424.00000000  25.00000000   0.05567929
221.00000000 321.00000000  10.00000000   0.03021148
222.00000000 482.00000000  32.00000000   0.06225681
223.00000000 403.00000000  35.00000000   0.07990868
224.00000000 385.00000000  40.00000000   0.09411765
225.00000000 339.00000000  29.00000000   0.07880435
226.00000000 395.00000000  45.00000000   0.10227273
227.00000000 352.00000000  16.00000000   0.04347826
228.00000000 422.00000000   0.00000000   0.00000000
229.00000000 374.00000000   0.00000000   0.00000000
230.00000000 459.00000000  -9.00000000  -0.02000000
231.00000000 421.00000000   4.00000000   0.00941176
232.00000000 279.00000000  34.00000000   0.10862620
233.00000000 441.00000000   9.00000000   0.02000000
234.00000000 420.00000000  36.00000000   0.07894737
235.00000000 429.00000000 -15.00000000  -0.03623188
236.00000000 432.00000000 -15.00000000  -0.03597122
237.00000000 445.00000000  26.00000000   0.05520170
238.00000000 304.00000000   9.00000000   0.02875399
239.00000000 341.00000000  14.00000000   0.03943662
240.00000000 403.00000000  -2.00000000  -0.00498753
241.00000000 418.00000000   3.00000000   0.00712589
242.00000000 334.00000000  12.00000000   0.03468208
243.00000000 312.00000000  47.00000000   0.13091922
244.00000000 403.00000000  44.00000000   0.09843400
245.00000000 281.00000000  22.00000000   0.07260726
246.00000000 386.00000000  23.00000000   0.05623472
247.00000000 433.00000000  -6.00000000  -0.01405152
248.00000000 469.00000000  39.00000000   0.07677165
249.00000000 419.00000000  58.00000000   0.12159329
250.00000000 450.00000000 -10.00000000  -0.02272727
251.00000000 349.00000000  12.00000000   0.03324100
252.00000000 362.00000000  25.00000000   0.06459948
253.00000000 451.00000000   2.00000000   0.00441501
254.00000000 375.00000000  50.00000000   0.11764706
255.00000000 448.00000000  35.00000000   0.07246377
256.00000000 428.00000000 -31.00000000  -0.07808564
257.00000000 376.00000000  41.00000000   0.09832134
258.00000000 392.00000000   2.00000000   0.00507614
259.00000000 433.00000000 -16.00000000  -0.03836930
260.00000000 368.00000000   4.00000000   0.01075269
261.00000000 415.00000000 -17.00000000  -0.04271357
262.00000000 316.00000000  -4.00000000  -0.01282051
263.00000000 429.00000000  21.00000000   0.04666667
264.00000000 367.00000000  15.00000000   0.03926702
265.00000000 322.00000000   0.00000000   0.00000000
266.00000000 347.00000000  20.00000000   0.05449591
267.00000000 445.00000000   5.00000000   0.01111111
268.00000000 514.00000000   2.00000000   0.00387597
269.00000000 404.00000000  27.00000000   0.06264501
270.00000000 476.00000000  -1.00000000  -0.00210526
271.00000000 436.00000000 -18.00000000  -0.04306220
272.00000000 356.00000000   4.00000000   0.01111111
273.00000000 398.00000000  32.00000000   0.07441860
274.00000000 480.00000000 -15.00000000  -0.03225806
275.00000000 445.00000000  14.00000000   0.03050109
276.00000000 392.00000000   1.00000000   0.00254453
277.00000000 364.00000000  13.00000000   0.03448276
278.00000000 415.00000000  -6.00000000  -0.01466993
279.00000000 398.00000000 -37.00000000  -0.10249307
280.00000000 431.00000000  15.00000000   0.03363229
281.00000000 384.00000000 -14.00000000  -0.03783784
282.00000000 453.00000000   8.00000000   0.01735358
283.00000000 428.00000000   3.00000000   0.00696056
284.00000000 407.00000000 -27.00000000  -0.07105263
285.00000000 373.00000000  10.00000000   0.02610966
286.00000000 372.00000000  -6.00000000  -0.01639344
287.00000000 408.00000000 -11.00000000  -0.02770781
288.00000000 378.00000000 -11.00000000  -0.02997275
289.00000000 445.00000000   7.00000000   0.01548673
290.00000000 476.00000000  15.00000000   0.03054990
291.00000000 332.00000000  -1.00000000  -0.00302115
292.00000000 357.00000000  68.00000000   0.16000000
293.00000000 387.00000000  25.00000000   0.06067961
294.00000000 458.00000000 -44.00000000  -0.10628019
295.00000000 430.00000000  60.00000000   0.12244898
296.00000000 458.00000000  21.00000000   0.04384134
297.00000000 427.00000000  19.00000000   0.04260090
298.00000000 391.00000000  49.00000000   0.11136364
299.00000000 455.00000000   8.00000000   0.01727862
300.00000000 388.00000000   2.00000000   0.00512821
301.00000000 356.00000000  30.00000000   0.07772021
302.00000000 350.00000000 -14.00000000  -0.04166667
303.00000000 298.00000000 -29.00000000  -0.10780669
304.00000000 368.00000000   7.00000000   0.01866667
305.00000000 379.00000000  17.00000000   0.04292929
306.00000000 392.00000000 -39.00000000  -0.11048159
307.00000000 490.00000000  15.00000000   0.02970297
308.00000000 303.00000000 -36.00000000  -0.13483146
309.00000000 374.00000000 -26.00000000  -0.07471264
310.00000000 368.00000000  93.00000000   0.20173536
311.00000000 342.00000000  10.00000000   0.02840909
312.00000000 397.00000000  -5.00000000  -0.01275510
313.00000000 404.00000000  10.00000000   0.02415459
314.00000000 377.00000000  75.00000000   0.16592920
315.00000000 439.00000000 -43.00000000  -0.10858586
316.00000000 372.00000000 -19.00000000  -0.05382436
317.00000000 349.00000000  16.00000000   0.04383562
318.00000000 440.00000000  31.00000000   0.06581741
319.00000000 367.00000000 -24.00000000  -0.06997085
320.00000000 316.00000000  -5.00000000  -0.01607717
321.00000000 307.00000000   0.00000000   0.00000000
322.00000000 467.00000000   4.00000000   0.00849257
323.00000000 425.00000000   3.00000000   0.00700935
324.00000000 451.00000000   7.00000000   0.01528384
325.00000000 441.00000000  11.00000000   0.02433628
326.00000000 344.00000000  -4.00000000  -0.01176471
327.00000000 417.00000000 -12.00000000  -0.02962963
328.00000000 419.00000000 -27.00000000  -0.06887755
329.00000000 454.00000000 -18.00000000  -0.04128440
330.00000000 470.00000000   6.00000000   0.01260504
331.00000000 450.00000000 -15.00000000  -0.03448276
332.00000000 356.00000000   7.00000000   0.01928375
333.00000000 414.00000000   9.00000000   0.02127660
334.00000000 304.00000000 -39.00000000  -0.14716981
335.00000000 387.00000000 -31.00000000  -0.08707865
336.00000000 444.00000000  -4.00000000  -0.00909091
337.00000000 385.00000000 -29.00000000  -0.08146067
338.00000000 334.00000000   5.00000000   0.01474926
339.00000000 386.00000000   1.00000000   0.00258398
340.00000000 302.00000000 -19.00000000  -0.06713781
341.00000000 452.00000000 -26.00000000  -0.06103286
342.00000000 363.00000000 -24.00000000  -0.07079646
343.00000000 430.00000000 -36.00000000  -0.09137056
344.00000000 427.00000000  20.00000000   0.04474273
345.00000000 461.00000000   2.00000000   0.00431965
346.00000000 421.00000000 -22.00000000  -0.05513784
347.00000000 372.00000000 -15.00000000  -0.04201681
348.00000000 393.00000000 -39.00000000  -0.11016949
349.00000000 407.00000000 -31.00000000  -0.08244681
350.00000000 466.00000000 -45.00000000  -0.10688836
351.00000000 346.00000000 -42.00000000  -0.13815789
352.00000000 381.00000000  19.00000000   0.04750000
353.00000000 382.00000000 -10.00000000  -0.02688172
354.00000000 399.00000000 -12.00000000  -0.03100775
355.00000000 450.00000000 -19.00000000  -0.04408353
356.00000000 352.00000000 -35.00000000  -0.11041009
357.00000000 339.00000000 -22.00000000  -0.06940063
358.00000000 349.00000000 -44.00000000  -0.14426230
359.00000000 342.00000000  -1.00000000  -0.00293255
360.00000000 421.00000000 -21.00000000  -0.05250000
361.00000000 482.00000000 -49.00000000  -0.11316397
362.00000000 316.00000000 -33.00000000  -0.11660777
363.00000000 376.00000000 -12.00000000  -0.03296703
364.00000000 346.00000000 -28.00000000  -0.08805031
365.00000000 415.00000000 -31.00000000  -0.08072917
366.00000000 468.00000000 -36.00000000  -0.08333333
367.00000000 350.00000000 -32.00000000  -0.10062893
368.00000000 406.00000000 -34.00000000  -0.09139785
369.00000000 344.00000000 -21.00000000  -0.06501548
370.00000000 487.00000000 -40.00000000  -0.08948546
371.00000000 410.00000000 -28.00000000  -0.07329843
372.00000000 397.00000000 -42.00000000  -0.11830986
373.00000000 411.00000000 -22.00000000  -0.05655527
374.00000000 412.00000000 -38.00000000  -0.10160428
375.00000000 433.00000000   6.00000000   0.01366743
376.00000000 402.00000000 -52.00000000  -0.14857143
377.00000000 360.00000000   3.00000000   0.00826446
378.00000000 384.00000000 -22.00000000  -0.06077348
379.00000000 351.00000000 -25.00000000  -0.07668712
380.00000000 339.00000000 -17.00000000  -0.05279503
381.00000000 384.00000000 -13.00000000  -0.03504043
382.00000000 422.00000000 -68.00000000  -0.19209040
383.00000000 394.00000000 -28.00000000  -0.07650273
384.00000000 453.00000000 -35.00000000  -0.08373206
385.00000000 448.00000000 -10.00000000  -0.02283105
386.00000000 381.00000000   4.00000000   0.01038961
387.00000000 339.00000000 -33.00000000  -0.10784314
388.00000000 358.00000000 -49.00000000  -0.15857605
389.00000000 435.00000000 -19.00000000  -0.04567308
390.00000000 327.00000000  -8.00000000  -0.02507837
391.00000000 326.00000000 -41.00000000  -0.14385965
392.00000000 368.00000000 -42.00000000  -0.12883436
393.00000000 484.00000000 -22.00000000  -0.04761905
394.00000000 401.00000000 -52.00000000  -0.14899713
395.00000000 365.00000000  -6.00000000  -0.01671309
396.00000000 459.00000000 -23.00000000  -0.05275229
397.00000000 392.00000000 -42.00000000  -0.12000000
398.00000000 344.00000000 -54.00000000  -0.18620690
399.00000000 451.00000000 -50.00000000  -0.12468828
400.00000000 392.00000000 -39.00000000  -0.11048159
401.00000000 457.00000000 -28.00000000  -0.06526807
402.00000000 437.00000000 -45.00000000  -0.11479592
403.00000000 355.00000000 -59.00000000  -0.19932432
404.00000000 397.00000000 -45.00000000  -0.12784091
405.00000000 388.00000000 -47.00000000  -0.13782991
406.00000000 389.00000000 -20.00000000  -0.05420054
407.00000000 388.00000000 -34.00000000  -0.09604520
408.00000000 383.00000000 -39.00000000  -0.11337209
409.00000000 431.00000000 -27.00000000  -0.06683168
410.00000000 401.00000000  -6.00000000  -0.01518987
411.00000000 438.00000000 -30.00000000  -0.07352941
412.00000000 417.00000000 -52.00000000  -0.14246575
413.00000000 409.00000000 -40.00000000  -0.10840108
414.00000000 339.00000000 -27.00000000  -0.08653846
415.00000000 373.00000000 -18.00000000  -0.05070423
416.00000000 358.00000000 -83.00000000  -0.30181818
417.00000000 491.00000000  -5.00000000  -0.01028807
418.00000000 381.00000000 -26.00000000  -0.07323944
419.00000000 359.00000000 -39.00000000  -0.12187500
420.00000000 323.00000000 -35.00000000  -0.12152778
421.00000000 452.00000000 -24.00000000  -0.05607477
422.00000000 366.00000000 -39.00000000  -0.11926606
423.00000000 375.00000000   6.00000000   0.01574803
424.00000000 434.00000000 -42.00000000  -0.10714286
425.00000000 364.00000000   3.00000000   0.00817439
426.00000000 403.00000000 -22.00000000  -0.05774278
427.00000000 347.00000000 -30.00000000  -0.09463722
428.00000000 390.00000000 -37.00000000  -0.10481586
429.00000000 328.00000000 -43.00000000  -0.15087719
430.00000000 360.00000000 -23.00000000  -0.06824926
431.00000000 376.00000000 -31.00000000  -0.08985507
432.00000000 370.00000000 -30.00000000  -0.08823529
433.00000000 400.00000000  -3.00000000  -0.00755668
434.00000000 361.00000000  11.00000000   0.02956989
435.00000000 475.00000000 -33.00000000  -0.07466063
436.00000000 390.00000000 -50.00000000  -0.14705882
437.00000000 336.00000000  -5.00000000  -0.01510574
438.00000000 374.00000000 -17.00000000  -0.04761905
439.00000000 397.00000000 -15.00000000  -0.03926702
440.00000000 397.00000000 -21.00000000  -0.05585106
441.00000000 404.00000000 -52.00000000  -0.14772727
442.00000000 432.00000000 -24.00000000  -0.05882353
443.00000000 418.00000000 -12.00000000  -0.02955665
444.00000000 408.00000000 -35.00000000  -0.09383378
445.00000000 409.00000000 -22.00000000  -0.05684755
446.00000000 372.00000000 -39.00000000  -0.11711712
447.00000000 333.00000000 -35.00000000  -0.11744966
448.00000000 359.00000000  -5.00000000  -0.01412429
449.00000000 347.00000000 -11.00000000  -0.03273810
450.00000000 311.00000000 -53.00000000  -0.20542636
451.00000000 323.00000000   3.00000000   0.00920245
452.00000000 327.00000000 -28.00000000  -0.09364548
453.00000000 376.00000000  -3.00000000  -0.00804290
454.00000000 332.00000000 -70.00000000  -0.26717557
455.00000000 340.00000000 -43.00000000  -0.14478114
456.00000000 346.00000000 -58.00000000  -0.20138889
457.00000000 413.00000000  11.00000000   0.02594340
458.00000000 388.00000000 -40.00000000  -0.11494253
459.00000000 287.00000000 -35.00000000  -0.13888889
460.00000000 385.00000000   6.00000000   0.01534527
461.00000000 366.00000000  -6.00000000  -0.01666667
462.00000000 420.00000000 -54.00000000  -0.14754098
463.00000000 481.00000000 -58.00000000  -0.13711584
464.00000000 407.00000000 -30.00000000  -0.07957560
465.00000000 361.00000000 -35.00000000  -0.10736196
466.00000000 307.00000000 -61.00000000  -0.24796748
467.00000000 352.00000000 -29.00000000  -0.08978328
468.00000000 345.00000000 -53.00000000  -0.18150685
469.00000000 379.00000000 -36.00000000  -0.10495627
470.00000000 364.00000000 -11.00000000  -0.03116147
471.00000000 412.00000000 -31.00000000  -0.08136483
472.00000000 321.00000000 -27.00000000  -0.09183673
473.00000000 488.00000000  -2.00000000  -0.00411523
474.00000000 408.00000000 -15.00000000  -0.03816794
475.00000000 363.00000000 -11.00000000  -0.03125000
476.00000000 312.00000000 -53.00000000  -0.20463320
477.00000000 306.00000000 -45.00000000  -0.17241379
478.00000000 374.00000000  -7.00000000  -0.01907357
479.00000000 352.00000000 -27.00000000  -0.08307692
480.00000000 328.00000000  22.00000000   0.06285714
481.00000000 382.00000000 -26.00000000  -0.07303371
482.00000000 364.00000000 -42.00000000  -0.13043478
483.00000000 418.00000000 -67.00000000  -0.19088319
484.00000000 403.00000000   1.00000000   0.00247525
485.00000000 318.00000000 -62.00000000  -0.24218750
486.00000000 442.00000000 -10.00000000  -0.02314815
487.00000000 346.00000000 -26.00000000  -0.08125000
488.00000000 408.00000000 -37.00000000  -0.09973046
489.00000000 355.00000000 -24.00000000  -0.07250755
490.00000000 369.00000000 -14.00000000  -0.03943662
491.00000000 411.00000000 -37.00000000  -0.09893048
492.00000000 321.00000000 -52.00000000  -0.19330855
493.00000000 392.00000000 -54.00000000  -0.15976331
494.00000000 368.00000000 -13.00000000  -0.03661972
495.00000000 370.00000000 -46.00000000  -0.14197531
496.00000000 441.00000000 -23.00000000  -0.05502392
497.00000000 290.00000000 -61.00000000  -0.26637555
498.00000000 394.00000000 -17.00000000  -0.04509284
499.00000000 414.00000000 -40.00000000  -0.10695187
500.00000000 381.00000000 -45.00000000  -0.13392857
