# Supplementary material for: Ubiquitin transfer by a RING E3 ligase occurs from a closed E2~ubiquitin conformation
Source: Nat Commun. 2020 Jun 5;11:2846. doi: 10.1038/s41467-020-16666-y (PMC7275055; doi:10.1038/s41467-020-16666-y)
Supplement: Supplementary file 4 — Source Data [file 41467_2020_16666_MOESM4_ESM.zip › Source_Data/Figures/Figure_5/Figure_5a/ASCII_NoRNF4/16_233with_fret.dat]

 30.00000000 220.00000000 414.00000000   0.65299685
 31.00000000 241.00000000 434.00000000   0.64296296
 32.00000000 278.00000000 420.00000000   0.60171920
 33.00000000 138.00000000 447.00000000   0.76410256
 34.00000000 249.00000000 325.00000000   0.56620209
 35.00000000 210.00000000 376.00000000   0.64163823
 36.00000000 111.00000000 504.00000000   0.81951220
 37.00000000 244.00000000 438.00000000   0.64222874
 38.00000000 211.00000000 482.00000000   0.69552670
 39.00000000 192.00000000 382.00000000   0.66550523
 40.00000000 221.00000000 494.00000000   0.69090909
 41.00000000 255.00000000 480.00000000   0.65306122
 42.00000000 206.00000000 499.00000000   0.70780142
 43.00000000 262.00000000 436.00000000   0.62464183
 44.00000000 288.00000000 418.00000000   0.59206799
 45.00000000 199.00000000 439.00000000   0.68808777
 46.00000000 202.00000000 483.00000000   0.70510949
 47.00000000 214.00000000 491.00000000   0.69645390
 48.00000000 198.00000000 452.00000000   0.69538462
 49.00000000 200.00000000 429.00000000   0.68203498
 50.00000000 158.00000000 468.00000000   0.74760383
 51.00000000 260.00000000 374.00000000   0.58990536
 52.00000000 230.00000000 380.00000000   0.62295082
 53.00000000 209.00000000 482.00000000   0.69753980
 54.00000000 262.00000000 449.00000000   0.63150492
 55.00000000 241.00000000 424.00000000   0.63759398
 56.00000000 222.00000000 444.00000000   0.66666667
 57.00000000 225.00000000 580.00000000   0.72049689
 58.00000000 262.00000000 507.00000000   0.65929779
 59.00000000 175.00000000 538.00000000   0.75455820
 60.00000000 208.00000000 550.00000000   0.72559367
 61.00000000 322.00000000 401.00000000   0.55463347
 62.00000000 325.00000000 278.00000000   0.46102819
 63.00000000 471.00000000 354.00000000   0.42909091
 64.00000000 345.00000000 308.00000000   0.47166922
 65.00000000 304.00000000 262.00000000   0.46289753
 66.00000000 277.00000000 330.00000000   0.54365733
 67.00000000 398.00000000 237.00000000   0.37322835
 68.00000000 381.00000000 306.00000000   0.44541485
 69.00000000 345.00000000 333.00000000   0.49115044
 70.00000000 305.00000000 323.00000000   0.51433121
 71.00000000 328.00000000 321.00000000   0.49460709
 72.00000000 306.00000000 361.00000000   0.54122939
 73.00000000 449.00000000 352.00000000   0.43945069
 74.00000000 330.00000000 322.00000000   0.49386503
 75.00000000 382.00000000 295.00000000   0.43574594
 76.00000000 382.00000000 332.00000000   0.46498599
 77.00000000 424.00000000 349.00000000   0.45148771
 78.00000000 430.00000000 217.00000000   0.33539413
 79.00000000 311.00000000 298.00000000   0.48932677
 80.00000000 410.00000000 311.00000000   0.43134535
 81.00000000 433.00000000 280.00000000   0.39270687
 82.00000000 340.00000000 299.00000000   0.46791862
 83.00000000 302.00000000 213.00000000   0.41359223
 84.00000000 271.00000000 368.00000000   0.57589984
 85.00000000 362.00000000 260.00000000   0.41800643
 86.00000000 319.00000000 235.00000000   0.42418773
 87.00000000 278.00000000 247.00000000   0.47047619
 88.00000000 287.00000000 217.00000000   0.43055556
 89.00000000 352.00000000 285.00000000   0.44740973
 90.00000000 278.00000000 243.00000000   0.46641075
 91.00000000 301.00000000 290.00000000   0.49069374
 92.00000000 316.00000000 218.00000000   0.40823970
 93.00000000 339.00000000 361.00000000   0.51571429
 94.00000000 343.00000000 254.00000000   0.42546064
 95.00000000 386.00000000 195.00000000   0.33562823
 96.00000000 268.00000000 205.00000000   0.43340381
 97.00000000 262.00000000 311.00000000   0.54275742
 98.00000000 301.00000000 267.00000000   0.47007042
 99.00000000 295.00000000 291.00000000   0.49658703
100.00000000 320.00000000 297.00000000   0.48136143
101.00000000 311.00000000 336.00000000   0.51931994
102.00000000 206.00000000 334.00000000   0.61851852
103.00000000 245.00000000 219.00000000   0.47198276
104.00000000 236.00000000 258.00000000   0.52226721
105.00000000 279.00000000 260.00000000   0.48237477
106.00000000 277.00000000 272.00000000   0.49544627
107.00000000 176.00000000 289.00000000   0.62150538
108.00000000 338.00000000 317.00000000   0.48396947
109.00000000 264.00000000 273.00000000   0.50837989
110.00000000 237.00000000 227.00000000   0.48922414
111.00000000 233.00000000 245.00000000   0.51255230
112.00000000 209.00000000 248.00000000   0.54266958
113.00000000 212.00000000 189.00000000   0.47132170
114.00000000 325.00000000 190.00000000   0.36893204
115.00000000 270.00000000 245.00000000   0.47572816
116.00000000 223.00000000 312.00000000   0.58317757
117.00000000 197.00000000 251.00000000   0.56026786
118.00000000 257.00000000 300.00000000   0.53859964
119.00000000 280.00000000 227.00000000   0.44773176
120.00000000 210.00000000 276.00000000   0.56790123
121.00000000 267.00000000 213.00000000   0.44375000
122.00000000 252.00000000 298.00000000   0.54181818
123.00000000 233.00000000 208.00000000   0.47165533
124.00000000 248.00000000 200.00000000   0.44642857
125.00000000 239.00000000 275.00000000   0.53501946
126.00000000 283.00000000 218.00000000   0.43512974
127.00000000 306.00000000 261.00000000   0.46031746
128.00000000 316.00000000 183.00000000   0.36673347
129.00000000 214.00000000 286.00000000   0.57200000
130.00000000 239.00000000 207.00000000   0.46412556
131.00000000 277.00000000 243.00000000   0.46730769
132.00000000 265.00000000 264.00000000   0.49905482
133.00000000 237.00000000 234.00000000   0.49681529
134.00000000 208.00000000 240.00000000   0.53571429
135.00000000 265.00000000 208.00000000   0.43974630
136.00000000 279.00000000 246.00000000   0.46857143
137.00000000 300.00000000 170.00000000   0.36170213
138.00000000 311.00000000 204.00000000   0.39611650
139.00000000 341.00000000 233.00000000   0.40592334
140.00000000 327.00000000 236.00000000   0.41918295
141.00000000 289.00000000 369.00000000   0.56079027
142.00000000 319.00000000 231.00000000   0.42000000
143.00000000 372.00000000 156.00000000   0.29545455
144.00000000 347.00000000 169.00000000   0.32751938
145.00000000 454.00000000 205.00000000   0.31107739
146.00000000 352.00000000 226.00000000   0.39100346
147.00000000 408.00000000 267.00000000   0.39555556
148.00000000 375.00000000 253.00000000   0.40286624
149.00000000 347.00000000 258.00000000   0.42644628
150.00000000 358.00000000 240.00000000   0.40133779
151.00000000 329.00000000 192.00000000   0.36852207
152.00000000 310.00000000 327.00000000   0.51334380
153.00000000 394.00000000 177.00000000   0.30998249
154.00000000 423.00000000 228.00000000   0.35023041
155.00000000 361.00000000 179.00000000   0.33148148
156.00000000 358.00000000 269.00000000   0.42902711
157.00000000 406.00000000 287.00000000   0.41414141
158.00000000 267.00000000 258.00000000   0.49142857
159.00000000 337.00000000 272.00000000   0.44663383
160.00000000 289.00000000 210.00000000   0.42084168
161.00000000 347.00000000 182.00000000   0.34404537
162.00000000 301.00000000 248.00000000   0.45173042
163.00000000 266.00000000 256.00000000   0.49042146
164.00000000 273.00000000 205.00000000   0.42887029
165.00000000 208.00000000 202.00000000   0.49268293
166.00000000 168.00000000 189.00000000   0.52941176
167.00000000 190.00000000 147.00000000   0.43620178
168.00000000 216.00000000 179.00000000   0.45316456
169.00000000 328.00000000 326.00000000   0.49847095
170.00000000 300.00000000 260.00000000   0.46428571
171.00000000 260.00000000 238.00000000   0.47791165
172.00000000 308.00000000 200.00000000   0.39370079
173.00000000 364.00000000 259.00000000   0.41573034
174.00000000 300.00000000 202.00000000   0.40239044
175.00000000 222.00000000 182.00000000   0.45049505
176.00000000 230.00000000 231.00000000   0.50108460
177.00000000 186.00000000 190.00000000   0.50531915
178.00000000 302.00000000 275.00000000   0.47660312
179.00000000 245.00000000 257.00000000   0.51195219
180.00000000 238.00000000 240.00000000   0.50209205
181.00000000 215.00000000 239.00000000   0.52643172
182.00000000 232.00000000 266.00000000   0.53413655
183.00000000 319.00000000 202.00000000   0.38771593
184.00000000 295.00000000 241.00000000   0.44962687
185.00000000 243.00000000 204.00000000   0.45637584
186.00000000 247.00000000 247.00000000   0.50000000
187.00000000 220.00000000 222.00000000   0.50226244
188.00000000 245.00000000 250.00000000   0.50505051
189.00000000 185.00000000 248.00000000   0.57274827
190.00000000 331.00000000 213.00000000   0.39154412
191.00000000 282.00000000 177.00000000   0.38562092
192.00000000 320.00000000 238.00000000   0.42652330
193.00000000 243.00000000 255.00000000   0.51204819
194.00000000 271.00000000 268.00000000   0.49721707
195.00000000 293.00000000 260.00000000   0.47016275
196.00000000 310.00000000 142.00000000   0.31415929
197.00000000 337.00000000 225.00000000   0.40035587
198.00000000 325.00000000 213.00000000   0.39591078
199.00000000 276.00000000 155.00000000   0.35962877
200.00000000 258.00000000 221.00000000   0.46137787
201.00000000 276.00000000 251.00000000   0.47628083
202.00000000 333.00000000 203.00000000   0.37873134
203.00000000 292.00000000 247.00000000   0.45825603
204.00000000 302.00000000 223.00000000   0.42476190
205.00000000 264.00000000 219.00000000   0.45341615
206.00000000 267.00000000 279.00000000   0.51098901
207.00000000 269.00000000 230.00000000   0.46092184
208.00000000 423.00000000 274.00000000   0.39311334
209.00000000 354.00000000 234.00000000   0.39795918
210.00000000 366.00000000 191.00000000   0.34290844
211.00000000 309.00000000 213.00000000   0.40804598
212.00000000 315.00000000 202.00000000   0.39071567
213.00000000 301.00000000 195.00000000   0.39314516
214.00000000 295.00000000 196.00000000   0.39918534
215.00000000 353.00000000 259.00000000   0.42320261
216.00000000 294.00000000 292.00000000   0.49829352
217.00000000 290.00000000 274.00000000   0.48581560
218.00000000 181.00000000 263.00000000   0.59234234
219.00000000 360.00000000 233.00000000   0.39291737
220.00000000 364.00000000 177.00000000   0.32717190
221.00000000 244.00000000 228.00000000   0.48305085
222.00000000 144.00000000 187.00000000   0.56495468
223.00000000 212.00000000 132.00000000   0.38372093
224.00000000 162.00000000 164.00000000   0.50306748
225.00000000 131.00000000 247.00000000   0.65343915
226.00000000 187.00000000 176.00000000   0.48484848
227.00000000 160.00000000 183.00000000   0.53352770
228.00000000 213.00000000 231.00000000   0.52027027
229.00000000 177.00000000 166.00000000   0.48396501
230.00000000 187.00000000 200.00000000   0.51679587
231.00000000 100.00000000 217.00000000   0.68454259
232.00000000 267.00000000 158.00000000   0.37176471
233.00000000 161.00000000 152.00000000   0.48562300
234.00000000 142.00000000 175.00000000   0.55205047
235.00000000 227.00000000 167.00000000   0.42385787
236.00000000 176.00000000 185.00000000   0.51246537
237.00000000 198.00000000 143.00000000   0.41935484
238.00000000 155.00000000 189.00000000   0.54941860
239.00000000 152.00000000 175.00000000   0.53516820
240.00000000 183.00000000 145.00000000   0.44207317
241.00000000 213.00000000 215.00000000   0.50233645
242.00000000 201.00000000 246.00000000   0.55033557
243.00000000 181.00000000 202.00000000   0.52741514
244.00000000 161.00000000 240.00000000   0.59850374
245.00000000 112.00000000 201.00000000   0.64217252
246.00000000 207.00000000 202.00000000   0.49388753
247.00000000 105.00000000 218.00000000   0.67492260
248.00000000 204.00000000 153.00000000   0.42857143
249.00000000 160.00000000 113.00000000   0.41391941
250.00000000 158.00000000 190.00000000   0.54597701
251.00000000 124.00000000 184.00000000   0.59740260
252.00000000 196.00000000 172.00000000   0.46739130
253.00000000 147.00000000 157.00000000   0.51644737
254.00000000 114.00000000 206.00000000   0.64375000
255.00000000 167.00000000 146.00000000   0.46645367
256.00000000 169.00000000 204.00000000   0.54691689
257.00000000 263.00000000 189.00000000   0.41814159
258.00000000 204.00000000 237.00000000   0.53741497
259.00000000 167.00000000 251.00000000   0.60047847
260.00000000 221.00000000 150.00000000   0.40431267
261.00000000 200.00000000 194.00000000   0.49238579
262.00000000 165.00000000 203.00000000   0.55163043
263.00000000 156.00000000 171.00000000   0.52293578
264.00000000 120.00000000 165.00000000   0.57894737
265.00000000 136.00000000 198.00000000   0.59281437
266.00000000 227.00000000 197.00000000   0.46462264
267.00000000 118.00000000 177.00000000   0.60000000
268.00000000 194.00000000 221.00000000   0.53253012
269.00000000 197.00000000 170.00000000   0.46321526
270.00000000 138.00000000 186.00000000   0.57407407
271.00000000 134.00000000 160.00000000   0.54421769
272.00000000 164.00000000 203.00000000   0.55313351
273.00000000 129.00000000 219.00000000   0.62931034
274.00000000 175.00000000 164.00000000   0.48377581
275.00000000 157.00000000 202.00000000   0.56267409
276.00000000 151.00000000 142.00000000   0.48464164
277.00000000 205.00000000 139.00000000   0.40406977
278.00000000 222.00000000 207.00000000   0.48251748
279.00000000 225.00000000 172.00000000   0.43324937
280.00000000 200.00000000 212.00000000   0.51456311
281.00000000 228.00000000 197.00000000   0.46352941
282.00000000 231.00000000 211.00000000   0.47737557
283.00000000 222.00000000 188.00000000   0.45853659
284.00000000 219.00000000 191.00000000   0.46585366
285.00000000 191.00000000 177.00000000   0.48097826
286.00000000 218.00000000 236.00000000   0.51982379
287.00000000 185.00000000 202.00000000   0.52196382
288.00000000 147.00000000 169.00000000   0.53481013
289.00000000 224.00000000 176.00000000   0.44000000
290.00000000 260.00000000 224.00000000   0.46280992
291.00000000 229.00000000 187.00000000   0.44951923
292.00000000 210.00000000 159.00000000   0.43089431
293.00000000 144.00000000 169.00000000   0.53993610
294.00000000 177.00000000 151.00000000   0.46036585
295.00000000 165.00000000 214.00000000   0.56464380
296.00000000 171.00000000 263.00000000   0.60599078
297.00000000 181.00000000 211.00000000   0.53826531
298.00000000 189.00000000 216.00000000   0.53333333
299.00000000 225.00000000 206.00000000   0.47795824
300.00000000 161.00000000 169.00000000   0.51212121
301.00000000 166.00000000 156.00000000   0.48447205
302.00000000 280.00000000 247.00000000   0.46869070
303.00000000 205.00000000 199.00000000   0.49257426
304.00000000 309.00000000 135.00000000   0.30405405
305.00000000 163.00000000 246.00000000   0.60146699
306.00000000 130.00000000 241.00000000   0.64959569
307.00000000 296.00000000 222.00000000   0.42857143
308.00000000 216.00000000 157.00000000   0.42091153
309.00000000 170.00000000 176.00000000   0.50867052
310.00000000 178.00000000 189.00000000   0.51498638
311.00000000 125.00000000 238.00000000   0.65564738
312.00000000 125.00000000 172.00000000   0.57912458
313.00000000 233.00000000 138.00000000   0.37196765
314.00000000 178.00000000 155.00000000   0.46546547
315.00000000 148.00000000 202.00000000   0.57714286
316.00000000 234.00000000 199.00000000   0.45958430
317.00000000 103.00000000 207.00000000   0.66774194
318.00000000 205.00000000 232.00000000   0.53089245
319.00000000 212.00000000 228.00000000   0.51818182
320.00000000 211.00000000 205.00000000   0.49278846
321.00000000 117.00000000 213.00000000   0.64545455
322.00000000 181.00000000 157.00000000   0.46449704
323.00000000 122.00000000 177.00000000   0.59197324
324.00000000 168.00000000 137.00000000   0.44918033
325.00000000 182.00000000 202.00000000   0.52604167
326.00000000 199.00000000 148.00000000   0.42651297
327.00000000 200.00000000 214.00000000   0.51690821
328.00000000 203.00000000 167.00000000   0.45135135
329.00000000 179.00000000 198.00000000   0.52519894
330.00000000 224.00000000 230.00000000   0.50660793
331.00000000 201.00000000 166.00000000   0.45231608
332.00000000 195.00000000 249.00000000   0.56081081
333.00000000 189.00000000 174.00000000   0.47933884
334.00000000 264.00000000 224.00000000   0.45901639
335.00000000 249.00000000 204.00000000   0.45033113
336.00000000 217.00000000 140.00000000   0.39215686
337.00000000 112.00000000 143.00000000   0.56078431
338.00000000 171.00000000 211.00000000   0.55235602
339.00000000 120.00000000 157.00000000   0.56678700
340.00000000  99.00000000 132.00000000   0.57142857
341.00000000 125.00000000 128.00000000   0.50592885
342.00000000 164.00000000 154.00000000   0.48427673
343.00000000 199.00000000 181.00000000   0.47631579
344.00000000 129.00000000 210.00000000   0.61946903
345.00000000 185.00000000 159.00000000   0.46220930
346.00000000 126.00000000 194.00000000   0.60625000
347.00000000 193.00000000 159.00000000   0.45170455
348.00000000 198.00000000 159.00000000   0.44537815
349.00000000 140.00000000 221.00000000   0.61218837
350.00000000 131.00000000 128.00000000   0.49420849
351.00000000 148.00000000 149.00000000   0.50168350
352.00000000 218.00000000 182.00000000   0.45500000
353.00000000 129.00000000 141.00000000   0.52222222
354.00000000 127.00000000 214.00000000   0.62756598
355.00000000 130.00000000 230.00000000   0.63888889
356.00000000 154.00000000 163.00000000   0.51419558
357.00000000 108.00000000 201.00000000   0.65048544
358.00000000  95.00000000 176.00000000   0.64944649
359.00000000 183.00000000 167.00000000   0.47714286
360.00000000 135.00000000 188.00000000   0.58204334
361.00000000 149.00000000 175.00000000   0.54012346
362.00000000 161.00000000 186.00000000   0.53602305
363.00000000 137.00000000 190.00000000   0.58103976
364.00000000  86.00000000 123.00000000   0.58851675
365.00000000 139.00000000 150.00000000   0.51903114
366.00000000 129.00000000 177.00000000   0.57843137
367.00000000 145.00000000 152.00000000   0.51178451
368.00000000 187.00000000 159.00000000   0.45953757
369.00000000 184.00000000 156.00000000   0.45882353
370.00000000 108.00000000 170.00000000   0.61151079
371.00000000 248.00000000  91.00000000   0.26843658
372.00000000 110.00000000 194.00000000   0.63815789
373.00000000 129.00000000 182.00000000   0.58520900
374.00000000 185.00000000 141.00000000   0.43251534
375.00000000 130.00000000 104.00000000   0.44444444
376.00000000 208.00000000 168.00000000   0.44680851
377.00000000 187.00000000 151.00000000   0.44674556
378.00000000 189.00000000 121.00000000   0.39032258
379.00000000 102.00000000 138.00000000   0.57500000
380.00000000 110.00000000 170.00000000   0.60714286
381.00000000 107.00000000 144.00000000   0.57370518
382.00000000 235.00000000 223.00000000   0.48689956
383.00000000 210.00000000 127.00000000   0.37685460
384.00000000 215.00000000 154.00000000   0.41734417
385.00000000 213.00000000 151.00000000   0.41483516
386.00000000 189.00000000 160.00000000   0.45845272
387.00000000 168.00000000 205.00000000   0.54959786
388.00000000 226.00000000 196.00000000   0.46445498
389.00000000 207.00000000 141.00000000   0.40517241
390.00000000 199.00000000 199.00000000   0.50000000
391.00000000 216.00000000 148.00000000   0.40659341
392.00000000 136.00000000 213.00000000   0.61031519
393.00000000 213.00000000 152.00000000   0.41643836
394.00000000 151.00000000 109.00000000   0.41923077
395.00000000 158.00000000 101.00000000   0.38996139
396.00000000 232.00000000 106.00000000   0.31360947
397.00000000 130.00000000 187.00000000   0.58990536
398.00000000 136.00000000 177.00000000   0.56549521
399.00000000 140.00000000 199.00000000   0.58702065
400.00000000 154.00000000 177.00000000   0.53474320
401.00000000 139.00000000  88.00000000   0.38766520
402.00000000 175.00000000 160.00000000   0.47761194
403.00000000 191.00000000 185.00000000   0.49202128
404.00000000 172.00000000 242.00000000   0.58454106
405.00000000 143.00000000 172.00000000   0.54603175
406.00000000 143.00000000 173.00000000   0.54746835
407.00000000 145.00000000 155.00000000   0.51666667
408.00000000 235.00000000 152.00000000   0.39276486
409.00000000 164.00000000 196.00000000   0.54444444
410.00000000 156.00000000 203.00000000   0.56545961
411.00000000 108.00000000 148.00000000   0.57812500
412.00000000 163.00000000 140.00000000   0.46204620
413.00000000 154.00000000 108.00000000   0.41221374
414.00000000 118.00000000 139.00000000   0.54085603
415.00000000 186.00000000 176.00000000   0.48618785
416.00000000 137.00000000 159.00000000   0.53716216
417.00000000  81.00000000 157.00000000   0.65966387
418.00000000 187.00000000 133.00000000   0.41562500
419.00000000 172.00000000 118.00000000   0.40689655
420.00000000 133.00000000 150.00000000   0.53003534
421.00000000 166.00000000 180.00000000   0.52023121
422.00000000 186.00000000 148.00000000   0.44311377
423.00000000 131.00000000 142.00000000   0.52014652
424.00000000 145.00000000 138.00000000   0.48763251
425.00000000 159.00000000 155.00000000   0.49363057
426.00000000 165.00000000 197.00000000   0.54419890
427.00000000 122.00000000 197.00000000   0.61755486
428.00000000 225.00000000 136.00000000   0.37673130
429.00000000 212.00000000 212.00000000   0.50000000
430.00000000 167.00000000 128.00000000   0.43389831
431.00000000 215.00000000 142.00000000   0.39775910
432.00000000 182.00000000 123.00000000   0.40327869
433.00000000 176.00000000 188.00000000   0.51648352
434.00000000 166.00000000 172.00000000   0.50887574
435.00000000 146.00000000 150.00000000   0.50675676
436.00000000 210.00000000 231.00000000   0.52380952
437.00000000 205.00000000 178.00000000   0.46475196
438.00000000  98.00000000 208.00000000   0.67973856
439.00000000 116.00000000 160.00000000   0.57971014
440.00000000  84.00000000 145.00000000   0.63318777
441.00000000 128.00000000 202.00000000   0.61212121
442.00000000 176.00000000  81.00000000   0.31517510
443.00000000 117.00000000 225.00000000   0.65789474
444.00000000 112.00000000 233.00000000   0.67536232
445.00000000  67.00000000 258.00000000   0.79384615
446.00000000 145.00000000 179.00000000   0.55246914
447.00000000 161.00000000 147.00000000   0.47727273
448.00000000 187.00000000 180.00000000   0.49046322
449.00000000 111.00000000 167.00000000   0.60071942
450.00000000 166.00000000 178.00000000   0.51744186
451.00000000 154.00000000 124.00000000   0.44604317
452.00000000 136.00000000 163.00000000   0.54515050
453.00000000 127.00000000 153.00000000   0.54642857
454.00000000 126.00000000 146.00000000   0.53676471
455.00000000  96.00000000 129.00000000   0.57333333
456.00000000 150.00000000 154.00000000   0.50657895
457.00000000 187.00000000 215.00000000   0.53482587
458.00000000 132.00000000 202.00000000   0.60479042
459.00000000 206.00000000 164.00000000   0.44324324
460.00000000 199.00000000 159.00000000   0.44413408
461.00000000 188.00000000 176.00000000   0.48351648
462.00000000 202.00000000 154.00000000   0.43258427
463.00000000 157.00000000 195.00000000   0.55397727
464.00000000 224.00000000 141.00000000   0.38630137
465.00000000 129.00000000 182.00000000   0.58520900
466.00000000 178.00000000 119.00000000   0.40067340
467.00000000 134.00000000 166.00000000   0.55333333
468.00000000 186.00000000 183.00000000   0.49593496
469.00000000 178.00000000 223.00000000   0.55610973
470.00000000 182.00000000 184.00000000   0.50273224
471.00000000 146.00000000 160.00000000   0.52287582
472.00000000 134.00000000 160.00000000   0.54421769
473.00000000 192.00000000 140.00000000   0.42168675
474.00000000 148.00000000 126.00000000   0.45985401
475.00000000 128.00000000 191.00000000   0.59874608
476.00000000 173.00000000 174.00000000   0.50144092
477.00000000 112.00000000 161.00000000   0.58974359
478.00000000 105.00000000 157.00000000   0.59923664
479.00000000 133.00000000 174.00000000   0.56677524
480.00000000 159.00000000 130.00000000   0.44982699
481.00000000 160.00000000 174.00000000   0.52095808
482.00000000 150.00000000 162.00000000   0.51923077
483.00000000  95.00000000 188.00000000   0.66431095
484.00000000 103.00000000 198.00000000   0.65780731
485.00000000 137.00000000 131.00000000   0.48880597
486.00000000 105.00000000 167.00000000   0.61397059
487.00000000 124.00000000 163.00000000   0.56794425
488.00000000 222.00000000 185.00000000   0.45454545
489.00000000 112.00000000 176.00000000   0.61111111
490.00000000 116.00000000 175.00000000   0.60137457
491.00000000 209.00000000 156.00000000   0.42739726
492.00000000 169.00000000 148.00000000   0.46687697
493.00000000 138.00000000 167.00000000   0.54754098
494.00000000 160.00000000 172.00000000   0.51807229
495.00000000 185.00000000 194.00000000   0.51187335
496.00000000 185.00000000 194.00000000   0.51187335
497.00000000 109.00000000 159.00000000   0.59328358
498.00000000 143.00000000 168.00000000   0.54019293
499.00000000 116.00000000 225.00000000   0.65982405
500.00000000 110.00000000 264.00000000   0.70588235
