# Supplementary material for: Ubiquitin transfer by a RING E3 ligase occurs from a closed E2~ubiquitin conformation
Source: Nat Commun. 2020 Jun 5;11:2846. doi: 10.1038/s41467-020-16666-y (PMC7275055; doi:10.1038/s41467-020-16666-y)
Supplement: Supplementary file 4 — Source Data [file 41467_2020_16666_MOESM4_ESM.zip › Source_Data/Figures/Figure_5/Figure_5a/ASCII_NoRNF4/16_234with_fret.dat]

 30.00000000  19.00000000 414.00000000   0.95612009
 31.00000000  85.00000000 315.00000000   0.78750000
 32.00000000  43.00000000 400.00000000   0.90293454
 33.00000000  64.00000000 300.00000000   0.82417582
 34.00000000 134.00000000 234.00000000   0.63586957
 35.00000000  66.00000000 259.00000000   0.79692308
 36.00000000   3.00000000 265.00000000   0.98880597
 37.00000000  30.00000000 242.00000000   0.88970588
 38.00000000  61.00000000 329.00000000   0.84358974
 39.00000000  37.00000000 253.00000000   0.87241379
 40.00000000 142.00000000 267.00000000   0.65281174
 41.00000000  85.00000000 302.00000000   0.78036176
 42.00000000  72.00000000 347.00000000   0.82816229
 43.00000000  96.00000000 336.00000000   0.77777778
 44.00000000  61.00000000 310.00000000   0.83557951
 45.00000000  61.00000000 191.00000000   0.75793651
 46.00000000  82.00000000 337.00000000   0.80429594
 47.00000000  64.00000000 296.00000000   0.82222222
 48.00000000 103.00000000 345.00000000   0.77008929
 49.00000000  82.00000000 378.00000000   0.82173913
 50.00000000 119.00000000 308.00000000   0.72131148
 51.00000000  70.00000000 295.00000000   0.80821918
 52.00000000  67.00000000 273.00000000   0.80294118
 53.00000000  94.00000000 268.00000000   0.74033149
 54.00000000  39.00000000 243.00000000   0.86170213
 55.00000000  69.00000000 238.00000000   0.77524430
 56.00000000  75.00000000 240.00000000   0.76190476
 57.00000000  58.00000000 291.00000000   0.83381089
 58.00000000  88.00000000 381.00000000   0.81236674
 59.00000000 101.00000000 276.00000000   0.73209549
 60.00000000 104.00000000 237.00000000   0.69501466
 61.00000000  77.00000000 239.00000000   0.75632911
 62.00000000  73.00000000 277.00000000   0.79142857
 63.00000000  93.00000000 293.00000000   0.75906736
 64.00000000  61.00000000 270.00000000   0.81570997
 65.00000000  88.00000000 331.00000000   0.78997613
 66.00000000 129.00000000 247.00000000   0.65691489
 67.00000000  83.00000000 281.00000000   0.77197802
 68.00000000 121.00000000 254.00000000   0.67733333
 69.00000000  65.00000000 275.00000000   0.80882353
 70.00000000 126.00000000 330.00000000   0.72368421
 71.00000000 114.00000000 202.00000000   0.63924051
 72.00000000 105.00000000 288.00000000   0.73282443
 73.00000000  56.00000000 316.00000000   0.84946237
 74.00000000  85.00000000 232.00000000   0.73186120
 75.00000000 130.00000000 221.00000000   0.62962963
 76.00000000  76.00000000 270.00000000   0.78034682
 77.00000000 124.00000000 238.00000000   0.65745856
 78.00000000  97.00000000 254.00000000   0.72364672
 79.00000000 101.00000000 237.00000000   0.70118343
 80.00000000 117.00000000 283.00000000   0.70750000
 81.00000000  65.00000000 238.00000000   0.78547855
 82.00000000 141.00000000 305.00000000   0.68385650
 83.00000000 147.00000000 288.00000000   0.66206897
 84.00000000  47.00000000 288.00000000   0.85970149
 85.00000000  77.00000000 236.00000000   0.75399361
 86.00000000 148.00000000 177.00000000   0.54461538
 87.00000000  76.00000000 173.00000000   0.69477912
 88.00000000 118.00000000 330.00000000   0.73660714
 89.00000000 102.00000000 228.00000000   0.69090909
 90.00000000  91.00000000 289.00000000   0.76052632
 91.00000000  73.00000000 221.00000000   0.75170068
 92.00000000  90.00000000 210.00000000   0.70000000
 93.00000000  85.00000000 255.00000000   0.75000000
 94.00000000  60.00000000 296.00000000   0.83146067
 95.00000000  66.00000000 348.00000000   0.84057971
 96.00000000 159.00000000 367.00000000   0.69771863
 97.00000000  64.00000000 321.00000000   0.83376623
 98.00000000 185.00000000 234.00000000   0.55847255
 99.00000000 164.00000000 289.00000000   0.63796909
100.00000000 173.00000000 242.00000000   0.58313253
101.00000000  89.00000000 242.00000000   0.73111782
102.00000000 147.00000000 242.00000000   0.62210797
103.00000000 102.00000000 288.00000000   0.73846154
104.00000000  90.00000000 362.00000000   0.80088496
105.00000000  73.00000000 288.00000000   0.79778393
106.00000000 125.00000000 262.00000000   0.67700258
107.00000000  81.00000000 307.00000000   0.79123711
108.00000000  52.00000000 321.00000000   0.86058981
109.00000000 166.00000000 279.00000000   0.62696629
110.00000000  95.00000000 284.00000000   0.74934037
111.00000000 102.00000000 284.00000000   0.73575130
112.00000000 149.00000000 234.00000000   0.61096606
113.00000000 117.00000000 274.00000000   0.70076726
114.00000000 128.00000000 250.00000000   0.66137566
115.00000000  66.00000000 265.00000000   0.80060423
116.00000000 113.00000000 313.00000000   0.73474178
117.00000000 122.00000000 295.00000000   0.70743405
118.00000000 201.00000000 284.00000000   0.58556701
119.00000000 147.00000000 347.00000000   0.70242915
120.00000000  64.00000000 248.00000000   0.79487179
121.00000000 112.00000000 282.00000000   0.71573604
122.00000000  99.00000000 189.00000000   0.65625000
123.00000000 102.00000000 319.00000000   0.75771971
124.00000000 150.00000000 340.00000000   0.69387755
125.00000000 117.00000000 217.00000000   0.64970060
126.00000000 122.00000000 221.00000000   0.64431487
127.00000000  85.00000000 282.00000000   0.76839237
128.00000000 121.00000000 250.00000000   0.67385445
129.00000000  63.00000000 232.00000000   0.78644068
130.00000000  87.00000000 306.00000000   0.77862595
131.00000000 127.00000000 226.00000000   0.64022663
132.00000000 120.00000000 282.00000000   0.70149254
133.00000000 136.00000000 323.00000000   0.70370370
134.00000000 128.00000000 207.00000000   0.61791045
135.00000000 152.00000000 246.00000000   0.61809045
136.00000000  89.00000000 284.00000000   0.76139410
137.00000000 106.00000000 311.00000000   0.74580336
138.00000000 153.00000000 239.00000000   0.60969388
139.00000000 107.00000000 272.00000000   0.71767810
140.00000000  98.00000000 222.00000000   0.69375000
141.00000000 154.00000000 329.00000000   0.68115942
142.00000000  99.00000000 276.00000000   0.73600000
143.00000000 106.00000000 286.00000000   0.72959184
144.00000000  83.00000000 271.00000000   0.76553672
145.00000000 137.00000000 219.00000000   0.61516854
146.00000000 127.00000000 171.00000000   0.57382550
147.00000000  92.00000000 294.00000000   0.76165803
148.00000000  74.00000000 237.00000000   0.76205788
149.00000000  77.00000000 214.00000000   0.73539519
150.00000000 170.00000000 252.00000000   0.59715640
151.00000000  86.00000000 298.00000000   0.77604167
152.00000000 107.00000000 228.00000000   0.68059701
153.00000000 107.00000000 248.00000000   0.69859155
154.00000000 129.00000000 259.00000000   0.66752577
155.00000000 111.00000000 308.00000000   0.73508353
156.00000000  59.00000000 244.00000000   0.80528053
157.00000000 106.00000000 248.00000000   0.70056497
158.00000000  77.00000000 221.00000000   0.74161074
159.00000000  81.00000000 254.00000000   0.75820896
160.00000000 122.00000000 216.00000000   0.63905325
161.00000000 107.00000000 253.00000000   0.70277778
162.00000000 115.00000000 282.00000000   0.71032746
163.00000000  93.00000000 271.00000000   0.74450549
164.00000000  79.00000000 249.00000000   0.75914634
165.00000000  98.00000000 293.00000000   0.74936061
166.00000000 109.00000000 278.00000000   0.71834625
167.00000000 152.00000000 292.00000000   0.65765766
168.00000000 101.00000000 259.00000000   0.71944444
169.00000000 120.00000000 263.00000000   0.68668407
170.00000000  78.00000000 200.00000000   0.71942446
171.00000000  54.00000000 265.00000000   0.83072100
172.00000000 149.00000000 230.00000000   0.60686016
173.00000000  95.00000000 290.00000000   0.75324675
174.00000000  94.00000000 205.00000000   0.68561873
175.00000000 122.00000000 226.00000000   0.64942529
176.00000000  92.00000000 211.00000000   0.69636964
177.00000000 154.00000000 212.00000000   0.57923497
178.00000000 133.00000000 278.00000000   0.67639903
179.00000000  65.00000000 249.00000000   0.79299363
180.00000000  98.00000000 178.00000000   0.64492754
181.00000000  38.00000000 214.00000000   0.84920635
182.00000000  53.00000000 300.00000000   0.84985836
183.00000000  99.00000000 233.00000000   0.70180723
184.00000000 103.00000000 229.00000000   0.68975904
185.00000000  47.00000000 215.00000000   0.82061069
186.00000000 139.00000000 301.00000000   0.68409091
187.00000000 119.00000000 270.00000000   0.69408740
188.00000000 100.00000000 243.00000000   0.70845481
189.00000000  96.00000000 251.00000000   0.72334294
190.00000000  65.00000000 273.00000000   0.80769231
191.00000000  95.00000000 304.00000000   0.76190476
192.00000000  92.00000000 247.00000000   0.72861357
193.00000000 116.00000000 276.00000000   0.70408163
194.00000000  93.00000000 209.00000000   0.69205298
195.00000000 115.00000000 268.00000000   0.69973890
196.00000000 114.00000000 237.00000000   0.67521368
197.00000000  71.00000000 241.00000000   0.77243590
198.00000000 117.00000000 274.00000000   0.70076726
199.00000000 134.00000000 220.00000000   0.62146893
200.00000000  38.00000000 192.00000000   0.83478261
201.00000000 157.00000000 270.00000000   0.63231850
202.00000000 113.00000000 233.00000000   0.67341040
203.00000000  11.00000000 262.00000000   0.95970696
204.00000000 120.00000000 213.00000000   0.63963964
205.00000000 134.00000000 249.00000000   0.65013055
206.00000000 116.00000000 209.00000000   0.64307692
207.00000000 147.00000000 247.00000000   0.62690355
208.00000000 113.00000000 226.00000000   0.66666667
209.00000000 151.00000000 226.00000000   0.59946950
210.00000000 115.00000000 255.00000000   0.68918919
211.00000000  89.00000000 257.00000000   0.74277457
212.00000000  76.00000000 246.00000000   0.76397516
213.00000000 109.00000000 263.00000000   0.70698925
214.00000000  63.00000000 243.00000000   0.79411765
215.00000000 151.00000000 225.00000000   0.59840426
216.00000000 140.00000000 199.00000000   0.58702065
217.00000000 114.00000000 277.00000000   0.70843990
218.00000000 112.00000000 163.00000000   0.59272727
219.00000000 158.00000000 268.00000000   0.62910798
220.00000000  99.00000000 308.00000000   0.75675676
221.00000000 148.00000000 276.00000000   0.65094340
222.00000000  82.00000000 208.00000000   0.71724138
223.00000000  85.00000000 265.00000000   0.75714286
224.00000000  53.00000000 232.00000000   0.81403509
225.00000000 102.00000000 290.00000000   0.73979592
226.00000000  93.00000000 305.00000000   0.76633166
227.00000000 119.00000000 284.00000000   0.70471464
228.00000000  49.00000000 241.00000000   0.83103448
229.00000000 118.00000000 229.00000000   0.65994236
230.00000000  49.00000000 283.00000000   0.85240964
231.00000000 117.00000000 318.00000000   0.73103448
232.00000000  27.00000000 194.00000000   0.87782805
233.00000000  39.00000000 278.00000000   0.87697161
234.00000000 117.00000000 263.00000000   0.69210526
235.00000000  66.00000000 290.00000000   0.81460674
236.00000000  71.00000000 241.00000000   0.77243590
237.00000000 122.00000000 244.00000000   0.66666667
238.00000000  99.00000000 172.00000000   0.63468635
239.00000000 119.00000000 218.00000000   0.64688427
240.00000000  98.00000000 314.00000000   0.76213592
241.00000000  90.00000000 257.00000000   0.74063401
242.00000000  99.00000000 261.00000000   0.72500000
243.00000000  70.00000000 274.00000000   0.79651163
244.00000000  75.00000000 230.00000000   0.75409836
245.00000000  91.00000000 213.00000000   0.70065789
246.00000000 101.00000000 216.00000000   0.68138801
247.00000000  82.00000000 260.00000000   0.76023392
248.00000000  70.00000000 360.00000000   0.83720930
249.00000000 167.00000000 262.00000000   0.61072261
250.00000000  79.00000000 221.00000000   0.73666667
251.00000000  74.00000000 278.00000000   0.78977273
252.00000000 117.00000000 309.00000000   0.72535211
253.00000000 110.00000000 322.00000000   0.74537037
254.00000000  48.00000000 223.00000000   0.82287823
255.00000000  99.00000000 282.00000000   0.74015748
256.00000000  68.00000000 216.00000000   0.76056338
257.00000000  94.00000000 221.00000000   0.70158730
258.00000000 137.00000000 247.00000000   0.64322917
259.00000000 106.00000000 194.00000000   0.64666667
260.00000000 116.00000000 213.00000000   0.64741641
261.00000000 125.00000000 328.00000000   0.72406181
262.00000000  79.00000000 246.00000000   0.75692308
263.00000000 100.00000000 233.00000000   0.69969970
264.00000000 105.00000000 219.00000000   0.67592593
265.00000000  73.00000000 249.00000000   0.77329193
266.00000000 168.00000000 223.00000000   0.57033248
267.00000000  81.00000000 304.00000000   0.78961039
268.00000000 137.00000000 315.00000000   0.69690265
269.00000000  84.00000000 303.00000000   0.78294574
270.00000000 162.00000000 308.00000000   0.65531915
271.00000000  60.00000000 322.00000000   0.84293194
272.00000000  70.00000000 331.00000000   0.82543641
273.00000000 120.00000000 231.00000000   0.65811966
274.00000000 139.00000000 262.00000000   0.65336658
275.00000000 154.00000000 285.00000000   0.64920273
276.00000000  30.00000000 220.00000000   0.88000000
277.00000000 107.00000000 229.00000000   0.68154762
278.00000000 129.00000000 247.00000000   0.65691489
279.00000000 136.00000000 278.00000000   0.67149758
280.00000000 109.00000000 222.00000000   0.67069486
281.00000000  67.00000000 305.00000000   0.81989247
282.00000000  98.00000000 188.00000000   0.65734266
283.00000000  64.00000000 240.00000000   0.78947368
284.00000000  77.00000000 208.00000000   0.72982456
285.00000000 126.00000000 258.00000000   0.67187500
286.00000000 142.00000000 259.00000000   0.64588529
287.00000000 187.00000000 321.00000000   0.63188976
288.00000000  54.00000000 283.00000000   0.83976261
289.00000000  70.00000000 298.00000000   0.80978261
290.00000000  39.00000000 269.00000000   0.87337662
291.00000000  54.00000000 270.00000000   0.83333333
292.00000000  97.00000000 244.00000000   0.71554252
293.00000000  86.00000000 229.00000000   0.72698413
294.00000000  64.00000000 267.00000000   0.80664653
295.00000000  63.00000000 248.00000000   0.79742765
296.00000000 108.00000000 278.00000000   0.72020725
297.00000000  86.00000000 285.00000000   0.76819407
298.00000000  75.00000000 249.00000000   0.76851852
299.00000000 122.00000000 270.00000000   0.68877551
300.00000000  80.00000000 321.00000000   0.80049875
301.00000000  51.00000000 289.00000000   0.85000000
302.00000000  44.00000000 309.00000000   0.87535411
303.00000000  73.00000000 250.00000000   0.77399381
304.00000000 137.00000000 277.00000000   0.66908213
305.00000000 146.00000000 232.00000000   0.61375661
306.00000000 102.00000000 267.00000000   0.72357724
307.00000000  67.00000000 211.00000000   0.75899281
308.00000000  78.00000000 231.00000000   0.74757282
309.00000000 104.00000000 264.00000000   0.71739130
310.00000000 111.00000000 208.00000000   0.65203762
311.00000000 115.00000000 291.00000000   0.71674877
312.00000000 129.00000000 293.00000000   0.69431280
313.00000000 104.00000000 241.00000000   0.69855072
314.00000000  37.00000000 201.00000000   0.84453782
315.00000000  97.00000000 264.00000000   0.73130194
316.00000000  82.00000000 259.00000000   0.75953079
317.00000000  98.00000000 321.00000000   0.76610979
318.00000000  96.00000000 169.00000000   0.63773585
319.00000000 103.00000000 390.00000000   0.79107505
320.00000000  55.00000000 169.00000000   0.75446429
321.00000000  85.00000000 215.00000000   0.71666667
322.00000000 111.00000000 260.00000000   0.70080863
323.00000000 112.00000000 209.00000000   0.65109034
324.00000000 110.00000000 211.00000000   0.65732087
325.00000000  90.00000000 209.00000000   0.69899666
326.00000000  97.00000000 224.00000000   0.69781931
327.00000000 136.00000000 205.00000000   0.60117302
328.00000000  73.00000000 251.00000000   0.77469136
329.00000000  79.00000000 311.00000000   0.79743590
330.00000000  70.00000000 242.00000000   0.77564103
331.00000000  78.00000000 280.00000000   0.78212291
332.00000000 115.00000000 252.00000000   0.68664850
333.00000000  90.00000000 289.00000000   0.76253298
334.00000000 129.00000000 233.00000000   0.64364641
335.00000000 133.00000000 290.00000000   0.68557920
336.00000000 128.00000000 358.00000000   0.73662551
337.00000000  62.00000000 259.00000000   0.80685358
338.00000000 103.00000000 270.00000000   0.72386059
339.00000000  82.00000000 218.00000000   0.72666667
340.00000000  70.00000000 256.00000000   0.78527607
341.00000000  85.00000000 316.00000000   0.78802993
342.00000000  65.00000000 307.00000000   0.82526882
343.00000000  22.00000000 264.00000000   0.92307692
344.00000000  78.00000000 215.00000000   0.73378840
345.00000000 126.00000000 214.00000000   0.62941176
346.00000000  44.00000000 223.00000000   0.83520599
347.00000000  83.00000000 160.00000000   0.65843621
348.00000000  69.00000000 274.00000000   0.79883382
349.00000000  55.00000000 293.00000000   0.84195402
350.00000000  79.00000000 284.00000000   0.78236915
351.00000000  47.00000000 237.00000000   0.83450704
352.00000000 103.00000000 345.00000000   0.77008929
353.00000000 114.00000000 150.00000000   0.56818182
354.00000000  42.00000000 166.00000000   0.79807692
355.00000000 135.00000000 211.00000000   0.60982659
356.00000000 208.00000000 188.00000000   0.47474747
357.00000000 125.00000000 285.00000000   0.69512195
358.00000000 104.00000000 236.00000000   0.69411765
359.00000000 106.00000000 199.00000000   0.65245902
360.00000000 176.00000000 236.00000000   0.57281553
361.00000000 102.00000000 188.00000000   0.64827586
362.00000000 104.00000000 196.00000000   0.65333333
363.00000000 145.00000000 270.00000000   0.65060241
364.00000000 105.00000000 269.00000000   0.71925134
365.00000000 125.00000000 282.00000000   0.69287469
366.00000000 131.00000000 199.00000000   0.60303030
367.00000000  78.00000000 239.00000000   0.75394322
368.00000000 145.00000000 180.00000000   0.55384615
369.00000000 158.00000000 256.00000000   0.61835749
370.00000000 108.00000000 246.00000000   0.69491525
371.00000000  68.00000000 233.00000000   0.77408638
372.00000000  97.00000000 191.00000000   0.66319444
373.00000000 142.00000000 279.00000000   0.66270784
374.00000000  75.00000000 194.00000000   0.72118959
375.00000000 127.00000000 348.00000000   0.73263158
376.00000000 169.00000000 254.00000000   0.60047281
377.00000000 160.00000000 224.00000000   0.58333333
378.00000000 126.00000000 177.00000000   0.58415842
379.00000000  80.00000000 235.00000000   0.74603175
380.00000000  55.00000000 202.00000000   0.78599222
381.00000000 125.00000000 198.00000000   0.61300310
382.00000000 160.00000000 227.00000000   0.58656331
383.00000000 112.00000000 203.00000000   0.64444444
384.00000000  94.00000000 229.00000000   0.70897833
385.00000000  98.00000000 238.00000000   0.70833333
386.00000000 107.00000000 172.00000000   0.61648746
387.00000000 154.00000000 237.00000000   0.60613811
388.00000000  92.00000000 224.00000000   0.70886076
389.00000000 106.00000000 181.00000000   0.63066202
390.00000000 131.00000000 192.00000000   0.59442724
391.00000000 116.00000000 265.00000000   0.69553806
392.00000000  83.00000000 255.00000000   0.75443787
393.00000000  69.00000000 199.00000000   0.74253731
394.00000000 120.00000000 192.00000000   0.61538462
395.00000000 132.00000000 234.00000000   0.63934426
396.00000000 170.00000000 193.00000000   0.53168044
397.00000000 124.00000000 197.00000000   0.61370717
398.00000000 145.00000000 209.00000000   0.59039548
399.00000000 136.00000000 267.00000000   0.66253102
400.00000000  87.00000000 241.00000000   0.73475610
401.00000000 105.00000000 193.00000000   0.64765101
402.00000000  97.00000000 202.00000000   0.67558528
403.00000000 121.00000000 180.00000000   0.59800664
404.00000000 116.00000000 229.00000000   0.66376812
405.00000000 108.00000000 284.00000000   0.72448980
406.00000000  67.00000000 199.00000000   0.74812030
407.00000000 111.00000000 161.00000000   0.59191176
408.00000000 127.00000000 195.00000000   0.60559006
409.00000000 119.00000000 214.00000000   0.64264264
410.00000000 108.00000000 215.00000000   0.66563467
411.00000000 120.00000000 185.00000000   0.60655738
412.00000000  87.00000000 199.00000000   0.69580420
413.00000000 126.00000000 220.00000000   0.63583815
414.00000000 100.00000000 240.00000000   0.70588235
415.00000000  47.00000000 275.00000000   0.85403727
416.00000000  90.00000000 226.00000000   0.71518987
417.00000000 156.00000000 170.00000000   0.52147239
418.00000000  84.00000000 289.00000000   0.77479893
419.00000000 178.00000000 190.00000000   0.51630435
420.00000000 184.00000000 253.00000000   0.57894737
421.00000000 169.00000000 228.00000000   0.57430730
422.00000000 103.00000000 288.00000000   0.73657289
423.00000000 134.00000000 246.00000000   0.64736842
424.00000000 112.00000000 212.00000000   0.65432099
425.00000000 109.00000000 173.00000000   0.61347518
426.00000000 131.00000000 275.00000000   0.67733990
427.00000000 171.00000000 308.00000000   0.64300626
428.00000000  66.00000000 269.00000000   0.80298507
429.00000000 141.00000000 162.00000000   0.53465347
430.00000000 101.00000000 187.00000000   0.64930556
431.00000000 143.00000000 220.00000000   0.60606061
432.00000000 125.00000000 188.00000000   0.60063898
433.00000000 152.00000000 129.00000000   0.45907473
434.00000000 186.00000000 202.00000000   0.52061856
435.00000000 106.00000000 177.00000000   0.62544170
436.00000000  81.00000000 188.00000000   0.69888476
437.00000000  43.00000000 206.00000000   0.82730924
438.00000000 104.00000000 257.00000000   0.71191136
439.00000000 118.00000000 246.00000000   0.67582418
440.00000000 132.00000000 169.00000000   0.56146179
441.00000000  93.00000000 244.00000000   0.72403561
442.00000000  84.00000000 222.00000000   0.72549020
443.00000000 137.00000000 237.00000000   0.63368984
444.00000000 165.00000000 206.00000000   0.55525606
445.00000000 107.00000000 227.00000000   0.67964072
446.00000000 117.00000000 213.00000000   0.64545455
447.00000000 114.00000000 183.00000000   0.61616162
448.00000000 130.00000000 224.00000000   0.63276836
449.00000000  73.00000000 222.00000000   0.75254237
450.00000000  84.00000000 201.00000000   0.70526316
451.00000000 152.00000000 230.00000000   0.60209424
452.00000000 100.00000000 213.00000000   0.68051118
453.00000000 172.00000000 234.00000000   0.57635468
454.00000000 106.00000000 196.00000000   0.64900662
455.00000000 119.00000000 196.00000000   0.62222222
456.00000000  68.00000000 230.00000000   0.77181208
457.00000000 153.00000000 199.00000000   0.56534091
458.00000000 177.00000000 195.00000000   0.52419355
459.00000000  61.00000000 223.00000000   0.78521127
460.00000000 123.00000000 226.00000000   0.64756447
461.00000000 152.00000000 186.00000000   0.55029586
462.00000000  72.00000000 201.00000000   0.73626374
463.00000000 103.00000000 145.00000000   0.58467742
464.00000000  94.00000000 259.00000000   0.73371105
465.00000000 111.00000000 255.00000000   0.69672131
466.00000000  75.00000000 210.00000000   0.73684211
467.00000000  84.00000000 242.00000000   0.74233129
468.00000000  90.00000000 191.00000000   0.67971530
469.00000000  85.00000000 213.00000000   0.71476510
470.00000000 111.00000000 236.00000000   0.68011527
471.00000000 157.00000000 237.00000000   0.60152284
472.00000000 132.00000000 217.00000000   0.62177650
473.00000000  76.00000000 213.00000000   0.73702422
474.00000000 150.00000000 256.00000000   0.63054187
475.00000000 123.00000000 244.00000000   0.66485014
476.00000000 143.00000000 257.00000000   0.64250000
477.00000000  87.00000000 194.00000000   0.69039146
478.00000000 110.00000000 242.00000000   0.68750000
479.00000000  94.00000000 185.00000000   0.66308244
480.00000000  99.00000000 231.00000000   0.70000000
481.00000000 131.00000000 247.00000000   0.65343915
482.00000000 138.00000000 164.00000000   0.54304636
483.00000000 165.00000000 153.00000000   0.48113208
484.00000000 116.00000000 275.00000000   0.70332481
485.00000000  76.00000000 254.00000000   0.76969697
486.00000000  79.00000000 306.00000000   0.79480519
487.00000000 133.00000000 191.00000000   0.58950617
488.00000000 141.00000000 252.00000000   0.64122137
489.00000000 141.00000000 222.00000000   0.61157025
490.00000000  91.00000000 222.00000000   0.70926518
491.00000000 127.00000000 191.00000000   0.60062893
492.00000000  92.00000000 289.00000000   0.75853018
493.00000000 109.00000000 216.00000000   0.66461538
494.00000000 121.00000000 230.00000000   0.65527066
495.00000000  99.00000000 126.00000000   0.56000000
496.00000000  83.00000000 237.00000000   0.74062500
497.00000000 129.00000000 171.00000000   0.57000000
498.00000000 124.00000000 238.00000000   0.65745856
499.00000000 153.00000000 210.00000000   0.57851240
500.00000000 145.00000000 250.00000000   0.63291139
