# Supplementary material for: Ubiquitin transfer by a RING E3 ligase occurs from a closed E2~ubiquitin conformation
Source: Nat Commun. 2020 Jun 5;11:2846. doi: 10.1038/s41467-020-16666-y (PMC7275055; doi:10.1038/s41467-020-16666-y)
Supplement: Supplementary file 4 — Source Data [file 41467_2020_16666_MOESM4_ESM.zip › Source_Data/Figures/Figure_5/Figure_5a/ASCII_NoRNF4/16_236with_fret.dat]

 30.00000000 103.00000000 184.00000000   0.64111498
 31.00000000 130.00000000 246.00000000   0.65425532
 32.00000000  56.00000000 279.00000000   0.83283582
 33.00000000 119.00000000 321.00000000   0.72954545
 34.00000000  66.00000000 260.00000000   0.79754601
 35.00000000  32.00000000 263.00000000   0.89152542
 36.00000000  80.00000000 235.00000000   0.74603175
 37.00000000  42.00000000 247.00000000   0.85467128
 38.00000000  47.00000000 251.00000000   0.84228188
 39.00000000  43.00000000 177.00000000   0.80454545
 40.00000000  69.00000000 195.00000000   0.73863636
 41.00000000  36.00000000 179.00000000   0.83255814
 42.00000000  90.00000000 218.00000000   0.70779221
 43.00000000  45.00000000 214.00000000   0.82625483
 44.00000000  51.00000000 222.00000000   0.81318681
 45.00000000  50.00000000 248.00000000   0.83221477
 46.00000000  34.00000000 271.00000000   0.88852459
 47.00000000  59.00000000 223.00000000   0.79078014
 48.00000000  82.00000000 211.00000000   0.72013652
 49.00000000  79.00000000 209.00000000   0.72569444
 50.00000000 109.00000000 225.00000000   0.67365269
 51.00000000  49.00000000 241.00000000   0.83103448
 52.00000000  72.00000000 154.00000000   0.68141593
 53.00000000  82.00000000 338.00000000   0.80476190
 54.00000000  95.00000000 247.00000000   0.72222222
 55.00000000  82.00000000 234.00000000   0.74050633
 56.00000000  57.00000000 188.00000000   0.76734694
 57.00000000 105.00000000 197.00000000   0.65231788
 58.00000000  86.00000000 209.00000000   0.70847458
 59.00000000 136.00000000 213.00000000   0.61031519
 60.00000000  74.00000000 210.00000000   0.73943662
 61.00000000  73.00000000 230.00000000   0.75907591
 62.00000000 115.00000000 199.00000000   0.63375796
 63.00000000  79.00000000 185.00000000   0.70075758
 64.00000000 108.00000000 176.00000000   0.61971831
 65.00000000 104.00000000 156.00000000   0.60000000
 66.00000000  81.00000000 145.00000000   0.64159292
 67.00000000  77.00000000 210.00000000   0.73170732
 68.00000000  76.00000000 227.00000000   0.74917492
 69.00000000 107.00000000 203.00000000   0.65483871
 70.00000000 109.00000000 249.00000000   0.69553073
 71.00000000  58.00000000 177.00000000   0.75319149
 72.00000000 118.00000000 170.00000000   0.59027778
 73.00000000 128.00000000 146.00000000   0.53284672
 74.00000000 157.00000000 156.00000000   0.49840256
 75.00000000 184.00000000 196.00000000   0.51578947
 76.00000000 135.00000000 164.00000000   0.54849498
 77.00000000 112.00000000 192.00000000   0.63157895
 78.00000000  41.00000000 198.00000000   0.82845188
 79.00000000  77.00000000 237.00000000   0.75477707
 80.00000000  91.00000000 151.00000000   0.62396694
 81.00000000 132.00000000 195.00000000   0.59633028
 82.00000000 208.00000000 222.00000000   0.51627907
 83.00000000 128.00000000 206.00000000   0.61676647
 84.00000000  63.00000000 146.00000000   0.69856459
 85.00000000 121.00000000 204.00000000   0.62769231
 86.00000000 121.00000000 183.00000000   0.60197368
 87.00000000  77.00000000 211.00000000   0.73263889
 88.00000000 108.00000000 237.00000000   0.68695652
 89.00000000 143.00000000 274.00000000   0.65707434
 90.00000000 116.00000000 202.00000000   0.63522013
 91.00000000 176.00000000 182.00000000   0.50837989
 92.00000000  82.00000000 250.00000000   0.75301205
 93.00000000 121.00000000 259.00000000   0.68157895
 94.00000000  87.00000000 169.00000000   0.66015625
 95.00000000 124.00000000 176.00000000   0.58666667
 96.00000000 145.00000000 206.00000000   0.58689459
 97.00000000  79.00000000 222.00000000   0.73754153
 98.00000000  86.00000000 218.00000000   0.71710526
 99.00000000 109.00000000 181.00000000   0.62413793
100.00000000 121.00000000 234.00000000   0.65915493
101.00000000  58.00000000 165.00000000   0.73991031
102.00000000 127.00000000 212.00000000   0.62536873
103.00000000  64.00000000 190.00000000   0.74803150
104.00000000 138.00000000 174.00000000   0.55769231
105.00000000 159.00000000 189.00000000   0.54310345
106.00000000 122.00000000 241.00000000   0.66391185
107.00000000  98.00000000 163.00000000   0.62452107
108.00000000  80.00000000 132.00000000   0.62264151
109.00000000 101.00000000 163.00000000   0.61742424
110.00000000  90.00000000 157.00000000   0.63562753
111.00000000  49.00000000 275.00000000   0.84876543
112.00000000  70.00000000 137.00000000   0.66183575
113.00000000  45.00000000 203.00000000   0.81854839
114.00000000  97.00000000 171.00000000   0.63805970
115.00000000  91.00000000 188.00000000   0.67383513
116.00000000  57.00000000 251.00000000   0.81493506
117.00000000 130.00000000 188.00000000   0.59119497
118.00000000  77.00000000 309.00000000   0.80051813
119.00000000 162.00000000 179.00000000   0.52492669
120.00000000 159.00000000 237.00000000   0.59848485
121.00000000 175.00000000 212.00000000   0.54780362
122.00000000 102.00000000 227.00000000   0.68996960
123.00000000  96.00000000 168.00000000   0.63636364
124.00000000 148.00000000 243.00000000   0.62148338
125.00000000  67.00000000 174.00000000   0.72199170
126.00000000  66.00000000 217.00000000   0.76678445
127.00000000 127.00000000 222.00000000   0.63610315
128.00000000 140.00000000 221.00000000   0.61218837
129.00000000  79.00000000 205.00000000   0.72183099
130.00000000 151.00000000 226.00000000   0.59946950
131.00000000  87.00000000 188.00000000   0.68363636
132.00000000  82.00000000 126.00000000   0.60576923
133.00000000  97.00000000 231.00000000   0.70426829
134.00000000  59.00000000 170.00000000   0.74235808
135.00000000  41.00000000 172.00000000   0.80751174
136.00000000  69.00000000 175.00000000   0.71721311
137.00000000  95.00000000 215.00000000   0.69354839
138.00000000 118.00000000 238.00000000   0.66853933
139.00000000  95.00000000 189.00000000   0.66549296
140.00000000 118.00000000 213.00000000   0.64350453
141.00000000  77.00000000 176.00000000   0.69565217
142.00000000 112.00000000 171.00000000   0.60424028
143.00000000 119.00000000 183.00000000   0.60596026
144.00000000 144.00000000 208.00000000   0.59090909
145.00000000 115.00000000 222.00000000   0.65875371
146.00000000  84.00000000 186.00000000   0.68888889
147.00000000 101.00000000 225.00000000   0.69018405
148.00000000 159.00000000 190.00000000   0.54441261
149.00000000  38.00000000 154.00000000   0.80208333
150.00000000  77.00000000 204.00000000   0.72597865
151.00000000  71.00000000 205.00000000   0.74275362
152.00000000  99.00000000 269.00000000   0.73097826
153.00000000 120.00000000 154.00000000   0.56204380
154.00000000 107.00000000 153.00000000   0.58846154
155.00000000  87.00000000 174.00000000   0.66666667
156.00000000  61.00000000 250.00000000   0.80385852
157.00000000  95.00000000 167.00000000   0.63740458
158.00000000  73.00000000 216.00000000   0.74740484
159.00000000 101.00000000 192.00000000   0.65529010
160.00000000  99.00000000 231.00000000   0.70000000
161.00000000 124.00000000 230.00000000   0.64971751
162.00000000  67.00000000 226.00000000   0.77133106
163.00000000  61.00000000 241.00000000   0.79801325
164.00000000  92.00000000 214.00000000   0.69934641
165.00000000  80.00000000 140.00000000   0.63636364
166.00000000  90.00000000 154.00000000   0.63114754
167.00000000 103.00000000 152.00000000   0.59607843
168.00000000 109.00000000 161.00000000   0.59629630
169.00000000  80.00000000 162.00000000   0.66942149
170.00000000  73.00000000 235.00000000   0.76298701
171.00000000  44.00000000 224.00000000   0.83582090
172.00000000  84.00000000 171.00000000   0.67058824
173.00000000  86.00000000 160.00000000   0.65040650
174.00000000 107.00000000 164.00000000   0.60516605
175.00000000 114.00000000 187.00000000   0.62126246
176.00000000  78.00000000 189.00000000   0.70786517
177.00000000  71.00000000 174.00000000   0.71020408
178.00000000  56.00000000 129.00000000   0.69729730
179.00000000 106.00000000 220.00000000   0.67484663
180.00000000  45.00000000 173.00000000   0.79357798
181.00000000  89.00000000 182.00000000   0.67158672
182.00000000  67.00000000 164.00000000   0.70995671
183.00000000 165.00000000 183.00000000   0.52586207
184.00000000 115.00000000 203.00000000   0.63836478
185.00000000  90.00000000 143.00000000   0.61373391
186.00000000 136.00000000 209.00000000   0.60579710
187.00000000  64.00000000 152.00000000   0.70370370
188.00000000  29.00000000 150.00000000   0.83798883
189.00000000  79.00000000 210.00000000   0.72664360
190.00000000  31.00000000 181.00000000   0.85377358
191.00000000 114.00000000 189.00000000   0.62376238
192.00000000  58.00000000 163.00000000   0.73755656
193.00000000  65.00000000 125.00000000   0.65789474
194.00000000  69.00000000 219.00000000   0.76041667
195.00000000 103.00000000 186.00000000   0.64359862
196.00000000  63.00000000  91.00000000   0.59090909
197.00000000 109.00000000 131.00000000   0.54583333
198.00000000 145.00000000 178.00000000   0.55108359
199.00000000  52.00000000 155.00000000   0.74879227
200.00000000  56.00000000 177.00000000   0.75965665
201.00000000  86.00000000 186.00000000   0.68382353
202.00000000 101.00000000 173.00000000   0.63138686
203.00000000 103.00000000 202.00000000   0.66229508
204.00000000 116.00000000 177.00000000   0.60409556
205.00000000  92.00000000 235.00000000   0.71865443
206.00000000 107.00000000 223.00000000   0.67575758
207.00000000 106.00000000 173.00000000   0.62007168
208.00000000  74.00000000 210.00000000   0.73943662
209.00000000 103.00000000 242.00000000   0.70144928
210.00000000  93.00000000 202.00000000   0.68474576
211.00000000 110.00000000 194.00000000   0.63815789
212.00000000  65.00000000 150.00000000   0.69767442
213.00000000  11.00000000 197.00000000   0.94711538
214.00000000  75.00000000 245.00000000   0.76562500
215.00000000  67.00000000 166.00000000   0.71244635
216.00000000  59.00000000 190.00000000   0.76305221
217.00000000 107.00000000 178.00000000   0.62456140
218.00000000 105.00000000 180.00000000   0.63157895
219.00000000  99.00000000 195.00000000   0.66326531
220.00000000  72.00000000 189.00000000   0.72413793
221.00000000  84.00000000 188.00000000   0.69117647
222.00000000 151.00000000 190.00000000   0.55718475
223.00000000  60.00000000 150.00000000   0.71428571
224.00000000 145.00000000 171.00000000   0.54113924
225.00000000 155.00000000 221.00000000   0.58776596
226.00000000  49.00000000 188.00000000   0.79324895
227.00000000  95.00000000 163.00000000   0.63178295
228.00000000 106.00000000 116.00000000   0.52252252
229.00000000 179.00000000 208.00000000   0.53746770
230.00000000  31.00000000 228.00000000   0.88030888
231.00000000  81.00000000 246.00000000   0.75229358
232.00000000 128.00000000 187.00000000   0.59365079
233.00000000  70.00000000 168.00000000   0.70588235
234.00000000  36.00000000 207.00000000   0.85185185
235.00000000 100.00000000 193.00000000   0.65870307
236.00000000  62.00000000 159.00000000   0.71945701
237.00000000  81.00000000 145.00000000   0.64159292
238.00000000 149.00000000 147.00000000   0.49662162
239.00000000  99.00000000 165.00000000   0.62500000
240.00000000  73.00000000 162.00000000   0.68936170
241.00000000 105.00000000 244.00000000   0.69914040
242.00000000  75.00000000 163.00000000   0.68487395
243.00000000  50.00000000 227.00000000   0.81949458
244.00000000  78.00000000 183.00000000   0.70114943
245.00000000  36.00000000 166.00000000   0.82178218
246.00000000  76.00000000 155.00000000   0.67099567
247.00000000 118.00000000 170.00000000   0.59027778
248.00000000 103.00000000 212.00000000   0.67301587
249.00000000  38.00000000 180.00000000   0.82568807
250.00000000 144.00000000 192.00000000   0.57142857
251.00000000  50.00000000 186.00000000   0.78813559
252.00000000  84.00000000 142.00000000   0.62831858
253.00000000  91.00000000 163.00000000   0.64173228
254.00000000  96.00000000 150.00000000   0.60975610
255.00000000  86.00000000 222.00000000   0.72077922
256.00000000  79.00000000 220.00000000   0.73578595
257.00000000  71.00000000 160.00000000   0.69264069
258.00000000  75.00000000 187.00000000   0.71374046
259.00000000  50.00000000 194.00000000   0.79508197
260.00000000  95.00000000 198.00000000   0.67576792
261.00000000  72.00000000 196.00000000   0.73134328
262.00000000 155.00000000 170.00000000   0.52307692
263.00000000 112.00000000 192.00000000   0.63157895
264.00000000 119.00000000 163.00000000   0.57801418
265.00000000 149.00000000 179.00000000   0.54573171
266.00000000  84.00000000 170.00000000   0.66929134
267.00000000 155.00000000 168.00000000   0.52012384
268.00000000  53.00000000 195.00000000   0.78629032
269.00000000  49.00000000 161.00000000   0.76666667
270.00000000  85.00000000 235.00000000   0.73437500
271.00000000  78.00000000 185.00000000   0.70342205
272.00000000  73.00000000 214.00000000   0.74564460
273.00000000  77.00000000 171.00000000   0.68951613
274.00000000  90.00000000 185.00000000   0.67272727
275.00000000  95.00000000 168.00000000   0.63878327
276.00000000 146.00000000 175.00000000   0.54517134
277.00000000 131.00000000 185.00000000   0.58544304
278.00000000  96.00000000 261.00000000   0.73109244
279.00000000  70.00000000 341.00000000   0.82968370
280.00000000  73.00000000 208.00000000   0.74021352
281.00000000 154.00000000 143.00000000   0.48148148
282.00000000  74.00000000 152.00000000   0.67256637
283.00000000  93.00000000 204.00000000   0.68686869
284.00000000  78.00000000 141.00000000   0.64383562
285.00000000 100.00000000 240.00000000   0.70588235
286.00000000 155.00000000 165.00000000   0.51562500
287.00000000 130.00000000 206.00000000   0.61309524
288.00000000 113.00000000 168.00000000   0.59786477
289.00000000 114.00000000 148.00000000   0.56488550
290.00000000 106.00000000 126.00000000   0.54310345
291.00000000 148.00000000 177.00000000   0.54461538
292.00000000 111.00000000 131.00000000   0.54132231
293.00000000 147.00000000 140.00000000   0.48780488
294.00000000 121.00000000 117.00000000   0.49159664
295.00000000 100.00000000 192.00000000   0.65753425
296.00000000 121.00000000 126.00000000   0.51012146
297.00000000  89.00000000 215.00000000   0.70723684
298.00000000  60.00000000 198.00000000   0.76744186
299.00000000  -4.00000000 204.00000000   1.02000000
300.00000000  80.00000000 178.00000000   0.68992248
301.00000000 121.00000000 161.00000000   0.57092199
302.00000000 104.00000000 131.00000000   0.55744681
303.00000000  60.00000000 155.00000000   0.72093023
304.00000000  74.00000000 125.00000000   0.62814070
305.00000000 136.00000000 191.00000000   0.58409786
306.00000000  65.00000000 178.00000000   0.73251029
307.00000000 122.00000000 201.00000000   0.62229102
308.00000000 147.00000000 182.00000000   0.55319149
309.00000000  79.00000000 188.00000000   0.70411985
310.00000000 101.00000000 153.00000000   0.60236220
311.00000000  76.00000000 160.00000000   0.67796610
312.00000000 144.00000000 105.00000000   0.42168675
313.00000000 152.00000000 112.00000000   0.42424242
314.00000000 291.00000000  82.00000000   0.21983914
315.00000000 197.00000000  85.00000000   0.30141844
316.00000000 182.00000000 125.00000000   0.40716612
317.00000000 252.00000000  86.00000000   0.25443787
318.00000000 166.00000000 157.00000000   0.48606811
319.00000000 197.00000000 148.00000000   0.42898551
320.00000000 186.00000000  51.00000000   0.21518987
321.00000000 226.00000000 135.00000000   0.37396122
322.00000000 206.00000000 180.00000000   0.46632124
323.00000000 249.00000000 152.00000000   0.37905237
324.00000000 221.00000000 162.00000000   0.42297650
325.00000000 146.00000000 154.00000000   0.51333333
326.00000000 281.00000000 166.00000000   0.37136465
327.00000000 176.00000000  92.00000000   0.34328358
328.00000000 221.00000000 103.00000000   0.31790123
329.00000000 219.00000000 159.00000000   0.42063492
330.00000000 176.00000000 152.00000000   0.46341463
331.00000000 221.00000000  88.00000000   0.28478964
332.00000000 239.00000000 145.00000000   0.37760417
333.00000000 213.00000000 133.00000000   0.38439306
334.00000000 212.00000000  99.00000000   0.31832797
335.00000000 225.00000000 178.00000000   0.44168734
336.00000000 157.00000000 157.00000000   0.50000000
337.00000000 177.00000000 126.00000000   0.41584158
338.00000000 161.00000000 107.00000000   0.39925373
339.00000000 229.00000000  94.00000000   0.29102167
340.00000000 224.00000000 134.00000000   0.37430168
341.00000000 133.00000000 125.00000000   0.48449612
342.00000000 171.00000000 117.00000000   0.40625000
343.00000000 236.00000000  64.00000000   0.21333333
344.00000000 126.00000000 113.00000000   0.47280335
345.00000000 232.00000000 106.00000000   0.31360947
346.00000000 194.00000000 104.00000000   0.34899329
347.00000000 143.00000000  94.00000000   0.39662447
348.00000000 187.00000000 100.00000000   0.34843206
349.00000000 218.00000000  68.00000000   0.23776224
350.00000000 232.00000000 101.00000000   0.30330330
351.00000000 137.00000000 148.00000000   0.51929825
352.00000000 145.00000000 111.00000000   0.43359375
353.00000000 217.00000000  75.00000000   0.25684932
354.00000000 232.00000000  70.00000000   0.23178808
355.00000000 222.00000000  65.00000000   0.22648084
356.00000000 154.00000000  19.00000000   0.10982659
357.00000000 197.00000000 107.00000000   0.35197368
358.00000000 229.00000000 118.00000000   0.34005764
359.00000000 205.00000000 123.00000000   0.37500000
360.00000000 182.00000000 113.00000000   0.38305085
361.00000000 194.00000000 110.00000000   0.36184211
362.00000000 167.00000000 193.00000000   0.53611111
363.00000000 230.00000000  84.00000000   0.26751592
364.00000000 185.00000000 136.00000000   0.42367601
365.00000000 227.00000000 158.00000000   0.41038961
366.00000000 164.00000000 112.00000000   0.40579710
367.00000000 174.00000000  96.00000000   0.35555556
368.00000000 134.00000000 118.00000000   0.46825397
369.00000000 243.00000000  37.00000000   0.13214286
370.00000000 247.00000000 147.00000000   0.37309645
371.00000000 204.00000000 134.00000000   0.39644970
372.00000000 249.00000000 123.00000000   0.33064516
373.00000000  99.00000000 102.00000000   0.50746269
374.00000000 178.00000000 134.00000000   0.42948718
375.00000000 197.00000000 105.00000000   0.34768212
376.00000000 134.00000000  35.00000000   0.20710059
377.00000000 182.00000000 163.00000000   0.47246377
378.00000000 165.00000000 112.00000000   0.40433213
379.00000000 205.00000000 116.00000000   0.36137072
380.00000000 169.00000000 115.00000000   0.40492958
381.00000000 145.00000000 103.00000000   0.41532258
382.00000000 185.00000000 182.00000000   0.49591281
383.00000000 166.00000000 119.00000000   0.41754386
384.00000000 153.00000000 173.00000000   0.53067485
385.00000000 214.00000000 110.00000000   0.33950617
386.00000000 246.00000000 124.00000000   0.33513514
387.00000000 205.00000000 137.00000000   0.40058480
388.00000000 177.00000000  98.00000000   0.35636364
389.00000000 180.00000000 111.00000000   0.38144330
390.00000000 126.00000000 146.00000000   0.53676471
391.00000000 173.00000000  99.00000000   0.36397059
392.00000000 190.00000000 141.00000000   0.42598187
393.00000000 217.00000000 114.00000000   0.34441088
394.00000000 251.00000000  84.00000000   0.25074627
395.00000000 172.00000000  68.00000000   0.28333333
396.00000000 137.00000000 146.00000000   0.51590106
397.00000000 170.00000000 136.00000000   0.44444444
398.00000000 203.00000000  78.00000000   0.27758007
399.00000000 162.00000000 146.00000000   0.47402597
400.00000000 222.00000000 158.00000000   0.41578947
401.00000000 190.00000000  78.00000000   0.29104478
402.00000000 132.00000000  80.00000000   0.37735849
403.00000000 205.00000000 115.00000000   0.35937500
404.00000000 260.00000000 118.00000000   0.31216931
405.00000000 218.00000000  79.00000000   0.26599327
406.00000000 178.00000000 112.00000000   0.38620690
407.00000000 160.00000000  73.00000000   0.31330472
408.00000000 226.00000000 108.00000000   0.32335329
409.00000000 189.00000000 114.00000000   0.37623762
410.00000000 183.00000000 134.00000000   0.42271293
411.00000000 117.00000000 105.00000000   0.47297297
412.00000000 148.00000000 123.00000000   0.45387454
413.00000000 177.00000000 109.00000000   0.38111888
414.00000000 193.00000000  88.00000000   0.31316726
415.00000000 176.00000000  63.00000000   0.26359833
416.00000000 190.00000000  62.00000000   0.24603175
417.00000000 292.00000000  40.00000000   0.12048193
418.00000000 207.00000000  89.00000000   0.30067568
419.00000000 204.00000000  57.00000000   0.21839080
420.00000000 262.00000000 106.00000000   0.28804348
421.00000000 211.00000000  68.00000000   0.24372760
422.00000000 239.00000000 126.00000000   0.34520548
423.00000000 178.00000000  95.00000000   0.34798535
424.00000000 236.00000000 108.00000000   0.31395349
425.00000000 178.00000000  75.00000000   0.29644269
426.00000000 184.00000000  98.00000000   0.34751773
427.00000000 267.00000000  89.00000000   0.25000000
428.00000000 186.00000000  88.00000000   0.32116788
429.00000000 172.00000000 105.00000000   0.37906137
430.00000000 228.00000000  89.00000000   0.28075710
431.00000000 208.00000000  81.00000000   0.28027682
432.00000000 232.00000000  67.00000000   0.22408027
433.00000000 211.00000000  47.00000000   0.18217054
434.00000000 225.00000000  62.00000000   0.21602787
435.00000000 161.00000000  89.00000000   0.35600000
436.00000000 240.00000000  91.00000000   0.27492447
437.00000000 232.00000000  97.00000000   0.29483283
438.00000000 237.00000000  73.00000000   0.23548387
439.00000000 203.00000000  75.00000000   0.26978417
440.00000000 242.00000000 132.00000000   0.35294118
441.00000000 256.00000000 139.00000000   0.35189873
442.00000000 187.00000000 123.00000000   0.39677419
443.00000000 254.00000000 161.00000000   0.38795181
444.00000000 162.00000000  96.00000000   0.37209302
445.00000000 167.00000000  73.00000000   0.30416667
446.00000000 139.00000000 107.00000000   0.43495935
447.00000000 233.00000000  59.00000000   0.20205479
448.00000000 157.00000000  31.00000000   0.16489362
449.00000000 176.00000000 149.00000000   0.45846154
450.00000000 131.00000000 133.00000000   0.50378788
451.00000000 190.00000000 115.00000000   0.37704918
452.00000000 215.00000000 127.00000000   0.37134503
453.00000000 167.00000000  46.00000000   0.21596244
454.00000000 197.00000000 127.00000000   0.39197531
455.00000000  69.00000000 132.00000000   0.65671642
456.00000000 190.00000000 132.00000000   0.40993789
457.00000000 124.00000000 101.00000000   0.44888889
458.00000000 238.00000000 139.00000000   0.36870027
459.00000000 215.00000000  58.00000000   0.21245421
460.00000000 220.00000000 119.00000000   0.35103245
461.00000000 239.00000000  87.00000000   0.26687117
462.00000000 178.00000000 106.00000000   0.37323944
463.00000000 178.00000000 103.00000000   0.36654804
464.00000000 184.00000000 116.00000000   0.38666667
465.00000000 229.00000000  99.00000000   0.30182927
466.00000000 196.00000000  81.00000000   0.29241877
467.00000000 188.00000000  75.00000000   0.28517110
468.00000000 189.00000000 129.00000000   0.40566038
469.00000000 141.00000000 155.00000000   0.52364865
470.00000000 189.00000000 132.00000000   0.41121495
471.00000000 186.00000000  76.00000000   0.29007634
472.00000000 165.00000000  97.00000000   0.37022901
473.00000000 164.00000000  98.00000000   0.37404580
474.00000000 212.00000000  92.00000000   0.30263158
475.00000000 223.00000000  92.00000000   0.29206349
476.00000000 124.00000000 126.00000000   0.50400000
477.00000000 172.00000000  73.00000000   0.29795918
478.00000000 174.00000000  74.00000000   0.29838710
479.00000000 247.00000000 116.00000000   0.31955923
480.00000000 160.00000000 101.00000000   0.38697318
481.00000000 134.00000000 163.00000000   0.54882155
482.00000000 122.00000000 161.00000000   0.56890459
483.00000000 201.00000000 122.00000000   0.37770898
484.00000000 159.00000000 107.00000000   0.40225564
485.00000000 235.00000000  91.00000000   0.27914110
486.00000000 240.00000000 174.00000000   0.42028986
487.00000000 148.00000000 132.00000000   0.47142857
488.00000000 178.00000000  77.00000000   0.30196078
489.00000000 207.00000000 131.00000000   0.38757396
490.00000000 162.00000000 119.00000000   0.42348754
491.00000000 200.00000000 144.00000000   0.41860465
492.00000000 155.00000000 119.00000000   0.43430657
493.00000000 137.00000000 100.00000000   0.42194093
494.00000000 216.00000000 135.00000000   0.38461538
495.00000000 197.00000000 101.00000000   0.33892617
496.00000000 213.00000000 119.00000000   0.35843373
497.00000000 164.00000000  80.00000000   0.32786885
498.00000000 254.00000000 103.00000000   0.28851541
499.00000000 170.00000000  59.00000000   0.25764192
500.00000000 204.00000000  94.00000000   0.31543624
