# Supplementary material for: Ubiquitin transfer by a RING E3 ligase occurs from a closed E2~ubiquitin conformation
Source: Nat Commun. 2020 Jun 5;11:2846. doi: 10.1038/s41467-020-16666-y (PMC7275055; doi:10.1038/s41467-020-16666-y)
Supplement: Supplementary file 4 — Source Data [file 41467_2020_16666_MOESM4_ESM.zip › Source_Data/Figures/Figure_5/Figure_5a/ASCII_NoRNF4/16_239with_fret.dat]

 30.00000000 121.00000000  92.00000000   0.43192488
 31.00000000  30.00000000  90.00000000   0.75000000
 32.00000000 109.00000000  76.00000000   0.41081081
 33.00000000 220.00000000  66.00000000   0.23076923
 34.00000000 134.00000000  45.00000000   0.25139665
 35.00000000  85.00000000 135.00000000   0.61363636
 36.00000000 120.00000000 121.00000000   0.50207469
 37.00000000 107.00000000 124.00000000   0.53679654
 38.00000000 107.00000000 115.00000000   0.51801802
 39.00000000  72.00000000 115.00000000   0.61497326
 40.00000000  95.00000000 116.00000000   0.54976303
 41.00000000 110.00000000 107.00000000   0.49308756
 42.00000000  56.00000000  49.00000000   0.46666667
 43.00000000 130.00000000  34.00000000   0.20731707
 44.00000000  84.00000000  99.00000000   0.54098361
 45.00000000  77.00000000  82.00000000   0.51572327
 46.00000000  97.00000000  96.00000000   0.49740933
 47.00000000 111.00000000  52.00000000   0.31901840
 48.00000000 126.00000000  69.00000000   0.35384615
 49.00000000  61.00000000  45.00000000   0.42452830
 50.00000000 105.00000000 161.00000000   0.60526316
 51.00000000 123.00000000  38.00000000   0.23602484
 52.00000000 107.00000000  78.00000000   0.42162162
 53.00000000  81.00000000 104.00000000   0.56216216
 54.00000000 113.00000000  50.00000000   0.30674847
 55.00000000 102.00000000  53.00000000   0.34193548
 56.00000000  66.00000000  66.00000000   0.50000000
 57.00000000  72.00000000 148.00000000   0.67272727
 58.00000000 151.00000000 121.00000000   0.44485294
 59.00000000  87.00000000 100.00000000   0.53475936
 60.00000000 177.00000000 114.00000000   0.39175258
 61.00000000 123.00000000  93.00000000   0.43055556
 62.00000000 112.00000000 124.00000000   0.52542373
 63.00000000 110.00000000  83.00000000   0.43005181
 64.00000000 156.00000000 112.00000000   0.41791045
 65.00000000 180.00000000  95.00000000   0.34545455
 66.00000000  88.00000000 118.00000000   0.57281553
 67.00000000 168.00000000 109.00000000   0.39350181
 68.00000000 172.00000000  67.00000000   0.28033473
 69.00000000 139.00000000 111.00000000   0.44400000
 70.00000000  98.00000000  94.00000000   0.48958333
 71.00000000 178.00000000  83.00000000   0.31800766
 72.00000000 159.00000000  73.00000000   0.31465517
 73.00000000  74.00000000 114.00000000   0.60638298
 74.00000000 146.00000000  62.00000000   0.29807692
 75.00000000  89.00000000 154.00000000   0.63374486
 76.00000000 100.00000000  98.00000000   0.49494949
 77.00000000 108.00000000  30.00000000   0.21739130
 78.00000000 132.00000000  97.00000000   0.42358079
 79.00000000  69.00000000  85.00000000   0.55194805
 80.00000000 112.00000000  74.00000000   0.39784946
 81.00000000  45.00000000  82.00000000   0.64566929
 82.00000000 145.00000000 136.00000000   0.48398577
 83.00000000  95.00000000  86.00000000   0.47513812
 84.00000000  91.00000000 100.00000000   0.52356021
 85.00000000 136.00000000 104.00000000   0.43333333
 86.00000000 163.00000000  84.00000000   0.34008097
 87.00000000 101.00000000  74.00000000   0.42285714
 88.00000000  96.00000000  80.00000000   0.45454545
 89.00000000  95.00000000  80.00000000   0.45714286
 90.00000000 107.00000000 101.00000000   0.48557692
 91.00000000 176.00000000  81.00000000   0.31517510
 92.00000000 128.00000000  80.00000000   0.38461538
 93.00000000 143.00000000  67.00000000   0.31904762
 94.00000000 249.00000000  19.00000000   0.07089552
 95.00000000 292.00000000  10.00000000   0.03311258
 96.00000000 308.00000000  25.00000000   0.07507508
 97.00000000 374.00000000  -3.00000000  -0.00808625
 98.00000000 298.00000000  23.00000000   0.07165109
 99.00000000 306.00000000  49.00000000   0.13802817
100.00000000 304.00000000  28.00000000   0.08433735
101.00000000 329.00000000  26.00000000   0.07323944
102.00000000 350.00000000  18.00000000   0.04891304
103.00000000 388.00000000  10.00000000   0.02512563
104.00000000 387.00000000  37.00000000   0.08726415
105.00000000 283.00000000  44.00000000   0.13455657
106.00000000 291.00000000  25.00000000   0.07911392
107.00000000 297.00000000  34.00000000   0.10271903
108.00000000 373.00000000  46.00000000   0.10978520
109.00000000 386.00000000  -6.00000000  -0.01578947
110.00000000 293.00000000  32.00000000   0.09846154
111.00000000 395.00000000  -8.00000000  -0.02067183
112.00000000 305.00000000  14.00000000   0.04388715
113.00000000 302.00000000  39.00000000   0.11436950
114.00000000 311.00000000   3.00000000   0.00955414
115.00000000 332.00000000  18.00000000   0.05142857
116.00000000 267.00000000  11.00000000   0.03956835
117.00000000 253.00000000  33.00000000   0.11538462
118.00000000 391.00000000  -2.00000000  -0.00514139
119.00000000 313.00000000  11.00000000   0.03395062
120.00000000 357.00000000  34.00000000   0.08695652
121.00000000 330.00000000   2.00000000   0.00602410
122.00000000 369.00000000  33.00000000   0.08208955
123.00000000 394.00000000  -6.00000000  -0.01546392
124.00000000 265.00000000  15.00000000   0.05357143
125.00000000 334.00000000  32.00000000   0.08743169
126.00000000 277.00000000  39.00000000   0.12341772
127.00000000 376.00000000  -5.00000000  -0.01347709
128.00000000 377.00000000   0.00000000   0.00000000
129.00000000 336.00000000  22.00000000   0.06145251
130.00000000 381.00000000  -3.00000000  -0.00793651
131.00000000 267.00000000  34.00000000   0.11295681
132.00000000 254.00000000  11.00000000   0.04150943
133.00000000 411.00000000  25.00000000   0.05733945
134.00000000 342.00000000   4.00000000   0.01156069
135.00000000 386.00000000  38.00000000   0.08962264
136.00000000 355.00000000  47.00000000   0.11691542
137.00000000 282.00000000 -16.00000000  -0.06015038
138.00000000 269.00000000   1.00000000   0.00370370
139.00000000 277.00000000  15.00000000   0.05136986
140.00000000 313.00000000  22.00000000   0.06567164
141.00000000 309.00000000  26.00000000   0.07761194
142.00000000 401.00000000  28.00000000   0.06526807
143.00000000 327.00000000   9.00000000   0.02678571
144.00000000 336.00000000  18.00000000   0.05084746
145.00000000 293.00000000  20.00000000   0.06389776
146.00000000 307.00000000  32.00000000   0.09439528
147.00000000 314.00000000  24.00000000   0.07100592
148.00000000 306.00000000  20.00000000   0.06134969
149.00000000 382.00000000  34.00000000   0.08173077
150.00000000 332.00000000  13.00000000   0.03768116
151.00000000 337.00000000   2.00000000   0.00589971
152.00000000 288.00000000  28.00000000   0.08860759
153.00000000 319.00000000  60.00000000   0.15831135
154.00000000 281.00000000  13.00000000   0.04421769
155.00000000 455.00000000  44.00000000   0.08817635
156.00000000 420.00000000  42.00000000   0.09090909
157.00000000 233.00000000  -8.00000000  -0.03555556
158.00000000 335.00000000  46.00000000   0.12073491
159.00000000 425.00000000   6.00000000   0.01392111
160.00000000 336.00000000  17.00000000   0.04815864
161.00000000 217.00000000  32.00000000   0.12851406
162.00000000 300.00000000  86.00000000   0.22279793
163.00000000 371.00000000  13.00000000   0.03385417
164.00000000 289.00000000  39.00000000   0.11890244
165.00000000 308.00000000  37.00000000   0.10724638
166.00000000 370.00000000  26.00000000   0.06565657
167.00000000 463.00000000  27.00000000   0.05510204
168.00000000 390.00000000  22.00000000   0.05339806
169.00000000 323.00000000  23.00000000   0.06647399
170.00000000 290.00000000  30.00000000   0.09375000
171.00000000 408.00000000   0.00000000   0.00000000
172.00000000 415.00000000  18.00000000   0.04157044
173.00000000 339.00000000  23.00000000   0.06353591
174.00000000 328.00000000  62.00000000   0.15897436
175.00000000 310.00000000  36.00000000   0.10404624
176.00000000 221.00000000  30.00000000   0.11952191
177.00000000 326.00000000  44.00000000   0.11891892
178.00000000 352.00000000  30.00000000   0.07853403
179.00000000 312.00000000  18.00000000   0.05454545
180.00000000 322.00000000   8.00000000   0.02424242
181.00000000 346.00000000  54.00000000   0.13500000
182.00000000 461.00000000  16.00000000   0.03354298
183.00000000 249.00000000  39.00000000   0.13541667
184.00000000 318.00000000  -1.00000000  -0.00315457
185.00000000 309.00000000  85.00000000   0.21573604
186.00000000 211.00000000  27.00000000   0.11344538
187.00000000 283.00000000  45.00000000   0.13719512
188.00000000 328.00000000  -3.00000000  -0.00923077
189.00000000 258.00000000  51.00000000   0.16504854
190.00000000 435.00000000  -6.00000000  -0.01398601
191.00000000 285.00000000   6.00000000   0.02061856
192.00000000 392.00000000  26.00000000   0.06220096
193.00000000 343.00000000   8.00000000   0.02279202
194.00000000 307.00000000   2.00000000   0.00647249
195.00000000 314.00000000   5.00000000   0.01567398
196.00000000 326.00000000  18.00000000   0.05232558
197.00000000 324.00000000  10.00000000   0.02994012
198.00000000 313.00000000   2.00000000   0.00634921
199.00000000 340.00000000  47.00000000   0.12144703
200.00000000 248.00000000  11.00000000   0.04247104
201.00000000 384.00000000   5.00000000   0.01285347
202.00000000 288.00000000  37.00000000   0.11384615
203.00000000 292.00000000   4.00000000   0.01351351
204.00000000 392.00000000 -17.00000000  -0.04533333
205.00000000 350.00000000  12.00000000   0.03314917
206.00000000 379.00000000  22.00000000   0.05486284
207.00000000 280.00000000  41.00000000   0.12772586
208.00000000 307.00000000  42.00000000   0.12034384
209.00000000 464.00000000  22.00000000   0.04526749
210.00000000 364.00000000  27.00000000   0.06905371
211.00000000 380.00000000   2.00000000   0.00523560
212.00000000 394.00000000  -2.00000000  -0.00510204
213.00000000 275.00000000  42.00000000   0.13249211
214.00000000 357.00000000  -2.00000000  -0.00563380
215.00000000 436.00000000  -8.00000000  -0.01869159
216.00000000 342.00000000  21.00000000   0.05785124
217.00000000 412.00000000 -14.00000000  -0.03517588
218.00000000 318.00000000  40.00000000   0.11173184
219.00000000 309.00000000  -4.00000000  -0.01311475
220.00000000 314.00000000  41.00000000   0.11549296
221.00000000 330.00000000 -11.00000000  -0.03448276
222.00000000 343.00000000  -8.00000000  -0.02388060
223.00000000 364.00000000   9.00000000   0.02412869
224.00000000 233.00000000  19.00000000   0.07539683
225.00000000 286.00000000  15.00000000   0.04983389
226.00000000 374.00000000  34.00000000   0.08333333
227.00000000 268.00000000  17.00000000   0.05964912
228.00000000 287.00000000  28.00000000   0.08888889
229.00000000 271.00000000  10.00000000   0.03558719
230.00000000 287.00000000  -2.00000000  -0.00701754
231.00000000 345.00000000  23.00000000   0.06250000
232.00000000 369.00000000  22.00000000   0.05626598
233.00000000 330.00000000  74.00000000   0.18316832
234.00000000 354.00000000  -2.00000000  -0.00568182
235.00000000 364.00000000  13.00000000   0.03448276
236.00000000 345.00000000  24.00000000   0.06504065
237.00000000 287.00000000 -17.00000000  -0.06296296
238.00000000 325.00000000  12.00000000   0.03560831
239.00000000 466.00000000 -20.00000000  -0.04484305
240.00000000 363.00000000  43.00000000   0.10591133
241.00000000 339.00000000  24.00000000   0.06611570
242.00000000 297.00000000  -1.00000000  -0.00337838
243.00000000 236.00000000 -17.00000000  -0.07762557
244.00000000 320.00000000  38.00000000   0.10614525
245.00000000 313.00000000  -1.00000000  -0.00320513
246.00000000 327.00000000   6.00000000   0.01801802
247.00000000 356.00000000  25.00000000   0.06561680
248.00000000 304.00000000   7.00000000   0.02250804
249.00000000 392.00000000  27.00000000   0.06443914
250.00000000 289.00000000  25.00000000   0.07961783
251.00000000 318.00000000   9.00000000   0.02752294
252.00000000 275.00000000  14.00000000   0.04844291
253.00000000 297.00000000   9.00000000   0.02941176
254.00000000 315.00000000  24.00000000   0.07079646
255.00000000 350.00000000   5.00000000   0.01408451
256.00000000 317.00000000  14.00000000   0.04229607
257.00000000 365.00000000  62.00000000   0.14519906
258.00000000 256.00000000 -16.00000000  -0.06666667
259.00000000 350.00000000  -1.00000000  -0.00286533
260.00000000 406.00000000 -15.00000000  -0.03836317
261.00000000 346.00000000  16.00000000   0.04419890
262.00000000 346.00000000  26.00000000   0.06989247
263.00000000 402.00000000   9.00000000   0.02189781
264.00000000 206.00000000  11.00000000   0.05069124
265.00000000 389.00000000  37.00000000   0.08685446
266.00000000 312.00000000  25.00000000   0.07418398
267.00000000 380.00000000  14.00000000   0.03553299
268.00000000 364.00000000  -4.00000000  -0.01111111
269.00000000 328.00000000  25.00000000   0.07082153
270.00000000 268.00000000  -9.00000000  -0.03474903
271.00000000 299.00000000  -7.00000000  -0.02397260
272.00000000 368.00000000  18.00000000   0.04663212
273.00000000 309.00000000  23.00000000   0.06927711
274.00000000 301.00000000  20.00000000   0.06230530
275.00000000 394.00000000 -23.00000000  -0.06199461
276.00000000 315.00000000  47.00000000   0.12983425
277.00000000 390.00000000  25.00000000   0.06024096
278.00000000 316.00000000 -20.00000000  -0.06756757
279.00000000 336.00000000   7.00000000   0.02040816
280.00000000 289.00000000  22.00000000   0.07073955
281.00000000 250.00000000  31.00000000   0.11032028
282.00000000 322.00000000  15.00000000   0.04451039
283.00000000 282.00000000   3.00000000   0.01052632
284.00000000 338.00000000  32.00000000   0.08648649
285.00000000 315.00000000  28.00000000   0.08163265
286.00000000 321.00000000  -7.00000000  -0.02229299
287.00000000 267.00000000  24.00000000   0.08247423
288.00000000 334.00000000  -3.00000000  -0.00906344
289.00000000 375.00000000  27.00000000   0.06716418
290.00000000 300.00000000 -17.00000000  -0.06007067
291.00000000 286.00000000 -14.00000000  -0.05147059
292.00000000 350.00000000  19.00000000   0.05149051
293.00000000 334.00000000   8.00000000   0.02339181
294.00000000 302.00000000  50.00000000   0.14204545
295.00000000 319.00000000  18.00000000   0.05341246
296.00000000 303.00000000  13.00000000   0.04113924
297.00000000 274.00000000  47.00000000   0.14641745
298.00000000 280.00000000  21.00000000   0.06976744
299.00000000 360.00000000 -12.00000000  -0.03448276
300.00000000 251.00000000  21.00000000   0.07720588
301.00000000 277.00000000   0.00000000   0.00000000
302.00000000 321.00000000 -23.00000000  -0.07718121
303.00000000 316.00000000  11.00000000   0.03363914
304.00000000 222.00000000  14.00000000   0.05932203
305.00000000 297.00000000  -2.00000000  -0.00677966
306.00000000 335.00000000   0.00000000   0.00000000
307.00000000 286.00000000  33.00000000   0.10344828
308.00000000 340.00000000  12.00000000   0.03409091
309.00000000 293.00000000   9.00000000   0.02980132
310.00000000 328.00000000  -6.00000000  -0.01863354
311.00000000 286.00000000   8.00000000   0.02721088
312.00000000 281.00000000  29.00000000   0.09354839
313.00000000 288.00000000   5.00000000   0.01706485
314.00000000 403.00000000  -2.00000000  -0.00498753
315.00000000 322.00000000  16.00000000   0.04733728
316.00000000 352.00000000  -7.00000000  -0.02028986
317.00000000 270.00000000  62.00000000   0.18674699
318.00000000 265.00000000  29.00000000   0.09863946
319.00000000 298.00000000  -9.00000000  -0.03114187
320.00000000 313.00000000  15.00000000   0.04573171
321.00000000 245.00000000  61.00000000   0.19934641
322.00000000 298.00000000  13.00000000   0.04180064
323.00000000 275.00000000  38.00000000   0.12140575
324.00000000 346.00000000   0.00000000   0.00000000
325.00000000 295.00000000  25.00000000   0.07812500
326.00000000 310.00000000 -20.00000000  -0.06896552
327.00000000 332.00000000  -7.00000000  -0.02153846
328.00000000 370.00000000  -4.00000000  -0.01092896
329.00000000 285.00000000   6.00000000   0.02061856
330.00000000 312.00000000  34.00000000   0.09826590
331.00000000 271.00000000  -9.00000000  -0.03435115
332.00000000 315.00000000 -17.00000000  -0.05704698
333.00000000 374.00000000  -5.00000000  -0.01355014
334.00000000 263.00000000 -23.00000000  -0.09583333
335.00000000 310.00000000  16.00000000   0.04907975
336.00000000 212.00000000 -15.00000000  -0.07614213
337.00000000 285.00000000  17.00000000   0.05629139
338.00000000 337.00000000  -5.00000000  -0.01506024
339.00000000 268.00000000  -3.00000000  -0.01132075
340.00000000 283.00000000  10.00000000   0.03412969
341.00000000 261.00000000  -3.00000000  -0.01162791
342.00000000 354.00000000  17.00000000   0.04582210
343.00000000 279.00000000  22.00000000   0.07308970
344.00000000 263.00000000  21.00000000   0.07394366
345.00000000 330.00000000  29.00000000   0.08077994
346.00000000 378.00000000   8.00000000   0.02072539
347.00000000 304.00000000  27.00000000   0.08157100
348.00000000 316.00000000  48.00000000   0.13186813
349.00000000 329.00000000  14.00000000   0.04081633
350.00000000 282.00000000   0.00000000   0.00000000
351.00000000 235.00000000  31.00000000   0.11654135
352.00000000 231.00000000 -21.00000000  -0.10000000
353.00000000 354.00000000  23.00000000   0.06100796
354.00000000 292.00000000  -3.00000000  -0.01038062
355.00000000 310.00000000  27.00000000   0.08011869
356.00000000 334.00000000  25.00000000   0.06963788
357.00000000 271.00000000   6.00000000   0.02166065
358.00000000 322.00000000  37.00000000   0.10306407
359.00000000 398.00000000  17.00000000   0.04096386
360.00000000 337.00000000  -2.00000000  -0.00597015
361.00000000 265.00000000 -12.00000000  -0.04743083
362.00000000 293.00000000  39.00000000   0.11746988
363.00000000 355.00000000  10.00000000   0.02739726
364.00000000 316.00000000 -12.00000000  -0.03947368
365.00000000 307.00000000  -6.00000000  -0.01993355
366.00000000 331.00000000  29.00000000   0.08055556
367.00000000 300.00000000  12.00000000   0.03846154
368.00000000 246.00000000  13.00000000   0.05019305
369.00000000 330.00000000 -24.00000000  -0.07843137
370.00000000 273.00000000  21.00000000   0.07142857
371.00000000 278.00000000  21.00000000   0.07023411
372.00000000 294.00000000   4.00000000   0.01342282
373.00000000 239.00000000   3.00000000   0.01239669
374.00000000 268.00000000  22.00000000   0.07586207
375.00000000 401.00000000  31.00000000   0.07175926
376.00000000 242.00000000   5.00000000   0.02024291
377.00000000 295.00000000  39.00000000   0.11676647
378.00000000 288.00000000  17.00000000   0.05573770
379.00000000 319.00000000  22.00000000   0.06451613
380.00000000 286.00000000   0.00000000   0.00000000
381.00000000 245.00000000  22.00000000   0.08239700
382.00000000 286.00000000   4.00000000   0.01379310
383.00000000 268.00000000  27.00000000   0.09152542
384.00000000 298.00000000  47.00000000   0.13623188
385.00000000 320.00000000 -13.00000000  -0.04234528
386.00000000 282.00000000  19.00000000   0.06312292
387.00000000 235.00000000   7.00000000   0.02892562
388.00000000 368.00000000   6.00000000   0.01604278
389.00000000 296.00000000  11.00000000   0.03583062
390.00000000 271.00000000  -8.00000000  -0.03041825
391.00000000 284.00000000 -29.00000000  -0.11372549
392.00000000 344.00000000 -17.00000000  -0.05198777
393.00000000 337.00000000 -21.00000000  -0.06645570
394.00000000 197.00000000 -13.00000000  -0.07065217
395.00000000 280.00000000   8.00000000   0.02777778
396.00000000 336.00000000  -7.00000000  -0.02127660
397.00000000 326.00000000  20.00000000   0.05780347
398.00000000 282.00000000   9.00000000   0.03092784
399.00000000 258.00000000  17.00000000   0.06181818
400.00000000 329.00000000  27.00000000   0.07584270
401.00000000 325.00000000  40.00000000   0.10958904
402.00000000 214.00000000  -8.00000000  -0.03883495
403.00000000 362.00000000  -8.00000000  -0.02259887
404.00000000 280.00000000  17.00000000   0.05723906
405.00000000 281.00000000  -2.00000000  -0.00716846
406.00000000 208.00000000  12.00000000   0.05454545
407.00000000 323.00000000  15.00000000   0.04437870
408.00000000 178.00000000  -8.00000000  -0.04705882
409.00000000 336.00000000   7.00000000   0.02040816
410.00000000 264.00000000  16.00000000   0.05714286
411.00000000 280.00000000  11.00000000   0.03780069
412.00000000 263.00000000  -4.00000000  -0.01544402
413.00000000 191.00000000 -16.00000000  -0.09142857
414.00000000 252.00000000  34.00000000   0.11888112
415.00000000 338.00000000   6.00000000   0.01744186
416.00000000 355.00000000  -8.00000000  -0.02305476
417.00000000 324.00000000  17.00000000   0.04985337
418.00000000 323.00000000   3.00000000   0.00920245
419.00000000 221.00000000  -3.00000000  -0.01376147
420.00000000 282.00000000   7.00000000   0.02422145
421.00000000 276.00000000   5.00000000   0.01779359
422.00000000 298.00000000  -5.00000000  -0.01706485
423.00000000 289.00000000  30.00000000   0.09404389
424.00000000 215.00000000 -23.00000000  -0.11979167
425.00000000 329.00000000  26.00000000   0.07323944
426.00000000 311.00000000   1.00000000   0.00320513
427.00000000 336.00000000 -18.00000000  -0.05660377
428.00000000 290.00000000  36.00000000   0.11042945
429.00000000 300.00000000  39.00000000   0.11504425
430.00000000 287.00000000  12.00000000   0.04013378
431.00000000 334.00000000 -17.00000000  -0.05362776
432.00000000 286.00000000  -7.00000000  -0.02508961
433.00000000 209.00000000 -23.00000000  -0.12365591
434.00000000 303.00000000 -12.00000000  -0.04123711
435.00000000 379.00000000   6.00000000   0.01558442
436.00000000 273.00000000 -10.00000000  -0.03802281
437.00000000 345.00000000  14.00000000   0.03899721
438.00000000 284.00000000  -7.00000000  -0.02527076
439.00000000 351.00000000 -23.00000000  -0.07012195
440.00000000 280.00000000  13.00000000   0.04436860
441.00000000 278.00000000  18.00000000   0.06081081
442.00000000 282.00000000   5.00000000   0.01742160
443.00000000 279.00000000  20.00000000   0.06688963
444.00000000 322.00000000  -5.00000000  -0.01577287
445.00000000 249.00000000 -17.00000000  -0.07327586
446.00000000 322.00000000  -3.00000000  -0.00940439
447.00000000 331.00000000 -39.00000000  -0.13356164
448.00000000 296.00000000   0.00000000   0.00000000
449.00000000 357.00000000  -1.00000000  -0.00280899
450.00000000 329.00000000   5.00000000   0.01497006
451.00000000 292.00000000  -5.00000000  -0.01742160
452.00000000 352.00000000 -16.00000000  -0.04761905
453.00000000 286.00000000 -17.00000000  -0.06319703
454.00000000 242.00000000   3.00000000   0.01224490
455.00000000 327.00000000   1.00000000   0.00304878
456.00000000 367.00000000  -5.00000000  -0.01381215
457.00000000 309.00000000 -24.00000000  -0.08421053
458.00000000 309.00000000  -2.00000000  -0.00651466
459.00000000 260.00000000  31.00000000   0.10652921
460.00000000 279.00000000 -20.00000000  -0.07722008
461.00000000 275.00000000  35.00000000   0.11290323
462.00000000 274.00000000  14.00000000   0.04861111
463.00000000 266.00000000  -1.00000000  -0.00377358
464.00000000 280.00000000  14.00000000   0.04761905
465.00000000 349.00000000  -4.00000000  -0.01159420
466.00000000 263.00000000   2.00000000   0.00754717
467.00000000 271.00000000  14.00000000   0.04912281
468.00000000 317.00000000 -16.00000000  -0.05315615
469.00000000 259.00000000   6.00000000   0.02264151
470.00000000 415.00000000  25.00000000   0.05681818
471.00000000 320.00000000 -13.00000000  -0.04234528
472.00000000 316.00000000  36.00000000   0.10227273
473.00000000 296.00000000 -21.00000000  -0.07636364
474.00000000 333.00000000 -15.00000000  -0.04716981
475.00000000 294.00000000 -33.00000000  -0.12643678
476.00000000 298.00000000  -9.00000000  -0.03114187
477.00000000 246.00000000  13.00000000   0.05019305
478.00000000 379.00000000  25.00000000   0.06188119
479.00000000 211.00000000   2.00000000   0.00938967
480.00000000 304.00000000  22.00000000   0.06748466
481.00000000 313.00000000 -17.00000000  -0.05743243
482.00000000 295.00000000  -8.00000000  -0.02787456
483.00000000 305.00000000  -8.00000000  -0.02693603
484.00000000 302.00000000  24.00000000   0.07361963
485.00000000 329.00000000 -16.00000000  -0.05111821
486.00000000 304.00000000  -2.00000000  -0.00662252
487.00000000 319.00000000 -29.00000000  -0.10000000
488.00000000 247.00000000  24.00000000   0.08856089
489.00000000 317.00000000 -37.00000000  -0.13214286
490.00000000 227.00000000 -11.00000000  -0.05092593
491.00000000 305.00000000  22.00000000   0.06727829
492.00000000 331.00000000 -19.00000000  -0.06089744
493.00000000 251.00000000 -36.00000000  -0.16744186
494.00000000 315.00000000  -8.00000000  -0.02605863
495.00000000 297.00000000  39.00000000   0.11607143
496.00000000 304.00000000   7.00000000   0.02250804
497.00000000 275.00000000   2.00000000   0.00722022
498.00000000 382.00000000 -16.00000000  -0.04371585
499.00000000 276.00000000  36.00000000   0.11538462
500.00000000 323.00000000 -12.00000000  -0.03858521
