# Supplementary material for: Ubiquitin transfer by a RING E3 ligase occurs from a closed E2~ubiquitin conformation
Source: Nat Commun. 2020 Jun 5;11:2846. doi: 10.1038/s41467-020-16666-y (PMC7275055; doi:10.1038/s41467-020-16666-y)
Supplement: Supplementary file 4 — Source Data [file 41467_2020_16666_MOESM4_ESM.zip › Source_Data/Figures/Figure_5/Figure_5a/ASCII_NoRNF4/16_240with_fret.dat]

 30.00000000 306.00000000 106.00000000   0.25728155
 31.00000000 310.00000000 162.00000000   0.34322034
 32.00000000 370.00000000 156.00000000   0.29657795
 33.00000000 377.00000000 165.00000000   0.30442804
 34.00000000 422.00000000 119.00000000   0.21996303
 35.00000000 337.00000000 109.00000000   0.24439462
 36.00000000 420.00000000 146.00000000   0.25795053
 37.00000000 390.00000000 176.00000000   0.31095406
 38.00000000 314.00000000 175.00000000   0.35787321
 39.00000000 356.00000000 213.00000000   0.37434095
 40.00000000 336.00000000 194.00000000   0.36603774
 41.00000000 393.00000000 185.00000000   0.32006920
 42.00000000 400.00000000 181.00000000   0.31153184
 43.00000000 315.00000000 188.00000000   0.37375746
 44.00000000 332.00000000 225.00000000   0.40394973
 45.00000000 433.00000000 132.00000000   0.23362832
 46.00000000 395.00000000 156.00000000   0.28312160
 47.00000000 412.00000000 145.00000000   0.26032316
 48.00000000 417.00000000 288.00000000   0.40851064
 49.00000000 327.00000000 168.00000000   0.33939394
 50.00000000 396.00000000 238.00000000   0.37539432
 51.00000000 338.00000000 254.00000000   0.42905405
 52.00000000 361.00000000 127.00000000   0.26024590
 53.00000000 340.00000000 139.00000000   0.29018789
 54.00000000 365.00000000 124.00000000   0.25357873
 55.00000000 299.00000000 177.00000000   0.37184874
 56.00000000 367.00000000 161.00000000   0.30492424
 57.00000000 349.00000000 255.00000000   0.42218543
 58.00000000 320.00000000 164.00000000   0.33884298
 59.00000000 333.00000000 193.00000000   0.36692015
 60.00000000 398.00000000 147.00000000   0.26972477
 61.00000000 390.00000000 177.00000000   0.31216931
 62.00000000 411.00000000 203.00000000   0.33061889
 63.00000000 311.00000000 202.00000000   0.39376218
 64.00000000 341.00000000 142.00000000   0.29399586
 65.00000000 317.00000000 150.00000000   0.32119914
 66.00000000 350.00000000 157.00000000   0.30966469
 67.00000000 402.00000000 181.00000000   0.31046312
 68.00000000 352.00000000 220.00000000   0.38461538
 69.00000000 386.00000000 143.00000000   0.27032136
 70.00000000 359.00000000 109.00000000   0.23290598
 71.00000000 391.00000000 166.00000000   0.29802513
 72.00000000 320.00000000 154.00000000   0.32489451
 73.00000000 369.00000000 121.00000000   0.24693878
 74.00000000 389.00000000 203.00000000   0.34290541
 75.00000000 356.00000000 150.00000000   0.29644269
 76.00000000 337.00000000 156.00000000   0.31643002
 77.00000000 363.00000000 158.00000000   0.30326296
 78.00000000 319.00000000 195.00000000   0.37937743
 79.00000000 367.00000000  82.00000000   0.18262806
 80.00000000 408.00000000 135.00000000   0.24861878
 81.00000000 357.00000000 155.00000000   0.30273438
 82.00000000 332.00000000 139.00000000   0.29511677
 83.00000000 371.00000000 171.00000000   0.31549815
 84.00000000 324.00000000 149.00000000   0.31501057
 85.00000000 367.00000000 104.00000000   0.22080679
 86.00000000 484.00000000  99.00000000   0.16981132
 87.00000000 426.00000000 182.00000000   0.29934211
 88.00000000 304.00000000 156.00000000   0.33913043
 89.00000000 344.00000000  36.00000000   0.09473684
 90.00000000 281.00000000 -28.00000000  -0.11067194
 91.00000000 327.00000000 -56.00000000  -0.20664207
 92.00000000 314.00000000 -20.00000000  -0.06802721
 93.00000000 320.00000000 -22.00000000  -0.07382550
 94.00000000 322.00000000  -8.00000000  -0.02547771
 95.00000000 390.00000000  -1.00000000  -0.00257069
 96.00000000 440.00000000 -44.00000000  -0.11111111
 97.00000000 461.00000000 -39.00000000  -0.09241706
 98.00000000 419.00000000  -3.00000000  -0.00721154
 99.00000000 355.00000000  12.00000000   0.03269755
100.00000000 328.00000000 -32.00000000  -0.10810811
101.00000000 415.00000000 -36.00000000  -0.09498681
102.00000000 434.00000000 -44.00000000  -0.11282051
103.00000000 349.00000000 -16.00000000  -0.04804805
104.00000000 339.00000000 -45.00000000  -0.15306122
105.00000000 392.00000000 -34.00000000  -0.09497207
106.00000000 344.00000000 -17.00000000  -0.05198777
107.00000000 414.00000000 -55.00000000  -0.15320334
108.00000000 440.00000000 -63.00000000  -0.16710875
109.00000000 383.00000000 -51.00000000  -0.15361446
110.00000000 388.00000000 -18.00000000  -0.04864865
111.00000000 323.00000000 -21.00000000  -0.06953642
112.00000000 303.00000000 -58.00000000  -0.23673469
113.00000000 365.00000000 -14.00000000  -0.03988604
114.00000000 293.00000000 -54.00000000  -0.22594142
115.00000000 351.00000000 -42.00000000  -0.13592233
116.00000000 371.00000000 -29.00000000  -0.08479532
117.00000000 390.00000000  -5.00000000  -0.01298701
118.00000000 336.00000000 -38.00000000  -0.12751678
119.00000000 339.00000000 -34.00000000  -0.11147541
120.00000000 367.00000000 -32.00000000  -0.09552239
121.00000000 369.00000000 -57.00000000  -0.18269231
122.00000000 409.00000000 -31.00000000  -0.08201058
123.00000000 309.00000000 -62.00000000  -0.25101215
124.00000000 422.00000000  -3.00000000  -0.00715990
125.00000000 307.00000000 -28.00000000  -0.10035842
126.00000000 340.00000000 -17.00000000  -0.05263158
127.00000000 338.00000000 -47.00000000  -0.16151203
128.00000000 257.00000000 -44.00000000  -0.20657277
129.00000000 472.00000000 -12.00000000  -0.02608696
130.00000000 386.00000000 -13.00000000  -0.03485255
131.00000000 389.00000000 -18.00000000  -0.04851752
132.00000000 427.00000000  -6.00000000  -0.01425178
133.00000000 371.00000000 -31.00000000  -0.09117647
134.00000000 317.00000000 -33.00000000  -0.11619718
135.00000000 336.00000000  -1.00000000  -0.00298507
136.00000000 354.00000000 -66.00000000  -0.22916667
137.00000000 413.00000000 -11.00000000  -0.02736318
138.00000000 340.00000000 -23.00000000  -0.07255521
139.00000000 326.00000000 -33.00000000  -0.11262799
140.00000000 375.00000000 -14.00000000  -0.03878116
141.00000000 309.00000000 -27.00000000  -0.09574468
142.00000000 358.00000000 -67.00000000  -0.23024055
143.00000000 357.00000000 -47.00000000  -0.15161290
144.00000000 284.00000000 -10.00000000  -0.03649635
145.00000000 273.00000000 -53.00000000  -0.24090909
146.00000000 409.00000000  33.00000000   0.07466063
147.00000000 382.00000000 -50.00000000  -0.15060241
148.00000000 387.00000000 -35.00000000  -0.09943182
149.00000000 470.00000000 -53.00000000  -0.12709832
150.00000000 299.00000000 -17.00000000  -0.06028369
151.00000000 390.00000000 -18.00000000  -0.04838710
152.00000000 366.00000000 -18.00000000  -0.05172414
153.00000000 384.00000000 -23.00000000  -0.06371191
154.00000000 358.00000000 -31.00000000  -0.09480122
155.00000000 383.00000000 -19.00000000  -0.05219780
156.00000000 400.00000000 -42.00000000  -0.11731844
157.00000000 377.00000000  -3.00000000  -0.00802139
158.00000000 347.00000000  -7.00000000  -0.02058824
159.00000000 359.00000000  -3.00000000  -0.00842697
160.00000000 362.00000000 -14.00000000  -0.04022989
161.00000000 309.00000000 -23.00000000  -0.08041958
162.00000000 478.00000000 -21.00000000  -0.04595186
163.00000000 428.00000000 -13.00000000  -0.03132530
164.00000000 293.00000000 -14.00000000  -0.05017921
165.00000000 324.00000000 -11.00000000  -0.03514377
166.00000000 331.00000000   0.00000000   0.00000000
167.00000000 342.00000000 -60.00000000  -0.21276596
168.00000000 392.00000000  17.00000000   0.04156479
169.00000000 345.00000000  17.00000000   0.04696133
170.00000000 415.00000000  22.00000000   0.05034325
171.00000000 258.00000000  10.00000000   0.03731343
172.00000000 352.00000000 -28.00000000  -0.08641975
173.00000000 397.00000000  29.00000000   0.06807512
174.00000000 326.00000000 -49.00000000  -0.17689531
175.00000000 422.00000000   7.00000000   0.01631702
176.00000000 370.00000000 -28.00000000  -0.08187135
177.00000000 357.00000000 -20.00000000  -0.05934718
178.00000000 440.00000000 -24.00000000  -0.05769231
179.00000000 317.00000000  15.00000000   0.04518072
180.00000000 335.00000000 -23.00000000  -0.07371795
181.00000000 335.00000000  25.00000000   0.06944444
182.00000000 405.00000000 -28.00000000  -0.07427056
183.00000000 398.00000000 -28.00000000  -0.07567568
184.00000000 426.00000000 -27.00000000  -0.06766917
185.00000000 363.00000000 -20.00000000  -0.05830904
186.00000000 367.00000000  16.00000000   0.04177546
187.00000000 323.00000000 -57.00000000  -0.21428571
188.00000000 402.00000000 -50.00000000  -0.14204545
189.00000000 256.00000000  11.00000000   0.04119850
190.00000000 325.00000000 -15.00000000  -0.04838710
191.00000000 288.00000000 -39.00000000  -0.15662651
192.00000000 319.00000000 -40.00000000  -0.14336918
193.00000000 350.00000000 -27.00000000  -0.08359133
194.00000000 376.00000000 -25.00000000  -0.07122507
195.00000000 388.00000000 -61.00000000  -0.18654434
196.00000000 308.00000000   3.00000000   0.00964630
197.00000000 354.00000000 -26.00000000  -0.07926829
198.00000000 328.00000000 -21.00000000  -0.06840391
199.00000000 382.00000000 -28.00000000  -0.07909605
200.00000000 373.00000000 -49.00000000  -0.15123457
201.00000000 379.00000000   1.00000000   0.00263158
202.00000000 372.00000000 -48.00000000  -0.14814815
203.00000000 281.00000000 -41.00000000  -0.17083333
204.00000000 290.00000000 -31.00000000  -0.11969112
205.00000000 286.00000000 -22.00000000  -0.08333333
206.00000000 340.00000000 -30.00000000  -0.09677419
207.00000000 330.00000000 -25.00000000  -0.08196721
208.00000000 392.00000000 -27.00000000  -0.07397260
209.00000000 248.00000000 -15.00000000  -0.06437768
210.00000000 349.00000000 -46.00000000  -0.15181518
211.00000000 371.00000000 -10.00000000  -0.02770083
212.00000000 397.00000000 -23.00000000  -0.06149733
213.00000000 317.00000000  -8.00000000  -0.02588997
214.00000000 330.00000000 -17.00000000  -0.05431310
215.00000000 316.00000000 -24.00000000  -0.08219178
216.00000000 326.00000000 -52.00000000  -0.18978102
217.00000000 401.00000000 -44.00000000  -0.12324930
218.00000000 388.00000000 -52.00000000  -0.15476190
219.00000000 339.00000000   4.00000000   0.01166181
220.00000000 309.00000000  20.00000000   0.06079027
221.00000000 328.00000000  -3.00000000  -0.00923077
222.00000000 348.00000000 -66.00000000  -0.23404255
223.00000000 334.00000000  -2.00000000  -0.00602410
224.00000000 315.00000000   3.00000000   0.00943396
225.00000000 373.00000000   9.00000000   0.02356021
226.00000000 396.00000000 -63.00000000  -0.18918919
227.00000000 397.00000000 -11.00000000  -0.02849741
228.00000000 346.00000000 -19.00000000  -0.05810398
229.00000000 336.00000000 -42.00000000  -0.14285714
230.00000000 349.00000000 -34.00000000  -0.10793651
231.00000000 369.00000000 -67.00000000  -0.22185430
232.00000000 385.00000000 -12.00000000  -0.03217158
233.00000000 364.00000000 -21.00000000  -0.06122449
234.00000000 358.00000000 -50.00000000  -0.16233766
235.00000000 338.00000000 -48.00000000  -0.16551724
236.00000000 387.00000000 -26.00000000  -0.07202216
237.00000000 290.00000000 -33.00000000  -0.12840467
238.00000000 306.00000000 -23.00000000  -0.08127208
239.00000000 355.00000000 -32.00000000  -0.09907121
240.00000000 356.00000000 -17.00000000  -0.05014749
241.00000000 340.00000000 -46.00000000  -0.15646259
242.00000000 365.00000000 -60.00000000  -0.19672131
243.00000000 296.00000000 -17.00000000  -0.06093190
244.00000000 432.00000000 -63.00000000  -0.17073171
245.00000000 262.00000000 -45.00000000  -0.20737327
246.00000000 412.00000000 -31.00000000  -0.08136483
247.00000000 218.00000000 -37.00000000  -0.20441989
248.00000000 283.00000000 -41.00000000  -0.16942149
249.00000000 319.00000000 -27.00000000  -0.09246575
250.00000000 319.00000000  -9.00000000  -0.02903226
251.00000000 330.00000000  -1.00000000  -0.00303951
252.00000000 263.00000000 -12.00000000  -0.04780876
253.00000000 361.00000000 -55.00000000  -0.17973856
254.00000000 335.00000000 -39.00000000  -0.13175676
255.00000000 341.00000000 -44.00000000  -0.14814815
256.00000000 393.00000000 -53.00000000  -0.15588235
257.00000000 330.00000000 -25.00000000  -0.08196721
258.00000000 342.00000000 -18.00000000  -0.05555556
259.00000000 311.00000000 -26.00000000  -0.09122807
260.00000000 299.00000000 -44.00000000  -0.17254902
261.00000000 331.00000000 -42.00000000  -0.14532872
262.00000000 388.00000000 -35.00000000  -0.09915014
263.00000000 364.00000000 -43.00000000  -0.13395639
264.00000000 300.00000000 -28.00000000  -0.10294118
265.00000000 338.00000000 -44.00000000  -0.14965986
266.00000000 275.00000000 -65.00000000  -0.30952381
267.00000000 347.00000000 -33.00000000  -0.10509554
268.00000000 353.00000000  29.00000000   0.07591623
269.00000000 300.00000000 -35.00000000  -0.13207547
270.00000000 330.00000000 -32.00000000  -0.10738255
271.00000000 339.00000000 -34.00000000  -0.11147541
272.00000000 421.00000000  10.00000000   0.02320186
273.00000000 330.00000000 -32.00000000  -0.10738255
274.00000000 296.00000000 -26.00000000  -0.09629630
275.00000000 265.00000000 -20.00000000  -0.08163265
276.00000000 347.00000000 -49.00000000  -0.16442953
277.00000000 322.00000000 -49.00000000  -0.17948718
278.00000000 325.00000000 -12.00000000  -0.03833866
279.00000000 348.00000000 -19.00000000  -0.05775076
280.00000000 428.00000000 -39.00000000  -0.10025707
281.00000000 352.00000000 -43.00000000  -0.13915858
282.00000000 442.00000000 -34.00000000  -0.08333333
283.00000000 286.00000000 -14.00000000  -0.05147059
284.00000000 306.00000000 -66.00000000  -0.27500000
285.00000000 288.00000000 -43.00000000  -0.17551020
286.00000000 342.00000000 -35.00000000  -0.11400651
287.00000000 425.00000000 -11.00000000  -0.02657005
288.00000000 328.00000000 -18.00000000  -0.05806452
289.00000000 288.00000000 -31.00000000  -0.12062257
290.00000000 373.00000000 -26.00000000  -0.07492795
291.00000000 306.00000000 -61.00000000  -0.24897959
292.00000000 413.00000000  24.00000000   0.05491991
293.00000000 335.00000000 -26.00000000  -0.08414239
294.00000000 312.00000000 -39.00000000  -0.14285714
295.00000000 243.00000000  -3.00000000  -0.01250000
296.00000000 328.00000000 -43.00000000  -0.15087719
297.00000000 340.00000000 -28.00000000  -0.08974359
298.00000000 372.00000000 -64.00000000  -0.20779221
299.00000000 247.00000000 -36.00000000  -0.17061611
300.00000000 330.00000000 -80.00000000  -0.32000000
301.00000000 358.00000000 -27.00000000  -0.08157100
302.00000000 268.00000000 -50.00000000  -0.22935780
303.00000000 314.00000000 -35.00000000  -0.12544803
304.00000000 349.00000000 -47.00000000  -0.15562914
305.00000000 286.00000000 -58.00000000  -0.25438596
306.00000000 274.00000000 -21.00000000  -0.08300395
307.00000000 320.00000000 -33.00000000  -0.11498258
308.00000000 272.00000000 -60.00000000  -0.28301887
309.00000000 169.00000000 -35.00000000  -0.26119403
310.00000000 330.00000000 -32.00000000  -0.10738255
311.00000000 232.00000000 -52.00000000  -0.28888889
312.00000000 324.00000000 -43.00000000  -0.15302491
313.00000000 341.00000000   3.00000000   0.00872093
314.00000000 409.00000000 -40.00000000  -0.10840108
315.00000000 374.00000000 -49.00000000  -0.15076923
316.00000000 309.00000000 -42.00000000  -0.15730337
317.00000000 364.00000000 -45.00000000  -0.14106583
318.00000000 353.00000000 -56.00000000  -0.18855219
319.00000000 322.00000000 -18.00000000  -0.05921053
320.00000000 252.00000000 -42.00000000  -0.20000000
321.00000000 339.00000000 -33.00000000  -0.10784314
322.00000000 337.00000000 -24.00000000  -0.07667732
323.00000000 309.00000000 -41.00000000  -0.15298507
324.00000000 479.00000000 -32.00000000  -0.07158837
325.00000000 317.00000000 -66.00000000  -0.26294821
326.00000000 264.00000000 -71.00000000  -0.36787565
327.00000000 290.00000000 -65.00000000  -0.28888889
328.00000000 358.00000000  20.00000000   0.05291005
329.00000000 272.00000000 -45.00000000  -0.19823789
330.00000000 305.00000000 -12.00000000  -0.04095563
331.00000000 310.00000000 -38.00000000  -0.13970588
332.00000000 342.00000000 -46.00000000  -0.15540541
333.00000000 344.00000000 -56.00000000  -0.19444444
334.00000000 342.00000000 -50.00000000  -0.17123288
335.00000000 340.00000000  11.00000000   0.03133903
336.00000000 341.00000000 -41.00000000  -0.13666667
337.00000000 333.00000000 -25.00000000  -0.08116883
338.00000000 385.00000000 -43.00000000  -0.12573099
339.00000000 401.00000000 -26.00000000  -0.06933333
340.00000000 400.00000000 -53.00000000  -0.15273775
341.00000000 303.00000000 -15.00000000  -0.05208333
342.00000000 384.00000000 -32.00000000  -0.09090909
343.00000000 308.00000000 -48.00000000  -0.18461538
344.00000000 332.00000000 -38.00000000  -0.12925170
345.00000000 275.00000000 -35.00000000  -0.14583333
346.00000000 270.00000000 -26.00000000  -0.10655738
347.00000000 306.00000000 -73.00000000  -0.31330472
348.00000000 350.00000000 -36.00000000  -0.11464968
349.00000000 413.00000000 -13.00000000  -0.03250000
350.00000000 332.00000000 -12.00000000  -0.03750000
351.00000000 303.00000000 -15.00000000  -0.05208333
352.00000000 324.00000000  -4.00000000  -0.01250000
353.00000000 356.00000000 -52.00000000  -0.17105263
354.00000000 274.00000000 -21.00000000  -0.08300395
355.00000000 275.00000000 -62.00000000  -0.29107981
356.00000000 336.00000000 -24.00000000  -0.07692308
357.00000000 320.00000000 -33.00000000  -0.11498258
358.00000000 360.00000000 -52.00000000  -0.16883117
359.00000000 340.00000000 -50.00000000  -0.17241379
360.00000000 258.00000000 -58.00000000  -0.29000000
361.00000000 314.00000000 -59.00000000  -0.23137255
362.00000000 344.00000000 -71.00000000  -0.26007326
363.00000000 298.00000000 -14.00000000  -0.04929577
364.00000000 297.00000000 -37.00000000  -0.14230769
365.00000000 290.00000000 -66.00000000  -0.29464286
366.00000000 284.00000000 -53.00000000  -0.22943723
367.00000000 459.00000000 -54.00000000  -0.13333333
368.00000000 353.00000000 -65.00000000  -0.22569444
369.00000000 337.00000000 -22.00000000  -0.06984127
370.00000000 311.00000000  11.00000000   0.03416149
371.00000000 298.00000000 -43.00000000  -0.16862745
372.00000000 326.00000000 -33.00000000  -0.11262799
373.00000000 298.00000000 -61.00000000  -0.25738397
374.00000000 358.00000000 -62.00000000  -0.20945946
375.00000000 253.00000000 -54.00000000  -0.27135678
376.00000000 284.00000000 -16.00000000  -0.05970149
377.00000000 332.00000000 -61.00000000  -0.22509225
378.00000000 339.00000000 -39.00000000  -0.13000000
379.00000000 270.00000000 -61.00000000  -0.29186603
380.00000000 387.00000000 -44.00000000  -0.12827988
381.00000000 233.00000000 -39.00000000  -0.20103093
382.00000000 278.00000000 -38.00000000  -0.15833333
383.00000000 233.00000000  -1.00000000  -0.00431034
384.00000000 328.00000000 -14.00000000  -0.04458599
385.00000000 314.00000000 -15.00000000  -0.05016722
386.00000000 357.00000000 -63.00000000  -0.21428571
387.00000000 312.00000000 -36.00000000  -0.13043478
388.00000000 301.00000000 -30.00000000  -0.11070111
389.00000000 373.00000000 -56.00000000  -0.17665615
390.00000000 282.00000000 -43.00000000  -0.17991632
391.00000000 257.00000000 -46.00000000  -0.21800948
392.00000000 381.00000000 -27.00000000  -0.07627119
393.00000000 366.00000000 -63.00000000  -0.20792079
394.00000000 252.00000000 -35.00000000  -0.16129032
395.00000000 292.00000000  -9.00000000  -0.03180212
396.00000000 303.00000000 -38.00000000  -0.14339623
397.00000000 347.00000000 -75.00000000  -0.27573529
398.00000000 304.00000000 -22.00000000  -0.07801418
399.00000000 360.00000000 -49.00000000  -0.15755627
400.00000000 286.00000000 -23.00000000  -0.08745247
401.00000000 307.00000000 -69.00000000  -0.28991597
402.00000000 368.00000000 -53.00000000  -0.16825397
403.00000000 405.00000000 -44.00000000  -0.12188366
404.00000000 322.00000000 -59.00000000  -0.22433460
405.00000000 298.00000000 -24.00000000  -0.08759124
406.00000000 321.00000000 -70.00000000  -0.27888446
407.00000000 374.00000000 -41.00000000  -0.12312312
408.00000000 339.00000000 -10.00000000  -0.03039514
409.00000000 427.00000000 -79.00000000  -0.22701149
410.00000000 322.00000000 -39.00000000  -0.13780919
411.00000000 328.00000000 -45.00000000  -0.15901060
412.00000000 306.00000000 -36.00000000  -0.13333333
413.00000000 292.00000000 -22.00000000  -0.08148148
414.00000000 342.00000000   3.00000000   0.00869565
415.00000000 312.00000000  -2.00000000  -0.00645161
416.00000000 278.00000000 -70.00000000  -0.33653846
417.00000000 325.00000000 -48.00000000  -0.17328520
418.00000000 352.00000000 -46.00000000  -0.15032680
419.00000000 278.00000000 -69.00000000  -0.33014354
420.00000000 286.00000000 -70.00000000  -0.32407407
421.00000000 349.00000000 -37.00000000  -0.11858974
422.00000000 349.00000000 -47.00000000  -0.15562914
423.00000000 360.00000000 -52.00000000  -0.16883117
424.00000000 353.00000000 -52.00000000  -0.17275748
425.00000000 325.00000000 -36.00000000  -0.12456747
426.00000000 300.00000000 -53.00000000  -0.21457490
427.00000000 279.00000000 -23.00000000  -0.08984375
428.00000000 360.00000000 -43.00000000  -0.13564669
429.00000000 304.00000000 -74.00000000  -0.32173913
430.00000000 247.00000000 -27.00000000  -0.12272727
431.00000000 301.00000000 -28.00000000  -0.10256410
432.00000000 290.00000000 -41.00000000  -0.16465863
433.00000000 265.00000000 -41.00000000  -0.18303571
434.00000000 304.00000000 -43.00000000  -0.16475096
435.00000000 376.00000000 -88.00000000  -0.30555556
436.00000000 266.00000000 -39.00000000  -0.17180617
437.00000000 352.00000000 -65.00000000  -0.22648084
438.00000000 320.00000000 -50.00000000  -0.18518519
439.00000000 407.00000000 -42.00000000  -0.11506849
440.00000000 329.00000000 -39.00000000  -0.13448276
441.00000000 332.00000000  12.00000000   0.03488372
442.00000000 464.00000000 -74.00000000  -0.18974359
443.00000000 345.00000000 -62.00000000  -0.21908127
444.00000000 306.00000000 -33.00000000  -0.12087912
445.00000000 303.00000000 -62.00000000  -0.25726141
446.00000000 357.00000000 -28.00000000  -0.08510638
447.00000000 403.00000000 -53.00000000  -0.15142857
448.00000000 231.00000000 -21.00000000  -0.10000000
449.00000000 339.00000000 -59.00000000  -0.21071429
450.00000000 334.00000000 -71.00000000  -0.26996198
451.00000000 280.00000000 -17.00000000  -0.06463878
452.00000000 256.00000000 -63.00000000  -0.32642487
453.00000000 275.00000000 -66.00000000  -0.31578947
454.00000000 268.00000000 -67.00000000  -0.33333333
455.00000000 264.00000000 -45.00000000  -0.20547945
456.00000000 356.00000000 -36.00000000  -0.11250000
457.00000000 382.00000000 -19.00000000  -0.05234160
458.00000000 332.00000000 -64.00000000  -0.23880597
459.00000000 256.00000000 -10.00000000  -0.04065041
460.00000000 304.00000000 -53.00000000  -0.21115538
461.00000000 289.00000000 -55.00000000  -0.23504274
462.00000000 261.00000000 -76.00000000  -0.41081081
463.00000000 286.00000000 -67.00000000  -0.30593607
464.00000000 304.00000000 -31.00000000  -0.11355311
465.00000000 351.00000000 -78.00000000  -0.28571429
466.00000000 334.00000000 -54.00000000  -0.19285714
467.00000000 314.00000000 -46.00000000  -0.17164179
468.00000000 294.00000000 -53.00000000  -0.21991701
469.00000000 270.00000000 -53.00000000  -0.24423963
470.00000000 271.00000000 -53.00000000  -0.24311927
471.00000000 242.00000000 -10.00000000  -0.04310345
472.00000000 279.00000000 -31.00000000  -0.12500000
473.00000000 306.00000000 -55.00000000  -0.21912351
474.00000000 285.00000000 -66.00000000  -0.30136986
475.00000000 264.00000000 -36.00000000  -0.15789474
476.00000000 318.00000000 -67.00000000  -0.26693227
477.00000000 263.00000000 -50.00000000  -0.23474178
478.00000000 284.00000000 -47.00000000  -0.19831224
479.00000000 345.00000000 -41.00000000  -0.13486842
480.00000000 306.00000000 -37.00000000  -0.13754647
481.00000000 300.00000000 -45.00000000  -0.17647059
482.00000000 297.00000000 -59.00000000  -0.24789916
483.00000000 331.00000000 -59.00000000  -0.21691176
484.00000000 298.00000000 -30.00000000  -0.11194030
485.00000000 206.00000000 -50.00000000  -0.32051282
486.00000000 293.00000000 -85.00000000  -0.40865385
487.00000000 203.00000000 -59.00000000  -0.40972222
488.00000000 320.00000000 -57.00000000  -0.21673004
489.00000000 287.00000000 -15.00000000  -0.05514706
490.00000000 327.00000000 -43.00000000  -0.15140845
491.00000000 238.00000000 -40.00000000  -0.20202020
492.00000000 270.00000000 -71.00000000  -0.35678392
493.00000000 291.00000000 -35.00000000  -0.13671875
494.00000000 367.00000000 -53.00000000  -0.16878981
495.00000000 281.00000000 -62.00000000  -0.28310502
496.00000000 304.00000000 -43.00000000  -0.16475096
497.00000000 261.00000000 -34.00000000  -0.14977974
498.00000000 197.00000000 -13.00000000  -0.07065217
499.00000000 317.00000000 -79.00000000  -0.33193277
500.00000000 380.00000000 -70.00000000  -0.22580645
