# Supplementary material for: Ubiquitin transfer by a RING E3 ligase occurs from a closed E2~ubiquitin conformation
Source: Nat Commun. 2020 Jun 5;11:2846. doi: 10.1038/s41467-020-16666-y (PMC7275055; doi:10.1038/s41467-020-16666-y)
Supplement: Supplementary file 4 — Source Data [file 41467_2020_16666_MOESM4_ESM.zip › Source_Data/Figures/Figure_5/Figure_5a/ASCII_NoRNF4/16_243with_fret.dat]

 30.00000000 134.00000000 366.00000000   0.73200000
 31.00000000 203.00000000 293.00000000   0.59072581
 32.00000000 230.00000000 316.00000000   0.57875458
 33.00000000 185.00000000 273.00000000   0.59606987
 34.00000000 138.00000000 282.00000000   0.67142857
 35.00000000 192.00000000 312.00000000   0.61904762
 36.00000000 146.00000000 306.00000000   0.67699115
 37.00000000 145.00000000 432.00000000   0.74870017
 38.00000000 162.00000000 278.00000000   0.63181818
 39.00000000 180.00000000 257.00000000   0.58810069
 40.00000000 171.00000000 308.00000000   0.64300626
 41.00000000 217.00000000 372.00000000   0.63157895
 42.00000000 157.00000000 302.00000000   0.65795207
 43.00000000 146.00000000 413.00000000   0.73881932
 44.00000000 185.00000000 304.00000000   0.62167689
 45.00000000 151.00000000 260.00000000   0.63260341
 46.00000000 172.00000000 286.00000000   0.62445415
 47.00000000 186.00000000 344.00000000   0.64905660
 48.00000000 233.00000000 265.00000000   0.53212851
 49.00000000 103.00000000 213.00000000   0.67405063
 50.00000000 165.00000000 328.00000000   0.66531440
 51.00000000 180.00000000 229.00000000   0.55990220
 52.00000000 171.00000000 206.00000000   0.54641910
 53.00000000 118.00000000 296.00000000   0.71497585
 54.00000000 193.00000000 294.00000000   0.60369610
 55.00000000 216.00000000 297.00000000   0.57894737
 56.00000000 167.00000000 254.00000000   0.60332542
 57.00000000 163.00000000 316.00000000   0.65970772
 58.00000000 169.00000000 175.00000000   0.50872093
 59.00000000 228.00000000 232.00000000   0.50434783
 60.00000000 256.00000000 256.00000000   0.50000000
 61.00000000 108.00000000 288.00000000   0.72727273
 62.00000000 156.00000000 271.00000000   0.63466042
 63.00000000 209.00000000 246.00000000   0.54065934
 64.00000000 150.00000000 244.00000000   0.61928934
 65.00000000 155.00000000 240.00000000   0.60759494
 66.00000000 214.00000000 235.00000000   0.52338530
 67.00000000 172.00000000 200.00000000   0.53763441
 68.00000000 202.00000000 205.00000000   0.50368550
 69.00000000 154.00000000 278.00000000   0.64351852
 70.00000000 151.00000000 343.00000000   0.69433198
 71.00000000 152.00000000 283.00000000   0.65057471
 72.00000000 228.00000000 296.00000000   0.56488550
 73.00000000 216.00000000 307.00000000   0.58699809
 74.00000000 253.00000000 254.00000000   0.50098619
 75.00000000 157.00000000 209.00000000   0.57103825
 76.00000000 169.00000000 276.00000000   0.62022472
 77.00000000 195.00000000 269.00000000   0.57974138
 78.00000000 201.00000000 260.00000000   0.56399132
 79.00000000 184.00000000 262.00000000   0.58744395
 80.00000000 163.00000000 311.00000000   0.65611814
 81.00000000 150.00000000 335.00000000   0.69072165
 82.00000000 128.00000000 273.00000000   0.68079800
 83.00000000 204.00000000 287.00000000   0.58452138
 84.00000000 197.00000000 317.00000000   0.61673152
 85.00000000 225.00000000 256.00000000   0.53222453
 86.00000000 277.00000000 247.00000000   0.47137405
 87.00000000 182.00000000 265.00000000   0.59284116
 88.00000000 202.00000000 291.00000000   0.59026369
 89.00000000 131.00000000 257.00000000   0.66237113
 90.00000000 168.00000000 313.00000000   0.65072765
 91.00000000 202.00000000 327.00000000   0.61814745
 92.00000000 160.00000000 299.00000000   0.65141612
 93.00000000 183.00000000 280.00000000   0.60475162
 94.00000000 232.00000000 277.00000000   0.54420432
 95.00000000 145.00000000 311.00000000   0.68201754
 96.00000000 168.00000000 272.00000000   0.61818182
 97.00000000 189.00000000 276.00000000   0.59354839
 98.00000000 229.00000000 269.00000000   0.54016064
 99.00000000 247.00000000 200.00000000   0.44742729
100.00000000 205.00000000 225.00000000   0.52325581
101.00000000 146.00000000 220.00000000   0.60109290
102.00000000 170.00000000 298.00000000   0.63675214
103.00000000 179.00000000 259.00000000   0.59132420
104.00000000 225.00000000 257.00000000   0.53319502
105.00000000 188.00000000 346.00000000   0.64794007
106.00000000 134.00000000 283.00000000   0.67865707
107.00000000 222.00000000 243.00000000   0.52258065
108.00000000 164.00000000 294.00000000   0.64192140
109.00000000 250.00000000 286.00000000   0.53358209
110.00000000 166.00000000 241.00000000   0.59213759
111.00000000 256.00000000 218.00000000   0.45991561
112.00000000 218.00000000 220.00000000   0.50228311
113.00000000 210.00000000 239.00000000   0.53229399
114.00000000 192.00000000 289.00000000   0.60083160
115.00000000 126.00000000 236.00000000   0.65193370
116.00000000 194.00000000 175.00000000   0.47425474
117.00000000 164.00000000 293.00000000   0.64113786
118.00000000 196.00000000 288.00000000   0.59504132
119.00000000 161.00000000 244.00000000   0.60246914
120.00000000 213.00000000 280.00000000   0.56795132
121.00000000 206.00000000 296.00000000   0.58964143
122.00000000 181.00000000 241.00000000   0.57109005
123.00000000 211.00000000 213.00000000   0.50235849
124.00000000 186.00000000 298.00000000   0.61570248
125.00000000 250.00000000 266.00000000   0.51550388
126.00000000 200.00000000 228.00000000   0.53271028
127.00000000 209.00000000 307.00000000   0.59496124
128.00000000 202.00000000 332.00000000   0.62172285
129.00000000 187.00000000 193.00000000   0.50789474
130.00000000 105.00000000 274.00000000   0.72295515
131.00000000 153.00000000 293.00000000   0.65695067
132.00000000 188.00000000 239.00000000   0.55971897
133.00000000 156.00000000 256.00000000   0.62135922
134.00000000 155.00000000 233.00000000   0.60051546
135.00000000 229.00000000 275.00000000   0.54563492
136.00000000 167.00000000 306.00000000   0.64693446
137.00000000 226.00000000 282.00000000   0.55511811
138.00000000 155.00000000 203.00000000   0.56703911
139.00000000 175.00000000 285.00000000   0.61956522
140.00000000 134.00000000 225.00000000   0.62674095
141.00000000 188.00000000 228.00000000   0.54807692
142.00000000 197.00000000 204.00000000   0.50872818
143.00000000 156.00000000 213.00000000   0.57723577
144.00000000 226.00000000 309.00000000   0.57757009
145.00000000 204.00000000 252.00000000   0.55263158
146.00000000 205.00000000 184.00000000   0.47300771
147.00000000 181.00000000 257.00000000   0.58675799
148.00000000 233.00000000 268.00000000   0.53493014
149.00000000 187.00000000 271.00000000   0.59170306
150.00000000 201.00000000 270.00000000   0.57324841
151.00000000 168.00000000 237.00000000   0.58518519
152.00000000 154.00000000 170.00000000   0.52469136
153.00000000 213.00000000 256.00000000   0.54584222
154.00000000 164.00000000 153.00000000   0.48264984
155.00000000 283.00000000 266.00000000   0.48451730
156.00000000 204.00000000 277.00000000   0.57588358
157.00000000 186.00000000 229.00000000   0.55180723
158.00000000 187.00000000 193.00000000   0.50789474
159.00000000 179.00000000 180.00000000   0.50139276
160.00000000 133.00000000 283.00000000   0.68028846
161.00000000 162.00000000 266.00000000   0.62149533
162.00000000 176.00000000 235.00000000   0.57177616
163.00000000 220.00000000 271.00000000   0.55193483
164.00000000 174.00000000 268.00000000   0.60633484
165.00000000 180.00000000 271.00000000   0.60088692
166.00000000 170.00000000 202.00000000   0.54301075
167.00000000 193.00000000 283.00000000   0.59453782
168.00000000 254.00000000 191.00000000   0.42921348
169.00000000 152.00000000 243.00000000   0.61518987
170.00000000 169.00000000 254.00000000   0.60047281
171.00000000 142.00000000 308.00000000   0.68444444
172.00000000 227.00000000 271.00000000   0.54417671
173.00000000 175.00000000 286.00000000   0.62039046
174.00000000 235.00000000 338.00000000   0.58987784
175.00000000 193.00000000 262.00000000   0.57582418
176.00000000 152.00000000 297.00000000   0.66146993
177.00000000 177.00000000 240.00000000   0.57553957
178.00000000 211.00000000 207.00000000   0.49521531
179.00000000 142.00000000 261.00000000   0.64764268
180.00000000 189.00000000 383.00000000   0.66958042
181.00000000 139.00000000 244.00000000   0.63707572
182.00000000 252.00000000 226.00000000   0.47280335
183.00000000 153.00000000 295.00000000   0.65848214
184.00000000 193.00000000 254.00000000   0.56823266
185.00000000 156.00000000 244.00000000   0.61000000
186.00000000 167.00000000 289.00000000   0.63377193
187.00000000 161.00000000 244.00000000   0.60246914
188.00000000 139.00000000 211.00000000   0.60285714
189.00000000 168.00000000 287.00000000   0.63076923
190.00000000 297.00000000 286.00000000   0.49056604
191.00000000 239.00000000 179.00000000   0.42822967
192.00000000 205.00000000 186.00000000   0.47570332
193.00000000 225.00000000 295.00000000   0.56730769
194.00000000 227.00000000 255.00000000   0.52904564
195.00000000 244.00000000 238.00000000   0.49377593
196.00000000 170.00000000 294.00000000   0.63362069
197.00000000 219.00000000 273.00000000   0.55487805
198.00000000 167.00000000 230.00000000   0.57934509
199.00000000 243.00000000 277.00000000   0.53269231
200.00000000 149.00000000 230.00000000   0.60686016
201.00000000 207.00000000 242.00000000   0.53897550
202.00000000 181.00000000 267.00000000   0.59598214
203.00000000 150.00000000 298.00000000   0.66517857
204.00000000 103.00000000 283.00000000   0.73316062
205.00000000 201.00000000 267.00000000   0.57051282
206.00000000 148.00000000 261.00000000   0.63814181
207.00000000 216.00000000 251.00000000   0.53747323
208.00000000 255.00000000 325.00000000   0.56034483
209.00000000 200.00000000 313.00000000   0.61013645
210.00000000 206.00000000 211.00000000   0.50599520
211.00000000 172.00000000 336.00000000   0.66141732
212.00000000 290.00000000 221.00000000   0.43248532
213.00000000 157.00000000 208.00000000   0.56986301
214.00000000 184.00000000 207.00000000   0.52941176
215.00000000 514.00000000 127.00000000   0.19812793
216.00000000 530.00000000  98.00000000   0.15605096
217.00000000 560.00000000 135.00000000   0.19424460
218.00000000 545.00000000 131.00000000   0.19378698
219.00000000 585.00000000 157.00000000   0.21159030
220.00000000 543.00000000 198.00000000   0.26720648
221.00000000 458.00000000 190.00000000   0.29320988
222.00000000 607.00000000 199.00000000   0.24689826
223.00000000 621.00000000 135.00000000   0.17857143
224.00000000 626.00000000 121.00000000   0.16198126
225.00000000 562.00000000 137.00000000   0.19599428
226.00000000 728.00000000 166.00000000   0.18568233
227.00000000 584.00000000  85.00000000   0.12705531
228.00000000 665.00000000 128.00000000   0.16141236
229.00000000 634.00000000 164.00000000   0.20551378
230.00000000 570.00000000 165.00000000   0.22448980
231.00000000 515.00000000 141.00000000   0.21493902
232.00000000 548.00000000 156.00000000   0.22159091
233.00000000 533.00000000 112.00000000   0.17364341
234.00000000 593.00000000  72.00000000   0.10827068
235.00000000 588.00000000 136.00000000   0.18784530
236.00000000 557.00000000 144.00000000   0.20542083
237.00000000 543.00000000 154.00000000   0.22094692
238.00000000 634.00000000 182.00000000   0.22303922
239.00000000 619.00000000 213.00000000   0.25600962
240.00000000 612.00000000  70.00000000   0.10263930
241.00000000 568.00000000 135.00000000   0.19203414
242.00000000 485.00000000 142.00000000   0.22647528
243.00000000 539.00000000  99.00000000   0.15517241
244.00000000 521.00000000 170.00000000   0.24602026
245.00000000 609.00000000 128.00000000   0.17367707
246.00000000 546.00000000  77.00000000   0.12359551
247.00000000 576.00000000 103.00000000   0.15169367
248.00000000 646.00000000 108.00000000   0.14323607
249.00000000 536.00000000 109.00000000   0.16899225
250.00000000 481.00000000  97.00000000   0.16782007
251.00000000 548.00000000 161.00000000   0.22708039
252.00000000 547.00000000 141.00000000   0.20494186
253.00000000 586.00000000 178.00000000   0.23298429
254.00000000 563.00000000 212.00000000   0.27354839
255.00000000 509.00000000 167.00000000   0.24704142
256.00000000 613.00000000 128.00000000   0.17273954
257.00000000 596.00000000  64.00000000   0.09696970
258.00000000 521.00000000 131.00000000   0.20092025
259.00000000 531.00000000 106.00000000   0.16640502
260.00000000 705.00000000 118.00000000   0.14337789
261.00000000 565.00000000 159.00000000   0.21961326
262.00000000 494.00000000 158.00000000   0.24233129
263.00000000 456.00000000 108.00000000   0.19148936
264.00000000 703.00000000 123.00000000   0.14891041
265.00000000 533.00000000 124.00000000   0.18873668
266.00000000 526.00000000 106.00000000   0.16772152
267.00000000 617.00000000  61.00000000   0.08997050
268.00000000 729.00000000  24.00000000   0.03187251
269.00000000 815.00000000  85.00000000   0.09444444
270.00000000 798.00000000  13.00000000   0.01602959
271.00000000 821.00000000  44.00000000   0.05086705
272.00000000 646.00000000  62.00000000   0.08757062
273.00000000 648.00000000  61.00000000   0.08603667
274.00000000 855.00000000  38.00000000   0.04255319
275.00000000 761.00000000  18.00000000   0.02310655
276.00000000 822.00000000  36.00000000   0.04195804
277.00000000 671.00000000  56.00000000   0.07702889
278.00000000 888.00000000  31.00000000   0.03373232
279.00000000 800.00000000  62.00000000   0.07192575
280.00000000 715.00000000  65.00000000   0.08333333
281.00000000 658.00000000  70.00000000   0.09615385
282.00000000 906.00000000  47.00000000   0.04931794
283.00000000 640.00000000  67.00000000   0.09476662
284.00000000 795.00000000  20.00000000   0.02453988
285.00000000 714.00000000  38.00000000   0.05053191
286.00000000 712.00000000  29.00000000   0.03913630
287.00000000 721.00000000  51.00000000   0.06606218
288.00000000 752.00000000  66.00000000   0.08068460
289.00000000 737.00000000  71.00000000   0.08787129
290.00000000 758.00000000  23.00000000   0.02944942
291.00000000 769.00000000 123.00000000   0.13789238
292.00000000 725.00000000  49.00000000   0.06330749
293.00000000 867.00000000  85.00000000   0.08928571
294.00000000 700.00000000  51.00000000   0.06790945
295.00000000 686.00000000  52.00000000   0.07046070
296.00000000 737.00000000  52.00000000   0.06590621
297.00000000 750.00000000   5.00000000   0.00662252
298.00000000 965.00000000  27.00000000   0.02721774
299.00000000 684.00000000  32.00000000   0.04469274
300.00000000 745.00000000  62.00000000   0.07682776
301.00000000 881.00000000  78.00000000   0.08133472
302.00000000 755.00000000  56.00000000   0.06905055
303.00000000 673.00000000  22.00000000   0.03165468
304.00000000 830.00000000  38.00000000   0.04377880
305.00000000 729.00000000  56.00000000   0.07133758
306.00000000 687.00000000  55.00000000   0.07412399
307.00000000 687.00000000  50.00000000   0.06784261
308.00000000 730.00000000  51.00000000   0.06530090
309.00000000 809.00000000 102.00000000   0.11196487
310.00000000 791.00000000  42.00000000   0.05042017
311.00000000 765.00000000  61.00000000   0.07384988
312.00000000 719.00000000  68.00000000   0.08640407
313.00000000 814.00000000  65.00000000   0.07394767
314.00000000 863.00000000  -9.00000000  -0.01053864
315.00000000 688.00000000  56.00000000   0.07526882
316.00000000 676.00000000  19.00000000   0.02733813
317.00000000 696.00000000  42.00000000   0.05691057
318.00000000 863.00000000  89.00000000   0.09348739
319.00000000 720.00000000  46.00000000   0.06005222
320.00000000 754.00000000  47.00000000   0.05867665
321.00000000 768.00000000  71.00000000   0.08462455
322.00000000 721.00000000  47.00000000   0.06119792
323.00000000 703.00000000  65.00000000   0.08463542
324.00000000 713.00000000  35.00000000   0.04679144
325.00000000 649.00000000  18.00000000   0.02698651
326.00000000 688.00000000  62.00000000   0.08266667
327.00000000 689.00000000 119.00000000   0.14727723
328.00000000 766.00000000  44.00000000   0.05432099
329.00000000 753.00000000   9.00000000   0.01181102
330.00000000 809.00000000  33.00000000   0.03919240
331.00000000 825.00000000  41.00000000   0.04734411
332.00000000 698.00000000  24.00000000   0.03324100
333.00000000 649.00000000  38.00000000   0.05531295
334.00000000 742.00000000  16.00000000   0.02110818
335.00000000 738.00000000  64.00000000   0.07980050
336.00000000 731.00000000  26.00000000   0.03434610
337.00000000 776.00000000  16.00000000   0.02020202
338.00000000 684.00000000  49.00000000   0.06684857
339.00000000 753.00000000  37.00000000   0.04683544
340.00000000 834.00000000  50.00000000   0.05656109
341.00000000 726.00000000  47.00000000   0.06080207
342.00000000 673.00000000  60.00000000   0.08185539
343.00000000 873.00000000   9.00000000   0.01020408
344.00000000 749.00000000  46.00000000   0.05786164
345.00000000 697.00000000  42.00000000   0.05683356
346.00000000 758.00000000  45.00000000   0.05603985
347.00000000 826.00000000  29.00000000   0.03391813
348.00000000 722.00000000  24.00000000   0.03217158
349.00000000 782.00000000  85.00000000   0.09803922
350.00000000 671.00000000  73.00000000   0.09811828
351.00000000 669.00000000  57.00000000   0.07851240
352.00000000 778.00000000  23.00000000   0.02871411
353.00000000 792.00000000  34.00000000   0.04116223
354.00000000 779.00000000  54.00000000   0.06482593
355.00000000 703.00000000  12.00000000   0.01678322
356.00000000 824.00000000  18.00000000   0.02137767
357.00000000 769.00000000  40.00000000   0.04944376
358.00000000 802.00000000  85.00000000   0.09582864
359.00000000 824.00000000  55.00000000   0.06257110
360.00000000 805.00000000  47.00000000   0.05516432
361.00000000 742.00000000  81.00000000   0.09842041
362.00000000 759.00000000  38.00000000   0.04767880
363.00000000 668.00000000  -9.00000000  -0.01365706
364.00000000 724.00000000  23.00000000   0.03078983
365.00000000 832.00000000  20.00000000   0.02347418
366.00000000 715.00000000  47.00000000   0.06167979
367.00000000 815.00000000  58.00000000   0.06643757
368.00000000 767.00000000   5.00000000   0.00647668
369.00000000 677.00000000  24.00000000   0.03423680
370.00000000 708.00000000  38.00000000   0.05093834
371.00000000 688.00000000  14.00000000   0.01994302
372.00000000 635.00000000  30.00000000   0.04511278
373.00000000 831.00000000  30.00000000   0.03484321
374.00000000 748.00000000  38.00000000   0.04834606
375.00000000 724.00000000  22.00000000   0.02949062
376.00000000 750.00000000  49.00000000   0.06132666
377.00000000 840.00000000  58.00000000   0.06458797
378.00000000 740.00000000  13.00000000   0.01726428
379.00000000 784.00000000  76.00000000   0.08837209
380.00000000 790.00000000  -4.00000000  -0.00508906
381.00000000 870.00000000  49.00000000   0.05331882
382.00000000 804.00000000  29.00000000   0.03481393
383.00000000 742.00000000  73.00000000   0.08957055
384.00000000 746.00000000  50.00000000   0.06281407
385.00000000 749.00000000  54.00000000   0.06724782
386.00000000 857.00000000  20.00000000   0.02280502
387.00000000 853.00000000  36.00000000   0.04049494
388.00000000 842.00000000  61.00000000   0.06755260
389.00000000 848.00000000 112.00000000   0.11666667
390.00000000 781.00000000  48.00000000   0.05790109
391.00000000 657.00000000  54.00000000   0.07594937
392.00000000 713.00000000 -10.00000000  -0.01422475
393.00000000 686.00000000  34.00000000   0.04722222
394.00000000 704.00000000  54.00000000   0.07124011
395.00000000 747.00000000  83.00000000   0.10000000
396.00000000 743.00000000  56.00000000   0.07008761
397.00000000 739.00000000  51.00000000   0.06455696
398.00000000 756.00000000  27.00000000   0.03448276
399.00000000 693.00000000  37.00000000   0.05068493
400.00000000 684.00000000   5.00000000   0.00725689
401.00000000 842.00000000   2.00000000   0.00236967
402.00000000 839.00000000  42.00000000   0.04767310
403.00000000 664.00000000  11.00000000   0.01629630
404.00000000 730.00000000  27.00000000   0.03566711
405.00000000 810.00000000  56.00000000   0.06466513
406.00000000 664.00000000  68.00000000   0.09289617
407.00000000 692.00000000  65.00000000   0.08586526
408.00000000 782.00000000  30.00000000   0.03694581
409.00000000 728.00000000  45.00000000   0.05821475
410.00000000 776.00000000  61.00000000   0.07287933
411.00000000 797.00000000  31.00000000   0.03743961
412.00000000 728.00000000  48.00000000   0.06185567
413.00000000 723.00000000  22.00000000   0.02953020
414.00000000 719.00000000  -2.00000000  -0.00278940
415.00000000 937.00000000  15.00000000   0.01575630
416.00000000 769.00000000  25.00000000   0.03148615
417.00000000 810.00000000  39.00000000   0.04593640
418.00000000 831.00000000  55.00000000   0.06207675
419.00000000 744.00000000  73.00000000   0.08935129
420.00000000 768.00000000  29.00000000   0.03638645
421.00000000 825.00000000  68.00000000   0.07614782
422.00000000 722.00000000  30.00000000   0.03989362
423.00000000 777.00000000  35.00000000   0.04310345
424.00000000 802.00000000   2.00000000   0.00248756
425.00000000 689.00000000  28.00000000   0.03905160
426.00000000 847.00000000  69.00000000   0.07532751
427.00000000 741.00000000  79.00000000   0.09634146
428.00000000 709.00000000  51.00000000   0.06710526
429.00000000 736.00000000  56.00000000   0.07070707
430.00000000 791.00000000 -10.00000000  -0.01280410
431.00000000 835.00000000  16.00000000   0.01880141
432.00000000 686.00000000  41.00000000   0.05639615
433.00000000 681.00000000  11.00000000   0.01589595
434.00000000 704.00000000  24.00000000   0.03296703
435.00000000 715.00000000  47.00000000   0.06167979
436.00000000 691.00000000  44.00000000   0.05986395
437.00000000 638.00000000  73.00000000   0.10267229
438.00000000 791.00000000  91.00000000   0.10317460
439.00000000 827.00000000  14.00000000   0.01664685
440.00000000 768.00000000  33.00000000   0.04119850
441.00000000 728.00000000  12.00000000   0.01621622
442.00000000 625.00000000  49.00000000   0.07270030
443.00000000 711.00000000 -15.00000000  -0.02155172
444.00000000 772.00000000  19.00000000   0.02402023
445.00000000 739.00000000 -12.00000000  -0.01650619
446.00000000 751.00000000  30.00000000   0.03841229
447.00000000 810.00000000  46.00000000   0.05373832
448.00000000 750.00000000  -5.00000000  -0.00671141
449.00000000 805.00000000   4.00000000   0.00494438
450.00000000 700.00000000  69.00000000   0.08972692
451.00000000 894.00000000  17.00000000   0.01866081
452.00000000 749.00000000 -14.00000000  -0.01904762
453.00000000 729.00000000   8.00000000   0.01085482
454.00000000 860.00000000   6.00000000   0.00692841
455.00000000 717.00000000  34.00000000   0.04527297
456.00000000 782.00000000  21.00000000   0.02615193
457.00000000 604.00000000  44.00000000   0.06790123
458.00000000 724.00000000  12.00000000   0.01630435
459.00000000 847.00000000   1.00000000   0.00117925
460.00000000 620.00000000 -16.00000000  -0.02649007
461.00000000 662.00000000  15.00000000   0.02215657
462.00000000 716.00000000  27.00000000   0.03633917
463.00000000 709.00000000  -9.00000000  -0.01285714
464.00000000 756.00000000  31.00000000   0.03939009
465.00000000 871.00000000  -3.00000000  -0.00345622
466.00000000 772.00000000  45.00000000   0.05507956
467.00000000 831.00000000  56.00000000   0.06313416
468.00000000 717.00000000  26.00000000   0.03499327
469.00000000 735.00000000  36.00000000   0.04669261
470.00000000 697.00000000  91.00000000   0.11548223
471.00000000 953.00000000  -1.00000000  -0.00105042
472.00000000 880.00000000 -13.00000000  -0.01499423
473.00000000 862.00000000  25.00000000   0.02818489
474.00000000 905.00000000  31.00000000   0.03311966
475.00000000 910.00000000  34.00000000   0.03601695
476.00000000 757.00000000  33.00000000   0.04177215
477.00000000 895.00000000  31.00000000   0.03347732
478.00000000 783.00000000  27.00000000   0.03333333
479.00000000 981.00000000  36.00000000   0.03539823
480.00000000 919.00000000  13.00000000   0.01394850
481.00000000 629.00000000  23.00000000   0.03527607
482.00000000 768.00000000  42.00000000   0.05185185
483.00000000 794.00000000   7.00000000   0.00873908
484.00000000 825.00000000  43.00000000   0.04953917
485.00000000 702.00000000 -35.00000000  -0.05247376
486.00000000 807.00000000  43.00000000   0.05058824
487.00000000 816.00000000  24.00000000   0.02857143
488.00000000 682.00000000  22.00000000   0.03125000
489.00000000 735.00000000  53.00000000   0.06725888
490.00000000 642.00000000  24.00000000   0.03603604
491.00000000 808.00000000  30.00000000   0.03579952
492.00000000 822.00000000  20.00000000   0.02375297
493.00000000 726.00000000  26.00000000   0.03457447
494.00000000 681.00000000  27.00000000   0.03813559
495.00000000 755.00000000  17.00000000   0.02202073
496.00000000 809.00000000  40.00000000   0.04711425
497.00000000 833.00000000 -34.00000000  -0.04255319
498.00000000 734.00000000  -7.00000000  -0.00962861
499.00000000 810.00000000  30.00000000   0.03571429
500.00000000 811.00000000  -9.00000000  -0.01122195
