# Supplementary material for: Ubiquitin transfer by a RING E3 ligase occurs from a closed E2~ubiquitin conformation
Source: Nat Commun. 2020 Jun 5;11:2846. doi: 10.1038/s41467-020-16666-y (PMC7275055; doi:10.1038/s41467-020-16666-y)
Supplement: Supplementary file 4 — Source Data [file 41467_2020_16666_MOESM4_ESM.zip › Source_Data/Figures/Figure_5/Figure_5a/ASCII_NoRNF4/16_245with_fret.dat]

 30.00000000  19.00000000 250.00000000   0.92936803
 31.00000000  10.00000000 189.00000000   0.94974874
 32.00000000   8.00000000 187.00000000   0.95897436
 33.00000000  49.00000000 179.00000000   0.78508772
 34.00000000  98.00000000 255.00000000   0.72237960
 35.00000000  58.00000000 199.00000000   0.77431907
 36.00000000  61.00000000 283.00000000   0.82267442
 37.00000000  49.00000000 237.00000000   0.82867133
 38.00000000  27.00000000 223.00000000   0.89200000
 39.00000000  29.00000000 255.00000000   0.89788732
 40.00000000  74.00000000 186.00000000   0.71538462
 41.00000000  35.00000000 241.00000000   0.87318841
 42.00000000  58.00000000 270.00000000   0.82317073
 43.00000000  41.00000000 321.00000000   0.88674033
 44.00000000  14.00000000 129.00000000   0.90209790
 45.00000000  14.00000000 192.00000000   0.93203883
 46.00000000  71.00000000 249.00000000   0.77812500
 47.00000000   5.00000000 181.00000000   0.97311828
 48.00000000  72.00000000 278.00000000   0.79428571
 49.00000000  96.00000000 205.00000000   0.68106312
 50.00000000  66.00000000 179.00000000   0.73061224
 51.00000000  95.00000000 225.00000000   0.70312500
 52.00000000  59.00000000 141.00000000   0.70500000
 53.00000000  29.00000000 257.00000000   0.89860140
 54.00000000  18.00000000 259.00000000   0.93501805
 55.00000000  40.00000000 164.00000000   0.80392157
 56.00000000  53.00000000 212.00000000   0.80000000
 57.00000000  -5.00000000 312.00000000   1.01628664
 58.00000000  47.00000000 108.00000000   0.69677419
 59.00000000  82.00000000 258.00000000   0.75882353
 60.00000000  72.00000000 197.00000000   0.73234201
 61.00000000 177.00000000 180.00000000   0.50420168
 62.00000000 155.00000000 160.00000000   0.50793651
 63.00000000 206.00000000 180.00000000   0.46632124
 64.00000000 133.00000000 194.00000000   0.59327217
 65.00000000 162.00000000 224.00000000   0.58031088
 66.00000000 213.00000000 122.00000000   0.36417910
 67.00000000 163.00000000 170.00000000   0.51051051
 68.00000000  59.00000000 150.00000000   0.71770335
 69.00000000  94.00000000 143.00000000   0.60337553
 70.00000000  71.00000000 174.00000000   0.71020408
 71.00000000 161.00000000 142.00000000   0.46864686
 72.00000000 123.00000000 121.00000000   0.49590164
 73.00000000 173.00000000 219.00000000   0.55867347
 74.00000000  88.00000000 168.00000000   0.65625000
 75.00000000 137.00000000 169.00000000   0.55228758
 76.00000000 196.00000000 165.00000000   0.45706371
 77.00000000  93.00000000 177.00000000   0.65555556
 78.00000000 106.00000000  60.00000000   0.36144578
 79.00000000 107.00000000 160.00000000   0.59925094
 80.00000000 105.00000000 199.00000000   0.65460526
 81.00000000 155.00000000 155.00000000   0.50000000
 82.00000000  84.00000000 181.00000000   0.68301887
 83.00000000 182.00000000 100.00000000   0.35460993
 84.00000000 143.00000000 192.00000000   0.57313433
 85.00000000  91.00000000 157.00000000   0.63306452
 86.00000000 127.00000000 193.00000000   0.60312500
 87.00000000 127.00000000 225.00000000   0.63920455
 88.00000000 130.00000000 160.00000000   0.55172414
 89.00000000 152.00000000  71.00000000   0.31838565
 90.00000000 142.00000000 118.00000000   0.45384615
 91.00000000 170.00000000 203.00000000   0.54423592
 92.00000000 197.00000000 200.00000000   0.50377834
 93.00000000  73.00000000 163.00000000   0.69067797
 94.00000000 146.00000000 136.00000000   0.48226950
 95.00000000 154.00000000 146.00000000   0.48666667
 96.00000000 147.00000000 138.00000000   0.48421053
 97.00000000  89.00000000 180.00000000   0.66914498
 98.00000000 233.00000000 112.00000000   0.32463768
 99.00000000 146.00000000  84.00000000   0.36521739
100.00000000 227.00000000 179.00000000   0.44088670
101.00000000 105.00000000 148.00000000   0.58498024
102.00000000 113.00000000 142.00000000   0.55686275
103.00000000 127.00000000 175.00000000   0.57947020
104.00000000 252.00000000 125.00000000   0.33156499
105.00000000 156.00000000 145.00000000   0.48172757
106.00000000 132.00000000 178.00000000   0.57419355
107.00000000 126.00000000 165.00000000   0.56701031
108.00000000 107.00000000 192.00000000   0.64214047
109.00000000 181.00000000 165.00000000   0.47687861
110.00000000 140.00000000 133.00000000   0.48717949
111.00000000 211.00000000 144.00000000   0.40563380
112.00000000  78.00000000 143.00000000   0.64705882
113.00000000 164.00000000 153.00000000   0.48264984
114.00000000 106.00000000 157.00000000   0.59695817
115.00000000 130.00000000 153.00000000   0.54063604
116.00000000 146.00000000 107.00000000   0.42292490
117.00000000 149.00000000 125.00000000   0.45620438
118.00000000 174.00000000 144.00000000   0.45283019
119.00000000 175.00000000 121.00000000   0.40878378
120.00000000 152.00000000 146.00000000   0.48993289
121.00000000 149.00000000  73.00000000   0.32882883
122.00000000 126.00000000 170.00000000   0.57432432
123.00000000 113.00000000 100.00000000   0.46948357
124.00000000 142.00000000 151.00000000   0.51535836
125.00000000 135.00000000 142.00000000   0.51263538
126.00000000 109.00000000 140.00000000   0.56224900
127.00000000 165.00000000 201.00000000   0.54918033
128.00000000 133.00000000  74.00000000   0.35748792
129.00000000 148.00000000 200.00000000   0.57471264
130.00000000 115.00000000 212.00000000   0.64831804
131.00000000 131.00000000 161.00000000   0.55136986
132.00000000 188.00000000 211.00000000   0.52882206
133.00000000 185.00000000 175.00000000   0.48611111
134.00000000 158.00000000 100.00000000   0.38759690
135.00000000 125.00000000 132.00000000   0.51361868
136.00000000 122.00000000 156.00000000   0.56115108
137.00000000 166.00000000 186.00000000   0.52840909
138.00000000 142.00000000 151.00000000   0.51535836
139.00000000 153.00000000 186.00000000   0.54867257
140.00000000 196.00000000 163.00000000   0.45403900
141.00000000  99.00000000 198.00000000   0.66666667
142.00000000 128.00000000 221.00000000   0.63323782
143.00000000 131.00000000 153.00000000   0.53873239
144.00000000  93.00000000 215.00000000   0.69805195
145.00000000 134.00000000 158.00000000   0.54109589
146.00000000 178.00000000 113.00000000   0.38831615
147.00000000 206.00000000 178.00000000   0.46354167
148.00000000  90.00000000 129.00000000   0.58904110
149.00000000 109.00000000 157.00000000   0.59022556
150.00000000 124.00000000 127.00000000   0.50597610
151.00000000 171.00000000 133.00000000   0.43750000
152.00000000 194.00000000 150.00000000   0.43604651
153.00000000 141.00000000 148.00000000   0.51211073
154.00000000 133.00000000 118.00000000   0.47011952
155.00000000 144.00000000 178.00000000   0.55279503
156.00000000 201.00000000 104.00000000   0.34098361
157.00000000  97.00000000 229.00000000   0.70245399
158.00000000 151.00000000 156.00000000   0.50814332
159.00000000 155.00000000 141.00000000   0.47635135
160.00000000  99.00000000 157.00000000   0.61328125
161.00000000 223.00000000 101.00000000   0.31172840
162.00000000 170.00000000 138.00000000   0.44805195
163.00000000 159.00000000 169.00000000   0.51524390
164.00000000 110.00000000 149.00000000   0.57528958
165.00000000  97.00000000 189.00000000   0.66083916
166.00000000 123.00000000 230.00000000   0.65155807
167.00000000 108.00000000 151.00000000   0.58301158
168.00000000 130.00000000 145.00000000   0.52727273
169.00000000  83.00000000 204.00000000   0.71080139
170.00000000 153.00000000 197.00000000   0.56285714
171.00000000 147.00000000 200.00000000   0.57636888
172.00000000 158.00000000  90.00000000   0.36290323
173.00000000 117.00000000 129.00000000   0.52439024
174.00000000  73.00000000 137.00000000   0.65238095
175.00000000 116.00000000  74.00000000   0.38947368
176.00000000 174.00000000 218.00000000   0.55612245
177.00000000 168.00000000 187.00000000   0.52676056
178.00000000 114.00000000 131.00000000   0.53469388
179.00000000 115.00000000 128.00000000   0.52674897
180.00000000  87.00000000 116.00000000   0.57142857
181.00000000 219.00000000 130.00000000   0.37249284
182.00000000 175.00000000 144.00000000   0.45141066
183.00000000 145.00000000 115.00000000   0.44230769
184.00000000 102.00000000 168.00000000   0.62222222
185.00000000  84.00000000 130.00000000   0.60747664
186.00000000 123.00000000 148.00000000   0.54612546
187.00000000 170.00000000 159.00000000   0.48328267
188.00000000 137.00000000 114.00000000   0.45418327
189.00000000 183.00000000 119.00000000   0.39403974
190.00000000 187.00000000 151.00000000   0.44674556
191.00000000 219.00000000  93.00000000   0.29807692
192.00000000 127.00000000 181.00000000   0.58766234
193.00000000 117.00000000 143.00000000   0.55000000
194.00000000 140.00000000 177.00000000   0.55835962
195.00000000 180.00000000 143.00000000   0.44272446
196.00000000 157.00000000 172.00000000   0.52279635
197.00000000 178.00000000 128.00000000   0.41830065
198.00000000 127.00000000 106.00000000   0.45493562
199.00000000 113.00000000 160.00000000   0.58608059
200.00000000 107.00000000 145.00000000   0.57539683
201.00000000 200.00000000 170.00000000   0.45945946
202.00000000 169.00000000 160.00000000   0.48632219
203.00000000 127.00000000 158.00000000   0.55438596
204.00000000 147.00000000 177.00000000   0.54629630
205.00000000 197.00000000 107.00000000   0.35197368
206.00000000 170.00000000 176.00000000   0.50867052
207.00000000 206.00000000 123.00000000   0.37386018
208.00000000 153.00000000  78.00000000   0.33766234
209.00000000 163.00000000 145.00000000   0.47077922
210.00000000 120.00000000 116.00000000   0.49152542
211.00000000 131.00000000 236.00000000   0.64305177
212.00000000 135.00000000 129.00000000   0.48863636
213.00000000  95.00000000 104.00000000   0.52261307
214.00000000 133.00000000 150.00000000   0.53003534
215.00000000 100.00000000 151.00000000   0.60159363
216.00000000 173.00000000 158.00000000   0.47734139
217.00000000 203.00000000 117.00000000   0.36562500
218.00000000 128.00000000 144.00000000   0.52941176
219.00000000 104.00000000 111.00000000   0.51627907
220.00000000 171.00000000  92.00000000   0.34980989
221.00000000 135.00000000 167.00000000   0.55298013
222.00000000 168.00000000 156.00000000   0.48148148
223.00000000 171.00000000 111.00000000   0.39361702
224.00000000 138.00000000 113.00000000   0.45019920
225.00000000 132.00000000 167.00000000   0.55852843
226.00000000 147.00000000 207.00000000   0.58474576
227.00000000 197.00000000 155.00000000   0.44034091
228.00000000 166.00000000 188.00000000   0.53107345
229.00000000 138.00000000 156.00000000   0.53061224
230.00000000 150.00000000 168.00000000   0.52830189
231.00000000 142.00000000 117.00000000   0.45173745
232.00000000  84.00000000 206.00000000   0.71034483
233.00000000 125.00000000 127.00000000   0.50396825
234.00000000 180.00000000 185.00000000   0.50684932
235.00000000 158.00000000 126.00000000   0.44366197
236.00000000 171.00000000 122.00000000   0.41638225
237.00000000 143.00000000 241.00000000   0.62760417
238.00000000 142.00000000 191.00000000   0.57357357
239.00000000 181.00000000 155.00000000   0.46130952
240.00000000 178.00000000  89.00000000   0.33333333
241.00000000 117.00000000 164.00000000   0.58362989
242.00000000 101.00000000  89.00000000   0.46842105
243.00000000 196.00000000 147.00000000   0.42857143
244.00000000  88.00000000 196.00000000   0.69014085
245.00000000  70.00000000 132.00000000   0.65346535
246.00000000  97.00000000 122.00000000   0.55707763
247.00000000 107.00000000 135.00000000   0.55785124
248.00000000 142.00000000 151.00000000   0.51535836
249.00000000 117.00000000 162.00000000   0.58064516
250.00000000 228.00000000 134.00000000   0.37016575
251.00000000 147.00000000 126.00000000   0.46153846
252.00000000 179.00000000 146.00000000   0.44923077
253.00000000 106.00000000 115.00000000   0.52036199
254.00000000 117.00000000 140.00000000   0.54474708
255.00000000 155.00000000 130.00000000   0.45614035
256.00000000 166.00000000 146.00000000   0.46794872
257.00000000 138.00000000 127.00000000   0.47924528
258.00000000 136.00000000 184.00000000   0.57500000
259.00000000 162.00000000  93.00000000   0.36470588
260.00000000  98.00000000 155.00000000   0.61264822
261.00000000 177.00000000 174.00000000   0.49572650
262.00000000 108.00000000 195.00000000   0.64356436
263.00000000 145.00000000 108.00000000   0.42687747
264.00000000  93.00000000 130.00000000   0.58295964
265.00000000 160.00000000 129.00000000   0.44636678
266.00000000 138.00000000 121.00000000   0.46718147
267.00000000 175.00000000 162.00000000   0.48071217
268.00000000 141.00000000 139.00000000   0.49642857
269.00000000 124.00000000 176.00000000   0.58666667
270.00000000  98.00000000 111.00000000   0.53110048
271.00000000 169.00000000 201.00000000   0.54324324
272.00000000 132.00000000 156.00000000   0.54166667
273.00000000 135.00000000 227.00000000   0.62707182
274.00000000 209.00000000 100.00000000   0.32362460
275.00000000 145.00000000  94.00000000   0.39330544
276.00000000 188.00000000 169.00000000   0.47338936
277.00000000 101.00000000 142.00000000   0.58436214
278.00000000 171.00000000 134.00000000   0.43934426
279.00000000 155.00000000 153.00000000   0.49675325
280.00000000 188.00000000 162.00000000   0.46285714
281.00000000 166.00000000 180.00000000   0.52023121
282.00000000 102.00000000 138.00000000   0.57500000
283.00000000 100.00000000 173.00000000   0.63369963
284.00000000 115.00000000  49.00000000   0.29878049
285.00000000 255.00000000 136.00000000   0.34782609
286.00000000 191.00000000 122.00000000   0.38977636
287.00000000 148.00000000 129.00000000   0.46570397
288.00000000 139.00000000 195.00000000   0.58383234
289.00000000 138.00000000 184.00000000   0.57142857
290.00000000 137.00000000 125.00000000   0.47709924
291.00000000 107.00000000 130.00000000   0.54852321
292.00000000 152.00000000 134.00000000   0.46853147
293.00000000 165.00000000 161.00000000   0.49386503
294.00000000 163.00000000  91.00000000   0.35826772
295.00000000 120.00000000 154.00000000   0.56204380
296.00000000 101.00000000 146.00000000   0.59109312
297.00000000 162.00000000 127.00000000   0.43944637
298.00000000 165.00000000 109.00000000   0.39781022
299.00000000 117.00000000 150.00000000   0.56179775
300.00000000 138.00000000 110.00000000   0.44354839
301.00000000 145.00000000 119.00000000   0.45075758
302.00000000 127.00000000  99.00000000   0.43805310
303.00000000 130.00000000 145.00000000   0.52727273
304.00000000 120.00000000 111.00000000   0.48051948
305.00000000 141.00000000 140.00000000   0.49822064
306.00000000 127.00000000 152.00000000   0.54480287
307.00000000 127.00000000 190.00000000   0.59936909
308.00000000 164.00000000 157.00000000   0.48909657
309.00000000 133.00000000 122.00000000   0.47843137
310.00000000 171.00000000 105.00000000   0.38043478
311.00000000 193.00000000 138.00000000   0.41691843
312.00000000 178.00000000 168.00000000   0.48554913
313.00000000 164.00000000 154.00000000   0.48427673
314.00000000 104.00000000 123.00000000   0.54185022
315.00000000 170.00000000 192.00000000   0.53038674
316.00000000 193.00000000 153.00000000   0.44219653
317.00000000 172.00000000 137.00000000   0.44336570
318.00000000 128.00000000 184.00000000   0.58974359
319.00000000 241.00000000 172.00000000   0.41646489
320.00000000 142.00000000  75.00000000   0.34562212
321.00000000 173.00000000 161.00000000   0.48203593
322.00000000 139.00000000 109.00000000   0.43951613
323.00000000 150.00000000  87.00000000   0.36708861
324.00000000 184.00000000 145.00000000   0.44072948
325.00000000 133.00000000 154.00000000   0.53658537
326.00000000 178.00000000 166.00000000   0.48255814
327.00000000 148.00000000 114.00000000   0.43511450
328.00000000 174.00000000 126.00000000   0.42000000
329.00000000 154.00000000 143.00000000   0.48148148
330.00000000 100.00000000 151.00000000   0.60159363
331.00000000 159.00000000 140.00000000   0.46822742
332.00000000 189.00000000 144.00000000   0.43243243
333.00000000 217.00000000 102.00000000   0.31974922
334.00000000 348.00000000  70.00000000   0.16746411
335.00000000 330.00000000   1.00000000   0.00302115
336.00000000 400.00000000   7.00000000   0.01719902
337.00000000 348.00000000   3.00000000   0.00854701
338.00000000 367.00000000  21.00000000   0.05412371
339.00000000 248.00000000  53.00000000   0.17607973
340.00000000 400.00000000 -25.00000000  -0.06666667
341.00000000 398.00000000  13.00000000   0.03163017
342.00000000 302.00000000  16.00000000   0.05031447
343.00000000 311.00000000   9.00000000   0.02812500
344.00000000 415.00000000  23.00000000   0.05251142
345.00000000 430.00000000  49.00000000   0.10229645
346.00000000 340.00000000  -8.00000000  -0.02409639
347.00000000 377.00000000  47.00000000   0.11084906
348.00000000 349.00000000 -26.00000000  -0.08049536
349.00000000 425.00000000  20.00000000   0.04494382
350.00000000 386.00000000 -16.00000000  -0.04324324
351.00000000 353.00000000 -43.00000000  -0.13870968
352.00000000 331.00000000  57.00000000   0.14690722
353.00000000 260.00000000   0.00000000   0.00000000
354.00000000 345.00000000 -10.00000000  -0.02985075
355.00000000 394.00000000  29.00000000   0.06855792
356.00000000 415.00000000 -40.00000000  -0.10666667
357.00000000 393.00000000  25.00000000   0.05980861
358.00000000 326.00000000  16.00000000   0.04678363
359.00000000 348.00000000  31.00000000   0.08179420
360.00000000 348.00000000 -21.00000000  -0.06422018
361.00000000 305.00000000  12.00000000   0.03785489
362.00000000 310.00000000  -6.00000000  -0.01973684
363.00000000 291.00000000   9.00000000   0.03000000
364.00000000 356.00000000  20.00000000   0.05319149
365.00000000 309.00000000 -34.00000000  -0.12363636
366.00000000 346.00000000 -39.00000000  -0.12703583
367.00000000 368.00000000 -37.00000000  -0.11178248
368.00000000 399.00000000  13.00000000   0.03155340
369.00000000 297.00000000   6.00000000   0.01980198
370.00000000 417.00000000   2.00000000   0.00477327
371.00000000 316.00000000  34.00000000   0.09714286
372.00000000 279.00000000   9.00000000   0.03125000
373.00000000 346.00000000  18.00000000   0.04945055
374.00000000 418.00000000   1.00000000   0.00238663
375.00000000 350.00000000  13.00000000   0.03581267
376.00000000 368.00000000  20.00000000   0.05154639
377.00000000 431.00000000  23.00000000   0.05066079
378.00000000 360.00000000  -8.00000000  -0.02272727
379.00000000 403.00000000 -17.00000000  -0.04404145
380.00000000 346.00000000   4.00000000   0.01142857
381.00000000 322.00000000  17.00000000   0.05014749
382.00000000 325.00000000  27.00000000   0.07670455
383.00000000 404.00000000  38.00000000   0.08597285
384.00000000 414.00000000 -10.00000000  -0.02475248
385.00000000 330.00000000  22.00000000   0.06250000
386.00000000 389.00000000  35.00000000   0.08254717
387.00000000 381.00000000  15.00000000   0.03787879
388.00000000 369.00000000  42.00000000   0.10218978
389.00000000 284.00000000  19.00000000   0.06270627
390.00000000 301.00000000  15.00000000   0.04746835
391.00000000 298.00000000   4.00000000   0.01324503
392.00000000 320.00000000  -6.00000000  -0.01910828
393.00000000 308.00000000  17.00000000   0.05230769
394.00000000 445.00000000  -4.00000000  -0.00907029
395.00000000 397.00000000  -9.00000000  -0.02319588
396.00000000 341.00000000  15.00000000   0.04213483
397.00000000 349.00000000   6.00000000   0.01690141
398.00000000 381.00000000  27.00000000   0.06617647
399.00000000 384.00000000  24.00000000   0.05882353
400.00000000 329.00000000 -32.00000000  -0.10774411
401.00000000 361.00000000 -11.00000000  -0.03142857
402.00000000 375.00000000  21.00000000   0.05303030
403.00000000 399.00000000  15.00000000   0.03623188
404.00000000 430.00000000  13.00000000   0.02934537
405.00000000 329.00000000 -14.00000000  -0.04444444
406.00000000 321.00000000  32.00000000   0.09065156
407.00000000 362.00000000  19.00000000   0.04986877
408.00000000 312.00000000 -13.00000000  -0.04347826
409.00000000 370.00000000  -6.00000000  -0.01648352
410.00000000 369.00000000  14.00000000   0.03655352
411.00000000 280.00000000   0.00000000   0.00000000
412.00000000 381.00000000 -32.00000000  -0.09169054
413.00000000 330.00000000  15.00000000   0.04347826
414.00000000 358.00000000 -15.00000000  -0.04373178
415.00000000 344.00000000   9.00000000   0.02549575
416.00000000 372.00000000  17.00000000   0.04370180
417.00000000 311.00000000  36.00000000   0.10374640
418.00000000 382.00000000   5.00000000   0.01291990
419.00000000 318.00000000  22.00000000   0.06470588
420.00000000 298.00000000 -27.00000000  -0.09963100
421.00000000 371.00000000  11.00000000   0.02879581
422.00000000 305.00000000 -24.00000000  -0.08540925
423.00000000 315.00000000 -36.00000000  -0.12903226
424.00000000 346.00000000   2.00000000   0.00574713
425.00000000 377.00000000  16.00000000   0.04071247
426.00000000 342.00000000  34.00000000   0.09042553
427.00000000 340.00000000  14.00000000   0.03954802
428.00000000 314.00000000 -23.00000000  -0.07903780
429.00000000 246.00000000  -3.00000000  -0.01234568
430.00000000 435.00000000   5.00000000   0.01136364
431.00000000 395.00000000  37.00000000   0.08564815
432.00000000 372.00000000  -5.00000000  -0.01362398
433.00000000 415.00000000   7.00000000   0.01658768
434.00000000 392.00000000  28.00000000   0.06666667
435.00000000 431.00000000  -7.00000000  -0.01650943
436.00000000 327.00000000  54.00000000   0.14173228
437.00000000 345.00000000  10.00000000   0.02816901
438.00000000 285.00000000 -12.00000000  -0.04395604
439.00000000 438.00000000   3.00000000   0.00680272
440.00000000 380.00000000  84.00000000   0.18103448
441.00000000 378.00000000   3.00000000   0.00787402
442.00000000 399.00000000  -3.00000000  -0.00757576
443.00000000 373.00000000  49.00000000   0.11611374
444.00000000 452.00000000  25.00000000   0.05241090
445.00000000 353.00000000  -8.00000000  -0.02318841
446.00000000 302.00000000  18.00000000   0.05625000
447.00000000 375.00000000 -21.00000000  -0.05932203
448.00000000 378.00000000  12.00000000   0.03076923
449.00000000 357.00000000  15.00000000   0.04032258
450.00000000 397.00000000  12.00000000   0.02933985
451.00000000 433.00000000 -13.00000000  -0.03095238
452.00000000 355.00000000  44.00000000   0.11027569
453.00000000 356.00000000 -12.00000000  -0.03488372
454.00000000 402.00000000 -21.00000000  -0.05511811
455.00000000 420.00000000   0.00000000   0.00000000
456.00000000 369.00000000  -4.00000000  -0.01095890
457.00000000 356.00000000 -11.00000000  -0.03188406
458.00000000 268.00000000 -24.00000000  -0.09836066
459.00000000 425.00000000  -3.00000000  -0.00710900
460.00000000 283.00000000  20.00000000   0.06600660
461.00000000 332.00000000 -17.00000000  -0.05396825
462.00000000 350.00000000 -39.00000000  -0.12540193
463.00000000 343.00000000   8.00000000   0.02279202
464.00000000 331.00000000 -40.00000000  -0.13745704
465.00000000 395.00000000  -9.00000000  -0.02331606
466.00000000 350.00000000 -30.00000000  -0.09375000
467.00000000 323.00000000 -13.00000000  -0.04193548
468.00000000 347.00000000   9.00000000   0.02528090
469.00000000 364.00000000  11.00000000   0.02933333
470.00000000 324.00000000 -21.00000000  -0.06930693
471.00000000 340.00000000   9.00000000   0.02578797
472.00000000 337.00000000  -5.00000000  -0.01506024
473.00000000 374.00000000 -10.00000000  -0.02747253
474.00000000 401.00000000  43.00000000   0.09684685
475.00000000 311.00000000  39.00000000   0.11142857
476.00000000 408.00000000 -13.00000000  -0.03291139
477.00000000 283.00000000  29.00000000   0.09294872
478.00000000 317.00000000   6.00000000   0.01857585
479.00000000 331.00000000 -33.00000000  -0.11073826
480.00000000 389.00000000 -23.00000000  -0.06284153
481.00000000 408.00000000  -7.00000000  -0.01745636
482.00000000 409.00000000  12.00000000   0.02850356
483.00000000 319.00000000  22.00000000   0.06451613
484.00000000 395.00000000  -6.00000000  -0.01542416
485.00000000 357.00000000 -39.00000000  -0.12264151
486.00000000 329.00000000  19.00000000   0.05459770
487.00000000 298.00000000  18.00000000   0.05696203
488.00000000 373.00000000  24.00000000   0.06045340
489.00000000 356.00000000   5.00000000   0.01385042
490.00000000 345.00000000 -23.00000000  -0.07142857
491.00000000 325.00000000  26.00000000   0.07407407
492.00000000 283.00000000   7.00000000   0.02413793
493.00000000 360.00000000  35.00000000   0.08860759
494.00000000 374.00000000  33.00000000   0.08108108
495.00000000 291.00000000 -25.00000000  -0.09398496
496.00000000 316.00000000  19.00000000   0.05671642
497.00000000 350.00000000  -8.00000000  -0.02339181
498.00000000 397.00000000  25.00000000   0.05924171
499.00000000 429.00000000  56.00000000   0.11546392
500.00000000 363.00000000  11.00000000   0.02941176
