# Supplementary material for: Ubiquitin transfer by a RING E3 ligase occurs from a closed E2~ubiquitin conformation
Source: Nat Commun. 2020 Jun 5;11:2846. doi: 10.1038/s41467-020-16666-y (PMC7275055; doi:10.1038/s41467-020-16666-y)
Supplement: Supplementary file 4 — Source Data [file 41467_2020_16666_MOESM4_ESM.zip › Source_Data/Figures/Figure_5/Figure_5a/ASCII_NoRNF4/16_249with_fret.dat]

 30.00000000 210.00000000 247.00000000   0.54048140
 31.00000000  95.00000000 216.00000000   0.69453376
 32.00000000  51.00000000 180.00000000   0.77922078
 33.00000000 129.00000000 184.00000000   0.58785942
 34.00000000 135.00000000 172.00000000   0.56026059
 35.00000000 113.00000000 213.00000000   0.65337423
 36.00000000 107.00000000 144.00000000   0.57370518
 37.00000000 127.00000000 209.00000000   0.62202381
 38.00000000  96.00000000 125.00000000   0.56561086
 39.00000000 104.00000000 197.00000000   0.65448505
 40.00000000 241.00000000 240.00000000   0.49896050
 41.00000000 162.00000000 168.00000000   0.50909091
 42.00000000 159.00000000 190.00000000   0.54441261
 43.00000000 124.00000000 193.00000000   0.60883281
 44.00000000 117.00000000 173.00000000   0.59655172
 45.00000000  67.00000000 237.00000000   0.77960526
 46.00000000 167.00000000 201.00000000   0.54619565
 47.00000000 113.00000000 215.00000000   0.65548780
 48.00000000  82.00000000 162.00000000   0.66393443
 49.00000000 105.00000000 190.00000000   0.64406780
 50.00000000 159.00000000 134.00000000   0.45733788
 51.00000000 251.00000000 193.00000000   0.43468468
 52.00000000 101.00000000 167.00000000   0.62313433
 53.00000000 116.00000000 193.00000000   0.62459547
 54.00000000 130.00000000 131.00000000   0.50191571
 55.00000000 133.00000000 170.00000000   0.56105611
 56.00000000 101.00000000 183.00000000   0.64436620
 57.00000000 109.00000000 119.00000000   0.52192982
 58.00000000  44.00000000 179.00000000   0.80269058
 59.00000000 121.00000000 123.00000000   0.50409836
 60.00000000 135.00000000 185.00000000   0.57812500
 61.00000000 112.00000000 192.00000000   0.63157895
 62.00000000 189.00000000 137.00000000   0.42024540
 63.00000000 112.00000000 180.00000000   0.61643836
 64.00000000 107.00000000 188.00000000   0.63728814
 65.00000000 157.00000000  85.00000000   0.35123967
 66.00000000  91.00000000 154.00000000   0.62857143
 67.00000000  88.00000000 229.00000000   0.72239748
 68.00000000 108.00000000 159.00000000   0.59550562
 69.00000000 160.00000000 209.00000000   0.56639566
 70.00000000 133.00000000 113.00000000   0.45934959
 71.00000000 128.00000000 236.00000000   0.64835165
 72.00000000 162.00000000 203.00000000   0.55616438
 73.00000000 158.00000000 174.00000000   0.52409639
 74.00000000 130.00000000 167.00000000   0.56228956
 75.00000000 163.00000000 206.00000000   0.55826558
 76.00000000 138.00000000 261.00000000   0.65413534
 77.00000000  94.00000000 233.00000000   0.71253823
 78.00000000  95.00000000 131.00000000   0.57964602
 79.00000000 120.00000000 222.00000000   0.64912281
 80.00000000 190.00000000 163.00000000   0.46175637
 81.00000000 153.00000000 218.00000000   0.58760108
 82.00000000 120.00000000 212.00000000   0.63855422
 83.00000000 109.00000000 210.00000000   0.65830721
 84.00000000  75.00000000 198.00000000   0.72527473
 85.00000000 128.00000000 204.00000000   0.61445783
 86.00000000 141.00000000 169.00000000   0.54516129
 87.00000000 121.00000000 149.00000000   0.55185185
 88.00000000 184.00000000 195.00000000   0.51451187
 89.00000000 163.00000000 184.00000000   0.53025937
 90.00000000 113.00000000 250.00000000   0.68870523
 91.00000000 148.00000000 170.00000000   0.53459119
 92.00000000 106.00000000 145.00000000   0.57768924
 93.00000000 215.00000000 181.00000000   0.45707071
 94.00000000 167.00000000 134.00000000   0.44518272
 95.00000000 136.00000000 193.00000000   0.58662614
 96.00000000 107.00000000 119.00000000   0.52654867
 97.00000000 125.00000000 225.00000000   0.64285714
 98.00000000 176.00000000 160.00000000   0.47619048
 99.00000000 111.00000000 224.00000000   0.66865672
100.00000000 107.00000000 182.00000000   0.62975779
101.00000000 211.00000000 126.00000000   0.37388724
102.00000000 155.00000000 171.00000000   0.52453988
103.00000000 130.00000000 176.00000000   0.57516340
104.00000000 112.00000000 133.00000000   0.54285714
105.00000000 119.00000000 240.00000000   0.66852368
106.00000000  99.00000000 146.00000000   0.59591837
107.00000000 120.00000000 198.00000000   0.62264151
108.00000000 128.00000000 127.00000000   0.49803922
109.00000000 155.00000000 150.00000000   0.49180328
110.00000000 163.00000000 182.00000000   0.52753623
111.00000000  96.00000000 219.00000000   0.69523810
112.00000000 185.00000000 186.00000000   0.50134771
113.00000000 223.00000000 239.00000000   0.51731602
114.00000000 156.00000000 193.00000000   0.55300860
115.00000000 139.00000000 180.00000000   0.56426332
116.00000000 138.00000000 184.00000000   0.57142857
117.00000000 138.00000000 142.00000000   0.50714286
118.00000000 165.00000000 199.00000000   0.54670330
119.00000000 112.00000000 178.00000000   0.61379310
120.00000000 183.00000000 199.00000000   0.52094241
121.00000000 131.00000000 181.00000000   0.58012821
122.00000000 158.00000000 146.00000000   0.48026316
123.00000000 198.00000000 181.00000000   0.47757256
124.00000000 127.00000000 162.00000000   0.56055363
125.00000000 133.00000000 212.00000000   0.61449275
126.00000000 116.00000000 165.00000000   0.58718861
127.00000000  81.00000000 198.00000000   0.70967742
128.00000000 147.00000000 219.00000000   0.59836066
129.00000000 170.00000000 166.00000000   0.49404762
130.00000000 140.00000000 138.00000000   0.49640288
131.00000000 132.00000000 194.00000000   0.59509202
132.00000000 140.00000000 124.00000000   0.46969697
133.00000000 192.00000000 195.00000000   0.50387597
134.00000000 168.00000000 223.00000000   0.57033248
135.00000000 156.00000000 134.00000000   0.46206897
136.00000000 132.00000000 218.00000000   0.62285714
137.00000000 124.00000000 207.00000000   0.62537764
138.00000000 114.00000000 148.00000000   0.56488550
139.00000000 176.00000000 101.00000000   0.36462094
140.00000000 150.00000000 210.00000000   0.58333333
141.00000000  75.00000000 167.00000000   0.69008264
142.00000000 194.00000000 178.00000000   0.47849462
143.00000000 159.00000000 181.00000000   0.53235294
144.00000000 122.00000000 156.00000000   0.56115108
145.00000000 229.00000000 159.00000000   0.40979381
146.00000000 149.00000000 200.00000000   0.57306590
147.00000000 135.00000000 141.00000000   0.51086957
148.00000000 172.00000000 143.00000000   0.45396825
149.00000000  73.00000000 101.00000000   0.58045977
150.00000000 113.00000000 181.00000000   0.61564626
151.00000000 122.00000000 138.00000000   0.53076923
152.00000000 100.00000000 136.00000000   0.57627119
153.00000000 165.00000000 125.00000000   0.43103448
154.00000000  84.00000000 173.00000000   0.67315175
155.00000000 200.00000000 152.00000000   0.43181818
156.00000000 169.00000000 183.00000000   0.51988636
157.00000000 160.00000000 122.00000000   0.43262411
158.00000000 165.00000000 154.00000000   0.48275862
159.00000000 201.00000000 147.00000000   0.42241379
160.00000000 162.00000000 154.00000000   0.48734177
161.00000000 160.00000000 120.00000000   0.42857143
162.00000000 142.00000000  68.00000000   0.32380952
163.00000000 150.00000000 158.00000000   0.51298701
164.00000000 204.00000000 187.00000000   0.47826087
165.00000000 118.00000000 217.00000000   0.64776119
166.00000000 153.00000000 137.00000000   0.47241379
167.00000000 179.00000000 125.00000000   0.41118421
168.00000000 163.00000000 207.00000000   0.55945946
169.00000000 115.00000000 215.00000000   0.65151515
170.00000000 143.00000000 216.00000000   0.60167131
171.00000000 134.00000000 174.00000000   0.56493506
172.00000000  94.00000000 125.00000000   0.57077626
173.00000000 115.00000000 158.00000000   0.57875458
174.00000000 138.00000000 188.00000000   0.57668712
175.00000000 100.00000000 185.00000000   0.64912281
176.00000000 119.00000000 193.00000000   0.61858974
177.00000000  90.00000000 173.00000000   0.65779468
178.00000000 143.00000000 128.00000000   0.47232472
179.00000000 140.00000000 134.00000000   0.48905109
180.00000000 178.00000000 164.00000000   0.47953216
181.00000000  76.00000000 188.00000000   0.71212121
182.00000000 191.00000000 137.00000000   0.41768293
183.00000000 176.00000000 168.00000000   0.48837209
184.00000000 151.00000000 151.00000000   0.50000000
185.00000000 215.00000000 219.00000000   0.50460829
186.00000000 120.00000000 188.00000000   0.61038961
187.00000000 154.00000000 211.00000000   0.57808219
188.00000000  95.00000000 213.00000000   0.69155844
189.00000000 156.00000000 232.00000000   0.59793814
190.00000000 126.00000000 142.00000000   0.52985075
191.00000000  72.00000000 192.00000000   0.72727273
192.00000000  92.00000000 171.00000000   0.65019011
193.00000000 153.00000000 138.00000000   0.47422680
194.00000000 126.00000000 121.00000000   0.48987854
195.00000000 116.00000000 153.00000000   0.56877323
196.00000000 130.00000000 189.00000000   0.59247649
197.00000000 125.00000000 153.00000000   0.55035971
198.00000000 171.00000000 155.00000000   0.47546012
199.00000000 150.00000000 138.00000000   0.47916667
200.00000000 119.00000000 146.00000000   0.55094340
201.00000000 371.00000000  58.00000000   0.13519814
202.00000000 461.00000000  47.00000000   0.09251969
203.00000000 480.00000000  68.00000000   0.12408759
204.00000000 517.00000000  44.00000000   0.07843137
205.00000000 526.00000000  27.00000000   0.04882459
206.00000000 445.00000000  42.00000000   0.08624230
207.00000000 445.00000000  14.00000000   0.03050109
208.00000000 342.00000000  45.00000000   0.11627907
209.00000000 434.00000000  -5.00000000  -0.01165501
210.00000000 406.00000000   7.00000000   0.01694915
211.00000000 487.00000000 -10.00000000  -0.02096436
212.00000000 572.00000000  18.00000000   0.03050847
213.00000000 464.00000000  58.00000000   0.11111111
214.00000000 517.00000000  32.00000000   0.05828780
215.00000000 409.00000000  -7.00000000  -0.01741294
216.00000000 486.00000000  38.00000000   0.07251908
217.00000000 553.00000000  11.00000000   0.01950355
218.00000000 509.00000000  66.00000000   0.11478261
219.00000000 498.00000000  22.00000000   0.04230769
220.00000000 470.00000000   7.00000000   0.01467505
221.00000000 526.00000000  12.00000000   0.02230483
222.00000000 441.00000000 -28.00000000  -0.06779661
223.00000000 496.00000000  53.00000000   0.09653916
224.00000000 459.00000000   3.00000000   0.00649351
225.00000000 559.00000000  64.00000000   0.10272873
226.00000000 506.00000000  51.00000000   0.09156194
227.00000000 475.00000000 -13.00000000  -0.02813853
228.00000000 478.00000000  23.00000000   0.04590818
229.00000000 419.00000000   9.00000000   0.02102804
230.00000000 559.00000000  17.00000000   0.02951389
231.00000000 589.00000000  30.00000000   0.04846527
232.00000000 453.00000000   9.00000000   0.01948052
233.00000000 507.00000000  41.00000000   0.07481752
234.00000000 465.00000000  24.00000000   0.04907975
235.00000000 418.00000000  37.00000000   0.08131868
236.00000000 464.00000000  19.00000000   0.03933747
237.00000000 452.00000000   2.00000000   0.00440529
238.00000000 453.00000000  32.00000000   0.06597938
239.00000000 394.00000000  29.00000000   0.06855792
240.00000000 525.00000000  56.00000000   0.09638554
241.00000000 536.00000000  28.00000000   0.04964539
242.00000000 509.00000000  54.00000000   0.09591474
243.00000000 501.00000000  11.00000000   0.02148438
244.00000000 394.00000000   6.00000000   0.01500000
245.00000000 482.00000000  54.00000000   0.10074627
246.00000000 568.00000000  -2.00000000  -0.00353357
247.00000000 556.00000000  -6.00000000  -0.01090909
248.00000000 444.00000000  35.00000000   0.07306889
249.00000000 450.00000000  21.00000000   0.04458599
250.00000000 411.00000000  21.00000000   0.04861111
251.00000000 537.00000000  16.00000000   0.02893309
252.00000000 516.00000000  16.00000000   0.03007519
253.00000000 362.00000000  14.00000000   0.03723404
254.00000000  55.00000000 -41.00000000  -2.92857143
255.00000000  84.00000000 -32.00000000  -0.61538462
256.00000000  14.00000000  -4.00000000  -0.40000000
257.00000000  32.00000000 -28.00000000  -7.00000000
258.00000000  -5.00000000 -26.00000000   0.83870968
259.00000000  74.00000000 -50.00000000  -2.08333333
260.00000000  67.00000000 -22.00000000  -0.48888889
261.00000000  17.00000000  16.00000000   0.48484848
262.00000000  21.00000000  -2.00000000  -0.10526316
263.00000000  65.00000000 -29.00000000  -0.80555556
264.00000000  26.00000000 -30.00000000   7.50000000
265.00000000  36.00000000 -37.00000000  37.00000000
266.00000000  63.00000000  -8.00000000  -0.14545455
267.00000000 -19.00000000 -38.00000000   0.66666667
268.00000000   6.00000000 -16.00000000   1.60000000
269.00000000  71.00000000 -55.00000000  -3.43750000
270.00000000  17.00000000 -11.00000000  -1.83333333
271.00000000  30.00000000 -39.00000000   4.33333333
272.00000000  31.00000000 -20.00000000  -1.81818182
273.00000000  23.00000000 -37.00000000   2.64285714
274.00000000  47.00000000 -56.00000000   6.22222222
275.00000000   0.00000000 -32.00000000   1.00000000
276.00000000  99.00000000   4.00000000   0.03883495
277.00000000  93.00000000 -47.00000000  -1.02173913
278.00000000  25.00000000   0.00000000   0.00000000
279.00000000  67.00000000 -15.00000000  -0.28846154
280.00000000  52.00000000 -37.00000000  -2.46666667
281.00000000  41.00000000 -60.00000000   3.15789474
282.00000000  51.00000000 -54.00000000  18.00000000
283.00000000 126.00000000  20.00000000   0.13698630
284.00000000  28.00000000 -40.00000000   3.33333333
285.00000000  48.00000000 -34.00000000  -2.42857143
286.00000000  78.00000000 -28.00000000  -0.56000000
287.00000000  54.00000000 -57.00000000  19.00000000
288.00000000   2.00000000   5.00000000   0.71428571
289.00000000  47.00000000 -19.00000000  -0.67857143
290.00000000  72.00000000 -48.00000000  -2.00000000
291.00000000  28.00000000 -27.00000000 -27.00000000
292.00000000  26.00000000 -31.00000000   6.20000000
293.00000000  32.00000000 -62.00000000   2.06666667
294.00000000  31.00000000 -45.00000000   3.21428571
295.00000000  13.00000000 -34.00000000   1.61904762
296.00000000  -6.00000000 -43.00000000   0.87755102
297.00000000  23.00000000 -33.00000000   3.30000000
298.00000000  25.00000000 -56.00000000   1.80645161
299.00000000  43.00000000 -56.00000000   4.30769231
300.00000000  39.00000000  24.00000000   0.38095238
301.00000000  46.00000000 -50.00000000  12.50000000
302.00000000  47.00000000  -3.00000000  -0.06818182
303.00000000   6.00000000 -19.00000000   1.46153846
304.00000000  39.00000000 -51.00000000   4.25000000
305.00000000  87.00000000 -52.00000000  -1.48571429
306.00000000  25.00000000 -40.00000000   2.66666667
307.00000000  61.00000000   4.00000000   0.06153846
308.00000000  19.00000000   9.00000000   0.32142857
309.00000000  36.00000000   0.00000000   0.00000000
310.00000000  71.00000000 -18.00000000  -0.33962264
311.00000000  61.00000000 -62.00000000  62.00000000
312.00000000  48.00000000 -38.00000000  -3.80000000
313.00000000  34.00000000 -18.00000000  -1.12500000
314.00000000  61.00000000 -58.00000000 -19.33333333
315.00000000  51.00000000 -43.00000000  -5.37500000
316.00000000  82.00000000 -18.00000000  -0.28125000
317.00000000  34.00000000 -53.00000000   2.78947368
318.00000000  80.00000000 -22.00000000  -0.37931034
319.00000000   7.00000000  -3.00000000  -0.75000000
320.00000000  60.00000000  18.00000000   0.23076923
321.00000000  71.00000000   4.00000000   0.05333333
322.00000000  62.00000000 -46.00000000  -2.87500000
323.00000000  32.00000000  -7.00000000  -0.28000000
324.00000000  27.00000000 -52.00000000   2.08000000
325.00000000  25.00000000 -18.00000000  -2.57142857
326.00000000  -3.00000000 -13.00000000   0.81250000
327.00000000  55.00000000 -53.00000000 -26.50000000
328.00000000  59.00000000 -51.00000000  -6.37500000
329.00000000 133.00000000 -13.00000000  -0.10833333
330.00000000  19.00000000 -40.00000000   1.90476190
331.00000000  79.00000000 -23.00000000  -0.41071429
332.00000000  28.00000000 -38.00000000   3.80000000
333.00000000 102.00000000 -41.00000000  -0.67213115
334.00000000  78.00000000 -22.00000000  -0.39285714
335.00000000  32.00000000 -32.00000000   0.50000000
336.00000000  53.00000000 -22.00000000  -0.70967742
337.00000000  40.00000000  -8.00000000  -0.25000000
338.00000000  63.00000000   6.00000000   0.08695652
339.00000000  59.00000000 -13.00000000  -0.28260870
340.00000000  74.00000000 -40.00000000  -1.17647059
341.00000000 117.00000000  10.00000000   0.07874016
342.00000000  78.00000000 -27.00000000  -0.52941176
343.00000000  68.00000000 -41.00000000  -1.51851852
344.00000000  65.00000000 -45.00000000  -2.25000000
345.00000000   5.00000000 -48.00000000   1.11627907
346.00000000  96.00000000 -50.00000000  -1.08695652
347.00000000  57.00000000 -15.00000000  -0.35714286
348.00000000  74.00000000  10.00000000   0.11904762
349.00000000  68.00000000 -49.00000000  -2.57894737
350.00000000  51.00000000 -44.00000000  -6.28571429
351.00000000 124.00000000 -43.00000000  -0.53086420
352.00000000  90.00000000 -21.00000000  -0.30434783
353.00000000  92.00000000 -40.00000000  -0.76923077
354.00000000  70.00000000 -14.00000000  -0.25000000
355.00000000  14.00000000 -47.00000000   1.42424242
356.00000000  54.00000000 -20.00000000  -0.58823529
357.00000000  40.00000000 -29.00000000  -2.63636364
358.00000000 -12.00000000   1.00000000  -0.09090909
359.00000000  39.00000000 -51.00000000   4.25000000
360.00000000  77.00000000  -9.00000000  -0.13235294
361.00000000  20.00000000 -59.00000000   1.51282051
362.00000000  54.00000000 -20.00000000  -0.58823529
363.00000000  67.00000000 -15.00000000  -0.28846154
364.00000000  75.00000000 -33.00000000  -0.78571429
365.00000000  34.00000000 -37.00000000  12.33333333
366.00000000  87.00000000 -34.00000000  -0.64150943
367.00000000  47.00000000 -48.00000000  48.00000000
368.00000000 109.00000000 -50.00000000  -0.84745763
369.00000000   5.00000000 -68.00000000   1.07936508
370.00000000  29.00000000 -21.00000000  -2.62500000
371.00000000  55.00000000 -37.00000000  -2.05555556
372.00000000  70.00000000 -49.00000000  -2.33333333
373.00000000  71.00000000 -26.00000000  -0.57777778
374.00000000   0.00000000 -50.00000000   1.00000000
375.00000000  57.00000000 -37.00000000  -1.85000000
376.00000000  48.00000000 -29.00000000  -1.52631579
377.00000000  59.00000000  -7.00000000  -0.13461538
378.00000000  88.00000000 -52.00000000  -1.44444444
379.00000000  53.00000000 -43.00000000  -4.30000000
380.00000000  25.00000000 -17.00000000  -2.12500000
381.00000000  12.00000000  -5.00000000  -0.71428571
382.00000000  14.00000000 -36.00000000   1.63636364
383.00000000   4.00000000 -32.00000000   1.14285714
384.00000000  73.00000000 -31.00000000  -0.73809524
385.00000000  26.00000000 -46.00000000   2.30000000
386.00000000  20.00000000 -35.00000000   2.33333333
387.00000000  61.00000000 -11.00000000  -0.22000000
388.00000000  43.00000000 -42.00000000 -42.00000000
389.00000000  35.00000000 -14.00000000  -0.66666667
390.00000000  31.00000000 -31.00000000   0.50000000
391.00000000  47.00000000 -27.00000000  -1.35000000
392.00000000   9.00000000 -33.00000000   1.37500000
393.00000000  15.00000000 -35.00000000   1.75000000
394.00000000  -5.00000000 -65.00000000   0.92857143
395.00000000  47.00000000 -50.00000000  16.66666667
396.00000000  57.00000000 -36.00000000  -1.71428571
397.00000000  39.00000000 -45.00000000   7.50000000
398.00000000  28.00000000 -16.00000000  -1.33333333
399.00000000  74.00000000 -35.00000000  -0.89743590
400.00000000  10.00000000 -54.00000000   1.22727273
401.00000000  72.00000000 -69.00000000 -23.00000000
402.00000000  19.00000000 -40.00000000   1.90476190
403.00000000  42.00000000 -45.00000000  15.00000000
404.00000000 101.00000000 -35.00000000  -0.53030303
405.00000000  50.00000000 -31.00000000  -1.63157895
406.00000000  52.00000000 -51.00000000 -51.00000000
407.00000000  39.00000000 -41.00000000  20.50000000
408.00000000  67.00000000 -51.00000000  -3.18750000
409.00000000  83.00000000 -23.00000000  -0.38333333
410.00000000 122.00000000 -37.00000000  -0.43529412
411.00000000  34.00000000 -31.00000000 -10.33333333
412.00000000  21.00000000  -1.00000000  -0.05000000
413.00000000  38.00000000 -49.00000000   4.45454545
414.00000000  52.00000000 -34.00000000  -1.88888889
415.00000000   8.00000000 -53.00000000   1.17777778
416.00000000  53.00000000 -35.00000000  -1.94444444
417.00000000  -4.00000000 -35.00000000   0.89743590
418.00000000  98.00000000 -24.00000000  -0.32432432
419.00000000  47.00000000 -56.00000000   6.22222222
420.00000000  30.00000000 -55.00000000   2.20000000
421.00000000   9.00000000 -60.00000000   1.17647059
422.00000000  73.00000000 -63.00000000  -6.30000000
423.00000000  48.00000000 -58.00000000   5.80000000
424.00000000  25.00000000 -38.00000000   2.92307692
425.00000000  23.00000000   3.00000000   0.11538462
426.00000000  11.00000000 -26.00000000   1.73333333
427.00000000  56.00000000 -37.00000000  -1.94736842
428.00000000  19.00000000 -51.00000000   1.59375000
429.00000000  38.00000000 -12.00000000  -0.46153846
430.00000000  22.00000000 -40.00000000   2.22222222
431.00000000  88.00000000 -44.00000000  -1.00000000
432.00000000  38.00000000 -75.00000000   2.02702703
433.00000000  64.00000000 -20.00000000  -0.45454545
434.00000000  27.00000000 -20.00000000  -2.85714286
435.00000000  77.00000000 -56.00000000  -2.66666667
436.00000000  63.00000000 -10.00000000  -0.18867925
437.00000000  76.00000000 -56.00000000  -2.80000000
438.00000000  40.00000000 -47.00000000   6.71428571
439.00000000  87.00000000 -42.00000000  -0.93333333
440.00000000  52.00000000 -57.00000000  11.40000000
441.00000000  32.00000000 -41.00000000   4.55555556
442.00000000   8.00000000 -27.00000000   1.42105263
443.00000000  50.00000000 -60.00000000   6.00000000
444.00000000  53.00000000 -37.00000000  -2.31250000
445.00000000  38.00000000 -33.00000000  -6.60000000
446.00000000  69.00000000 -58.00000000  -5.27272727
447.00000000  49.00000000 -47.00000000 -23.50000000
448.00000000  35.00000000 -38.00000000  12.66666667
449.00000000  40.00000000 -44.00000000  11.00000000
450.00000000  71.00000000 -61.00000000  -6.10000000
451.00000000  37.00000000 -61.00000000   2.54166667
452.00000000  39.00000000  -3.00000000  -0.08333333
453.00000000  43.00000000 -44.00000000  44.00000000
454.00000000  24.00000000 -52.00000000   1.85714286
455.00000000  66.00000000 -56.00000000  -5.60000000
456.00000000  45.00000000 -47.00000000  23.50000000
457.00000000  81.00000000 -56.00000000  -2.24000000
458.00000000  55.00000000 -53.00000000 -26.50000000
459.00000000  18.00000000 -56.00000000   1.47368421
460.00000000  39.00000000 -18.00000000  -0.85714286
461.00000000  35.00000000 -59.00000000   2.45833333
462.00000000  30.00000000 -26.00000000  -6.50000000
463.00000000 104.00000000 -58.00000000  -1.26086957
464.00000000  27.00000000 -17.00000000  -1.70000000
465.00000000  -5.00000000 -12.00000000   0.70588235
466.00000000  85.00000000 -66.00000000  -3.47368421
467.00000000  25.00000000 -49.00000000   2.04166667
468.00000000  68.00000000 -12.00000000  -0.21428571
469.00000000  81.00000000 -47.00000000  -1.38235294
470.00000000  71.00000000 -69.00000000 -34.50000000
471.00000000 -29.00000000 -24.00000000   0.45283019
472.00000000  40.00000000 -67.00000000   2.48148148
473.00000000  67.00000000 -72.00000000  14.40000000
474.00000000  30.00000000  -3.00000000  -0.11111111
475.00000000  69.00000000 -45.00000000  -1.87500000
476.00000000 118.00000000 -49.00000000  -0.71014493
477.00000000  14.00000000 -37.00000000   1.60869565
478.00000000  48.00000000 -76.00000000   2.71428571
479.00000000  22.00000000  -9.00000000  -0.69230769
480.00000000  46.00000000 -35.00000000  -3.18181818
481.00000000  26.00000000 -56.00000000   1.86666667
482.00000000  48.00000000 -52.00000000  13.00000000
483.00000000  -8.00000000 -28.00000000   0.77777778
484.00000000 143.00000000 -23.00000000  -0.19166667
485.00000000  86.00000000 -26.00000000  -0.43333333
486.00000000  18.00000000 -54.00000000   1.50000000
487.00000000  46.00000000 -18.00000000  -0.64285714
488.00000000  70.00000000 -29.00000000  -0.70731707
489.00000000  49.00000000 -14.00000000  -0.40000000
490.00000000  13.00000000 -45.00000000   1.40625000
491.00000000   1.00000000 -37.00000000   1.02777778
492.00000000   7.00000000  20.00000000   0.74074074
493.00000000  11.00000000 -57.00000000   1.23913043
494.00000000  22.00000000 -45.00000000   1.95652174
495.00000000  41.00000000 -65.00000000   2.70833333
496.00000000  16.00000000 -45.00000000   1.55172414
497.00000000  57.00000000 -35.00000000  -1.59090909
498.00000000  79.00000000 -46.00000000  -1.39393939
499.00000000  38.00000000 -41.00000000  13.66666667
500.00000000  66.00000000 -70.00000000  17.50000000
