# Supplementary material for: Ubiquitin transfer by a RING E3 ligase occurs from a closed E2~ubiquitin conformation
Source: Nat Commun. 2020 Jun 5;11:2846. doi: 10.1038/s41467-020-16666-y (PMC7275055; doi:10.1038/s41467-020-16666-y)
Supplement: Supplementary file 4 — Source Data [file 41467_2020_16666_MOESM4_ESM.zip › Source_Data/Figures/Figure_5/Figure_5a/ASCII_NoRNF4/16_253with_fret.dat]

 30.00000000 224.00000000 325.00000000   0.59198543
 31.00000000 384.00000000 283.00000000   0.42428786
 32.00000000 247.00000000 302.00000000   0.55009107
 33.00000000 270.00000000 302.00000000   0.52797203
 34.00000000 383.00000000 255.00000000   0.39968652
 35.00000000 282.00000000 257.00000000   0.47680891
 36.00000000 202.00000000 242.00000000   0.54504505
 37.00000000 242.00000000 287.00000000   0.54253308
 38.00000000 249.00000000 260.00000000   0.51080550
 39.00000000 204.00000000 254.00000000   0.55458515
 40.00000000 261.00000000 236.00000000   0.47484909
 41.00000000 292.00000000 241.00000000   0.45215760
 42.00000000 341.00000000 240.00000000   0.41308090
 43.00000000 263.00000000 222.00000000   0.45773196
 44.00000000 267.00000000 314.00000000   0.54044750
 45.00000000 253.00000000 286.00000000   0.53061224
 46.00000000 224.00000000 304.00000000   0.57575758
 47.00000000 387.00000000 225.00000000   0.36764706
 48.00000000 256.00000000 165.00000000   0.39192399
 49.00000000 289.00000000 208.00000000   0.41851107
 50.00000000 320.00000000 263.00000000   0.45111492
 51.00000000 220.00000000 262.00000000   0.54356846
 52.00000000 296.00000000 204.00000000   0.40800000
 53.00000000 297.00000000 224.00000000   0.42994242
 54.00000000 298.00000000 345.00000000   0.53654743
 55.00000000 311.00000000 280.00000000   0.47377327
 56.00000000 228.00000000 279.00000000   0.55029586
 57.00000000 241.00000000 335.00000000   0.58159722
 58.00000000 304.00000000 198.00000000   0.39442231
 59.00000000 150.00000000 307.00000000   0.67177243
 60.00000000 168.00000000 266.00000000   0.61290323
 61.00000000 272.00000000 251.00000000   0.47992352
 62.00000000 402.00000000 224.00000000   0.35782748
 63.00000000 423.00000000 176.00000000   0.29382304
 64.00000000 462.00000000 186.00000000   0.28703704
 65.00000000 437.00000000 103.00000000   0.19074074
 66.00000000 399.00000000 168.00000000   0.29629630
 67.00000000 445.00000000 191.00000000   0.30031447
 68.00000000 351.00000000 117.00000000   0.25000000
 69.00000000 465.00000000 189.00000000   0.28899083
 70.00000000 414.00000000 165.00000000   0.28497409
 71.00000000 374.00000000 132.00000000   0.26086957
 72.00000000 460.00000000 246.00000000   0.34844193
 73.00000000 535.00000000 148.00000000   0.21669107
 74.00000000 431.00000000 138.00000000   0.24253076
 75.00000000 473.00000000 168.00000000   0.26209048
 76.00000000 431.00000000 217.00000000   0.33487654
 77.00000000 558.00000000 207.00000000   0.27058824
 78.00000000 468.00000000 164.00000000   0.25949367
 79.00000000 439.00000000 225.00000000   0.33885542
 80.00000000 484.00000000 213.00000000   0.30559541
 81.00000000 430.00000000 198.00000000   0.31528662
 82.00000000 378.00000000 168.00000000   0.30769231
 83.00000000 442.00000000 193.00000000   0.30393701
 84.00000000 390.00000000 132.00000000   0.25287356
 85.00000000 423.00000000 168.00000000   0.28426396
 86.00000000 406.00000000 155.00000000   0.27629234
 87.00000000 426.00000000 231.00000000   0.35159817
 88.00000000 417.00000000 205.00000000   0.32958199
 89.00000000 398.00000000 265.00000000   0.39969834
 90.00000000 370.00000000 211.00000000   0.36316695
 91.00000000 381.00000000 124.00000000   0.24554455
 92.00000000 430.00000000 215.00000000   0.33333333
 93.00000000 453.00000000 138.00000000   0.23350254
 94.00000000 425.00000000 192.00000000   0.31118314
 95.00000000 374.00000000 168.00000000   0.30996310
 96.00000000 411.00000000 134.00000000   0.24587156
 97.00000000 496.00000000 199.00000000   0.28633094
 98.00000000 454.00000000 138.00000000   0.23310811
 99.00000000 445.00000000 182.00000000   0.29027113
100.00000000 367.00000000 159.00000000   0.30228137
101.00000000 415.00000000 178.00000000   0.30016863
102.00000000 436.00000000 181.00000000   0.29335494
103.00000000 464.00000000 203.00000000   0.30434783
104.00000000 509.00000000 178.00000000   0.25909753
105.00000000 367.00000000 240.00000000   0.39538715
106.00000000 416.00000000 141.00000000   0.25314183
107.00000000 480.00000000 205.00000000   0.29927007
108.00000000 428.00000000 164.00000000   0.27702703
109.00000000 406.00000000 188.00000000   0.31649832
110.00000000 391.00000000 155.00000000   0.28388278
111.00000000 497.00000000 182.00000000   0.26804124
112.00000000 412.00000000 163.00000000   0.28347826
113.00000000 428.00000000 188.00000000   0.30519481
114.00000000 401.00000000 211.00000000   0.34477124
115.00000000 418.00000000 200.00000000   0.32362460
116.00000000 416.00000000 207.00000000   0.33226324
117.00000000 426.00000000 222.00000000   0.34259259
118.00000000 486.00000000 230.00000000   0.32122905
119.00000000 450.00000000 196.00000000   0.30340557
120.00000000 347.00000000 224.00000000   0.39229422
121.00000000 447.00000000 174.00000000   0.28019324
122.00000000 515.00000000 145.00000000   0.21969697
123.00000000 417.00000000 218.00000000   0.34330709
124.00000000 393.00000000 213.00000000   0.35148515
125.00000000 451.00000000 168.00000000   0.27140549
126.00000000 490.00000000 149.00000000   0.23317684
127.00000000 492.00000000 149.00000000   0.23244930
128.00000000 414.00000000 182.00000000   0.30536913
129.00000000 511.00000000 150.00000000   0.22692890
130.00000000 494.00000000 143.00000000   0.22448980
131.00000000 411.00000000 249.00000000   0.37727273
132.00000000 415.00000000 117.00000000   0.21992481
133.00000000 531.00000000 156.00000000   0.22707424
134.00000000 391.00000000 159.00000000   0.28909091
135.00000000 385.00000000 166.00000000   0.30127042
136.00000000 418.00000000 206.00000000   0.33012821
137.00000000 414.00000000 223.00000000   0.35007849
138.00000000 347.00000000 146.00000000   0.29614604
139.00000000 433.00000000 168.00000000   0.27953411
140.00000000 501.00000000 147.00000000   0.22685185
141.00000000 440.00000000 141.00000000   0.24268503
142.00000000 461.00000000 208.00000000   0.31091181
143.00000000 465.00000000 146.00000000   0.23895254
144.00000000 490.00000000 129.00000000   0.20840065
145.00000000 392.00000000 187.00000000   0.32297064
146.00000000 403.00000000  99.00000000   0.19721116
147.00000000 465.00000000 198.00000000   0.29864253
148.00000000 466.00000000 191.00000000   0.29071537
149.00000000 428.00000000 150.00000000   0.25951557
150.00000000 526.00000000 156.00000000   0.22873900
151.00000000 437.00000000 148.00000000   0.25299145
152.00000000 522.00000000 159.00000000   0.23348018
153.00000000 496.00000000 179.00000000   0.26518519
154.00000000 406.00000000 102.00000000   0.20078740
155.00000000 520.00000000 157.00000000   0.23190547
156.00000000 542.00000000 167.00000000   0.23554302
157.00000000 471.00000000 197.00000000   0.29491018
158.00000000 418.00000000 179.00000000   0.29983250
159.00000000 419.00000000 165.00000000   0.28253425
160.00000000 411.00000000 181.00000000   0.30574324
161.00000000 514.00000000 153.00000000   0.22938531
162.00000000 416.00000000 157.00000000   0.27399651
163.00000000 489.00000000 135.00000000   0.21634615
164.00000000 541.00000000 244.00000000   0.31082803
165.00000000 483.00000000 205.00000000   0.29796512
166.00000000 483.00000000 184.00000000   0.27586207
167.00000000 413.00000000 185.00000000   0.30936455
168.00000000 444.00000000 185.00000000   0.29411765
169.00000000 455.00000000 207.00000000   0.31268882
170.00000000 326.00000000 177.00000000   0.35188867
171.00000000 434.00000000 132.00000000   0.23321555
172.00000000 410.00000000 153.00000000   0.27175844
173.00000000 460.00000000 191.00000000   0.29339478
174.00000000 377.00000000 109.00000000   0.22427984
175.00000000 347.00000000 127.00000000   0.26793249
176.00000000 415.00000000 136.00000000   0.24682396
177.00000000 357.00000000  74.00000000   0.17169374
178.00000000 352.00000000  37.00000000   0.09511568
179.00000000 353.00000000   3.00000000   0.00842697
180.00000000 289.00000000 -12.00000000  -0.04332130
181.00000000 360.00000000  58.00000000   0.13875598
182.00000000 351.00000000  36.00000000   0.09302326
183.00000000 278.00000000   5.00000000   0.01766784
184.00000000 325.00000000  56.00000000   0.14698163
185.00000000 331.00000000  67.00000000   0.16834171
186.00000000 330.00000000  64.00000000   0.16243655
187.00000000 294.00000000  83.00000000   0.22015915
188.00000000 317.00000000  43.00000000   0.11944444
189.00000000 302.00000000  28.00000000   0.08484848
190.00000000 382.00000000  25.00000000   0.06142506
191.00000000 308.00000000 -13.00000000  -0.04406780
192.00000000 321.00000000  26.00000000   0.07492795
193.00000000 317.00000000  -4.00000000  -0.01277955
194.00000000 338.00000000  18.00000000   0.05056180
195.00000000 280.00000000  29.00000000   0.09385113
196.00000000 340.00000000  18.00000000   0.05027933
197.00000000 318.00000000  70.00000000   0.18041237
198.00000000 413.00000000  34.00000000   0.07606264
199.00000000 332.00000000  74.00000000   0.18226601
200.00000000 399.00000000  54.00000000   0.11920530
201.00000000 343.00000000  61.00000000   0.15099010
202.00000000 306.00000000  28.00000000   0.08383234
203.00000000 428.00000000  42.00000000   0.08936170
204.00000000 335.00000000  -1.00000000  -0.00299401
205.00000000 366.00000000  61.00000000   0.14285714
206.00000000 417.00000000  81.00000000   0.16265060
207.00000000 365.00000000  17.00000000   0.04450262
208.00000000 306.00000000   2.00000000   0.00649351
209.00000000 343.00000000  37.00000000   0.09736842
210.00000000 296.00000000  -6.00000000  -0.02068966
211.00000000 255.00000000  25.00000000   0.08928571
212.00000000 329.00000000  18.00000000   0.05187320
213.00000000 308.00000000  -5.00000000  -0.01650165
214.00000000 334.00000000  32.00000000   0.08743169
215.00000000 324.00000000  33.00000000   0.09243697
216.00000000 353.00000000  34.00000000   0.08785530
217.00000000 413.00000000  -3.00000000  -0.00731707
218.00000000 421.00000000  32.00000000   0.07064018
219.00000000 318.00000000  25.00000000   0.07288630
220.00000000 259.00000000 -19.00000000  -0.07916667
221.00000000 371.00000000  25.00000000   0.06313131
222.00000000 314.00000000  33.00000000   0.09510086
223.00000000 312.00000000  31.00000000   0.09037901
224.00000000 308.00000000  35.00000000   0.10204082
225.00000000 273.00000000  45.00000000   0.14150943
226.00000000 218.00000000  50.00000000   0.18656716
227.00000000 328.00000000  19.00000000   0.05475504
228.00000000 256.00000000  38.00000000   0.12925170
229.00000000 379.00000000   6.00000000   0.01558442
230.00000000 253.00000000  80.00000000   0.24024024
231.00000000 322.00000000  23.00000000   0.06666667
232.00000000 381.00000000  57.00000000   0.13013699
233.00000000 329.00000000  22.00000000   0.06267806
234.00000000 324.00000000   7.00000000   0.02114804
235.00000000 319.00000000  23.00000000   0.06725146
236.00000000 414.00000000  42.00000000   0.09210526
237.00000000 373.00000000  54.00000000   0.12646370
238.00000000 335.00000000  46.00000000   0.12073491
239.00000000 355.00000000  25.00000000   0.06578947
240.00000000 304.00000000  20.00000000   0.06172840
241.00000000 211.00000000  69.00000000   0.24642857
242.00000000 387.00000000  53.00000000   0.12045455
243.00000000 325.00000000 -11.00000000  -0.03503185
244.00000000 381.00000000  28.00000000   0.06845966
245.00000000 392.00000000  17.00000000   0.04156479
246.00000000 282.00000000  65.00000000   0.18731988
247.00000000 291.00000000  16.00000000   0.05211726
248.00000000 393.00000000  53.00000000   0.11883408
249.00000000 315.00000000  36.00000000   0.10256410
250.00000000 297.00000000  97.00000000   0.24619289
251.00000000 322.00000000   6.00000000   0.01829268
252.00000000 452.00000000  22.00000000   0.04641350
253.00000000 389.00000000  42.00000000   0.09744780
254.00000000 455.00000000  55.00000000   0.10784314
255.00000000 319.00000000  42.00000000   0.11634349
256.00000000 293.00000000  17.00000000   0.05483871
257.00000000 316.00000000  16.00000000   0.04819277
258.00000000 406.00000000  12.00000000   0.02870813
259.00000000 400.00000000  28.00000000   0.06542056
260.00000000 301.00000000  50.00000000   0.14245014
261.00000000 359.00000000  28.00000000   0.07235142
262.00000000 340.00000000  25.00000000   0.06849315
263.00000000 339.00000000  29.00000000   0.07880435
264.00000000 330.00000000  22.00000000   0.06250000
265.00000000 438.00000000  15.00000000   0.03311258
266.00000000 317.00000000  31.00000000   0.08908046
267.00000000 357.00000000  56.00000000   0.13559322
268.00000000 334.00000000  52.00000000   0.13471503
269.00000000 384.00000000  -5.00000000  -0.01319261
270.00000000 417.00000000  82.00000000   0.16432866
271.00000000 349.00000000  56.00000000   0.13827160
272.00000000 343.00000000  36.00000000   0.09498681
273.00000000 389.00000000  26.00000000   0.06265060
274.00000000 404.00000000  16.00000000   0.03809524
275.00000000 298.00000000  42.00000000   0.12352941
276.00000000 387.00000000   6.00000000   0.01526718
277.00000000 408.00000000  26.00000000   0.05990783
278.00000000 358.00000000  28.00000000   0.07253886
279.00000000 324.00000000  16.00000000   0.04705882
280.00000000 398.00000000   5.00000000   0.01240695
281.00000000 357.00000000   8.00000000   0.02191781
282.00000000 294.00000000   5.00000000   0.01672241
283.00000000 388.00000000  17.00000000   0.04197531
284.00000000 404.00000000  43.00000000   0.09619687
285.00000000 368.00000000  52.00000000   0.12380952
286.00000000 337.00000000  63.00000000   0.15750000
287.00000000 334.00000000  15.00000000   0.04297994
288.00000000 368.00000000  59.00000000   0.13817330
289.00000000 323.00000000  27.00000000   0.07714286
290.00000000 338.00000000 -14.00000000  -0.04320988
291.00000000 352.00000000  10.00000000   0.02762431
292.00000000 357.00000000  35.00000000   0.08928571
293.00000000 349.00000000  -5.00000000  -0.01453488
294.00000000 260.00000000  42.00000000   0.13907285
295.00000000 432.00000000  -3.00000000  -0.00699301
296.00000000 281.00000000 -17.00000000  -0.06439394
297.00000000 402.00000000  72.00000000   0.15189873
298.00000000 390.00000000  50.00000000   0.11363636
299.00000000 352.00000000  34.00000000   0.08808290
300.00000000 331.00000000  14.00000000   0.04057971
301.00000000 404.00000000  10.00000000   0.02415459
302.00000000 383.00000000  48.00000000   0.11136891
303.00000000 385.00000000   9.00000000   0.02284264
304.00000000 323.00000000  25.00000000   0.07183908
305.00000000 317.00000000  32.00000000   0.09169054
306.00000000 365.00000000 -10.00000000  -0.02816901
307.00000000 336.00000000   9.00000000   0.02608696
308.00000000 329.00000000  74.00000000   0.18362283
309.00000000 257.00000000  33.00000000   0.11379310
310.00000000 296.00000000  27.00000000   0.08359133
311.00000000 351.00000000  35.00000000   0.09067358
312.00000000 344.00000000  45.00000000   0.11568123
313.00000000 334.00000000  34.00000000   0.09239130
314.00000000 323.00000000  41.00000000   0.11263736
315.00000000 355.00000000  58.00000000   0.14043584
316.00000000 309.00000000  31.00000000   0.09117647
317.00000000 313.00000000  10.00000000   0.03095975
318.00000000 316.00000000 124.00000000   0.28181818
319.00000000 312.00000000  17.00000000   0.05167173
320.00000000 277.00000000  38.00000000   0.12063492
321.00000000 382.00000000  14.00000000   0.03535354
322.00000000 331.00000000  13.00000000   0.03779070
323.00000000 257.00000000  15.00000000   0.05514706
324.00000000 354.00000000  50.00000000   0.12376238
325.00000000 318.00000000  43.00000000   0.11911357
326.00000000 295.00000000  65.00000000   0.18055556
327.00000000 394.00000000  -1.00000000  -0.00254453
328.00000000 328.00000000  26.00000000   0.07344633
329.00000000 386.00000000  49.00000000   0.11264368
330.00000000 247.00000000  54.00000000   0.17940199
331.00000000 360.00000000  31.00000000   0.07928389
332.00000000 318.00000000 -14.00000000  -0.04605263
333.00000000 342.00000000   4.00000000   0.01156069
334.00000000 387.00000000  10.00000000   0.02518892
335.00000000 318.00000000  27.00000000   0.07826087
336.00000000 252.00000000  -1.00000000  -0.00398406
337.00000000 344.00000000   7.00000000   0.01994302
338.00000000 383.00000000 -20.00000000  -0.05509642
339.00000000 295.00000000  12.00000000   0.03908795
340.00000000 292.00000000  55.00000000   0.15850144
341.00000000 397.00000000  29.00000000   0.06807512
342.00000000 293.00000000   0.00000000   0.00000000
343.00000000 310.00000000  36.00000000   0.10404624
344.00000000 375.00000000  34.00000000   0.08312958
345.00000000 327.00000000  14.00000000   0.04105572
346.00000000 357.00000000  35.00000000   0.08928571
347.00000000 317.00000000  47.00000000   0.12912088
348.00000000 381.00000000   8.00000000   0.02056555
349.00000000 326.00000000  49.00000000   0.13066667
350.00000000 296.00000000   4.00000000   0.01333333
351.00000000 343.00000000  25.00000000   0.06793478
352.00000000 411.00000000  12.00000000   0.02836879
353.00000000 360.00000000  34.00000000   0.08629442
354.00000000 340.00000000 -10.00000000  -0.03030303
355.00000000 332.00000000 -22.00000000  -0.07096774
356.00000000 404.00000000  15.00000000   0.03579952
357.00000000 389.00000000  -9.00000000  -0.02368421
358.00000000 338.00000000  17.00000000   0.04788732
359.00000000 260.00000000  20.00000000   0.07142857
360.00000000 365.00000000 -10.00000000  -0.02816901
361.00000000 276.00000000  45.00000000   0.14018692
362.00000000 362.00000000  79.00000000   0.17913832
363.00000000 364.00000000  43.00000000   0.10565111
364.00000000 345.00000000  13.00000000   0.03631285
365.00000000 383.00000000  11.00000000   0.02791878
366.00000000 348.00000000 -28.00000000  -0.08750000
367.00000000 317.00000000 -26.00000000  -0.08934708
368.00000000 275.00000000  22.00000000   0.07407407
369.00000000 364.00000000  10.00000000   0.02673797
370.00000000 399.00000000  31.00000000   0.07209302
371.00000000 316.00000000  -3.00000000  -0.00958466
372.00000000 424.00000000  57.00000000   0.11850312
373.00000000 371.00000000  37.00000000   0.09068627
374.00000000 413.00000000 -19.00000000  -0.04822335
375.00000000 296.00000000  23.00000000   0.07210031
376.00000000 299.00000000  18.00000000   0.05678233
377.00000000 326.00000000  53.00000000   0.13984169
378.00000000 358.00000000  36.00000000   0.09137056
379.00000000 391.00000000  -7.00000000  -0.01822917
380.00000000 456.00000000  25.00000000   0.05197505
381.00000000 366.00000000 -19.00000000  -0.05475504
382.00000000 354.00000000  33.00000000   0.08527132
383.00000000 372.00000000  20.00000000   0.05102041
384.00000000 365.00000000  52.00000000   0.12470024
385.00000000 364.00000000 -19.00000000  -0.05507246
386.00000000 355.00000000   8.00000000   0.02203857
387.00000000 286.00000000  49.00000000   0.14626866
388.00000000 364.00000000   2.00000000   0.00546448
389.00000000 323.00000000  19.00000000   0.05555556
390.00000000 388.00000000  32.00000000   0.07619048
391.00000000 399.00000000 -23.00000000  -0.06117021
392.00000000 322.00000000 -17.00000000  -0.05573770
393.00000000 462.00000000   0.00000000   0.00000000
394.00000000 353.00000000 -15.00000000  -0.04437870
395.00000000 433.00000000  -2.00000000  -0.00464037
396.00000000 389.00000000  30.00000000   0.07159905
397.00000000 261.00000000 -19.00000000  -0.07851240
398.00000000 426.00000000   9.00000000   0.02068966
399.00000000 287.00000000  20.00000000   0.06514658
400.00000000 341.00000000  27.00000000   0.07336957
401.00000000 295.00000000   4.00000000   0.01337793
402.00000000 367.00000000  -1.00000000  -0.00273224
403.00000000 333.00000000   0.00000000   0.00000000
404.00000000 304.00000000  25.00000000   0.07598784
405.00000000 345.00000000  14.00000000   0.03899721
406.00000000 404.00000000   4.00000000   0.00980392
407.00000000 300.00000000  29.00000000   0.08814590
408.00000000 306.00000000  20.00000000   0.06134969
409.00000000 410.00000000   7.00000000   0.01678657
410.00000000 308.00000000  -8.00000000  -0.02666667
411.00000000 320.00000000   0.00000000   0.00000000
412.00000000 385.00000000  29.00000000   0.07004831
413.00000000 377.00000000  -7.00000000  -0.01891892
414.00000000 382.00000000  -9.00000000  -0.02412869
415.00000000 374.00000000  -4.00000000  -0.01081081
416.00000000 318.00000000  17.00000000   0.05074627
417.00000000 362.00000000 -15.00000000  -0.04322767
418.00000000 293.00000000  49.00000000   0.14327485
419.00000000 430.00000000 -12.00000000  -0.02870813
420.00000000 313.00000000   1.00000000   0.00318471
421.00000000 267.00000000  55.00000000   0.17080745
422.00000000 350.00000000  -6.00000000  -0.01744186
423.00000000 384.00000000  15.00000000   0.03759398
424.00000000 417.00000000  23.00000000   0.05227273
425.00000000 313.00000000  53.00000000   0.14480874
426.00000000 321.00000000   2.00000000   0.00619195
427.00000000 479.00000000   8.00000000   0.01642710
428.00000000 303.00000000   4.00000000   0.01302932
429.00000000 287.00000000  39.00000000   0.11963190
430.00000000 395.00000000  15.00000000   0.03658537
431.00000000 353.00000000  20.00000000   0.05361930
432.00000000 311.00000000   4.00000000   0.01269841
433.00000000 369.00000000 -42.00000000  -0.12844037
434.00000000 335.00000000 -53.00000000  -0.18794326
435.00000000 349.00000000  50.00000000   0.12531328
436.00000000 374.00000000  38.00000000   0.09223301
437.00000000 292.00000000 -27.00000000  -0.10188679
438.00000000 418.00000000  40.00000000   0.08733624
439.00000000 340.00000000  -5.00000000  -0.01492537
440.00000000 361.00000000  23.00000000   0.05989583
441.00000000 341.00000000 -31.00000000  -0.10000000
442.00000000 370.00000000  28.00000000   0.07035176
443.00000000 353.00000000  14.00000000   0.03814714
444.00000000 302.00000000  15.00000000   0.04731861
445.00000000 339.00000000  29.00000000   0.07880435
446.00000000 281.00000000  13.00000000   0.04421769
447.00000000 299.00000000  21.00000000   0.06562500
448.00000000 348.00000000  12.00000000   0.03333333
449.00000000 338.00000000  -8.00000000  -0.02424242
450.00000000 330.00000000  58.00000000   0.14948454
451.00000000 377.00000000  -8.00000000  -0.02168022
452.00000000 374.00000000 -20.00000000  -0.05649718
453.00000000 400.00000000   0.00000000   0.00000000
454.00000000 322.00000000   8.00000000   0.02424242
455.00000000 274.00000000  42.00000000   0.13291139
456.00000000 277.00000000  52.00000000   0.15805471
457.00000000 346.00000000  10.00000000   0.02808989
458.00000000 320.00000000  -6.00000000  -0.01910828
459.00000000 372.00000000 -13.00000000  -0.03621170
460.00000000 354.00000000 -20.00000000  -0.05988024
461.00000000 316.00000000  11.00000000   0.03363914
462.00000000 357.00000000  17.00000000   0.04545455
463.00000000 288.00000000  18.00000000   0.05882353
464.00000000 302.00000000  11.00000000   0.03514377
465.00000000 320.00000000  -7.00000000  -0.02236422
466.00000000 327.00000000  21.00000000   0.06034483
467.00000000 331.00000000  40.00000000   0.10781671
468.00000000 314.00000000  -4.00000000  -0.01290323
469.00000000 327.00000000  -7.00000000  -0.02187500
470.00000000 342.00000000  53.00000000   0.13417722
471.00000000 375.00000000 -11.00000000  -0.03021978
472.00000000 343.00000000  47.00000000   0.12051282
473.00000000 320.00000000  14.00000000   0.04191617
474.00000000 407.00000000  23.00000000   0.05348837
475.00000000 425.00000000  15.00000000   0.03409091
476.00000000 359.00000000 -32.00000000  -0.09785933
477.00000000 346.00000000   7.00000000   0.01983003
478.00000000 303.00000000  -9.00000000  -0.03061224
479.00000000 327.00000000  26.00000000   0.07365439
480.00000000 287.00000000  -8.00000000  -0.02867384
481.00000000 304.00000000  -8.00000000  -0.02702703
482.00000000 263.00000000   7.00000000   0.02592593
483.00000000 296.00000000   2.00000000   0.00671141
484.00000000 309.00000000 -16.00000000  -0.05460751
485.00000000 363.00000000  -7.00000000  -0.01966292
486.00000000 303.00000000  18.00000000   0.05607477
487.00000000 254.00000000 -25.00000000  -0.10917031
488.00000000 350.00000000   0.00000000   0.00000000
489.00000000 344.00000000  16.00000000   0.04444444
490.00000000 289.00000000   3.00000000   0.01027397
491.00000000 404.00000000 -35.00000000  -0.09485095
492.00000000 292.00000000  16.00000000   0.05194805
493.00000000 341.00000000  32.00000000   0.08579088
494.00000000 315.00000000   0.00000000   0.00000000
495.00000000 379.00000000   1.00000000   0.00263158
496.00000000 315.00000000  -4.00000000  -0.01286174
497.00000000 341.00000000  -6.00000000  -0.01791045
498.00000000 330.00000000   5.00000000   0.01492537
499.00000000 373.00000000   1.00000000   0.00267380
500.00000000 384.00000000  36.00000000   0.08571429
