# Supplementary material for: Ubiquitin transfer by a RING E3 ligase occurs from a closed E2~ubiquitin conformation
Source: Nat Commun. 2020 Jun 5;11:2846. doi: 10.1038/s41467-020-16666-y (PMC7275055; doi:10.1038/s41467-020-16666-y)
Supplement: Supplementary file 4 — Source Data [file 41467_2020_16666_MOESM4_ESM.zip › Source_Data/Figures/Figure_5/Figure_5a/ASCII_NoRNF4/16_25with_fret.dat]

 30.00000000 267.00000000 106.00000000   0.28418231
 31.00000000 339.00000000  66.00000000   0.16296296
 32.00000000 249.00000000 122.00000000   0.32884097
 33.00000000 247.00000000  52.00000000   0.17391304
 34.00000000 367.00000000 122.00000000   0.24948875
 35.00000000 278.00000000 112.00000000   0.28717949
 36.00000000 282.00000000 114.00000000   0.28787879
 37.00000000 328.00000000 112.00000000   0.25454545
 38.00000000 340.00000000 119.00000000   0.25925926
 39.00000000 356.00000000  98.00000000   0.21585903
 40.00000000 254.00000000  82.00000000   0.24404762
 41.00000000 304.00000000  63.00000000   0.17166213
 42.00000000 308.00000000  74.00000000   0.19371728
 43.00000000 189.00000000 142.00000000   0.42900302
 44.00000000 311.00000000  73.00000000   0.19010417
 45.00000000 252.00000000 123.00000000   0.32800000
 46.00000000 279.00000000  54.00000000   0.16216216
 47.00000000 392.00000000  96.00000000   0.19672131
 48.00000000 375.00000000 124.00000000   0.24849699
 49.00000000 330.00000000  82.00000000   0.19902913
 50.00000000 229.00000000  67.00000000   0.22635135
 51.00000000 302.00000000  66.00000000   0.17934783
 52.00000000 245.00000000 133.00000000   0.35185185
 53.00000000 278.00000000  64.00000000   0.18713450
 54.00000000 289.00000000 103.00000000   0.26275510
 55.00000000 287.00000000  75.00000000   0.20718232
 56.00000000 371.00000000 128.00000000   0.25651303
 57.00000000 300.00000000  74.00000000   0.19786096
 58.00000000 262.00000000  95.00000000   0.26610644
 59.00000000 294.00000000 111.00000000   0.27407407
 60.00000000 242.00000000  89.00000000   0.26888218
 61.00000000 319.00000000 101.00000000   0.24047619
 62.00000000 357.00000000 107.00000000   0.23060345
 63.00000000 274.00000000  58.00000000   0.17469880
 64.00000000 216.00000000 146.00000000   0.40331492
 65.00000000 343.00000000  73.00000000   0.17548077
 66.00000000 319.00000000  77.00000000   0.19444444
 67.00000000 242.00000000 122.00000000   0.33516484
 68.00000000 284.00000000 132.00000000   0.31730769
 69.00000000 277.00000000 122.00000000   0.30576441
 70.00000000 339.00000000  72.00000000   0.17518248
 71.00000000 266.00000000  79.00000000   0.22898551
 72.00000000 290.00000000 101.00000000   0.25831202
 73.00000000 221.00000000  85.00000000   0.27777778
 74.00000000 350.00000000 147.00000000   0.29577465
 75.00000000 229.00000000  92.00000000   0.28660436
 76.00000000 296.00000000 115.00000000   0.27980535
 77.00000000 309.00000000  87.00000000   0.21969697
 78.00000000 229.00000000  79.00000000   0.25649351
 79.00000000 347.00000000 102.00000000   0.22717149
 80.00000000 348.00000000  81.00000000   0.18881119
 81.00000000 241.00000000  83.00000000   0.25617284
 82.00000000 270.00000000 104.00000000   0.27807487
 83.00000000 306.00000000  98.00000000   0.24257426
 84.00000000 357.00000000 161.00000000   0.31081081
 85.00000000 311.00000000  80.00000000   0.20460358
 86.00000000 189.00000000  82.00000000   0.30258303
 87.00000000 341.00000000  57.00000000   0.14321608
 88.00000000 243.00000000  49.00000000   0.16780822
 89.00000000 287.00000000  51.00000000   0.15088757
 90.00000000 323.00000000  39.00000000   0.10773481
 91.00000000 278.00000000  51.00000000   0.15501520
 92.00000000 257.00000000  27.00000000   0.09507042
 93.00000000 300.00000000  36.00000000   0.10714286
 94.00000000 353.00000000 -11.00000000  -0.03216374
 95.00000000 350.00000000   5.00000000   0.01408451
 96.00000000 272.00000000 109.00000000   0.28608924
 97.00000000 345.00000000  34.00000000   0.08970976
 98.00000000 315.00000000  22.00000000   0.06528190
 99.00000000 309.00000000  32.00000000   0.09384164
100.00000000 232.00000000  85.00000000   0.26813880
101.00000000 277.00000000  28.00000000   0.09180328
102.00000000 301.00000000 112.00000000   0.27118644
103.00000000 213.00000000  16.00000000   0.06986900
104.00000000 287.00000000 114.00000000   0.28428928
105.00000000 259.00000000  84.00000000   0.24489796
106.00000000 244.00000000  75.00000000   0.23510972
107.00000000 321.00000000  57.00000000   0.15079365
108.00000000 287.00000000  -8.00000000  -0.02867384
109.00000000 303.00000000  60.00000000   0.16528926
110.00000000 279.00000000  69.00000000   0.19827586
111.00000000 261.00000000  98.00000000   0.27298050
112.00000000 388.00000000  46.00000000   0.10599078
113.00000000 317.00000000  53.00000000   0.14324324
114.00000000 251.00000000  53.00000000   0.17434211
115.00000000 177.00000000  69.00000000   0.28048780
116.00000000 268.00000000  33.00000000   0.10963455
117.00000000 287.00000000  22.00000000   0.07119741
118.00000000 259.00000000  28.00000000   0.09756098
119.00000000 310.00000000  67.00000000   0.17771883
120.00000000 231.00000000  74.00000000   0.24262295
121.00000000 275.00000000  58.00000000   0.17417417
122.00000000 205.00000000  41.00000000   0.16666667
123.00000000 281.00000000  68.00000000   0.19484241
124.00000000 188.00000000  47.00000000   0.20000000
125.00000000 279.00000000  57.00000000   0.16964286
126.00000000 213.00000000  68.00000000   0.24199288
127.00000000 307.00000000  25.00000000   0.07530120
128.00000000 257.00000000  52.00000000   0.16828479
129.00000000 252.00000000  67.00000000   0.21003135
130.00000000 324.00000000  46.00000000   0.12432432
131.00000000 322.00000000  29.00000000   0.08262108
132.00000000 373.00000000  25.00000000   0.06281407
133.00000000 206.00000000  51.00000000   0.19844358
134.00000000 348.00000000  68.00000000   0.16346154
135.00000000 206.00000000  56.00000000   0.21374046
136.00000000 290.00000000  47.00000000   0.13946588
137.00000000 172.00000000  16.00000000   0.08510638
138.00000000 332.00000000  80.00000000   0.19417476
139.00000000 315.00000000  -1.00000000  -0.00318471
140.00000000 279.00000000  27.00000000   0.08823529
141.00000000 258.00000000  35.00000000   0.11945392
142.00000000 265.00000000 133.00000000   0.33417085
143.00000000 118.00000000  43.00000000   0.26708075
144.00000000 266.00000000  67.00000000   0.20120120
145.00000000 355.00000000  76.00000000   0.17633411
146.00000000 270.00000000 138.00000000   0.33823529
147.00000000 392.00000000  36.00000000   0.08411215
148.00000000 348.00000000  59.00000000   0.14496314
149.00000000 319.00000000  73.00000000   0.18622449
150.00000000 296.00000000  45.00000000   0.13196481
151.00000000 278.00000000  49.00000000   0.14984709
152.00000000 259.00000000  50.00000000   0.16181230
153.00000000 278.00000000  80.00000000   0.22346369
154.00000000 384.00000000  27.00000000   0.06569343
155.00000000 277.00000000  98.00000000   0.26133333
156.00000000 279.00000000 126.00000000   0.31111111
157.00000000 335.00000000  50.00000000   0.12987013
158.00000000 187.00000000  84.00000000   0.30996310
159.00000000 251.00000000  44.00000000   0.14915254
160.00000000 261.00000000  39.00000000   0.13000000
161.00000000 301.00000000  59.00000000   0.16388889
162.00000000 233.00000000 132.00000000   0.36164384
163.00000000 308.00000000  78.00000000   0.20207254
164.00000000 292.00000000  62.00000000   0.17514124
165.00000000 270.00000000  24.00000000   0.08163265
166.00000000 300.00000000  64.00000000   0.17582418
167.00000000 326.00000000  66.00000000   0.16836735
168.00000000 357.00000000  23.00000000   0.06052632
169.00000000 418.00000000   2.00000000   0.00476190
170.00000000 282.00000000  45.00000000   0.13761468
171.00000000 298.00000000  -1.00000000  -0.00336700
172.00000000  67.00000000  66.00000000   0.49624060
173.00000000 192.00000000  25.00000000   0.11520737
174.00000000 234.00000000  69.00000000   0.22772277
175.00000000 307.00000000  56.00000000   0.15426997
176.00000000 378.00000000  18.00000000   0.04545455
177.00000000 260.00000000  -9.00000000  -0.03585657
178.00000000 245.00000000  37.00000000   0.13120567
179.00000000 280.00000000  35.00000000   0.11111111
180.00000000 290.00000000  25.00000000   0.07936508
181.00000000 285.00000000  46.00000000   0.13897281
182.00000000 385.00000000   5.00000000   0.01282051
183.00000000 292.00000000  57.00000000   0.16332378
184.00000000 294.00000000  44.00000000   0.13017751
185.00000000 320.00000000  64.00000000   0.16666667
186.00000000 289.00000000  56.00000000   0.16231884
187.00000000 274.00000000  36.00000000   0.11612903
188.00000000 318.00000000  79.00000000   0.19899244
189.00000000 323.00000000  48.00000000   0.12938005
190.00000000 328.00000000  47.00000000   0.12533333
191.00000000 240.00000000  49.00000000   0.16955017
192.00000000 291.00000000  38.00000000   0.11550152
193.00000000 217.00000000  37.00000000   0.14566929
194.00000000 351.00000000   7.00000000   0.01955307
195.00000000 279.00000000  47.00000000   0.14417178
196.00000000 345.00000000  85.00000000   0.19767442
197.00000000 316.00000000  42.00000000   0.11731844
198.00000000 284.00000000  37.00000000   0.11526480
199.00000000 312.00000000  30.00000000   0.08771930
200.00000000 223.00000000 105.00000000   0.32012195
201.00000000 193.00000000  12.00000000   0.05853659
202.00000000 264.00000000  60.00000000   0.18518519
203.00000000 261.00000000  14.00000000   0.05090909
204.00000000 161.00000000  34.00000000   0.17435897
205.00000000 376.00000000  50.00000000   0.11737089
206.00000000 259.00000000  66.00000000   0.20307692
207.00000000 245.00000000  77.00000000   0.23913043
208.00000000 297.00000000  44.00000000   0.12903226
209.00000000 305.00000000  46.00000000   0.13105413
210.00000000 256.00000000  80.00000000   0.23809524
211.00000000 295.00000000  62.00000000   0.17366947
212.00000000 325.00000000  53.00000000   0.14021164
213.00000000 344.00000000  56.00000000   0.14000000
214.00000000 252.00000000  46.00000000   0.15436242
215.00000000 250.00000000  41.00000000   0.14089347
216.00000000 183.00000000  71.00000000   0.27952756
217.00000000 273.00000000 112.00000000   0.29090909
218.00000000 358.00000000  53.00000000   0.12895377
219.00000000 310.00000000  59.00000000   0.15989160
220.00000000 228.00000000  80.00000000   0.25974026
221.00000000 306.00000000  19.00000000   0.05846154
222.00000000 296.00000000  36.00000000   0.10843373
223.00000000 238.00000000  75.00000000   0.23961661
224.00000000 238.00000000  75.00000000   0.23961661
225.00000000 279.00000000  30.00000000   0.09708738
226.00000000 273.00000000  31.00000000   0.10197368
227.00000000 231.00000000  86.00000000   0.27129338
228.00000000 243.00000000  45.00000000   0.15625000
229.00000000 172.00000000  11.00000000   0.06010929
230.00000000 292.00000000  40.00000000   0.12048193
231.00000000 197.00000000  28.00000000   0.12444444
232.00000000 173.00000000  49.00000000   0.22072072
233.00000000 170.00000000   7.00000000   0.03954802
234.00000000 203.00000000  28.00000000   0.12121212
235.00000000 192.00000000  85.00000000   0.30685921
236.00000000 221.00000000  26.00000000   0.10526316
237.00000000 307.00000000  21.00000000   0.06402439
238.00000000 235.00000000  42.00000000   0.15162455
239.00000000 206.00000000  77.00000000   0.27208481
240.00000000 247.00000000 -20.00000000  -0.08810573
241.00000000 183.00000000  -4.00000000  -0.02234637
242.00000000 200.00000000  16.00000000   0.07407407
243.00000000 281.00000000  45.00000000   0.13803681
244.00000000 326.00000000  39.00000000   0.10684932
245.00000000 342.00000000  34.00000000   0.09042553
246.00000000 272.00000000  33.00000000   0.10819672
247.00000000 290.00000000  45.00000000   0.13432836
248.00000000 284.00000000  39.00000000   0.12074303
249.00000000 206.00000000  43.00000000   0.17269076
250.00000000 261.00000000   1.00000000   0.00381679
251.00000000 260.00000000  13.00000000   0.04761905
252.00000000 290.00000000  19.00000000   0.06148867
253.00000000 298.00000000  11.00000000   0.03559871
254.00000000 260.00000000  78.00000000   0.23076923
255.00000000 304.00000000  51.00000000   0.14366197
256.00000000 293.00000000  17.00000000   0.05483871
257.00000000 296.00000000 105.00000000   0.26184539
258.00000000 236.00000000  49.00000000   0.17192982
259.00000000 201.00000000  26.00000000   0.11453744
260.00000000 265.00000000  29.00000000   0.09863946
261.00000000 237.00000000  13.00000000   0.05200000
262.00000000 304.00000000  32.00000000   0.09523810
263.00000000 290.00000000 -17.00000000  -0.06227106
264.00000000 295.00000000   9.00000000   0.02960526
265.00000000 210.00000000  37.00000000   0.14979757
266.00000000 329.00000000  42.00000000   0.11320755
267.00000000 322.00000000  64.00000000   0.16580311
268.00000000 219.00000000  52.00000000   0.19188192
269.00000000 266.00000000  56.00000000   0.17391304
270.00000000 303.00000000  33.00000000   0.09821429
271.00000000 213.00000000  14.00000000   0.06167401
272.00000000 279.00000000  22.00000000   0.07308970
273.00000000 238.00000000  29.00000000   0.10861423
274.00000000 319.00000000  39.00000000   0.10893855
275.00000000 253.00000000  41.00000000   0.13945578
276.00000000 267.00000000  12.00000000   0.04301075
277.00000000 314.00000000  41.00000000   0.11549296
278.00000000 256.00000000  44.00000000   0.14666667
279.00000000 323.00000000  51.00000000   0.13636364
280.00000000 352.00000000  60.00000000   0.14563107
281.00000000 320.00000000  20.00000000   0.05882353
282.00000000 326.00000000  23.00000000   0.06590258
283.00000000 240.00000000  10.00000000   0.04000000
284.00000000 292.00000000  49.00000000   0.14369501
285.00000000 296.00000000   6.00000000   0.01986755
286.00000000 261.00000000  30.00000000   0.10309278
287.00000000 203.00000000  -8.00000000  -0.04102564
288.00000000 312.00000000  29.00000000   0.08504399
289.00000000 252.00000000  -1.00000000  -0.00398406
290.00000000 208.00000000 -26.00000000  -0.14285714
291.00000000 334.00000000  27.00000000   0.07479224
292.00000000 322.00000000  17.00000000   0.05014749
293.00000000 374.00000000  15.00000000   0.03856041
294.00000000 291.00000000   9.00000000   0.03000000
295.00000000 323.00000000  34.00000000   0.09523810
296.00000000 255.00000000   6.00000000   0.02298851
297.00000000 298.00000000  86.00000000   0.22395833
298.00000000 324.00000000  29.00000000   0.08215297
299.00000000 352.00000000  28.00000000   0.07368421
300.00000000 282.00000000  90.00000000   0.24193548
301.00000000 229.00000000  50.00000000   0.17921147
302.00000000 252.00000000   6.00000000   0.02325581
303.00000000 291.00000000   0.00000000   0.00000000
304.00000000 246.00000000  14.00000000   0.05384615
305.00000000 346.00000000  37.00000000   0.09660574
306.00000000 319.00000000  50.00000000   0.13550136
307.00000000 225.00000000  -6.00000000  -0.02739726
308.00000000 279.00000000  30.00000000   0.09708738
309.00000000 171.00000000  44.00000000   0.20465116
310.00000000 231.00000000  23.00000000   0.09055118
311.00000000 313.00000000   7.00000000   0.02187500
312.00000000 308.00000000  -1.00000000  -0.00325733
313.00000000 300.00000000  42.00000000   0.12280702
314.00000000 248.00000000  32.00000000   0.11428571
315.00000000 238.00000000  16.00000000   0.06299213
316.00000000 281.00000000  27.00000000   0.08766234
317.00000000 318.00000000  22.00000000   0.06470588
318.00000000 267.00000000   6.00000000   0.02197802
319.00000000 203.00000000  16.00000000   0.07305936
320.00000000 243.00000000   8.00000000   0.03187251
321.00000000 304.00000000  53.00000000   0.14845938
322.00000000 243.00000000  55.00000000   0.18456376
323.00000000 237.00000000 -18.00000000  -0.08219178
324.00000000 209.00000000   4.00000000   0.01877934
325.00000000 323.00000000  33.00000000   0.09269663
326.00000000 263.00000000 -17.00000000  -0.06910569
327.00000000 285.00000000  17.00000000   0.05629139
328.00000000 267.00000000  -6.00000000  -0.02298851
329.00000000 268.00000000  56.00000000   0.17283951
330.00000000 324.00000000  89.00000000   0.21549637
331.00000000 179.00000000   9.00000000   0.04787234
332.00000000 240.00000000  44.00000000   0.15492958
333.00000000 242.00000000  12.00000000   0.04724409
334.00000000 275.00000000   4.00000000   0.01433692
335.00000000 256.00000000 -19.00000000  -0.08016878
336.00000000 176.00000000  45.00000000   0.20361991
337.00000000 266.00000000  -2.00000000  -0.00757576
338.00000000 316.00000000 -12.00000000  -0.03947368
339.00000000 277.00000000 -19.00000000  -0.07364341
340.00000000 326.00000000  22.00000000   0.06321839
341.00000000 289.00000000  53.00000000   0.15497076
342.00000000 199.00000000  51.00000000   0.20400000
343.00000000 278.00000000  18.00000000   0.06081081
344.00000000 327.00000000  66.00000000   0.16793893
345.00000000 224.00000000  29.00000000   0.11462451
346.00000000 276.00000000  52.00000000   0.15853659
347.00000000 236.00000000 -16.00000000  -0.07272727
348.00000000 338.00000000  26.00000000   0.07142857
349.00000000 312.00000000  -5.00000000  -0.01628664
350.00000000 254.00000000  56.00000000   0.18064516
351.00000000 277.00000000  32.00000000   0.10355987
352.00000000 224.00000000  50.00000000   0.18248175
353.00000000 262.00000000  65.00000000   0.19877676
354.00000000 273.00000000  64.00000000   0.18991098
355.00000000 289.00000000 -19.00000000  -0.07037037
356.00000000 291.00000000  31.00000000   0.09627329
357.00000000 216.00000000  12.00000000   0.05263158
358.00000000 283.00000000  29.00000000   0.09294872
359.00000000 268.00000000  62.00000000   0.18787879
360.00000000 274.00000000  21.00000000   0.07118644
361.00000000 302.00000000  68.00000000   0.18378378
362.00000000 236.00000000  60.00000000   0.20270270
363.00000000 221.00000000  12.00000000   0.05150215
364.00000000 243.00000000 -11.00000000  -0.04741379
365.00000000 296.00000000  -2.00000000  -0.00680272
366.00000000 250.00000000  20.00000000   0.07407407
367.00000000 213.00000000  59.00000000   0.21691176
368.00000000 279.00000000  51.00000000   0.15454545
369.00000000 217.00000000  29.00000000   0.11788618
370.00000000 265.00000000 -27.00000000  -0.11344538
371.00000000 251.00000000  53.00000000   0.17434211
372.00000000 314.00000000  26.00000000   0.07647059
373.00000000 274.00000000  67.00000000   0.19648094
374.00000000 284.00000000  22.00000000   0.07189542
375.00000000 242.00000000  27.00000000   0.10037175
376.00000000 263.00000000  -3.00000000  -0.01153846
377.00000000 227.00000000  51.00000000   0.18345324
378.00000000 315.00000000  -9.00000000  -0.02941176
379.00000000 225.00000000   5.00000000   0.02173913
380.00000000 281.00000000   3.00000000   0.01056338
381.00000000 250.00000000 -26.00000000  -0.11607143
382.00000000 297.00000000  31.00000000   0.09451220
383.00000000 208.00000000  22.00000000   0.09565217
384.00000000 364.00000000  99.00000000   0.21382289
385.00000000 297.00000000  -2.00000000  -0.00677966
386.00000000 303.00000000  64.00000000   0.17438692
387.00000000 330.00000000   8.00000000   0.02366864
388.00000000 229.00000000  29.00000000   0.11240310
389.00000000 325.00000000  -8.00000000  -0.02523659
390.00000000 225.00000000  23.00000000   0.09274194
391.00000000 237.00000000   8.00000000   0.03265306
392.00000000 271.00000000  24.00000000   0.08135593
393.00000000 224.00000000  10.00000000   0.04273504
394.00000000 205.00000000  16.00000000   0.07239819
395.00000000 227.00000000  11.00000000   0.04621849
396.00000000 218.00000000 -13.00000000  -0.06341463
397.00000000 203.00000000 -11.00000000  -0.05729167
398.00000000 241.00000000 -36.00000000  -0.17560976
399.00000000 266.00000000  28.00000000   0.09523810
400.00000000 224.00000000  13.00000000   0.05485232
401.00000000 246.00000000  -7.00000000  -0.02928870
402.00000000 184.00000000  20.00000000   0.09803922
403.00000000 209.00000000  -1.00000000  -0.00480769
404.00000000 185.00000000  11.00000000   0.05612245
405.00000000 192.00000000  -5.00000000  -0.02673797
406.00000000 240.00000000  35.00000000   0.12727273
407.00000000 228.00000000   4.00000000   0.01724138
408.00000000 153.00000000  15.00000000   0.08928571
409.00000000 209.00000000  -1.00000000  -0.00480769
410.00000000 193.00000000 -12.00000000  -0.06629834
411.00000000 236.00000000  -4.00000000  -0.01724138
412.00000000 170.00000000  29.00000000   0.14572864
413.00000000 165.00000000  57.00000000   0.25675676
414.00000000 179.00000000   8.00000000   0.04278075
415.00000000 262.00000000  79.00000000   0.23167155
416.00000000 171.00000000   6.00000000   0.03389831
417.00000000 184.00000000  74.00000000   0.28682171
418.00000000 247.00000000  11.00000000   0.04263566
419.00000000 174.00000000  30.00000000   0.14705882
420.00000000 317.00000000   3.00000000   0.00937500
421.00000000 230.00000000 -16.00000000  -0.07476636
422.00000000 196.00000000   7.00000000   0.03448276
423.00000000 238.00000000  26.00000000   0.09848485
424.00000000 190.00000000   4.00000000   0.02061856
425.00000000 211.00000000  19.00000000   0.08260870
426.00000000 269.00000000  -3.00000000  -0.01127820
427.00000000 207.00000000  40.00000000   0.16194332
428.00000000 152.00000000  53.00000000   0.25853659
429.00000000 224.00000000   3.00000000   0.01321586
430.00000000 175.00000000  57.00000000   0.24568966
431.00000000 263.00000000   4.00000000   0.01498127
432.00000000 179.00000000  10.00000000   0.05291005
433.00000000 145.00000000 -15.00000000  -0.11538462
434.00000000 253.00000000  18.00000000   0.06642066
435.00000000 229.00000000  65.00000000   0.22108844
436.00000000 154.00000000  19.00000000   0.10982659
437.00000000 297.00000000 -11.00000000  -0.03846154
438.00000000 191.00000000 -26.00000000  -0.15757576
439.00000000 271.00000000 -37.00000000  -0.15811966
440.00000000 216.00000000  -2.00000000  -0.00934579
441.00000000 185.00000000  23.00000000   0.11057692
442.00000000 177.00000000   0.00000000   0.00000000
443.00000000 220.00000000  21.00000000   0.08713693
444.00000000 176.00000000  13.00000000   0.06878307
445.00000000 190.00000000   2.00000000   0.01041667
446.00000000 296.00000000  -8.00000000  -0.02777778
447.00000000 179.00000000   8.00000000   0.04278075
448.00000000 208.00000000   6.00000000   0.02803738
449.00000000 232.00000000  21.00000000   0.08300395
450.00000000 152.00000000 -11.00000000  -0.07801418
451.00000000 159.00000000  -4.00000000  -0.02580645
452.00000000 136.00000000  29.00000000   0.17575758
453.00000000 274.00000000  44.00000000   0.13836478
454.00000000 260.00000000  38.00000000   0.12751678
455.00000000 229.00000000  -1.00000000  -0.00438596
456.00000000 183.00000000 -38.00000000  -0.26206897
457.00000000 181.00000000 -36.00000000  -0.24827586
458.00000000 221.00000000   5.00000000   0.02212389
459.00000000 119.00000000 -11.00000000  -0.10185185
460.00000000 173.00000000 -20.00000000  -0.13071895
461.00000000 113.00000000  13.00000000   0.10317460
462.00000000 157.00000000   5.00000000   0.03086420
463.00000000 234.00000000   1.00000000   0.00425532
464.00000000 144.00000000 -28.00000000  -0.24137931
465.00000000 214.00000000 -51.00000000  -0.31288344
466.00000000 226.00000000  -1.00000000  -0.00444444
467.00000000 320.00000000  11.00000000   0.03323263
468.00000000 292.00000000  10.00000000   0.03311258
469.00000000 261.00000000  24.00000000   0.08421053
470.00000000 283.00000000 -50.00000000  -0.21459227
471.00000000 345.00000000  11.00000000   0.03089888
472.00000000 232.00000000  17.00000000   0.06827309
473.00000000 296.00000000  23.00000000   0.07210031
474.00000000 220.00000000  29.00000000   0.11646586
475.00000000 274.00000000  -1.00000000  -0.00366300
476.00000000 341.00000000  26.00000000   0.07084469
477.00000000 225.00000000  34.00000000   0.13127413
478.00000000 266.00000000   3.00000000   0.01115242
479.00000000 268.00000000  10.00000000   0.03597122
480.00000000 263.00000000  28.00000000   0.09621993
481.00000000 308.00000000   9.00000000   0.02839117
482.00000000 244.00000000  18.00000000   0.06870229
483.00000000 224.00000000  11.00000000   0.04680851
484.00000000 248.00000000 -30.00000000  -0.13761468
485.00000000 189.00000000 -32.00000000  -0.20382166
486.00000000 254.00000000  17.00000000   0.06273063
487.00000000 287.00000000  57.00000000   0.16569767
488.00000000 220.00000000  10.00000000   0.04347826
489.00000000 273.00000000  15.00000000   0.05208333
490.00000000 272.00000000  49.00000000   0.15264798
491.00000000 251.00000000   1.00000000   0.00396825
492.00000000 238.00000000   4.00000000   0.01652893
493.00000000 238.00000000  -1.00000000  -0.00421941
494.00000000 274.00000000  11.00000000   0.03859649
495.00000000 234.00000000 -12.00000000  -0.05405405
496.00000000 210.00000000  47.00000000   0.18287938
497.00000000 240.00000000   8.00000000   0.03225806
498.00000000 233.00000000   0.00000000   0.00000000
499.00000000 212.00000000 120.00000000   0.36144578
500.00000000 233.00000000  20.00000000   0.07905138
