# Supplementary material for: Ubiquitin transfer by a RING E3 ligase occurs from a closed E2~ubiquitin conformation
Source: Nat Commun. 2020 Jun 5;11:2846. doi: 10.1038/s41467-020-16666-y (PMC7275055; doi:10.1038/s41467-020-16666-y)
Supplement: Supplementary file 4 — Source Data [file 41467_2020_16666_MOESM4_ESM.zip › Source_Data/Figures/Figure_5/Figure_5a/ASCII_NoRNF4/16_263with_fret.dat]

 30.00000000 116.00000000 191.00000000   0.62214984
 31.00000000  44.00000000  67.00000000   0.60360360
 32.00000000  75.00000000  93.00000000   0.55357143
 33.00000000  71.00000000  61.00000000   0.46212121
 34.00000000 124.00000000 142.00000000   0.53383459
 35.00000000  95.00000000 151.00000000   0.61382114
 36.00000000  68.00000000  70.00000000   0.50724638
 37.00000000 109.00000000 105.00000000   0.49065421
 38.00000000  63.00000000  77.00000000   0.55000000
 39.00000000  84.00000000  93.00000000   0.52542373
 40.00000000  92.00000000 120.00000000   0.56603774
 41.00000000  56.00000000 127.00000000   0.69398907
 42.00000000  63.00000000  68.00000000   0.51908397
 43.00000000  82.00000000  72.00000000   0.46753247
 44.00000000 136.00000000  91.00000000   0.40088106
 45.00000000  83.00000000 132.00000000   0.61395349
 46.00000000  96.00000000 174.00000000   0.64444444
 47.00000000 100.00000000  94.00000000   0.48453608
 48.00000000  97.00000000 109.00000000   0.52912621
 49.00000000 164.00000000 101.00000000   0.38113208
 50.00000000  97.00000000  87.00000000   0.47282609
 51.00000000  51.00000000 105.00000000   0.67307692
 52.00000000  58.00000000  94.00000000   0.61842105
 53.00000000 140.00000000  63.00000000   0.31034483
 54.00000000  61.00000000  69.00000000   0.53076923
 55.00000000  47.00000000 107.00000000   0.69480519
 56.00000000 122.00000000 114.00000000   0.48305085
 57.00000000 104.00000000  46.00000000   0.30666667
 58.00000000  55.00000000  82.00000000   0.59854015
 59.00000000  85.00000000  71.00000000   0.45512821
 60.00000000 119.00000000 114.00000000   0.48927039
 61.00000000  45.00000000 151.00000000   0.77040816
 62.00000000  97.00000000  36.00000000   0.27067669
 63.00000000  97.00000000  87.00000000   0.47282609
 64.00000000  88.00000000  99.00000000   0.52941176
 65.00000000 114.00000000 140.00000000   0.55118110
 66.00000000 111.00000000  89.00000000   0.44500000
 67.00000000 103.00000000  73.00000000   0.41477273
 68.00000000  91.00000000  69.00000000   0.43125000
 69.00000000  77.00000000  76.00000000   0.49673203
 70.00000000 119.00000000  43.00000000   0.26543210
 71.00000000  85.00000000 112.00000000   0.56852792
 72.00000000 131.00000000  72.00000000   0.35467980
 73.00000000 114.00000000  67.00000000   0.37016575
 74.00000000  79.00000000 116.00000000   0.59487179
 75.00000000  58.00000000  44.00000000   0.43137255
 76.00000000 153.00000000 105.00000000   0.40697674
 77.00000000 132.00000000  73.00000000   0.35609756
 78.00000000  89.00000000 141.00000000   0.61304348
 79.00000000 143.00000000 112.00000000   0.43921569
 80.00000000 117.00000000  69.00000000   0.37096774
 81.00000000  98.00000000  96.00000000   0.49484536
 82.00000000  66.00000000 106.00000000   0.61627907
 83.00000000 101.00000000  74.00000000   0.42285714
 84.00000000  66.00000000 157.00000000   0.70403587
 85.00000000 176.00000000  60.00000000   0.25423729
 86.00000000 149.00000000  50.00000000   0.25125628
 87.00000000 117.00000000  95.00000000   0.44811321
 88.00000000  70.00000000 109.00000000   0.60893855
 89.00000000 121.00000000  69.00000000   0.36315789
 90.00000000  41.00000000  36.00000000   0.46753247
 91.00000000  61.00000000  24.00000000   0.28235294
 92.00000000  65.00000000  87.00000000   0.57236842
 93.00000000  87.00000000 107.00000000   0.55154639
 94.00000000 106.00000000  90.00000000   0.45918367
 95.00000000  67.00000000  74.00000000   0.52482270
 96.00000000  93.00000000  92.00000000   0.49729730
 97.00000000 109.00000000 115.00000000   0.51339286
 98.00000000 138.00000000 118.00000000   0.46093750
 99.00000000 103.00000000 107.00000000   0.50952381
100.00000000 308.00000000  56.00000000   0.15384615
101.00000000 466.00000000  57.00000000   0.10898662
102.00000000 408.00000000 -15.00000000  -0.03816794
103.00000000 372.00000000  93.00000000   0.20000000
104.00000000 295.00000000 -13.00000000  -0.04609929
105.00000000 353.00000000   9.00000000   0.02486188
106.00000000 198.00000000  23.00000000   0.10407240
107.00000000 149.00000000  10.00000000   0.06289308
108.00000000 174.00000000  12.00000000   0.06451613
109.00000000 197.00000000  33.00000000   0.14347826
110.00000000 156.00000000   0.00000000   0.00000000
111.00000000 127.00000000  -3.00000000  -0.02419355
112.00000000 214.00000000 -21.00000000  -0.10880829
113.00000000 195.00000000  31.00000000   0.13716814
114.00000000 182.00000000  -6.00000000  -0.03409091
115.00000000 140.00000000  -1.00000000  -0.00719424
116.00000000 217.00000000  24.00000000   0.09958506
117.00000000 323.00000000  12.00000000   0.03582090
118.00000000 368.00000000  41.00000000   0.10024450
119.00000000 361.00000000  31.00000000   0.07908163
120.00000000 328.00000000 -10.00000000  -0.03144654
121.00000000 359.00000000  31.00000000   0.07948718
122.00000000 339.00000000  15.00000000   0.04237288
123.00000000 311.00000000  23.00000000   0.06886228
124.00000000 343.00000000   3.00000000   0.00867052
125.00000000 287.00000000   1.00000000   0.00347222
126.00000000 318.00000000  -1.00000000  -0.00315457
127.00000000 379.00000000  65.00000000   0.14639640
128.00000000 385.00000000  19.00000000   0.04702970
129.00000000 316.00000000  33.00000000   0.09455587
130.00000000 390.00000000   1.00000000   0.00255754
131.00000000 409.00000000   3.00000000   0.00728155
132.00000000 309.00000000 -13.00000000  -0.04391892
133.00000000 286.00000000  17.00000000   0.05610561
134.00000000 321.00000000  -1.00000000  -0.00312500
135.00000000 301.00000000  29.00000000   0.08787879
136.00000000 388.00000000  17.00000000   0.04197531
137.00000000 351.00000000  31.00000000   0.08115183
138.00000000 354.00000000  15.00000000   0.04065041
139.00000000 360.00000000  48.00000000   0.11764706
140.00000000 358.00000000  32.00000000   0.08205128
141.00000000 401.00000000 -17.00000000  -0.04427083
142.00000000 296.00000000  93.00000000   0.23907455
143.00000000 429.00000000  62.00000000   0.12627291
144.00000000 303.00000000  20.00000000   0.06191950
145.00000000 369.00000000  24.00000000   0.06106870
146.00000000 291.00000000   4.00000000   0.01355932
147.00000000 373.00000000  17.00000000   0.04358974
148.00000000 298.00000000  52.00000000   0.14857143
149.00000000 347.00000000  23.00000000   0.06216216
150.00000000 396.00000000  16.00000000   0.03883495
151.00000000 345.00000000  22.00000000   0.05994550
152.00000000 335.00000000 -17.00000000  -0.05345912
153.00000000 396.00000000  35.00000000   0.08120650
154.00000000 335.00000000   1.00000000   0.00297619
155.00000000 329.00000000  45.00000000   0.12032086
156.00000000 251.00000000  42.00000000   0.14334471
157.00000000 259.00000000  36.00000000   0.12203390
158.00000000 336.00000000  26.00000000   0.07182320
159.00000000 320.00000000  30.00000000   0.08571429
160.00000000 371.00000000  26.00000000   0.06549118
161.00000000 346.00000000   0.00000000   0.00000000
162.00000000 311.00000000  21.00000000   0.06325301
163.00000000 439.00000000   7.00000000   0.01569507
164.00000000 260.00000000  -7.00000000  -0.02766798
165.00000000 321.00000000  28.00000000   0.08022923
166.00000000 313.00000000   7.00000000   0.02187500
167.00000000 404.00000000  56.00000000   0.12173913
168.00000000 406.00000000  34.00000000   0.07727273
169.00000000 410.00000000  24.00000000   0.05529954
170.00000000 378.00000000  30.00000000   0.07352941
171.00000000 411.00000000  -2.00000000  -0.00488998
172.00000000 321.00000000  39.00000000   0.10833333
173.00000000 346.00000000  27.00000000   0.07238606
174.00000000 281.00000000  15.00000000   0.05067568
175.00000000 392.00000000  29.00000000   0.06888361
176.00000000 378.00000000  -7.00000000  -0.01886792
177.00000000 380.00000000  24.00000000   0.05940594
178.00000000 340.00000000  35.00000000   0.09333333
179.00000000 369.00000000  79.00000000   0.17633929
180.00000000 488.00000000  12.00000000   0.02400000
181.00000000 420.00000000  17.00000000   0.03890160
182.00000000 272.00000000   6.00000000   0.02158273
183.00000000 316.00000000  -4.00000000  -0.01282051
184.00000000 330.00000000  18.00000000   0.05172414
185.00000000 399.00000000  29.00000000   0.06775701
186.00000000 423.00000000  15.00000000   0.03424658
187.00000000 322.00000000  18.00000000   0.05294118
188.00000000 345.00000000 -29.00000000  -0.09177215
189.00000000 365.00000000   7.00000000   0.01881720
190.00000000 297.00000000  10.00000000   0.03257329
191.00000000 453.00000000  28.00000000   0.05821206
192.00000000 385.00000000  48.00000000   0.11085450
193.00000000 324.00000000  -9.00000000  -0.02857143
194.00000000 365.00000000  39.00000000   0.09653465
195.00000000 413.00000000  -9.00000000  -0.02227723
196.00000000 337.00000000  17.00000000   0.04802260
197.00000000 305.00000000  17.00000000   0.05279503
198.00000000 401.00000000  23.00000000   0.05424528
199.00000000 370.00000000 -12.00000000  -0.03351955
200.00000000 357.00000000  26.00000000   0.06788512
201.00000000 351.00000000  32.00000000   0.08355091
202.00000000 325.00000000  23.00000000   0.06609195
203.00000000 258.00000000  20.00000000   0.07194245
204.00000000 316.00000000   6.00000000   0.01863354
205.00000000 434.00000000   3.00000000   0.00686499
206.00000000 347.00000000  36.00000000   0.09399478
207.00000000 287.00000000  34.00000000   0.10591900
208.00000000 246.00000000  46.00000000   0.15753425
209.00000000 427.00000000  18.00000000   0.04044944
210.00000000 393.00000000   2.00000000   0.00506329
211.00000000 326.00000000  22.00000000   0.06321839
212.00000000 379.00000000  27.00000000   0.06650246
213.00000000 279.00000000 -13.00000000  -0.04887218
214.00000000 347.00000000  40.00000000   0.10335917
215.00000000 384.00000000  34.00000000   0.08133971
216.00000000 303.00000000  62.00000000   0.16986301
217.00000000 348.00000000  -9.00000000  -0.02654867
218.00000000 346.00000000   1.00000000   0.00288184
219.00000000 295.00000000  60.00000000   0.16901408
220.00000000 311.00000000  -9.00000000  -0.02980132
221.00000000 430.00000000 -16.00000000  -0.03864734
222.00000000 318.00000000  18.00000000   0.05357143
223.00000000 361.00000000  22.00000000   0.05744125
224.00000000 365.00000000  28.00000000   0.07124682
225.00000000 392.00000000 -21.00000000  -0.05660377
226.00000000 341.00000000   3.00000000   0.00872093
227.00000000 323.00000000   7.00000000   0.02121212
228.00000000 313.00000000  -8.00000000  -0.02622951
229.00000000 392.00000000  44.00000000   0.10091743
230.00000000 409.00000000 -17.00000000  -0.04336735
231.00000000 391.00000000  25.00000000   0.06009615
232.00000000 335.00000000  14.00000000   0.04011461
233.00000000 392.00000000  27.00000000   0.06443914
234.00000000 389.00000000   5.00000000   0.01269036
235.00000000 391.00000000  10.00000000   0.02493766
236.00000000 346.00000000 -35.00000000  -0.11254019
237.00000000 387.00000000   7.00000000   0.01776650
238.00000000 381.00000000 -56.00000000  -0.17230769
239.00000000 300.00000000  45.00000000   0.13043478
240.00000000 281.00000000  17.00000000   0.05704698
241.00000000 304.00000000  13.00000000   0.04100946
242.00000000 360.00000000  18.00000000   0.04761905
243.00000000 397.00000000   1.00000000   0.00251256
244.00000000 327.00000000 -14.00000000  -0.04472843
245.00000000 329.00000000 -34.00000000  -0.11525424
246.00000000 336.00000000  45.00000000   0.11811024
247.00000000 325.00000000 -30.00000000  -0.10169492
248.00000000 423.00000000  -8.00000000  -0.01927711
249.00000000 343.00000000   4.00000000   0.01152738
250.00000000 369.00000000   0.00000000   0.00000000
251.00000000 297.00000000 -16.00000000  -0.05693950
252.00000000 353.00000000 -36.00000000  -0.11356467
253.00000000 377.00000000  24.00000000   0.05985037
254.00000000 337.00000000   3.00000000   0.00882353
255.00000000 278.00000000  36.00000000   0.11464968
256.00000000 384.00000000  12.00000000   0.03030303
257.00000000 397.00000000 -25.00000000  -0.06720430
258.00000000 289.00000000 -10.00000000  -0.03584229
259.00000000 282.00000000  -7.00000000  -0.02545455
260.00000000 469.00000000 -19.00000000  -0.04222222
261.00000000 320.00000000 -26.00000000  -0.08843537
262.00000000 320.00000000  19.00000000   0.05604720
263.00000000 271.00000000 -35.00000000  -0.14830508
264.00000000 331.00000000 -24.00000000  -0.07817590
265.00000000 303.00000000   6.00000000   0.01941748
266.00000000 418.00000000  27.00000000   0.06067416
267.00000000 385.00000000  -4.00000000  -0.01049869
268.00000000 408.00000000  14.00000000   0.03317536
269.00000000 299.00000000  19.00000000   0.05974843
270.00000000 370.00000000 -43.00000000  -0.13149847
271.00000000 289.00000000  16.00000000   0.05245902
272.00000000 357.00000000  24.00000000   0.06299213
273.00000000 259.00000000  53.00000000   0.16987179
274.00000000 307.00000000  25.00000000   0.07530120
275.00000000 333.00000000  34.00000000   0.09264305
276.00000000 383.00000000   8.00000000   0.02046036
277.00000000 296.00000000 -11.00000000  -0.03859649
278.00000000 390.00000000  22.00000000   0.05339806
279.00000000 330.00000000   2.00000000   0.00602410
280.00000000 290.00000000  32.00000000   0.09937888
281.00000000 352.00000000  -3.00000000  -0.00859599
282.00000000 336.00000000 -20.00000000  -0.06329114
283.00000000 358.00000000   6.00000000   0.01648352
284.00000000 410.00000000 -37.00000000  -0.09919571
285.00000000 368.00000000   3.00000000   0.00808625
286.00000000 357.00000000  25.00000000   0.06544503
287.00000000 371.00000000  -8.00000000  -0.02203857
288.00000000 359.00000000   7.00000000   0.01912568
289.00000000 394.00000000  -8.00000000  -0.02072539
290.00000000 375.00000000  10.00000000   0.02597403
291.00000000 375.00000000  61.00000000   0.13990826
292.00000000 365.00000000  27.00000000   0.06887755
293.00000000 322.00000000  -6.00000000  -0.01898734
294.00000000 293.00000000 -19.00000000  -0.06934307
295.00000000 370.00000000  21.00000000   0.05370844
296.00000000 455.00000000  60.00000000   0.11650485
297.00000000 362.00000000 -27.00000000  -0.08059701
298.00000000 290.00000000 -17.00000000  -0.06227106
299.00000000 323.00000000   2.00000000   0.00615385
300.00000000 437.00000000  25.00000000   0.05411255
301.00000000 292.00000000   6.00000000   0.02013423
302.00000000 393.00000000 -13.00000000  -0.03421053
303.00000000 431.00000000   1.00000000   0.00231481
304.00000000 430.00000000  30.00000000   0.06521739
305.00000000 410.00000000  33.00000000   0.07449210
306.00000000 383.00000000  -9.00000000  -0.02406417
307.00000000 408.00000000  19.00000000   0.04449649
308.00000000 359.00000000  60.00000000   0.14319809
309.00000000 340.00000000 -30.00000000  -0.09677419
310.00000000 437.00000000   1.00000000   0.00228311
311.00000000 385.00000000  11.00000000   0.02777778
312.00000000 546.00000000  42.00000000   0.07142857
313.00000000 442.00000000   0.00000000   0.00000000
314.00000000 448.00000000  18.00000000   0.03862661
315.00000000 342.00000000 -20.00000000  -0.06211180
316.00000000 398.00000000 -15.00000000  -0.03916449
317.00000000 363.00000000  -8.00000000  -0.02253521
318.00000000 361.00000000  37.00000000   0.09296482
319.00000000 391.00000000  23.00000000   0.05555556
320.00000000 459.00000000   8.00000000   0.01713062
321.00000000 393.00000000 -12.00000000  -0.03149606
322.00000000 388.00000000 -31.00000000  -0.08683473
323.00000000 456.00000000 -11.00000000  -0.02471910
324.00000000 491.00000000   9.00000000   0.01800000
325.00000000 533.00000000  19.00000000   0.03442029
326.00000000 412.00000000   7.00000000   0.01670644
327.00000000 408.00000000  41.00000000   0.09131403
328.00000000 404.00000000 -34.00000000  -0.09189189
329.00000000 403.00000000  40.00000000   0.09029345
330.00000000 442.00000000  12.00000000   0.02643172
331.00000000 403.00000000 -30.00000000  -0.08042895
332.00000000 298.00000000  33.00000000   0.09969789
333.00000000 423.00000000   3.00000000   0.00704225
334.00000000 499.00000000  -8.00000000  -0.01629328
335.00000000 338.00000000   5.00000000   0.01457726
336.00000000 478.00000000  13.00000000   0.02647658
337.00000000 371.00000000  27.00000000   0.06783920
338.00000000 357.00000000  18.00000000   0.04800000
339.00000000 421.00000000   6.00000000   0.01405152
340.00000000 533.00000000 -19.00000000  -0.03696498
341.00000000 480.00000000   0.00000000   0.00000000
342.00000000 468.00000000  -4.00000000  -0.00862069
343.00000000 417.00000000  -6.00000000  -0.01459854
344.00000000 419.00000000 -56.00000000  -0.15426997
345.00000000 331.00000000  10.00000000   0.02932551
346.00000000 367.00000000  -3.00000000  -0.00824176
347.00000000 328.00000000   6.00000000   0.01796407
348.00000000 330.00000000  19.00000000   0.05444126
349.00000000 382.00000000  20.00000000   0.04975124
350.00000000 442.00000000  23.00000000   0.04946237
351.00000000 329.00000000  -8.00000000  -0.02492212
352.00000000 430.00000000  22.00000000   0.04867257
353.00000000 415.00000000 -28.00000000  -0.07235142
354.00000000 407.00000000 -11.00000000  -0.02777778
355.00000000 364.00000000  -3.00000000  -0.00831025
356.00000000 262.00000000 -11.00000000  -0.04382470
357.00000000 424.00000000 -19.00000000  -0.04691358
358.00000000 337.00000000   0.00000000   0.00000000
359.00000000 350.00000000   4.00000000   0.01129944
360.00000000 324.00000000  13.00000000   0.03857567
361.00000000 433.00000000 -21.00000000  -0.05097087
362.00000000 256.00000000 -23.00000000  -0.09871245
363.00000000 302.00000000  76.00000000   0.20105820
364.00000000 372.00000000 -21.00000000  -0.05982906
365.00000000 344.00000000  14.00000000   0.03910615
366.00000000 368.00000000   3.00000000   0.00808625
367.00000000 304.00000000 -30.00000000  -0.10948905
368.00000000 360.00000000  27.00000000   0.06976744
369.00000000 320.00000000 -13.00000000  -0.04234528
370.00000000 330.00000000 -15.00000000  -0.04761905
371.00000000 296.00000000  25.00000000   0.07788162
372.00000000 365.00000000  -5.00000000  -0.01388889
373.00000000 340.00000000   3.00000000   0.00874636
374.00000000 441.00000000  32.00000000   0.06765328
375.00000000 298.00000000  24.00000000   0.07453416
376.00000000 303.00000000  13.00000000   0.04113924
377.00000000 334.00000000  39.00000000   0.10455764
378.00000000 319.00000000  -5.00000000  -0.01592357
379.00000000 446.00000000  29.00000000   0.06105263
380.00000000 376.00000000 -21.00000000  -0.05915493
381.00000000 339.00000000  24.00000000   0.06611570
382.00000000 372.00000000 -23.00000000  -0.06590258
383.00000000 316.00000000  -8.00000000  -0.02597403
384.00000000 299.00000000 -25.00000000  -0.09124088
385.00000000 306.00000000 -31.00000000  -0.11272727
386.00000000 373.00000000   7.00000000   0.01842105
387.00000000 252.00000000  -6.00000000  -0.02439024
388.00000000 250.00000000 -41.00000000  -0.19617225
389.00000000 332.00000000  -6.00000000  -0.01840491
390.00000000 198.00000000 -37.00000000  -0.22981366
391.00000000 282.00000000 -37.00000000  -0.15102041
392.00000000 196.00000000  21.00000000   0.09677419
393.00000000 157.00000000  -7.00000000  -0.04666667
394.00000000 164.00000000  -2.00000000  -0.01234568
395.00000000 422.00000000 -24.00000000  -0.06030151
396.00000000 324.00000000   1.00000000   0.00307692
397.00000000 382.00000000   9.00000000   0.02301790
398.00000000 331.00000000  33.00000000   0.09065934
399.00000000 258.00000000 -20.00000000  -0.08403361
400.00000000 261.00000000 -30.00000000  -0.12987013
401.00000000 171.00000000 -32.00000000  -0.23021583
402.00000000 346.00000000  21.00000000   0.05722071
403.00000000 328.00000000 -20.00000000  -0.06493506
404.00000000 288.00000000 -45.00000000  -0.18518519
405.00000000 432.00000000  -3.00000000  -0.00699301
406.00000000 355.00000000  -1.00000000  -0.00282486
407.00000000 328.00000000 -20.00000000  -0.06493506
408.00000000 406.00000000 -22.00000000  -0.05729167
409.00000000 395.00000000  -8.00000000  -0.02067183
410.00000000 308.00000000  -6.00000000  -0.01986755
411.00000000 357.00000000   9.00000000   0.02459016
412.00000000 269.00000000  -7.00000000  -0.02671756
413.00000000 301.00000000 -26.00000000  -0.09454545
414.00000000 368.00000000  -9.00000000  -0.02506964
415.00000000 284.00000000 -21.00000000  -0.07984791
416.00000000 363.00000000  36.00000000   0.09022556
417.00000000 254.00000000 -20.00000000  -0.08547009
418.00000000 333.00000000 -21.00000000  -0.06730769
419.00000000 396.00000000 -18.00000000  -0.04761905
420.00000000 279.00000000 -49.00000000  -0.21304348
421.00000000 417.00000000  25.00000000   0.05656109
422.00000000 359.00000000   0.00000000   0.00000000
423.00000000 406.00000000 -38.00000000  -0.10326087
424.00000000 380.00000000 -43.00000000  -0.12759644
425.00000000 394.00000000 -13.00000000  -0.03412073
426.00000000 447.00000000  12.00000000   0.02614379
427.00000000 389.00000000  10.00000000   0.02506266
428.00000000 389.00000000   7.00000000   0.01767677
429.00000000 345.00000000 -43.00000000  -0.14238411
430.00000000 377.00000000 -37.00000000  -0.10882353
431.00000000 347.00000000  23.00000000   0.06216216
432.00000000 169.00000000  -8.00000000  -0.04968944
433.00000000 322.00000000 -17.00000000  -0.05573770
434.00000000 338.00000000 -13.00000000  -0.04000000
435.00000000 353.00000000  30.00000000   0.07832898
436.00000000 312.00000000  26.00000000   0.07692308
437.00000000 260.00000000 -41.00000000  -0.18721461
438.00000000 405.00000000  -6.00000000  -0.01503759
439.00000000 335.00000000  57.00000000   0.14540816
440.00000000 354.00000000 -13.00000000  -0.03812317
441.00000000 486.00000000   0.00000000   0.00000000
442.00000000 410.00000000 -25.00000000  -0.06493506
443.00000000 317.00000000   3.00000000   0.00937500
444.00000000 404.00000000 -12.00000000  -0.03061224
445.00000000 445.00000000  13.00000000   0.02838428
446.00000000 333.00000000 -13.00000000  -0.04062500
447.00000000 383.00000000  -9.00000000  -0.02406417
448.00000000 375.00000000  -3.00000000  -0.00806452
449.00000000 331.00000000  -7.00000000  -0.02160494
450.00000000 376.00000000  31.00000000   0.07616708
451.00000000 331.00000000  -4.00000000  -0.01223242
452.00000000 322.00000000 -45.00000000  -0.16245487
453.00000000 287.00000000 -20.00000000  -0.07490637
454.00000000 242.00000000 -18.00000000  -0.08035714
455.00000000 407.00000000  22.00000000   0.05128205
456.00000000 392.00000000 -24.00000000  -0.06521739
457.00000000 379.00000000 -15.00000000  -0.04120879
458.00000000 341.00000000  -8.00000000  -0.02402402
459.00000000 357.00000000 -29.00000000  -0.08841463
460.00000000 356.00000000 -19.00000000  -0.05637982
461.00000000 370.00000000   7.00000000   0.01856764
462.00000000 386.00000000 -31.00000000  -0.08732394
463.00000000 390.00000000 -18.00000000  -0.04838710
464.00000000 290.00000000  11.00000000   0.03654485
465.00000000 336.00000000 -28.00000000  -0.09090909
466.00000000 397.00000000  37.00000000   0.08525346
467.00000000 321.00000000  18.00000000   0.05309735
468.00000000 359.00000000  -1.00000000  -0.00279330
469.00000000 327.00000000  36.00000000   0.09917355
470.00000000 292.00000000 -26.00000000  -0.09774436
471.00000000 350.00000000  14.00000000   0.03846154
472.00000000 316.00000000   1.00000000   0.00315457
473.00000000 398.00000000  30.00000000   0.07009346
474.00000000 309.00000000 -23.00000000  -0.08041958
475.00000000 447.00000000  -6.00000000  -0.01360544
476.00000000 367.00000000 -15.00000000  -0.04261364
477.00000000 453.00000000 -26.00000000  -0.06088993
478.00000000 351.00000000   9.00000000   0.02500000
479.00000000 259.00000000 -10.00000000  -0.04016064
480.00000000 272.00000000 -28.00000000  -0.11475410
481.00000000 392.00000000 -53.00000000  -0.15634218
482.00000000 270.00000000 -11.00000000  -0.04247104
483.00000000 275.00000000   5.00000000   0.01785714
484.00000000 309.00000000 -13.00000000  -0.04391892
485.00000000 410.00000000 -25.00000000  -0.06493506
486.00000000 370.00000000  -8.00000000  -0.02209945
487.00000000 290.00000000 -20.00000000  -0.07407407
488.00000000 367.00000000 -14.00000000  -0.03966006
489.00000000 267.00000000   9.00000000   0.03260870
490.00000000 282.00000000  -5.00000000  -0.01805054
491.00000000 256.00000000  -7.00000000  -0.02811245
492.00000000 297.00000000 -41.00000000  -0.16015625
493.00000000 299.00000000 -30.00000000  -0.11152416
494.00000000 400.00000000  14.00000000   0.03381643
495.00000000 359.00000000  -3.00000000  -0.00842697
496.00000000 337.00000000  -3.00000000  -0.00898204
497.00000000 307.00000000   9.00000000   0.02848101
498.00000000 297.00000000  -4.00000000  -0.01365188
499.00000000 416.00000000 -37.00000000  -0.09762533
500.00000000 352.00000000  14.00000000   0.03825137
