# Supplementary material for: Ubiquitin transfer by a RING E3 ligase occurs from a closed E2~ubiquitin conformation
Source: Nat Commun. 2020 Jun 5;11:2846. doi: 10.1038/s41467-020-16666-y (PMC7275055; doi:10.1038/s41467-020-16666-y)
Supplement: Supplementary file 4 — Source Data [file 41467_2020_16666_MOESM4_ESM.zip › Source_Data/Figures/Figure_5/Figure_5a/ASCII_NoRNF4/16_268with_fret.dat]

 30.00000000  45.00000000 220.00000000   0.83018868
 31.00000000 118.00000000 163.00000000   0.58007117
 32.00000000 -27.00000000 235.00000000   1.12980769
 33.00000000  34.00000000 226.00000000   0.86923077
 34.00000000  -6.00000000 207.00000000   1.02985075
 35.00000000  33.00000000 209.00000000   0.86363636
 36.00000000   5.00000000 204.00000000   0.97607656
 37.00000000  62.00000000 246.00000000   0.79870130
 38.00000000  15.00000000 213.00000000   0.93421053
 39.00000000  48.00000000 168.00000000   0.77777778
 40.00000000  81.00000000 188.00000000   0.69888476
 41.00000000 -29.00000000 224.00000000   1.14871795
 42.00000000  69.00000000 155.00000000   0.69196429
 43.00000000  44.00000000 214.00000000   0.82945736
 44.00000000  43.00000000 226.00000000   0.84014870
 45.00000000  13.00000000 186.00000000   0.93467337
 46.00000000 -17.00000000 255.00000000   1.07142857
 47.00000000 124.00000000 189.00000000   0.60383387
 48.00000000  47.00000000 206.00000000   0.81422925
 49.00000000 142.00000000 177.00000000   0.55485893
 50.00000000  17.00000000 285.00000000   0.94370861
 51.00000000  44.00000000 218.00000000   0.83206107
 52.00000000  81.00000000 184.00000000   0.69433962
 53.00000000  27.00000000 226.00000000   0.89328063
 54.00000000  88.00000000 206.00000000   0.70068027
 55.00000000  11.00000000 175.00000000   0.94086022
 56.00000000  15.00000000 159.00000000   0.91379310
 57.00000000  93.00000000 172.00000000   0.64905660
 58.00000000   8.00000000 215.00000000   0.96412556
 59.00000000  -5.00000000 234.00000000   1.02183406
 60.00000000  57.00000000 199.00000000   0.77734375
 61.00000000  38.00000000 215.00000000   0.84980237
 62.00000000 -14.00000000 190.00000000   1.07954545
 63.00000000  53.00000000 161.00000000   0.75233645
 64.00000000  97.00000000 207.00000000   0.68092105
 65.00000000  48.00000000 160.00000000   0.76923077
 66.00000000  53.00000000 219.00000000   0.80514706
 67.00000000  22.00000000 198.00000000   0.90000000
 68.00000000  28.00000000 165.00000000   0.85492228
 69.00000000  51.00000000 190.00000000   0.78838174
 70.00000000  88.00000000 191.00000000   0.68458781
 71.00000000 120.00000000 233.00000000   0.66005666
 72.00000000  49.00000000 167.00000000   0.77314815
 73.00000000  -6.00000000 207.00000000   1.02985075
 74.00000000  76.00000000 181.00000000   0.70428016
 75.00000000  49.00000000 194.00000000   0.79835391
 76.00000000  31.00000000 158.00000000   0.83597884
 77.00000000  83.00000000 204.00000000   0.71080139
 78.00000000 -11.00000000 132.00000000   1.09090909
 79.00000000  51.00000000 182.00000000   0.78111588
 80.00000000 -11.00000000 180.00000000   1.06508876
 81.00000000  42.00000000 181.00000000   0.81165919
 82.00000000  90.00000000 200.00000000   0.68965517
 83.00000000  12.00000000 104.00000000   0.89655172
 84.00000000  53.00000000 219.00000000   0.80514706
 85.00000000  25.00000000 205.00000000   0.89130435
 86.00000000  60.00000000 246.00000000   0.80392157
 87.00000000  87.00000000 166.00000000   0.65612648
 88.00000000 126.00000000 158.00000000   0.55633803
 89.00000000  68.00000000 138.00000000   0.66990291
 90.00000000  94.00000000 187.00000000   0.66548043
 91.00000000  35.00000000 210.00000000   0.85714286
 92.00000000  89.00000000 254.00000000   0.74052478
 93.00000000  54.00000000 276.00000000   0.83636364
 94.00000000  86.00000000 127.00000000   0.59624413
 95.00000000  34.00000000 196.00000000   0.85217391
 96.00000000  66.00000000 166.00000000   0.71551724
 97.00000000  20.00000000 190.00000000   0.90476190
 98.00000000 106.00000000 201.00000000   0.65472313
 99.00000000  23.00000000 199.00000000   0.89639640
100.00000000  78.00000000 122.00000000   0.61000000
101.00000000  85.00000000  95.00000000   0.52777778
102.00000000  85.00000000 158.00000000   0.65020576
103.00000000 112.00000000 165.00000000   0.59566787
104.00000000  52.00000000 180.00000000   0.77586207
105.00000000  54.00000000 114.00000000   0.67857143
106.00000000   8.00000000 160.00000000   0.95238095
107.00000000  51.00000000 147.00000000   0.74242424
108.00000000  56.00000000 157.00000000   0.73708920
109.00000000 142.00000000 189.00000000   0.57099698
110.00000000  81.00000000 174.00000000   0.68235294
111.00000000 118.00000000 147.00000000   0.55471698
112.00000000  55.00000000 113.00000000   0.67261905
113.00000000  41.00000000 113.00000000   0.73376623
114.00000000  71.00000000 168.00000000   0.70292887
115.00000000  45.00000000 154.00000000   0.77386935
116.00000000 109.00000000 107.00000000   0.49537037
117.00000000  94.00000000 169.00000000   0.64258555
118.00000000  14.00000000 184.00000000   0.92929293
119.00000000   6.00000000 152.00000000   0.96202532
120.00000000  76.00000000 136.00000000   0.64150943
121.00000000  94.00000000 136.00000000   0.59130435
122.00000000  47.00000000 170.00000000   0.78341014
123.00000000  86.00000000 183.00000000   0.68029740
124.00000000  63.00000000 190.00000000   0.75098814
125.00000000  46.00000000 212.00000000   0.82170543
126.00000000  82.00000000 158.00000000   0.65833333
127.00000000  42.00000000 144.00000000   0.77419355
128.00000000  28.00000000 167.00000000   0.85641026
129.00000000  49.00000000 152.00000000   0.75621891
130.00000000  72.00000000 224.00000000   0.75675676
131.00000000  38.00000000  90.00000000   0.70312500
132.00000000 102.00000000 202.00000000   0.66447368
133.00000000  75.00000000 167.00000000   0.69008264
134.00000000  95.00000000 176.00000000   0.64944649
135.00000000  67.00000000 143.00000000   0.68095238
136.00000000  -3.00000000 165.00000000   1.01851852
137.00000000  52.00000000 201.00000000   0.79446640
138.00000000  87.00000000 173.00000000   0.66538462
139.00000000  61.00000000 195.00000000   0.76171875
140.00000000  29.00000000 155.00000000   0.84239130
141.00000000  91.00000000 183.00000000   0.66788321
142.00000000  71.00000000 189.00000000   0.72692308
143.00000000   4.00000000 150.00000000   0.97402597
144.00000000  24.00000000 131.00000000   0.84516129
145.00000000  44.00000000 168.00000000   0.79245283
146.00000000  -4.00000000 132.00000000   1.03125000
147.00000000  43.00000000 156.00000000   0.78391960
148.00000000  38.00000000 170.00000000   0.81730769
149.00000000  98.00000000 143.00000000   0.59336100
150.00000000  78.00000000 207.00000000   0.72631579
151.00000000 104.00000000 188.00000000   0.64383562
152.00000000  26.00000000 225.00000000   0.89641434
153.00000000  87.00000000 168.00000000   0.65882353
154.00000000  78.00000000 179.00000000   0.69649805
155.00000000  58.00000000 172.00000000   0.74782609
156.00000000  65.00000000 216.00000000   0.76868327
157.00000000 102.00000000 166.00000000   0.61940299
158.00000000  53.00000000 155.00000000   0.74519231
159.00000000  73.00000000 167.00000000   0.69583333
160.00000000  77.00000000 204.00000000   0.72597865
161.00000000  57.00000000 160.00000000   0.73732719
162.00000000   3.00000000 129.00000000   0.97727273
163.00000000  75.00000000 148.00000000   0.66367713
164.00000000  28.00000000 173.00000000   0.86069652
165.00000000  65.00000000 118.00000000   0.64480874
166.00000000  61.00000000 171.00000000   0.73706897
167.00000000 100.00000000 155.00000000   0.60784314
168.00000000  26.00000000 184.00000000   0.87619048
169.00000000  85.00000000 214.00000000   0.71571906
170.00000000  35.00000000 194.00000000   0.84716157
171.00000000  49.00000000 166.00000000   0.77209302
172.00000000  27.00000000 172.00000000   0.86432161
173.00000000  93.00000000 212.00000000   0.69508197
174.00000000  64.00000000 131.00000000   0.67179487
175.00000000 117.00000000 176.00000000   0.60068259
176.00000000  41.00000000 120.00000000   0.74534161
177.00000000  30.00000000 145.00000000   0.82857143
178.00000000  33.00000000 170.00000000   0.83743842
179.00000000  67.00000000 195.00000000   0.74427481
180.00000000 138.00000000 121.00000000   0.46718147
181.00000000  38.00000000 230.00000000   0.85820896
182.00000000  81.00000000 204.00000000   0.71578947
183.00000000   2.00000000 242.00000000   0.99180328
184.00000000  79.00000000 143.00000000   0.64414414
185.00000000  77.00000000 168.00000000   0.68571429
186.00000000   5.00000000 182.00000000   0.97326203
187.00000000  52.00000000 133.00000000   0.71891892
188.00000000 113.00000000 180.00000000   0.61433447
189.00000000  36.00000000 159.00000000   0.81538462
190.00000000  58.00000000 104.00000000   0.64197531
191.00000000  95.00000000 126.00000000   0.57013575
192.00000000  69.00000000 179.00000000   0.72177419
193.00000000  28.00000000 189.00000000   0.87096774
194.00000000  45.00000000 174.00000000   0.79452055
195.00000000  61.00000000 178.00000000   0.74476987
196.00000000  41.00000000 141.00000000   0.77472527
197.00000000  44.00000000 171.00000000   0.79534884
198.00000000  44.00000000 187.00000000   0.80952381
199.00000000  64.00000000 132.00000000   0.67346939
200.00000000 105.00000000  91.00000000   0.46428571
201.00000000  74.00000000 190.00000000   0.71969697
202.00000000  98.00000000 183.00000000   0.65124555
203.00000000  94.00000000 123.00000000   0.56682028
204.00000000  39.00000000 139.00000000   0.78089888
205.00000000  85.00000000 135.00000000   0.61363636
206.00000000 146.00000000 162.00000000   0.52597403
207.00000000  81.00000000 189.00000000   0.70000000
208.00000000 114.00000000 204.00000000   0.64150943
209.00000000  34.00000000 165.00000000   0.82914573
210.00000000  64.00000000 226.00000000   0.77931034
211.00000000  65.00000000 136.00000000   0.67661692
212.00000000  80.00000000 135.00000000   0.62790698
213.00000000  17.00000000 188.00000000   0.91707317
214.00000000  52.00000000 181.00000000   0.77682403
215.00000000  93.00000000 128.00000000   0.57918552
216.00000000  50.00000000 164.00000000   0.76635514
217.00000000  37.00000000 224.00000000   0.85823755
218.00000000  51.00000000 131.00000000   0.71978022
219.00000000 124.00000000 117.00000000   0.48547718
220.00000000  25.00000000  78.00000000   0.75728155
221.00000000 142.00000000 143.00000000   0.50175439
222.00000000  30.00000000 103.00000000   0.77443609
223.00000000  27.00000000 181.00000000   0.87019231
224.00000000 101.00000000 189.00000000   0.65172414
225.00000000  67.00000000 113.00000000   0.62777778
226.00000000  48.00000000 299.00000000   0.86167147
227.00000000  40.00000000 164.00000000   0.80392157
228.00000000  53.00000000 184.00000000   0.77637131
229.00000000   1.00000000 194.00000000   0.99487179
230.00000000  72.00000000 124.00000000   0.63265306
231.00000000  79.00000000 141.00000000   0.64090909
232.00000000  71.00000000 145.00000000   0.67129630
233.00000000  32.00000000 181.00000000   0.84976526
234.00000000 114.00000000 184.00000000   0.61744966
235.00000000 109.00000000 186.00000000   0.63050847
236.00000000  90.00000000 160.00000000   0.64000000
237.00000000  21.00000000 215.00000000   0.91101695
238.00000000  80.00000000  99.00000000   0.55307263
239.00000000  47.00000000 153.00000000   0.76500000
240.00000000  52.00000000 212.00000000   0.80303030
241.00000000  36.00000000 136.00000000   0.79069767
242.00000000  26.00000000 192.00000000   0.88073394
243.00000000  73.00000000 154.00000000   0.67841410
244.00000000 -13.00000000 153.00000000   1.09285714
245.00000000  25.00000000 147.00000000   0.85465116
246.00000000  69.00000000 185.00000000   0.72834646
247.00000000  66.00000000 153.00000000   0.69863014
248.00000000  62.00000000 213.00000000   0.77454545
249.00000000  90.00000000 112.00000000   0.55445545
250.00000000  81.00000000  96.00000000   0.54237288
251.00000000  48.00000000 147.00000000   0.75384615
252.00000000  55.00000000 184.00000000   0.76987448
253.00000000  31.00000000 173.00000000   0.84803922
254.00000000 138.00000000 160.00000000   0.53691275
255.00000000  83.00000000 189.00000000   0.69485294
256.00000000 140.00000000 213.00000000   0.60339943
257.00000000  90.00000000 199.00000000   0.68858131
258.00000000  55.00000000 171.00000000   0.75663717
259.00000000  72.00000000 182.00000000   0.71653543
260.00000000  13.00000000 139.00000000   0.91447368
261.00000000  48.00000000 122.00000000   0.71764706
262.00000000  58.00000000 196.00000000   0.77165354
263.00000000  57.00000000 186.00000000   0.76543210
264.00000000  81.00000000 173.00000000   0.68110236
265.00000000  32.00000000 123.00000000   0.79354839
266.00000000  87.00000000  92.00000000   0.51396648
267.00000000  66.00000000 127.00000000   0.65803109
268.00000000  34.00000000 152.00000000   0.81720430
269.00000000  57.00000000 119.00000000   0.67613636
270.00000000  29.00000000 110.00000000   0.79136691
271.00000000 133.00000000 201.00000000   0.60179641
272.00000000 442.00000000  16.00000000   0.03493450
273.00000000 390.00000000 -37.00000000  -0.10481586
274.00000000 335.00000000 -26.00000000  -0.08414239
275.00000000 395.00000000 -15.00000000  -0.03947368
276.00000000 462.00000000  -3.00000000  -0.00653595
277.00000000 462.00000000  -6.00000000  -0.01315789
278.00000000 392.00000000 -15.00000000  -0.03978780
279.00000000 404.00000000  33.00000000   0.07551487
280.00000000 498.00000000 -43.00000000  -0.09450549
281.00000000 421.00000000  -6.00000000  -0.01445783
282.00000000 451.00000000  36.00000000   0.07392197
283.00000000 409.00000000  -9.00000000  -0.02250000
284.00000000 458.00000000 -36.00000000  -0.08530806
285.00000000 518.00000000  -2.00000000  -0.00387597
286.00000000 419.00000000   3.00000000   0.00710900
287.00000000 392.00000000 -22.00000000  -0.05945946
288.00000000 358.00000000 -39.00000000  -0.12225705
289.00000000 385.00000000  26.00000000   0.06326034
290.00000000 438.00000000  -3.00000000  -0.00689655
291.00000000 475.00000000 -21.00000000  -0.04625551
292.00000000 460.00000000  -4.00000000  -0.00877193
293.00000000 509.00000000  -6.00000000  -0.01192843
294.00000000 401.00000000 -29.00000000  -0.07795699
295.00000000 528.00000000 -17.00000000  -0.03326810
296.00000000 456.00000000  -6.00000000  -0.01333333
297.00000000 396.00000000  18.00000000   0.04347826
298.00000000 446.00000000   0.00000000   0.00000000
299.00000000 489.00000000 -47.00000000  -0.10633484
300.00000000 384.00000000  12.00000000   0.03030303
301.00000000 331.00000000 -44.00000000  -0.15331010
302.00000000 396.00000000   9.00000000   0.02222222
303.00000000 422.00000000  14.00000000   0.03211009
304.00000000 385.00000000  16.00000000   0.03990025
305.00000000 296.00000000   3.00000000   0.01003344
306.00000000 445.00000000  -6.00000000  -0.01366743
307.00000000 450.00000000 -29.00000000  -0.06888361
308.00000000 468.00000000 -22.00000000  -0.04932735
309.00000000 450.00000000  61.00000000   0.11937378
310.00000000 453.00000000 -12.00000000  -0.02721088
311.00000000 409.00000000  11.00000000   0.02619048
312.00000000 478.00000000  19.00000000   0.03822938
313.00000000 463.00000000   8.00000000   0.01698514
314.00000000 403.00000000 -37.00000000  -0.10109290
315.00000000 462.00000000  -1.00000000  -0.00216920
316.00000000 423.00000000  34.00000000   0.07439825
317.00000000 394.00000000 -11.00000000  -0.02872063
318.00000000 420.00000000  -7.00000000  -0.01694915
319.00000000 387.00000000 -23.00000000  -0.06318681
320.00000000 414.00000000  29.00000000   0.06546275
321.00000000 488.00000000 -14.00000000  -0.02953586
322.00000000 510.00000000  -5.00000000  -0.00990099
323.00000000 364.00000000 -13.00000000  -0.03703704
324.00000000 459.00000000  -7.00000000  -0.01548673
325.00000000 374.00000000 -10.00000000  -0.02747253
326.00000000 475.00000000  12.00000000   0.02464066
327.00000000 407.00000000 -48.00000000  -0.13370474
328.00000000 338.00000000  -1.00000000  -0.00296736
329.00000000 315.00000000 -57.00000000  -0.22093023
330.00000000 420.00000000  32.00000000   0.07079646
331.00000000 442.00000000   0.00000000   0.00000000
332.00000000 294.00000000   1.00000000   0.00338983
333.00000000 406.00000000   0.00000000   0.00000000
334.00000000 482.00000000 -19.00000000  -0.04103672
335.00000000 406.00000000   7.00000000   0.01694915
336.00000000 430.00000000  -7.00000000  -0.01654846
337.00000000 420.00000000 -12.00000000  -0.02941176
338.00000000 420.00000000 -29.00000000  -0.07416880
339.00000000 383.00000000  18.00000000   0.04488778
340.00000000 394.00000000 -59.00000000  -0.17611940
341.00000000 447.00000000 -13.00000000  -0.02995392
342.00000000 375.00000000 -28.00000000  -0.08069164
343.00000000 392.00000000 -10.00000000  -0.02617801
344.00000000 433.00000000  36.00000000   0.07675906
345.00000000 433.00000000 -52.00000000  -0.13648294
346.00000000 385.00000000 -17.00000000  -0.04619565
347.00000000 433.00000000 -21.00000000  -0.05097087
348.00000000 402.00000000 -20.00000000  -0.05235602
349.00000000 416.00000000 -14.00000000  -0.03482587
350.00000000 464.00000000   1.00000000   0.00215054
351.00000000 405.00000000 -26.00000000  -0.06860158
352.00000000 402.00000000 -34.00000000  -0.09239130
353.00000000 474.00000000  14.00000000   0.02868852
354.00000000 344.00000000   9.00000000   0.02549575
355.00000000 405.00000000 -17.00000000  -0.04381443
356.00000000 365.00000000 -20.00000000  -0.05797101
357.00000000 441.00000000  26.00000000   0.05567452
358.00000000 431.00000000 -16.00000000  -0.03855422
359.00000000 365.00000000 -22.00000000  -0.06413994
360.00000000 473.00000000 -16.00000000  -0.03501094
361.00000000 317.00000000  -1.00000000  -0.00316456
362.00000000 468.00000000 -14.00000000  -0.03083700
363.00000000 474.00000000 -27.00000000  -0.06040268
364.00000000 422.00000000 -52.00000000  -0.14054054
365.00000000 488.00000000 -12.00000000  -0.02521008
366.00000000 408.00000000  -2.00000000  -0.00492611
367.00000000 416.00000000  -3.00000000  -0.00726392
368.00000000 357.00000000 -26.00000000  -0.07854985
369.00000000 453.00000000 -27.00000000  -0.06338028
370.00000000 431.00000000 -18.00000000  -0.04358354
371.00000000 379.00000000  -3.00000000  -0.00797872
372.00000000 393.00000000 -58.00000000  -0.17313433
373.00000000 467.00000000 -18.00000000  -0.04008909
374.00000000 351.00000000 -19.00000000  -0.05722892
375.00000000 399.00000000  -7.00000000  -0.01785714
376.00000000 459.00000000 -22.00000000  -0.05034325
377.00000000 394.00000000  37.00000000   0.08584687
378.00000000 464.00000000  -6.00000000  -0.01310044
379.00000000 461.00000000   2.00000000   0.00431965
380.00000000 511.00000000 -14.00000000  -0.02816901
381.00000000 546.00000000 -13.00000000  -0.02439024
382.00000000 384.00000000  -4.00000000  -0.01052632
383.00000000 471.00000000 -49.00000000  -0.11611374
384.00000000 512.00000000  -8.00000000  -0.01587302
385.00000000 414.00000000 -14.00000000  -0.03500000
386.00000000 464.00000000 -12.00000000  -0.02654867
387.00000000 392.00000000 -35.00000000  -0.09803922
388.00000000 368.00000000  -7.00000000  -0.01939058
389.00000000 367.00000000 -13.00000000  -0.03672316
390.00000000 589.00000000  -9.00000000  -0.01551724
391.00000000 455.00000000 -25.00000000  -0.05813953
392.00000000 380.00000000  -8.00000000  -0.02150538
393.00000000 414.00000000 -14.00000000  -0.03500000
394.00000000 478.00000000 -46.00000000  -0.10648148
395.00000000 429.00000000  -9.00000000  -0.02142857
396.00000000 390.00000000  27.00000000   0.06474820
397.00000000 332.00000000 -28.00000000  -0.09210526
398.00000000 372.00000000  -2.00000000  -0.00540541
399.00000000 453.00000000 -38.00000000  -0.09156627
400.00000000 509.00000000 -30.00000000  -0.06263048
401.00000000 497.00000000  30.00000000   0.05692600
402.00000000 371.00000000 -37.00000000  -0.11077844
403.00000000 256.00000000  21.00000000   0.07581227
404.00000000 368.00000000 -14.00000000  -0.03954802
405.00000000 410.00000000 -30.00000000  -0.07894737
406.00000000 443.00000000 -29.00000000  -0.07004831
407.00000000 382.00000000 -38.00000000  -0.11046512
408.00000000 482.00000000 -52.00000000  -0.12093023
409.00000000 247.00000000  12.00000000   0.04633205
410.00000000 453.00000000 -47.00000000  -0.11576355
411.00000000 345.00000000  -5.00000000  -0.01470588
412.00000000 398.00000000 -15.00000000  -0.03916449
413.00000000 380.00000000  12.00000000   0.03061224
414.00000000 535.00000000   4.00000000   0.00742115
415.00000000 412.00000000  43.00000000   0.09450549
416.00000000 419.00000000 -20.00000000  -0.05012531
417.00000000 456.00000000 -35.00000000  -0.08313539
418.00000000 365.00000000 -15.00000000  -0.04285714
419.00000000 392.00000000  23.00000000   0.05542169
420.00000000 368.00000000 -39.00000000  -0.11854103
421.00000000 453.00000000 -44.00000000  -0.10757946
422.00000000 405.00000000 -51.00000000  -0.14406780
423.00000000 497.00000000 -29.00000000  -0.06196581
424.00000000 429.00000000  -5.00000000  -0.01179245
425.00000000 435.00000000 -27.00000000  -0.06617647
426.00000000 354.00000000  -8.00000000  -0.02312139
427.00000000 175.00000000 -22.00000000  -0.14379085
428.00000000  -1.00000000 -67.00000000   0.98529412
429.00000000 -46.00000000 -72.00000000   0.61016949
430.00000000  39.00000000 -76.00000000   2.05405405
431.00000000 -15.00000000 -15.00000000   0.50000000
432.00000000  75.00000000 -72.00000000 -24.00000000
433.00000000  58.00000000  -6.00000000  -0.11538462
434.00000000 -10.00000000 -65.00000000   0.86666667
435.00000000 -20.00000000 -86.00000000   0.81132075
436.00000000  26.00000000 -62.00000000   1.72222222
437.00000000  32.00000000 -53.00000000   2.52380952
438.00000000  59.00000000 -36.00000000  -1.56521739
439.00000000 -11.00000000 -54.00000000   0.83076923
440.00000000  59.00000000 -61.00000000  30.50000000
441.00000000  52.00000000 -44.00000000  -5.50000000
442.00000000 -36.00000000 -51.00000000   0.58620690
443.00000000 -25.00000000 -47.00000000   0.65277778
444.00000000 -20.00000000 -62.00000000   0.75609756
445.00000000 -14.00000000 -87.00000000   0.86138614
446.00000000  -3.00000000 -80.00000000   0.96385542
447.00000000 -26.00000000 -94.00000000   0.78333333
448.00000000 -19.00000000 -58.00000000   0.75324675
449.00000000  45.00000000 -106.00000000   1.73770492
450.00000000 -19.00000000 -64.00000000   0.77108434
451.00000000  28.00000000 -55.00000000   2.03703704
452.00000000 -16.00000000 -63.00000000   0.79746835
453.00000000  -2.00000000 -67.00000000   0.97101449
454.00000000  39.00000000 -71.00000000   2.21875000
455.00000000 -14.00000000 -45.00000000   0.76271186
456.00000000  13.00000000 -97.00000000   1.15476190
457.00000000  15.00000000 -34.00000000   1.78947368
458.00000000   6.00000000 -88.00000000   1.07317073
459.00000000  -3.00000000 -57.00000000   0.95000000
460.00000000 -12.00000000 -67.00000000   0.84810127
461.00000000 -23.00000000 -89.00000000   0.79464286
462.00000000 -35.00000000 -82.00000000   0.70085470
463.00000000 -18.00000000 -74.00000000   0.80434783
464.00000000  40.00000000 -80.00000000   2.00000000
465.00000000  -5.00000000 -46.00000000   0.90196078
466.00000000   2.00000000 -69.00000000   1.02985075
467.00000000 -15.00000000 -70.00000000   0.82352941
468.00000000 -16.00000000 -97.00000000   0.85840708
469.00000000 -12.00000000 -84.00000000   0.87500000
470.00000000  -6.00000000 -91.00000000   0.93814433
471.00000000 -47.00000000 -47.00000000   0.50000000
472.00000000   4.00000000 -60.00000000   1.07142857
473.00000000  -4.00000000 -45.00000000   0.91836735
474.00000000   0.00000000 -68.00000000   1.00000000
475.00000000  14.00000000 -67.00000000   1.26415094
476.00000000 -40.00000000 -47.00000000   0.54022989
477.00000000 -27.00000000 -59.00000000   0.68604651
478.00000000 -10.00000000 -63.00000000   0.86301370
479.00000000  31.00000000 -23.00000000  -2.87500000
480.00000000  10.00000000 -58.00000000   1.20833333
481.00000000 -24.00000000 -93.00000000   0.79487179
482.00000000   9.00000000 -80.00000000   1.12676056
483.00000000  -1.00000000 -60.00000000   0.98360656
484.00000000 -37.00000000 -46.00000000   0.55421687
485.00000000 -12.00000000 -81.00000000   0.87096774
486.00000000  34.00000000 -80.00000000   1.73913043
487.00000000 -18.00000000 -86.00000000   0.82692308
488.00000000  -7.00000000 -62.00000000   0.89855072
489.00000000  25.00000000 -44.00000000   2.31578947
490.00000000  -1.00000000 -89.00000000   0.98888889
491.00000000 -45.00000000 -54.00000000   0.54545455
492.00000000  -8.00000000 -50.00000000   0.86206897
493.00000000  29.00000000 -83.00000000   1.53703704
494.00000000 -31.00000000 -72.00000000   0.69902913
495.00000000   6.00000000 -62.00000000   1.10714286
496.00000000 -30.00000000 -51.00000000   0.62962963
497.00000000   1.00000000 -41.00000000   1.02500000
498.00000000  -8.00000000 -76.00000000   0.90476190
499.00000000 -31.00000000 -65.00000000   0.67708333
500.00000000  -8.00000000 -80.00000000   0.90909091
