# Supplementary material for: Ubiquitin transfer by a RING E3 ligase occurs from a closed E2~ubiquitin conformation
Source: Nat Commun. 2020 Jun 5;11:2846. doi: 10.1038/s41467-020-16666-y (PMC7275055; doi:10.1038/s41467-020-16666-y)
Supplement: Supplementary file 4 — Source Data [file 41467_2020_16666_MOESM4_ESM.zip › Source_Data/Figures/Figure_5/Figure_5a/ASCII_NoRNF4/16_26with_fret.dat]

 30.00000000 117.00000000 251.00000000   0.68206522
 31.00000000 215.00000000 181.00000000   0.45707071
 32.00000000 200.00000000 258.00000000   0.56331878
 33.00000000 169.00000000 237.00000000   0.58374384
 34.00000000 201.00000000 236.00000000   0.54004577
 35.00000000 164.00000000 254.00000000   0.60765550
 36.00000000 131.00000000 221.00000000   0.62784091
 37.00000000 123.00000000 271.00000000   0.68781726
 38.00000000 143.00000000 247.00000000   0.63333333
 39.00000000 137.00000000 329.00000000   0.70600858
 40.00000000 120.00000000 292.00000000   0.70873786
 41.00000000 128.00000000 234.00000000   0.64640884
 42.00000000 101.00000000 237.00000000   0.70118343
 43.00000000 198.00000000 178.00000000   0.47340426
 44.00000000 161.00000000 241.00000000   0.59950249
 45.00000000 166.00000000 237.00000000   0.58808933
 46.00000000 227.00000000 304.00000000   0.57250471
 47.00000000 147.00000000 303.00000000   0.67333333
 48.00000000 125.00000000 179.00000000   0.58881579
 49.00000000 189.00000000 239.00000000   0.55841121
 50.00000000 264.00000000 224.00000000   0.45901639
 51.00000000 145.00000000 190.00000000   0.56716418
 52.00000000 195.00000000 188.00000000   0.49086162
 53.00000000 199.00000000 249.00000000   0.55580357
 54.00000000 222.00000000 251.00000000   0.53065539
 55.00000000 256.00000000 212.00000000   0.45299145
 56.00000000 185.00000000 256.00000000   0.58049887
 57.00000000 218.00000000 161.00000000   0.42480211
 58.00000000 188.00000000 231.00000000   0.55131265
 59.00000000 215.00000000 202.00000000   0.48441247
 60.00000000 179.00000000 322.00000000   0.64271457
 61.00000000 121.00000000 249.00000000   0.67297297
 62.00000000 240.00000000 226.00000000   0.48497854
 63.00000000 128.00000000 195.00000000   0.60371517
 64.00000000 144.00000000 246.00000000   0.63076923
 65.00000000 261.00000000 234.00000000   0.47272727
 66.00000000 241.00000000 203.00000000   0.45720721
 67.00000000 197.00000000 217.00000000   0.52415459
 68.00000000 173.00000000 264.00000000   0.60411899
 69.00000000 128.00000000 212.00000000   0.62352941
 70.00000000 156.00000000 292.00000000   0.65178571
 71.00000000 215.00000000 206.00000000   0.48931116
 72.00000000 195.00000000 157.00000000   0.44602273
 73.00000000 188.00000000 224.00000000   0.54368932
 74.00000000 166.00000000 175.00000000   0.51319648
 75.00000000 183.00000000 311.00000000   0.62955466
 76.00000000 183.00000000 374.00000000   0.67145422
 77.00000000 224.00000000 272.00000000   0.54838710
 78.00000000 161.00000000 254.00000000   0.61204819
 79.00000000 214.00000000 201.00000000   0.48433735
 80.00000000 161.00000000 284.00000000   0.63820225
 81.00000000 202.00000000 246.00000000   0.54910714
 82.00000000  74.00000000 283.00000000   0.79271709
 83.00000000 190.00000000 207.00000000   0.52141058
 84.00000000 206.00000000 222.00000000   0.51869159
 85.00000000 152.00000000 296.00000000   0.66071429
 86.00000000 182.00000000 313.00000000   0.63232323
 87.00000000 203.00000000 167.00000000   0.45135135
 88.00000000 173.00000000 230.00000000   0.57071960
 89.00000000 145.00000000 222.00000000   0.60490463
 90.00000000 215.00000000 293.00000000   0.57677165
 91.00000000 163.00000000 247.00000000   0.60243902
 92.00000000 158.00000000 244.00000000   0.60696517
 93.00000000 164.00000000 254.00000000   0.60765550
 94.00000000 177.00000000 245.00000000   0.58056872
 95.00000000 209.00000000 195.00000000   0.48267327
 96.00000000 156.00000000 225.00000000   0.59055118
 97.00000000 150.00000000 291.00000000   0.65986395
 98.00000000 187.00000000 241.00000000   0.56308411
 99.00000000 170.00000000 160.00000000   0.48484848
100.00000000 211.00000000 203.00000000   0.49033816
101.00000000 197.00000000 187.00000000   0.48697917
102.00000000 189.00000000 296.00000000   0.61030928
103.00000000 188.00000000 215.00000000   0.53349876
104.00000000 255.00000000 216.00000000   0.45859873
105.00000000 240.00000000 188.00000000   0.43925234
106.00000000 241.00000000 244.00000000   0.50309278
107.00000000 155.00000000 234.00000000   0.60154242
108.00000000 177.00000000 185.00000000   0.51104972
109.00000000 224.00000000 246.00000000   0.52340426
110.00000000 169.00000000 195.00000000   0.53571429
111.00000000 145.00000000 345.00000000   0.70408163
112.00000000 213.00000000 150.00000000   0.41322314
113.00000000 242.00000000 240.00000000   0.49792531
114.00000000 198.00000000 275.00000000   0.58139535
115.00000000 258.00000000 236.00000000   0.47773279
116.00000000 147.00000000 257.00000000   0.63613861
117.00000000 152.00000000 226.00000000   0.59788360
118.00000000 158.00000000 260.00000000   0.62200957
119.00000000 277.00000000 244.00000000   0.46833013
120.00000000 232.00000000 203.00000000   0.46666667
121.00000000 185.00000000 216.00000000   0.53865337
122.00000000 140.00000000 226.00000000   0.61748634
123.00000000 186.00000000 287.00000000   0.60676533
124.00000000 169.00000000 185.00000000   0.52259887
125.00000000 187.00000000 198.00000000   0.51428571
126.00000000 137.00000000 297.00000000   0.68433180
127.00000000 280.00000000 238.00000000   0.45945946
128.00000000 238.00000000 225.00000000   0.48596112
129.00000000 218.00000000 213.00000000   0.49419954
130.00000000 153.00000000 242.00000000   0.61265823
131.00000000 204.00000000 210.00000000   0.50724638
132.00000000 212.00000000 215.00000000   0.50351288
133.00000000 207.00000000 232.00000000   0.52847380
134.00000000 222.00000000 238.00000000   0.51739130
135.00000000 264.00000000 168.00000000   0.38888889
136.00000000 249.00000000 237.00000000   0.48765432
137.00000000 234.00000000 241.00000000   0.50736842
138.00000000 228.00000000 212.00000000   0.48181818
139.00000000 255.00000000 179.00000000   0.41244240
140.00000000 237.00000000 246.00000000   0.50931677
141.00000000 237.00000000 180.00000000   0.43165468
142.00000000 216.00000000 171.00000000   0.44186047
143.00000000 253.00000000 186.00000000   0.42369021
144.00000000 211.00000000 277.00000000   0.56762295
145.00000000 202.00000000 180.00000000   0.47120419
146.00000000 279.00000000 138.00000000   0.33093525
147.00000000 263.00000000 171.00000000   0.39400922
148.00000000 266.00000000 191.00000000   0.41794311
149.00000000 215.00000000 182.00000000   0.45843829
150.00000000 177.00000000 167.00000000   0.48546512
151.00000000 238.00000000 159.00000000   0.40050378
152.00000000 232.00000000 193.00000000   0.45411765
153.00000000 250.00000000 255.00000000   0.50495050
154.00000000 183.00000000 172.00000000   0.48450704
155.00000000 263.00000000 315.00000000   0.54498270
156.00000000 184.00000000 188.00000000   0.50537634
157.00000000 237.00000000 252.00000000   0.51533742
158.00000000 323.00000000 172.00000000   0.34747475
159.00000000 531.00000000 109.00000000   0.17031250
160.00000000 416.00000000 127.00000000   0.23388582
161.00000000 502.00000000 123.00000000   0.19680000
162.00000000 422.00000000 133.00000000   0.23963964
163.00000000 453.00000000 159.00000000   0.25980392
164.00000000 431.00000000 110.00000000   0.20332717
165.00000000 449.00000000 151.00000000   0.25166667
166.00000000 464.00000000 126.00000000   0.21355932
167.00000000 413.00000000 194.00000000   0.31960461
168.00000000 456.00000000 168.00000000   0.26923077
169.00000000 452.00000000 216.00000000   0.32335329
170.00000000 438.00000000 146.00000000   0.25000000
171.00000000 382.00000000 145.00000000   0.27514231
172.00000000 425.00000000 123.00000000   0.22445255
173.00000000 396.00000000 118.00000000   0.22957198
174.00000000 424.00000000 137.00000000   0.24420677
175.00000000 440.00000000  78.00000000   0.15057915
176.00000000 415.00000000  96.00000000   0.18786693
177.00000000 421.00000000 116.00000000   0.21601490
178.00000000 363.00000000 159.00000000   0.30459770
179.00000000 331.00000000 163.00000000   0.32995951
180.00000000 498.00000000  87.00000000   0.14871795
181.00000000 507.00000000 127.00000000   0.20031546
182.00000000 399.00000000  83.00000000   0.17219917
183.00000000 419.00000000 137.00000000   0.24640288
184.00000000 384.00000000 133.00000000   0.25725338
185.00000000 442.00000000 130.00000000   0.22727273
186.00000000 423.00000000 118.00000000   0.21811460
187.00000000 409.00000000 110.00000000   0.21194605
188.00000000 414.00000000 109.00000000   0.20841300
189.00000000 462.00000000 116.00000000   0.20069204
190.00000000 439.00000000 113.00000000   0.20471014
191.00000000 381.00000000  81.00000000   0.17532468
192.00000000 439.00000000 178.00000000   0.28849271
193.00000000 402.00000000  89.00000000   0.18126273
194.00000000 541.00000000  79.00000000   0.12741935
195.00000000 448.00000000  81.00000000   0.15311909
196.00000000 479.00000000 184.00000000   0.27752640
197.00000000 456.00000000 124.00000000   0.21379310
198.00000000 437.00000000 121.00000000   0.21684588
199.00000000 483.00000000 114.00000000   0.19095477
200.00000000 440.00000000 114.00000000   0.20577617
201.00000000 470.00000000  81.00000000   0.14700544
202.00000000 413.00000000 133.00000000   0.24358974
203.00000000 452.00000000 168.00000000   0.27096774
204.00000000 423.00000000 129.00000000   0.23369565
205.00000000 452.00000000 109.00000000   0.19429590
206.00000000 466.00000000 139.00000000   0.22975207
207.00000000 449.00000000 162.00000000   0.26513912
208.00000000 458.00000000 129.00000000   0.21976150
209.00000000 440.00000000 139.00000000   0.24006908
210.00000000 398.00000000 171.00000000   0.30052724
211.00000000 353.00000000 109.00000000   0.23593074
212.00000000 442.00000000 163.00000000   0.26942149
213.00000000 475.00000000 169.00000000   0.26242236
214.00000000 404.00000000 154.00000000   0.27598566
215.00000000 437.00000000 167.00000000   0.27649007
216.00000000 453.00000000 148.00000000   0.24625624
217.00000000 417.00000000 101.00000000   0.19498069
218.00000000 346.00000000 195.00000000   0.36044362
219.00000000 313.00000000 168.00000000   0.34927235
220.00000000 479.00000000 159.00000000   0.24921630
221.00000000 462.00000000 135.00000000   0.22613065
222.00000000 431.00000000  96.00000000   0.18216319
223.00000000 486.00000000 163.00000000   0.25115562
224.00000000 466.00000000 112.00000000   0.19377163
225.00000000 432.00000000 134.00000000   0.23674912
226.00000000 421.00000000 115.00000000   0.21455224
227.00000000 452.00000000 120.00000000   0.20979021
228.00000000 433.00000000 139.00000000   0.24300699
229.00000000 475.00000000 259.00000000   0.35286104
230.00000000 419.00000000 169.00000000   0.28741497
231.00000000 481.00000000 147.00000000   0.23407643
232.00000000 434.00000000 137.00000000   0.23992995
233.00000000 535.00000000 143.00000000   0.21091445
234.00000000 348.00000000 149.00000000   0.29979879
235.00000000 394.00000000 140.00000000   0.26217228
236.00000000 455.00000000 189.00000000   0.29347826
237.00000000 452.00000000  86.00000000   0.15985130
238.00000000 317.00000000 129.00000000   0.28923767
239.00000000 431.00000000 115.00000000   0.21062271
240.00000000 457.00000000 110.00000000   0.19400353
241.00000000 546.00000000 122.00000000   0.18263473
242.00000000 449.00000000 100.00000000   0.18214936
243.00000000 334.00000000 160.00000000   0.32388664
244.00000000 502.00000000 129.00000000   0.20443740
245.00000000 404.00000000  96.00000000   0.19200000
246.00000000 444.00000000  55.00000000   0.11022044
247.00000000 339.00000000 157.00000000   0.31653226
248.00000000 427.00000000 133.00000000   0.23750000
249.00000000 492.00000000 114.00000000   0.18811881
250.00000000 384.00000000 112.00000000   0.22580645
251.00000000 403.00000000  79.00000000   0.16390041
252.00000000 433.00000000 100.00000000   0.18761726
253.00000000 380.00000000 132.00000000   0.25781250
254.00000000 410.00000000  93.00000000   0.18489066
255.00000000 349.00000000  72.00000000   0.17102138
256.00000000 496.00000000 194.00000000   0.28115942
257.00000000 436.00000000 154.00000000   0.26101695
258.00000000 427.00000000 112.00000000   0.20779221
259.00000000 496.00000000  92.00000000   0.15646259
260.00000000 441.00000000 162.00000000   0.26865672
261.00000000 444.00000000 131.00000000   0.22782609
262.00000000 472.00000000  94.00000000   0.16607774
263.00000000 447.00000000 113.00000000   0.20178571
264.00000000 477.00000000  99.00000000   0.17187500
265.00000000 421.00000000 117.00000000   0.21747212
266.00000000 445.00000000 153.00000000   0.25585284
267.00000000 406.00000000 117.00000000   0.22370937
268.00000000 488.00000000  85.00000000   0.14834206
269.00000000 382.00000000 104.00000000   0.21399177
270.00000000 402.00000000 100.00000000   0.19920319
271.00000000 443.00000000  77.00000000   0.14807692
272.00000000 499.00000000 143.00000000   0.22274143
273.00000000 412.00000000 109.00000000   0.20921305
274.00000000 362.00000000 122.00000000   0.25206612
275.00000000 463.00000000  70.00000000   0.13133208
276.00000000 380.00000000  81.00000000   0.17570499
277.00000000 412.00000000  92.00000000   0.18253968
278.00000000 397.00000000 128.00000000   0.24380952
279.00000000 406.00000000  60.00000000   0.12875536
280.00000000 442.00000000 100.00000000   0.18450185
281.00000000 444.00000000 123.00000000   0.21693122
282.00000000 506.00000000  84.00000000   0.14237288
283.00000000 447.00000000 175.00000000   0.28135048
284.00000000 450.00000000 125.00000000   0.21739130
285.00000000 452.00000000 190.00000000   0.29595016
286.00000000 425.00000000 121.00000000   0.22161172
287.00000000 361.00000000 117.00000000   0.24476987
288.00000000 401.00000000 139.00000000   0.25740741
289.00000000 384.00000000 127.00000000   0.24853229
290.00000000 459.00000000 135.00000000   0.22727273
291.00000000 468.00000000 126.00000000   0.21212121
292.00000000 475.00000000 106.00000000   0.18244406
293.00000000 432.00000000 149.00000000   0.25645439
294.00000000 393.00000000 134.00000000   0.25426945
295.00000000 431.00000000 164.00000000   0.27563025
296.00000000 310.00000000 148.00000000   0.32314410
297.00000000 407.00000000 181.00000000   0.30782313
298.00000000 416.00000000 109.00000000   0.20761905
299.00000000 448.00000000 128.00000000   0.22222222
300.00000000 316.00000000  82.00000000   0.20603015
301.00000000 378.00000000 124.00000000   0.24701195
302.00000000 475.00000000  98.00000000   0.17102967
303.00000000 345.00000000 123.00000000   0.26282051
304.00000000 467.00000000 112.00000000   0.19343696
305.00000000 459.00000000 146.00000000   0.24132231
306.00000000 362.00000000 140.00000000   0.27888446
307.00000000 410.00000000 114.00000000   0.21755725
308.00000000 417.00000000 136.00000000   0.24593128
309.00000000 436.00000000 104.00000000   0.19259259
310.00000000 369.00000000 115.00000000   0.23760331
311.00000000 389.00000000 139.00000000   0.26325758
312.00000000 316.00000000 126.00000000   0.28506787
313.00000000 389.00000000 114.00000000   0.22664016
314.00000000 404.00000000  93.00000000   0.18712274
315.00000000 399.00000000 115.00000000   0.22373541
316.00000000 385.00000000 120.00000000   0.23762376
317.00000000 478.00000000 121.00000000   0.20200334
318.00000000 409.00000000  90.00000000   0.18036072
319.00000000 392.00000000 189.00000000   0.32530120
320.00000000 422.00000000 111.00000000   0.20825516
321.00000000 410.00000000 125.00000000   0.23364486
322.00000000 431.00000000 132.00000000   0.23445826
323.00000000 373.00000000 160.00000000   0.30018762
324.00000000 433.00000000  91.00000000   0.17366412
325.00000000 401.00000000  77.00000000   0.16108787
326.00000000 387.00000000 133.00000000   0.25576923
327.00000000 485.00000000 146.00000000   0.23137876
328.00000000 399.00000000  93.00000000   0.18902439
329.00000000 371.00000000  68.00000000   0.15489749
330.00000000 413.00000000 138.00000000   0.25045372
331.00000000 495.00000000 131.00000000   0.20926518
332.00000000 382.00000000 117.00000000   0.23446894
333.00000000 370.00000000 147.00000000   0.28433269
334.00000000 371.00000000  31.00000000   0.07711443
335.00000000 423.00000000 125.00000000   0.22810219
336.00000000 388.00000000  96.00000000   0.19834711
337.00000000 448.00000000 112.00000000   0.20000000
338.00000000 359.00000000  99.00000000   0.21615721
339.00000000 396.00000000 172.00000000   0.30281690
340.00000000 336.00000000  89.00000000   0.20941176
341.00000000 364.00000000  71.00000000   0.16321839
342.00000000 440.00000000 130.00000000   0.22807018
343.00000000 377.00000000 126.00000000   0.25049702
344.00000000 358.00000000 122.00000000   0.25416667
345.00000000 341.00000000  97.00000000   0.22146119
346.00000000 356.00000000 100.00000000   0.21929825
347.00000000 373.00000000 145.00000000   0.27992278
348.00000000 477.00000000  74.00000000   0.13430127
349.00000000 320.00000000 118.00000000   0.26940639
350.00000000 368.00000000 146.00000000   0.28404669
351.00000000 471.00000000  95.00000000   0.16784452
352.00000000 352.00000000  91.00000000   0.20541761
353.00000000 389.00000000 110.00000000   0.22044088
354.00000000 340.00000000 154.00000000   0.31174089
355.00000000 358.00000000 113.00000000   0.23991507
356.00000000 337.00000000 102.00000000   0.23234624
357.00000000 385.00000000 122.00000000   0.24063116
358.00000000 391.00000000 154.00000000   0.28256881
359.00000000 376.00000000 114.00000000   0.23265306
360.00000000 419.00000000 148.00000000   0.26102293
361.00000000 382.00000000 117.00000000   0.23446894
362.00000000 355.00000000 118.00000000   0.24947146
363.00000000 398.00000000 109.00000000   0.21499014
364.00000000 349.00000000 169.00000000   0.32625483
365.00000000 352.00000000  89.00000000   0.20181406
366.00000000 351.00000000 100.00000000   0.22172949
367.00000000 398.00000000  62.00000000   0.13478261
368.00000000  43.00000000 106.00000000   0.71140940
369.00000000 366.00000000 125.00000000   0.25458248
370.00000000 347.00000000  84.00000000   0.19489559
371.00000000 447.00000000 176.00000000   0.28250401
372.00000000 472.00000000 112.00000000   0.19178082
373.00000000 371.00000000  89.00000000   0.19347826
374.00000000 370.00000000 104.00000000   0.21940928
375.00000000 396.00000000  41.00000000   0.09382151
376.00000000 375.00000000 107.00000000   0.22199170
377.00000000 411.00000000 110.00000000   0.21113244
378.00000000 430.00000000 144.00000000   0.25087108
379.00000000 472.00000000 109.00000000   0.18760757
380.00000000 528.00000000 119.00000000   0.18392581
381.00000000 420.00000000  87.00000000   0.17159763
382.00000000 318.00000000  67.00000000   0.17402597
383.00000000 407.00000000 129.00000000   0.24067164
384.00000000 387.00000000 171.00000000   0.30645161
385.00000000 457.00000000  95.00000000   0.17210145
386.00000000 326.00000000  40.00000000   0.10928962
387.00000000 458.00000000  80.00000000   0.14869888
388.00000000 417.00000000 107.00000000   0.20419847
389.00000000 393.00000000 103.00000000   0.20766129
390.00000000 466.00000000 110.00000000   0.19097222
391.00000000 410.00000000 192.00000000   0.31893688
392.00000000 393.00000000 110.00000000   0.21868787
393.00000000 427.00000000 113.00000000   0.20925926
394.00000000 394.00000000  93.00000000   0.19096509
395.00000000 314.00000000 107.00000000   0.25415677
396.00000000 489.00000000  90.00000000   0.15544041
397.00000000 487.00000000 135.00000000   0.21704180
398.00000000 358.00000000 151.00000000   0.29666012
399.00000000 336.00000000 127.00000000   0.27429806
400.00000000 389.00000000 146.00000000   0.27289720
401.00000000 345.00000000 177.00000000   0.33908046
402.00000000 367.00000000 109.00000000   0.22899160
403.00000000 392.00000000 127.00000000   0.24470135
404.00000000 428.00000000 214.00000000   0.33333333
405.00000000 374.00000000 101.00000000   0.21263158
406.00000000 406.00000000 123.00000000   0.23251418
407.00000000 309.00000000 116.00000000   0.27294118
408.00000000 381.00000000  99.00000000   0.20625000
409.00000000 426.00000000 194.00000000   0.31290323
410.00000000 363.00000000 109.00000000   0.23093220
411.00000000 359.00000000 171.00000000   0.32264151
412.00000000 433.00000000  85.00000000   0.16409266
413.00000000 474.00000000 134.00000000   0.22039474
414.00000000 357.00000000  77.00000000   0.17741935
415.00000000 344.00000000 117.00000000   0.25379610
416.00000000 367.00000000  62.00000000   0.14452214
417.00000000 313.00000000 120.00000000   0.27713626
418.00000000 416.00000000  67.00000000   0.13871636
419.00000000 401.00000000 158.00000000   0.28264758
420.00000000 388.00000000  73.00000000   0.15835141
421.00000000 438.00000000 101.00000000   0.18738404
422.00000000 432.00000000 146.00000000   0.25259516
423.00000000 404.00000000  77.00000000   0.16008316
424.00000000 356.00000000 141.00000000   0.28370221
425.00000000 416.00000000 135.00000000   0.24500907
426.00000000 431.00000000  92.00000000   0.17590822
427.00000000 343.00000000 115.00000000   0.25109170
428.00000000 452.00000000 135.00000000   0.22998296
429.00000000 378.00000000 102.00000000   0.21250000
430.00000000 414.00000000  90.00000000   0.17857143
431.00000000 419.00000000  69.00000000   0.14139344
432.00000000 364.00000000  93.00000000   0.20350109
433.00000000 398.00000000 104.00000000   0.20717131
434.00000000 392.00000000 148.00000000   0.27407407
435.00000000 296.00000000 129.00000000   0.30352941
436.00000000 353.00000000 125.00000000   0.26150628
437.00000000 385.00000000 273.00000000   0.41489362
438.00000000 294.00000000 108.00000000   0.26865672
439.00000000 441.00000000 145.00000000   0.24744027
440.00000000 346.00000000 117.00000000   0.25269978
441.00000000 418.00000000  81.00000000   0.16232465
442.00000000 349.00000000  79.00000000   0.18457944
443.00000000 322.00000000 110.00000000   0.25462963
444.00000000 485.00000000  70.00000000   0.12612613
445.00000000 393.00000000 147.00000000   0.27222222
446.00000000 398.00000000 133.00000000   0.25047081
447.00000000 372.00000000 106.00000000   0.22175732
448.00000000 417.00000000 129.00000000   0.23626374
449.00000000 501.00000000 103.00000000   0.17052980
450.00000000 387.00000000 103.00000000   0.21020408
451.00000000 345.00000000  50.00000000   0.12658228
452.00000000 409.00000000 131.00000000   0.24259259
453.00000000 431.00000000 122.00000000   0.22061483
454.00000000 401.00000000  48.00000000   0.10690423
455.00000000 279.00000000 164.00000000   0.37020316
456.00000000 399.00000000  68.00000000   0.14561028
457.00000000 299.00000000  77.00000000   0.20478723
458.00000000 306.00000000 127.00000000   0.29330254
459.00000000 418.00000000  87.00000000   0.17227723
460.00000000 360.00000000 116.00000000   0.24369748
461.00000000 355.00000000  86.00000000   0.19501134
462.00000000 359.00000000 154.00000000   0.30019493
463.00000000 313.00000000 126.00000000   0.28701595
464.00000000 438.00000000 115.00000000   0.20795660
465.00000000 384.00000000 143.00000000   0.27134725
466.00000000 363.00000000 105.00000000   0.22435897
467.00000000 443.00000000  33.00000000   0.06932773
468.00000000 388.00000000  -1.00000000  -0.00258398
469.00000000 363.00000000  28.00000000   0.07161125
470.00000000 399.00000000  51.00000000   0.11333333
471.00000000 455.00000000  29.00000000   0.05991736
472.00000000 414.00000000  10.00000000   0.02358491
473.00000000 448.00000000  41.00000000   0.08384458
474.00000000 456.00000000  52.00000000   0.10236220
475.00000000 450.00000000  94.00000000   0.17279412
476.00000000 484.00000000  42.00000000   0.07984791
477.00000000 369.00000000  23.00000000   0.05867347
478.00000000 317.00000000  54.00000000   0.14555256
479.00000000 404.00000000  46.00000000   0.10222222
480.00000000 400.00000000  34.00000000   0.07834101
481.00000000 433.00000000  24.00000000   0.05251641
482.00000000 429.00000000  13.00000000   0.02941176
483.00000000 440.00000000   2.00000000   0.00452489
484.00000000 455.00000000  26.00000000   0.05405405
485.00000000 517.00000000 -13.00000000  -0.02579365
486.00000000 419.00000000  72.00000000   0.14663951
487.00000000 361.00000000  20.00000000   0.05249344
488.00000000 409.00000000  46.00000000   0.10109890
489.00000000 384.00000000  14.00000000   0.03517588
490.00000000 392.00000000  44.00000000   0.10091743
491.00000000 547.00000000  16.00000000   0.02841918
492.00000000 363.00000000  19.00000000   0.04973822
493.00000000 491.00000000  25.00000000   0.04844961
494.00000000 386.00000000  33.00000000   0.07875895
495.00000000 491.00000000  31.00000000   0.05938697
496.00000000 412.00000000  74.00000000   0.15226337
497.00000000 418.00000000  36.00000000   0.07929515
498.00000000 470.00000000  49.00000000   0.09441233
499.00000000 406.00000000  34.00000000   0.07727273
500.00000000 479.00000000  -6.00000000  -0.01268499
