# Supplementary material for: Ubiquitin transfer by a RING E3 ligase occurs from a closed E2~ubiquitin conformation
Source: Nat Commun. 2020 Jun 5;11:2846. doi: 10.1038/s41467-020-16666-y (PMC7275055; doi:10.1038/s41467-020-16666-y)
Supplement: Supplementary file 4 — Source Data [file 41467_2020_16666_MOESM4_ESM.zip › Source_Data/Figures/Figure_5/Figure_5a/ASCII_NoRNF4/16_272with_fret.dat]

 30.00000000  78.00000000 137.00000000   0.63720930
 31.00000000 158.00000000 111.00000000   0.41263941
 32.00000000 164.00000000 157.00000000   0.48909657
 33.00000000 147.00000000 108.00000000   0.42352941
 34.00000000 175.00000000 149.00000000   0.45987654
 35.00000000 195.00000000  52.00000000   0.21052632
 36.00000000 235.00000000 105.00000000   0.30882353
 37.00000000 199.00000000  88.00000000   0.30662021
 38.00000000 201.00000000 123.00000000   0.37962963
 39.00000000 172.00000000 124.00000000   0.41891892
 40.00000000 136.00000000 157.00000000   0.53583618
 41.00000000 123.00000000 151.00000000   0.55109489
 42.00000000 165.00000000  82.00000000   0.33198381
 43.00000000 168.00000000 114.00000000   0.40425532
 44.00000000 195.00000000 123.00000000   0.38679245
 45.00000000 144.00000000 110.00000000   0.43307087
 46.00000000 102.00000000 116.00000000   0.53211009
 47.00000000 202.00000000  92.00000000   0.31292517
 48.00000000 164.00000000  86.00000000   0.34400000
 49.00000000 142.00000000 141.00000000   0.49823322
 50.00000000 137.00000000 124.00000000   0.47509579
 51.00000000 196.00000000  89.00000000   0.31228070
 52.00000000 206.00000000  88.00000000   0.29931973
 53.00000000 199.00000000  89.00000000   0.30902778
 54.00000000 175.00000000  77.00000000   0.30555556
 55.00000000 161.00000000 127.00000000   0.44097222
 56.00000000 193.00000000 117.00000000   0.37741935
 57.00000000 172.00000000  67.00000000   0.28033473
 58.00000000 138.00000000 151.00000000   0.52249135
 59.00000000 183.00000000  51.00000000   0.21794872
 60.00000000 185.00000000  92.00000000   0.33212996
 61.00000000 196.00000000 158.00000000   0.44632768
 62.00000000 192.00000000  88.00000000   0.31428571
 63.00000000 147.00000000 175.00000000   0.54347826
 64.00000000 178.00000000 104.00000000   0.36879433
 65.00000000 245.00000000 142.00000000   0.36692506
 66.00000000 232.00000000 142.00000000   0.37967914
 67.00000000 182.00000000 166.00000000   0.47701149
 68.00000000  78.00000000 110.00000000   0.58510638
 69.00000000 105.00000000 112.00000000   0.51612903
 70.00000000 157.00000000  63.00000000   0.28636364
 71.00000000 180.00000000 172.00000000   0.48863636
 72.00000000 188.00000000 114.00000000   0.37748344
 73.00000000 158.00000000 118.00000000   0.42753623
 74.00000000 174.00000000  63.00000000   0.26582278
 75.00000000 169.00000000  99.00000000   0.36940299
 76.00000000 187.00000000 105.00000000   0.35958904
 77.00000000 146.00000000 123.00000000   0.45724907
 78.00000000 187.00000000 110.00000000   0.37037037
 79.00000000 145.00000000 138.00000000   0.48763251
 80.00000000 152.00000000 149.00000000   0.49501661
 81.00000000 179.00000000 108.00000000   0.37630662
 82.00000000 155.00000000 125.00000000   0.44642857
 83.00000000 216.00000000 109.00000000   0.33538462
 84.00000000 204.00000000  93.00000000   0.31313131
 85.00000000 182.00000000 136.00000000   0.42767296
 86.00000000 201.00000000 133.00000000   0.39820359
 87.00000000 167.00000000 118.00000000   0.41403509
 88.00000000 203.00000000  96.00000000   0.32107023
 89.00000000 190.00000000 109.00000000   0.36454849
 90.00000000 142.00000000 149.00000000   0.51202749
 91.00000000 189.00000000 129.00000000   0.40566038
 92.00000000 219.00000000 117.00000000   0.34821429
 93.00000000 167.00000000 156.00000000   0.48297214
 94.00000000 218.00000000  34.00000000   0.13492063
 95.00000000 116.00000000 157.00000000   0.57509158
 96.00000000 277.00000000  44.00000000   0.13707165
 97.00000000 491.00000000   3.00000000   0.00607287
 98.00000000 424.00000000  -9.00000000  -0.02168675
 99.00000000 415.00000000  84.00000000   0.16833667
100.00000000 545.00000000  24.00000000   0.04217926
101.00000000 475.00000000  21.00000000   0.04233871
102.00000000 497.00000000 -12.00000000  -0.02474227
103.00000000 394.00000000  56.00000000   0.12444444
104.00000000 401.00000000  20.00000000   0.04750594
105.00000000 541.00000000  66.00000000   0.10873147
106.00000000 437.00000000   2.00000000   0.00455581
107.00000000 473.00000000 -16.00000000  -0.03501094
108.00000000 511.00000000  10.00000000   0.01919386
109.00000000 373.00000000   7.00000000   0.01842105
110.00000000 394.00000000  12.00000000   0.02955665
111.00000000 412.00000000  59.00000000   0.12526539
112.00000000 458.00000000   2.00000000   0.00434783
113.00000000 406.00000000  26.00000000   0.06018519
114.00000000 356.00000000  13.00000000   0.03523035
115.00000000 391.00000000   0.00000000   0.00000000
116.00000000 470.00000000  73.00000000   0.13443831
117.00000000 439.00000000   8.00000000   0.01789709
118.00000000 452.00000000 -13.00000000  -0.02961276
119.00000000 456.00000000 -32.00000000  -0.07547170
120.00000000 474.00000000 -26.00000000  -0.05803571
121.00000000 515.00000000   4.00000000   0.00770713
122.00000000 361.00000000 -13.00000000  -0.03735632
123.00000000 566.00000000  12.00000000   0.02076125
124.00000000 373.00000000  26.00000000   0.06516291
125.00000000 373.00000000  70.00000000   0.15801354
126.00000000 367.00000000   2.00000000   0.00542005
127.00000000 493.00000000  10.00000000   0.01988072
128.00000000 517.00000000  13.00000000   0.02452830
129.00000000 423.00000000  52.00000000   0.10947368
130.00000000 415.00000000  23.00000000   0.05251142
131.00000000 342.00000000 -11.00000000  -0.03323263
132.00000000 490.00000000  43.00000000   0.08067542
133.00000000 387.00000000  10.00000000   0.02518892
134.00000000 467.00000000  26.00000000   0.05273834
135.00000000 418.00000000   4.00000000   0.00947867
136.00000000 474.00000000  21.00000000   0.04242424
137.00000000 423.00000000 -32.00000000  -0.08184143
138.00000000  -8.00000000 -32.00000000   0.80000000
139.00000000   3.00000000   1.00000000   0.25000000
140.00000000  27.00000000  13.00000000   0.32500000
141.00000000   2.00000000 -30.00000000   1.07142857
142.00000000  47.00000000  -3.00000000  -0.06818182
143.00000000  38.00000000  -1.00000000  -0.02702703
144.00000000  41.00000000 -15.00000000  -0.57692308
145.00000000  -2.00000000 -21.00000000   0.91304348
146.00000000  13.00000000 -36.00000000   1.56521739
147.00000000   6.00000000 -12.00000000   2.00000000
148.00000000  24.00000000   2.00000000   0.07692308
149.00000000  25.00000000 -40.00000000   2.66666667
150.00000000  34.00000000 -18.00000000  -1.12500000
151.00000000  -1.00000000  -3.00000000   0.75000000
152.00000000  18.00000000   7.00000000   0.28000000
153.00000000   8.00000000 -42.00000000   1.23529412
154.00000000  22.00000000 -42.00000000   2.10000000
155.00000000  -7.00000000 -33.00000000   0.82500000
156.00000000  13.00000000 -58.00000000   1.28888889
157.00000000 -35.00000000 -46.00000000   0.56790123
158.00000000   8.00000000 -38.00000000   1.26666667
159.00000000  49.00000000 -21.00000000  -0.75000000
160.00000000   0.00000000 -50.00000000   1.00000000
161.00000000  23.00000000 -42.00000000   2.21052632
162.00000000 -21.00000000 -32.00000000   0.60377358
163.00000000  53.00000000  -1.00000000  -0.01923077
164.00000000  15.00000000  10.00000000   0.40000000
165.00000000   3.00000000  -3.00000000   0.50000000
166.00000000  -6.00000000 -26.00000000   0.81250000
167.00000000  61.00000000 -21.00000000  -0.52500000
168.00000000  16.00000000 -18.00000000   9.00000000
169.00000000  28.00000000 -29.00000000  29.00000000
170.00000000  17.00000000 -28.00000000   2.54545455
171.00000000   8.00000000 -49.00000000   1.19512195
172.00000000  32.00000000 -28.00000000  -7.00000000
173.00000000  34.00000000  -5.00000000  -0.17241379
174.00000000   9.00000000  15.00000000   0.62500000
175.00000000   6.00000000 -38.00000000   1.18750000
176.00000000  47.00000000 -21.00000000  -0.80769231
177.00000000  20.00000000 -47.00000000   1.74074074
178.00000000  60.00000000 -11.00000000  -0.22448980
179.00000000  55.00000000  21.00000000   0.27631579
180.00000000  45.00000000 -55.00000000   5.50000000
181.00000000  11.00000000 -53.00000000   1.26190476
182.00000000  32.00000000 -12.00000000  -0.60000000
183.00000000   5.00000000 -21.00000000   1.31250000
184.00000000  49.00000000 -60.00000000   5.45454545
185.00000000   9.00000000  17.00000000   0.65384615
186.00000000  17.00000000  35.00000000   0.67307692
187.00000000  28.00000000   2.00000000   0.06666667
188.00000000 -14.00000000   1.00000000  -0.07692308
189.00000000  77.00000000 -31.00000000  -0.67391304
190.00000000  19.00000000 -29.00000000   2.90000000
191.00000000   4.00000000 -32.00000000   1.14285714
192.00000000   3.00000000 -34.00000000   1.09677419
193.00000000  52.00000000 -47.00000000  -9.40000000
194.00000000  85.00000000 -47.00000000  -1.23684211
195.00000000   9.00000000  13.00000000   0.59090909
196.00000000  49.00000000 -48.00000000 -48.00000000
197.00000000   4.00000000 -75.00000000   1.05633803
198.00000000  86.00000000 -28.00000000  -0.48275862
199.00000000  51.00000000  23.00000000   0.31081081
200.00000000  -2.00000000   4.00000000   2.00000000
201.00000000 -12.00000000 -21.00000000   0.63636364
202.00000000  27.00000000 -35.00000000   4.37500000
203.00000000  15.00000000 -47.00000000   1.46875000
204.00000000  10.00000000 -46.00000000   1.27777778
205.00000000   7.00000000 -28.00000000   1.33333333
206.00000000  35.00000000 -14.00000000  -0.66666667
207.00000000  71.00000000 -56.00000000  -3.73333333
208.00000000   9.00000000 -39.00000000   1.30000000
209.00000000  37.00000000 -23.00000000  -1.64285714
210.00000000  35.00000000 -49.00000000   3.50000000
211.00000000 -16.00000000 -30.00000000   0.65217391
212.00000000   2.00000000 -29.00000000   1.07407407
213.00000000  70.00000000   9.00000000   0.11392405
214.00000000  26.00000000 -30.00000000   7.50000000
215.00000000  29.00000000  -3.00000000  -0.11538462
216.00000000 -12.00000000 -38.00000000   0.76000000
217.00000000  35.00000000 -43.00000000   5.37500000
218.00000000 -22.00000000 -31.00000000   0.58490566
219.00000000  -7.00000000 -14.00000000   0.66666667
220.00000000   4.00000000 -31.00000000   1.14814815
221.00000000   7.00000000 -34.00000000   1.25925926
222.00000000   5.00000000 -22.00000000   1.29411765
223.00000000  26.00000000 -20.00000000  -3.33333333
224.00000000  66.00000000 -53.00000000  -4.07692308
225.00000000  -6.00000000  17.00000000   1.54545455
226.00000000 -12.00000000 -51.00000000   0.80952381
227.00000000  35.00000000 -39.00000000   9.75000000
228.00000000  54.00000000 -21.00000000  -0.63636364
229.00000000  63.00000000 -70.00000000  10.00000000
230.00000000  -2.00000000 -36.00000000   0.94736842
231.00000000  36.00000000 -13.00000000  -0.56521739
232.00000000  -5.00000000 -50.00000000   0.90909091
233.00000000  55.00000000 -29.00000000  -1.11538462
234.00000000   1.00000000 -47.00000000   1.02173913
235.00000000   5.00000000 -60.00000000   1.09090909
236.00000000  25.00000000 -49.00000000   2.04166667
237.00000000 -24.00000000 -17.00000000   0.41463415
238.00000000  -3.00000000 -27.00000000   0.90000000
239.00000000  16.00000000  16.00000000   0.50000000
240.00000000  40.00000000 -46.00000000   7.66666667
241.00000000  17.00000000 -15.00000000  -7.50000000
242.00000000  40.00000000 -31.00000000  -3.44444444
243.00000000  32.00000000 -12.00000000  -0.60000000
244.00000000  45.00000000 -42.00000000 -14.00000000
245.00000000  41.00000000 -53.00000000   4.41666667
246.00000000  23.00000000 -43.00000000   2.15000000
247.00000000  51.00000000 -35.00000000  -2.18750000
248.00000000  19.00000000 -77.00000000   1.32758621
249.00000000  31.00000000 -15.00000000  -0.93750000
250.00000000  14.00000000 -38.00000000   1.58333333
251.00000000  14.00000000  23.00000000   0.62162162
252.00000000 -23.00000000 -28.00000000   0.54901961
253.00000000  67.00000000 -49.00000000  -2.72222222
254.00000000   2.00000000  -8.00000000   1.33333333
255.00000000  66.00000000  -8.00000000  -0.13793103
256.00000000  -9.00000000 -50.00000000   0.84745763
257.00000000 -47.00000000 -20.00000000   0.29850746
258.00000000  37.00000000 -52.00000000   3.46666667
259.00000000  46.00000000 -40.00000000  -6.66666667
260.00000000 -10.00000000 -25.00000000   0.71428571
261.00000000  15.00000000 -48.00000000   1.45454545
262.00000000  -2.00000000 -26.00000000   0.92857143
263.00000000  62.00000000 -37.00000000  -1.48000000
264.00000000  54.00000000 -74.00000000   3.70000000
265.00000000  64.00000000 -54.00000000  -5.40000000
266.00000000  39.00000000 -46.00000000   6.57142857
267.00000000  52.00000000 -38.00000000  -2.71428571
268.00000000  27.00000000 -26.00000000 -26.00000000
269.00000000  24.00000000 -49.00000000   1.96000000
270.00000000  65.00000000 -25.00000000  -0.62500000
271.00000000  49.00000000 -27.00000000  -1.22727273
272.00000000  31.00000000 -41.00000000   4.10000000
273.00000000  15.00000000 -25.00000000   2.50000000
274.00000000  17.00000000 -20.00000000   6.66666667
275.00000000 -18.00000000   5.00000000  -0.38461538
276.00000000  60.00000000 -27.00000000  -0.81818182
277.00000000  12.00000000 -53.00000000   1.29268293
278.00000000  63.00000000 -40.00000000  -1.73913043
279.00000000   9.00000000 -50.00000000   1.21951220
280.00000000  26.00000000 -66.00000000   1.65000000
281.00000000  17.00000000 -37.00000000   1.85000000
282.00000000  34.00000000 -40.00000000   6.66666667
283.00000000  68.00000000 -22.00000000  -0.47826087
284.00000000  76.00000000 -26.00000000  -0.52000000
285.00000000 -12.00000000 -36.00000000   0.75000000
286.00000000   5.00000000 -65.00000000   1.08333333
287.00000000  27.00000000 -56.00000000   1.93103448
288.00000000   6.00000000 -63.00000000   1.10526316
289.00000000  17.00000000 -68.00000000   1.33333333
290.00000000  16.00000000 -50.00000000   1.47058824
291.00000000 -14.00000000 -86.00000000   0.86000000
292.00000000  10.00000000 -30.00000000   1.50000000
293.00000000 -11.00000000 -64.00000000   0.85333333
294.00000000  22.00000000 -57.00000000   1.62857143
295.00000000  27.00000000 -54.00000000   2.00000000
296.00000000 -27.00000000 -43.00000000   0.61428571
297.00000000 -42.00000000  18.00000000  -0.75000000
298.00000000   8.00000000 -70.00000000   1.12903226
299.00000000  29.00000000 -53.00000000   2.20833333
300.00000000  33.00000000 -32.00000000 -32.00000000
301.00000000  35.00000000 -30.00000000  -6.00000000
302.00000000  63.00000000 -46.00000000  -2.70588235
303.00000000  42.00000000 -68.00000000   2.61538462
304.00000000 -28.00000000 -31.00000000   0.52542373
305.00000000  15.00000000 -53.00000000   1.39473684
306.00000000  -4.00000000 -14.00000000   0.77777778
307.00000000  37.00000000 -77.00000000   1.92500000
308.00000000   3.00000000 -57.00000000   1.05555556
309.00000000  12.00000000 -56.00000000   1.27272727
310.00000000  -9.00000000 -70.00000000   0.88607595
311.00000000  33.00000000 -45.00000000   3.75000000
312.00000000  -4.00000000 -19.00000000   0.82608696
313.00000000  47.00000000 -71.00000000   2.95833333
314.00000000  45.00000000 -48.00000000  16.00000000
315.00000000  63.00000000 -69.00000000  11.50000000
316.00000000  13.00000000 -18.00000000   3.60000000
317.00000000   4.00000000 -57.00000000   1.07547170
318.00000000  45.00000000 -61.00000000   3.81250000
319.00000000   7.00000000 -59.00000000   1.13461538
320.00000000  34.00000000 -42.00000000   5.25000000
321.00000000  17.00000000 -21.00000000   5.25000000
322.00000000   4.00000000 -55.00000000   1.07843137
323.00000000  14.00000000 -43.00000000   1.48275862
324.00000000  12.00000000 -29.00000000   1.70588235
325.00000000  53.00000000 -36.00000000  -2.11764706
326.00000000  -3.00000000 -64.00000000   0.95522388
327.00000000 -31.00000000 -22.00000000   0.41509434
328.00000000  78.00000000 -74.00000000 -18.50000000
329.00000000  23.00000000 -25.00000000  12.50000000
330.00000000  45.00000000 -55.00000000   5.50000000
331.00000000  -5.00000000 -33.00000000   0.86842105
332.00000000   2.00000000 -40.00000000   1.05263158
333.00000000  -3.00000000  -1.00000000   0.25000000
334.00000000  16.00000000 -54.00000000   1.42105263
335.00000000  18.00000000 -18.00000000   0.50000000
336.00000000   1.00000000 -65.00000000   1.01562500
337.00000000  22.00000000 -19.00000000  -6.33333333
338.00000000  36.00000000 -33.00000000 -11.00000000
339.00000000  54.00000000 -20.00000000  -0.58823529
340.00000000  25.00000000 -48.00000000   2.08695652
341.00000000  46.00000000 -99.00000000   1.86792453
342.00000000   4.00000000 -32.00000000   1.14285714
343.00000000  -8.00000000 -66.00000000   0.89189189
344.00000000  10.00000000 -36.00000000   1.38461538
345.00000000   9.00000000 -37.00000000   1.32142857
346.00000000  31.00000000 -31.00000000   0.50000000
347.00000000  84.00000000  -9.00000000  -0.12000000
348.00000000  29.00000000 -38.00000000   4.22222222
349.00000000  17.00000000  -4.00000000  -0.30769231
350.00000000   3.00000000 -38.00000000   1.08571429
351.00000000  -7.00000000 -51.00000000   0.87931034
352.00000000 -33.00000000  -8.00000000   0.19512195
353.00000000   4.00000000   2.00000000   0.33333333
354.00000000  24.00000000 -63.00000000   1.61538462
355.00000000  21.00000000 -64.00000000   1.48837209
356.00000000  24.00000000 -33.00000000   3.66666667
357.00000000   4.00000000 -27.00000000   1.17391304
358.00000000 -25.00000000 -52.00000000   0.67532468
359.00000000  25.00000000 -56.00000000   1.80645161
360.00000000  72.00000000 -56.00000000  -3.50000000
361.00000000  46.00000000 -11.00000000  -0.31428571
362.00000000  38.00000000 -31.00000000  -4.42857143
363.00000000   0.00000000 -86.00000000   1.00000000
364.00000000  23.00000000 -40.00000000   2.35294118
365.00000000 -18.00000000 -56.00000000   0.75675676
366.00000000  16.00000000 -41.00000000   1.64000000
367.00000000 -17.00000000 -56.00000000   0.76712329
368.00000000  -6.00000000 -33.00000000   0.84615385
369.00000000 -16.00000000 -75.00000000   0.82417582
370.00000000   4.00000000 -58.00000000   1.07407407
371.00000000   7.00000000 -39.00000000   1.21875000
372.00000000   8.00000000 -43.00000000   1.22857143
373.00000000   6.00000000 -56.00000000   1.12000000
374.00000000  -1.00000000 -61.00000000   0.98387097
375.00000000 -13.00000000 -63.00000000   0.82894737
376.00000000  55.00000000 -57.00000000  28.50000000
377.00000000  33.00000000 -25.00000000  -3.12500000
378.00000000  28.00000000 -62.00000000   1.82352941
379.00000000 -10.00000000 -55.00000000   0.84615385
380.00000000   4.00000000 -51.00000000   1.08510638
381.00000000  26.00000000 -70.00000000   1.59090909
382.00000000  58.00000000 -42.00000000  -2.62500000
383.00000000   4.00000000 -57.00000000   1.07547170
384.00000000  -5.00000000 -68.00000000   0.93150685
385.00000000  31.00000000 -44.00000000   3.38461538
386.00000000  17.00000000 -52.00000000   1.48571429
387.00000000  35.00000000 -47.00000000   3.91666667
388.00000000  27.00000000 -59.00000000   1.84375000
389.00000000  14.00000000 -34.00000000   1.70000000
390.00000000  23.00000000 -18.00000000  -3.60000000
391.00000000  31.00000000 -23.00000000  -2.87500000
392.00000000  81.00000000 -63.00000000  -3.50000000
393.00000000   4.00000000 -61.00000000   1.07017544
394.00000000 -32.00000000 -85.00000000   0.72649573
395.00000000  31.00000000 -85.00000000   1.57407407
396.00000000  14.00000000  -5.00000000  -0.55555556
397.00000000  15.00000000 -68.00000000   1.28301887
398.00000000  11.00000000 -49.00000000   1.28947368
399.00000000  43.00000000 -41.00000000 -20.50000000
400.00000000  20.00000000 -44.00000000   1.83333333
401.00000000  51.00000000 -61.00000000   6.10000000
402.00000000  -4.00000000 -49.00000000   0.92452830
403.00000000   9.00000000 -40.00000000   1.29032258
404.00000000  -7.00000000 -78.00000000   0.91764706
405.00000000 -33.00000000 -34.00000000   0.50746269
406.00000000  12.00000000 -70.00000000   1.20689655
407.00000000  43.00000000 -56.00000000   4.30769231
408.00000000  -8.00000000 -68.00000000   0.89473684
409.00000000 -40.00000000 -26.00000000   0.39393939
410.00000000 -22.00000000 -50.00000000   0.69444444
411.00000000 -16.00000000 -65.00000000   0.80246914
412.00000000  53.00000000 -38.00000000  -2.53333333
413.00000000  15.00000000 -75.00000000   1.25000000
414.00000000   5.00000000  -6.00000000   6.00000000
415.00000000 -29.00000000 -72.00000000   0.71287129
416.00000000  13.00000000 -59.00000000   1.28260870
417.00000000  15.00000000 -42.00000000   1.55555556
418.00000000  36.00000000 -29.00000000  -4.14285714
419.00000000  -1.00000000 -72.00000000   0.98630137
420.00000000  14.00000000 -59.00000000   1.31111111
421.00000000  11.00000000 -41.00000000   1.36666667
422.00000000  12.00000000 -21.00000000   2.33333333
423.00000000  33.00000000 -35.00000000  17.50000000
424.00000000 -17.00000000 -68.00000000   0.80000000
425.00000000   0.00000000 -32.00000000   1.00000000
426.00000000 -10.00000000 -77.00000000   0.88505747
427.00000000 -12.00000000 -48.00000000   0.80000000
428.00000000 -22.00000000 -60.00000000   0.73170732
429.00000000  11.00000000 -83.00000000   1.15277778
430.00000000   8.00000000 -29.00000000   1.38095238
431.00000000 -26.00000000 -39.00000000   0.60000000
432.00000000 -44.00000000  -9.00000000   0.16981132
433.00000000   9.00000000 -30.00000000   1.42857143
434.00000000  -4.00000000 -24.00000000   0.85714286
435.00000000   4.00000000 -56.00000000   1.07692308
436.00000000 -16.00000000 -82.00000000   0.83673469
437.00000000 -14.00000000 -83.00000000   0.85567010
438.00000000   7.00000000 -47.00000000   1.17500000
439.00000000   7.00000000 -56.00000000   1.14285714
440.00000000 -14.00000000 -50.00000000   0.78125000
441.00000000 -12.00000000 -61.00000000   0.83561644
442.00000000 -17.00000000 -27.00000000   0.61363636
443.00000000 -19.00000000 -40.00000000   0.67796610
444.00000000  -2.00000000 -75.00000000   0.97402597
445.00000000  10.00000000 -57.00000000   1.21276596
446.00000000  -3.00000000 -39.00000000   0.92857143
447.00000000 -13.00000000 -60.00000000   0.82191781
448.00000000  23.00000000 -90.00000000   1.34328358
449.00000000 -12.00000000 -62.00000000   0.83783784
450.00000000 -11.00000000 -54.00000000   0.83076923
451.00000000  14.00000000 -92.00000000   1.17948718
452.00000000  16.00000000 -34.00000000   1.88888889
453.00000000 -18.00000000 -73.00000000   0.80219780
454.00000000 -17.00000000 -68.00000000   0.80000000
455.00000000  22.00000000 -86.00000000   1.34375000
456.00000000 -33.00000000 -64.00000000   0.65979381
457.00000000 -55.00000000 -73.00000000   0.57031250
458.00000000  10.00000000 -66.00000000   1.17857143
459.00000000  -8.00000000 -58.00000000   0.87878788
460.00000000  -3.00000000 -33.00000000   0.91666667
461.00000000  -9.00000000 -57.00000000   0.86363636
462.00000000  35.00000000 -48.00000000   3.69230769
463.00000000 -12.00000000 -61.00000000   0.83561644
464.00000000 -17.00000000 -43.00000000   0.71666667
465.00000000 -16.00000000 -38.00000000   0.70370370
466.00000000  32.00000000 -67.00000000   1.91428571
467.00000000 -20.00000000 -73.00000000   0.78494624
468.00000000 -12.00000000 -33.00000000   0.73333333
469.00000000 -21.00000000 -63.00000000   0.75000000
470.00000000   7.00000000 -55.00000000   1.14583333
471.00000000  11.00000000 -43.00000000   1.34375000
472.00000000  21.00000000 -65.00000000   1.47727273
473.00000000  25.00000000 -52.00000000   1.92592593
474.00000000  32.00000000 -72.00000000   1.80000000
475.00000000  -2.00000000 -89.00000000   0.97802198
476.00000000  54.00000000 -74.00000000   3.70000000
477.00000000 -27.00000000 -23.00000000   0.46000000
478.00000000 -31.00000000 -41.00000000   0.56944444
479.00000000  39.00000000 -54.00000000   3.60000000
480.00000000  36.00000000 -55.00000000   2.89473684
481.00000000 -23.00000000 -34.00000000   0.59649123
482.00000000 -16.00000000 -54.00000000   0.77142857
483.00000000 -41.00000000 -60.00000000   0.59405941
484.00000000 -29.00000000 -53.00000000   0.64634146
485.00000000  -8.00000000 -64.00000000   0.88888889
486.00000000  -6.00000000 -41.00000000   0.87234043
487.00000000  50.00000000 -77.00000000   2.85185185
488.00000000  32.00000000 -37.00000000   7.40000000
489.00000000 -37.00000000 -44.00000000   0.54320988
490.00000000 -30.00000000 -39.00000000   0.56521739
491.00000000  24.00000000 -69.00000000   1.53333333
492.00000000   4.00000000 -19.00000000   1.26666667
493.00000000 -37.00000000 -77.00000000   0.67543860
494.00000000 -67.00000000 -79.00000000   0.54109589
495.00000000  12.00000000 -78.00000000   1.18181818
496.00000000 -15.00000000 -68.00000000   0.81927711
497.00000000 -25.00000000 -71.00000000   0.73958333
498.00000000 -11.00000000 -72.00000000   0.86746988
499.00000000 -34.00000000 -13.00000000   0.27659574
500.00000000  61.00000000 -67.00000000  11.16666667
