# Supplementary material for: Ubiquitin transfer by a RING E3 ligase occurs from a closed E2~ubiquitin conformation
Source: Nat Commun. 2020 Jun 5;11:2846. doi: 10.1038/s41467-020-16666-y (PMC7275055; doi:10.1038/s41467-020-16666-y)
Supplement: Supplementary file 4 — Source Data [file 41467_2020_16666_MOESM4_ESM.zip › Source_Data/Figures/Figure_5/Figure_5a/ASCII_NoRNF4/16_276with_fret.dat]

 30.00000000 102.00000000  71.00000000   0.41040462
 31.00000000 144.00000000  93.00000000   0.39240506
 32.00000000 164.00000000  99.00000000   0.37642586
 33.00000000 101.00000000 188.00000000   0.65051903
 34.00000000  33.00000000  63.00000000   0.65625000
 35.00000000 135.00000000 113.00000000   0.45564516
 36.00000000  66.00000000  56.00000000   0.45901639
 37.00000000  80.00000000  85.00000000   0.51515152
 38.00000000 135.00000000 107.00000000   0.44214876
 39.00000000  67.00000000  78.00000000   0.53793103
 40.00000000 126.00000000  80.00000000   0.38834951
 41.00000000 111.00000000  86.00000000   0.43654822
 42.00000000 105.00000000  73.00000000   0.41011236
 43.00000000 180.00000000 109.00000000   0.37716263
 44.00000000 131.00000000  85.00000000   0.39351852
 45.00000000 105.00000000  56.00000000   0.34782609
 46.00000000  95.00000000  54.00000000   0.36241611
 47.00000000 136.00000000  51.00000000   0.27272727
 48.00000000 112.00000000  62.00000000   0.35632184
 49.00000000 100.00000000 101.00000000   0.50248756
 50.00000000  96.00000000 162.00000000   0.62790698
 51.00000000  69.00000000  54.00000000   0.43902439
 52.00000000 132.00000000  77.00000000   0.36842105
 53.00000000 108.00000000 108.00000000   0.50000000
 54.00000000 155.00000000  90.00000000   0.36734694
 55.00000000  95.00000000  58.00000000   0.37908497
 56.00000000 151.00000000 111.00000000   0.42366412
 57.00000000 112.00000000  68.00000000   0.37777778
 58.00000000 129.00000000  99.00000000   0.43421053
 59.00000000  86.00000000 143.00000000   0.62445415
 60.00000000  98.00000000  99.00000000   0.50253807
 61.00000000 137.00000000  62.00000000   0.31155779
 62.00000000 136.00000000 107.00000000   0.44032922
 63.00000000  98.00000000 100.00000000   0.50505051
 64.00000000 137.00000000  80.00000000   0.36866359
 65.00000000 180.00000000  85.00000000   0.32075472
 66.00000000 131.00000000 103.00000000   0.44017094
 67.00000000 138.00000000  84.00000000   0.37837838
 68.00000000 124.00000000  54.00000000   0.30337079
 69.00000000 136.00000000 138.00000000   0.50364964
 70.00000000  26.00000000  84.00000000   0.76363636
 71.00000000 143.00000000  73.00000000   0.33796296
 72.00000000  92.00000000  87.00000000   0.48603352
 73.00000000  95.00000000  77.00000000   0.44767442
 74.00000000  74.00000000  86.00000000   0.53750000
 75.00000000 185.00000000  72.00000000   0.28015564
 76.00000000 103.00000000  77.00000000   0.42777778
 77.00000000 115.00000000 104.00000000   0.47488584
 78.00000000 125.00000000  93.00000000   0.42660550
 79.00000000 157.00000000  94.00000000   0.37450199
 80.00000000 126.00000000  75.00000000   0.37313433
 81.00000000 132.00000000 121.00000000   0.47826087
 82.00000000 178.00000000  55.00000000   0.23605150
 83.00000000 103.00000000  95.00000000   0.47979798
 84.00000000 141.00000000 121.00000000   0.46183206
 85.00000000 101.00000000  85.00000000   0.45698925
 86.00000000 134.00000000  89.00000000   0.39910314
 87.00000000 119.00000000 133.00000000   0.52777778
 88.00000000 114.00000000 105.00000000   0.47945205
 89.00000000  55.00000000 132.00000000   0.70588235
 90.00000000 111.00000000 130.00000000   0.53941909
 91.00000000 113.00000000  76.00000000   0.40211640
 92.00000000 147.00000000  69.00000000   0.31944444
 93.00000000 115.00000000  87.00000000   0.43069307
 94.00000000 116.00000000 108.00000000   0.48214286
 95.00000000 186.00000000  87.00000000   0.31868132
 96.00000000 122.00000000 112.00000000   0.47863248
 97.00000000 108.00000000  76.00000000   0.41304348
 98.00000000 145.00000000  45.00000000   0.23684211
 99.00000000 108.00000000  72.00000000   0.40000000
100.00000000  91.00000000  31.00000000   0.25409836
101.00000000 130.00000000 110.00000000   0.45833333
102.00000000  70.00000000 104.00000000   0.59770115
103.00000000 171.00000000  52.00000000   0.23318386
104.00000000  96.00000000  80.00000000   0.45454545
105.00000000 111.00000000  64.00000000   0.36571429
106.00000000  89.00000000  47.00000000   0.34558824
107.00000000 179.00000000  87.00000000   0.32706767
108.00000000  98.00000000  56.00000000   0.36363636
109.00000000 102.00000000  66.00000000   0.39285714
110.00000000 133.00000000  66.00000000   0.33165829
111.00000000 146.00000000 128.00000000   0.46715328
112.00000000 115.00000000  16.00000000   0.12213740
113.00000000 150.00000000 111.00000000   0.42528736
114.00000000 143.00000000  96.00000000   0.40167364
115.00000000 149.00000000  68.00000000   0.31336406
116.00000000  99.00000000  85.00000000   0.46195652
117.00000000 137.00000000  66.00000000   0.32512315
118.00000000 143.00000000 108.00000000   0.43027888
119.00000000 181.00000000  23.00000000   0.11274510
120.00000000 111.00000000  70.00000000   0.38674033
121.00000000 129.00000000  79.00000000   0.37980769
122.00000000 161.00000000  64.00000000   0.28444444
123.00000000 108.00000000  19.00000000   0.14960630
124.00000000 130.00000000  96.00000000   0.42477876
125.00000000 107.00000000  58.00000000   0.35151515
126.00000000 143.00000000  70.00000000   0.32863850
127.00000000 110.00000000  82.00000000   0.42708333
128.00000000 134.00000000  75.00000000   0.35885167
129.00000000 149.00000000  59.00000000   0.28365385
130.00000000 132.00000000  53.00000000   0.28648649
131.00000000 104.00000000 140.00000000   0.57377049
132.00000000  97.00000000  41.00000000   0.29710145
133.00000000  93.00000000  76.00000000   0.44970414
134.00000000 161.00000000  56.00000000   0.25806452
135.00000000 113.00000000  92.00000000   0.44878049
136.00000000 175.00000000  31.00000000   0.15048544
137.00000000 135.00000000  47.00000000   0.25824176
138.00000000  99.00000000  73.00000000   0.42441860
139.00000000  93.00000000  50.00000000   0.34965035
140.00000000 140.00000000  97.00000000   0.40928270
141.00000000  78.00000000  85.00000000   0.52147239
142.00000000 108.00000000  71.00000000   0.39664804
143.00000000 140.00000000  43.00000000   0.23497268
144.00000000 120.00000000 101.00000000   0.45701357
145.00000000 134.00000000  76.00000000   0.36190476
146.00000000 122.00000000  26.00000000   0.17567568
147.00000000  74.00000000  28.00000000   0.27450980
148.00000000 112.00000000 120.00000000   0.51724138
149.00000000 127.00000000  64.00000000   0.33507853
150.00000000 154.00000000  79.00000000   0.33905579
151.00000000 119.00000000  64.00000000   0.34972678
152.00000000 147.00000000  44.00000000   0.23036649
153.00000000 109.00000000  83.00000000   0.43229167
154.00000000 131.00000000  63.00000000   0.32474227
155.00000000 101.00000000  99.00000000   0.49500000
156.00000000 179.00000000 119.00000000   0.39932886
157.00000000 138.00000000  91.00000000   0.39737991
158.00000000  84.00000000  62.00000000   0.42465753
159.00000000 119.00000000  36.00000000   0.23225806
160.00000000 153.00000000  40.00000000   0.20725389
161.00000000 101.00000000  31.00000000   0.23484848
162.00000000 146.00000000  53.00000000   0.26633166
163.00000000 116.00000000  86.00000000   0.42574257
164.00000000  98.00000000  81.00000000   0.45251397
165.00000000  67.00000000  95.00000000   0.58641975
166.00000000  66.00000000  34.00000000   0.34000000
167.00000000 150.00000000  57.00000000   0.27536232
168.00000000 122.00000000  69.00000000   0.36125654
169.00000000 131.00000000  78.00000000   0.37320574
170.00000000 109.00000000  23.00000000   0.17424242
171.00000000 117.00000000  74.00000000   0.38743455
172.00000000 180.00000000  63.00000000   0.25925926
173.00000000 192.00000000  93.00000000   0.32631579
174.00000000 128.00000000  75.00000000   0.36945813
175.00000000  81.00000000   1.00000000   0.01219512
176.00000000 110.00000000  47.00000000   0.29936306
177.00000000 126.00000000  39.00000000   0.23636364
178.00000000 126.00000000  58.00000000   0.31521739
179.00000000 110.00000000  52.00000000   0.32098765
180.00000000 127.00000000 118.00000000   0.48163265
181.00000000 103.00000000  38.00000000   0.26950355
182.00000000 172.00000000  58.00000000   0.25217391
183.00000000 140.00000000  65.00000000   0.31707317
184.00000000 165.00000000  51.00000000   0.23611111
185.00000000 121.00000000  54.00000000   0.30857143
186.00000000 189.00000000  66.00000000   0.25882353
187.00000000 100.00000000  89.00000000   0.47089947
188.00000000  93.00000000  63.00000000   0.40384615
189.00000000 101.00000000  39.00000000   0.27857143
190.00000000 118.00000000  61.00000000   0.34078212
191.00000000 102.00000000  52.00000000   0.33766234
192.00000000 137.00000000  84.00000000   0.38009050
193.00000000 137.00000000  68.00000000   0.33170732
194.00000000 133.00000000  52.00000000   0.28108108
195.00000000 197.00000000  55.00000000   0.21825397
196.00000000 161.00000000  38.00000000   0.19095477
197.00000000 135.00000000  52.00000000   0.27807487
198.00000000  94.00000000  50.00000000   0.34722222
199.00000000 163.00000000  50.00000000   0.23474178
200.00000000 139.00000000   5.00000000   0.03472222
201.00000000  96.00000000  65.00000000   0.40372671
202.00000000 149.00000000 107.00000000   0.41796875
203.00000000 135.00000000  58.00000000   0.30051813
204.00000000 198.00000000  67.00000000   0.25283019
205.00000000 140.00000000  80.00000000   0.36363636
206.00000000 148.00000000  38.00000000   0.20430108
207.00000000 484.00000000 -15.00000000  -0.03198294
208.00000000 434.00000000 -14.00000000  -0.03333333
209.00000000 408.00000000  24.00000000   0.05555556
210.00000000 392.00000000  -9.00000000  -0.02349869
211.00000000 540.00000000  -3.00000000  -0.00558659
212.00000000 423.00000000  13.00000000   0.02981651
213.00000000 377.00000000 -11.00000000  -0.03005464
214.00000000 510.00000000   3.00000000   0.00584795
215.00000000 451.00000000 -14.00000000  -0.03203661
216.00000000 450.00000000  -1.00000000  -0.00222717
217.00000000 405.00000000  29.00000000   0.06682028
218.00000000 308.00000000 -29.00000000  -0.10394265
219.00000000 382.00000000  34.00000000   0.08173077
220.00000000 521.00000000  14.00000000   0.02616822
221.00000000 382.00000000  24.00000000   0.05911330
222.00000000 472.00000000  44.00000000   0.08527132
223.00000000 351.00000000  -7.00000000  -0.02034884
224.00000000 449.00000000 -15.00000000  -0.03456221
225.00000000 410.00000000 -31.00000000  -0.08179420
226.00000000 351.00000000 -18.00000000  -0.05405405
227.00000000 541.00000000  -4.00000000  -0.00744879
228.00000000 503.00000000  -3.00000000  -0.00600000
229.00000000 501.00000000   2.00000000   0.00397614
230.00000000 477.00000000 -16.00000000  -0.03470716
231.00000000 409.00000000  20.00000000   0.04662005
232.00000000 464.00000000  23.00000000   0.04722793
233.00000000 451.00000000   9.00000000   0.01956522
234.00000000 304.00000000  -3.00000000  -0.00996678
235.00000000 440.00000000   9.00000000   0.02004454
236.00000000 382.00000000  37.00000000   0.08830549
237.00000000 433.00000000 -23.00000000  -0.05609756
238.00000000 421.00000000 -17.00000000  -0.04207921
239.00000000 378.00000000 -31.00000000  -0.08933718
240.00000000 446.00000000 -12.00000000  -0.02764977
241.00000000 395.00000000   4.00000000   0.01002506
242.00000000 407.00000000   2.00000000   0.00488998
243.00000000 356.00000000  -9.00000000  -0.02593660
244.00000000 426.00000000  56.00000000   0.11618257
245.00000000 372.00000000   9.00000000   0.02362205
246.00000000 407.00000000  -9.00000000  -0.02261307
247.00000000 450.00000000  -6.00000000  -0.01351351
248.00000000 496.00000000 -41.00000000  -0.09010989
249.00000000 379.00000000   2.00000000   0.00524934
250.00000000 416.00000000  -8.00000000  -0.01960784
251.00000000 288.00000000  -1.00000000  -0.00348432
252.00000000 339.00000000 -26.00000000  -0.08306709
253.00000000 353.00000000  33.00000000   0.08549223
254.00000000 382.00000000   0.00000000   0.00000000
255.00000000 456.00000000  -9.00000000  -0.02013423
256.00000000 309.00000000  42.00000000   0.11965812
257.00000000 336.00000000  13.00000000   0.03724928
258.00000000 394.00000000  -9.00000000  -0.02337662
259.00000000 430.00000000 -21.00000000  -0.05134474
260.00000000 345.00000000  -1.00000000  -0.00290698
261.00000000 388.00000000 -30.00000000  -0.08379888
262.00000000 503.00000000  -7.00000000  -0.01411290
263.00000000 451.00000000  26.00000000   0.05450734
264.00000000 433.00000000 -35.00000000  -0.08793970
265.00000000 432.00000000 -19.00000000  -0.04600484
266.00000000 490.00000000 -40.00000000  -0.08888889
267.00000000 412.00000000  -3.00000000  -0.00733496
268.00000000 426.00000000  11.00000000   0.02517162
269.00000000 396.00000000 -23.00000000  -0.06166220
270.00000000 440.00000000  -1.00000000  -0.00227790
271.00000000 457.00000000 -19.00000000  -0.04337900
272.00000000 349.00000000   6.00000000   0.01690141
273.00000000 421.00000000 -36.00000000  -0.09350649
274.00000000 448.00000000   3.00000000   0.00665188
275.00000000 415.00000000 -32.00000000  -0.08355091
276.00000000 483.00000000 -22.00000000  -0.04772234
277.00000000 490.00000000 -11.00000000  -0.02296451
278.00000000 464.00000000  -8.00000000  -0.01754386
279.00000000 400.00000000 -20.00000000  -0.05263158
280.00000000 426.00000000   3.00000000   0.00699301
281.00000000 483.00000000  63.00000000   0.11538462
282.00000000 373.00000000  -4.00000000  -0.01084011
283.00000000 377.00000000  -5.00000000  -0.01344086
284.00000000 371.00000000  14.00000000   0.03636364
285.00000000 372.00000000 -23.00000000  -0.06590258
286.00000000 415.00000000   1.00000000   0.00240385
287.00000000 386.00000000  21.00000000   0.05159705
288.00000000 409.00000000  49.00000000   0.10698690
289.00000000 567.00000000  -2.00000000  -0.00353982
290.00000000 403.00000000 -25.00000000  -0.06613757
291.00000000 476.00000000   9.00000000   0.01855670
292.00000000 488.00000000  14.00000000   0.02788845
293.00000000 396.00000000  13.00000000   0.03178484
294.00000000 455.00000000 -23.00000000  -0.05324074
295.00000000 459.00000000 -16.00000000  -0.03611738
296.00000000 363.00000000  -7.00000000  -0.01966292
297.00000000 385.00000000  -3.00000000  -0.00785340
298.00000000 362.00000000  29.00000000   0.07416880
299.00000000 427.00000000  -7.00000000  -0.01666667
300.00000000 354.00000000 -36.00000000  -0.11320755
301.00000000 418.00000000   1.00000000   0.00238663
302.00000000 465.00000000 -25.00000000  -0.05681818
303.00000000 407.00000000   5.00000000   0.01213592
304.00000000 397.00000000 -22.00000000  -0.05866667
305.00000000 442.00000000  35.00000000   0.07337526
306.00000000 330.00000000   4.00000000   0.01197605
307.00000000 388.00000000 -21.00000000  -0.05722071
308.00000000 392.00000000 -20.00000000  -0.05376344
309.00000000 397.00000000  27.00000000   0.06367925
310.00000000 381.00000000 -12.00000000  -0.03252033
311.00000000 420.00000000  -1.00000000  -0.00238663
312.00000000 349.00000000  13.00000000   0.03591160
313.00000000 459.00000000  25.00000000   0.05165289
314.00000000 375.00000000 -20.00000000  -0.05633803
315.00000000 385.00000000   5.00000000   0.01282051
316.00000000 440.00000000 -29.00000000  -0.07055961
317.00000000 447.00000000  19.00000000   0.04077253
318.00000000 425.00000000 -22.00000000  -0.05459057
319.00000000 344.00000000  37.00000000   0.09711286
320.00000000 399.00000000 -17.00000000  -0.04450262
321.00000000 396.00000000  -8.00000000  -0.02061856
322.00000000 428.00000000  17.00000000   0.03820225
323.00000000 362.00000000   8.00000000   0.02162162
324.00000000 377.00000000 -40.00000000  -0.11869436
325.00000000 377.00000000 -27.00000000  -0.07714286
326.00000000 484.00000000  -7.00000000  -0.01467505
327.00000000 388.00000000   0.00000000   0.00000000
328.00000000 512.00000000   5.00000000   0.00967118
329.00000000 395.00000000 -15.00000000  -0.03947368
330.00000000 473.00000000 -14.00000000  -0.03050109
331.00000000 512.00000000 -33.00000000  -0.06889353
332.00000000 395.00000000   3.00000000   0.00753769
333.00000000 484.00000000  37.00000000   0.07101727
334.00000000 492.00000000 -14.00000000  -0.02928870
335.00000000 474.00000000 -28.00000000  -0.06278027
336.00000000 362.00000000 -35.00000000  -0.10703364
337.00000000 379.00000000 -60.00000000  -0.18808777
338.00000000 383.00000000  -4.00000000  -0.01055409
339.00000000 504.00000000  10.00000000   0.01945525
340.00000000 385.00000000  -7.00000000  -0.01851852
341.00000000 455.00000000  -5.00000000  -0.01111111
342.00000000 359.00000000  -6.00000000  -0.01699717
343.00000000 374.00000000  -5.00000000  -0.01355014
344.00000000 365.00000000  -3.00000000  -0.00828729
345.00000000 411.00000000   2.00000000   0.00484262
346.00000000 409.00000000 -18.00000000  -0.04603581
347.00000000 442.00000000 -30.00000000  -0.07281553
348.00000000 466.00000000  -8.00000000  -0.01746725
349.00000000 390.00000000  -8.00000000  -0.02094241
350.00000000 334.00000000  26.00000000   0.07222222
351.00000000 508.00000000 -43.00000000  -0.09247312
352.00000000 367.00000000  13.00000000   0.03421053
353.00000000 379.00000000 -16.00000000  -0.04407713
354.00000000 457.00000000 -15.00000000  -0.03393665
355.00000000 498.00000000 -48.00000000  -0.10666667
356.00000000 376.00000000 -10.00000000  -0.02732240
357.00000000 428.00000000 -32.00000000  -0.08080808
358.00000000 458.00000000   0.00000000   0.00000000
359.00000000 387.00000000  39.00000000   0.09154930
360.00000000 576.00000000 -11.00000000  -0.01946903
361.00000000 410.00000000  -2.00000000  -0.00490196
362.00000000 399.00000000 -28.00000000  -0.07547170
363.00000000 481.00000000  24.00000000   0.04752475
364.00000000 373.00000000 -52.00000000  -0.16199377
365.00000000 348.00000000 -40.00000000  -0.12987013
366.00000000 388.00000000   8.00000000   0.02020202
367.00000000 325.00000000 -37.00000000  -0.12847222
368.00000000 425.00000000 -30.00000000  -0.07594937
369.00000000 462.00000000 -24.00000000  -0.05479452
370.00000000 552.00000000 -10.00000000  -0.01845018
371.00000000 445.00000000   0.00000000   0.00000000
372.00000000 505.00000000 -35.00000000  -0.07446809
373.00000000 388.00000000  13.00000000   0.03241895
374.00000000 413.00000000 -39.00000000  -0.10427807
375.00000000 518.00000000 -18.00000000  -0.03600000
376.00000000 421.00000000 -23.00000000  -0.05778894
377.00000000 362.00000000   8.00000000   0.02162162
378.00000000 400.00000000   8.00000000   0.01960784
379.00000000 432.00000000  -8.00000000  -0.01886792
380.00000000 370.00000000   6.00000000   0.01595745
381.00000000 451.00000000 -46.00000000  -0.11358025
382.00000000 433.00000000  -2.00000000  -0.00464037
383.00000000 338.00000000 -48.00000000  -0.16551724
384.00000000 483.00000000 -12.00000000  -0.02547771
385.00000000 458.00000000 -19.00000000  -0.04328018
386.00000000 422.00000000  47.00000000   0.10021322
387.00000000 510.00000000  29.00000000   0.05380334
388.00000000 388.00000000  -9.00000000  -0.02374670
389.00000000 444.00000000 -44.00000000  -0.11000000
390.00000000 395.00000000 -14.00000000  -0.03674541
391.00000000 506.00000000 -26.00000000  -0.05416667
392.00000000 475.00000000   1.00000000   0.00210084
393.00000000 429.00000000 -26.00000000  -0.06451613
394.00000000 382.00000000 -48.00000000  -0.14371257
395.00000000 390.00000000 -43.00000000  -0.12391931
396.00000000 528.00000000 -21.00000000  -0.04142012
397.00000000 357.00000000 -21.00000000  -0.06250000
398.00000000 417.00000000 -23.00000000  -0.05837563
399.00000000 467.00000000  -7.00000000  -0.01521739
400.00000000 370.00000000 -48.00000000  -0.14906832
401.00000000 377.00000000 -38.00000000  -0.11209440
402.00000000 485.00000000 -39.00000000  -0.08744395
403.00000000 390.00000000   4.00000000   0.01015228
404.00000000 427.00000000 -31.00000000  -0.07828283
405.00000000 397.00000000 -11.00000000  -0.02849741
406.00000000 424.00000000 -30.00000000  -0.07614213
407.00000000 444.00000000  -1.00000000  -0.00225734
408.00000000 346.00000000 -20.00000000  -0.06134969
409.00000000 541.00000000   1.00000000   0.00184502
410.00000000 371.00000000 -68.00000000  -0.22442244
411.00000000 463.00000000 -41.00000000  -0.09715640
412.00000000 378.00000000   1.00000000   0.00263852
413.00000000 317.00000000 -34.00000000  -0.12014134
414.00000000 380.00000000   7.00000000   0.01808786
415.00000000 416.00000000 -30.00000000  -0.07772021
416.00000000 391.00000000 -41.00000000  -0.11714286
417.00000000 420.00000000 -26.00000000  -0.06598985
418.00000000 433.00000000  29.00000000   0.06277056
419.00000000 408.00000000  -6.00000000  -0.01492537
420.00000000 429.00000000   2.00000000   0.00464037
421.00000000 345.00000000 -25.00000000  -0.07812500
422.00000000 421.00000000 -54.00000000  -0.14713896
423.00000000 467.00000000  -6.00000000  -0.01301518
424.00000000 411.00000000  -3.00000000  -0.00735294
425.00000000 488.00000000  18.00000000   0.03557312
426.00000000 403.00000000 -30.00000000  -0.08042895
427.00000000 439.00000000 -28.00000000  -0.06812652
428.00000000 442.00000000  -2.00000000  -0.00454545
429.00000000 441.00000000 -35.00000000  -0.08620690
430.00000000 428.00000000 -21.00000000  -0.05159705
431.00000000 338.00000000 -30.00000000  -0.09740260
432.00000000 392.00000000 -10.00000000  -0.02617801
433.00000000 440.00000000  13.00000000   0.02869757
434.00000000 434.00000000   1.00000000   0.00229885
435.00000000 438.00000000 -26.00000000  -0.06310680
436.00000000 424.00000000 -20.00000000  -0.04950495
437.00000000 386.00000000 -52.00000000  -0.15568862
438.00000000 348.00000000 -36.00000000  -0.11538462
439.00000000 287.00000000 -11.00000000  -0.03985507
440.00000000 336.00000000  20.00000000   0.05617978
441.00000000 382.00000000 -53.00000000  -0.16109422
442.00000000 347.00000000 -26.00000000  -0.08099688
443.00000000 450.00000000   6.00000000   0.01315789
444.00000000 397.00000000  33.00000000   0.07674419
445.00000000 443.00000000  -4.00000000  -0.00911162
446.00000000 425.00000000 -13.00000000  -0.03155340
447.00000000 394.00000000  36.00000000   0.08372093
448.00000000 321.00000000 -19.00000000  -0.06291391
449.00000000 358.00000000 -27.00000000  -0.08157100
450.00000000 443.00000000 -52.00000000  -0.13299233
451.00000000 376.00000000 -10.00000000  -0.02732240
452.00000000 353.00000000  50.00000000   0.12406948
453.00000000 400.00000000 -50.00000000  -0.14285714
454.00000000 492.00000000 -13.00000000  -0.02713987
455.00000000 406.00000000  13.00000000   0.03102625
456.00000000 405.00000000 -37.00000000  -0.10054348
457.00000000 426.00000000 -16.00000000  -0.03902439
458.00000000 418.00000000 -19.00000000  -0.04761905
459.00000000 472.00000000 -31.00000000  -0.07029478
460.00000000 409.00000000   6.00000000   0.01445783
461.00000000 383.00000000   5.00000000   0.01288660
462.00000000 362.00000000 -51.00000000  -0.16398714
463.00000000 441.00000000 -10.00000000  -0.02320186
464.00000000 445.00000000 -45.00000000  -0.11250000
465.00000000 367.00000000 -27.00000000  -0.07941176
466.00000000 433.00000000  -9.00000000  -0.02122642
467.00000000 410.00000000 -16.00000000  -0.04060914
468.00000000 367.00000000 -49.00000000  -0.15408805
469.00000000 411.00000000 -62.00000000  -0.17765043
470.00000000 433.00000000  -9.00000000  -0.02122642
471.00000000 434.00000000   9.00000000   0.02031603
472.00000000 377.00000000  -9.00000000  -0.02445652
473.00000000 447.00000000 -44.00000000  -0.10918114
474.00000000 425.00000000 -25.00000000  -0.06250000
475.00000000 374.00000000 -14.00000000  -0.03888889
476.00000000 401.00000000   0.00000000   0.00000000
477.00000000 353.00000000 -25.00000000  -0.07621951
478.00000000 400.00000000 -38.00000000  -0.10497238
479.00000000 451.00000000 -40.00000000  -0.09732360
480.00000000 387.00000000 -56.00000000  -0.16918429
481.00000000 352.00000000 -24.00000000  -0.07317073
482.00000000 392.00000000 -17.00000000  -0.04533333
483.00000000 409.00000000 -18.00000000  -0.04603581
484.00000000 516.00000000  16.00000000   0.03007519
485.00000000 421.00000000 -44.00000000  -0.11671088
486.00000000 387.00000000 -45.00000000  -0.13157895
487.00000000 404.00000000 -41.00000000  -0.11294766
488.00000000 372.00000000 -59.00000000  -0.18849840
489.00000000 420.00000000 -19.00000000  -0.04738155
490.00000000 402.00000000 -32.00000000  -0.08648649
491.00000000 457.00000000 -48.00000000  -0.11735941
492.00000000 351.00000000 -10.00000000  -0.02932551
493.00000000 426.00000000 -24.00000000  -0.05970149
494.00000000 461.00000000 -36.00000000  -0.08470588
495.00000000 490.00000000  -8.00000000  -0.01659751
496.00000000 437.00000000  -6.00000000  -0.01392111
497.00000000 374.00000000 -56.00000000  -0.17610063
498.00000000 339.00000000 -11.00000000  -0.03353659
499.00000000 472.00000000   5.00000000   0.01048218
500.00000000 332.00000000 -22.00000000  -0.07096774
