# Supplementary material for: Ubiquitin transfer by a RING E3 ligase occurs from a closed E2~ubiquitin conformation
Source: Nat Commun. 2020 Jun 5;11:2846. doi: 10.1038/s41467-020-16666-y (PMC7275055; doi:10.1038/s41467-020-16666-y)
Supplement: Supplementary file 4 — Source Data [file 41467_2020_16666_MOESM4_ESM.zip › Source_Data/Figures/Figure_5/Figure_5a/ASCII_NoRNF4/16_278with_fret.dat]

 30.00000000  48.00000000 277.00000000   0.85230769
 31.00000000  80.00000000 193.00000000   0.70695971
 32.00000000  61.00000000 174.00000000   0.74042553
 33.00000000  94.00000000 184.00000000   0.66187050
 34.00000000  28.00000000 166.00000000   0.85567010
 35.00000000  26.00000000 146.00000000   0.84883721
 36.00000000  49.00000000 163.00000000   0.76886792
 37.00000000  43.00000000 184.00000000   0.81057269
 38.00000000  41.00000000 174.00000000   0.80930233
 39.00000000  89.00000000 152.00000000   0.63070539
 40.00000000  36.00000000 198.00000000   0.84615385
 41.00000000  52.00000000 133.00000000   0.71891892
 42.00000000  22.00000000 177.00000000   0.88944724
 43.00000000  63.00000000 189.00000000   0.75000000
 44.00000000 102.00000000 188.00000000   0.64827586
 45.00000000  36.00000000 188.00000000   0.83928571
 46.00000000  36.00000000 187.00000000   0.83856502
 47.00000000  61.00000000 141.00000000   0.69801980
 48.00000000  41.00000000 141.00000000   0.77472527
 49.00000000 110.00000000 145.00000000   0.56862745
 50.00000000  34.00000000 176.00000000   0.83809524
 51.00000000  32.00000000 165.00000000   0.83756345
 52.00000000  73.00000000 217.00000000   0.74827586
 53.00000000  84.00000000 214.00000000   0.71812081
 54.00000000  58.00000000 170.00000000   0.74561404
 55.00000000  27.00000000 261.00000000   0.90625000
 56.00000000  64.00000000 224.00000000   0.77777778
 57.00000000  27.00000000 184.00000000   0.87203791
 58.00000000  39.00000000 158.00000000   0.80203046
 59.00000000  36.00000000 176.00000000   0.83018868
 60.00000000  67.00000000 154.00000000   0.69683258
 61.00000000  37.00000000 221.00000000   0.85658915
 62.00000000 114.00000000 190.00000000   0.62500000
 63.00000000  12.00000000 227.00000000   0.94979079
 64.00000000 101.00000000 189.00000000   0.65172414
 65.00000000  65.00000000 202.00000000   0.75655431
 66.00000000  25.00000000 126.00000000   0.83443709
 67.00000000  52.00000000 232.00000000   0.81690141
 68.00000000  29.00000000  99.00000000   0.77343750
 69.00000000  27.00000000 214.00000000   0.88796680
 70.00000000  67.00000000 209.00000000   0.75724638
 71.00000000  43.00000000  94.00000000   0.68613139
 72.00000000 104.00000000 150.00000000   0.59055118
 73.00000000  38.00000000 203.00000000   0.84232365
 74.00000000  70.00000000 188.00000000   0.72868217
 75.00000000  88.00000000 209.00000000   0.70370370
 76.00000000  53.00000000 178.00000000   0.77056277
 77.00000000 102.00000000 156.00000000   0.60465116
 78.00000000  61.00000000 176.00000000   0.74261603
 79.00000000  31.00000000 153.00000000   0.83152174
 80.00000000  35.00000000 193.00000000   0.84649123
 81.00000000  79.00000000 168.00000000   0.68016194
 82.00000000  89.00000000 150.00000000   0.62761506
 83.00000000  30.00000000 181.00000000   0.85781991
 84.00000000  64.00000000 162.00000000   0.71681416
 85.00000000  98.00000000 150.00000000   0.60483871
 86.00000000  14.00000000 134.00000000   0.90540541
 87.00000000  70.00000000 152.00000000   0.68468468
 88.00000000  72.00000000 189.00000000   0.72413793
 89.00000000  26.00000000 144.00000000   0.84705882
 90.00000000  50.00000000 140.00000000   0.73684211
 91.00000000  98.00000000 154.00000000   0.61111111
 92.00000000  56.00000000 217.00000000   0.79487179
 93.00000000  39.00000000 162.00000000   0.80597015
 94.00000000  76.00000000 101.00000000   0.57062147
 95.00000000  83.00000000 143.00000000   0.63274336
 96.00000000  84.00000000 168.00000000   0.66666667
 97.00000000  39.00000000 141.00000000   0.78333333
 98.00000000  41.00000000 121.00000000   0.74691358
 99.00000000 101.00000000 192.00000000   0.65529010
100.00000000  78.00000000 163.00000000   0.67634855
101.00000000  93.00000000 254.00000000   0.73198847
102.00000000  63.00000000 253.00000000   0.80063291
103.00000000  29.00000000 181.00000000   0.86190476
104.00000000  60.00000000 193.00000000   0.76284585
105.00000000  97.00000000 182.00000000   0.65232975
106.00000000  83.00000000 224.00000000   0.72964169
107.00000000 114.00000000 153.00000000   0.57303371
108.00000000  18.00000000 153.00000000   0.89473684
109.00000000 103.00000000 173.00000000   0.62681159
110.00000000  95.00000000 162.00000000   0.63035019
111.00000000  12.00000000 136.00000000   0.91891892
112.00000000  36.00000000 118.00000000   0.76623377
113.00000000  40.00000000 176.00000000   0.81481481
114.00000000  84.00000000 154.00000000   0.64705882
115.00000000 100.00000000 162.00000000   0.61832061
116.00000000 127.00000000 154.00000000   0.54804270
117.00000000  69.00000000 187.00000000   0.73046875
118.00000000 128.00000000 205.00000000   0.61561562
119.00000000  89.00000000 118.00000000   0.57004831
120.00000000  68.00000000 138.00000000   0.66990291
121.00000000  77.00000000 125.00000000   0.61881188
122.00000000  15.00000000 145.00000000   0.90625000
123.00000000  68.00000000 159.00000000   0.70044053
124.00000000 124.00000000 191.00000000   0.60634921
125.00000000  88.00000000 141.00000000   0.61572052
126.00000000   9.00000000 208.00000000   0.95852535
127.00000000  72.00000000 142.00000000   0.66355140
128.00000000 115.00000000 161.00000000   0.58333333
129.00000000  89.00000000 164.00000000   0.64822134
130.00000000  21.00000000 133.00000000   0.86363636
131.00000000  54.00000000 245.00000000   0.81939799
132.00000000 145.00000000 161.00000000   0.52614379
133.00000000 115.00000000 162.00000000   0.58483755
134.00000000  75.00000000 186.00000000   0.71264368
135.00000000  86.00000000 147.00000000   0.63090129
136.00000000  53.00000000 163.00000000   0.75462963
137.00000000  83.00000000 216.00000000   0.72240803
138.00000000  91.00000000 165.00000000   0.64453125
139.00000000  70.00000000 162.00000000   0.69827586
140.00000000  44.00000000 159.00000000   0.78325123
141.00000000  55.00000000 174.00000000   0.75982533
142.00000000 146.00000000 151.00000000   0.50841751
143.00000000  69.00000000 180.00000000   0.72289157
144.00000000 113.00000000 151.00000000   0.57196970
145.00000000  90.00000000 203.00000000   0.69283276
146.00000000 140.00000000 172.00000000   0.55128205
147.00000000  98.00000000 174.00000000   0.63970588
148.00000000  79.00000000 205.00000000   0.72183099
149.00000000 137.00000000 146.00000000   0.51590106
150.00000000  37.00000000 152.00000000   0.80423280
151.00000000  39.00000000 131.00000000   0.77058824
152.00000000  99.00000000 149.00000000   0.60080645
153.00000000  70.00000000 134.00000000   0.65686275
154.00000000  -4.00000000 180.00000000   1.02272727
155.00000000  40.00000000 151.00000000   0.79057592
156.00000000  22.00000000 166.00000000   0.88297872
157.00000000  38.00000000 157.00000000   0.80512821
158.00000000  23.00000000 179.00000000   0.88613861
159.00000000  71.00000000 144.00000000   0.66976744
160.00000000  76.00000000 154.00000000   0.66956522
161.00000000 110.00000000 192.00000000   0.63576159
162.00000000  48.00000000 188.00000000   0.79661017
163.00000000  47.00000000 156.00000000   0.76847291
164.00000000  71.00000000 152.00000000   0.68161435
165.00000000  96.00000000 184.00000000   0.65714286
166.00000000  68.00000000 179.00000000   0.72469636
167.00000000 104.00000000 110.00000000   0.51401869
168.00000000  96.00000000 155.00000000   0.61752988
169.00000000  61.00000000 167.00000000   0.73245614
170.00000000  93.00000000 138.00000000   0.59740260
171.00000000  66.00000000 177.00000000   0.72839506
172.00000000  56.00000000 208.00000000   0.78787879
173.00000000 117.00000000 168.00000000   0.58947368
174.00000000  81.00000000   8.00000000   0.08988764
175.00000000  15.00000000  -3.00000000  -0.25000000
176.00000000  64.00000000  35.00000000   0.35353535
177.00000000  54.00000000  48.00000000   0.47058824
178.00000000  22.00000000  53.00000000   0.70666667
179.00000000  22.00000000  47.00000000   0.68115942
180.00000000  19.00000000  13.00000000   0.40625000
181.00000000  23.00000000  26.00000000   0.53061224
182.00000000   1.00000000  49.00000000   0.98000000
183.00000000 120.00000000 -10.00000000  -0.09090909
184.00000000  18.00000000  43.00000000   0.70491803
185.00000000  93.00000000  17.00000000   0.15454545
186.00000000  57.00000000  17.00000000   0.22972973
187.00000000  79.00000000  22.00000000   0.21782178
188.00000000  71.00000000  25.00000000   0.26041667
189.00000000  29.00000000   6.00000000   0.17142857
190.00000000  51.00000000  12.00000000   0.19047619
191.00000000  34.00000000  17.00000000   0.33333333
192.00000000  31.00000000  20.00000000   0.39215686
193.00000000  24.00000000   7.00000000   0.22580645
194.00000000  36.00000000  53.00000000   0.59550562
195.00000000  41.00000000  23.00000000   0.35937500
196.00000000  36.00000000  37.00000000   0.50684932
197.00000000  64.00000000  27.00000000   0.29670330
198.00000000 -28.00000000   8.00000000  -0.40000000
199.00000000  14.00000000  45.00000000   0.76271186
200.00000000  75.00000000  16.00000000   0.17582418
201.00000000  66.00000000  14.00000000   0.17500000
202.00000000  11.00000000  30.00000000   0.73170732
203.00000000   2.00000000  20.00000000   0.90909091
204.00000000  65.00000000  20.00000000   0.23529412
205.00000000  58.00000000  54.00000000   0.48214286
206.00000000  84.00000000  17.00000000   0.16831683
207.00000000  44.00000000  54.00000000   0.55102041
208.00000000   7.00000000  39.00000000   0.84782609
209.00000000  51.00000000  61.00000000   0.54464286
210.00000000  72.00000000  39.00000000   0.35135135
211.00000000  92.00000000  23.00000000   0.20000000
212.00000000  24.00000000  40.00000000   0.62500000
213.00000000  50.00000000   1.00000000   0.01960784
214.00000000  17.00000000  53.00000000   0.75714286
215.00000000  29.00000000  41.00000000   0.58571429
216.00000000  82.00000000  59.00000000   0.41843972
217.00000000  69.00000000  33.00000000   0.32352941
218.00000000  41.00000000  58.00000000   0.58585859
219.00000000  31.00000000  40.00000000   0.56338028
220.00000000  36.00000000  18.00000000   0.33333333
221.00000000  26.00000000   3.00000000   0.10344828
222.00000000  86.00000000   1.00000000   0.01149425
223.00000000  28.00000000  19.00000000   0.40425532
224.00000000  -2.00000000  36.00000000   1.05882353
225.00000000  80.00000000   6.00000000   0.06976744
226.00000000  50.00000000  57.00000000   0.53271028
227.00000000  67.00000000  39.00000000   0.36792453
228.00000000  76.00000000  27.00000000   0.26213592
229.00000000 111.00000000  61.00000000   0.35465116
230.00000000  19.00000000  44.00000000   0.69841270
231.00000000   3.00000000  51.00000000   0.94444444
232.00000000  76.00000000  39.00000000   0.33913043
233.00000000  26.00000000  -5.00000000  -0.23809524
234.00000000  37.00000000  33.00000000   0.47142857
235.00000000  42.00000000  30.00000000   0.41666667
236.00000000  97.00000000  32.00000000   0.24806202
237.00000000  39.00000000  31.00000000   0.44285714
238.00000000  30.00000000  -3.00000000  -0.11111111
239.00000000  40.00000000  35.00000000   0.46666667
240.00000000  16.00000000  -5.00000000  -0.45454545
241.00000000  15.00000000  50.00000000   0.76923077
242.00000000  66.00000000  34.00000000   0.34000000
243.00000000  57.00000000  48.00000000   0.45714286
244.00000000  47.00000000  20.00000000   0.29850746
245.00000000  33.00000000  42.00000000   0.56000000
246.00000000   9.00000000   0.00000000   0.00000000
247.00000000  56.00000000  14.00000000   0.20000000
248.00000000  51.00000000  16.00000000   0.23880597
249.00000000  34.00000000  58.00000000   0.63043478
250.00000000  30.00000000 -12.00000000  -0.66666667
251.00000000  36.00000000  -3.00000000  -0.09090909
252.00000000  11.00000000  27.00000000   0.71052632
253.00000000  41.00000000  23.00000000   0.35937500
254.00000000  58.00000000  23.00000000   0.28395062
255.00000000  15.00000000  53.00000000   0.77941176
256.00000000  35.00000000  34.00000000   0.49275362
257.00000000  44.00000000 -18.00000000  -0.69230769
258.00000000  85.00000000  16.00000000   0.15841584
259.00000000  50.00000000  -9.00000000  -0.21951220
260.00000000  64.00000000  20.00000000   0.23809524
261.00000000  11.00000000  45.00000000   0.80357143
262.00000000   3.00000000  50.00000000   0.94339623
263.00000000  23.00000000  30.00000000   0.56603774
264.00000000  45.00000000  65.00000000   0.59090909
265.00000000  27.00000000  10.00000000   0.27027027
266.00000000  75.00000000  31.00000000   0.29245283
267.00000000  55.00000000 -15.00000000  -0.37500000
268.00000000  66.00000000  -2.00000000  -0.03125000
269.00000000  46.00000000  43.00000000   0.48314607
270.00000000  66.00000000  39.00000000   0.37142857
271.00000000  57.00000000   4.00000000   0.06557377
272.00000000  12.00000000  47.00000000   0.79661017
273.00000000  23.00000000  15.00000000   0.39473684
274.00000000  71.00000000   2.00000000   0.02739726
275.00000000 -39.00000000  18.00000000  -0.85714286
276.00000000  58.00000000  24.00000000   0.29268293
277.00000000 -13.00000000  50.00000000   1.35135135
278.00000000  31.00000000  43.00000000   0.58108108
279.00000000  26.00000000  34.00000000   0.56666667
280.00000000  79.00000000  21.00000000   0.21000000
281.00000000  41.00000000  65.00000000   0.61320755
282.00000000  55.00000000  39.00000000   0.41489362
283.00000000  30.00000000  41.00000000   0.57746479
284.00000000  24.00000000   3.00000000   0.11111111
285.00000000  48.00000000   7.00000000   0.12727273
286.00000000  22.00000000  49.00000000   0.69014085
287.00000000  31.00000000   9.00000000   0.22500000
288.00000000  97.00000000  22.00000000   0.18487395
289.00000000  76.00000000  15.00000000   0.16483516
290.00000000   2.00000000  58.00000000   0.96666667
291.00000000  56.00000000  17.00000000   0.23287671
292.00000000  23.00000000  29.00000000   0.55769231
293.00000000  41.00000000  12.00000000   0.22641509
294.00000000  51.00000000  25.00000000   0.32894737
295.00000000  93.00000000  19.00000000   0.16964286
296.00000000  24.00000000  18.00000000   0.42857143
297.00000000  70.00000000  52.00000000   0.42622951
298.00000000  47.00000000 -22.00000000  -0.88000000
299.00000000 -12.00000000  28.00000000   1.75000000
300.00000000  36.00000000  47.00000000   0.56626506
301.00000000  24.00000000   0.00000000   0.00000000
302.00000000  41.00000000  19.00000000   0.31666667
303.00000000  39.00000000  43.00000000   0.52439024
304.00000000  58.00000000  28.00000000   0.32558140
305.00000000  14.00000000 -21.00000000   3.00000000
306.00000000  27.00000000  23.00000000   0.46000000
307.00000000  21.00000000  22.00000000   0.51162791
308.00000000  40.00000000  20.00000000   0.33333333
309.00000000  81.00000000 -10.00000000  -0.14084507
310.00000000  61.00000000  11.00000000   0.15277778
311.00000000  16.00000000  17.00000000   0.51515152
312.00000000  76.00000000   7.00000000   0.08433735
313.00000000  88.00000000  22.00000000   0.20000000
314.00000000  13.00000000  29.00000000   0.69047619
315.00000000  76.00000000  33.00000000   0.30275229
316.00000000  75.00000000  -3.00000000  -0.04166667
317.00000000  81.00000000  44.00000000   0.35200000
318.00000000   9.00000000  14.00000000   0.60869565
319.00000000  17.00000000  30.00000000   0.63829787
320.00000000  72.00000000  75.00000000   0.51020408
321.00000000  41.00000000  38.00000000   0.48101266
322.00000000  -9.00000000  13.00000000   3.25000000
323.00000000  48.00000000   6.00000000   0.11111111
324.00000000  54.00000000  19.00000000   0.26027397
325.00000000  31.00000000   7.00000000   0.18421053
326.00000000  56.00000000  18.00000000   0.24324324
327.00000000  23.00000000  26.00000000   0.53061224
328.00000000  -4.00000000  -8.00000000   0.66666667
329.00000000  66.00000000  30.00000000   0.31250000
330.00000000  56.00000000   6.00000000   0.09677419
331.00000000  18.00000000  11.00000000   0.37931034
332.00000000  69.00000000  -4.00000000  -0.06153846
333.00000000  -3.00000000  43.00000000   1.07500000
334.00000000  30.00000000  35.00000000   0.53846154
335.00000000  95.00000000   4.00000000   0.04040404
336.00000000  17.00000000  41.00000000   0.70689655
337.00000000  31.00000000  14.00000000   0.31111111
338.00000000  52.00000000  52.00000000   0.50000000
339.00000000  60.00000000  31.00000000   0.34065934
340.00000000   7.00000000  45.00000000   0.86538462
341.00000000 -16.00000000  28.00000000   2.33333333
342.00000000  72.00000000  27.00000000   0.27272727
343.00000000  55.00000000  10.00000000   0.15384615
344.00000000  45.00000000  39.00000000   0.46428571
345.00000000  59.00000000  23.00000000   0.28048780
346.00000000  67.00000000   9.00000000   0.11842105
347.00000000  80.00000000  50.00000000   0.38461538
348.00000000  44.00000000  35.00000000   0.44303797
349.00000000  84.00000000  22.00000000   0.20754717
350.00000000  41.00000000  21.00000000   0.33870968
351.00000000  58.00000000  -3.00000000  -0.05454545
352.00000000   6.00000000  16.00000000   0.72727273
353.00000000  92.00000000   1.00000000   0.01075269
354.00000000  51.00000000  12.00000000   0.19047619
355.00000000 100.00000000  10.00000000   0.09090909
356.00000000 104.00000000  38.00000000   0.26760563
357.00000000  39.00000000   8.00000000   0.17021277
358.00000000  53.00000000  32.00000000   0.37647059
359.00000000  82.00000000  33.00000000   0.28695652
360.00000000  23.00000000 -15.00000000  -1.87500000
361.00000000  45.00000000  14.00000000   0.23728814
362.00000000  26.00000000 -40.00000000   2.85714286
363.00000000   6.00000000  24.00000000   0.80000000
364.00000000  25.00000000  16.00000000   0.39024390
365.00000000  63.00000000  28.00000000   0.30769231
366.00000000  78.00000000  23.00000000   0.22772277
367.00000000  39.00000000  -8.00000000  -0.25806452
368.00000000  26.00000000  18.00000000   0.40909091
369.00000000  58.00000000  56.00000000   0.49122807
370.00000000  27.00000000  28.00000000   0.50909091
371.00000000  59.00000000 101.00000000   0.63125000
372.00000000   8.00000000   4.00000000   0.33333333
373.00000000  61.00000000  11.00000000   0.15277778
374.00000000  35.00000000  21.00000000   0.37500000
375.00000000  51.00000000   4.00000000   0.07272727
376.00000000  44.00000000   5.00000000   0.10204082
377.00000000  46.00000000  -4.00000000  -0.09523810
378.00000000   4.00000000  17.00000000   0.80952381
379.00000000  24.00000000  11.00000000   0.31428571
380.00000000   6.00000000  24.00000000   0.80000000
381.00000000  70.00000000   9.00000000   0.11392405
382.00000000   5.00000000  66.00000000   0.92957746
383.00000000  15.00000000  12.00000000   0.44444444
384.00000000  63.00000000  30.00000000   0.32258065
385.00000000  34.00000000  30.00000000   0.46875000
386.00000000  22.00000000   7.00000000   0.24137931
387.00000000  56.00000000  18.00000000   0.24324324
388.00000000 -21.00000000  30.00000000   3.33333333
389.00000000  53.00000000   8.00000000   0.13114754
390.00000000  47.00000000  17.00000000   0.26562500
391.00000000  -2.00000000  19.00000000   1.11764706
392.00000000  63.00000000   9.00000000   0.12500000
393.00000000  84.00000000   1.00000000   0.01176471
394.00000000  34.00000000  45.00000000   0.56962025
395.00000000  39.00000000  19.00000000   0.32758621
396.00000000  34.00000000  22.00000000   0.39285714
397.00000000   9.00000000  -1.00000000  -0.12500000
398.00000000  67.00000000  21.00000000   0.23863636
399.00000000  81.00000000  35.00000000   0.30172414
400.00000000  27.00000000  -3.00000000  -0.12500000
401.00000000 -32.00000000 -14.00000000   0.30434783
402.00000000   6.00000000  13.00000000   0.68421053
403.00000000  32.00000000   6.00000000   0.15789474
404.00000000  31.00000000   6.00000000   0.16216216
405.00000000  61.00000000  -4.00000000  -0.07017544
406.00000000  41.00000000  14.00000000   0.25454545
407.00000000  62.00000000  15.00000000   0.19480519
408.00000000   4.00000000   4.00000000   0.50000000
409.00000000  30.00000000  16.00000000   0.34782609
410.00000000   2.00000000   5.00000000   0.71428571
411.00000000  -6.00000000  52.00000000   1.13043478
412.00000000  57.00000000  28.00000000   0.32941176
413.00000000  25.00000000  41.00000000   0.62121212
414.00000000 -18.00000000  -6.00000000   0.25000000
415.00000000  45.00000000  34.00000000   0.43037975
416.00000000  23.00000000  36.00000000   0.61016949
417.00000000  31.00000000  12.00000000   0.27906977
418.00000000  25.00000000  13.00000000   0.34210526
419.00000000  65.00000000  18.00000000   0.21686747
420.00000000  50.00000000  28.00000000   0.35897436
421.00000000   4.00000000  10.00000000   0.71428571
422.00000000  52.00000000  26.00000000   0.33333333
423.00000000  70.00000000  -2.00000000  -0.02941176
424.00000000  61.00000000  18.00000000   0.22784810
425.00000000  46.00000000  24.00000000   0.34285714
426.00000000  31.00000000   1.00000000   0.03125000
427.00000000  -9.00000000  -2.00000000   0.18181818
428.00000000  16.00000000  26.00000000   0.61904762
429.00000000  32.00000000  25.00000000   0.43859649
430.00000000  53.00000000  27.00000000   0.33750000
431.00000000  31.00000000  29.00000000   0.48333333
432.00000000  23.00000000  12.00000000   0.34285714
433.00000000  29.00000000 -17.00000000  -1.41666667
434.00000000   9.00000000   1.00000000   0.10000000
435.00000000  41.00000000  41.00000000   0.50000000
436.00000000   6.00000000  51.00000000   0.89473684
437.00000000  70.00000000  72.00000000   0.50704225
438.00000000  54.00000000   4.00000000   0.06896552
439.00000000 -18.00000000   6.00000000  -0.50000000
440.00000000   6.00000000  41.00000000   0.87234043
441.00000000  76.00000000  19.00000000   0.20000000
442.00000000  54.00000000 -18.00000000  -0.50000000
443.00000000  76.00000000  22.00000000   0.22448980
444.00000000  -5.00000000   8.00000000   2.66666667
445.00000000   3.00000000  52.00000000   0.94545455
446.00000000  17.00000000  -4.00000000  -0.30769231
447.00000000  10.00000000  -8.00000000  -4.00000000
448.00000000  51.00000000  42.00000000   0.45161290
449.00000000  35.00000000   5.00000000   0.12500000
450.00000000  34.00000000  21.00000000   0.38181818
451.00000000  25.00000000 -19.00000000  -3.16666667
452.00000000  27.00000000  13.00000000   0.32500000
453.00000000  40.00000000  28.00000000   0.41176471
454.00000000  63.00000000  35.00000000   0.35714286
455.00000000  20.00000000 -13.00000000  -1.85714286
456.00000000  21.00000000  -4.00000000  -0.23529412
457.00000000 -23.00000000   7.00000000  -0.43750000
458.00000000  54.00000000  -1.00000000  -0.01886792
459.00000000  37.00000000  -2.00000000  -0.05714286
460.00000000  41.00000000   1.00000000   0.02380952
461.00000000  47.00000000   6.00000000   0.11320755
462.00000000  45.00000000   4.00000000   0.08163265
463.00000000  43.00000000  16.00000000   0.27118644
464.00000000  19.00000000  24.00000000   0.55813953
465.00000000   2.00000000  12.00000000   0.85714286
466.00000000  51.00000000 -22.00000000  -0.75862069
467.00000000  60.00000000  -7.00000000  -0.13207547
468.00000000 108.00000000   1.00000000   0.00917431
469.00000000  12.00000000 -13.00000000  13.00000000
470.00000000  -9.00000000  33.00000000   1.37500000
471.00000000  33.00000000  25.00000000   0.43103448
472.00000000  33.00000000  24.00000000   0.42105263
473.00000000  53.00000000   7.00000000   0.11666667
474.00000000  30.00000000  12.00000000   0.28571429
475.00000000  17.00000000  12.00000000   0.41379310
476.00000000  16.00000000  -4.00000000  -0.33333333
477.00000000  32.00000000   9.00000000   0.21951220
478.00000000  37.00000000  29.00000000   0.43939394
479.00000000  63.00000000   5.00000000   0.07352941
480.00000000  78.00000000  18.00000000   0.18750000
481.00000000  13.00000000   2.00000000   0.13333333
482.00000000  35.00000000  25.00000000   0.41666667
483.00000000  29.00000000   5.00000000   0.14705882
484.00000000  26.00000000 -24.00000000 -12.00000000
485.00000000  44.00000000 -15.00000000  -0.51724138
486.00000000   1.00000000  18.00000000   0.94736842
487.00000000  26.00000000   5.00000000   0.16129032
488.00000000  -2.00000000   2.00000000   0.50000000
489.00000000  23.00000000  46.00000000   0.66666667
490.00000000  29.00000000 -17.00000000  -1.41666667
491.00000000  57.00000000  19.00000000   0.25000000
492.00000000  -7.00000000   8.00000000   8.00000000
493.00000000  44.00000000  -2.00000000  -0.04761905
494.00000000  24.00000000 -12.00000000  -1.00000000
495.00000000  33.00000000   5.00000000   0.13157895
496.00000000  77.00000000  -5.00000000  -0.06944444
497.00000000  80.00000000  34.00000000   0.29824561
498.00000000  -7.00000000  35.00000000   1.25000000
499.00000000  35.00000000  24.00000000   0.40677966
500.00000000  22.00000000  20.00000000   0.47619048
