# Supplementary material for: Ubiquitin transfer by a RING E3 ligase occurs from a closed E2~ubiquitin conformation
Source: Nat Commun. 2020 Jun 5;11:2846. doi: 10.1038/s41467-020-16666-y (PMC7275055; doi:10.1038/s41467-020-16666-y)
Supplement: Supplementary file 4 — Source Data [file 41467_2020_16666_MOESM4_ESM.zip › Source_Data/Figures/Figure_5/Figure_5a/ASCII_NoRNF4/16_27with_fret.dat]

 30.00000000  97.00000000 136.00000000   0.58369099
 31.00000000 102.00000000 119.00000000   0.53846154
 32.00000000  65.00000000 158.00000000   0.70852018
 33.00000000  89.00000000 143.00000000   0.61637931
 34.00000000  66.00000000 155.00000000   0.70135747
 35.00000000  95.00000000 110.00000000   0.53658537
 36.00000000  97.00000000 120.00000000   0.55299539
 37.00000000 125.00000000 170.00000000   0.57627119
 38.00000000 101.00000000 142.00000000   0.58436214
 39.00000000 140.00000000 146.00000000   0.51048951
 40.00000000 203.00000000 157.00000000   0.43611111
 41.00000000 120.00000000 116.00000000   0.49152542
 42.00000000  76.00000000  90.00000000   0.54216867
 43.00000000 145.00000000 124.00000000   0.46096654
 44.00000000  96.00000000 145.00000000   0.60165975
 45.00000000 135.00000000 109.00000000   0.44672131
 46.00000000  38.00000000  89.00000000   0.70078740
 47.00000000  35.00000000 150.00000000   0.81081081
 48.00000000 110.00000000 135.00000000   0.55102041
 49.00000000  63.00000000 151.00000000   0.70560748
 50.00000000 126.00000000 187.00000000   0.59744409
 51.00000000 112.00000000 149.00000000   0.57088123
 52.00000000  65.00000000 110.00000000   0.62857143
 53.00000000  99.00000000 110.00000000   0.52631579
 54.00000000  66.00000000 112.00000000   0.62921348
 55.00000000  62.00000000 130.00000000   0.67708333
 56.00000000 168.00000000 131.00000000   0.43812709
 57.00000000 100.00000000 149.00000000   0.59839357
 58.00000000  63.00000000 146.00000000   0.69856459
 59.00000000  69.00000000 119.00000000   0.63297872
 60.00000000 114.00000000  37.00000000   0.24503311
 61.00000000  92.00000000  63.00000000   0.40645161
 62.00000000 125.00000000  67.00000000   0.34895833
 63.00000000  91.00000000 143.00000000   0.61111111
 64.00000000 107.00000000 132.00000000   0.55230126
 65.00000000  73.00000000  80.00000000   0.52287582
 66.00000000 112.00000000 102.00000000   0.47663551
 67.00000000  96.00000000  90.00000000   0.48387097
 68.00000000  88.00000000 157.00000000   0.64081633
 69.00000000  78.00000000 163.00000000   0.67634855
 70.00000000  74.00000000 153.00000000   0.67400881
 71.00000000 147.00000000 133.00000000   0.47500000
 72.00000000  72.00000000 148.00000000   0.67272727
 73.00000000 136.00000000  94.00000000   0.40869565
 74.00000000  61.00000000  85.00000000   0.58219178
 75.00000000  49.00000000  82.00000000   0.62595420
 76.00000000  75.00000000 159.00000000   0.67948718
 77.00000000  68.00000000 116.00000000   0.63043478
 78.00000000 102.00000000 124.00000000   0.54867257
 79.00000000  82.00000000  89.00000000   0.52046784
 80.00000000 122.00000000  80.00000000   0.39603960
 81.00000000 116.00000000  91.00000000   0.43961353
 82.00000000 104.00000000 130.00000000   0.55555556
 83.00000000 164.00000000 116.00000000   0.41428571
 84.00000000  84.00000000  94.00000000   0.52808989
 85.00000000  88.00000000 128.00000000   0.59259259
 86.00000000  98.00000000 120.00000000   0.55045872
 87.00000000  80.00000000 126.00000000   0.61165049
 88.00000000  75.00000000 131.00000000   0.63592233
 89.00000000 132.00000000 177.00000000   0.57281553
 90.00000000 100.00000000 104.00000000   0.50980392
 91.00000000 113.00000000  69.00000000   0.37912088
 92.00000000  80.00000000 114.00000000   0.58762887
 93.00000000 112.00000000 109.00000000   0.49321267
 94.00000000  90.00000000 102.00000000   0.53125000
 95.00000000  76.00000000 138.00000000   0.64485981
 96.00000000  76.00000000 184.00000000   0.70769231
 97.00000000  97.00000000 151.00000000   0.60887097
 98.00000000 110.00000000 170.00000000   0.60714286
 99.00000000 112.00000000 110.00000000   0.49549550
100.00000000 130.00000000 163.00000000   0.55631399
101.00000000  44.00000000 189.00000000   0.81115880
102.00000000  84.00000000 159.00000000   0.65432099
103.00000000  65.00000000 129.00000000   0.66494845
104.00000000  80.00000000 197.00000000   0.71119134
105.00000000 117.00000000 208.00000000   0.64000000
106.00000000 189.00000000  64.00000000   0.25296443
107.00000000 353.00000000  48.00000000   0.11970075
108.00000000 267.00000000  85.00000000   0.24147727
109.00000000 341.00000000  77.00000000   0.18421053
110.00000000 277.00000000  26.00000000   0.08580858
111.00000000 298.00000000  35.00000000   0.10510511
112.00000000 262.00000000  22.00000000   0.07746479
113.00000000 316.00000000  34.00000000   0.09714286
114.00000000 310.00000000  46.00000000   0.12921348
115.00000000 274.00000000  34.00000000   0.11038961
116.00000000 354.00000000  14.00000000   0.03804348
117.00000000 344.00000000  24.00000000   0.06521739
118.00000000 300.00000000  80.00000000   0.21052632
119.00000000 325.00000000  57.00000000   0.14921466
120.00000000 317.00000000  21.00000000   0.06213018
121.00000000 288.00000000  39.00000000   0.11926606
122.00000000 286.00000000  30.00000000   0.09493671
123.00000000 324.00000000  74.00000000   0.18592965
124.00000000 300.00000000  30.00000000   0.09090909
125.00000000 300.00000000  43.00000000   0.12536443
126.00000000 377.00000000  12.00000000   0.03084833
127.00000000 297.00000000  23.00000000   0.07187500
128.00000000 294.00000000   8.00000000   0.02649007
129.00000000 318.00000000  39.00000000   0.10924370
130.00000000 321.00000000  47.00000000   0.12771739
131.00000000 280.00000000  12.00000000   0.04109589
132.00000000 266.00000000  44.00000000   0.14193548
133.00000000 270.00000000  65.00000000   0.19402985
134.00000000 297.00000000  44.00000000   0.12903226
135.00000000 362.00000000  53.00000000   0.12771084
136.00000000 314.00000000  25.00000000   0.07374631
137.00000000 352.00000000  59.00000000   0.14355231
138.00000000 263.00000000  46.00000000   0.14886731
139.00000000 316.00000000   6.00000000   0.01863354
140.00000000 315.00000000  41.00000000   0.11516854
141.00000000 252.00000000  76.00000000   0.23170732
142.00000000 225.00000000   4.00000000   0.01746725
143.00000000 297.00000000   1.00000000   0.00335570
144.00000000 260.00000000  29.00000000   0.10034602
145.00000000 372.00000000  82.00000000   0.18061674
146.00000000 307.00000000  19.00000000   0.05828221
147.00000000 317.00000000  30.00000000   0.08645533
148.00000000 306.00000000  40.00000000   0.11560694
149.00000000 256.00000000   5.00000000   0.01915709
150.00000000 312.00000000  17.00000000   0.05167173
151.00000000 343.00000000  91.00000000   0.20967742
152.00000000 287.00000000  49.00000000   0.14583333
153.00000000 237.00000000  33.00000000   0.12222222
154.00000000 403.00000000   7.00000000   0.01707317
155.00000000 341.00000000  54.00000000   0.13670886
156.00000000 318.00000000  45.00000000   0.12396694
157.00000000 252.00000000  63.00000000   0.20000000
158.00000000 297.00000000  51.00000000   0.14655172
159.00000000 305.00000000  77.00000000   0.20157068
160.00000000 339.00000000 100.00000000   0.22779043
161.00000000 266.00000000   4.00000000   0.01481481
162.00000000 331.00000000  41.00000000   0.11021505
163.00000000 323.00000000  13.00000000   0.03869048
164.00000000 294.00000000  34.00000000   0.10365854
165.00000000 273.00000000  37.00000000   0.11935484
166.00000000 259.00000000  -3.00000000  -0.01171875
167.00000000 254.00000000  28.00000000   0.09929078
168.00000000 276.00000000  21.00000000   0.07070707
169.00000000 326.00000000  21.00000000   0.06051873
170.00000000 314.00000000  21.00000000   0.06268657
171.00000000 283.00000000  50.00000000   0.15015015
172.00000000 259.00000000  65.00000000   0.20061728
173.00000000 313.00000000  38.00000000   0.10826211
174.00000000 290.00000000  38.00000000   0.11585366
175.00000000 291.00000000  64.00000000   0.18028169
176.00000000 265.00000000  26.00000000   0.08934708
177.00000000 343.00000000 105.00000000   0.23437500
178.00000000 250.00000000  35.00000000   0.12280702
179.00000000 338.00000000  82.00000000   0.19523810
180.00000000 291.00000000  66.00000000   0.18487395
181.00000000 291.00000000   4.00000000   0.01355932
182.00000000 251.00000000 -12.00000000  -0.05020921
183.00000000 315.00000000  80.00000000   0.20253165
184.00000000 299.00000000  37.00000000   0.11011905
185.00000000 271.00000000 -18.00000000  -0.07114625
186.00000000 277.00000000  33.00000000   0.10645161
187.00000000 329.00000000  51.00000000   0.13421053
188.00000000 217.00000000  40.00000000   0.15564202
189.00000000 320.00000000  59.00000000   0.15567282
190.00000000 409.00000000  -1.00000000  -0.00245098
191.00000000 352.00000000  -4.00000000  -0.01149425
192.00000000 375.00000000   1.00000000   0.00265957
193.00000000 267.00000000  21.00000000   0.07291667
194.00000000 337.00000000  23.00000000   0.06388889
195.00000000 286.00000000  28.00000000   0.08917197
196.00000000 326.00000000  84.00000000   0.20487805
197.00000000 407.00000000  50.00000000   0.10940919
198.00000000 235.00000000  57.00000000   0.19520548
199.00000000 303.00000000  63.00000000   0.17213115
200.00000000 360.00000000  14.00000000   0.03743316
201.00000000 320.00000000  25.00000000   0.07246377
202.00000000 323.00000000  -8.00000000  -0.02539683
203.00000000 336.00000000  48.00000000   0.12500000
204.00000000 355.00000000 -24.00000000  -0.07250755
205.00000000 331.00000000  40.00000000   0.10781671
206.00000000 237.00000000  62.00000000   0.20735786
207.00000000 305.00000000  16.00000000   0.04984424
208.00000000 294.00000000  32.00000000   0.09815951
209.00000000 331.00000000  -4.00000000  -0.01223242
210.00000000 322.00000000   0.00000000   0.00000000
211.00000000 349.00000000 -33.00000000  -0.10443038
212.00000000 297.00000000   0.00000000   0.00000000
213.00000000 252.00000000  28.00000000   0.10000000
214.00000000 376.00000000  19.00000000   0.04810127
215.00000000 336.00000000  36.00000000   0.09677419
216.00000000 347.00000000   9.00000000   0.02528090
217.00000000 285.00000000  16.00000000   0.05315615
218.00000000 363.00000000  20.00000000   0.05221932
219.00000000 294.00000000  18.00000000   0.05769231
220.00000000 402.00000000  23.00000000   0.05411765
221.00000000 339.00000000  -2.00000000  -0.00593472
222.00000000 338.00000000  74.00000000   0.17961165
223.00000000 310.00000000  28.00000000   0.08284024
224.00000000 262.00000000  35.00000000   0.11784512
225.00000000 371.00000000  15.00000000   0.03886010
226.00000000 343.00000000  49.00000000   0.12500000
227.00000000 321.00000000  31.00000000   0.08806818
228.00000000 330.00000000  -3.00000000  -0.00917431
229.00000000 361.00000000  17.00000000   0.04497354
230.00000000 450.00000000  33.00000000   0.06832298
231.00000000 318.00000000  -4.00000000  -0.01273885
232.00000000 286.00000000 -18.00000000  -0.06716418
233.00000000 280.00000000  16.00000000   0.05405405
234.00000000 251.00000000  40.00000000   0.13745704
235.00000000 410.00000000   1.00000000   0.00243309
236.00000000 291.00000000   0.00000000   0.00000000
237.00000000 286.00000000  35.00000000   0.10903427
238.00000000 323.00000000  30.00000000   0.08498584
239.00000000 317.00000000  30.00000000   0.08645533
240.00000000 400.00000000  22.00000000   0.05213270
241.00000000 266.00000000  37.00000000   0.12211221
242.00000000 377.00000000  27.00000000   0.06683168
243.00000000 279.00000000  -8.00000000  -0.02952030
244.00000000 321.00000000  25.00000000   0.07225434
245.00000000 346.00000000  -3.00000000  -0.00874636
246.00000000 327.00000000  19.00000000   0.05491329
247.00000000 269.00000000  10.00000000   0.03584229
248.00000000 303.00000000  30.00000000   0.09009009
249.00000000 288.00000000  43.00000000   0.12990937
250.00000000 368.00000000  10.00000000   0.02645503
251.00000000 298.00000000  28.00000000   0.08588957
252.00000000 322.00000000  20.00000000   0.05847953
253.00000000 312.00000000  15.00000000   0.04587156
254.00000000 364.00000000  19.00000000   0.04960836
255.00000000 396.00000000  16.00000000   0.03883495
256.00000000 358.00000000   4.00000000   0.01104972
257.00000000 339.00000000  35.00000000   0.09358289
258.00000000 255.00000000  -3.00000000  -0.01190476
259.00000000 340.00000000  -6.00000000  -0.01796407
260.00000000 347.00000000 -18.00000000  -0.05471125
261.00000000 372.00000000  17.00000000   0.04370180
262.00000000 385.00000000  25.00000000   0.06097561
263.00000000 331.00000000  25.00000000   0.07022472
264.00000000 303.00000000  15.00000000   0.04716981
265.00000000 202.00000000  21.00000000   0.09417040
266.00000000 311.00000000  29.00000000   0.08529412
267.00000000 308.00000000  34.00000000   0.09941520
268.00000000 300.00000000  13.00000000   0.04153355
269.00000000 351.00000000  43.00000000   0.10913706
270.00000000 306.00000000  42.00000000   0.12068966
271.00000000 333.00000000  37.00000000   0.10000000
272.00000000 367.00000000  11.00000000   0.02910053
273.00000000 315.00000000  21.00000000   0.06250000
274.00000000 321.00000000  49.00000000   0.13243243
275.00000000 311.00000000  -1.00000000  -0.00322581
276.00000000 323.00000000   9.00000000   0.02710843
277.00000000 333.00000000  12.00000000   0.03478261
278.00000000 383.00000000  38.00000000   0.09026128
279.00000000 244.00000000  61.00000000   0.20000000
280.00000000 266.00000000  13.00000000   0.04659498
281.00000000 279.00000000  29.00000000   0.09415584
282.00000000 288.00000000  -4.00000000  -0.01408451
283.00000000 360.00000000 -10.00000000  -0.02857143
284.00000000 360.00000000 -13.00000000  -0.03746398
285.00000000 279.00000000   5.00000000   0.01760563
286.00000000 292.00000000   4.00000000   0.01351351
287.00000000 339.00000000  29.00000000   0.07880435
288.00000000 287.00000000  32.00000000   0.10031348
289.00000000 265.00000000  15.00000000   0.05357143
290.00000000 295.00000000  -3.00000000  -0.01027397
291.00000000 318.00000000  17.00000000   0.05074627
292.00000000 277.00000000  -9.00000000  -0.03358209
293.00000000 307.00000000   9.00000000   0.02848101
294.00000000 284.00000000 -21.00000000  -0.07984791
295.00000000 223.00000000  23.00000000   0.09349593
296.00000000 346.00000000   4.00000000   0.01142857
297.00000000 330.00000000   1.00000000   0.00302115
298.00000000 273.00000000 -27.00000000  -0.10975610
299.00000000 239.00000000 -10.00000000  -0.04366812
300.00000000 270.00000000  -7.00000000  -0.02661597
301.00000000 237.00000000  57.00000000   0.19387755
302.00000000 325.00000000 -20.00000000  -0.06557377
303.00000000 277.00000000  52.00000000   0.15805471
304.00000000 328.00000000  46.00000000   0.12299465
305.00000000 245.00000000  63.00000000   0.20454545
306.00000000 289.00000000  34.00000000   0.10526316
307.00000000 303.00000000  36.00000000   0.10619469
308.00000000 325.00000000  25.00000000   0.07142857
309.00000000 277.00000000  58.00000000   0.17313433
310.00000000 262.00000000  58.00000000   0.18125000
311.00000000 405.00000000   8.00000000   0.01937046
312.00000000 263.00000000  19.00000000   0.06737589
313.00000000 257.00000000   7.00000000   0.02651515
314.00000000 302.00000000   2.00000000   0.00657895
315.00000000 356.00000000  41.00000000   0.10327456
316.00000000 381.00000000  46.00000000   0.10772834
317.00000000 265.00000000 -27.00000000  -0.11344538
318.00000000 268.00000000  23.00000000   0.07903780
319.00000000 358.00000000  18.00000000   0.04787234
320.00000000 341.00000000  26.00000000   0.07084469
321.00000000 334.00000000  20.00000000   0.05649718
322.00000000 353.00000000  19.00000000   0.05107527
323.00000000 304.00000000 -17.00000000  -0.05923345
324.00000000 262.00000000  14.00000000   0.05072464
325.00000000 319.00000000   2.00000000   0.00623053
326.00000000 395.00000000  -5.00000000  -0.01282051
327.00000000 397.00000000   0.00000000   0.00000000
328.00000000 359.00000000  38.00000000   0.09571788
329.00000000 302.00000000   5.00000000   0.01628664
330.00000000 302.00000000  21.00000000   0.06501548
331.00000000 345.00000000  75.00000000   0.17857143
332.00000000 343.00000000  17.00000000   0.04722222
333.00000000 276.00000000 -26.00000000  -0.10400000
334.00000000 303.00000000  58.00000000   0.16066482
335.00000000 285.00000000   4.00000000   0.01384083
336.00000000 291.00000000  -1.00000000  -0.00344828
337.00000000 413.00000000  -8.00000000  -0.01975309
338.00000000 299.00000000  30.00000000   0.09118541
339.00000000 317.00000000 -12.00000000  -0.03934426
340.00000000 245.00000000 -18.00000000  -0.07929515
341.00000000 353.00000000  45.00000000   0.11306533
342.00000000 338.00000000 -13.00000000  -0.04000000
343.00000000 338.00000000  45.00000000   0.11749347
344.00000000 373.00000000  12.00000000   0.03116883
345.00000000 322.00000000  10.00000000   0.03012048
346.00000000 271.00000000  73.00000000   0.21220930
347.00000000 240.00000000  10.00000000   0.04000000
348.00000000 319.00000000  26.00000000   0.07536232
349.00000000 234.00000000  10.00000000   0.04098361
350.00000000 347.00000000  19.00000000   0.05191257
351.00000000 330.00000000  11.00000000   0.03225806
352.00000000 307.00000000 -31.00000000  -0.11231884
353.00000000 276.00000000  17.00000000   0.05802048
354.00000000 365.00000000  -8.00000000  -0.02240896
355.00000000 265.00000000   8.00000000   0.02930403
356.00000000 335.00000000   7.00000000   0.02046784
357.00000000 382.00000000  -6.00000000  -0.01595745
358.00000000 271.00000000  44.00000000   0.13968254
359.00000000 269.00000000  80.00000000   0.22922636
360.00000000 328.00000000  31.00000000   0.08635097
361.00000000 291.00000000  23.00000000   0.07324841
362.00000000 264.00000000  23.00000000   0.08013937
363.00000000 368.00000000  30.00000000   0.07537688
364.00000000 292.00000000  -4.00000000  -0.01388889
365.00000000 289.00000000  33.00000000   0.10248447
366.00000000 313.00000000 -23.00000000  -0.07931034
367.00000000 380.00000000  23.00000000   0.05707196
368.00000000 402.00000000  30.00000000   0.06944444
369.00000000 342.00000000 -41.00000000  -0.13621262
370.00000000 272.00000000  -1.00000000  -0.00369004
371.00000000 336.00000000  28.00000000   0.07692308
372.00000000 260.00000000  15.00000000   0.05454545
373.00000000 323.00000000 -10.00000000  -0.03194888
374.00000000 374.00000000   7.00000000   0.01837270
375.00000000 258.00000000  24.00000000   0.08510638
376.00000000 283.00000000 -44.00000000  -0.18410042
377.00000000 304.00000000  -1.00000000  -0.00330033
378.00000000 313.00000000   0.00000000   0.00000000
379.00000000 380.00000000  22.00000000   0.05472637
380.00000000 330.00000000  21.00000000   0.05982906
381.00000000 329.00000000   2.00000000   0.00604230
382.00000000 266.00000000   9.00000000   0.03272727
383.00000000 284.00000000  -1.00000000  -0.00353357
384.00000000 276.00000000 -38.00000000  -0.15966387
385.00000000 313.00000000  -8.00000000  -0.02622951
386.00000000 228.00000000  19.00000000   0.07692308
387.00000000 316.00000000  29.00000000   0.08405797
388.00000000 331.00000000   2.00000000   0.00600601
389.00000000 290.00000000   0.00000000   0.00000000
390.00000000 309.00000000 -26.00000000  -0.09187279
391.00000000 350.00000000  -3.00000000  -0.00864553
392.00000000 410.00000000  -7.00000000  -0.01736973
393.00000000 309.00000000  -2.00000000  -0.00651466
394.00000000 291.00000000   5.00000000   0.01689189
395.00000000 292.00000000  25.00000000   0.07886435
396.00000000 340.00000000  -9.00000000  -0.02719033
397.00000000 285.00000000 -11.00000000  -0.04014599
398.00000000 268.00000000  20.00000000   0.06944444
399.00000000 292.00000000   7.00000000   0.02341137
400.00000000 290.00000000   6.00000000   0.02027027
401.00000000 274.00000000 112.00000000   0.29015544
402.00000000 295.00000000  -8.00000000  -0.02787456
403.00000000 352.00000000  22.00000000   0.05882353
404.00000000 276.00000000  -3.00000000  -0.01098901
405.00000000 309.00000000 -12.00000000  -0.04040404
406.00000000 373.00000000 110.00000000   0.22774327
407.00000000 422.00000000  10.00000000   0.02314815
408.00000000 311.00000000  36.00000000   0.10374640
409.00000000 248.00000000  12.00000000   0.04615385
410.00000000 318.00000000  -1.00000000  -0.00315457
411.00000000 215.00000000  19.00000000   0.08119658
412.00000000 351.00000000  66.00000000   0.15827338
413.00000000 281.00000000   7.00000000   0.02430556
414.00000000 306.00000000  21.00000000   0.06422018
415.00000000 306.00000000  16.00000000   0.04968944
416.00000000 357.00000000  -9.00000000  -0.02586207
417.00000000 261.00000000 -18.00000000  -0.07407407
418.00000000 384.00000000  -4.00000000  -0.01052632
419.00000000 283.00000000  48.00000000   0.14501511
420.00000000 290.00000000  44.00000000   0.13173653
421.00000000 313.00000000  29.00000000   0.08479532
422.00000000 291.00000000   4.00000000   0.01355932
423.00000000 265.00000000 -12.00000000  -0.04743083
424.00000000 304.00000000  45.00000000   0.12893983
425.00000000 280.00000000 -22.00000000  -0.08527132
426.00000000 246.00000000  20.00000000   0.07518797
427.00000000 225.00000000   2.00000000   0.00881057
428.00000000 381.00000000 -19.00000000  -0.05248619
429.00000000 280.00000000 -16.00000000  -0.06060606
430.00000000 337.00000000  16.00000000   0.04532578
431.00000000 351.00000000  14.00000000   0.03835616
432.00000000 415.00000000   5.00000000   0.01190476
433.00000000  80.00000000  11.00000000   0.12087912
434.00000000  24.00000000 -37.00000000   2.84615385
435.00000000  75.00000000  -9.00000000  -0.13636364
436.00000000  14.00000000 -56.00000000   1.33333333
437.00000000  78.00000000 -41.00000000  -1.10810811
438.00000000   7.00000000 -10.00000000   3.33333333
439.00000000  12.00000000 -49.00000000   1.32432432
440.00000000  78.00000000 -21.00000000  -0.36842105
441.00000000  63.00000000 -29.00000000  -0.85294118
442.00000000  25.00000000 -34.00000000   3.77777778
443.00000000  73.00000000   2.00000000   0.02666667
444.00000000  45.00000000 -38.00000000  -5.42857143
445.00000000  46.00000000   2.00000000   0.04166667
446.00000000  30.00000000 -40.00000000   4.00000000
447.00000000  51.00000000  -2.00000000  -0.04081633
448.00000000  55.00000000 -23.00000000  -0.71875000
449.00000000  33.00000000   2.00000000   0.05714286
450.00000000  57.00000000 -11.00000000  -0.23913043
451.00000000  15.00000000  -3.00000000  -0.25000000
452.00000000  89.00000000 -34.00000000  -0.61818182
453.00000000  60.00000000 -11.00000000  -0.22448980
454.00000000  54.00000000 -12.00000000  -0.28571429
455.00000000  72.00000000  18.00000000   0.20000000
456.00000000  32.00000000 -48.00000000   3.00000000
457.00000000  13.00000000  11.00000000   0.45833333
458.00000000  33.00000000  10.00000000   0.23255814
459.00000000  50.00000000 -57.00000000   8.14285714
460.00000000  54.00000000 -20.00000000  -0.58823529
461.00000000   8.00000000 -20.00000000   1.66666667
462.00000000  27.00000000  10.00000000   0.27027027
463.00000000  29.00000000 -34.00000000   6.80000000
464.00000000  32.00000000 -15.00000000  -0.88235294
465.00000000  32.00000000 -15.00000000  -0.88235294
466.00000000  41.00000000   7.00000000   0.14583333
467.00000000  47.00000000 -27.00000000  -1.35000000
468.00000000  55.00000000 -45.00000000  -4.50000000
469.00000000  23.00000000 -57.00000000   1.67647059
470.00000000  48.00000000 -18.00000000  -0.60000000
471.00000000  81.00000000  -6.00000000  -0.08000000
472.00000000  70.00000000 -14.00000000  -0.25000000
473.00000000  -1.00000000  10.00000000   1.11111111
474.00000000  25.00000000   1.00000000   0.03846154
475.00000000  56.00000000  13.00000000   0.18840580
476.00000000   5.00000000 -30.00000000   1.20000000
477.00000000  12.00000000 -25.00000000   1.92307692
478.00000000  59.00000000 -19.00000000  -0.47500000
479.00000000  11.00000000 -47.00000000   1.30555556
480.00000000  35.00000000  10.00000000   0.22222222
481.00000000  51.00000000   5.00000000   0.08928571
482.00000000  37.00000000   9.00000000   0.19565217
483.00000000  67.00000000  -4.00000000  -0.06349206
484.00000000   9.00000000 -37.00000000   1.32142857
485.00000000  26.00000000 -31.00000000   6.20000000
486.00000000  67.00000000 -56.00000000  -5.09090909
487.00000000  38.00000000  54.00000000   0.58695652
488.00000000  13.00000000  14.00000000   0.51851852
489.00000000  38.00000000  -5.00000000  -0.15151515
490.00000000  34.00000000  45.00000000   0.56962025
491.00000000  70.00000000 -37.00000000  -1.12121212
492.00000000  59.00000000 -53.00000000  -8.83333333
493.00000000  56.00000000  -6.00000000  -0.12000000
494.00000000  33.00000000   8.00000000   0.19512195
495.00000000  57.00000000  62.00000000   0.52100840
496.00000000  36.00000000 -25.00000000  -2.27272727
497.00000000  27.00000000 -11.00000000  -0.68750000
498.00000000  59.00000000 -31.00000000  -1.10714286
499.00000000  38.00000000 -26.00000000  -2.16666667
500.00000000  43.00000000  -9.00000000  -0.26470588
