# Supplementary material for: Ubiquitin transfer by a RING E3 ligase occurs from a closed E2~ubiquitin conformation
Source: Nat Commun. 2020 Jun 5;11:2846. doi: 10.1038/s41467-020-16666-y (PMC7275055; doi:10.1038/s41467-020-16666-y)
Supplement: Supplementary file 4 — Source Data [file 41467_2020_16666_MOESM4_ESM.zip › Source_Data/Figures/Figure_5/Figure_5a/ASCII_NoRNF4/16_280with_fret.dat]

 30.00000000  64.00000000 628.00000000   0.90751445
 31.00000000 100.00000000 655.00000000   0.86754967
 32.00000000 242.00000000 440.00000000   0.64516129
 33.00000000 108.00000000 662.00000000   0.85974026
 34.00000000 196.00000000 607.00000000   0.75591532
 35.00000000 195.00000000 471.00000000   0.70720721
 36.00000000 194.00000000 611.00000000   0.75900621
 37.00000000 166.00000000 767.00000000   0.82207931
 38.00000000 172.00000000 735.00000000   0.81036384
 39.00000000 194.00000000 331.00000000   0.63047619
 40.00000000 212.00000000 570.00000000   0.72890026
 41.00000000 162.00000000 542.00000000   0.76988636
 42.00000000 214.00000000 729.00000000   0.77306469
 43.00000000 214.00000000 700.00000000   0.76586433
 44.00000000 226.00000000 778.00000000   0.77490040
 45.00000000 271.00000000 560.00000000   0.67388688
 46.00000000 294.00000000 780.00000000   0.72625698
 47.00000000 234.00000000 635.00000000   0.73072497
 48.00000000 281.00000000 647.00000000   0.69719828
 49.00000000 372.00000000 540.00000000   0.59210526
 50.00000000 325.00000000 495.00000000   0.60365854
 51.00000000 176.00000000 496.00000000   0.73809524
 52.00000000 236.00000000 479.00000000   0.66993007
 53.00000000 235.00000000 578.00000000   0.71094711
 54.00000000 271.00000000 432.00000000   0.61450925
 55.00000000 227.00000000 419.00000000   0.64860681
 56.00000000 241.00000000 435.00000000   0.64349112
 57.00000000 203.00000000 373.00000000   0.64756944
 58.00000000 144.00000000 440.00000000   0.75342466
 59.00000000 211.00000000 620.00000000   0.74608905
 60.00000000 184.00000000 514.00000000   0.73638968
 61.00000000 250.00000000 670.00000000   0.72826087
 62.00000000 245.00000000 587.00000000   0.70552885
 63.00000000 228.00000000 475.00000000   0.67567568
 64.00000000 206.00000000 283.00000000   0.57873211
 65.00000000 645.00000000 118.00000000   0.15465269
 66.00000000 700.00000000 154.00000000   0.18032787
 67.00000000 373.00000000 192.00000000   0.33982301
 68.00000000 337.00000000 176.00000000   0.34307992
 69.00000000 388.00000000 174.00000000   0.30960854
 70.00000000 493.00000000 219.00000000   0.30758427
 71.00000000 648.00000000 267.00000000   0.29180328
 72.00000000 496.00000000 136.00000000   0.21518987
 73.00000000 572.00000000 257.00000000   0.31001206
 74.00000000 585.00000000 202.00000000   0.25667090
 75.00000000 530.00000000 170.00000000   0.24285714
 76.00000000 449.00000000 175.00000000   0.28044872
 77.00000000 525.00000000  99.00000000   0.15865385
 78.00000000 616.00000000 107.00000000   0.14799447
 79.00000000 554.00000000 212.00000000   0.27676240
 80.00000000 584.00000000 187.00000000   0.24254215
 81.00000000 501.00000000 193.00000000   0.27809798
 82.00000000 450.00000000 137.00000000   0.23339012
 83.00000000 523.00000000 130.00000000   0.19908116
 84.00000000 501.00000000 146.00000000   0.22565688
 85.00000000 479.00000000 162.00000000   0.25273011
 86.00000000 559.00000000 213.00000000   0.27590674
 87.00000000 435.00000000 165.00000000   0.27500000
 88.00000000 523.00000000 143.00000000   0.21471471
 89.00000000 513.00000000 162.00000000   0.24000000
 90.00000000 609.00000000 121.00000000   0.16575342
 91.00000000 680.00000000 131.00000000   0.16152898
 92.00000000 341.00000000 133.00000000   0.28059072
 93.00000000 554.00000000 172.00000000   0.23691460
 94.00000000 553.00000000 187.00000000   0.25270270
 95.00000000 570.00000000 126.00000000   0.18103448
 96.00000000 628.00000000 159.00000000   0.20203304
 97.00000000 615.00000000 100.00000000   0.13986014
 98.00000000 525.00000000 163.00000000   0.23691860
 99.00000000 432.00000000 119.00000000   0.21597096
100.00000000 634.00000000 116.00000000   0.15466667
101.00000000 574.00000000 147.00000000   0.20388350
102.00000000 547.00000000 152.00000000   0.21745351
103.00000000 617.00000000 154.00000000   0.19974060
104.00000000 561.00000000 141.00000000   0.20085470
105.00000000 774.00000000 116.00000000   0.13033708
106.00000000 920.00000000 123.00000000   0.11792905
107.00000000 682.00000000 116.00000000   0.14536341
108.00000000 788.00000000 142.00000000   0.15268817
109.00000000 793.00000000 198.00000000   0.19979818
110.00000000 597.00000000 196.00000000   0.24716267
111.00000000 597.00000000  89.00000000   0.12973761
112.00000000 676.00000000 198.00000000   0.22654462
113.00000000 522.00000000 147.00000000   0.21973094
114.00000000 646.00000000 141.00000000   0.17916137
115.00000000 649.00000000 143.00000000   0.18055556
116.00000000 656.00000000 141.00000000   0.17691343
117.00000000 939.00000000 197.00000000   0.17341549
118.00000000 638.00000000 126.00000000   0.16492147
119.00000000 741.00000000 134.00000000   0.15314286
120.00000000 748.00000000 156.00000000   0.17256637
121.00000000 684.00000000 170.00000000   0.19906323
122.00000000 626.00000000 189.00000000   0.23190184
123.00000000 537.00000000 127.00000000   0.19126506
124.00000000 474.00000000 141.00000000   0.22926829
125.00000000 505.00000000 143.00000000   0.22067901
126.00000000 780.00000000 141.00000000   0.15309446
127.00000000 663.00000000  84.00000000   0.11244980
128.00000000 726.00000000 116.00000000   0.13776722
129.00000000 714.00000000 183.00000000   0.20401338
130.00000000 648.00000000 126.00000000   0.16279070
131.00000000 446.00000000 125.00000000   0.21891419
132.00000000 613.00000000 143.00000000   0.18915344
133.00000000 653.00000000 118.00000000   0.15304799
134.00000000 644.00000000 207.00000000   0.24324324
135.00000000 640.00000000 170.00000000   0.20987654
136.00000000 617.00000000 201.00000000   0.24572127
137.00000000 605.00000000  90.00000000   0.12949640
138.00000000 768.00000000 140.00000000   0.15418502
139.00000000 685.00000000 130.00000000   0.15950920
140.00000000 672.00000000 138.00000000   0.17037037
141.00000000 570.00000000 181.00000000   0.24101198
142.00000000 538.00000000 209.00000000   0.27978581
143.00000000 694.00000000 147.00000000   0.17479191
144.00000000 629.00000000 206.00000000   0.24670659
145.00000000 688.00000000 153.00000000   0.18192628
146.00000000 493.00000000 147.00000000   0.22968750
147.00000000 802.00000000 237.00000000   0.22810395
148.00000000 935.00000000 198.00000000   0.17475728
149.00000000 801.00000000 298.00000000   0.27115560
150.00000000 677.00000000 165.00000000   0.19596200
151.00000000 580.00000000 166.00000000   0.22252011
152.00000000 562.00000000 108.00000000   0.16119403
153.00000000 391.00000000  88.00000000   0.18371608
154.00000000 426.00000000 141.00000000   0.24867725
155.00000000 444.00000000 143.00000000   0.24361158
156.00000000 529.00000000 190.00000000   0.26425591
157.00000000 501.00000000 126.00000000   0.20095694
158.00000000 650.00000000 139.00000000   0.17617237
159.00000000 559.00000000 113.00000000   0.16815476
160.00000000 705.00000000 105.00000000   0.12962963
161.00000000 615.00000000 127.00000000   0.17115903
162.00000000 621.00000000 128.00000000   0.17089453
163.00000000 685.00000000 152.00000000   0.18160096
164.00000000 744.00000000 151.00000000   0.16871508
165.00000000 358.00000000 143.00000000   0.28542914
166.00000000 505.00000000 114.00000000   0.18416801
167.00000000 725.00000000 169.00000000   0.18903803
168.00000000 471.00000000 129.00000000   0.21500000
169.00000000 612.00000000 198.00000000   0.24444444
170.00000000 413.00000000 106.00000000   0.20423892
171.00000000 755.00000000 138.00000000   0.15453527
172.00000000 652.00000000 164.00000000   0.20098039
173.00000000 656.00000000 193.00000000   0.22732627
174.00000000 591.00000000 215.00000000   0.26674938
175.00000000 538.00000000 165.00000000   0.23470839
176.00000000 520.00000000 220.00000000   0.29729730
177.00000000 670.00000000 169.00000000   0.20143027
178.00000000 541.00000000 141.00000000   0.20674487
179.00000000 626.00000000 146.00000000   0.18911917
180.00000000 662.00000000 142.00000000   0.17661692
181.00000000 478.00000000 110.00000000   0.18707483
182.00000000 329.00000000 126.00000000   0.27692308
183.00000000 531.00000000 148.00000000   0.21796760
184.00000000 391.00000000 104.00000000   0.21010101
185.00000000 352.00000000 119.00000000   0.25265393
186.00000000 403.00000000  94.00000000   0.18913481
187.00000000 379.00000000  78.00000000   0.17067834
188.00000000 325.00000000 141.00000000   0.30257511
189.00000000 337.00000000 142.00000000   0.29645094
190.00000000 449.00000000 106.00000000   0.19099099
191.00000000 436.00000000 159.00000000   0.26722689
192.00000000 418.00000000 104.00000000   0.19923372
193.00000000 535.00000000 142.00000000   0.20974889
194.00000000 415.00000000 119.00000000   0.22284644
195.00000000 476.00000000 145.00000000   0.23349436
196.00000000 411.00000000 128.00000000   0.23747681
197.00000000 504.00000000 185.00000000   0.26850508
198.00000000 341.00000000  83.00000000   0.19575472
199.00000000 475.00000000 127.00000000   0.21096346
200.00000000 377.00000000 108.00000000   0.22268041
201.00000000 361.00000000  99.00000000   0.21521739
202.00000000 320.00000000  90.00000000   0.21951220
203.00000000 219.00000000  81.00000000   0.27000000
204.00000000 253.00000000 101.00000000   0.28531073
205.00000000 336.00000000 118.00000000   0.25991189
206.00000000 528.00000000  74.00000000   0.12292359
207.00000000 456.00000000 111.00000000   0.19576720
208.00000000 375.00000000  88.00000000   0.19006479
209.00000000 323.00000000 119.00000000   0.26923077
210.00000000 370.00000000 107.00000000   0.22431866
211.00000000 383.00000000 114.00000000   0.22937626
212.00000000 551.00000000 104.00000000   0.15877863
213.00000000 494.00000000  98.00000000   0.16554054
214.00000000 335.00000000  51.00000000   0.13212435
215.00000000 308.00000000  82.00000000   0.21025641
216.00000000 398.00000000  44.00000000   0.09954751
217.00000000 410.00000000  37.00000000   0.08277405
218.00000000 342.00000000 119.00000000   0.25813449
219.00000000 389.00000000  95.00000000   0.19628099
220.00000000 287.00000000  86.00000000   0.23056300
221.00000000 248.00000000  67.00000000   0.21269841
222.00000000 340.00000000  73.00000000   0.17675545
223.00000000 429.00000000 143.00000000   0.25000000
224.00000000 434.00000000  96.00000000   0.18113208
225.00000000 296.00000000  64.00000000   0.17777778
226.00000000 525.00000000 112.00000000   0.17582418
227.00000000 628.00000000 140.00000000   0.18229167
228.00000000 608.00000000 131.00000000   0.17726658
229.00000000 613.00000000  73.00000000   0.10641399
230.00000000 654.00000000 148.00000000   0.18453865
231.00000000 517.00000000 132.00000000   0.20338983
232.00000000 549.00000000  60.00000000   0.09852217
233.00000000 660.00000000  98.00000000   0.12928760
234.00000000 398.00000000 106.00000000   0.21031746
235.00000000 497.00000000 114.00000000   0.18657938
236.00000000 501.00000000  76.00000000   0.13171577
237.00000000 454.00000000  97.00000000   0.17604356
238.00000000 349.00000000 107.00000000   0.23464912
239.00000000 636.00000000  94.00000000   0.12876712
240.00000000 472.00000000 100.00000000   0.17482517
241.00000000 587.00000000  99.00000000   0.14431487
242.00000000 533.00000000 133.00000000   0.19969970
243.00000000 571.00000000 130.00000000   0.18544936
244.00000000 440.00000000 144.00000000   0.24657534
245.00000000 441.00000000  91.00000000   0.17105263
246.00000000 519.00000000 115.00000000   0.18138801
247.00000000 433.00000000 105.00000000   0.19516729
248.00000000 467.00000000 150.00000000   0.24311183
249.00000000 437.00000000 112.00000000   0.20400729
250.00000000 358.00000000 133.00000000   0.27087576
251.00000000 391.00000000 117.00000000   0.23031496
252.00000000 471.00000000 147.00000000   0.23786408
253.00000000 476.00000000 119.00000000   0.20000000
254.00000000 398.00000000 190.00000000   0.32312925
255.00000000 393.00000000 107.00000000   0.21400000
256.00000000 391.00000000 159.00000000   0.28909091
257.00000000 337.00000000  87.00000000   0.20518868
258.00000000 287.00000000  78.00000000   0.21369863
259.00000000 389.00000000 145.00000000   0.27153558
260.00000000 491.00000000  94.00000000   0.16068376
261.00000000 549.00000000 167.00000000   0.23324022
262.00000000 389.00000000 165.00000000   0.29783394
263.00000000 547.00000000 131.00000000   0.19321534
264.00000000 503.00000000 156.00000000   0.23672231
265.00000000 488.00000000 140.00000000   0.22292994
266.00000000 596.00000000 147.00000000   0.19784657
267.00000000 485.00000000 153.00000000   0.23981191
268.00000000 542.00000000 120.00000000   0.18126888
269.00000000 454.00000000 101.00000000   0.18198198
270.00000000 487.00000000 116.00000000   0.19237148
271.00000000 551.00000000 136.00000000   0.19796215
272.00000000 557.00000000 142.00000000   0.20314735
273.00000000 361.00000000  98.00000000   0.21350763
274.00000000 341.00000000 102.00000000   0.23024831
275.00000000 295.00000000  64.00000000   0.17827298
276.00000000 335.00000000  39.00000000   0.10427807
277.00000000 545.00000000  56.00000000   0.09317804
278.00000000 416.00000000  90.00000000   0.17786561
279.00000000 416.00000000  63.00000000   0.13152401
280.00000000 382.00000000  45.00000000   0.10538642
281.00000000 400.00000000 120.00000000   0.23076923
282.00000000 519.00000000  84.00000000   0.13930348
283.00000000 502.00000000 138.00000000   0.21562500
284.00000000 395.00000000  60.00000000   0.13186813
285.00000000 467.00000000  93.00000000   0.16607143
286.00000000 543.00000000 114.00000000   0.17351598
287.00000000 469.00000000 165.00000000   0.26025237
288.00000000 490.00000000  80.00000000   0.14035088
289.00000000 638.00000000 113.00000000   0.15046605
290.00000000 465.00000000 132.00000000   0.22110553
291.00000000 562.00000000 115.00000000   0.16986706
292.00000000 622.00000000 109.00000000   0.14911081
293.00000000 464.00000000  62.00000000   0.11787072
294.00000000 528.00000000  94.00000000   0.15112540
295.00000000 607.00000000 122.00000000   0.16735254
296.00000000 544.00000000 123.00000000   0.18440780
297.00000000 415.00000000 160.00000000   0.27826087
298.00000000 532.00000000  75.00000000   0.12355848
299.00000000 636.00000000 157.00000000   0.19798235
300.00000000 669.00000000  93.00000000   0.12204724
301.00000000 706.00000000 126.00000000   0.15144231
302.00000000 751.00000000 154.00000000   0.17016575
303.00000000 669.00000000 156.00000000   0.18909091
304.00000000 462.00000000  69.00000000   0.12994350
305.00000000 512.00000000 123.00000000   0.19370079
306.00000000 723.00000000 128.00000000   0.15041128
307.00000000 603.00000000  81.00000000   0.11842105
308.00000000 661.00000000  76.00000000   0.10312076
309.00000000 835.00000000 112.00000000   0.11826822
310.00000000 710.00000000 129.00000000   0.15375447
311.00000000 635.00000000 129.00000000   0.16884817
312.00000000 732.00000000 113.00000000   0.13372781
313.00000000 585.00000000 116.00000000   0.16547789
314.00000000 545.00000000 113.00000000   0.17173252
315.00000000 487.00000000 142.00000000   0.22575517
316.00000000 472.00000000 125.00000000   0.20938023
317.00000000 461.00000000 131.00000000   0.22128378
318.00000000 447.00000000 153.00000000   0.25500000
319.00000000 545.00000000  84.00000000   0.13354531
320.00000000 608.00000000  99.00000000   0.14002829
321.00000000 386.00000000  53.00000000   0.12072893
322.00000000 233.00000000  48.00000000   0.17081851
323.00000000 215.00000000  44.00000000   0.16988417
324.00000000 199.00000000  50.00000000   0.20080321
325.00000000 335.00000000  76.00000000   0.18491484
326.00000000 393.00000000  67.00000000   0.14565217
327.00000000 418.00000000  75.00000000   0.15212982
328.00000000 500.00000000  49.00000000   0.08925319
329.00000000 415.00000000 111.00000000   0.21102662
330.00000000 553.00000000 120.00000000   0.17830609
331.00000000 552.00000000 116.00000000   0.17365269
332.00000000 535.00000000 191.00000000   0.26308540
333.00000000 505.00000000  86.00000000   0.14551607
334.00000000 486.00000000 161.00000000   0.24884080
335.00000000 427.00000000 130.00000000   0.23339318
336.00000000 437.00000000 103.00000000   0.19074074
337.00000000 535.00000000  77.00000000   0.12581699
338.00000000 555.00000000 145.00000000   0.20714286
339.00000000 592.00000000 129.00000000   0.17891817
340.00000000 471.00000000 118.00000000   0.20033956
341.00000000 522.00000000  67.00000000   0.11375212
342.00000000 484.00000000 128.00000000   0.20915033
343.00000000 551.00000000 102.00000000   0.15620214
344.00000000 565.00000000 107.00000000   0.15922619
345.00000000 526.00000000  77.00000000   0.12769486
346.00000000 545.00000000  65.00000000   0.10655738
347.00000000 525.00000000 145.00000000   0.21641791
348.00000000 430.00000000 136.00000000   0.24028269
349.00000000 444.00000000 128.00000000   0.22377622
350.00000000 536.00000000 133.00000000   0.19880419
351.00000000 636.00000000 125.00000000   0.16425756
352.00000000 730.00000000  81.00000000   0.09987670
353.00000000 711.00000000 196.00000000   0.21609702
354.00000000 560.00000000 116.00000000   0.17159763
355.00000000 642.00000000 139.00000000   0.17797695
356.00000000 543.00000000 107.00000000   0.16461538
357.00000000 588.00000000  93.00000000   0.13656388
358.00000000 528.00000000 187.00000000   0.26153846
359.00000000 649.00000000 122.00000000   0.15823606
360.00000000 552.00000000 101.00000000   0.15467075
361.00000000 573.00000000 146.00000000   0.20305981
362.00000000 603.00000000 122.00000000   0.16827586
363.00000000 564.00000000 133.00000000   0.19081779
364.00000000 667.00000000  97.00000000   0.12696335
365.00000000 720.00000000 117.00000000   0.13978495
366.00000000 583.00000000 104.00000000   0.15138282
367.00000000 476.00000000 138.00000000   0.22475570
368.00000000 539.00000000 166.00000000   0.23546099
369.00000000 670.00000000 196.00000000   0.22632794
370.00000000 435.00000000  85.00000000   0.16346154
371.00000000 653.00000000 100.00000000   0.13280212
372.00000000 503.00000000  73.00000000   0.12673611
373.00000000 548.00000000 113.00000000   0.17095310
374.00000000 633.00000000 104.00000000   0.14111262
375.00000000 519.00000000  94.00000000   0.15334421
376.00000000 433.00000000 110.00000000   0.20257827
377.00000000 571.00000000 132.00000000   0.18776671
378.00000000 532.00000000 129.00000000   0.19515885
379.00000000 499.00000000 112.00000000   0.18330606
380.00000000 456.00000000  94.00000000   0.17090909
381.00000000 434.00000000  97.00000000   0.18267420
382.00000000 427.00000000 124.00000000   0.22504537
383.00000000 297.00000000  75.00000000   0.20161290
384.00000000 570.00000000 154.00000000   0.21270718
385.00000000 605.00000000  95.00000000   0.13571429
386.00000000 451.00000000 123.00000000   0.21428571
387.00000000 580.00000000 101.00000000   0.14831131
388.00000000 534.00000000 113.00000000   0.17465224
389.00000000 764.00000000 116.00000000   0.13181818
390.00000000 531.00000000  94.00000000   0.15040000
391.00000000 782.00000000 102.00000000   0.11538462
392.00000000 768.00000000 146.00000000   0.15973742
393.00000000 852.00000000 125.00000000   0.12794268
394.00000000 624.00000000 164.00000000   0.20812183
395.00000000 578.00000000 118.00000000   0.16954023
396.00000000 441.00000000 117.00000000   0.20967742
397.00000000 434.00000000 187.00000000   0.30112721
398.00000000 388.00000000  85.00000000   0.17970402
399.00000000 421.00000000 154.00000000   0.26782609
400.00000000 369.00000000 155.00000000   0.29580153
401.00000000 335.00000000 110.00000000   0.24719101
402.00000000 404.00000000 102.00000000   0.20158103
403.00000000 388.00000000 117.00000000   0.23168317
404.00000000 407.00000000 112.00000000   0.21579961
405.00000000 449.00000000  89.00000000   0.16542751
406.00000000 449.00000000 103.00000000   0.18659420
407.00000000 394.00000000  95.00000000   0.19427403
408.00000000 290.00000000 102.00000000   0.26020408
409.00000000 400.00000000  82.00000000   0.17012448
410.00000000 446.00000000  89.00000000   0.16635514
411.00000000 449.00000000 101.00000000   0.18363636
412.00000000 507.00000000 148.00000000   0.22595420
413.00000000 437.00000000  97.00000000   0.18164794
414.00000000 660.00000000 107.00000000   0.13950456
415.00000000 662.00000000 147.00000000   0.18170581
416.00000000 551.00000000 149.00000000   0.21285714
417.00000000 442.00000000 107.00000000   0.19489982
418.00000000 299.00000000 124.00000000   0.29314421
419.00000000 360.00000000  70.00000000   0.16279070
420.00000000 377.00000000 149.00000000   0.28326996
421.00000000 527.00000000 158.00000000   0.23065693
422.00000000 428.00000000 133.00000000   0.23707665
423.00000000 596.00000000 115.00000000   0.16174402
424.00000000 612.00000000 126.00000000   0.17073171
425.00000000 457.00000000 132.00000000   0.22410866
426.00000000 691.00000000 129.00000000   0.15731707
427.00000000 567.00000000 144.00000000   0.20253165
428.00000000 566.00000000 203.00000000   0.26397919
429.00000000 393.00000000 102.00000000   0.20606061
430.00000000 357.00000000 104.00000000   0.22559653
431.00000000 265.00000000  69.00000000   0.20658683
432.00000000 348.00000000  46.00000000   0.11675127
433.00000000 293.00000000 114.00000000   0.28009828
434.00000000 397.00000000  70.00000000   0.14989293
435.00000000 280.00000000  68.00000000   0.19540230
436.00000000 227.00000000  86.00000000   0.27476038
437.00000000 309.00000000 102.00000000   0.24817518
438.00000000  63.00000000  57.00000000   0.47500000
439.00000000  10.00000000  41.00000000   0.80392157
440.00000000 -19.00000000  35.00000000   2.18750000
441.00000000  93.00000000  -9.00000000  -0.10714286
442.00000000  12.00000000  22.00000000   0.64705882
443.00000000 -11.00000000  57.00000000   1.23913043
444.00000000  64.00000000  38.00000000   0.37254902
445.00000000  78.00000000  37.00000000   0.32173913
446.00000000  24.00000000  20.00000000   0.45454545
447.00000000  42.00000000   0.00000000   0.00000000
448.00000000 170.00000000  49.00000000   0.22374429
449.00000000 249.00000000  55.00000000   0.18092105
450.00000000 536.00000000  73.00000000   0.11986864
451.00000000 296.00000000 118.00000000   0.28502415
452.00000000 242.00000000 112.00000000   0.31638418
453.00000000 179.00000000  84.00000000   0.31939163
454.00000000 347.00000000 113.00000000   0.24565217
455.00000000 324.00000000 119.00000000   0.26862302
456.00000000 243.00000000  57.00000000   0.19000000
457.00000000 327.00000000  43.00000000   0.11621622
458.00000000 280.00000000  51.00000000   0.15407855
459.00000000 263.00000000  61.00000000   0.18827160
460.00000000 345.00000000  31.00000000   0.08244681
461.00000000 266.00000000  61.00000000   0.18654434
462.00000000 254.00000000  79.00000000   0.23723724
463.00000000 408.00000000  97.00000000   0.19207921
464.00000000 296.00000000 119.00000000   0.28674699
465.00000000 329.00000000 106.00000000   0.24367816
466.00000000 275.00000000  74.00000000   0.21203438
467.00000000 396.00000000  67.00000000   0.14470842
468.00000000 387.00000000  86.00000000   0.18181818
469.00000000 355.00000000  91.00000000   0.20403587
470.00000000 190.00000000  17.00000000   0.08212560
471.00000000 246.00000000  84.00000000   0.25454545
472.00000000 343.00000000 115.00000000   0.25109170
473.00000000 324.00000000  82.00000000   0.20197044
474.00000000 483.00000000  99.00000000   0.17010309
475.00000000 355.00000000  64.00000000   0.15274463
476.00000000 269.00000000 111.00000000   0.29210526
477.00000000 338.00000000 110.00000000   0.24553571
478.00000000 244.00000000  70.00000000   0.22292994
479.00000000 525.00000000 102.00000000   0.16267943
480.00000000 641.00000000  82.00000000   0.11341632
481.00000000 646.00000000 108.00000000   0.14323607
482.00000000 660.00000000 125.00000000   0.15923567
483.00000000 634.00000000  82.00000000   0.11452514
484.00000000 487.00000000  89.00000000   0.15451389
485.00000000 357.00000000  87.00000000   0.19594595
486.00000000 371.00000000  97.00000000   0.20726496
487.00000000 256.00000000  56.00000000   0.17948718
488.00000000 259.00000000  36.00000000   0.12203390
489.00000000 234.00000000  70.00000000   0.23026316
490.00000000 645.00000000  74.00000000   0.10292072
491.00000000 839.00000000 113.00000000   0.11869748
492.00000000 828.00000000 199.00000000   0.19376826
493.00000000 796.00000000 163.00000000   0.16996872
494.00000000 591.00000000  87.00000000   0.12831858
495.00000000 346.00000000  86.00000000   0.19907407
496.00000000 495.00000000 115.00000000   0.18852459
497.00000000 519.00000000 128.00000000   0.19783617
498.00000000 389.00000000 132.00000000   0.25335893
499.00000000 418.00000000  80.00000000   0.16064257
500.00000000 343.00000000  21.00000000   0.05769231
