# Supplementary material for: Ubiquitin transfer by a RING E3 ligase occurs from a closed E2~ubiquitin conformation
Source: Nat Commun. 2020 Jun 5;11:2846. doi: 10.1038/s41467-020-16666-y (PMC7275055; doi:10.1038/s41467-020-16666-y)
Supplement: Supplementary file 4 — Source Data [file 41467_2020_16666_MOESM4_ESM.zip › Source_Data/Figures/Figure_5/Figure_5a/ASCII_NoRNF4/16_282with_fret.dat]

 30.00000000 128.00000000 149.00000000   0.53790614
 31.00000000 140.00000000 106.00000000   0.43089431
 32.00000000 131.00000000 119.00000000   0.47600000
 33.00000000  68.00000000  40.00000000   0.37037037
 34.00000000 173.00000000 115.00000000   0.39930556
 35.00000000 124.00000000  74.00000000   0.37373737
 36.00000000 176.00000000 122.00000000   0.40939597
 37.00000000 126.00000000 110.00000000   0.46610169
 38.00000000 109.00000000 131.00000000   0.54583333
 39.00000000 159.00000000  75.00000000   0.32051282
 40.00000000 136.00000000  84.00000000   0.38181818
 41.00000000  92.00000000 126.00000000   0.57798165
 42.00000000 105.00000000 165.00000000   0.61111111
 43.00000000 145.00000000  73.00000000   0.33486239
 44.00000000  72.00000000  94.00000000   0.56626506
 45.00000000 167.00000000  99.00000000   0.37218045
 46.00000000 116.00000000  49.00000000   0.29696970
 47.00000000 142.00000000 160.00000000   0.52980132
 48.00000000  84.00000000  77.00000000   0.47826087
 49.00000000 110.00000000  99.00000000   0.47368421
 50.00000000 104.00000000  99.00000000   0.48768473
 51.00000000  91.00000000  80.00000000   0.46783626
 52.00000000 130.00000000  70.00000000   0.35000000
 53.00000000 124.00000000 123.00000000   0.49797571
 54.00000000 129.00000000  91.00000000   0.41363636
 55.00000000 130.00000000 115.00000000   0.46938776
 56.00000000 155.00000000 113.00000000   0.42164179
 57.00000000 110.00000000  95.00000000   0.46341463
 58.00000000 194.00000000 135.00000000   0.41033435
 59.00000000 116.00000000 117.00000000   0.50214592
 60.00000000 210.00000000 208.00000000   0.49760766
 61.00000000  95.00000000 101.00000000   0.51530612
 62.00000000 132.00000000  96.00000000   0.42105263
 63.00000000 134.00000000  84.00000000   0.38532110
 64.00000000 106.00000000  68.00000000   0.39080460
 65.00000000 141.00000000  90.00000000   0.38961039
 66.00000000 137.00000000  94.00000000   0.40692641
 67.00000000 141.00000000 124.00000000   0.46792453
 68.00000000 201.00000000  68.00000000   0.25278810
 69.00000000  98.00000000 108.00000000   0.52427184
 70.00000000 164.00000000  90.00000000   0.35433071
 71.00000000 185.00000000  53.00000000   0.22268908
 72.00000000 148.00000000  81.00000000   0.35371179
 73.00000000 169.00000000 108.00000000   0.38989170
 74.00000000 140.00000000  78.00000000   0.35779817
 75.00000000 236.00000000  72.00000000   0.23376623
 76.00000000 118.00000000 157.00000000   0.57090909
 77.00000000 129.00000000 111.00000000   0.46250000
 78.00000000 172.00000000  81.00000000   0.32015810
 79.00000000 114.00000000 147.00000000   0.56321839
 80.00000000 160.00000000 131.00000000   0.45017182
 81.00000000 204.00000000  91.00000000   0.30847458
 82.00000000 103.00000000  88.00000000   0.46073298
 83.00000000 130.00000000  90.00000000   0.40909091
 84.00000000 180.00000000  62.00000000   0.25619835
 85.00000000 100.00000000  80.00000000   0.44444444
 86.00000000 107.00000000 112.00000000   0.51141553
 87.00000000 131.00000000 103.00000000   0.44017094
 88.00000000 155.00000000  53.00000000   0.25480769
 89.00000000 143.00000000  57.00000000   0.28500000
 90.00000000 177.00000000  92.00000000   0.34200743
 91.00000000 150.00000000  84.00000000   0.35897436
 92.00000000 229.00000000 116.00000000   0.33623188
 93.00000000 230.00000000  31.00000000   0.11877395
 94.00000000 135.00000000  45.00000000   0.25000000
 95.00000000 154.00000000  84.00000000   0.35294118
 96.00000000 158.00000000 117.00000000   0.42545455
 97.00000000 141.00000000  72.00000000   0.33802817
 98.00000000 192.00000000  78.00000000   0.28888889
 99.00000000 148.00000000 121.00000000   0.44981413
100.00000000 123.00000000  86.00000000   0.41148325
101.00000000 125.00000000  71.00000000   0.36224490
102.00000000  95.00000000  71.00000000   0.42771084
103.00000000 134.00000000  75.00000000   0.35885167
104.00000000 147.00000000  91.00000000   0.38235294
105.00000000 155.00000000 158.00000000   0.50479233
106.00000000 159.00000000  63.00000000   0.28378378
107.00000000 126.00000000 132.00000000   0.51162791
108.00000000  82.00000000 101.00000000   0.55191257
109.00000000 169.00000000  60.00000000   0.26200873
110.00000000 158.00000000  64.00000000   0.28828829
111.00000000 201.00000000  61.00000000   0.23282443
112.00000000 155.00000000  57.00000000   0.26886792
113.00000000 113.00000000  66.00000000   0.36871508
114.00000000 124.00000000  92.00000000   0.42592593
115.00000000 128.00000000  46.00000000   0.26436782
116.00000000 146.00000000  89.00000000   0.37872340
117.00000000 141.00000000  71.00000000   0.33490566
118.00000000  62.00000000  76.00000000   0.55072464
119.00000000 103.00000000 103.00000000   0.50000000
120.00000000 135.00000000 123.00000000   0.47674419
121.00000000 141.00000000  50.00000000   0.26178010
122.00000000 153.00000000 119.00000000   0.43750000
123.00000000 139.00000000  99.00000000   0.41596639
124.00000000 141.00000000 111.00000000   0.44047619
125.00000000  96.00000000 107.00000000   0.52709360
126.00000000 118.00000000  69.00000000   0.36898396
127.00000000  91.00000000 166.00000000   0.64591440
128.00000000  97.00000000  97.00000000   0.50000000
129.00000000 162.00000000 128.00000000   0.44137931
130.00000000 180.00000000 130.00000000   0.41935484
131.00000000 135.00000000 112.00000000   0.45344130
132.00000000 118.00000000  75.00000000   0.38860104
133.00000000  85.00000000  75.00000000   0.46875000
134.00000000 137.00000000  76.00000000   0.35680751
135.00000000  66.00000000  71.00000000   0.51824818
136.00000000 127.00000000  88.00000000   0.40930233
137.00000000 137.00000000 102.00000000   0.42677824
138.00000000 107.00000000  58.00000000   0.35151515
139.00000000  75.00000000  57.00000000   0.43181818
140.00000000 194.00000000  98.00000000   0.33561644
141.00000000 116.00000000  20.00000000   0.14705882
142.00000000 143.00000000  95.00000000   0.39915966
143.00000000 126.00000000 114.00000000   0.47500000
144.00000000 129.00000000  63.00000000   0.32812500
145.00000000 158.00000000 100.00000000   0.38759690
146.00000000 178.00000000  73.00000000   0.29083665
147.00000000 124.00000000  40.00000000   0.24390244
148.00000000 147.00000000 117.00000000   0.44318182
149.00000000 130.00000000 129.00000000   0.49806950
150.00000000 127.00000000  70.00000000   0.35532995
151.00000000 120.00000000 117.00000000   0.49367089
152.00000000 104.00000000  92.00000000   0.46938776
153.00000000 167.00000000 148.00000000   0.46984127
154.00000000 166.00000000 104.00000000   0.38518519
155.00000000 179.00000000  59.00000000   0.24789916
156.00000000 186.00000000 112.00000000   0.37583893
157.00000000  98.00000000  85.00000000   0.46448087
158.00000000 146.00000000  66.00000000   0.31132075
159.00000000 180.00000000  59.00000000   0.24686192
160.00000000 141.00000000  73.00000000   0.34112150
161.00000000 181.00000000  62.00000000   0.25514403
162.00000000 161.00000000  97.00000000   0.37596899
163.00000000 156.00000000  83.00000000   0.34728033
164.00000000 170.00000000 110.00000000   0.39285714
165.00000000 109.00000000  83.00000000   0.43229167
166.00000000 137.00000000  64.00000000   0.31840796
167.00000000 162.00000000 105.00000000   0.39325843
168.00000000 135.00000000  59.00000000   0.30412371
169.00000000  83.00000000 103.00000000   0.55376344
170.00000000 135.00000000  87.00000000   0.39189189
171.00000000  67.00000000  61.00000000   0.47656250
172.00000000  95.00000000  71.00000000   0.42771084
173.00000000  90.00000000 121.00000000   0.57345972
174.00000000 178.00000000  95.00000000   0.34798535
175.00000000 168.00000000 117.00000000   0.41052632
176.00000000  94.00000000 102.00000000   0.52040816
177.00000000 151.00000000 104.00000000   0.40784314
178.00000000 145.00000000  96.00000000   0.39834025
179.00000000 173.00000000  96.00000000   0.35687732
180.00000000 130.00000000  79.00000000   0.37799043
181.00000000 129.00000000  33.00000000   0.20370370
182.00000000 147.00000000  87.00000000   0.37179487
183.00000000 205.00000000  47.00000000   0.18650794
184.00000000  80.00000000  97.00000000   0.54802260
185.00000000 155.00000000 114.00000000   0.42379182
186.00000000 202.00000000  94.00000000   0.31756757
187.00000000 114.00000000  88.00000000   0.43564356
188.00000000 303.00000000  15.00000000   0.04716981
189.00000000 339.00000000  12.00000000   0.03418803
190.00000000 302.00000000  11.00000000   0.03514377
191.00000000 377.00000000   0.00000000   0.00000000
192.00000000 356.00000000  43.00000000   0.10776942
193.00000000 328.00000000  33.00000000   0.09141274
194.00000000 333.00000000  52.00000000   0.13506494
195.00000000 343.00000000  14.00000000   0.03921569
196.00000000 397.00000000  15.00000000   0.03640777
197.00000000 361.00000000  60.00000000   0.14251781
198.00000000 311.00000000  25.00000000   0.07440476
199.00000000 367.00000000  58.00000000   0.13647059
200.00000000 362.00000000  11.00000000   0.02949062
201.00000000 305.00000000  45.00000000   0.12857143
202.00000000 309.00000000  33.00000000   0.09649123
203.00000000 347.00000000  34.00000000   0.08923885
204.00000000 386.00000000  18.00000000   0.04455446
205.00000000 314.00000000  25.00000000   0.07374631
206.00000000 374.00000000  16.00000000   0.04102564
207.00000000 318.00000000  26.00000000   0.07558140
208.00000000 343.00000000  39.00000000   0.10209424
209.00000000 292.00000000  22.00000000   0.07006369
210.00000000 418.00000000  32.00000000   0.07111111
211.00000000 267.00000000  26.00000000   0.08873720
212.00000000 337.00000000  81.00000000   0.19377990
213.00000000 321.00000000  15.00000000   0.04464286
214.00000000 407.00000000  19.00000000   0.04460094
215.00000000 336.00000000  23.00000000   0.06406685
216.00000000 306.00000000  20.00000000   0.06134969
217.00000000 296.00000000  45.00000000   0.13196481
218.00000000 244.00000000  24.00000000   0.08955224
219.00000000 319.00000000  53.00000000   0.14247312
220.00000000 354.00000000  13.00000000   0.03542234
221.00000000 318.00000000  30.00000000   0.08620690
222.00000000 312.00000000  28.00000000   0.08235294
223.00000000 322.00000000   8.00000000   0.02424242
224.00000000 422.00000000  22.00000000   0.04954955
225.00000000 298.00000000  13.00000000   0.04180064
226.00000000 262.00000000  21.00000000   0.07420495
227.00000000 361.00000000  26.00000000   0.06718346
228.00000000 288.00000000  40.00000000   0.12195122
229.00000000 317.00000000  48.00000000   0.13150685
230.00000000 364.00000000  14.00000000   0.03703704
231.00000000 339.00000000  33.00000000   0.08870968
232.00000000 228.00000000  29.00000000   0.11284047
233.00000000 298.00000000  16.00000000   0.05095541
234.00000000 301.00000000  61.00000000   0.16850829
235.00000000 306.00000000   3.00000000   0.00970874
236.00000000 293.00000000  17.00000000   0.05483871
237.00000000 328.00000000  35.00000000   0.09641873
238.00000000 412.00000000  16.00000000   0.03738318
239.00000000 372.00000000  38.00000000   0.09268293
240.00000000 354.00000000   7.00000000   0.01939058
241.00000000 387.00000000  16.00000000   0.03970223
242.00000000 311.00000000  -1.00000000  -0.00322581
243.00000000 306.00000000  21.00000000   0.06422018
244.00000000 331.00000000 -12.00000000  -0.03761755
245.00000000 385.00000000  21.00000000   0.05172414
246.00000000 337.00000000  20.00000000   0.05602241
247.00000000 363.00000000   8.00000000   0.02156334
248.00000000 321.00000000  25.00000000   0.07225434
249.00000000 320.00000000  31.00000000   0.08831909
250.00000000 319.00000000  15.00000000   0.04491018
251.00000000 354.00000000  50.00000000   0.12376238
252.00000000 380.00000000  75.00000000   0.16483516
253.00000000 323.00000000  39.00000000   0.10773481
254.00000000 419.00000000  36.00000000   0.07912088
255.00000000 338.00000000  61.00000000   0.15288221
256.00000000 328.00000000  29.00000000   0.08123249
257.00000000 279.00000000  38.00000000   0.11987382
258.00000000 304.00000000  32.00000000   0.09523810
259.00000000 385.00000000  28.00000000   0.06779661
260.00000000 334.00000000  -2.00000000  -0.00602410
261.00000000 410.00000000  39.00000000   0.08685969
262.00000000 330.00000000  14.00000000   0.04069767
263.00000000 337.00000000  22.00000000   0.06128134
264.00000000 321.00000000 -14.00000000  -0.04560261
265.00000000 285.00000000  36.00000000   0.11214953
266.00000000 267.00000000  25.00000000   0.08561644
267.00000000 346.00000000  17.00000000   0.04683196
268.00000000 339.00000000  27.00000000   0.07377049
269.00000000 361.00000000  11.00000000   0.02956989
270.00000000 330.00000000   8.00000000   0.02366864
271.00000000 221.00000000 -15.00000000  -0.07281553
272.00000000 292.00000000  16.00000000   0.05194805
273.00000000 247.00000000  36.00000000   0.12720848
274.00000000 217.00000000   2.00000000   0.00913242
275.00000000 324.00000000  24.00000000   0.06896552
276.00000000 299.00000000  37.00000000   0.11011905
277.00000000 306.00000000  32.00000000   0.09467456
278.00000000 273.00000000   7.00000000   0.02500000
279.00000000 279.00000000  11.00000000   0.03793103
280.00000000 283.00000000  15.00000000   0.05033557
281.00000000 300.00000000   7.00000000   0.02280130
282.00000000 318.00000000  28.00000000   0.08092486
283.00000000 211.00000000  51.00000000   0.19465649
284.00000000 391.00000000  29.00000000   0.06904762
285.00000000 301.00000000  37.00000000   0.10946746
286.00000000 314.00000000  29.00000000   0.08454810
287.00000000 237.00000000  22.00000000   0.08494208
288.00000000 280.00000000   6.00000000   0.02097902
289.00000000 287.00000000  -8.00000000  -0.02867384
290.00000000 286.00000000   5.00000000   0.01718213
291.00000000 228.00000000   3.00000000   0.01298701
292.00000000 168.00000000  18.00000000   0.09677419
293.00000000 219.00000000  42.00000000   0.16091954
294.00000000 229.00000000  21.00000000   0.08400000
295.00000000 237.00000000  35.00000000   0.12867647
296.00000000 210.00000000  16.00000000   0.07079646
297.00000000 274.00000000  -6.00000000  -0.02238806
298.00000000 217.00000000  16.00000000   0.06866953
299.00000000 225.00000000  -4.00000000  -0.01809955
300.00000000 215.00000000  -2.00000000  -0.00938967
301.00000000 316.00000000  10.00000000   0.03067485
302.00000000 261.00000000 -12.00000000  -0.04819277
303.00000000 153.00000000 -18.00000000  -0.13333333
304.00000000 226.00000000  40.00000000   0.15037594
305.00000000 285.00000000  37.00000000   0.11490683
306.00000000 244.00000000  46.00000000   0.15862069
307.00000000 298.00000000  -1.00000000  -0.00336700
308.00000000 251.00000000 -13.00000000  -0.05462185
309.00000000 211.00000000  19.00000000   0.08260870
310.00000000 322.00000000  20.00000000   0.05847953
311.00000000 331.00000000   7.00000000   0.02071006
312.00000000 297.00000000  13.00000000   0.04193548
313.00000000 288.00000000  26.00000000   0.08280255
314.00000000 248.00000000  20.00000000   0.07462687
315.00000000 248.00000000  36.00000000   0.12676056
316.00000000 378.00000000  25.00000000   0.06203474
317.00000000 303.00000000 -11.00000000  -0.03767123
318.00000000 357.00000000  22.00000000   0.05804749
319.00000000 337.00000000  39.00000000   0.10372340
320.00000000 244.00000000  29.00000000   0.10622711
321.00000000 198.00000000   4.00000000   0.01980198
322.00000000 184.00000000 -10.00000000  -0.05747126
323.00000000 321.00000000   4.00000000   0.01230769
324.00000000 297.00000000 -15.00000000  -0.05319149
325.00000000 353.00000000  70.00000000   0.16548463
326.00000000 365.00000000  26.00000000   0.06649616
327.00000000 345.00000000  17.00000000   0.04696133
328.00000000 339.00000000  15.00000000   0.04237288
329.00000000 327.00000000  22.00000000   0.06303725
330.00000000 283.00000000  18.00000000   0.05980066
331.00000000 328.00000000  -6.00000000  -0.01863354
332.00000000 349.00000000  40.00000000   0.10282776
333.00000000 325.00000000  27.00000000   0.07670455
334.00000000 313.00000000  29.00000000   0.08479532
335.00000000 296.00000000  44.00000000   0.12941176
336.00000000 231.00000000 -11.00000000  -0.05000000
337.00000000 400.00000000  15.00000000   0.03614458
338.00000000 324.00000000  27.00000000   0.07692308
339.00000000 328.00000000  12.00000000   0.03529412
340.00000000 289.00000000  29.00000000   0.09119497
341.00000000 304.00000000  -8.00000000  -0.02702703
342.00000000 351.00000000  10.00000000   0.02770083
343.00000000 314.00000000  -6.00000000  -0.01948052
344.00000000 350.00000000  46.00000000   0.11616162
345.00000000 372.00000000  -3.00000000  -0.00813008
346.00000000 263.00000000  21.00000000   0.07394366
347.00000000 408.00000000  10.00000000   0.02392344
348.00000000 314.00000000   4.00000000   0.01257862
349.00000000 304.00000000  14.00000000   0.04402516
350.00000000 407.00000000  -1.00000000  -0.00246305
351.00000000 303.00000000  41.00000000   0.11918605
352.00000000 230.00000000  21.00000000   0.08366534
353.00000000 389.00000000 -19.00000000  -0.05135135
354.00000000 427.00000000  32.00000000   0.06971678
355.00000000 328.00000000  -3.00000000  -0.00923077
356.00000000 314.00000000  39.00000000   0.11048159
357.00000000 366.00000000  20.00000000   0.05181347
358.00000000 347.00000000 -12.00000000  -0.03582090
359.00000000 339.00000000  28.00000000   0.07629428
360.00000000 348.00000000  35.00000000   0.09138381
361.00000000 405.00000000   3.00000000   0.00735294
362.00000000 252.00000000   9.00000000   0.03448276
363.00000000 309.00000000  19.00000000   0.05792683
364.00000000 182.00000000   8.00000000   0.04210526
365.00000000 262.00000000  47.00000000   0.15210356
366.00000000 299.00000000   5.00000000   0.01644737
367.00000000 270.00000000  -2.00000000  -0.00746269
368.00000000 254.00000000  -2.00000000  -0.00793651
369.00000000 276.00000000   1.00000000   0.00361011
370.00000000 338.00000000  68.00000000   0.16748768
371.00000000 389.00000000  -8.00000000  -0.02099738
372.00000000 348.00000000   5.00000000   0.01416431
373.00000000 267.00000000 -10.00000000  -0.03891051
374.00000000 228.00000000  -7.00000000  -0.03167421
375.00000000 323.00000000  15.00000000   0.04437870
376.00000000 255.00000000  15.00000000   0.05555556
377.00000000 383.00000000  16.00000000   0.04010025
378.00000000 307.00000000  -9.00000000  -0.03020134
379.00000000 309.00000000   4.00000000   0.01277955
380.00000000 236.00000000  30.00000000   0.11278195
381.00000000 352.00000000 -15.00000000  -0.04451039
382.00000000 368.00000000  18.00000000   0.04663212
383.00000000 383.00000000  30.00000000   0.07263923
384.00000000 348.00000000  12.00000000   0.03333333
385.00000000 332.00000000  -6.00000000  -0.01840491
386.00000000 227.00000000  -9.00000000  -0.04128440
387.00000000 319.00000000  11.00000000   0.03333333
388.00000000 282.00000000  44.00000000   0.13496933
389.00000000 226.00000000  26.00000000   0.10317460
390.00000000 320.00000000  30.00000000   0.08571429
391.00000000 336.00000000  22.00000000   0.06145251
392.00000000 297.00000000  16.00000000   0.05111821
393.00000000 342.00000000 -10.00000000  -0.03012048
394.00000000 268.00000000  31.00000000   0.10367893
395.00000000 246.00000000 -10.00000000  -0.04237288
396.00000000 277.00000000  21.00000000   0.07046980
397.00000000 389.00000000  19.00000000   0.04656863
398.00000000 280.00000000  28.00000000   0.09090909
399.00000000 272.00000000  76.00000000   0.21839080
400.00000000 295.00000000  28.00000000   0.08668731
401.00000000 361.00000000   6.00000000   0.01634877
402.00000000 298.00000000   0.00000000   0.00000000
403.00000000 306.00000000  37.00000000   0.10787172
404.00000000 315.00000000  28.00000000   0.08163265
405.00000000 417.00000000  21.00000000   0.04794521
406.00000000 353.00000000  10.00000000   0.02754821
407.00000000 279.00000000   2.00000000   0.00711744
408.00000000 310.00000000  -4.00000000  -0.01307190
409.00000000 268.00000000  37.00000000   0.12131148
410.00000000 322.00000000  27.00000000   0.07736390
411.00000000 309.00000000  60.00000000   0.16260163
412.00000000 281.00000000  32.00000000   0.10223642
413.00000000 261.00000000   9.00000000   0.03333333
414.00000000 215.00000000  13.00000000   0.05701754
415.00000000 223.00000000  13.00000000   0.05508475
416.00000000 248.00000000  40.00000000   0.13888889
417.00000000 219.00000000  28.00000000   0.11336032
418.00000000 200.00000000   9.00000000   0.04306220
419.00000000 202.00000000  11.00000000   0.05164319
420.00000000 214.00000000   3.00000000   0.01382488
421.00000000 256.00000000  41.00000000   0.13804714
422.00000000 227.00000000 -10.00000000  -0.04608295
423.00000000 155.00000000  17.00000000   0.09883721
424.00000000 249.00000000  -3.00000000  -0.01219512
425.00000000 282.00000000 -20.00000000  -0.07633588
426.00000000 174.00000000   9.00000000   0.04918033
427.00000000 190.00000000  14.00000000   0.06862745
428.00000000 256.00000000  10.00000000   0.03759398
429.00000000 245.00000000  45.00000000   0.15517241
430.00000000 204.00000000 -13.00000000  -0.06806283
431.00000000 261.00000000   8.00000000   0.02973978
432.00000000 310.00000000  -4.00000000  -0.01307190
433.00000000 295.00000000  17.00000000   0.05448718
434.00000000 286.00000000   8.00000000   0.02721088
435.00000000 279.00000000  22.00000000   0.07308970
436.00000000 286.00000000  59.00000000   0.17101449
437.00000000 330.00000000  33.00000000   0.09090909
438.00000000 320.00000000  -1.00000000  -0.00313480
439.00000000 332.00000000  30.00000000   0.08287293
440.00000000 351.00000000  26.00000000   0.06896552
441.00000000 218.00000000  27.00000000   0.11020408
442.00000000 269.00000000 -11.00000000  -0.04263566
443.00000000 281.00000000   4.00000000   0.01403509
444.00000000 292.00000000  29.00000000   0.09034268
445.00000000 262.00000000  -2.00000000  -0.00769231
446.00000000 268.00000000 -12.00000000  -0.04687500
447.00000000 268.00000000  38.00000000   0.12418301
448.00000000 255.00000000   4.00000000   0.01544402
449.00000000 271.00000000  -4.00000000  -0.01498127
450.00000000 281.00000000  17.00000000   0.05704698
451.00000000 371.00000000 -16.00000000  -0.04507042
452.00000000 370.00000000   0.00000000   0.00000000
453.00000000 348.00000000   1.00000000   0.00286533
454.00000000 252.00000000  26.00000000   0.09352518
455.00000000 297.00000000  45.00000000   0.13157895
456.00000000 269.00000000  34.00000000   0.11221122
457.00000000 343.00000000  -3.00000000  -0.00882353
458.00000000 322.00000000  17.00000000   0.05014749
459.00000000 292.00000000  15.00000000   0.04885993
460.00000000 312.00000000  16.00000000   0.04878049
461.00000000 317.00000000  19.00000000   0.05654762
462.00000000 340.00000000   7.00000000   0.02017291
463.00000000 313.00000000  21.00000000   0.06287425
464.00000000 343.00000000  22.00000000   0.06027397
465.00000000 272.00000000   5.00000000   0.01805054
466.00000000 299.00000000  28.00000000   0.08562691
467.00000000 340.00000000  32.00000000   0.08602151
468.00000000 246.00000000  38.00000000   0.13380282
469.00000000 348.00000000  25.00000000   0.06702413
470.00000000 353.00000000  19.00000000   0.05107527
471.00000000 359.00000000  20.00000000   0.05277045
472.00000000 297.00000000   7.00000000   0.02302632
473.00000000 322.00000000  16.00000000   0.04733728
474.00000000 349.00000000  24.00000000   0.06434316
475.00000000 326.00000000 -18.00000000  -0.05844156
476.00000000 326.00000000  35.00000000   0.09695291
477.00000000 413.00000000 -20.00000000  -0.05089059
478.00000000 369.00000000 -10.00000000  -0.02785515
479.00000000 325.00000000  11.00000000   0.03273810
480.00000000 366.00000000  22.00000000   0.05670103
481.00000000 317.00000000  29.00000000   0.08381503
482.00000000 301.00000000   9.00000000   0.02903226
483.00000000 365.00000000  13.00000000   0.03439153
484.00000000 348.00000000  -1.00000000  -0.00288184
485.00000000 325.00000000  18.00000000   0.05247813
486.00000000 317.00000000   2.00000000   0.00626959
487.00000000 314.00000000   3.00000000   0.00946372
488.00000000 325.00000000   2.00000000   0.00611621
489.00000000 243.00000000   7.00000000   0.02800000
490.00000000 294.00000000   2.00000000   0.00675676
491.00000000 324.00000000 -32.00000000  -0.10958904
492.00000000 363.00000000 -22.00000000  -0.06451613
493.00000000 423.00000000  22.00000000   0.04943820
494.00000000 306.00000000  -2.00000000  -0.00657895
495.00000000 395.00000000   5.00000000   0.01250000
496.00000000 349.00000000   2.00000000   0.00569801
497.00000000 366.00000000  -2.00000000  -0.00549451
498.00000000 283.00000000  34.00000000   0.10725552
499.00000000 299.00000000 -12.00000000  -0.04181185
500.00000000 221.00000000  28.00000000   0.11244980
