# Supplementary material for: Ubiquitin transfer by a RING E3 ligase occurs from a closed E2~ubiquitin conformation
Source: Nat Commun. 2020 Jun 5;11:2846. doi: 10.1038/s41467-020-16666-y (PMC7275055; doi:10.1038/s41467-020-16666-y)
Supplement: Supplementary file 4 — Source Data [file 41467_2020_16666_MOESM4_ESM.zip › Source_Data/Figures/Figure_5/Figure_5a/ASCII_NoRNF4/16_288with_fret.dat]

 30.00000000 282.00000000 106.00000000   0.27319588
 31.00000000 279.00000000 133.00000000   0.32281553
 32.00000000 230.00000000  97.00000000   0.29663609
 33.00000000 185.00000000  97.00000000   0.34397163
 34.00000000 284.00000000 139.00000000   0.32860520
 35.00000000 239.00000000 119.00000000   0.33240223
 36.00000000 229.00000000 151.00000000   0.39736842
 37.00000000 237.00000000 175.00000000   0.42475728
 38.00000000 207.00000000 100.00000000   0.32573290
 39.00000000 249.00000000 155.00000000   0.38366337
 40.00000000 254.00000000 141.00000000   0.35696203
 41.00000000 166.00000000  50.00000000   0.23148148
 42.00000000 248.00000000 155.00000000   0.38461538
 43.00000000 189.00000000 108.00000000   0.36363636
 44.00000000 292.00000000 110.00000000   0.27363184
 45.00000000 232.00000000 142.00000000   0.37967914
 46.00000000 234.00000000  64.00000000   0.21476510
 47.00000000 221.00000000 112.00000000   0.33633634
 48.00000000 244.00000000 102.00000000   0.29479769
 49.00000000 190.00000000 112.00000000   0.37086093
 50.00000000 239.00000000  84.00000000   0.26006192
 51.00000000 153.00000000 118.00000000   0.43542435
 52.00000000 239.00000000 135.00000000   0.36096257
 53.00000000 216.00000000 111.00000000   0.33944954
 54.00000000 184.00000000  82.00000000   0.30827068
 55.00000000 216.00000000  87.00000000   0.28712871
 56.00000000 308.00000000  65.00000000   0.17426273
 57.00000000 181.00000000  84.00000000   0.31698113
 58.00000000 245.00000000 179.00000000   0.42216981
 59.00000000 233.00000000  54.00000000   0.18815331
 60.00000000 253.00000000  90.00000000   0.26239067
 61.00000000 224.00000000  60.00000000   0.21126761
 62.00000000 172.00000000  84.00000000   0.32812500
 63.00000000 241.00000000  61.00000000   0.20198675
 64.00000000 297.00000000 133.00000000   0.30930233
 65.00000000 144.00000000  56.00000000   0.28000000
 66.00000000 270.00000000 104.00000000   0.27807487
 67.00000000 159.00000000 108.00000000   0.40449438
 68.00000000 203.00000000  74.00000000   0.26714801
 69.00000000 255.00000000 200.00000000   0.43956044
 70.00000000 252.00000000 118.00000000   0.31891892
 71.00000000 261.00000000  71.00000000   0.21385542
 72.00000000 193.00000000 153.00000000   0.44219653
 73.00000000 288.00000000  61.00000000   0.17478510
 74.00000000 234.00000000  87.00000000   0.27102804
 75.00000000 226.00000000  54.00000000   0.19285714
 76.00000000 274.00000000 125.00000000   0.31328321
 77.00000000 297.00000000 129.00000000   0.30281690
 78.00000000 288.00000000  51.00000000   0.15044248
 79.00000000 226.00000000 138.00000000   0.37912088
 80.00000000 212.00000000  78.00000000   0.26896552
 81.00000000 183.00000000 133.00000000   0.42088608
 82.00000000 251.00000000 115.00000000   0.31420765
 83.00000000 298.00000000 117.00000000   0.28192771
 84.00000000 203.00000000 107.00000000   0.34516129
 85.00000000 180.00000000 108.00000000   0.37500000
 86.00000000 159.00000000  99.00000000   0.38372093
 87.00000000 262.00000000  81.00000000   0.23615160
 88.00000000 213.00000000  85.00000000   0.28523490
 89.00000000 270.00000000  58.00000000   0.17682927
 90.00000000 197.00000000  90.00000000   0.31358885
 91.00000000 172.00000000  98.00000000   0.36296296
 92.00000000 297.00000000  68.00000000   0.18630137
 93.00000000 200.00000000  97.00000000   0.32659933
 94.00000000 157.00000000  93.00000000   0.37200000
 95.00000000 273.00000000  76.00000000   0.21776504
 96.00000000 215.00000000 111.00000000   0.34049080
 97.00000000 264.00000000 131.00000000   0.33164557
 98.00000000 197.00000000  87.00000000   0.30633803
 99.00000000 222.00000000 142.00000000   0.39010989
100.00000000 212.00000000 134.00000000   0.38728324
101.00000000 207.00000000  82.00000000   0.28373702
102.00000000 234.00000000 139.00000000   0.37265416
103.00000000 252.00000000  20.00000000   0.07352941
104.00000000 232.00000000 117.00000000   0.33524355
105.00000000 254.00000000  83.00000000   0.24629080
106.00000000 249.00000000 115.00000000   0.31593407
107.00000000 261.00000000  61.00000000   0.18944099
108.00000000 238.00000000  80.00000000   0.25157233
109.00000000 304.00000000  24.00000000   0.07317073
110.00000000 215.00000000  83.00000000   0.27852349
111.00000000 153.00000000  98.00000000   0.39043825
112.00000000 194.00000000  89.00000000   0.31448763
113.00000000 227.00000000 142.00000000   0.38482385
114.00000000 181.00000000 111.00000000   0.38013699
115.00000000 213.00000000  93.00000000   0.30392157
116.00000000 168.00000000  78.00000000   0.31707317
117.00000000 232.00000000 102.00000000   0.30538922
118.00000000 217.00000000  83.00000000   0.27666667
119.00000000 187.00000000  41.00000000   0.17982456
120.00000000 259.00000000  96.00000000   0.27042254
121.00000000 259.00000000  76.00000000   0.22686567
122.00000000 283.00000000 115.00000000   0.28894472
123.00000000 236.00000000 101.00000000   0.29970326
124.00000000 206.00000000  72.00000000   0.25899281
125.00000000 254.00000000  77.00000000   0.23262840
126.00000000 215.00000000  71.00000000   0.24825175
127.00000000 306.00000000 146.00000000   0.32300885
128.00000000 181.00000000  80.00000000   0.30651341
129.00000000 180.00000000 109.00000000   0.37716263
130.00000000 207.00000000  83.00000000   0.28620690
131.00000000 209.00000000 127.00000000   0.37797619
132.00000000 267.00000000  88.00000000   0.24788732
133.00000000 188.00000000  83.00000000   0.30627306
134.00000000 173.00000000  64.00000000   0.27004219
135.00000000 227.00000000  76.00000000   0.25082508
136.00000000 238.00000000  86.00000000   0.26543210
137.00000000 269.00000000  93.00000000   0.25690608
138.00000000 175.00000000  55.00000000   0.23913043
139.00000000 213.00000000  76.00000000   0.26297578
140.00000000 250.00000000  60.00000000   0.19354839
141.00000000 187.00000000 118.00000000   0.38688525
142.00000000 231.00000000  80.00000000   0.25723473
143.00000000 252.00000000 137.00000000   0.35218509
144.00000000 267.00000000  68.00000000   0.20298507
145.00000000 252.00000000  75.00000000   0.22935780
146.00000000 257.00000000  96.00000000   0.27195467
147.00000000 226.00000000 152.00000000   0.40211640
148.00000000 187.00000000 126.00000000   0.40255591
149.00000000 203.00000000 146.00000000   0.41833811
150.00000000 276.00000000 122.00000000   0.30653266
151.00000000 175.00000000  99.00000000   0.36131387
152.00000000 270.00000000 131.00000000   0.32668329
153.00000000 268.00000000  79.00000000   0.22766571
154.00000000 179.00000000  68.00000000   0.27530364
155.00000000 212.00000000 165.00000000   0.43766578
156.00000000 223.00000000  67.00000000   0.23103448
157.00000000 274.00000000 121.00000000   0.30632911
158.00000000 218.00000000 112.00000000   0.33939394
159.00000000 190.00000000  72.00000000   0.27480916
160.00000000 250.00000000  91.00000000   0.26686217
161.00000000 231.00000000  65.00000000   0.21959459
162.00000000 283.00000000  83.00000000   0.22677596
163.00000000 202.00000000 129.00000000   0.38972810
164.00000000 194.00000000 101.00000000   0.34237288
165.00000000 304.00000000  79.00000000   0.20626632
166.00000000 250.00000000  86.00000000   0.25595238
167.00000000 231.00000000  93.00000000   0.28703704
168.00000000 186.00000000  82.00000000   0.30597015
169.00000000 199.00000000  60.00000000   0.23166023
170.00000000 228.00000000  48.00000000   0.17391304
171.00000000 195.00000000  84.00000000   0.30107527
172.00000000 318.00000000 103.00000000   0.24465558
173.00000000 277.00000000  96.00000000   0.25737265
174.00000000 195.00000000 128.00000000   0.39628483
175.00000000 240.00000000 116.00000000   0.32584270
176.00000000 271.00000000  97.00000000   0.26358696
177.00000000 239.00000000  97.00000000   0.28869048
178.00000000 202.00000000 134.00000000   0.39880952
179.00000000 314.00000000  83.00000000   0.20906801
180.00000000 159.00000000  55.00000000   0.25700935
181.00000000 223.00000000  98.00000000   0.30529595
182.00000000 296.00000000  88.00000000   0.22916667
183.00000000 228.00000000  51.00000000   0.18279570
184.00000000 234.00000000 125.00000000   0.34818942
185.00000000 239.00000000  55.00000000   0.18707483
186.00000000 206.00000000  91.00000000   0.30639731
187.00000000 233.00000000  89.00000000   0.27639752
188.00000000 253.00000000  63.00000000   0.19936709
189.00000000 239.00000000  90.00000000   0.27355623
190.00000000 357.00000000 123.00000000   0.25625000
191.00000000 271.00000000 148.00000000   0.35322196
192.00000000 258.00000000 117.00000000   0.31200000
193.00000000 249.00000000 102.00000000   0.29059829
194.00000000 264.00000000  93.00000000   0.26050420
195.00000000 215.00000000  71.00000000   0.24825175
196.00000000 180.00000000 108.00000000   0.37500000
197.00000000 235.00000000  97.00000000   0.29216867
198.00000000 238.00000000  88.00000000   0.26993865
199.00000000 259.00000000  26.00000000   0.09122807
200.00000000 254.00000000  71.00000000   0.21846154
201.00000000 288.00000000  32.00000000   0.10000000
202.00000000 248.00000000 111.00000000   0.30919220
203.00000000 352.00000000 114.00000000   0.24463519
204.00000000 506.00000000  75.00000000   0.12908778
205.00000000 456.00000000  19.00000000   0.04000000
206.00000000 336.00000000 101.00000000   0.23112128
207.00000000 480.00000000  25.00000000   0.04950495
208.00000000 522.00000000  38.00000000   0.06785714
209.00000000 530.00000000  82.00000000   0.13398693
210.00000000 440.00000000  51.00000000   0.10386965
211.00000000 527.00000000  48.00000000   0.08347826
212.00000000 481.00000000  59.00000000   0.10925926
213.00000000 408.00000000  17.00000000   0.04000000
214.00000000 486.00000000  54.00000000   0.10000000
215.00000000 499.00000000  24.00000000   0.04588910
216.00000000 394.00000000  38.00000000   0.08796296
217.00000000 522.00000000  -7.00000000  -0.01359223
218.00000000 451.00000000  38.00000000   0.07770961
219.00000000 383.00000000   6.00000000   0.01542416
220.00000000 413.00000000  25.00000000   0.05707763
221.00000000 460.00000000  71.00000000   0.13370998
222.00000000 438.00000000  27.00000000   0.05806452
223.00000000 472.00000000  13.00000000   0.02680412
224.00000000 400.00000000  35.00000000   0.08045977
225.00000000 578.00000000  29.00000000   0.04777595
226.00000000 463.00000000  65.00000000   0.12310606
227.00000000 513.00000000  73.00000000   0.12457338
228.00000000 392.00000000  39.00000000   0.09048724
229.00000000 444.00000000   1.00000000   0.00224719
230.00000000 360.00000000  29.00000000   0.07455013
231.00000000 497.00000000  36.00000000   0.06754221
232.00000000 488.00000000  35.00000000   0.06692161
233.00000000 443.00000000  57.00000000   0.11400000
234.00000000 404.00000000  18.00000000   0.04265403
235.00000000 394.00000000  36.00000000   0.08372093
236.00000000 380.00000000 105.00000000   0.21649485
237.00000000 523.00000000  25.00000000   0.04562044
238.00000000 473.00000000  85.00000000   0.15232975
239.00000000 524.00000000 -18.00000000  -0.03557312
240.00000000 434.00000000   8.00000000   0.01809955
241.00000000 485.00000000   0.00000000   0.00000000
242.00000000 513.00000000  31.00000000   0.05698529
243.00000000 489.00000000  -1.00000000  -0.00204918
244.00000000 411.00000000  66.00000000   0.13836478
245.00000000 504.00000000  58.00000000   0.10320285
246.00000000 475.00000000  24.00000000   0.04809619
247.00000000 436.00000000  29.00000000   0.06236559
248.00000000 480.00000000  35.00000000   0.06796117
249.00000000 443.00000000  61.00000000   0.12103175
250.00000000 464.00000000  76.00000000   0.14074074
251.00000000 426.00000000  25.00000000   0.05543237
252.00000000 429.00000000  60.00000000   0.12269939
253.00000000 417.00000000  23.00000000   0.05227273
254.00000000 510.00000000  39.00000000   0.07103825
255.00000000 428.00000000  89.00000000   0.17214700
256.00000000 359.00000000   1.00000000   0.00277778
257.00000000 396.00000000  23.00000000   0.05489260
258.00000000 474.00000000  77.00000000   0.13974592
259.00000000 511.00000000  74.00000000   0.12649573
260.00000000 373.00000000  25.00000000   0.06281407
261.00000000 415.00000000  25.00000000   0.05681818
262.00000000 407.00000000  93.00000000   0.18600000
263.00000000 423.00000000  51.00000000   0.10759494
264.00000000 481.00000000  45.00000000   0.08555133
265.00000000 414.00000000  33.00000000   0.07382550
266.00000000 479.00000000  55.00000000   0.10299625
267.00000000 450.00000000  41.00000000   0.08350305
268.00000000 388.00000000  32.00000000   0.07619048
269.00000000 353.00000000  30.00000000   0.07832898
270.00000000 492.00000000  54.00000000   0.09890110
271.00000000 401.00000000  60.00000000   0.13015184
272.00000000 529.00000000  39.00000000   0.06866197
273.00000000 474.00000000  45.00000000   0.08670520
274.00000000 346.00000000  63.00000000   0.15403423
275.00000000 368.00000000  42.00000000   0.10243902
276.00000000 490.00000000  34.00000000   0.06488550
277.00000000 434.00000000  40.00000000   0.08438819
278.00000000 412.00000000  87.00000000   0.17434870
279.00000000 473.00000000  46.00000000   0.08863198
280.00000000 539.00000000  39.00000000   0.06747405
281.00000000 414.00000000  37.00000000   0.08203991
282.00000000 480.00000000   9.00000000   0.01840491
283.00000000 480.00000000  52.00000000   0.09774436
284.00000000 539.00000000  23.00000000   0.04092527
285.00000000 451.00000000  35.00000000   0.07201646
286.00000000 503.00000000  14.00000000   0.02707930
287.00000000 532.00000000  37.00000000   0.06502636
288.00000000 410.00000000  43.00000000   0.09492274
289.00000000 524.00000000  16.00000000   0.02962963
290.00000000 406.00000000  86.00000000   0.17479675
291.00000000 470.00000000  38.00000000   0.07480315
292.00000000 447.00000000  28.00000000   0.05894737
293.00000000 422.00000000  27.00000000   0.06013363
294.00000000 368.00000000  39.00000000   0.09582310
295.00000000 477.00000000 -14.00000000  -0.03023758
296.00000000 460.00000000  89.00000000   0.16211293
297.00000000 389.00000000  40.00000000   0.09324009
298.00000000 506.00000000  16.00000000   0.03065134
299.00000000 444.00000000  18.00000000   0.03896104
300.00000000 481.00000000  44.00000000   0.08380952
301.00000000 513.00000000  28.00000000   0.05175601
302.00000000 482.00000000  46.00000000   0.08712121
303.00000000 488.00000000  16.00000000   0.03174603
304.00000000 394.00000000  40.00000000   0.09216590
305.00000000 490.00000000   1.00000000   0.00203666
306.00000000 481.00000000   2.00000000   0.00414079
307.00000000 495.00000000  46.00000000   0.08502773
308.00000000 335.00000000  21.00000000   0.05898876
309.00000000 415.00000000  11.00000000   0.02582160
310.00000000 471.00000000  21.00000000   0.04268293
311.00000000 500.00000000  41.00000000   0.07578558
312.00000000 477.00000000  42.00000000   0.08092486
313.00000000 434.00000000 -15.00000000  -0.03579952
314.00000000 294.00000000 -11.00000000  -0.03886926
315.00000000  29.00000000 -18.00000000  -1.63636364
316.00000000  12.00000000  -2.00000000  -0.20000000
317.00000000  15.00000000  -2.00000000  -0.15384615
318.00000000  27.00000000 -19.00000000  -2.37500000
319.00000000  85.00000000  -9.00000000  -0.11842105
320.00000000  22.00000000 -14.00000000  -1.75000000
321.00000000  47.00000000  20.00000000   0.29850746
322.00000000  -5.00000000  -7.00000000   0.58333333
323.00000000   4.00000000  -4.00000000   0.50000000
324.00000000  66.00000000  -3.00000000  -0.04761905
325.00000000  48.00000000  12.00000000   0.20000000
326.00000000  13.00000000   2.00000000   0.13333333
327.00000000 -11.00000000  14.00000000   4.66666667
328.00000000  29.00000000  27.00000000   0.48214286
329.00000000  24.00000000  -7.00000000  -0.41176471
330.00000000  13.00000000   1.00000000   0.07142857
331.00000000  83.00000000 -18.00000000  -0.27692308
332.00000000  72.00000000  -6.00000000  -0.09090909
333.00000000  23.00000000 -27.00000000   6.75000000
334.00000000  80.00000000  -5.00000000  -0.06666667
335.00000000  42.00000000  -4.00000000  -0.10526316
336.00000000  32.00000000  28.00000000   0.46666667
337.00000000  60.00000000 -26.00000000  -0.76470588
338.00000000  46.00000000  20.00000000   0.30303030
339.00000000   8.00000000 -51.00000000   1.18604651
340.00000000  53.00000000  24.00000000   0.31168831
341.00000000  65.00000000  12.00000000   0.15584416
342.00000000  62.00000000  11.00000000   0.15068493
343.00000000  29.00000000 -39.00000000   3.90000000
344.00000000  72.00000000 -40.00000000  -1.25000000
345.00000000  37.00000000  -5.00000000  -0.15625000
346.00000000  35.00000000  -9.00000000  -0.34615385
347.00000000  78.00000000 -15.00000000  -0.23809524
348.00000000  79.00000000  -8.00000000  -0.11267606
349.00000000   7.00000000 -12.00000000   2.40000000
350.00000000  33.00000000 -16.00000000  -0.94117647
351.00000000   5.00000000   9.00000000   0.64285714
352.00000000   7.00000000   3.00000000   0.30000000
353.00000000 -12.00000000 -19.00000000   0.61290323
354.00000000  40.00000000  -7.00000000  -0.21212121
355.00000000  58.00000000 -18.00000000  -0.45000000
356.00000000  28.00000000  52.00000000   0.65000000
357.00000000   1.00000000  46.00000000   0.97872340
358.00000000  80.00000000 -18.00000000  -0.29032258
359.00000000  30.00000000  11.00000000   0.26829268
360.00000000  33.00000000   8.00000000   0.19512195
361.00000000  48.00000000   5.00000000   0.09433962
362.00000000  91.00000000 -47.00000000  -1.06818182
363.00000000  -2.00000000 -17.00000000   0.89473684
364.00000000  61.00000000 -12.00000000  -0.24489796
365.00000000  32.00000000  21.00000000   0.39622642
366.00000000  65.00000000  12.00000000   0.15584416
367.00000000  65.00000000  10.00000000   0.13333333
368.00000000  92.00000000  10.00000000   0.09803922
369.00000000  39.00000000 -16.00000000  -0.69565217
370.00000000  74.00000000  51.00000000   0.40800000
371.00000000  17.00000000  -7.00000000  -0.70000000
372.00000000  31.00000000 -29.00000000 -14.50000000
373.00000000  27.00000000  10.00000000   0.27027027
374.00000000  55.00000000  11.00000000   0.16666667
375.00000000  30.00000000   6.00000000   0.16666667
376.00000000  94.00000000 -14.00000000  -0.17500000
377.00000000  81.00000000 -20.00000000  -0.32786885
378.00000000  63.00000000 -28.00000000  -0.80000000
379.00000000  34.00000000   3.00000000   0.08108108
380.00000000  78.00000000   0.00000000   0.00000000
381.00000000  56.00000000   1.00000000   0.01754386
382.00000000  26.00000000 -29.00000000   9.66666667
383.00000000  14.00000000  -7.00000000  -1.00000000
384.00000000  83.00000000  13.00000000   0.13541667
385.00000000  71.00000000   3.00000000   0.04054054
386.00000000  49.00000000  25.00000000   0.33783784
387.00000000  23.00000000  13.00000000   0.36111111
388.00000000  27.00000000  -3.00000000  -0.12500000
389.00000000  30.00000000   1.00000000   0.03225806
390.00000000  80.00000000 -13.00000000  -0.19402985
391.00000000  29.00000000 -15.00000000  -1.07142857
392.00000000  84.00000000  -8.00000000  -0.10526316
393.00000000  66.00000000  15.00000000   0.18518519
394.00000000  74.00000000  -1.00000000  -0.01369863
395.00000000  90.00000000  22.00000000   0.19642857
396.00000000  18.00000000 -22.00000000   5.50000000
397.00000000  45.00000000 -11.00000000  -0.32352941
398.00000000  81.00000000  -2.00000000  -0.02531646
399.00000000  39.00000000   4.00000000   0.09302326
400.00000000  14.00000000 -32.00000000   1.77777778
401.00000000  31.00000000 -15.00000000  -0.93750000
402.00000000  68.00000000 -25.00000000  -0.58139535
403.00000000  33.00000000  32.00000000   0.49230769
404.00000000  66.00000000 -25.00000000  -0.60975610
405.00000000  99.00000000  -2.00000000  -0.02061856
406.00000000  20.00000000 -14.00000000  -2.33333333
407.00000000  36.00000000  -3.00000000  -0.09090909
408.00000000  23.00000000 -28.00000000   5.60000000
409.00000000  28.00000000  29.00000000   0.50877193
410.00000000  66.00000000  -8.00000000  -0.13793103
411.00000000  51.00000000  16.00000000   0.23880597
412.00000000  67.00000000  -3.00000000  -0.04687500
413.00000000  64.00000000 -15.00000000  -0.30612245
414.00000000  36.00000000   4.00000000   0.10000000
415.00000000  78.00000000  75.00000000   0.49019608
416.00000000  64.00000000 -25.00000000  -0.64102564
417.00000000  57.00000000 -11.00000000  -0.23913043
418.00000000  37.00000000 -11.00000000  -0.42307692
419.00000000  57.00000000   6.00000000   0.09523810
420.00000000  69.00000000  22.00000000   0.24175824
421.00000000  88.00000000   3.00000000   0.03296703
422.00000000  17.00000000 -34.00000000   2.00000000
423.00000000  38.00000000  40.00000000   0.51282051
424.00000000  60.00000000  -4.00000000  -0.07142857
425.00000000  44.00000000  41.00000000   0.48235294
426.00000000   8.00000000  14.00000000   0.63636364
427.00000000  40.00000000  -9.00000000  -0.29032258
428.00000000  40.00000000 -32.00000000  -4.00000000
429.00000000  90.00000000 -14.00000000  -0.18421053
430.00000000  60.00000000  21.00000000   0.25925926
431.00000000  51.00000000  -8.00000000  -0.18604651
432.00000000  57.00000000   3.00000000   0.05000000
433.00000000  52.00000000  -5.00000000  -0.10638298
434.00000000  46.00000000 -24.00000000  -1.09090909
435.00000000  21.00000000   0.00000000   0.00000000
436.00000000  58.00000000  -3.00000000  -0.05454545
437.00000000  91.00000000   6.00000000   0.06185567
438.00000000 109.00000000  -9.00000000  -0.09000000
439.00000000  -5.00000000 -29.00000000   0.85294118
440.00000000  24.00000000 -13.00000000  -1.18181818
441.00000000  -7.00000000 -14.00000000   0.66666667
442.00000000  64.00000000 -27.00000000  -0.72972973
443.00000000   7.00000000  15.00000000   0.68181818
444.00000000  90.00000000  -1.00000000  -0.01123596
445.00000000  35.00000000   7.00000000   0.16666667
446.00000000  66.00000000 -14.00000000  -0.26923077
447.00000000 127.00000000  32.00000000   0.20125786
448.00000000  75.00000000  12.00000000   0.13793103
449.00000000  44.00000000  12.00000000   0.21428571
450.00000000 109.00000000  30.00000000   0.21582734
451.00000000  34.00000000 -28.00000000  -4.66666667
452.00000000  87.00000000 -21.00000000  -0.31818182
453.00000000  49.00000000 -15.00000000  -0.44117647
454.00000000  55.00000000  22.00000000   0.28571429
455.00000000  55.00000000  15.00000000   0.21428571
456.00000000  65.00000000   4.00000000   0.05797101
457.00000000  17.00000000   1.00000000   0.05555556
458.00000000  93.00000000 -11.00000000  -0.13414634
459.00000000  33.00000000  -6.00000000  -0.22222222
460.00000000  59.00000000 -26.00000000  -0.78787879
461.00000000  69.00000000   8.00000000   0.10389610
462.00000000  59.00000000  -1.00000000  -0.01724138
463.00000000  35.00000000  11.00000000   0.23913043
464.00000000  35.00000000 -10.00000000  -0.40000000
465.00000000  18.00000000  -6.00000000  -0.50000000
466.00000000  -1.00000000   0.00000000  -0.00000000
467.00000000   7.00000000  -1.00000000  -0.16666667
468.00000000  28.00000000  -1.00000000  -0.03703704
469.00000000 112.00000000 -14.00000000  -0.14285714
470.00000000  37.00000000  45.00000000   0.54878049
471.00000000  30.00000000  -6.00000000  -0.25000000
472.00000000  35.00000000   3.00000000   0.07894737
473.00000000  23.00000000   8.00000000   0.25806452
474.00000000  97.00000000  32.00000000   0.24806202
475.00000000  15.00000000   1.00000000   0.06250000
476.00000000  56.00000000  19.00000000   0.25333333
477.00000000  -6.00000000   5.00000000  -5.00000000
478.00000000  19.00000000   3.00000000   0.13636364
479.00000000 112.00000000 -29.00000000  -0.34939759
480.00000000  50.00000000  11.00000000   0.18032787
481.00000000  28.00000000 -18.00000000  -1.80000000
482.00000000  89.00000000 -12.00000000  -0.15584416
483.00000000  75.00000000 -24.00000000  -0.47058824
484.00000000  56.00000000  15.00000000   0.21126761
485.00000000  90.00000000 -31.00000000  -0.52542373
486.00000000  32.00000000  14.00000000   0.30434783
487.00000000  89.00000000   3.00000000   0.03260870
488.00000000 115.00000000   5.00000000   0.04166667
489.00000000  66.00000000  31.00000000   0.31958763
490.00000000  73.00000000 -19.00000000  -0.35185185
491.00000000  63.00000000 -15.00000000  -0.31250000
492.00000000  68.00000000 -13.00000000  -0.23636364
493.00000000  68.00000000   0.00000000   0.00000000
494.00000000  44.00000000  16.00000000   0.26666667
495.00000000  59.00000000 -23.00000000  -0.63888889
496.00000000  76.00000000 -52.00000000  -2.16666667
497.00000000 127.00000000 -27.00000000  -0.27000000
498.00000000  25.00000000 -53.00000000   1.89285714
499.00000000   6.00000000 -44.00000000   1.15789474
500.00000000  53.00000000 -10.00000000  -0.23255814
