# Supplementary material for: Ubiquitin transfer by a RING E3 ligase occurs from a closed E2~ubiquitin conformation
Source: Nat Commun. 2020 Jun 5;11:2846. doi: 10.1038/s41467-020-16666-y (PMC7275055; doi:10.1038/s41467-020-16666-y)
Supplement: Supplementary file 4 — Source Data [file 41467_2020_16666_MOESM4_ESM.zip › Source_Data/Figures/Figure_5/Figure_5a/ASCII_NoRNF4/16_293with_fret.dat]

 30.00000000 145.00000000 127.00000000   0.46691176
 31.00000000  79.00000000  97.00000000   0.55113636
 32.00000000 158.00000000 144.00000000   0.47682119
 33.00000000  37.00000000 136.00000000   0.78612717
 34.00000000 114.00000000 127.00000000   0.52697095
 35.00000000 142.00000000 111.00000000   0.43873518
 36.00000000 123.00000000 117.00000000   0.48750000
 37.00000000 131.00000000  89.00000000   0.40454545
 38.00000000 136.00000000  97.00000000   0.41630901
 39.00000000  83.00000000 147.00000000   0.63913043
 40.00000000  95.00000000  97.00000000   0.50520833
 41.00000000 117.00000000 139.00000000   0.54296875
 42.00000000  65.00000000 153.00000000   0.70183486
 43.00000000 160.00000000  78.00000000   0.32773109
 44.00000000  96.00000000  74.00000000   0.43529412
 45.00000000 132.00000000 161.00000000   0.54948805
 46.00000000  28.00000000 101.00000000   0.78294574
 47.00000000  62.00000000 213.00000000   0.77454545
 48.00000000 116.00000000  82.00000000   0.41414141
 49.00000000  91.00000000  60.00000000   0.39735099
 50.00000000  85.00000000 127.00000000   0.59905660
 51.00000000  95.00000000 119.00000000   0.55607477
 52.00000000  67.00000000  79.00000000   0.54109589
 53.00000000  87.00000000 101.00000000   0.53723404
 54.00000000 127.00000000  32.00000000   0.20125786
 55.00000000  80.00000000  78.00000000   0.49367089
 56.00000000 103.00000000 106.00000000   0.50717703
 57.00000000 178.00000000 122.00000000   0.40666667
 58.00000000  71.00000000  74.00000000   0.51034483
 59.00000000 109.00000000 111.00000000   0.50454545
 60.00000000  62.00000000 116.00000000   0.65168539
 61.00000000  94.00000000  66.00000000   0.41250000
 62.00000000  56.00000000  76.00000000   0.57575758
 63.00000000 127.00000000 168.00000000   0.56949153
 64.00000000 110.00000000  63.00000000   0.36416185
 65.00000000 122.00000000  98.00000000   0.44545455
 66.00000000 195.00000000  74.00000000   0.27509294
 67.00000000 100.00000000 108.00000000   0.51923077
 68.00000000  90.00000000 120.00000000   0.57142857
 69.00000000  92.00000000  75.00000000   0.44910180
 70.00000000 108.00000000  68.00000000   0.38636364
 71.00000000 102.00000000 101.00000000   0.49753695
 72.00000000 167.00000000  33.00000000   0.16500000
 73.00000000  96.00000000  92.00000000   0.48936170
 74.00000000  96.00000000 118.00000000   0.55140187
 75.00000000  91.00000000  95.00000000   0.51075269
 76.00000000  59.00000000  24.00000000   0.28915663
 77.00000000 144.00000000  68.00000000   0.32075472
 78.00000000 100.00000000 117.00000000   0.53917051
 79.00000000 312.00000000 -21.00000000  -0.07216495
 80.00000000 411.00000000   4.00000000   0.00963855
 81.00000000 494.00000000 -24.00000000  -0.05106383
 82.00000000 421.00000000 -14.00000000  -0.03439803
 83.00000000 490.00000000  43.00000000   0.08067542
 84.00000000 388.00000000 -19.00000000  -0.05149051
 85.00000000 421.00000000  18.00000000   0.04100228
 86.00000000 498.00000000 -11.00000000  -0.02258727
 87.00000000 385.00000000  58.00000000   0.13092551
 88.00000000 351.00000000  44.00000000   0.11139241
 89.00000000 500.00000000  40.00000000   0.07407407
 90.00000000 372.00000000  26.00000000   0.06532663
 91.00000000 420.00000000  21.00000000   0.04761905
 92.00000000 439.00000000  75.00000000   0.14591440
 93.00000000 429.00000000  20.00000000   0.04454343
 94.00000000 387.00000000  50.00000000   0.11441648
 95.00000000 469.00000000  48.00000000   0.09284333
 96.00000000 463.00000000   3.00000000   0.00643777
 97.00000000 424.00000000   9.00000000   0.02078522
 98.00000000 379.00000000  -5.00000000  -0.01336898
 99.00000000 477.00000000  32.00000000   0.06286837
100.00000000 393.00000000  29.00000000   0.06872038
101.00000000 433.00000000 -37.00000000  -0.09343434
102.00000000 441.00000000  15.00000000   0.03289474
103.00000000 395.00000000  17.00000000   0.04126214
104.00000000 406.00000000 -19.00000000  -0.04909561
105.00000000 442.00000000  -9.00000000  -0.02078522
106.00000000 394.00000000  39.00000000   0.09006928
107.00000000 423.00000000 -35.00000000  -0.09020619
108.00000000 418.00000000  -4.00000000  -0.00966184
109.00000000 473.00000000  53.00000000   0.10076046
110.00000000 360.00000000  34.00000000   0.08629442
111.00000000 487.00000000 -11.00000000  -0.02310924
112.00000000 470.00000000  11.00000000   0.02286902
113.00000000 398.00000000 -23.00000000  -0.06133333
114.00000000 401.00000000  -3.00000000  -0.00753769
115.00000000 399.00000000  27.00000000   0.06338028
116.00000000 422.00000000 -10.00000000  -0.02427184
117.00000000 466.00000000 -15.00000000  -0.03325942
118.00000000 425.00000000 -38.00000000  -0.09819121
119.00000000 400.00000000  27.00000000   0.06323185
120.00000000 392.00000000 -26.00000000  -0.07103825
121.00000000 387.00000000  15.00000000   0.03731343
122.00000000 425.00000000   9.00000000   0.02073733
123.00000000 435.00000000  14.00000000   0.03118040
124.00000000 528.00000000   5.00000000   0.00938086
125.00000000 429.00000000  14.00000000   0.03160271
126.00000000 448.00000000  66.00000000   0.12840467
127.00000000 458.00000000  21.00000000   0.04384134
128.00000000 490.00000000  -6.00000000  -0.01239669
129.00000000 372.00000000 -19.00000000  -0.05382436
130.00000000 410.00000000  -8.00000000  -0.01990050
131.00000000 395.00000000  25.00000000   0.05952381
132.00000000 409.00000000   3.00000000   0.00728155
133.00000000 433.00000000  22.00000000   0.04835165
134.00000000 442.00000000   2.00000000   0.00450450
135.00000000 410.00000000 -17.00000000  -0.04325700
136.00000000 446.00000000   7.00000000   0.01545254
137.00000000 344.00000000 -26.00000000  -0.08176101
138.00000000 373.00000000 -11.00000000  -0.03038674
139.00000000 376.00000000 -12.00000000  -0.03296703
140.00000000 449.00000000  65.00000000   0.12645914
141.00000000 421.00000000  10.00000000   0.02320186
142.00000000 425.00000000  27.00000000   0.05973451
143.00000000 575.00000000  44.00000000   0.07108239
144.00000000 415.00000000  -7.00000000  -0.01715686
145.00000000 460.00000000  -2.00000000  -0.00436681
146.00000000 441.00000000  -4.00000000  -0.00915332
147.00000000 425.00000000  41.00000000   0.08798283
148.00000000 441.00000000  14.00000000   0.03076923
149.00000000 393.00000000  10.00000000   0.02481390
150.00000000 387.00000000  12.00000000   0.03007519
151.00000000 412.00000000  -4.00000000  -0.00980392
152.00000000 386.00000000 -19.00000000  -0.05177112
153.00000000 437.00000000  19.00000000   0.04166667
154.00000000 439.00000000  -7.00000000  -0.01620370
155.00000000 348.00000000 -18.00000000  -0.05454545
156.00000000 342.00000000  45.00000000   0.11627907
157.00000000 452.00000000  11.00000000   0.02375810
158.00000000 381.00000000  -4.00000000  -0.01061008
159.00000000 505.00000000  -5.00000000  -0.01000000
160.00000000 455.00000000  28.00000000   0.05797101
161.00000000 559.00000000 -39.00000000  -0.07500000
162.00000000 475.00000000  16.00000000   0.03258656
163.00000000 458.00000000  28.00000000   0.05761317
164.00000000 470.00000000  -3.00000000  -0.00642398
165.00000000 537.00000000  29.00000000   0.05123675
166.00000000 406.00000000 -18.00000000  -0.04639175
167.00000000 494.00000000  46.00000000   0.08518519
168.00000000 425.00000000  -9.00000000  -0.02163462
169.00000000 436.00000000 -37.00000000  -0.09273183
170.00000000 396.00000000  -1.00000000  -0.00253165
171.00000000 534.00000000 -16.00000000  -0.03088803
172.00000000 426.00000000 -34.00000000  -0.08673469
173.00000000 495.00000000   4.00000000   0.00801603
174.00000000 475.00000000  14.00000000   0.02862986
175.00000000 515.00000000 -11.00000000  -0.02182540
176.00000000 384.00000000 -39.00000000  -0.11304348
177.00000000 446.00000000  34.00000000   0.07083333
178.00000000 450.00000000 -18.00000000  -0.04166667
179.00000000 396.00000000  18.00000000   0.04347826
180.00000000 412.00000000 -30.00000000  -0.07853403
181.00000000 398.00000000  25.00000000   0.05910165
182.00000000 492.00000000 -26.00000000  -0.05579399
183.00000000 514.00000000   4.00000000   0.00772201
184.00000000 487.00000000 -19.00000000  -0.04059829
185.00000000 483.00000000  -5.00000000  -0.01046025
186.00000000 599.00000000  12.00000000   0.01963993
187.00000000 441.00000000 -24.00000000  -0.05755396
188.00000000 489.00000000 -38.00000000  -0.08425721
189.00000000 510.00000000 -22.00000000  -0.04508197
190.00000000 508.00000000 -41.00000000  -0.08779443
191.00000000 532.00000000   8.00000000   0.01481481
192.00000000 440.00000000 -29.00000000  -0.07055961
193.00000000 538.00000000 -48.00000000  -0.09795918
194.00000000 444.00000000 -11.00000000  -0.02540416
195.00000000 551.00000000 -26.00000000  -0.04952381
196.00000000 514.00000000   0.00000000   0.00000000
197.00000000 451.00000000 -22.00000000  -0.05128205
198.00000000 484.00000000  30.00000000   0.05836576
199.00000000 455.00000000  -8.00000000  -0.01789709
200.00000000 440.00000000 -25.00000000  -0.06024096
201.00000000 461.00000000  -1.00000000  -0.00217391
202.00000000 465.00000000  -1.00000000  -0.00215517
203.00000000 413.00000000  17.00000000   0.03953488
204.00000000 536.00000000  20.00000000   0.03597122
205.00000000 528.00000000  10.00000000   0.01858736
206.00000000 406.00000000  12.00000000   0.02870813
207.00000000 434.00000000  37.00000000   0.07855626
208.00000000 381.00000000  -6.00000000  -0.01600000
209.00000000 495.00000000  33.00000000   0.06250000
210.00000000 565.00000000  22.00000000   0.03747871
211.00000000 440.00000000  21.00000000   0.04555315
212.00000000 417.00000000 -27.00000000  -0.06923077
213.00000000 521.00000000 -42.00000000  -0.08768267
214.00000000 439.00000000  -4.00000000  -0.00919540
215.00000000 565.00000000  24.00000000   0.04074703
216.00000000 390.00000000   7.00000000   0.01763224
217.00000000 422.00000000 -33.00000000  -0.08483290
218.00000000 413.00000000  21.00000000   0.04838710
219.00000000 417.00000000 -15.00000000  -0.03731343
220.00000000 536.00000000  27.00000000   0.04795737
221.00000000 491.00000000   1.00000000   0.00203252
222.00000000 499.00000000 -55.00000000  -0.12387387
223.00000000 508.00000000 -20.00000000  -0.04098361
224.00000000 422.00000000   7.00000000   0.01631702
225.00000000 539.00000000 -39.00000000  -0.07800000
226.00000000 405.00000000 -31.00000000  -0.08288770
227.00000000 452.00000000 -25.00000000  -0.05854801
228.00000000 479.00000000  -6.00000000  -0.01268499
229.00000000 378.00000000 -23.00000000  -0.06478873
230.00000000 386.00000000   1.00000000   0.00258398
231.00000000 475.00000000 -15.00000000  -0.03260870
232.00000000 443.00000000  11.00000000   0.02422907
233.00000000 449.00000000 -31.00000000  -0.07416268
234.00000000 366.00000000 -16.00000000  -0.04571429
235.00000000 396.00000000 -12.00000000  -0.03125000
236.00000000 463.00000000  -1.00000000  -0.00216450
237.00000000 419.00000000  -8.00000000  -0.01946472
238.00000000 481.00000000   2.00000000   0.00414079
239.00000000 428.00000000   1.00000000   0.00233100
240.00000000 423.00000000  -5.00000000  -0.01196172
241.00000000 490.00000000  21.00000000   0.04109589
242.00000000 502.00000000  41.00000000   0.07550645
243.00000000 403.00000000 -44.00000000  -0.12256267
244.00000000 386.00000000 -27.00000000  -0.07520891
245.00000000 457.00000000  -5.00000000  -0.01106195
246.00000000 377.00000000 -23.00000000  -0.06497175
247.00000000 464.00000000 -29.00000000  -0.06666667
248.00000000 384.00000000   0.00000000   0.00000000
249.00000000 467.00000000 -10.00000000  -0.02188184
250.00000000 439.00000000 -12.00000000  -0.02810304
251.00000000 488.00000000  -8.00000000  -0.01666667
252.00000000 466.00000000 -34.00000000  -0.07870370
253.00000000 519.00000000 -11.00000000  -0.02165354
254.00000000 372.00000000   1.00000000   0.00268097
255.00000000 456.00000000  45.00000000   0.08982036
256.00000000 357.00000000 -24.00000000  -0.07207207
257.00000000 540.00000000 -39.00000000  -0.07784431
258.00000000 367.00000000  -9.00000000  -0.02513966
259.00000000 402.00000000 -17.00000000  -0.04415584
260.00000000 448.00000000 -53.00000000  -0.13417722
261.00000000 504.00000000 -39.00000000  -0.08387097
262.00000000 498.00000000 -28.00000000  -0.05957447
263.00000000 437.00000000 -25.00000000  -0.06067961
264.00000000 523.00000000 -34.00000000  -0.06952965
265.00000000 380.00000000  -3.00000000  -0.00795756
266.00000000 360.00000000  29.00000000   0.07455013
267.00000000 440.00000000   2.00000000   0.00452489
268.00000000 458.00000000   9.00000000   0.01927195
269.00000000 378.00000000 -14.00000000  -0.03846154
270.00000000 585.00000000  -7.00000000  -0.01211073
271.00000000 404.00000000 -15.00000000  -0.03856041
272.00000000 463.00000000 -17.00000000  -0.03811659
273.00000000 503.00000000 -14.00000000  -0.02862986
274.00000000 530.00000000  10.00000000   0.01851852
275.00000000 475.00000000 -22.00000000  -0.04856512
276.00000000 473.00000000 -11.00000000  -0.02380952
277.00000000 453.00000000 -14.00000000  -0.03189066
278.00000000 407.00000000   5.00000000   0.01213592
279.00000000 450.00000000 -39.00000000  -0.09489051
280.00000000 467.00000000   8.00000000   0.01684211
281.00000000 462.00000000  -6.00000000  -0.01315789
282.00000000 420.00000000  18.00000000   0.04109589
283.00000000 481.00000000  -8.00000000  -0.01691332
284.00000000 348.00000000 -25.00000000  -0.07739938
285.00000000 500.00000000 -17.00000000  -0.03519669
286.00000000 443.00000000 -45.00000000  -0.11306533
287.00000000 455.00000000 -33.00000000  -0.07819905
288.00000000 355.00000000   3.00000000   0.00837989
289.00000000 483.00000000 -17.00000000  -0.03648069
290.00000000 386.00000000   5.00000000   0.01278772
291.00000000 386.00000000 -46.00000000  -0.13529412
292.00000000 332.00000000   1.00000000   0.00300300
293.00000000 421.00000000  -5.00000000  -0.01201923
294.00000000 415.00000000  -3.00000000  -0.00728155
295.00000000 465.00000000 -43.00000000  -0.10189573
296.00000000 448.00000000 -42.00000000  -0.10344828
297.00000000 414.00000000  -3.00000000  -0.00729927
298.00000000 413.00000000 -16.00000000  -0.04030227
299.00000000 331.00000000 -33.00000000  -0.11073826
300.00000000 420.00000000 -20.00000000  -0.05000000
301.00000000 334.00000000  12.00000000   0.03468208
302.00000000 412.00000000  13.00000000   0.03058824
303.00000000 432.00000000  -2.00000000  -0.00465116
304.00000000 423.00000000  11.00000000   0.02534562
305.00000000 410.00000000   1.00000000   0.00243309
306.00000000 404.00000000  -2.00000000  -0.00497512
307.00000000 445.00000000 -22.00000000  -0.05200946
308.00000000 385.00000000   8.00000000   0.02035623
309.00000000 423.00000000   4.00000000   0.00936768
310.00000000 555.00000000   1.00000000   0.00179856
311.00000000 446.00000000 -21.00000000  -0.04941176
312.00000000 343.00000000 -33.00000000  -0.10645161
313.00000000 415.00000000 -24.00000000  -0.06138107
314.00000000 421.00000000  -7.00000000  -0.01690821
315.00000000 420.00000000 -18.00000000  -0.04477612
316.00000000 452.00000000 -26.00000000  -0.06103286
317.00000000 427.00000000 -26.00000000  -0.06483791
318.00000000 427.00000000 -21.00000000  -0.05172414
319.00000000 400.00000000  -4.00000000  -0.01010101
320.00000000 551.00000000 -41.00000000  -0.08039216
321.00000000 456.00000000  23.00000000   0.04801670
322.00000000 292.00000000 -25.00000000  -0.09363296
323.00000000 441.00000000 -46.00000000  -0.11645570
324.00000000 487.00000000 -30.00000000  -0.06564551
325.00000000 439.00000000  25.00000000   0.05387931
326.00000000 436.00000000  15.00000000   0.03325942
327.00000000 419.00000000   1.00000000   0.00238095
328.00000000 445.00000000 -39.00000000  -0.09605911
329.00000000 385.00000000  -6.00000000  -0.01583113
330.00000000 482.00000000  -6.00000000  -0.01260504
331.00000000 537.00000000  11.00000000   0.02007299
332.00000000 411.00000000   4.00000000   0.00963855
333.00000000 419.00000000 -35.00000000  -0.09114583
334.00000000 433.00000000   6.00000000   0.01366743
335.00000000 419.00000000 -10.00000000  -0.02444988
336.00000000 403.00000000 -18.00000000  -0.04675325
337.00000000 405.00000000  -3.00000000  -0.00746269
338.00000000 384.00000000 -33.00000000  -0.09401709
339.00000000 414.00000000 -30.00000000  -0.07812500
340.00000000 472.00000000  18.00000000   0.03673469
341.00000000 514.00000000 -68.00000000  -0.15246637
342.00000000 494.00000000 -56.00000000  -0.12785388
343.00000000 496.00000000  17.00000000   0.03313840
344.00000000 450.00000000  -1.00000000  -0.00222717
345.00000000 411.00000000 -12.00000000  -0.03007519
346.00000000 372.00000000 -10.00000000  -0.02762431
347.00000000 493.00000000 -47.00000000  -0.10538117
348.00000000 466.00000000   3.00000000   0.00639659
349.00000000 477.00000000  -6.00000000  -0.01273885
350.00000000 403.00000000 -35.00000000  -0.09510870
351.00000000 517.00000000 -32.00000000  -0.06597938
352.00000000 413.00000000 -30.00000000  -0.07832898
353.00000000 380.00000000 -20.00000000  -0.05555556
354.00000000 458.00000000 -61.00000000  -0.15365239
355.00000000 525.00000000 -42.00000000  -0.08695652
356.00000000 442.00000000 -19.00000000  -0.04491726
357.00000000 452.00000000   1.00000000   0.00220751
358.00000000 394.00000000 -49.00000000  -0.14202899
359.00000000 429.00000000 -20.00000000  -0.04889976
360.00000000 476.00000000 -50.00000000  -0.11737089
361.00000000 410.00000000 -13.00000000  -0.03274559
362.00000000 477.00000000  -1.00000000  -0.00210084
363.00000000 437.00000000 -20.00000000  -0.04796163
364.00000000 398.00000000 -45.00000000  -0.12747875
365.00000000 353.00000000  -2.00000000  -0.00569801
366.00000000 414.00000000 -29.00000000  -0.07532468
367.00000000 496.00000000 -63.00000000  -0.14549654
368.00000000 370.00000000 -24.00000000  -0.06936416
369.00000000 459.00000000 -21.00000000  -0.04794521
370.00000000 549.00000000 -42.00000000  -0.08284024
371.00000000 408.00000000 -34.00000000  -0.09090909
372.00000000 455.00000000  21.00000000   0.04411765
373.00000000 425.00000000   6.00000000   0.01392111
374.00000000 435.00000000 -36.00000000  -0.09022556
375.00000000 415.00000000 -24.00000000  -0.06138107
376.00000000 421.00000000 -60.00000000  -0.16620499
377.00000000 363.00000000  -7.00000000  -0.01966292
378.00000000 428.00000000 -41.00000000  -0.10594315
379.00000000 353.00000000 -26.00000000  -0.07951070
380.00000000 393.00000000 -44.00000000  -0.12607450
381.00000000 396.00000000 -17.00000000  -0.04485488
382.00000000 438.00000000   2.00000000   0.00454545
383.00000000 395.00000000 -13.00000000  -0.03403141
384.00000000 485.00000000  18.00000000   0.03578529
385.00000000 390.00000000 -27.00000000  -0.07438017
386.00000000 407.00000000 -29.00000000  -0.07671958
387.00000000 518.00000000   8.00000000   0.01520913
388.00000000 443.00000000   6.00000000   0.01336303
389.00000000 424.00000000 -33.00000000  -0.08439898
390.00000000 483.00000000 -56.00000000  -0.13114754
391.00000000 347.00000000   6.00000000   0.01699717
392.00000000 465.00000000  -5.00000000  -0.01086957
393.00000000 371.00000000 -33.00000000  -0.09763314
394.00000000 437.00000000  -9.00000000  -0.02102804
395.00000000 450.00000000  33.00000000   0.06832298
396.00000000 362.00000000   5.00000000   0.01362398
397.00000000 359.00000000  -4.00000000  -0.01126761
398.00000000 392.00000000 -49.00000000  -0.14285714
399.00000000 307.00000000  -7.00000000  -0.02333333
400.00000000 442.00000000  11.00000000   0.02428256
401.00000000 465.00000000  -8.00000000  -0.01750547
402.00000000 497.00000000 -35.00000000  -0.07575758
403.00000000 349.00000000 -14.00000000  -0.04179104
404.00000000 393.00000000 -31.00000000  -0.08563536
405.00000000 381.00000000 -26.00000000  -0.07323944
406.00000000 432.00000000 -48.00000000  -0.12500000
407.00000000 539.00000000 -20.00000000  -0.03853565
408.00000000 464.00000000 -39.00000000  -0.09176471
409.00000000 449.00000000 -21.00000000  -0.04906542
410.00000000 427.00000000 -30.00000000  -0.07556675
411.00000000 440.00000000   3.00000000   0.00677201
412.00000000 415.00000000  14.00000000   0.03263403
413.00000000 526.00000000 -30.00000000  -0.06048387
414.00000000 448.00000000 -26.00000000  -0.06161137
415.00000000 415.00000000 -46.00000000  -0.12466125
416.00000000 366.00000000 -33.00000000  -0.09909910
417.00000000 472.00000000  -1.00000000  -0.00212314
418.00000000 493.00000000 -18.00000000  -0.03789474
419.00000000 448.00000000 -51.00000000  -0.12846348
420.00000000 418.00000000 -14.00000000  -0.03465347
421.00000000 454.00000000 -12.00000000  -0.02714932
422.00000000 411.00000000 -39.00000000  -0.10483871
423.00000000 458.00000000 -12.00000000  -0.02690583
424.00000000 467.00000000 -47.00000000  -0.11190476
425.00000000 375.00000000 -66.00000000  -0.21359223
426.00000000 381.00000000 -56.00000000  -0.17230769
427.00000000 491.00000000 -27.00000000  -0.05818966
428.00000000 408.00000000 -33.00000000  -0.08800000
429.00000000 365.00000000 -33.00000000  -0.09939759
430.00000000 488.00000000 -52.00000000  -0.11926606
431.00000000 504.00000000  -4.00000000  -0.00800000
432.00000000 406.00000000 -39.00000000  -0.10626703
433.00000000 359.00000000 -26.00000000  -0.07807808
434.00000000 406.00000000 -41.00000000  -0.11232877
435.00000000 432.00000000 -19.00000000  -0.04600484
436.00000000 464.00000000 -20.00000000  -0.04504505
437.00000000 373.00000000 -36.00000000  -0.10682493
438.00000000 431.00000000   0.00000000   0.00000000
439.00000000 409.00000000 -17.00000000  -0.04336735
440.00000000 377.00000000  -7.00000000  -0.01891892
441.00000000 467.00000000 -63.00000000  -0.15594059
442.00000000 345.00000000 -36.00000000  -0.11650485
443.00000000 396.00000000 -25.00000000  -0.06738544
444.00000000 451.00000000  -4.00000000  -0.00894855
445.00000000 377.00000000 -32.00000000  -0.09275362
446.00000000 390.00000000 -17.00000000  -0.04557641
447.00000000 509.00000000 -24.00000000  -0.04948454
448.00000000 423.00000000 -23.00000000  -0.05750000
449.00000000 508.00000000 -68.00000000  -0.15454545
450.00000000 435.00000000   2.00000000   0.00457666
451.00000000 419.00000000 -25.00000000  -0.06345178
452.00000000 428.00000000 -20.00000000  -0.04901961
453.00000000 370.00000000 -43.00000000  -0.13149847
454.00000000 411.00000000 -20.00000000  -0.05115090
455.00000000 425.00000000 -45.00000000  -0.11842105
456.00000000 356.00000000 -25.00000000  -0.07552870
457.00000000 377.00000000 -44.00000000  -0.13213213
458.00000000 439.00000000 -56.00000000  -0.14621410
459.00000000 417.00000000 -52.00000000  -0.14246575
460.00000000 280.00000000 -25.00000000  -0.09803922
461.00000000 461.00000000 -23.00000000  -0.05251142
462.00000000 306.00000000  -4.00000000  -0.01324503
463.00000000 417.00000000 -16.00000000  -0.03990025
464.00000000 372.00000000  -4.00000000  -0.01086957
465.00000000 440.00000000 -62.00000000  -0.16402116
466.00000000 322.00000000  13.00000000   0.03880597
467.00000000 407.00000000 -32.00000000  -0.08533333
468.00000000 448.00000000 -10.00000000  -0.02283105
469.00000000 431.00000000 -33.00000000  -0.08291457
470.00000000 413.00000000 -70.00000000  -0.20408163
471.00000000 496.00000000 -48.00000000  -0.10714286
472.00000000 380.00000000 -40.00000000  -0.11764706
473.00000000 430.00000000 -37.00000000  -0.09414758
474.00000000 468.00000000 -22.00000000  -0.04932735
475.00000000 483.00000000 -56.00000000  -0.13114754
476.00000000 350.00000000  16.00000000   0.04371585
477.00000000 432.00000000 -17.00000000  -0.04096386
478.00000000 445.00000000 -37.00000000  -0.09068627
479.00000000 370.00000000 -39.00000000  -0.11782477
480.00000000 503.00000000 -50.00000000  -0.11037528
481.00000000 465.00000000  -8.00000000  -0.01750547
482.00000000 416.00000000 -47.00000000  -0.12737127
483.00000000 366.00000000  15.00000000   0.03937008
484.00000000 436.00000000 -40.00000000  -0.10101010
485.00000000 358.00000000  -4.00000000  -0.01129944
486.00000000 437.00000000 -21.00000000  -0.05048077
487.00000000 423.00000000 -29.00000000  -0.07360406
488.00000000 398.00000000 -30.00000000  -0.08152174
489.00000000 383.00000000 -26.00000000  -0.07282913
490.00000000 402.00000000   2.00000000   0.00495050
491.00000000 402.00000000 -27.00000000  -0.07200000
492.00000000 482.00000000  -1.00000000  -0.00207900
493.00000000 390.00000000 -40.00000000  -0.11428571
494.00000000 313.00000000 -62.00000000  -0.24701195
495.00000000 381.00000000 -13.00000000  -0.03532609
496.00000000 425.00000000 -42.00000000  -0.10966057
497.00000000 398.00000000 -60.00000000  -0.17751479
498.00000000 272.00000000 -44.00000000  -0.19298246
499.00000000 474.00000000 -19.00000000  -0.04175824
500.00000000 344.00000000 -27.00000000  -0.08517350
