# Supplementary material for: Ubiquitin transfer by a RING E3 ligase occurs from a closed E2~ubiquitin conformation
Source: Nat Commun. 2020 Jun 5;11:2846. doi: 10.1038/s41467-020-16666-y (PMC7275055; doi:10.1038/s41467-020-16666-y)
Supplement: Supplementary file 4 — Source Data [file 41467_2020_16666_MOESM4_ESM.zip › Source_Data/Figures/Figure_5/Figure_5a/ASCII_NoRNF4/16_2with_fret.dat]

 30.00000000 192.00000000 149.00000000   0.43695015
 31.00000000 202.00000000 131.00000000   0.39339339
 32.00000000 224.00000000 166.00000000   0.42564103
 33.00000000 283.00000000 168.00000000   0.37250554
 34.00000000 171.00000000 175.00000000   0.50578035
 35.00000000 206.00000000 185.00000000   0.47314578
 36.00000000 296.00000000 172.00000000   0.36752137
 37.00000000 196.00000000 122.00000000   0.38364780
 38.00000000 268.00000000 168.00000000   0.38532110
 39.00000000 206.00000000 151.00000000   0.42296919
 40.00000000 271.00000000 171.00000000   0.38687783
 41.00000000 286.00000000 158.00000000   0.35585586
 42.00000000 271.00000000 122.00000000   0.31043257
 43.00000000 253.00000000 149.00000000   0.37064677
 44.00000000 272.00000000 113.00000000   0.29350649
 45.00000000 200.00000000 187.00000000   0.48320413
 46.00000000 287.00000000 116.00000000   0.28784119
 47.00000000 290.00000000 100.00000000   0.25641026
 48.00000000 300.00000000 178.00000000   0.37238494
 49.00000000 238.00000000 140.00000000   0.37037037
 50.00000000 334.00000000 123.00000000   0.26914661
 51.00000000 243.00000000 155.00000000   0.38944724
 52.00000000 209.00000000 104.00000000   0.33226837
 53.00000000 289.00000000 202.00000000   0.41140530
 54.00000000 260.00000000 110.00000000   0.29729730
 55.00000000 345.00000000 116.00000000   0.25162690
 56.00000000 204.00000000 160.00000000   0.43956044
 57.00000000 206.00000000 165.00000000   0.44474394
 58.00000000 272.00000000 195.00000000   0.41755889
 59.00000000 271.00000000 161.00000000   0.37268519
 60.00000000 309.00000000  98.00000000   0.24078624
 61.00000000 247.00000000 131.00000000   0.34656085
 62.00000000 230.00000000 227.00000000   0.49671772
 63.00000000 248.00000000 115.00000000   0.31680441
 64.00000000 304.00000000 175.00000000   0.36534447
 65.00000000 292.00000000 119.00000000   0.28953771
 66.00000000 235.00000000  91.00000000   0.27914110
 67.00000000 234.00000000 134.00000000   0.36413043
 68.00000000 243.00000000 114.00000000   0.31932773
 69.00000000 256.00000000 113.00000000   0.30623306
 70.00000000 218.00000000 143.00000000   0.39612188
 71.00000000 232.00000000 149.00000000   0.39107612
 72.00000000 170.00000000 111.00000000   0.39501779
 73.00000000 364.00000000 151.00000000   0.29320388
 74.00000000 319.00000000  95.00000000   0.22946860
 75.00000000 461.00000000 110.00000000   0.19264448
 76.00000000 411.00000000 126.00000000   0.23463687
 77.00000000 350.00000000 120.00000000   0.25531915
 78.00000000 313.00000000 112.00000000   0.26352941
 79.00000000 351.00000000 129.00000000   0.26875000
 80.00000000 383.00000000 161.00000000   0.29595588
 81.00000000 340.00000000 137.00000000   0.28721174
 82.00000000 400.00000000 142.00000000   0.26199262
 83.00000000 382.00000000  80.00000000   0.17316017
 84.00000000 408.00000000 104.00000000   0.20312500
 85.00000000 349.00000000  81.00000000   0.18837209
 86.00000000 378.00000000 148.00000000   0.28136882
 87.00000000 344.00000000 131.00000000   0.27578947
 88.00000000 373.00000000 133.00000000   0.26284585
 89.00000000 390.00000000  51.00000000   0.11564626
 90.00000000 361.00000000 126.00000000   0.25872690
 91.00000000 212.00000000 165.00000000   0.43766578
 92.00000000 258.00000000  81.00000000   0.23893805
 93.00000000 206.00000000 115.00000000   0.35825545
 94.00000000 266.00000000 102.00000000   0.27717391
 95.00000000 191.00000000 119.00000000   0.38387097
 96.00000000 210.00000000 173.00000000   0.45169713
 97.00000000 224.00000000 123.00000000   0.35446686
 98.00000000 205.00000000 158.00000000   0.43526171
 99.00000000 190.00000000 105.00000000   0.35593220
100.00000000 293.00000000  81.00000000   0.21657754
101.00000000 220.00000000  88.00000000   0.28571429
102.00000000 293.00000000  63.00000000   0.17696629
103.00000000 239.00000000 100.00000000   0.29498525
104.00000000 273.00000000  79.00000000   0.22443182
105.00000000 295.00000000 113.00000000   0.27696078
106.00000000 265.00000000 140.00000000   0.34567901
107.00000000 212.00000000 152.00000000   0.41758242
108.00000000 181.00000000  90.00000000   0.33210332
109.00000000 240.00000000 136.00000000   0.36170213
110.00000000 204.00000000 117.00000000   0.36448598
111.00000000 234.00000000 151.00000000   0.39220779
112.00000000 295.00000000 159.00000000   0.35022026
113.00000000 192.00000000 114.00000000   0.37254902
114.00000000 250.00000000 135.00000000   0.35064935
115.00000000 254.00000000 113.00000000   0.30790191
116.00000000 278.00000000  86.00000000   0.23626374
117.00000000 228.00000000 113.00000000   0.33137830
118.00000000 288.00000000 112.00000000   0.28000000
119.00000000 239.00000000 121.00000000   0.33611111
120.00000000 259.00000000 123.00000000   0.32198953
121.00000000 310.00000000 109.00000000   0.26014320
122.00000000 231.00000000  93.00000000   0.28703704
123.00000000 196.00000000  71.00000000   0.26591760
124.00000000 257.00000000 125.00000000   0.32722513
125.00000000 158.00000000 123.00000000   0.43772242
126.00000000 242.00000000  57.00000000   0.19063545
127.00000000 251.00000000  76.00000000   0.23241590
128.00000000 256.00000000  83.00000000   0.24483776
129.00000000 174.00000000  99.00000000   0.36263736
130.00000000 194.00000000  39.00000000   0.16738197
131.00000000 209.00000000  33.00000000   0.13636364
132.00000000 289.00000000 121.00000000   0.29512195
133.00000000 217.00000000 101.00000000   0.31761006
134.00000000 210.00000000  65.00000000   0.23636364
135.00000000 237.00000000  92.00000000   0.27963526
136.00000000 256.00000000 102.00000000   0.28491620
137.00000000 195.00000000 125.00000000   0.39062500
138.00000000 285.00000000 103.00000000   0.26546392
139.00000000 340.00000000  85.00000000   0.20000000
140.00000000 229.00000000 184.00000000   0.44552058
141.00000000 177.00000000  85.00000000   0.32442748
142.00000000 259.00000000 102.00000000   0.28254848
143.00000000 243.00000000 100.00000000   0.29154519
144.00000000 228.00000000 116.00000000   0.33720930
145.00000000 222.00000000 139.00000000   0.38504155
146.00000000 217.00000000  81.00000000   0.27181208
147.00000000 232.00000000  75.00000000   0.24429967
148.00000000 200.00000000  86.00000000   0.30069930
149.00000000 207.00000000  91.00000000   0.30536913
150.00000000 222.00000000  96.00000000   0.30188679
151.00000000 265.00000000  86.00000000   0.24501425
152.00000000 221.00000000  77.00000000   0.25838926
153.00000000 262.00000000 107.00000000   0.28997290
154.00000000 249.00000000 105.00000000   0.29661017
155.00000000 260.00000000  80.00000000   0.23529412
156.00000000 237.00000000 163.00000000   0.40750000
157.00000000 250.00000000  50.00000000   0.16666667
158.00000000 259.00000000 101.00000000   0.28055556
159.00000000 238.00000000 112.00000000   0.32000000
160.00000000 197.00000000 143.00000000   0.42058824
161.00000000 226.00000000  92.00000000   0.28930818
162.00000000 229.00000000 128.00000000   0.35854342
163.00000000 273.00000000 121.00000000   0.30710660
164.00000000 323.00000000 106.00000000   0.24708625
165.00000000 208.00000000 176.00000000   0.45833333
166.00000000 220.00000000 144.00000000   0.39560440
167.00000000 194.00000000  85.00000000   0.30465950
168.00000000 187.00000000  79.00000000   0.29699248
169.00000000 143.00000000 119.00000000   0.45419847
170.00000000 226.00000000 128.00000000   0.36158192
171.00000000 134.00000000 103.00000000   0.43459916
172.00000000 212.00000000  57.00000000   0.21189591
173.00000000 234.00000000 138.00000000   0.37096774
174.00000000 255.00000000  90.00000000   0.26086957
175.00000000 226.00000000  79.00000000   0.25901639
176.00000000 210.00000000  80.00000000   0.27586207
177.00000000 222.00000000 146.00000000   0.39673913
178.00000000 193.00000000  97.00000000   0.33448276
179.00000000 293.00000000  79.00000000   0.21236559
180.00000000 221.00000000  79.00000000   0.26333333
181.00000000 192.00000000  67.00000000   0.25868726
182.00000000 224.00000000 106.00000000   0.32121212
183.00000000 237.00000000  86.00000000   0.26625387
184.00000000 230.00000000 107.00000000   0.31750742
185.00000000 196.00000000  84.00000000   0.30000000
186.00000000 215.00000000 104.00000000   0.32601881
187.00000000 265.00000000  49.00000000   0.15605096
188.00000000 197.00000000  67.00000000   0.25378788
189.00000000 181.00000000  80.00000000   0.30651341
190.00000000 281.00000000  75.00000000   0.21067416
191.00000000 223.00000000  33.00000000   0.12890625
192.00000000 229.00000000  66.00000000   0.22372881
193.00000000 287.00000000  61.00000000   0.17528736
194.00000000 222.00000000  95.00000000   0.29968454
195.00000000 151.00000000  32.00000000   0.17486339
196.00000000 230.00000000  86.00000000   0.27215190
197.00000000 211.00000000 107.00000000   0.33647799
198.00000000 148.00000000  64.00000000   0.30188679
199.00000000 264.00000000  81.00000000   0.23478261
200.00000000 230.00000000  90.00000000   0.28125000
201.00000000 274.00000000 120.00000000   0.30456853
202.00000000 251.00000000  72.00000000   0.22291022
203.00000000 199.00000000 139.00000000   0.41124260
204.00000000 269.00000000  81.00000000   0.23142857
205.00000000 203.00000000  95.00000000   0.31879195
206.00000000 265.00000000 112.00000000   0.29708223
207.00000000 258.00000000  55.00000000   0.17571885
208.00000000 200.00000000  95.00000000   0.32203390
209.00000000 269.00000000 105.00000000   0.28074866
210.00000000 198.00000000 129.00000000   0.39449541
211.00000000 233.00000000 128.00000000   0.35457064
212.00000000 322.00000000  92.00000000   0.22222222
213.00000000 222.00000000 141.00000000   0.38842975
214.00000000 309.00000000  92.00000000   0.22942643
215.00000000 210.00000000 104.00000000   0.33121019
216.00000000 212.00000000  45.00000000   0.17509728
217.00000000 201.00000000 115.00000000   0.36392405
218.00000000 262.00000000 117.00000000   0.30870712
219.00000000 260.00000000  93.00000000   0.26345609
220.00000000 203.00000000 135.00000000   0.39940828
221.00000000 248.00000000  98.00000000   0.28323699
222.00000000 245.00000000  23.00000000   0.08582090
223.00000000 229.00000000  68.00000000   0.22895623
224.00000000 168.00000000  91.00000000   0.35135135
225.00000000 183.00000000 104.00000000   0.36236934
226.00000000 230.00000000  80.00000000   0.25806452
227.00000000 228.00000000  45.00000000   0.16483516
228.00000000 236.00000000  38.00000000   0.13868613
229.00000000 291.00000000 118.00000000   0.28850856
230.00000000 219.00000000  59.00000000   0.21223022
231.00000000 227.00000000  87.00000000   0.27707006
232.00000000 258.00000000 120.00000000   0.31746032
233.00000000 178.00000000  54.00000000   0.23275862
234.00000000 231.00000000  82.00000000   0.26198083
235.00000000 245.00000000  93.00000000   0.27514793
236.00000000 202.00000000  74.00000000   0.26811594
237.00000000 225.00000000 100.00000000   0.30769231
238.00000000 176.00000000 161.00000000   0.47774481
239.00000000 158.00000000  77.00000000   0.32765957
240.00000000 207.00000000 100.00000000   0.32573290
241.00000000 278.00000000 165.00000000   0.37246050
242.00000000 262.00000000 111.00000000   0.29758713
243.00000000 210.00000000  64.00000000   0.23357664
244.00000000 274.00000000  53.00000000   0.16207951
245.00000000 248.00000000 107.00000000   0.30140845
246.00000000 168.00000000  79.00000000   0.31983806
247.00000000 274.00000000 102.00000000   0.27127660
248.00000000 230.00000000  81.00000000   0.26045016
249.00000000 283.00000000 104.00000000   0.26873385
250.00000000 261.00000000 120.00000000   0.31496063
251.00000000 172.00000000 147.00000000   0.46081505
252.00000000 198.00000000 127.00000000   0.39076923
253.00000000 186.00000000  85.00000000   0.31365314
254.00000000 271.00000000  68.00000000   0.20058997
255.00000000 307.00000000  97.00000000   0.24009901
256.00000000 215.00000000 112.00000000   0.34250765
257.00000000 208.00000000  86.00000000   0.29251701
258.00000000 199.00000000  77.00000000   0.27898551
259.00000000 210.00000000  76.00000000   0.26573427
260.00000000 249.00000000  92.00000000   0.26979472
261.00000000 225.00000000 101.00000000   0.30981595
262.00000000 242.00000000  54.00000000   0.18243243
263.00000000 242.00000000  72.00000000   0.22929936
264.00000000 254.00000000  42.00000000   0.14189189
265.00000000 183.00000000 110.00000000   0.37542662
266.00000000 195.00000000  86.00000000   0.30604982
267.00000000 232.00000000  48.00000000   0.17142857
268.00000000 166.00000000  62.00000000   0.27192982
269.00000000 187.00000000  90.00000000   0.32490975
270.00000000 222.00000000  75.00000000   0.25252525
271.00000000 236.00000000 121.00000000   0.33893557
272.00000000 212.00000000  83.00000000   0.28135593
273.00000000 210.00000000  80.00000000   0.27586207
274.00000000 190.00000000 144.00000000   0.43113772
275.00000000 276.00000000 114.00000000   0.29230769
276.00000000 249.00000000  82.00000000   0.24773414
277.00000000 264.00000000  64.00000000   0.19512195
278.00000000 244.00000000 102.00000000   0.29479769
279.00000000 276.00000000 121.00000000   0.30478589
280.00000000 210.00000000  56.00000000   0.21052632
281.00000000 244.00000000  49.00000000   0.16723549
282.00000000 188.00000000 115.00000000   0.37953795
283.00000000 155.00000000  59.00000000   0.27570093
284.00000000 237.00000000  43.00000000   0.15357143
285.00000000 273.00000000 147.00000000   0.35000000
286.00000000 231.00000000 122.00000000   0.34560907
287.00000000 255.00000000  27.00000000   0.09574468
288.00000000 245.00000000  92.00000000   0.27299703
289.00000000 201.00000000 175.00000000   0.46542553
290.00000000 267.00000000  90.00000000   0.25210084
291.00000000 302.00000000  82.00000000   0.21354167
292.00000000 280.00000000 120.00000000   0.30000000
293.00000000 183.00000000 113.00000000   0.38175676
294.00000000 238.00000000  76.00000000   0.24203822
295.00000000 233.00000000 101.00000000   0.30239521
296.00000000 287.00000000  75.00000000   0.20718232
297.00000000 212.00000000  85.00000000   0.28619529
298.00000000 269.00000000  69.00000000   0.20414201
299.00000000 248.00000000  92.00000000   0.27058824
300.00000000 221.00000000  82.00000000   0.27062706
301.00000000 218.00000000  91.00000000   0.29449838
302.00000000 273.00000000  56.00000000   0.17021277
303.00000000 291.00000000 168.00000000   0.36601307
304.00000000 248.00000000  40.00000000   0.13888889
305.00000000 235.00000000  63.00000000   0.21140940
306.00000000 230.00000000  95.00000000   0.29230769
307.00000000 274.00000000 140.00000000   0.33816425
308.00000000 196.00000000  97.00000000   0.33105802
309.00000000 265.00000000  97.00000000   0.26795580
310.00000000 222.00000000  72.00000000   0.24489796
311.00000000 215.00000000 106.00000000   0.33021807
312.00000000 254.00000000  73.00000000   0.22324159
313.00000000 195.00000000  54.00000000   0.21686747
314.00000000 253.00000000  88.00000000   0.25806452
315.00000000 231.00000000  37.00000000   0.13805970
316.00000000 213.00000000  65.00000000   0.23381295
317.00000000 212.00000000  61.00000000   0.22344322
318.00000000 222.00000000  97.00000000   0.30407524
319.00000000 237.00000000  87.00000000   0.26851852
320.00000000 229.00000000 152.00000000   0.39895013
321.00000000 245.00000000  78.00000000   0.24148607
322.00000000 231.00000000  40.00000000   0.14760148
323.00000000 243.00000000  47.00000000   0.16206897
324.00000000 244.00000000  59.00000000   0.19471947
325.00000000 219.00000000  50.00000000   0.18587361
326.00000000 249.00000000  64.00000000   0.20447284
327.00000000 185.00000000  64.00000000   0.25702811
328.00000000 213.00000000 126.00000000   0.37168142
329.00000000 277.00000000  63.00000000   0.18529412
330.00000000 164.00000000 104.00000000   0.38805970
331.00000000 262.00000000  53.00000000   0.16825397
332.00000000 208.00000000 109.00000000   0.34384858
333.00000000 169.00000000 114.00000000   0.40282686
334.00000000 219.00000000  87.00000000   0.28431373
335.00000000 221.00000000  41.00000000   0.15648855
336.00000000 241.00000000 106.00000000   0.30547550
337.00000000 206.00000000  73.00000000   0.26164875
338.00000000 243.00000000  68.00000000   0.21864952
339.00000000 141.00000000  79.00000000   0.35909091
340.00000000 257.00000000  66.00000000   0.20433437
341.00000000 154.00000000 111.00000000   0.41886792
342.00000000 193.00000000  97.00000000   0.33448276
343.00000000 225.00000000  28.00000000   0.11067194
344.00000000 262.00000000  88.00000000   0.25142857
345.00000000 239.00000000  60.00000000   0.20066890
346.00000000 236.00000000  79.00000000   0.25079365
347.00000000 220.00000000  90.00000000   0.29032258
348.00000000 289.00000000  89.00000000   0.23544974
349.00000000 193.00000000  82.00000000   0.29818182
350.00000000 206.00000000 130.00000000   0.38690476
351.00000000 272.00000000  83.00000000   0.23380282
352.00000000 218.00000000  54.00000000   0.19852941
353.00000000 258.00000000 108.00000000   0.29508197
354.00000000 196.00000000  43.00000000   0.17991632
355.00000000 212.00000000  84.00000000   0.28378378
356.00000000 211.00000000  38.00000000   0.15261044
357.00000000 199.00000000  86.00000000   0.30175439
358.00000000 219.00000000  82.00000000   0.27242525
359.00000000 268.00000000  89.00000000   0.24929972
360.00000000 192.00000000  91.00000000   0.32155477
361.00000000 140.00000000  43.00000000   0.23497268
362.00000000 242.00000000  41.00000000   0.14487633
363.00000000 222.00000000  51.00000000   0.18681319
364.00000000 272.00000000  63.00000000   0.18805970
365.00000000 187.00000000  56.00000000   0.23045267
366.00000000 177.00000000  91.00000000   0.33955224
367.00000000 213.00000000  63.00000000   0.22826087
368.00000000 273.00000000 122.00000000   0.30886076
369.00000000 238.00000000 107.00000000   0.31014493
370.00000000 213.00000000  90.00000000   0.29702970
371.00000000 259.00000000  53.00000000   0.16987179
372.00000000 212.00000000  86.00000000   0.28859060
373.00000000 273.00000000  73.00000000   0.21098266
374.00000000 249.00000000  55.00000000   0.18092105
375.00000000 244.00000000  57.00000000   0.18936877
376.00000000 236.00000000  24.00000000   0.09230769
377.00000000 213.00000000  98.00000000   0.31511254
378.00000000 263.00000000  86.00000000   0.24641834
379.00000000 214.00000000  85.00000000   0.28428094
380.00000000 267.00000000  50.00000000   0.15772871
381.00000000 245.00000000 111.00000000   0.31179775
382.00000000 148.00000000 100.00000000   0.40322581
383.00000000 297.00000000  61.00000000   0.17039106
384.00000000 183.00000000 111.00000000   0.37755102
385.00000000 271.00000000 122.00000000   0.31043257
386.00000000 258.00000000 101.00000000   0.28133705
387.00000000 225.00000000  78.00000000   0.25742574
388.00000000 274.00000000  99.00000000   0.26541555
389.00000000 226.00000000  70.00000000   0.23648649
390.00000000 227.00000000  54.00000000   0.19217082
391.00000000 155.00000000  91.00000000   0.36991870
392.00000000 199.00000000  56.00000000   0.21960784
393.00000000 200.00000000 140.00000000   0.41176471
394.00000000 270.00000000  41.00000000   0.13183280
395.00000000 271.00000000  78.00000000   0.22349570
396.00000000 182.00000000  89.00000000   0.32841328
397.00000000 259.00000000  69.00000000   0.21036585
398.00000000 217.00000000  49.00000000   0.18421053
399.00000000 272.00000000  73.00000000   0.21159420
400.00000000 224.00000000  74.00000000   0.24832215
401.00000000 263.00000000  94.00000000   0.26330532
402.00000000 190.00000000  40.00000000   0.17391304
403.00000000 247.00000000  94.00000000   0.27565982
404.00000000 199.00000000  71.00000000   0.26296296
405.00000000 250.00000000  38.00000000   0.13194444
406.00000000 212.00000000  56.00000000   0.20895522
407.00000000 239.00000000 117.00000000   0.32865169
408.00000000 261.00000000  72.00000000   0.21621622
409.00000000 243.00000000  45.00000000   0.15625000
410.00000000 228.00000000 105.00000000   0.31531532
411.00000000 200.00000000  84.00000000   0.29577465
412.00000000 209.00000000 101.00000000   0.32580645
413.00000000 228.00000000  79.00000000   0.25732899
414.00000000 203.00000000  84.00000000   0.29268293
415.00000000 234.00000000  79.00000000   0.25239617
416.00000000 222.00000000  30.00000000   0.11904762
417.00000000 262.00000000  93.00000000   0.26197183
418.00000000 183.00000000  65.00000000   0.26209677
419.00000000 243.00000000  81.00000000   0.25000000
420.00000000 208.00000000  83.00000000   0.28522337
421.00000000 207.00000000  52.00000000   0.20077220
422.00000000 206.00000000  63.00000000   0.23420074
423.00000000 212.00000000  50.00000000   0.19083969
424.00000000 194.00000000  69.00000000   0.26235741
425.00000000 236.00000000  59.00000000   0.20000000
426.00000000 185.00000000  70.00000000   0.27450980
427.00000000 197.00000000 103.00000000   0.34333333
428.00000000 252.00000000 117.00000000   0.31707317
429.00000000 279.00000000  19.00000000   0.06375839
430.00000000 211.00000000 104.00000000   0.33015873
431.00000000 223.00000000  98.00000000   0.30529595
432.00000000 248.00000000  71.00000000   0.22257053
433.00000000 251.00000000  45.00000000   0.15202703
434.00000000 186.00000000  49.00000000   0.20851064
435.00000000 221.00000000  83.00000000   0.27302632
436.00000000 270.00000000  82.00000000   0.23295455
437.00000000 271.00000000  92.00000000   0.25344353
438.00000000 229.00000000  82.00000000   0.26366559
439.00000000 428.00000000 105.00000000   0.19699812
440.00000000 304.00000000  65.00000000   0.17615176
441.00000000 237.00000000  76.00000000   0.24281150
442.00000000 262.00000000  73.00000000   0.21791045
443.00000000 265.00000000  38.00000000   0.12541254
444.00000000 282.00000000  43.00000000   0.13230769
445.00000000 322.00000000  66.00000000   0.17010309
446.00000000 289.00000000  41.00000000   0.12424242
447.00000000 280.00000000  51.00000000   0.15407855
448.00000000 259.00000000  86.00000000   0.24927536
449.00000000 285.00000000  71.00000000   0.19943820
450.00000000 243.00000000 134.00000000   0.35543767
451.00000000 292.00000000  25.00000000   0.07886435
452.00000000 229.00000000  86.00000000   0.27301587
453.00000000 186.00000000  99.00000000   0.34736842
454.00000000 242.00000000  60.00000000   0.19867550
455.00000000 179.00000000  67.00000000   0.27235772
456.00000000 240.00000000  63.00000000   0.20792079
457.00000000 212.00000000  27.00000000   0.11297071
458.00000000 217.00000000  40.00000000   0.15564202
459.00000000 253.00000000  88.00000000   0.25806452
460.00000000 157.00000000  68.00000000   0.30222222
461.00000000 208.00000000  60.00000000   0.22388060
462.00000000 273.00000000  81.00000000   0.22881356
463.00000000 198.00000000  85.00000000   0.30035336
464.00000000 276.00000000 118.00000000   0.29949239
465.00000000 220.00000000  47.00000000   0.17602996
466.00000000 256.00000000 107.00000000   0.29476584
467.00000000 266.00000000  89.00000000   0.25070423
468.00000000 240.00000000  75.00000000   0.23809524
469.00000000 224.00000000  73.00000000   0.24579125
470.00000000 255.00000000  71.00000000   0.21779141
471.00000000 239.00000000  56.00000000   0.18983051
472.00000000 200.00000000  41.00000000   0.17012448
473.00000000 202.00000000  65.00000000   0.24344569
474.00000000 231.00000000 134.00000000   0.36712329
475.00000000 218.00000000  38.00000000   0.14843750
476.00000000 238.00000000  82.00000000   0.25625000
477.00000000 207.00000000  78.00000000   0.27368421
478.00000000 252.00000000 122.00000000   0.32620321
479.00000000 175.00000000 123.00000000   0.41275168
480.00000000 219.00000000  29.00000000   0.11693548
481.00000000 215.00000000  76.00000000   0.26116838
482.00000000 305.00000000 111.00000000   0.26682692
483.00000000 275.00000000  65.00000000   0.19117647
484.00000000 199.00000000  25.00000000   0.11160714
485.00000000 238.00000000  66.00000000   0.21710526
486.00000000 187.00000000  91.00000000   0.32733813
487.00000000 271.00000000  95.00000000   0.25956284
488.00000000 241.00000000  81.00000000   0.25155280
489.00000000 249.00000000  -2.00000000  -0.00809717
490.00000000 204.00000000  41.00000000   0.16734694
491.00000000 292.00000000  47.00000000   0.13864307
492.00000000 267.00000000  84.00000000   0.23931624
493.00000000 214.00000000  50.00000000   0.18939394
494.00000000 238.00000000 109.00000000   0.31412104
495.00000000 254.00000000  65.00000000   0.20376176
496.00000000 201.00000000  30.00000000   0.12987013
497.00000000 218.00000000  91.00000000   0.29449838
498.00000000 203.00000000  76.00000000   0.27240143
499.00000000 226.00000000  74.00000000   0.24666667
500.00000000 230.00000000  90.00000000   0.28125000
