# Supplementary material for: Ubiquitin transfer by a RING E3 ligase occurs from a closed E2~ubiquitin conformation
Source: Nat Commun. 2020 Jun 5;11:2846. doi: 10.1038/s41467-020-16666-y (PMC7275055; doi:10.1038/s41467-020-16666-y)
Supplement: Supplementary file 4 — Source Data [file 41467_2020_16666_MOESM4_ESM.zip › Source_Data/Figures/Figure_5/Figure_5a/ASCII_NoRNF4/16_307with_fret.dat]

 30.00000000 412.00000000 222.00000000   0.35015773
 31.00000000 354.00000000 219.00000000   0.38219895
 32.00000000 462.00000000 262.00000000   0.36187845
 33.00000000 407.00000000 235.00000000   0.36604361
 34.00000000 418.00000000 257.00000000   0.38074074
 35.00000000 345.00000000 205.00000000   0.37272727
 36.00000000 309.00000000 244.00000000   0.44122966
 37.00000000 392.00000000 198.00000000   0.33559322
 38.00000000 394.00000000 289.00000000   0.42313324
 39.00000000 437.00000000 200.00000000   0.31397174
 40.00000000 412.00000000 240.00000000   0.36809816
 41.00000000 419.00000000 173.00000000   0.29222973
 42.00000000 371.00000000 166.00000000   0.30912477
 43.00000000 459.00000000 184.00000000   0.28615863
 44.00000000 478.00000000 258.00000000   0.35054348
 45.00000000 428.00000000 204.00000000   0.32278481
 46.00000000 497.00000000 223.00000000   0.30972222
 47.00000000 430.00000000 229.00000000   0.34749621
 48.00000000 439.00000000 209.00000000   0.32253086
 49.00000000 494.00000000 234.00000000   0.32142857
 50.00000000 475.00000000 206.00000000   0.30249633
 51.00000000 381.00000000 276.00000000   0.42009132
 52.00000000 402.00000000 185.00000000   0.31516184
 53.00000000 336.00000000 222.00000000   0.39784946
 54.00000000 257.00000000 263.00000000   0.50576923
 55.00000000 409.00000000 201.00000000   0.32950820
 56.00000000 455.00000000 196.00000000   0.30107527
 57.00000000 377.00000000 199.00000000   0.34548611
 58.00000000 419.00000000 218.00000000   0.34222920
 59.00000000 411.00000000 282.00000000   0.40692641
 60.00000000 491.00000000 186.00000000   0.27474151
 61.00000000 594.00000000 162.00000000   0.21428571
 62.00000000 788.00000000  94.00000000   0.10657596
 63.00000000 723.00000000 118.00000000   0.14030916
 64.00000000 718.00000000 101.00000000   0.12332112
 65.00000000 630.00000000  93.00000000   0.12863071
 66.00000000 620.00000000 142.00000000   0.18635171
 67.00000000 656.00000000  85.00000000   0.11470985
 68.00000000 683.00000000 173.00000000   0.20210280
 69.00000000 736.00000000  64.00000000   0.08000000
 70.00000000 822.00000000 121.00000000   0.12831389
 71.00000000 666.00000000 127.00000000   0.16015132
 72.00000000 738.00000000  81.00000000   0.09890110
 73.00000000 747.00000000 209.00000000   0.21861925
 74.00000000 642.00000000  97.00000000   0.13125846
 75.00000000 769.00000000  69.00000000   0.08233890
 76.00000000 800.00000000  51.00000000   0.05992949
 77.00000000 777.00000000 133.00000000   0.14615385
 78.00000000 815.00000000  59.00000000   0.06750572
 79.00000000 798.00000000 111.00000000   0.12211221
 80.00000000 924.00000000  25.00000000   0.02634352
 81.00000000 788.00000000  36.00000000   0.04368932
 82.00000000 883.00000000  74.00000000   0.07732497
 83.00000000 802.00000000  82.00000000   0.09276018
 84.00000000 803.00000000  91.00000000   0.10178971
 85.00000000 791.00000000  75.00000000   0.08660508
 86.00000000 714.00000000 101.00000000   0.12392638
 87.00000000 849.00000000  52.00000000   0.05771365
 88.00000000 913.00000000  86.00000000   0.08608609
 89.00000000 924.00000000 118.00000000   0.11324376
 90.00000000 877.00000000  39.00000000   0.04257642
 91.00000000 990.00000000  88.00000000   0.08163265
 92.00000000 851.00000000  88.00000000   0.09371672
 93.00000000 898.00000000  86.00000000   0.08739837
 94.00000000 714.00000000  59.00000000   0.07632600
 95.00000000 935.00000000  82.00000000   0.08062930
 96.00000000 921.00000000  68.00000000   0.06875632
 97.00000000 798.00000000  62.00000000   0.07209302
 98.00000000 790.00000000  54.00000000   0.06398104
 99.00000000 777.00000000  89.00000000   0.10277136
100.00000000 805.00000000 156.00000000   0.16233091
101.00000000 789.00000000  49.00000000   0.05847255
102.00000000 757.00000000  72.00000000   0.08685163
103.00000000 910.00000000   8.00000000   0.00871460
104.00000000 867.00000000  77.00000000   0.08156780
105.00000000 847.00000000  71.00000000   0.07734205
106.00000000 948.00000000  28.00000000   0.02868852
107.00000000 800.00000000 104.00000000   0.11504425
108.00000000 608.00000000  51.00000000   0.07738998
109.00000000 907.00000000  76.00000000   0.07731434
110.00000000 834.00000000 140.00000000   0.14373717
111.00000000 737.00000000 144.00000000   0.16345062
112.00000000 808.00000000  86.00000000   0.09619687
113.00000000 839.00000000  42.00000000   0.04767310
114.00000000 824.00000000  67.00000000   0.07519641
115.00000000 729.00000000  84.00000000   0.10332103
116.00000000 855.00000000 111.00000000   0.11490683
117.00000000 751.00000000  69.00000000   0.08414634
118.00000000 688.00000000  38.00000000   0.05234160
119.00000000 514.00000000  55.00000000   0.09666081
120.00000000 693.00000000  12.00000000   0.01702128
121.00000000 585.00000000  51.00000000   0.08018868
122.00000000 584.00000000  28.00000000   0.04575163
123.00000000 680.00000000  33.00000000   0.04628331
124.00000000 653.00000000  32.00000000   0.04671533
125.00000000 570.00000000  78.00000000   0.12037037
126.00000000 700.00000000  51.00000000   0.06790945
127.00000000 634.00000000  32.00000000   0.04804805
128.00000000 678.00000000  39.00000000   0.05439331
129.00000000 575.00000000  17.00000000   0.02871622
130.00000000 554.00000000  36.00000000   0.06101695
131.00000000 468.00000000  51.00000000   0.09826590
132.00000000 627.00000000  41.00000000   0.06137725
133.00000000 540.00000000  38.00000000   0.06574394
134.00000000 504.00000000  16.00000000   0.03076923
135.00000000 511.00000000  21.00000000   0.03947368
136.00000000 632.00000000  60.00000000   0.08670520
137.00000000 620.00000000  13.00000000   0.02053712
138.00000000 555.00000000  16.00000000   0.02802102
139.00000000 486.00000000  48.00000000   0.08988764
140.00000000 539.00000000   8.00000000   0.01462523
141.00000000 516.00000000  19.00000000   0.03551402
142.00000000 558.00000000   2.00000000   0.00357143
143.00000000 522.00000000  19.00000000   0.03512015
144.00000000 563.00000000  38.00000000   0.06322795
145.00000000 524.00000000  42.00000000   0.07420495
146.00000000 484.00000000  18.00000000   0.03585657
147.00000000 574.00000000   9.00000000   0.01543739
148.00000000 543.00000000 -11.00000000  -0.02067669
149.00000000 636.00000000  33.00000000   0.04932735
150.00000000 578.00000000  56.00000000   0.08832808
151.00000000 499.00000000  30.00000000   0.05671078
152.00000000 566.00000000 -13.00000000  -0.02350814
153.00000000 448.00000000  51.00000000   0.10220441
154.00000000 560.00000000  15.00000000   0.02608696
155.00000000 539.00000000  48.00000000   0.08177172
156.00000000 563.00000000  19.00000000   0.03264605
157.00000000 444.00000000 123.00000000   0.21693122
158.00000000 549.00000000  31.00000000   0.05344828
159.00000000 573.00000000  30.00000000   0.04975124
160.00000000 495.00000000  42.00000000   0.07821229
161.00000000 466.00000000  84.00000000   0.15272727
162.00000000 519.00000000  29.00000000   0.05291971
163.00000000 521.00000000  41.00000000   0.07295374
164.00000000 515.00000000  36.00000000   0.06533575
165.00000000 559.00000000  31.00000000   0.05254237
166.00000000 528.00000000  47.00000000   0.08173913
167.00000000 619.00000000  29.00000000   0.04475309
168.00000000 580.00000000  15.00000000   0.02521008
169.00000000 572.00000000  68.00000000   0.10625000
170.00000000 554.00000000 -31.00000000  -0.05927342
171.00000000 524.00000000   6.00000000   0.01132075
172.00000000 492.00000000  45.00000000   0.08379888
173.00000000 512.00000000  29.00000000   0.05360444
174.00000000 523.00000000  15.00000000   0.02788104
175.00000000 532.00000000  71.00000000   0.11774461
176.00000000 560.00000000  66.00000000   0.10543131
177.00000000 561.00000000  41.00000000   0.06810631
178.00000000 563.00000000  43.00000000   0.07095710
179.00000000 563.00000000 -10.00000000  -0.01808318
180.00000000 606.00000000  23.00000000   0.03656598
181.00000000 551.00000000  -8.00000000  -0.01473297
182.00000000 556.00000000  63.00000000   0.10177706
183.00000000 567.00000000  17.00000000   0.02910959
184.00000000 530.00000000  26.00000000   0.04676259
185.00000000 595.00000000  85.00000000   0.12500000
186.00000000 553.00000000  33.00000000   0.05631399
187.00000000 585.00000000  29.00000000   0.04723127
188.00000000 456.00000000 -11.00000000  -0.02471910
189.00000000 578.00000000 -19.00000000  -0.03398927
190.00000000 607.00000000  28.00000000   0.04409449
191.00000000 467.00000000   6.00000000   0.01268499
192.00000000 523.00000000  30.00000000   0.05424955
193.00000000 483.00000000  49.00000000   0.09210526
194.00000000 540.00000000  13.00000000   0.02350814
195.00000000 484.00000000  49.00000000   0.09193246
196.00000000 555.00000000  33.00000000   0.05612245
197.00000000 549.00000000  24.00000000   0.04188482
198.00000000 584.00000000  75.00000000   0.11380880
199.00000000 568.00000000 -19.00000000  -0.03460838
200.00000000 559.00000000  27.00000000   0.04607509
201.00000000 649.00000000  54.00000000   0.07681366
202.00000000 549.00000000  30.00000000   0.05181347
203.00000000 510.00000000  -6.00000000  -0.01190476
204.00000000 575.00000000  60.00000000   0.09448819
205.00000000 537.00000000  17.00000000   0.03068592
206.00000000 470.00000000  69.00000000   0.12801484
207.00000000 495.00000000  -2.00000000  -0.00405680
208.00000000 400.00000000   6.00000000   0.01477833
209.00000000 514.00000000  -4.00000000  -0.00784314
210.00000000 629.00000000  -7.00000000  -0.01125402
211.00000000 557.00000000   6.00000000   0.01065719
212.00000000 567.00000000  -5.00000000  -0.00889680
213.00000000 463.00000000  40.00000000   0.07952286
214.00000000 605.00000000  33.00000000   0.05172414
215.00000000 511.00000000   0.00000000   0.00000000
216.00000000 563.00000000 -13.00000000  -0.02363636
217.00000000 594.00000000   4.00000000   0.00668896
218.00000000 533.00000000  29.00000000   0.05160142
219.00000000 535.00000000  19.00000000   0.03429603
220.00000000 676.00000000   3.00000000   0.00441826
221.00000000 560.00000000   1.00000000   0.00178253
222.00000000 586.00000000  21.00000000   0.03459638
223.00000000 610.00000000  -2.00000000  -0.00328947
224.00000000 556.00000000   4.00000000   0.00714286
225.00000000 470.00000000  41.00000000   0.08023483
226.00000000 554.00000000  93.00000000   0.14374034
227.00000000 563.00000000  41.00000000   0.06788079
228.00000000 587.00000000  45.00000000   0.07120253
229.00000000 536.00000000  16.00000000   0.02898551
230.00000000 543.00000000  51.00000000   0.08585859
231.00000000 573.00000000 -13.00000000  -0.02321429
232.00000000 518.00000000  36.00000000   0.06498195
233.00000000 491.00000000  46.00000000   0.08566108
234.00000000 607.00000000 -11.00000000  -0.01845638
235.00000000 544.00000000  19.00000000   0.03374778
236.00000000 530.00000000  47.00000000   0.08145581
237.00000000 559.00000000  43.00000000   0.07142857
238.00000000 590.00000000  34.00000000   0.05448718
239.00000000 506.00000000  25.00000000   0.04708098
240.00000000 534.00000000 -13.00000000  -0.02495202
241.00000000 545.00000000  23.00000000   0.04049296
242.00000000 551.00000000  69.00000000   0.11129032
243.00000000 542.00000000 -16.00000000  -0.03041825
244.00000000 496.00000000  10.00000000   0.01976285
245.00000000 584.00000000 -12.00000000  -0.02097902
246.00000000 441.00000000 -20.00000000  -0.04750594
247.00000000 509.00000000  18.00000000   0.03415560
248.00000000 593.00000000   5.00000000   0.00836120
249.00000000 594.00000000   2.00000000   0.00335570
250.00000000 532.00000000   0.00000000   0.00000000
251.00000000 508.00000000  31.00000000   0.05751391
252.00000000 550.00000000 -30.00000000  -0.05769231
253.00000000 554.00000000  21.00000000   0.03652174
254.00000000 646.00000000 -14.00000000  -0.02215190
255.00000000 505.00000000  40.00000000   0.07339450
256.00000000 538.00000000  48.00000000   0.08191126
257.00000000 504.00000000  -2.00000000  -0.00398406
258.00000000 435.00000000  -2.00000000  -0.00461894
259.00000000 479.00000000  44.00000000   0.08413002
260.00000000 490.00000000 -56.00000000  -0.12903226
261.00000000 488.00000000  11.00000000   0.02204409
262.00000000 536.00000000 -32.00000000  -0.06349206
263.00000000 557.00000000  30.00000000   0.05110733
264.00000000 625.00000000   2.00000000   0.00318979
265.00000000 580.00000000  -2.00000000  -0.00346021
266.00000000 712.00000000 -16.00000000  -0.02298851
267.00000000 529.00000000  22.00000000   0.03992740
268.00000000 625.00000000   9.00000000   0.01419558
269.00000000 533.00000000 -11.00000000  -0.02107280
270.00000000 484.00000000  33.00000000   0.06382979
271.00000000 535.00000000  41.00000000   0.07118056
272.00000000 558.00000000  92.00000000   0.14153846
273.00000000 642.00000000  43.00000000   0.06277372
274.00000000 532.00000000  44.00000000   0.07638889
275.00000000 599.00000000  25.00000000   0.04006410
276.00000000 537.00000000  34.00000000   0.05954466
277.00000000 480.00000000 -11.00000000  -0.02345416
278.00000000 540.00000000 -11.00000000  -0.02079395
279.00000000 634.00000000  18.00000000   0.02760736
280.00000000 547.00000000  -9.00000000  -0.01672862
281.00000000 603.00000000   0.00000000   0.00000000
282.00000000 641.00000000  54.00000000   0.07769784
283.00000000 603.00000000  -7.00000000  -0.01174497
284.00000000 570.00000000  26.00000000   0.04362416
285.00000000 643.00000000  33.00000000   0.04881657
286.00000000 543.00000000 -20.00000000  -0.03824092
287.00000000 565.00000000  15.00000000   0.02586207
288.00000000 556.00000000  30.00000000   0.05119454
289.00000000 579.00000000 -44.00000000  -0.08224299
290.00000000 560.00000000  40.00000000   0.06666667
291.00000000 531.00000000  43.00000000   0.07491289
292.00000000 590.00000000  -3.00000000  -0.00511073
293.00000000 543.00000000  35.00000000   0.06055363
294.00000000 500.00000000 -17.00000000  -0.03519669
295.00000000 557.00000000  36.00000000   0.06070826
296.00000000 531.00000000  -5.00000000  -0.00950570
297.00000000 597.00000000  -1.00000000  -0.00167785
298.00000000 522.00000000  10.00000000   0.01879699
299.00000000 575.00000000  13.00000000   0.02210884
300.00000000 433.00000000  11.00000000   0.02477477
301.00000000 593.00000000  22.00000000   0.03577236
302.00000000 569.00000000 -32.00000000  -0.05959032
303.00000000 449.00000000 -17.00000000  -0.03935185
304.00000000 459.00000000  39.00000000   0.07831325
305.00000000 533.00000000   7.00000000   0.01296296
306.00000000 597.00000000  18.00000000   0.02926829
307.00000000 444.00000000  24.00000000   0.05128205
308.00000000 458.00000000  42.00000000   0.08400000
309.00000000 561.00000000 -21.00000000  -0.03888889
310.00000000 554.00000000 -30.00000000  -0.05725191
311.00000000 449.00000000  15.00000000   0.03232759
312.00000000 405.00000000   3.00000000   0.00735294
313.00000000 384.00000000 -15.00000000  -0.04065041
314.00000000 534.00000000  43.00000000   0.07452340
315.00000000 544.00000000   7.00000000   0.01270417
316.00000000 499.00000000  27.00000000   0.05133080
317.00000000 568.00000000 -19.00000000  -0.03460838
318.00000000 599.00000000 -20.00000000  -0.03454231
319.00000000 450.00000000  11.00000000   0.02386117
320.00000000 534.00000000  21.00000000   0.03783784
321.00000000 489.00000000  -4.00000000  -0.00824742
322.00000000 449.00000000 -15.00000000  -0.03456221
323.00000000 548.00000000  35.00000000   0.06003431
324.00000000 424.00000000 -25.00000000  -0.06265664
325.00000000 435.00000000  -9.00000000  -0.02112676
326.00000000 516.00000000  -6.00000000  -0.01176471
327.00000000 444.00000000 -21.00000000  -0.04964539
328.00000000 442.00000000 -23.00000000  -0.05489260
329.00000000 516.00000000 -14.00000000  -0.02788845
330.00000000 512.00000000  13.00000000   0.02476190
331.00000000 381.00000000  13.00000000   0.03299492
332.00000000 493.00000000   5.00000000   0.01004016
333.00000000 529.00000000   9.00000000   0.01672862
334.00000000 558.00000000   5.00000000   0.00888099
335.00000000 492.00000000  -1.00000000  -0.00203666
336.00000000 541.00000000  39.00000000   0.06724138
337.00000000 511.00000000  12.00000000   0.02294455
338.00000000 513.00000000  20.00000000   0.03752345
339.00000000 549.00000000  -8.00000000  -0.01478743
340.00000000 543.00000000   0.00000000   0.00000000
341.00000000 420.00000000  -1.00000000  -0.00238663
342.00000000 525.00000000  17.00000000   0.03136531
343.00000000 451.00000000  25.00000000   0.05252101
344.00000000 423.00000000 -24.00000000  -0.06015038
345.00000000 568.00000000  10.00000000   0.01730104
346.00000000 571.00000000  -6.00000000  -0.01061947
347.00000000 452.00000000  46.00000000   0.09236948
348.00000000 645.00000000 -23.00000000  -0.03697749
349.00000000 641.00000000  13.00000000   0.01987768
350.00000000 541.00000000 -24.00000000  -0.04642166
351.00000000 554.00000000  28.00000000   0.04810997
352.00000000 553.00000000 -12.00000000  -0.02218115
353.00000000 549.00000000  41.00000000   0.06949153
354.00000000 539.00000000  37.00000000   0.06423611
355.00000000 472.00000000  10.00000000   0.02074689
356.00000000 546.00000000   7.00000000   0.01265823
357.00000000 564.00000000   5.00000000   0.00878735
358.00000000 528.00000000 -24.00000000  -0.04761905
359.00000000 579.00000000  23.00000000   0.03820598
360.00000000 488.00000000   1.00000000   0.00204499
361.00000000 526.00000000  37.00000000   0.06571936
362.00000000 496.00000000  -9.00000000  -0.01848049
363.00000000 521.00000000  16.00000000   0.02979516
364.00000000 564.00000000   0.00000000   0.00000000
365.00000000 584.00000000  49.00000000   0.07740916
366.00000000 672.00000000  11.00000000   0.01610542
367.00000000 559.00000000   2.00000000   0.00356506
368.00000000 592.00000000  -4.00000000  -0.00680272
369.00000000 548.00000000 -21.00000000  -0.03984820
370.00000000 561.00000000  -9.00000000  -0.01630435
371.00000000 584.00000000   7.00000000   0.01184433
372.00000000 555.00000000   5.00000000   0.00892857
373.00000000 539.00000000  29.00000000   0.05105634
374.00000000 548.00000000  -5.00000000  -0.00920810
375.00000000 546.00000000  -1.00000000  -0.00183486
376.00000000 517.00000000  11.00000000   0.02083333
377.00000000 539.00000000   9.00000000   0.01642336
378.00000000 590.00000000 -30.00000000  -0.05357143
379.00000000 485.00000000  21.00000000   0.04150198
380.00000000 531.00000000   7.00000000   0.01301115
381.00000000 516.00000000  35.00000000   0.06352087
382.00000000 590.00000000  -4.00000000  -0.00682594
383.00000000 477.00000000  40.00000000   0.07736944
384.00000000 536.00000000  -6.00000000  -0.01132075
385.00000000 514.00000000  36.00000000   0.06545455
386.00000000 606.00000000   8.00000000   0.01302932
387.00000000 467.00000000 -34.00000000  -0.07852194
388.00000000 441.00000000  25.00000000   0.05364807
389.00000000 551.00000000  31.00000000   0.05326460
390.00000000 602.00000000  17.00000000   0.02746365
391.00000000 521.00000000 -47.00000000  -0.09915612
392.00000000 522.00000000  34.00000000   0.06115108
393.00000000 581.00000000  19.00000000   0.03166667
394.00000000 529.00000000  26.00000000   0.04684685
395.00000000 639.00000000   3.00000000   0.00467290
396.00000000 608.00000000 -10.00000000  -0.01672241
397.00000000 480.00000000 -23.00000000  -0.05032823
398.00000000 631.00000000 -14.00000000  -0.02269044
399.00000000 558.00000000  -5.00000000  -0.00904159
400.00000000 551.00000000 -16.00000000  -0.02990654
401.00000000 477.00000000  -7.00000000  -0.01489362
402.00000000 537.00000000  -2.00000000  -0.00373832
403.00000000 545.00000000  -2.00000000  -0.00368324
404.00000000 580.00000000 -16.00000000  -0.02836879
405.00000000 501.00000000   2.00000000   0.00397614
406.00000000 553.00000000  43.00000000   0.07214765
407.00000000 492.00000000 -31.00000000  -0.06724512
408.00000000 515.00000000  17.00000000   0.03195489
409.00000000 530.00000000 -32.00000000  -0.06425703
410.00000000 545.00000000 -12.00000000  -0.02251407
411.00000000 552.00000000  -4.00000000  -0.00729927
412.00000000 481.00000000  -1.00000000  -0.00208333
413.00000000 488.00000000  -5.00000000  -0.01035197
414.00000000 576.00000000   4.00000000   0.00689655
415.00000000 456.00000000  -9.00000000  -0.02013423
416.00000000 554.00000000 -26.00000000  -0.04924242
417.00000000 534.00000000   2.00000000   0.00373134
418.00000000 628.00000000 -38.00000000  -0.06440678
419.00000000 530.00000000 -16.00000000  -0.03112840
420.00000000 555.00000000  15.00000000   0.02631579
421.00000000 558.00000000 -39.00000000  -0.07514451
422.00000000 551.00000000  -1.00000000  -0.00181818
423.00000000 531.00000000 -24.00000000  -0.04733728
424.00000000 523.00000000  -7.00000000  -0.01356589
425.00000000 500.00000000  -6.00000000  -0.01214575
426.00000000 602.00000000  -5.00000000  -0.00837521
427.00000000 507.00000000  -3.00000000  -0.00595238
428.00000000 478.00000000 -26.00000000  -0.05752212
429.00000000 514.00000000 -29.00000000  -0.05979381
430.00000000 438.00000000 -24.00000000  -0.05797101
431.00000000 432.00000000  23.00000000   0.05054945
432.00000000 524.00000000  -5.00000000  -0.00963391
433.00000000 491.00000000   3.00000000   0.00607287
434.00000000 448.00000000 -25.00000000  -0.05910165
435.00000000 570.00000000  11.00000000   0.01893287
436.00000000 434.00000000 -16.00000000  -0.03827751
437.00000000 489.00000000 -19.00000000  -0.04042553
438.00000000 505.00000000 -29.00000000  -0.06092437
439.00000000 536.00000000 -32.00000000  -0.06349206
440.00000000 396.00000000 -27.00000000  -0.07317073
441.00000000 355.00000000 -44.00000000  -0.14147910
442.00000000 457.00000000 -34.00000000  -0.08037825
443.00000000 460.00000000 -23.00000000  -0.05263158
444.00000000 426.00000000  -6.00000000  -0.01428571
445.00000000 392.00000000 -16.00000000  -0.04255319
446.00000000 548.00000000 -31.00000000  -0.05996132
447.00000000 497.00000000 -12.00000000  -0.02474227
448.00000000 464.00000000 -50.00000000  -0.12077295
449.00000000 463.00000000  14.00000000   0.02935010
450.00000000 525.00000000 -32.00000000  -0.06490872
451.00000000 523.00000000 -12.00000000  -0.02348337
452.00000000 487.00000000   4.00000000   0.00814664
453.00000000 580.00000000  -9.00000000  -0.01576182
454.00000000 481.00000000  26.00000000   0.05128205
455.00000000 565.00000000 -48.00000000  -0.09284333
456.00000000 461.00000000 -12.00000000  -0.02672606
457.00000000 499.00000000 -39.00000000  -0.08478261
458.00000000 530.00000000  42.00000000   0.07342657
459.00000000 516.00000000 -31.00000000  -0.06391753
460.00000000 477.00000000 -23.00000000  -0.05066079
461.00000000 411.00000000 -19.00000000  -0.04846939
462.00000000 472.00000000  37.00000000   0.07269155
463.00000000 486.00000000 -44.00000000  -0.09954751
464.00000000 517.00000000 -31.00000000  -0.06378601
465.00000000 475.00000000  32.00000000   0.06311637
466.00000000 485.00000000  -8.00000000  -0.01677149
467.00000000 568.00000000 -31.00000000  -0.05772812
468.00000000 490.00000000  -8.00000000  -0.01659751
469.00000000 523.00000000 -21.00000000  -0.04183267
470.00000000 457.00000000 -43.00000000  -0.10386473
471.00000000 431.00000000  12.00000000   0.02708804
472.00000000 591.00000000  -4.00000000  -0.00681431
473.00000000 466.00000000 -12.00000000  -0.02643172
474.00000000 467.00000000  -8.00000000  -0.01742919
475.00000000 535.00000000 -12.00000000  -0.02294455
476.00000000 496.00000000   8.00000000   0.01587302
477.00000000 539.00000000 -32.00000000  -0.06311637
478.00000000 478.00000000 -15.00000000  -0.03239741
479.00000000 569.00000000 -32.00000000  -0.05959032
480.00000000 423.00000000   0.00000000   0.00000000
481.00000000 416.00000000 -28.00000000  -0.07216495
482.00000000 589.00000000 -23.00000000  -0.04063604
483.00000000 555.00000000  35.00000000   0.05932203
484.00000000 474.00000000  -2.00000000  -0.00423729
485.00000000 389.00000000 -15.00000000  -0.04010695
486.00000000 453.00000000  -4.00000000  -0.00890869
487.00000000 536.00000000 -18.00000000  -0.03474903
488.00000000 487.00000000 -42.00000000  -0.09438202
489.00000000 530.00000000 -35.00000000  -0.07070707
490.00000000 589.00000000 -17.00000000  -0.02972028
491.00000000 481.00000000  -6.00000000  -0.01263158
492.00000000 553.00000000 -11.00000000  -0.02029520
493.00000000 413.00000000 -13.00000000  -0.03250000
494.00000000 464.00000000   6.00000000   0.01276596
495.00000000 484.00000000 -10.00000000  -0.02109705
496.00000000 536.00000000 -30.00000000  -0.05928854
497.00000000 570.00000000  11.00000000   0.01893287
498.00000000 511.00000000  39.00000000   0.07090909
499.00000000 505.00000000  17.00000000   0.03256705
500.00000000 528.00000000   5.00000000   0.00938086
