# Supplementary material for: Ubiquitin transfer by a RING E3 ligase occurs from a closed E2~ubiquitin conformation
Source: Nat Commun. 2020 Jun 5;11:2846. doi: 10.1038/s41467-020-16666-y (PMC7275055; doi:10.1038/s41467-020-16666-y)
Supplement: Supplementary file 4 — Source Data [file 41467_2020_16666_MOESM4_ESM.zip › Source_Data/Figures/Figure_5/Figure_5a/ASCII_NoRNF4/16_310with_fret.dat]

 30.00000000 219.00000000 294.00000000   0.57309942
 31.00000000 308.00000000 181.00000000   0.37014315
 32.00000000 119.00000000 210.00000000   0.63829787
 33.00000000 150.00000000 263.00000000   0.63680387
 34.00000000 178.00000000 253.00000000   0.58700696
 35.00000000 238.00000000 251.00000000   0.51329243
 36.00000000 159.00000000 280.00000000   0.63781321
 37.00000000 210.00000000 217.00000000   0.50819672
 38.00000000 196.00000000 258.00000000   0.56828194
 39.00000000 275.00000000 265.00000000   0.49074074
 40.00000000  70.00000000 237.00000000   0.77198697
 41.00000000  81.00000000 182.00000000   0.69201521
 42.00000000  83.00000000 230.00000000   0.73482428
 43.00000000 211.00000000 277.00000000   0.56762295
 44.00000000 276.00000000 342.00000000   0.55339806
 45.00000000 290.00000000 226.00000000   0.43798450
 46.00000000 217.00000000 352.00000000   0.61862917
 47.00000000 233.00000000 235.00000000   0.50213675
 48.00000000 199.00000000 273.00000000   0.57838983
 49.00000000 227.00000000 189.00000000   0.45432692
 50.00000000 196.00000000 294.00000000   0.60000000
 51.00000000 227.00000000 274.00000000   0.54690619
 52.00000000 188.00000000 241.00000000   0.56177156
 53.00000000 194.00000000 304.00000000   0.61044177
 54.00000000 274.00000000 247.00000000   0.47408829
 55.00000000 212.00000000 201.00000000   0.48668281
 56.00000000 329.00000000 266.00000000   0.44705882
 57.00000000 268.00000000 207.00000000   0.43578947
 58.00000000 245.00000000 213.00000000   0.46506550
 59.00000000 270.00000000 186.00000000   0.40789474
 60.00000000 258.00000000 207.00000000   0.44516129
 61.00000000 294.00000000 223.00000000   0.43133462
 62.00000000 238.00000000 232.00000000   0.49361702
 63.00000000 283.00000000 180.00000000   0.38876890
 64.00000000 237.00000000 269.00000000   0.53162055
 65.00000000 278.00000000 237.00000000   0.46019417
 66.00000000 255.00000000 202.00000000   0.44201313
 67.00000000 197.00000000 196.00000000   0.49872774
 68.00000000 201.00000000 225.00000000   0.52816901
 69.00000000 248.00000000 238.00000000   0.48971193
 70.00000000 214.00000000 230.00000000   0.51801802
 71.00000000 173.00000000 334.00000000   0.65877712
 72.00000000 271.00000000 173.00000000   0.38963964
 73.00000000 223.00000000 257.00000000   0.53541667
 74.00000000 213.00000000 255.00000000   0.54487179
 75.00000000 236.00000000 188.00000000   0.44339623
 76.00000000 310.00000000 174.00000000   0.35950413
 77.00000000 286.00000000 158.00000000   0.35585586
 78.00000000 303.00000000 192.00000000   0.38787879
 79.00000000 198.00000000 142.00000000   0.41764706
 80.00000000 276.00000000 138.00000000   0.33333333
 81.00000000 272.00000000 206.00000000   0.43096234
 82.00000000 365.00000000 243.00000000   0.39967105
 83.00000000 286.00000000 157.00000000   0.35440181
 84.00000000 249.00000000 170.00000000   0.40572792
 85.00000000 382.00000000 193.00000000   0.33565217
 86.00000000 346.00000000 181.00000000   0.34345351
 87.00000000 292.00000000 221.00000000   0.43079922
 88.00000000 317.00000000 191.00000000   0.37598425
 89.00000000 320.00000000 197.00000000   0.38104449
 90.00000000 335.00000000 171.00000000   0.33794466
 91.00000000 318.00000000 217.00000000   0.40560748
 92.00000000 285.00000000 155.00000000   0.35227273
 93.00000000 252.00000000 148.00000000   0.37000000
 94.00000000 334.00000000 158.00000000   0.32113821
 95.00000000 304.00000000 233.00000000   0.43389199
 96.00000000 327.00000000 148.00000000   0.31157895
 97.00000000 346.00000000 214.00000000   0.38214286
 98.00000000 292.00000000 174.00000000   0.37339056
 99.00000000 419.00000000 221.00000000   0.34531250
100.00000000 328.00000000 208.00000000   0.38805970
101.00000000 295.00000000 211.00000000   0.41699605
102.00000000 276.00000000 252.00000000   0.47727273
103.00000000 282.00000000 171.00000000   0.37748344
104.00000000 311.00000000 131.00000000   0.29638009
105.00000000 348.00000000 167.00000000   0.32427184
106.00000000 324.00000000 214.00000000   0.39776952
107.00000000 303.00000000 197.00000000   0.39400000
108.00000000 370.00000000 169.00000000   0.31354360
109.00000000 312.00000000 213.00000000   0.40571429
110.00000000 259.00000000 168.00000000   0.39344262
111.00000000 290.00000000 197.00000000   0.40451745
112.00000000 306.00000000 172.00000000   0.35983264
113.00000000 305.00000000 165.00000000   0.35106383
114.00000000 246.00000000 172.00000000   0.41148325
115.00000000 315.00000000 178.00000000   0.36105477
116.00000000 264.00000000 223.00000000   0.45790554
117.00000000 371.00000000 161.00000000   0.30263158
118.00000000 257.00000000 172.00000000   0.40093240
119.00000000 352.00000000 215.00000000   0.37918871
120.00000000 358.00000000 185.00000000   0.34069982
121.00000000 297.00000000 165.00000000   0.35714286
122.00000000 369.00000000 172.00000000   0.31792976
123.00000000 362.00000000 204.00000000   0.36042403
124.00000000 332.00000000 117.00000000   0.26057906
125.00000000 344.00000000 138.00000000   0.28630705
126.00000000 325.00000000 184.00000000   0.36149312
127.00000000 313.00000000 183.00000000   0.36895161
128.00000000 363.00000000 160.00000000   0.30592734
129.00000000 399.00000000 142.00000000   0.26247689
130.00000000 297.00000000 139.00000000   0.31880734
131.00000000 322.00000000 166.00000000   0.34016393
132.00000000 266.00000000 117.00000000   0.30548303
133.00000000 362.00000000 130.00000000   0.26422764
134.00000000 278.00000000 140.00000000   0.33492823
135.00000000 388.00000000 199.00000000   0.33901193
136.00000000 298.00000000 166.00000000   0.35775862
137.00000000 287.00000000 177.00000000   0.38146552
138.00000000 204.00000000 141.00000000   0.40869565
139.00000000 205.00000000 103.00000000   0.33441558
140.00000000 251.00000000 135.00000000   0.34974093
141.00000000 264.00000000 207.00000000   0.43949045
142.00000000 261.00000000 134.00000000   0.33924051
143.00000000 234.00000000 170.00000000   0.42079208
144.00000000 284.00000000 157.00000000   0.35600907
145.00000000 342.00000000 171.00000000   0.33333333
146.00000000 247.00000000 176.00000000   0.41607565
147.00000000 248.00000000 162.00000000   0.39512195
148.00000000 234.00000000 138.00000000   0.37096774
149.00000000 141.00000000 196.00000000   0.58160237
150.00000000 164.00000000 126.00000000   0.43448276
151.00000000 248.00000000 161.00000000   0.39364303
152.00000000 271.00000000 174.00000000   0.39101124
153.00000000 261.00000000  85.00000000   0.24566474
154.00000000 281.00000000 150.00000000   0.34802784
155.00000000 245.00000000 147.00000000   0.37500000
156.00000000 302.00000000 194.00000000   0.39112903
157.00000000 307.00000000 154.00000000   0.33405640
158.00000000 213.00000000 246.00000000   0.53594771
159.00000000 252.00000000 160.00000000   0.38834951
160.00000000 269.00000000 219.00000000   0.44877049
161.00000000 221.00000000 223.00000000   0.50225225
162.00000000 317.00000000 177.00000000   0.35829960
163.00000000 243.00000000 234.00000000   0.49056604
164.00000000 189.00000000 195.00000000   0.50781250
165.00000000 198.00000000 138.00000000   0.41071429
166.00000000 218.00000000 166.00000000   0.43229167
167.00000000 275.00000000 147.00000000   0.34834123
168.00000000 208.00000000 148.00000000   0.41573034
169.00000000 251.00000000 138.00000000   0.35475578
170.00000000 325.00000000 184.00000000   0.36149312
171.00000000 359.00000000 173.00000000   0.32518797
172.00000000 326.00000000 197.00000000   0.37667304
173.00000000 364.00000000 155.00000000   0.29865125
174.00000000 420.00000000  90.00000000   0.17647059
175.00000000 448.00000000 195.00000000   0.30326594
176.00000000 334.00000000 100.00000000   0.23041475
177.00000000 429.00000000 151.00000000   0.26034483
178.00000000 358.00000000 166.00000000   0.31679389
179.00000000 329.00000000 170.00000000   0.34068136
180.00000000 269.00000000 133.00000000   0.33084577
181.00000000 377.00000000 127.00000000   0.25198413
182.00000000 296.00000000 177.00000000   0.37420719
183.00000000 353.00000000 174.00000000   0.33017078
184.00000000 277.00000000  83.00000000   0.23055556
185.00000000 346.00000000 139.00000000   0.28659794
186.00000000 313.00000000  93.00000000   0.22906404
187.00000000 356.00000000 209.00000000   0.36991150
188.00000000 277.00000000  92.00000000   0.24932249
189.00000000 302.00000000 179.00000000   0.37214137
190.00000000 346.00000000 151.00000000   0.30382294
191.00000000 256.00000000 172.00000000   0.40186916
192.00000000 235.00000000 193.00000000   0.45093458
193.00000000 258.00000000 126.00000000   0.32812500
194.00000000 280.00000000 213.00000000   0.43204868
195.00000000 255.00000000 212.00000000   0.45396146
196.00000000 278.00000000 192.00000000   0.40851064
197.00000000 285.00000000 146.00000000   0.33874710
198.00000000 203.00000000 159.00000000   0.43922652
199.00000000 333.00000000 211.00000000   0.38786765
200.00000000 316.00000000 155.00000000   0.32908705
201.00000000 231.00000000 135.00000000   0.36885246
202.00000000 132.00000000 128.00000000   0.49230769
203.00000000 271.00000000 195.00000000   0.41845494
204.00000000 330.00000000 239.00000000   0.42003515
205.00000000 350.00000000 174.00000000   0.33206107
206.00000000 324.00000000 151.00000000   0.31789474
207.00000000 258.00000000 184.00000000   0.41628959
208.00000000 349.00000000 204.00000000   0.36889693
209.00000000 350.00000000 147.00000000   0.29577465
210.00000000 284.00000000 165.00000000   0.36748330
211.00000000 283.00000000 111.00000000   0.28172589
212.00000000 240.00000000 148.00000000   0.38144330
213.00000000 269.00000000 153.00000000   0.36255924
214.00000000 248.00000000 131.00000000   0.34564644
215.00000000 270.00000000 118.00000000   0.30412371
216.00000000 234.00000000 204.00000000   0.46575342
217.00000000 221.00000000 230.00000000   0.50997783
218.00000000 241.00000000 193.00000000   0.44470046
219.00000000 213.00000000 178.00000000   0.45524297
220.00000000 370.00000000 162.00000000   0.30451128
221.00000000 320.00000000 124.00000000   0.27927928
222.00000000 331.00000000 157.00000000   0.32172131
223.00000000 357.00000000 245.00000000   0.40697674
224.00000000 312.00000000 134.00000000   0.30044843
225.00000000 339.00000000 179.00000000   0.34555985
226.00000000 234.00000000 167.00000000   0.41645885
227.00000000 323.00000000 103.00000000   0.24178404
228.00000000 277.00000000 172.00000000   0.38307350
229.00000000 225.00000000 141.00000000   0.38524590
230.00000000 237.00000000 227.00000000   0.48922414
231.00000000 298.00000000 188.00000000   0.38683128
232.00000000 224.00000000 145.00000000   0.39295393
233.00000000 245.00000000  71.00000000   0.22468354
234.00000000 268.00000000 199.00000000   0.42612420
235.00000000 332.00000000 135.00000000   0.28907923
236.00000000 313.00000000 178.00000000   0.36252546
237.00000000 340.00000000 166.00000000   0.32806324
238.00000000 328.00000000 194.00000000   0.37164751
239.00000000 457.00000000 111.00000000   0.19542254
240.00000000 359.00000000 204.00000000   0.36234458
241.00000000 408.00000000 178.00000000   0.30375427
242.00000000 501.00000000 167.00000000   0.25000000
243.00000000 385.00000000 119.00000000   0.23611111
244.00000000 349.00000000 114.00000000   0.24622030
245.00000000 343.00000000 189.00000000   0.35526316
246.00000000 416.00000000 155.00000000   0.27145359
247.00000000 374.00000000 203.00000000   0.35181976
248.00000000 394.00000000 123.00000000   0.23791103
249.00000000 442.00000000 133.00000000   0.23130435
250.00000000 437.00000000 184.00000000   0.29629630
251.00000000 392.00000000 143.00000000   0.26728972
252.00000000 364.00000000 151.00000000   0.29320388
253.00000000 402.00000000 122.00000000   0.23282443
254.00000000 299.00000000 147.00000000   0.32959641
255.00000000 342.00000000 110.00000000   0.24336283
256.00000000 297.00000000 166.00000000   0.35853132
257.00000000 312.00000000 171.00000000   0.35403727
258.00000000 409.00000000  97.00000000   0.19169960
259.00000000 404.00000000 145.00000000   0.26411658
260.00000000 395.00000000 155.00000000   0.28181818
261.00000000 323.00000000 156.00000000   0.32567850
262.00000000 347.00000000  87.00000000   0.20046083
263.00000000 331.00000000  76.00000000   0.18673219
264.00000000 495.00000000 172.00000000   0.25787106
265.00000000 375.00000000 139.00000000   0.27042802
266.00000000 358.00000000 133.00000000   0.27087576
267.00000000 431.00000000  93.00000000   0.17748092
268.00000000 337.00000000 135.00000000   0.28601695
269.00000000 429.00000000 127.00000000   0.22841727
270.00000000 388.00000000 159.00000000   0.29067642
271.00000000 300.00000000 129.00000000   0.30069930
272.00000000 318.00000000 184.00000000   0.36653386
273.00000000 345.00000000 154.00000000   0.30861723
274.00000000 387.00000000 149.00000000   0.27798507
275.00000000 300.00000000 125.00000000   0.29411765
276.00000000 387.00000000 120.00000000   0.23668639
277.00000000 399.00000000  80.00000000   0.16701461
278.00000000 266.00000000 137.00000000   0.33995037
279.00000000 237.00000000 191.00000000   0.44626168
280.00000000 246.00000000 113.00000000   0.31476323
281.00000000 423.00000000 169.00000000   0.28547297
282.00000000 328.00000000 133.00000000   0.28850325
283.00000000 483.00000000  89.00000000   0.15559441
284.00000000 396.00000000 122.00000000   0.23552124
285.00000000 382.00000000 191.00000000   0.33333333
286.00000000 411.00000000 122.00000000   0.22889306
287.00000000 375.00000000 128.00000000   0.25447316
288.00000000 555.00000000  46.00000000   0.07653910
289.00000000 525.00000000  23.00000000   0.04197080
290.00000000 606.00000000  64.00000000   0.09552239
291.00000000 459.00000000  -4.00000000  -0.00879121
292.00000000 597.00000000   3.00000000   0.00500000
293.00000000 576.00000000  49.00000000   0.07840000
294.00000000 560.00000000  16.00000000   0.02777778
295.00000000 596.00000000  42.00000000   0.06583072
296.00000000 561.00000000  88.00000000   0.13559322
297.00000000 550.00000000  38.00000000   0.06462585
298.00000000 528.00000000  35.00000000   0.06216696
299.00000000 608.00000000  16.00000000   0.02564103
300.00000000 517.00000000  42.00000000   0.07513417
301.00000000 572.00000000  86.00000000   0.13069909
302.00000000 527.00000000 -15.00000000  -0.02929688
303.00000000 383.00000000  26.00000000   0.06356968
304.00000000 670.00000000  11.00000000   0.01615272
305.00000000 582.00000000  29.00000000   0.04746318
306.00000000 591.00000000  46.00000000   0.07221350
307.00000000 507.00000000  85.00000000   0.14358108
308.00000000 614.00000000  23.00000000   0.03610675
309.00000000 626.00000000  83.00000000   0.11706629
310.00000000 573.00000000  50.00000000   0.08025682
311.00000000 552.00000000  38.00000000   0.06440678
312.00000000 584.00000000  59.00000000   0.09175739
313.00000000 705.00000000  66.00000000   0.08560311
314.00000000 610.00000000  22.00000000   0.03481013
315.00000000 624.00000000  28.00000000   0.04294479
316.00000000 530.00000000  17.00000000   0.03107861
317.00000000 633.00000000  38.00000000   0.05663189
318.00000000 607.00000000  70.00000000   0.10339734
319.00000000 514.00000000  91.00000000   0.15041322
320.00000000 608.00000000  48.00000000   0.07317073
321.00000000 612.00000000 124.00000000   0.16847826
322.00000000 452.00000000  51.00000000   0.10139165
323.00000000 470.00000000  -9.00000000  -0.01952278
324.00000000 567.00000000  36.00000000   0.05970149
325.00000000 570.00000000  14.00000000   0.02397260
326.00000000 580.00000000  87.00000000   0.13043478
327.00000000 595.00000000  51.00000000   0.07894737
328.00000000 498.00000000  84.00000000   0.14432990
329.00000000 599.00000000   6.00000000   0.00991736
330.00000000 566.00000000  45.00000000   0.07364975
331.00000000 571.00000000  53.00000000   0.08493590
332.00000000 689.00000000  48.00000000   0.06512890
333.00000000 560.00000000  57.00000000   0.09238250
334.00000000 595.00000000  65.00000000   0.09848485
335.00000000 687.00000000  68.00000000   0.09006623
336.00000000 611.00000000   8.00000000   0.01292407
337.00000000 611.00000000  17.00000000   0.02707006
338.00000000 622.00000000  51.00000000   0.07578009
339.00000000 627.00000000  19.00000000   0.02941176
340.00000000 654.00000000  46.00000000   0.06571429
341.00000000 604.00000000  16.00000000   0.02580645
342.00000000 459.00000000  80.00000000   0.14842301
343.00000000 721.00000000  57.00000000   0.07326478
344.00000000 605.00000000  12.00000000   0.01944895
345.00000000 593.00000000  29.00000000   0.04662379
346.00000000 499.00000000  29.00000000   0.05492424
347.00000000 550.00000000  74.00000000   0.11858974
348.00000000 567.00000000  48.00000000   0.07804878
349.00000000 687.00000000  58.00000000   0.07785235
350.00000000 617.00000000  35.00000000   0.05368098
351.00000000 542.00000000  12.00000000   0.02166065
352.00000000 477.00000000  27.00000000   0.05357143
353.00000000 624.00000000  32.00000000   0.04878049
354.00000000 540.00000000  55.00000000   0.09243697
355.00000000 623.00000000  -6.00000000  -0.00972447
356.00000000 496.00000000  77.00000000   0.13438045
357.00000000 605.00000000   6.00000000   0.00981997
358.00000000 650.00000000 -26.00000000  -0.04166667
359.00000000 595.00000000  19.00000000   0.03094463
360.00000000 572.00000000  26.00000000   0.04347826
361.00000000 665.00000000  63.00000000   0.08653846
362.00000000 539.00000000  23.00000000   0.04092527
363.00000000 650.00000000  13.00000000   0.01960784
364.00000000 759.00000000  54.00000000   0.06642066
365.00000000 719.00000000  22.00000000   0.02968961
366.00000000 617.00000000  -8.00000000  -0.01313629
367.00000000 630.00000000  21.00000000   0.03225806
368.00000000 618.00000000  49.00000000   0.07346327
369.00000000 524.00000000  11.00000000   0.02056075
370.00000000 650.00000000   4.00000000   0.00611621
371.00000000 555.00000000  56.00000000   0.09165303
372.00000000 692.00000000  20.00000000   0.02808989
373.00000000 632.00000000   4.00000000   0.00628931
374.00000000 520.00000000  40.00000000   0.07142857
375.00000000 617.00000000  47.00000000   0.07078313
376.00000000 584.00000000  52.00000000   0.08176101
377.00000000 675.00000000  29.00000000   0.04119318
378.00000000 652.00000000  46.00000000   0.06590258
379.00000000 692.00000000  23.00000000   0.03216783
380.00000000 662.00000000  63.00000000   0.08689655
381.00000000 646.00000000  26.00000000   0.03869048
382.00000000 636.00000000  18.00000000   0.02752294
383.00000000 659.00000000  30.00000000   0.04354136
384.00000000 643.00000000  31.00000000   0.04599407
385.00000000 559.00000000  16.00000000   0.02782609
386.00000000 579.00000000  50.00000000   0.07949126
387.00000000 641.00000000  11.00000000   0.01687117
388.00000000 681.00000000  13.00000000   0.01873199
389.00000000 583.00000000  52.00000000   0.08188976
390.00000000 674.00000000  65.00000000   0.08795670
391.00000000 640.00000000  12.00000000   0.01840491
392.00000000 563.00000000  27.00000000   0.04576271
393.00000000 534.00000000  36.00000000   0.06315789
394.00000000 594.00000000  33.00000000   0.05263158
395.00000000 687.00000000  36.00000000   0.04979253
396.00000000 786.00000000  19.00000000   0.02360248
397.00000000 628.00000000  57.00000000   0.08321168
398.00000000 645.00000000  37.00000000   0.05425220
399.00000000 502.00000000   4.00000000   0.00790514
400.00000000 645.00000000  48.00000000   0.06926407
401.00000000 556.00000000  17.00000000   0.02966841
402.00000000 656.00000000  36.00000000   0.05202312
403.00000000 688.00000000  10.00000000   0.01432665
404.00000000 712.00000000  -3.00000000  -0.00423131
405.00000000 588.00000000  19.00000000   0.03130148
406.00000000 633.00000000  40.00000000   0.05943536
407.00000000 583.00000000   9.00000000   0.01520270
408.00000000 683.00000000  54.00000000   0.07327001
409.00000000 656.00000000  18.00000000   0.02670623
410.00000000 698.00000000  90.00000000   0.11421320
411.00000000 500.00000000  57.00000000   0.10233393
412.00000000 640.00000000  16.00000000   0.02439024
413.00000000 627.00000000  10.00000000   0.01569859
414.00000000 618.00000000  49.00000000   0.07346327
415.00000000 588.00000000  15.00000000   0.02487562
416.00000000 650.00000000  47.00000000   0.06743185
417.00000000 690.00000000   2.00000000   0.00289017
418.00000000 590.00000000  37.00000000   0.05901116
419.00000000 582.00000000  76.00000000   0.11550152
420.00000000 641.00000000  42.00000000   0.06149341
421.00000000 661.00000000  51.00000000   0.07162921
422.00000000 597.00000000  18.00000000   0.02926829
423.00000000 499.00000000  21.00000000   0.04038462
424.00000000 650.00000000  29.00000000   0.04270987
425.00000000 578.00000000  68.00000000   0.10526316
426.00000000 678.00000000  96.00000000   0.12403101
427.00000000 668.00000000  55.00000000   0.07607192
428.00000000 464.00000000  45.00000000   0.08840864
429.00000000 586.00000000  31.00000000   0.05024311
430.00000000 658.00000000  31.00000000   0.04499274
431.00000000 701.00000000  14.00000000   0.01958042
432.00000000 668.00000000 -28.00000000  -0.04375000
433.00000000 616.00000000  26.00000000   0.04049844
434.00000000 652.00000000  19.00000000   0.02831595
435.00000000 748.00000000  56.00000000   0.06965174
436.00000000 663.00000000  30.00000000   0.04329004
437.00000000 581.00000000  24.00000000   0.03966942
438.00000000 567.00000000  20.00000000   0.03407155
439.00000000 594.00000000  48.00000000   0.07476636
440.00000000 634.00000000  17.00000000   0.02611367
441.00000000 509.00000000  -9.00000000  -0.01800000
442.00000000 491.00000000  33.00000000   0.06297710
443.00000000 489.00000000  54.00000000   0.09944751
444.00000000 503.00000000  65.00000000   0.11443662
445.00000000 572.00000000  12.00000000   0.02054795
446.00000000 720.00000000  26.00000000   0.03485255
447.00000000 647.00000000   9.00000000   0.01371951
448.00000000 509.00000000  32.00000000   0.05914972
449.00000000 549.00000000  27.00000000   0.04687500
450.00000000 629.00000000  70.00000000   0.10014306
451.00000000 611.00000000  -3.00000000  -0.00493421
452.00000000 712.00000000  27.00000000   0.03653586
453.00000000 593.00000000  37.00000000   0.05873016
454.00000000 615.00000000  49.00000000   0.07379518
455.00000000 629.00000000  74.00000000   0.10526316
456.00000000 583.00000000   5.00000000   0.00850340
457.00000000 535.00000000   5.00000000   0.00925926
458.00000000 565.00000000  14.00000000   0.02417962
459.00000000 533.00000000  79.00000000   0.12908497
460.00000000 507.00000000 -14.00000000  -0.02839757
461.00000000 578.00000000   9.00000000   0.01533220
462.00000000 497.00000000  30.00000000   0.05692600
463.00000000 520.00000000  35.00000000   0.06306306
464.00000000 598.00000000  47.00000000   0.07286822
465.00000000 570.00000000  41.00000000   0.06710311
466.00000000 748.00000000  11.00000000   0.01449275
467.00000000 600.00000000  27.00000000   0.04306220
468.00000000 510.00000000  41.00000000   0.07441016
469.00000000 615.00000000  20.00000000   0.03149606
470.00000000 660.00000000  31.00000000   0.04486252
471.00000000 577.00000000  34.00000000   0.05564648
472.00000000 572.00000000  92.00000000   0.13855422
473.00000000 561.00000000  83.00000000   0.12888199
474.00000000 555.00000000   6.00000000   0.01069519
475.00000000 583.00000000  28.00000000   0.04582651
476.00000000 545.00000000  44.00000000   0.07470289
477.00000000 509.00000000  -2.00000000  -0.00394477
478.00000000 569.00000000  39.00000000   0.06414474
479.00000000 639.00000000  43.00000000   0.06304985
480.00000000 584.00000000  19.00000000   0.03150912
481.00000000 632.00000000  13.00000000   0.02015504
482.00000000 608.00000000  35.00000000   0.05443235
483.00000000 649.00000000  29.00000000   0.04277286
484.00000000 528.00000000  33.00000000   0.05882353
485.00000000 482.00000000  75.00000000   0.13464991
486.00000000 561.00000000 -13.00000000  -0.02372263
487.00000000 747.00000000  45.00000000   0.05681818
488.00000000 564.00000000  13.00000000   0.02253033
489.00000000 614.00000000  17.00000000   0.02694136
490.00000000 542.00000000   8.00000000   0.01454545
491.00000000 676.00000000   6.00000000   0.00879765
492.00000000 507.00000000  44.00000000   0.07985481
493.00000000 661.00000000 104.00000000   0.13594771
494.00000000 567.00000000  24.00000000   0.04060914
495.00000000 635.00000000   3.00000000   0.00470219
496.00000000 568.00000000  21.00000000   0.03565365
497.00000000 551.00000000  51.00000000   0.08471761
498.00000000 556.00000000  32.00000000   0.05442177
499.00000000 541.00000000  40.00000000   0.06884682
500.00000000 581.00000000  49.00000000   0.07777778
