# Supplementary material for: Ubiquitin transfer by a RING E3 ligase occurs from a closed E2~ubiquitin conformation
Source: Nat Commun. 2020 Jun 5;11:2846. doi: 10.1038/s41467-020-16666-y (PMC7275055; doi:10.1038/s41467-020-16666-y)
Supplement: Supplementary file 4 — Source Data [file 41467_2020_16666_MOESM4_ESM.zip › Source_Data/Figures/Figure_5/Figure_5a/ASCII_NoRNF4/16_319with_fret.dat]

 30.00000000 153.00000000 261.00000000   0.63043478
 31.00000000 137.00000000 360.00000000   0.72434608
 32.00000000 164.00000000 244.00000000   0.59803922
 33.00000000 190.00000000 310.00000000   0.62000000
 34.00000000 170.00000000 352.00000000   0.67432950
 35.00000000 139.00000000 348.00000000   0.71457906
 36.00000000 135.00000000 401.00000000   0.74813433
 37.00000000 164.00000000 337.00000000   0.67265469
 38.00000000  93.00000000 311.00000000   0.76980198
 39.00000000 181.00000000 366.00000000   0.66910420
 40.00000000 178.00000000 238.00000000   0.57211538
 41.00000000 171.00000000 309.00000000   0.64375000
 42.00000000  87.00000000 327.00000000   0.78985507
 43.00000000 184.00000000 300.00000000   0.61983471
 44.00000000 199.00000000 239.00000000   0.54566210
 45.00000000 119.00000000 262.00000000   0.68766404
 46.00000000 151.00000000 243.00000000   0.61675127
 47.00000000 195.00000000 328.00000000   0.62715105
 48.00000000 248.00000000 344.00000000   0.58108108
 49.00000000 251.00000000 285.00000000   0.53171642
 50.00000000 186.00000000 253.00000000   0.57630979
 51.00000000 180.00000000 242.00000000   0.57345972
 52.00000000 219.00000000 228.00000000   0.51006711
 53.00000000 232.00000000 296.00000000   0.56060606
 54.00000000 149.00000000 321.00000000   0.68297872
 55.00000000 181.00000000 311.00000000   0.63211382
 56.00000000 199.00000000 368.00000000   0.64902998
 57.00000000 203.00000000 268.00000000   0.56900212
 58.00000000  97.00000000 330.00000000   0.77283372
 59.00000000 170.00000000 361.00000000   0.67984934
 60.00000000 163.00000000 322.00000000   0.66391753
 61.00000000 220.00000000 273.00000000   0.55375254
 62.00000000 325.00000000 328.00000000   0.50229709
 63.00000000 270.00000000 285.00000000   0.51351351
 64.00000000 256.00000000 205.00000000   0.44468547
 65.00000000 372.00000000 204.00000000   0.35416667
 66.00000000 255.00000000 272.00000000   0.51612903
 67.00000000 252.00000000 165.00000000   0.39568345
 68.00000000 237.00000000 235.00000000   0.49788136
 69.00000000 263.00000000 345.00000000   0.56743421
 70.00000000 349.00000000 194.00000000   0.35727440
 71.00000000 302.00000000 250.00000000   0.45289855
 72.00000000 271.00000000 300.00000000   0.52539405
 73.00000000 319.00000000 271.00000000   0.45932203
 74.00000000 284.00000000 284.00000000   0.50000000
 75.00000000 304.00000000 266.00000000   0.46666667
 76.00000000 252.00000000 323.00000000   0.56173913
 77.00000000 365.00000000 315.00000000   0.46323529
 78.00000000 282.00000000 211.00000000   0.42799189
 79.00000000 285.00000000 291.00000000   0.50520833
 80.00000000 291.00000000 207.00000000   0.41566265
 81.00000000 316.00000000 302.00000000   0.48867314
 82.00000000 250.00000000 217.00000000   0.46466809
 83.00000000 263.00000000 227.00000000   0.46326531
 84.00000000 306.00000000 188.00000000   0.38056680
 85.00000000 267.00000000 261.00000000   0.49431818
 86.00000000 292.00000000 324.00000000   0.52597403
 87.00000000 334.00000000 244.00000000   0.42214533
 88.00000000 312.00000000 221.00000000   0.41463415
 89.00000000 346.00000000 253.00000000   0.42237062
 90.00000000 353.00000000 229.00000000   0.39347079
 91.00000000 315.00000000 274.00000000   0.46519525
 92.00000000 336.00000000 263.00000000   0.43906511
 93.00000000 234.00000000 337.00000000   0.59019264
 94.00000000 209.00000000 271.00000000   0.56458333
 95.00000000 210.00000000 293.00000000   0.58250497
 96.00000000 239.00000000 261.00000000   0.52200000
 97.00000000 194.00000000 186.00000000   0.48947368
 98.00000000 238.00000000 171.00000000   0.41809291
 99.00000000 237.00000000 264.00000000   0.52694611
100.00000000 229.00000000 250.00000000   0.52192067
101.00000000 233.00000000 271.00000000   0.53769841
102.00000000 257.00000000 255.00000000   0.49804688
103.00000000 263.00000000 187.00000000   0.41555556
104.00000000 266.00000000 306.00000000   0.53496503
105.00000000 318.00000000 342.00000000   0.51818182
106.00000000 286.00000000 269.00000000   0.48468468
107.00000000 234.00000000 272.00000000   0.53754941
108.00000000 187.00000000 294.00000000   0.61122661
109.00000000 268.00000000 273.00000000   0.50462107
110.00000000 238.00000000 257.00000000   0.51919192
111.00000000 310.00000000 258.00000000   0.45422535
112.00000000 233.00000000 254.00000000   0.52156057
113.00000000 224.00000000 258.00000000   0.53526971
114.00000000 215.00000000 267.00000000   0.55394191
115.00000000 291.00000000 267.00000000   0.47849462
116.00000000 280.00000000 303.00000000   0.51972556
117.00000000 287.00000000 246.00000000   0.46153846
118.00000000 286.00000000 203.00000000   0.41513292
119.00000000 263.00000000 240.00000000   0.47713718
120.00000000 247.00000000 292.00000000   0.54174397
121.00000000 281.00000000 268.00000000   0.48816029
122.00000000 277.00000000 303.00000000   0.52241379
123.00000000 271.00000000 274.00000000   0.50275229
124.00000000 360.00000000 199.00000000   0.35599284
125.00000000 294.00000000 226.00000000   0.43461538
126.00000000 326.00000000 265.00000000   0.44839255
127.00000000 283.00000000 289.00000000   0.50524476
128.00000000 264.00000000 238.00000000   0.47410359
129.00000000 217.00000000 266.00000000   0.55072464
130.00000000 247.00000000 325.00000000   0.56818182
131.00000000 242.00000000 252.00000000   0.51012146
132.00000000 239.00000000 208.00000000   0.46532438
133.00000000 170.00000000 297.00000000   0.63597430
134.00000000 213.00000000 301.00000000   0.58560311
135.00000000 181.00000000 303.00000000   0.62603306
136.00000000 191.00000000 211.00000000   0.52487562
137.00000000 216.00000000 333.00000000   0.60655738
138.00000000 250.00000000 204.00000000   0.44933921
139.00000000 256.00000000 266.00000000   0.50957854
140.00000000 286.00000000 267.00000000   0.48282098
141.00000000 269.00000000 252.00000000   0.48368522
142.00000000 233.00000000 217.00000000   0.48222222
143.00000000 266.00000000 300.00000000   0.53003534
144.00000000 214.00000000 313.00000000   0.59392789
145.00000000 165.00000000 251.00000000   0.60336538
146.00000000 264.00000000 355.00000000   0.57350565
147.00000000 269.00000000 264.00000000   0.49530957
148.00000000 281.00000000 268.00000000   0.48816029
149.00000000 260.00000000 248.00000000   0.48818898
150.00000000 283.00000000 251.00000000   0.47003745
151.00000000 303.00000000 258.00000000   0.45989305
152.00000000 298.00000000 272.00000000   0.47719298
153.00000000 215.00000000 328.00000000   0.60405157
154.00000000 274.00000000 239.00000000   0.46588694
155.00000000 339.00000000 279.00000000   0.45145631
156.00000000 330.00000000 303.00000000   0.47867299
157.00000000 267.00000000 253.00000000   0.48653846
158.00000000 322.00000000 209.00000000   0.39359699
159.00000000 217.00000000 239.00000000   0.52412281
160.00000000 285.00000000 247.00000000   0.46428571
161.00000000 258.00000000 269.00000000   0.51043643
162.00000000 320.00000000 233.00000000   0.42133816
163.00000000 255.00000000 221.00000000   0.46428571
164.00000000 231.00000000 268.00000000   0.53707415
165.00000000 287.00000000 266.00000000   0.48101266
166.00000000 283.00000000 301.00000000   0.51541096
167.00000000 309.00000000 305.00000000   0.49674267
168.00000000 300.00000000 267.00000000   0.47089947
169.00000000 228.00000000 238.00000000   0.51072961
170.00000000 266.00000000 304.00000000   0.53333333
171.00000000 307.00000000 296.00000000   0.49087894
172.00000000 229.00000000 273.00000000   0.54382470
173.00000000 224.00000000 288.00000000   0.56250000
174.00000000 318.00000000 324.00000000   0.50467290
175.00000000 250.00000000 275.00000000   0.52380952
176.00000000 259.00000000 308.00000000   0.54320988
177.00000000 371.00000000 240.00000000   0.39279869
178.00000000 329.00000000 260.00000000   0.44142615
179.00000000 346.00000000 245.00000000   0.41455161
180.00000000 264.00000000 302.00000000   0.53356890
181.00000000 392.00000000 234.00000000   0.37380192
182.00000000 414.00000000 241.00000000   0.36793893
183.00000000 367.00000000 243.00000000   0.39836066
184.00000000 404.00000000 178.00000000   0.30584192
185.00000000 296.00000000 187.00000000   0.38716356
186.00000000 310.00000000 225.00000000   0.42056075
187.00000000 385.00000000 271.00000000   0.41310976
188.00000000 360.00000000 182.00000000   0.33579336
189.00000000 284.00000000 245.00000000   0.46313800
190.00000000 290.00000000 266.00000000   0.47841727
191.00000000 329.00000000 162.00000000   0.32993890
192.00000000 334.00000000 177.00000000   0.34637965
193.00000000 359.00000000 170.00000000   0.32136106
194.00000000 415.00000000 170.00000000   0.29059829
195.00000000 311.00000000 282.00000000   0.47554806
196.00000000 347.00000000 268.00000000   0.43577236
197.00000000 272.00000000 295.00000000   0.52028219
198.00000000 289.00000000 236.00000000   0.44952381
199.00000000 311.00000000 183.00000000   0.37044534
200.00000000 316.00000000 239.00000000   0.43063063
201.00000000 212.00000000 257.00000000   0.54797441
202.00000000 300.00000000 161.00000000   0.34924078
203.00000000 274.00000000 269.00000000   0.49539595
204.00000000 295.00000000 210.00000000   0.41584158
205.00000000 333.00000000 224.00000000   0.40215440
206.00000000 324.00000000 270.00000000   0.45454545
207.00000000 298.00000000 279.00000000   0.48353553
208.00000000 325.00000000 200.00000000   0.38095238
209.00000000 382.00000000 305.00000000   0.44395924
210.00000000 343.00000000 234.00000000   0.40554593
211.00000000 314.00000000 203.00000000   0.39264990
212.00000000 408.00000000 257.00000000   0.38646617
213.00000000 369.00000000 225.00000000   0.37878788
214.00000000 344.00000000 237.00000000   0.40791738
215.00000000 393.00000000 196.00000000   0.33276740
216.00000000 355.00000000 238.00000000   0.40134907
217.00000000 495.00000000 174.00000000   0.26008969
218.00000000 379.00000000 178.00000000   0.31956912
219.00000000 324.00000000 211.00000000   0.39439252
220.00000000 348.00000000 152.00000000   0.30400000
221.00000000 399.00000000 237.00000000   0.37264151
222.00000000 399.00000000 188.00000000   0.32027257
223.00000000 496.00000000 221.00000000   0.30822873
224.00000000 382.00000000 163.00000000   0.29908257
225.00000000 360.00000000 166.00000000   0.31558935
226.00000000 353.00000000 214.00000000   0.37742504
227.00000000 355.00000000 256.00000000   0.41898527
228.00000000 332.00000000 172.00000000   0.34126984
229.00000000 326.00000000 180.00000000   0.35573123
230.00000000 313.00000000 258.00000000   0.45183888
231.00000000 365.00000000 195.00000000   0.34821429
232.00000000 262.00000000 248.00000000   0.48627451
233.00000000 433.00000000 187.00000000   0.30161290
234.00000000 338.00000000 230.00000000   0.40492958
235.00000000 330.00000000 250.00000000   0.43103448
236.00000000 426.00000000 231.00000000   0.35159817
237.00000000 393.00000000 192.00000000   0.32820513
238.00000000 352.00000000 245.00000000   0.41038526
239.00000000 247.00000000 300.00000000   0.54844607
240.00000000 327.00000000 246.00000000   0.42931937
241.00000000 329.00000000 233.00000000   0.41459075
242.00000000 360.00000000 171.00000000   0.32203390
243.00000000 367.00000000 181.00000000   0.33029197
244.00000000 390.00000000 195.00000000   0.33333333
245.00000000 333.00000000 210.00000000   0.38674033
246.00000000 392.00000000 170.00000000   0.30249110
247.00000000 410.00000000 170.00000000   0.29310345
248.00000000 436.00000000 228.00000000   0.34337349
249.00000000 342.00000000 232.00000000   0.40418118
250.00000000 413.00000000 159.00000000   0.27797203
251.00000000 328.00000000 255.00000000   0.43739280
252.00000000 386.00000000 120.00000000   0.23715415
253.00000000 443.00000000 148.00000000   0.25042301
254.00000000 409.00000000 201.00000000   0.32950820
255.00000000 389.00000000 183.00000000   0.31993007
256.00000000 453.00000000 176.00000000   0.27980922
257.00000000 459.00000000 132.00000000   0.22335025
258.00000000 351.00000000 148.00000000   0.29659319
259.00000000 422.00000000 157.00000000   0.27115717
260.00000000 388.00000000 128.00000000   0.24806202
261.00000000 366.00000000 175.00000000   0.32347505
262.00000000 389.00000000 138.00000000   0.26185958
263.00000000 408.00000000 116.00000000   0.22137405
264.00000000 376.00000000 170.00000000   0.31135531
265.00000000 391.00000000 159.00000000   0.28909091
266.00000000 365.00000000 157.00000000   0.30076628
267.00000000 370.00000000 175.00000000   0.32110092
268.00000000 558.00000000 166.00000000   0.22928177
269.00000000 420.00000000 205.00000000   0.32800000
270.00000000 392.00000000 193.00000000   0.32991453
271.00000000 267.00000000 213.00000000   0.44375000
272.00000000 383.00000000 225.00000000   0.37006579
273.00000000 392.00000000 182.00000000   0.31707317
274.00000000 424.00000000 169.00000000   0.28499157
275.00000000 357.00000000 183.00000000   0.33888889
276.00000000 355.00000000 245.00000000   0.40833333
277.00000000 384.00000000 187.00000000   0.32749562
278.00000000 497.00000000 260.00000000   0.34346103
279.00000000 445.00000000 222.00000000   0.33283358
280.00000000 351.00000000 186.00000000   0.34636872
281.00000000 320.00000000 169.00000000   0.34560327
282.00000000 330.00000000 191.00000000   0.36660269
283.00000000 433.00000000 245.00000000   0.36135693
284.00000000 327.00000000 223.00000000   0.40545455
285.00000000 349.00000000 180.00000000   0.34026465
286.00000000 357.00000000 179.00000000   0.33395522
287.00000000 380.00000000 240.00000000   0.38709677
288.00000000 355.00000000 171.00000000   0.32509506
289.00000000 383.00000000 137.00000000   0.26346154
290.00000000 303.00000000 220.00000000   0.42065010
291.00000000 543.00000000 166.00000000   0.23413258
292.00000000 667.00000000 215.00000000   0.24376417
293.00000000 529.00000000 117.00000000   0.18111455
294.00000000 749.00000000  65.00000000   0.07985258
295.00000000 649.00000000 157.00000000   0.19478908
296.00000000 669.00000000 157.00000000   0.19007264
297.00000000 590.00000000 102.00000000   0.14739884
298.00000000 700.00000000 155.00000000   0.18128655
299.00000000 608.00000000 144.00000000   0.19148936
300.00000000 664.00000000 123.00000000   0.15628971
301.00000000 631.00000000  92.00000000   0.12724758
302.00000000 678.00000000 107.00000000   0.13630573
303.00000000 659.00000000  71.00000000   0.09726027
304.00000000 727.00000000  78.00000000   0.09689441
305.00000000 633.00000000  46.00000000   0.06774669
306.00000000 562.00000000 148.00000000   0.20845070
307.00000000 590.00000000 124.00000000   0.17366947
308.00000000 674.00000000 157.00000000   0.18892900
309.00000000 623.00000000 130.00000000   0.17264276
310.00000000 665.00000000  58.00000000   0.08022130
311.00000000 629.00000000  88.00000000   0.12273361
312.00000000 500.00000000  95.00000000   0.15966387
313.00000000 635.00000000 118.00000000   0.15670651
314.00000000 641.00000000 128.00000000   0.16644993
315.00000000 740.00000000 164.00000000   0.18141593
316.00000000 690.00000000  96.00000000   0.12213740
317.00000000 688.00000000 107.00000000   0.13459119
318.00000000 703.00000000 117.00000000   0.14268293
319.00000000 493.00000000 106.00000000   0.17696160
320.00000000 542.00000000 124.00000000   0.18618619
321.00000000 578.00000000  91.00000000   0.13602392
322.00000000 729.00000000 120.00000000   0.14134276
323.00000000 672.00000000 112.00000000   0.14285714
324.00000000 627.00000000 121.00000000   0.16176471
325.00000000 634.00000000 138.00000000   0.17875648
326.00000000 677.00000000 101.00000000   0.12982005
327.00000000 590.00000000 141.00000000   0.19288646
328.00000000 619.00000000  99.00000000   0.13788301
329.00000000 613.00000000  90.00000000   0.12802276
330.00000000 700.00000000 111.00000000   0.13686806
331.00000000 734.00000000 163.00000000   0.18171683
332.00000000 625.00000000  57.00000000   0.08357771
333.00000000 684.00000000  66.00000000   0.08800000
334.00000000 582.00000000 119.00000000   0.16975749
335.00000000 589.00000000  87.00000000   0.12869822
336.00000000 701.00000000 121.00000000   0.14720195
337.00000000 617.00000000 109.00000000   0.15013774
338.00000000 661.00000000 211.00000000   0.24197248
339.00000000 601.00000000 145.00000000   0.19436997
340.00000000 628.00000000 117.00000000   0.15704698
341.00000000 586.00000000 171.00000000   0.22589168
342.00000000 697.00000000  81.00000000   0.10411311
343.00000000 736.00000000  71.00000000   0.08798017
344.00000000 606.00000000 122.00000000   0.16758242
345.00000000 595.00000000 115.00000000   0.16197183
346.00000000 647.00000000 141.00000000   0.17893401
347.00000000 644.00000000 101.00000000   0.13557047
348.00000000 615.00000000 162.00000000   0.20849421
349.00000000 712.00000000 110.00000000   0.13381995
350.00000000 548.00000000 160.00000000   0.22598870
351.00000000 585.00000000 111.00000000   0.15948276
352.00000000 605.00000000  92.00000000   0.13199426
353.00000000 552.00000000 130.00000000   0.19061584
354.00000000 677.00000000 158.00000000   0.18922156
355.00000000 693.00000000 155.00000000   0.18278302
356.00000000 603.00000000  91.00000000   0.13112392
357.00000000 612.00000000  93.00000000   0.13191489
358.00000000 564.00000000 101.00000000   0.15187970
359.00000000 633.00000000 123.00000000   0.16269841
360.00000000 701.00000000  80.00000000   0.10243278
361.00000000 728.00000000 158.00000000   0.17832957
362.00000000 611.00000000 114.00000000   0.15724138
363.00000000 572.00000000  92.00000000   0.13855422
364.00000000 619.00000000 172.00000000   0.21744627
365.00000000 416.00000000 145.00000000   0.25846702
366.00000000 519.00000000 135.00000000   0.20642202
367.00000000 500.00000000 141.00000000   0.21996880
368.00000000 740.00000000  75.00000000   0.09202454
369.00000000 597.00000000  27.00000000   0.04326923
370.00000000 722.00000000  40.00000000   0.05249344
371.00000000 704.00000000  29.00000000   0.03956344
372.00000000 586.00000000  21.00000000   0.03459638
373.00000000 615.00000000  60.00000000   0.08888889
374.00000000 605.00000000  22.00000000   0.03508772
375.00000000 645.00000000  97.00000000   0.13072776
376.00000000 767.00000000  38.00000000   0.04720497
377.00000000 630.00000000  85.00000000   0.11888112
378.00000000 814.00000000  79.00000000   0.08846585
379.00000000 679.00000000  -2.00000000  -0.00295421
380.00000000 768.00000000  42.00000000   0.05185185
381.00000000 806.00000000  38.00000000   0.04502370
382.00000000 785.00000000  20.00000000   0.02484472
383.00000000 658.00000000  84.00000000   0.11320755
384.00000000 717.00000000  28.00000000   0.03758389
385.00000000 824.00000000  37.00000000   0.04297329
386.00000000 690.00000000  37.00000000   0.05089409
387.00000000 594.00000000 106.00000000   0.15142857
388.00000000 674.00000000  55.00000000   0.07544582
389.00000000 597.00000000  25.00000000   0.04019293
390.00000000 618.00000000  86.00000000   0.12215909
391.00000000 682.00000000  69.00000000   0.09187750
392.00000000 821.00000000  58.00000000   0.06598407
393.00000000 737.00000000 105.00000000   0.12470309
394.00000000 779.00000000  74.00000000   0.08675264
395.00000000 692.00000000  24.00000000   0.03351955
396.00000000 663.00000000  64.00000000   0.08803301
397.00000000 777.00000000 105.00000000   0.11904762
398.00000000 860.00000000  80.00000000   0.08510638
399.00000000 710.00000000  66.00000000   0.08505155
400.00000000 709.00000000 137.00000000   0.16193853
401.00000000 740.00000000  12.00000000   0.01595745
402.00000000 884.00000000  35.00000000   0.03808487
403.00000000 697.00000000  31.00000000   0.04258242
404.00000000 775.00000000  25.00000000   0.03125000
405.00000000 389.00000000  13.00000000   0.03233831
406.00000000 453.00000000  11.00000000   0.02370690
407.00000000 454.00000000  52.00000000   0.10276680
408.00000000 489.00000000  -7.00000000  -0.01452282
409.00000000 414.00000000  15.00000000   0.03496503
410.00000000 452.00000000  46.00000000   0.09236948
411.00000000 417.00000000  23.00000000   0.05227273
412.00000000 430.00000000  51.00000000   0.10602911
413.00000000 505.00000000   4.00000000   0.00785855
414.00000000 385.00000000  -1.00000000  -0.00260417
415.00000000 418.00000000  -7.00000000  -0.01703163
416.00000000 382.00000000  37.00000000   0.08830549
417.00000000 481.00000000  18.00000000   0.03607214
418.00000000 498.00000000  33.00000000   0.06214689
419.00000000 397.00000000  35.00000000   0.08101852
420.00000000 431.00000000   5.00000000   0.01146789
421.00000000 515.00000000  -2.00000000  -0.00389864
422.00000000 465.00000000  20.00000000   0.04123711
423.00000000 492.00000000  36.00000000   0.06818182
424.00000000 492.00000000   8.00000000   0.01600000
425.00000000 421.00000000   7.00000000   0.01635514
426.00000000 517.00000000  10.00000000   0.01897533
427.00000000 437.00000000 -22.00000000  -0.05301205
428.00000000 464.00000000   1.00000000   0.00215054
429.00000000 508.00000000  23.00000000   0.04331450
430.00000000 457.00000000   0.00000000   0.00000000
431.00000000 492.00000000  11.00000000   0.02186879
432.00000000 418.00000000  20.00000000   0.04566210
433.00000000 401.00000000  25.00000000   0.05868545
434.00000000 450.00000000 -28.00000000  -0.06635071
435.00000000 514.00000000  20.00000000   0.03745318
436.00000000 352.00000000 -10.00000000  -0.02923977
437.00000000 379.00000000  32.00000000   0.07785888
438.00000000 463.00000000  26.00000000   0.05316973
439.00000000 456.00000000   2.00000000   0.00436681
440.00000000 517.00000000  37.00000000   0.06678700
441.00000000 416.00000000  -5.00000000  -0.01216545
442.00000000 478.00000000  23.00000000   0.04590818
443.00000000 467.00000000  52.00000000   0.10019268
444.00000000 466.00000000  30.00000000   0.06048387
445.00000000 427.00000000 -20.00000000  -0.04914005
446.00000000 392.00000000  34.00000000   0.07981221
447.00000000 505.00000000  89.00000000   0.14983165
448.00000000 426.00000000  31.00000000   0.06783370
449.00000000 440.00000000  -8.00000000  -0.01851852
450.00000000 395.00000000   1.00000000   0.00252525
451.00000000 361.00000000  58.00000000   0.13842482
452.00000000 404.00000000 -12.00000000  -0.03061224
453.00000000 436.00000000   6.00000000   0.01357466
454.00000000 411.00000000  23.00000000   0.05299539
455.00000000 493.00000000  29.00000000   0.05555556
456.00000000 375.00000000   0.00000000   0.00000000
457.00000000 395.00000000  18.00000000   0.04358354
458.00000000 321.00000000  28.00000000   0.08022923
459.00000000 423.00000000   3.00000000   0.00704225
460.00000000 533.00000000  73.00000000   0.12046205
461.00000000 438.00000000  12.00000000   0.02666667
462.00000000 446.00000000  44.00000000   0.08979592
463.00000000 436.00000000   8.00000000   0.01801802
464.00000000 392.00000000  38.00000000   0.08837209
465.00000000 516.00000000   6.00000000   0.01149425
466.00000000 428.00000000  66.00000000   0.13360324
467.00000000 419.00000000   6.00000000   0.01411765
468.00000000 438.00000000   2.00000000   0.00454545
469.00000000 508.00000000   2.00000000   0.00392157
470.00000000 433.00000000  12.00000000   0.02696629
471.00000000 475.00000000  44.00000000   0.08477842
472.00000000 391.00000000 -46.00000000  -0.13333333
473.00000000 435.00000000 -23.00000000  -0.05582524
474.00000000 361.00000000 -16.00000000  -0.04637681
475.00000000 469.00000000  14.00000000   0.02898551
476.00000000 434.00000000  17.00000000   0.03769401
477.00000000 406.00000000 -24.00000000  -0.06282723
478.00000000 447.00000000  41.00000000   0.08401639
479.00000000 466.00000000 -12.00000000  -0.02643172
480.00000000 533.00000000  16.00000000   0.02914390
481.00000000 456.00000000   7.00000000   0.01511879
482.00000000 455.00000000  35.00000000   0.07142857
483.00000000 567.00000000  25.00000000   0.04222973
484.00000000 446.00000000  12.00000000   0.02620087
485.00000000 406.00000000   4.00000000   0.00975610
486.00000000 393.00000000  27.00000000   0.06428571
487.00000000 460.00000000  14.00000000   0.02953586
488.00000000 498.00000000  10.00000000   0.01968504
489.00000000 461.00000000   4.00000000   0.00860215
490.00000000 478.00000000  18.00000000   0.03629032
491.00000000 432.00000000 -13.00000000  -0.03102625
492.00000000 514.00000000  12.00000000   0.02281369
493.00000000 572.00000000  21.00000000   0.03541315
494.00000000 373.00000000   4.00000000   0.01061008
495.00000000 415.00000000  -7.00000000  -0.01715686
496.00000000 507.00000000 -43.00000000  -0.09267241
497.00000000 500.00000000  -2.00000000  -0.00401606
498.00000000 431.00000000  -3.00000000  -0.00700935
499.00000000 433.00000000  -9.00000000  -0.02122642
500.00000000 490.00000000  32.00000000   0.06130268
