# Supplementary material for: Ubiquitin transfer by a RING E3 ligase occurs from a closed E2~ubiquitin conformation
Source: Nat Commun. 2020 Jun 5;11:2846. doi: 10.1038/s41467-020-16666-y (PMC7275055; doi:10.1038/s41467-020-16666-y)
Supplement: Supplementary file 4 — Source Data [file 41467_2020_16666_MOESM4_ESM.zip › Source_Data/Figures/Figure_5/Figure_5a/ASCII_NoRNF4/16_31with_fret.dat]

 30.00000000  40.00000000 271.00000000   0.87138264
 31.00000000  42.00000000 189.00000000   0.81818182
 32.00000000  26.00000000 164.00000000   0.86315789
 33.00000000  43.00000000 206.00000000   0.82730924
 34.00000000  38.00000000 167.00000000   0.81463415
 35.00000000  71.00000000 184.00000000   0.72156863
 36.00000000 -17.00000000 208.00000000   1.08900524
 37.00000000  64.00000000 168.00000000   0.72413793
 38.00000000  83.00000000 147.00000000   0.63913043
 39.00000000  65.00000000 226.00000000   0.77663230
 40.00000000  27.00000000 203.00000000   0.88260870
 41.00000000 -16.00000000 181.00000000   1.09696970
 42.00000000  57.00000000 145.00000000   0.71782178
 43.00000000   2.00000000 161.00000000   0.98773006
 44.00000000  46.00000000 185.00000000   0.80086580
 45.00000000  55.00000000 192.00000000   0.77732794
 46.00000000  18.00000000 181.00000000   0.90954774
 47.00000000  50.00000000 246.00000000   0.83108108
 48.00000000  66.00000000 254.00000000   0.79375000
 49.00000000  36.00000000 159.00000000   0.81538462
 50.00000000  45.00000000 268.00000000   0.85623003
 51.00000000  24.00000000 166.00000000   0.87368421
 52.00000000  45.00000000 253.00000000   0.84899329
 53.00000000  14.00000000 245.00000000   0.94594595
 54.00000000  86.00000000 189.00000000   0.68727273
 55.00000000  19.00000000 236.00000000   0.92549020
 56.00000000  51.00000000 153.00000000   0.75000000
 57.00000000  13.00000000 155.00000000   0.92261905
 58.00000000  23.00000000 194.00000000   0.89400922
 59.00000000  83.00000000 245.00000000   0.74695122
 60.00000000  19.00000000 171.00000000   0.90000000
 61.00000000  70.00000000 221.00000000   0.75945017
 62.00000000  -5.00000000 133.00000000   1.03906250
 63.00000000  73.00000000 202.00000000   0.73454545
 64.00000000  24.00000000 184.00000000   0.88461538
 65.00000000  76.00000000 199.00000000   0.72363636
 66.00000000  61.00000000 120.00000000   0.66298343
 67.00000000  85.00000000 147.00000000   0.63362069
 68.00000000  81.00000000 185.00000000   0.69548872
 69.00000000  62.00000000 226.00000000   0.78472222
 70.00000000  11.00000000 191.00000000   0.94554455
 71.00000000  34.00000000 153.00000000   0.81818182
 72.00000000  68.00000000 141.00000000   0.67464115
 73.00000000  16.00000000 217.00000000   0.93133047
 74.00000000  20.00000000 295.00000000   0.93650794
 75.00000000  30.00000000 279.00000000   0.90291262
 76.00000000 137.00000000 154.00000000   0.52920962
 77.00000000  95.00000000 182.00000000   0.65703971
 78.00000000  37.00000000 239.00000000   0.86594203
 79.00000000 127.00000000 136.00000000   0.51711027
 80.00000000  57.00000000 152.00000000   0.72727273
 81.00000000  71.00000000 185.00000000   0.72265625
 82.00000000  78.00000000 185.00000000   0.70342205
 83.00000000  53.00000000 113.00000000   0.68072289
 84.00000000  36.00000000 155.00000000   0.81151832
 85.00000000  45.00000000 174.00000000   0.79452055
 86.00000000  21.00000000 211.00000000   0.90948276
 87.00000000  77.00000000 251.00000000   0.76524390
 88.00000000  -5.00000000 210.00000000   1.02439024
 89.00000000  38.00000000 249.00000000   0.86759582
 90.00000000  20.00000000 231.00000000   0.92031873
 91.00000000  56.00000000 182.00000000   0.76470588
 92.00000000   5.00000000 208.00000000   0.97652582
 93.00000000 101.00000000 222.00000000   0.68730650
 94.00000000  40.00000000 201.00000000   0.83402490
 95.00000000  26.00000000 234.00000000   0.90000000
 96.00000000  44.00000000 174.00000000   0.79816514
 97.00000000  -4.00000000 232.00000000   1.01754386
 98.00000000  27.00000000 202.00000000   0.88209607
 99.00000000  28.00000000 157.00000000   0.84864865
100.00000000  21.00000000 127.00000000   0.85810811
101.00000000  27.00000000 186.00000000   0.87323944
102.00000000  39.00000000 205.00000000   0.84016393
103.00000000  87.00000000 238.00000000   0.73230769
104.00000000  60.00000000 179.00000000   0.74895397
105.00000000  28.00000000 201.00000000   0.87772926
106.00000000  37.00000000 146.00000000   0.79781421
107.00000000  70.00000000 152.00000000   0.68468468
108.00000000  54.00000000 154.00000000   0.74038462
109.00000000  34.00000000 137.00000000   0.80116959
110.00000000  50.00000000 166.00000000   0.76851852
111.00000000 -14.00000000 198.00000000   1.07608696
112.00000000  75.00000000 195.00000000   0.72222222
113.00000000  64.00000000 167.00000000   0.72294372
114.00000000  61.00000000 208.00000000   0.77323420
115.00000000  50.00000000 166.00000000   0.76851852
116.00000000  74.00000000 147.00000000   0.66515837
117.00000000  87.00000000 180.00000000   0.67415730
118.00000000  44.00000000 236.00000000   0.84285714
119.00000000  31.00000000 227.00000000   0.87984496
120.00000000  16.00000000 134.00000000   0.89333333
121.00000000  54.00000000 207.00000000   0.79310345
122.00000000  35.00000000 308.00000000   0.89795918
123.00000000  63.00000000 209.00000000   0.76838235
124.00000000  21.00000000 187.00000000   0.89903846
125.00000000  41.00000000 184.00000000   0.81777778
126.00000000  69.00000000 211.00000000   0.75357143
127.00000000  56.00000000 117.00000000   0.67630058
128.00000000  12.00000000 181.00000000   0.93782383
129.00000000  31.00000000 158.00000000   0.83597884
130.00000000  35.00000000 119.00000000   0.77272727
131.00000000 103.00000000 193.00000000   0.65202703
132.00000000  45.00000000 184.00000000   0.80349345
133.00000000  37.00000000 175.00000000   0.82547170
134.00000000  36.00000000 181.00000000   0.83410138
135.00000000 100.00000000 208.00000000   0.67532468
136.00000000  45.00000000 198.00000000   0.81481481
137.00000000  23.00000000 211.00000000   0.90170940
138.00000000  39.00000000 216.00000000   0.84705882
139.00000000  48.00000000 154.00000000   0.76237624
140.00000000  -7.00000000 160.00000000   1.04575163
141.00000000  54.00000000 164.00000000   0.75229358
142.00000000  63.00000000 161.00000000   0.71875000
143.00000000  53.00000000 160.00000000   0.75117371
144.00000000  53.00000000 227.00000000   0.81071429
145.00000000  67.00000000 180.00000000   0.72874494
146.00000000  40.00000000 179.00000000   0.81735160
147.00000000  51.00000000 192.00000000   0.79012346
148.00000000  63.00000000 187.00000000   0.74800000
149.00000000  19.00000000 132.00000000   0.87417219
150.00000000  41.00000000 198.00000000   0.82845188
151.00000000  68.00000000 196.00000000   0.74242424
152.00000000  50.00000000 196.00000000   0.79674797
153.00000000  41.00000000 224.00000000   0.84528302
154.00000000  33.00000000 170.00000000   0.83743842
155.00000000  67.00000000 174.00000000   0.72199170
156.00000000  69.00000000 187.00000000   0.73046875
157.00000000  91.00000000 214.00000000   0.70163934
158.00000000  30.00000000 176.00000000   0.85436893
159.00000000  60.00000000 154.00000000   0.71962617
160.00000000 102.00000000 233.00000000   0.69552239
161.00000000 113.00000000 250.00000000   0.68870523
162.00000000  31.00000000 153.00000000   0.83152174
163.00000000  66.00000000 192.00000000   0.74418605
164.00000000  55.00000000 146.00000000   0.72636816
165.00000000  69.00000000 120.00000000   0.63492063
166.00000000 109.00000000 152.00000000   0.58237548
167.00000000  90.00000000 155.00000000   0.63265306
168.00000000  80.00000000 166.00000000   0.67479675
169.00000000  64.00000000 119.00000000   0.65027322
170.00000000  33.00000000 198.00000000   0.85714286
171.00000000  78.00000000 235.00000000   0.75079872
172.00000000  58.00000000 142.00000000   0.71000000
173.00000000  35.00000000 202.00000000   0.85232068
174.00000000  87.00000000 132.00000000   0.60273973
175.00000000  44.00000000 228.00000000   0.83823529
176.00000000 142.00000000 163.00000000   0.53442623
177.00000000 127.00000000 155.00000000   0.54964539
178.00000000  64.00000000 190.00000000   0.74803150
179.00000000  86.00000000 186.00000000   0.68382353
180.00000000  37.00000000 162.00000000   0.81407035
181.00000000  72.00000000 146.00000000   0.66972477
182.00000000  48.00000000 151.00000000   0.75879397
183.00000000  51.00000000 209.00000000   0.80384615
184.00000000  15.00000000 158.00000000   0.91329480
185.00000000  61.00000000 169.00000000   0.73478261
186.00000000  42.00000000 168.00000000   0.80000000
187.00000000  11.00000000 204.00000000   0.94883721
188.00000000  26.00000000 200.00000000   0.88495575
189.00000000  28.00000000 183.00000000   0.86729858
190.00000000  50.00000000 170.00000000   0.77272727
191.00000000  44.00000000 239.00000000   0.84452297
192.00000000  80.00000000 156.00000000   0.66101695
193.00000000  73.00000000 170.00000000   0.69958848
194.00000000   3.00000000 165.00000000   0.98214286
195.00000000  68.00000000 160.00000000   0.70175439
196.00000000  91.00000000 184.00000000   0.66909091
197.00000000  67.00000000 197.00000000   0.74621212
198.00000000  67.00000000 174.00000000   0.72199170
199.00000000 120.00000000 189.00000000   0.61165049
200.00000000 108.00000000 200.00000000   0.64935065
201.00000000  42.00000000 177.00000000   0.80821918
202.00000000   0.00000000 183.00000000   1.00000000
203.00000000  49.00000000 222.00000000   0.81918819
204.00000000  41.00000000 141.00000000   0.77472527
205.00000000  62.00000000 130.00000000   0.67708333
206.00000000  71.00000000 129.00000000   0.64500000
207.00000000  28.00000000  88.00000000   0.75862069
208.00000000  52.00000000 177.00000000   0.77292576
209.00000000  28.00000000 151.00000000   0.84357542
210.00000000  30.00000000 154.00000000   0.83695652
211.00000000  69.00000000 149.00000000   0.68348624
212.00000000  32.00000000 193.00000000   0.85777778
213.00000000 119.00000000 151.00000000   0.55925926
214.00000000  56.00000000 180.00000000   0.76271186
215.00000000  39.00000000 237.00000000   0.85869565
216.00000000 117.00000000 179.00000000   0.60472973
217.00000000  69.00000000 179.00000000   0.72177419
218.00000000  55.00000000 124.00000000   0.69273743
219.00000000  81.00000000 124.00000000   0.60487805
220.00000000  91.00000000 217.00000000   0.70454545
221.00000000  97.00000000 176.00000000   0.64468864
222.00000000  76.00000000 196.00000000   0.72058824
223.00000000  65.00000000 209.00000000   0.76277372
224.00000000  47.00000000 184.00000000   0.79653680
225.00000000   3.00000000 165.00000000   0.98214286
226.00000000  10.00000000 193.00000000   0.95073892
227.00000000  63.00000000 163.00000000   0.72123894
228.00000000  17.00000000 142.00000000   0.89308176
229.00000000 103.00000000 128.00000000   0.55411255
230.00000000  81.00000000 189.00000000   0.70000000
231.00000000  45.00000000 162.00000000   0.78260870
232.00000000  51.00000000 182.00000000   0.78111588
233.00000000  27.00000000 155.00000000   0.85164835
234.00000000  65.00000000 197.00000000   0.75190840
235.00000000  99.00000000 174.00000000   0.63736264
236.00000000  84.00000000 205.00000000   0.70934256
237.00000000 106.00000000 192.00000000   0.64429530
238.00000000  53.00000000 144.00000000   0.73096447
239.00000000  51.00000000 155.00000000   0.75242718
240.00000000  58.00000000 242.00000000   0.80666667
241.00000000  66.00000000 143.00000000   0.68421053
242.00000000  96.00000000 143.00000000   0.59832636
243.00000000  52.00000000 210.00000000   0.80152672
244.00000000  25.00000000 155.00000000   0.86111111
245.00000000  60.00000000 188.00000000   0.75806452
246.00000000  76.00000000 236.00000000   0.75641026
247.00000000  89.00000000 123.00000000   0.58018868
248.00000000  80.00000000 225.00000000   0.73770492
249.00000000  93.00000000 143.00000000   0.60593220
250.00000000  59.00000000 173.00000000   0.74568966
251.00000000  73.00000000 199.00000000   0.73161765
252.00000000  59.00000000 185.00000000   0.75819672
253.00000000  48.00000000 103.00000000   0.68211921
254.00000000  87.00000000 177.00000000   0.67045455
255.00000000  65.00000000 200.00000000   0.75471698
256.00000000  34.00000000 146.00000000   0.81111111
257.00000000  48.00000000 155.00000000   0.76354680
258.00000000  49.00000000 190.00000000   0.79497908
259.00000000  68.00000000 163.00000000   0.70562771
260.00000000  95.00000000 113.00000000   0.54326923
261.00000000  55.00000000 141.00000000   0.71938776
262.00000000  61.00000000 140.00000000   0.69651741
263.00000000  76.00000000 226.00000000   0.74834437
264.00000000  28.00000000 204.00000000   0.87931034
265.00000000  52.00000000 219.00000000   0.80811808
266.00000000  28.00000000 147.00000000   0.84000000
267.00000000  38.00000000 112.00000000   0.74666667
268.00000000  68.00000000 122.00000000   0.64210526
269.00000000  57.00000000 127.00000000   0.69021739
270.00000000  67.00000000 177.00000000   0.72540984
271.00000000 113.00000000 152.00000000   0.57358491
272.00000000  71.00000000 161.00000000   0.69396552
273.00000000  77.00000000 250.00000000   0.76452599
274.00000000  47.00000000 177.00000000   0.79017857
275.00000000  40.00000000 220.00000000   0.84615385
276.00000000  82.00000000 144.00000000   0.63716814
277.00000000  63.00000000 105.00000000   0.62500000
278.00000000 103.00000000 153.00000000   0.59765625
279.00000000  56.00000000 209.00000000   0.78867925
280.00000000 127.00000000 153.00000000   0.54642857
281.00000000  61.00000000 223.00000000   0.78521127
282.00000000  20.00000000 226.00000000   0.91869919
283.00000000  62.00000000 163.00000000   0.72444444
284.00000000  79.00000000 195.00000000   0.71167883
285.00000000  53.00000000 276.00000000   0.83890578
286.00000000 109.00000000 187.00000000   0.63175676
287.00000000 100.00000000 164.00000000   0.62121212
288.00000000  70.00000000 154.00000000   0.68750000
289.00000000  40.00000000 160.00000000   0.80000000
290.00000000  64.00000000 197.00000000   0.75478927
291.00000000  72.00000000 180.00000000   0.71428571
292.00000000  71.00000000 166.00000000   0.70042194
293.00000000  73.00000000 228.00000000   0.75747508
294.00000000 114.00000000 239.00000000   0.67705382
295.00000000  85.00000000 219.00000000   0.72039474
296.00000000  23.00000000 150.00000000   0.86705202
297.00000000  50.00000000 135.00000000   0.72972973
298.00000000  14.00000000 163.00000000   0.92090395
299.00000000  59.00000000 175.00000000   0.74786325
300.00000000   8.00000000 202.00000000   0.96190476
301.00000000  70.00000000 138.00000000   0.66346154
302.00000000  84.00000000 141.00000000   0.62666667
303.00000000  74.00000000 114.00000000   0.60638298
304.00000000  62.00000000 179.00000000   0.74273859
305.00000000  46.00000000 194.00000000   0.80833333
306.00000000  18.00000000 158.00000000   0.89772727
307.00000000  47.00000000 129.00000000   0.73295455
308.00000000  34.00000000 202.00000000   0.85593220
309.00000000  25.00000000 176.00000000   0.87562189
310.00000000  37.00000000 124.00000000   0.77018634
311.00000000  60.00000000 168.00000000   0.73684211
312.00000000  67.00000000 201.00000000   0.75000000
313.00000000  32.00000000 196.00000000   0.85964912
314.00000000  48.00000000 135.00000000   0.73770492
315.00000000  34.00000000 168.00000000   0.83168317
316.00000000  87.00000000 158.00000000   0.64489796
317.00000000  93.00000000 122.00000000   0.56744186
318.00000000  30.00000000 179.00000000   0.85645933
319.00000000 103.00000000 242.00000000   0.70144928
320.00000000  65.00000000 207.00000000   0.76102941
321.00000000  82.00000000 145.00000000   0.63876652
322.00000000  51.00000000 164.00000000   0.76279070
323.00000000  57.00000000 217.00000000   0.79197080
324.00000000 102.00000000 160.00000000   0.61068702
325.00000000  70.00000000 209.00000000   0.74910394
326.00000000  87.00000000 150.00000000   0.63291139
327.00000000  92.00000000 157.00000000   0.63052209
328.00000000  50.00000000  97.00000000   0.65986395
329.00000000  41.00000000 171.00000000   0.80660377
330.00000000  74.00000000 196.00000000   0.72592593
331.00000000  51.00000000 190.00000000   0.78838174
332.00000000  67.00000000 199.00000000   0.74812030
333.00000000  61.00000000 188.00000000   0.75502008
334.00000000  98.00000000 208.00000000   0.67973856
335.00000000  66.00000000 158.00000000   0.70535714
336.00000000 126.00000000 222.00000000   0.63793103
337.00000000  50.00000000 157.00000000   0.75845411
338.00000000  61.00000000 196.00000000   0.76264591
339.00000000  97.00000000 146.00000000   0.60082305
340.00000000  39.00000000 246.00000000   0.86315789
341.00000000  52.00000000 213.00000000   0.80377358
342.00000000  48.00000000 210.00000000   0.81395349
343.00000000  63.00000000 194.00000000   0.75486381
344.00000000  99.00000000 208.00000000   0.67752443
345.00000000  51.00000000 113.00000000   0.68902439
346.00000000 154.00000000 163.00000000   0.51419558
347.00000000  31.00000000 166.00000000   0.84263959
348.00000000  53.00000000 209.00000000   0.79770992
349.00000000  64.00000000 164.00000000   0.71929825
350.00000000  73.00000000 175.00000000   0.70564516
351.00000000  37.00000000 135.00000000   0.78488372
352.00000000  62.00000000 200.00000000   0.76335878
353.00000000  79.00000000 211.00000000   0.72758621
354.00000000  73.00000000 147.00000000   0.66818182
355.00000000  63.00000000 168.00000000   0.72727273
356.00000000  85.00000000 147.00000000   0.63362069
357.00000000  90.00000000 153.00000000   0.62962963
358.00000000  72.00000000 253.00000000   0.77846154
359.00000000  47.00000000 272.00000000   0.85266458
360.00000000  46.00000000 101.00000000   0.68707483
361.00000000  94.00000000 175.00000000   0.65055762
362.00000000 124.00000000 183.00000000   0.59609121
363.00000000  24.00000000 150.00000000   0.86206897
364.00000000 124.00000000 130.00000000   0.51181102
365.00000000  42.00000000 173.00000000   0.80465116
366.00000000  78.00000000 120.00000000   0.60606061
367.00000000  45.00000000 163.00000000   0.78365385
368.00000000  38.00000000 183.00000000   0.82805430
369.00000000  53.00000000 152.00000000   0.74146341
370.00000000  11.00000000 174.00000000   0.94054054
371.00000000  57.00000000 177.00000000   0.75641026
372.00000000  68.00000000 143.00000000   0.67772512
373.00000000  90.00000000 127.00000000   0.58525346
374.00000000  62.00000000 141.00000000   0.69458128
375.00000000  75.00000000 246.00000000   0.76635514
376.00000000  36.00000000 132.00000000   0.78571429
377.00000000  44.00000000 187.00000000   0.80952381
378.00000000  89.00000000 192.00000000   0.68327402
379.00000000  63.00000000  99.00000000   0.61111111
380.00000000 108.00000000 155.00000000   0.58935361
381.00000000  50.00000000 183.00000000   0.78540773
382.00000000  77.00000000 164.00000000   0.68049793
383.00000000  46.00000000 128.00000000   0.73563218
384.00000000  30.00000000 126.00000000   0.80769231
385.00000000  57.00000000 194.00000000   0.77290837
386.00000000  30.00000000 210.00000000   0.87500000
387.00000000  11.00000000 158.00000000   0.93491124
388.00000000  81.00000000 182.00000000   0.69201521
389.00000000  99.00000000 168.00000000   0.62921348
390.00000000  26.00000000 169.00000000   0.86666667
391.00000000  89.00000000 119.00000000   0.57211538
392.00000000  81.00000000 191.00000000   0.70220588
393.00000000  40.00000000 131.00000000   0.76608187
394.00000000 120.00000000 170.00000000   0.58620690
395.00000000  76.00000000 169.00000000   0.68979592
396.00000000  59.00000000 120.00000000   0.67039106
397.00000000  69.00000000 194.00000000   0.73764259
398.00000000  51.00000000 194.00000000   0.79183673
399.00000000  38.00000000 130.00000000   0.77380952
400.00000000  80.00000000 178.00000000   0.68992248
401.00000000  91.00000000 166.00000000   0.64591440
402.00000000  27.00000000 226.00000000   0.89328063
403.00000000  85.00000000 143.00000000   0.62719298
404.00000000  60.00000000 180.00000000   0.75000000
405.00000000  98.00000000 177.00000000   0.64363636
406.00000000  93.00000000 124.00000000   0.57142857
407.00000000  89.00000000 123.00000000   0.58018868
408.00000000  24.00000000 213.00000000   0.89873418
409.00000000  80.00000000 115.00000000   0.58974359
410.00000000  59.00000000 164.00000000   0.73542601
411.00000000  58.00000000 160.00000000   0.73394495
412.00000000  84.00000000 162.00000000   0.65853659
413.00000000  46.00000000 186.00000000   0.80172414
414.00000000  88.00000000 213.00000000   0.70764120
415.00000000  68.00000000 156.00000000   0.69642857
416.00000000  72.00000000 213.00000000   0.74736842
417.00000000  86.00000000 193.00000000   0.69175627
418.00000000  72.00000000 203.00000000   0.73818182
419.00000000  96.00000000 203.00000000   0.67892977
420.00000000  49.00000000 147.00000000   0.75000000
421.00000000  70.00000000 160.00000000   0.69565217
422.00000000  30.00000000 154.00000000   0.83695652
423.00000000  66.00000000  86.00000000   0.56578947
424.00000000  37.00000000 113.00000000   0.75333333
425.00000000 102.00000000 244.00000000   0.70520231
426.00000000  62.00000000 189.00000000   0.75298805
427.00000000  56.00000000 200.00000000   0.78125000
428.00000000  77.00000000 112.00000000   0.59259259
429.00000000  59.00000000 188.00000000   0.76113360
430.00000000  62.00000000 180.00000000   0.74380165
431.00000000  65.00000000 128.00000000   0.66321244
432.00000000  81.00000000 111.00000000   0.57812500
433.00000000 110.00000000 227.00000000   0.67359050
434.00000000  87.00000000 151.00000000   0.63445378
435.00000000  95.00000000 145.00000000   0.60416667
436.00000000  70.00000000 127.00000000   0.64467005
437.00000000  57.00000000 146.00000000   0.71921182
438.00000000  45.00000000 208.00000000   0.82213439
439.00000000  63.00000000 186.00000000   0.74698795
440.00000000  63.00000000 155.00000000   0.71100917
441.00000000  90.00000000 208.00000000   0.69798658
442.00000000 103.00000000 191.00000000   0.64965986
443.00000000  65.00000000 198.00000000   0.75285171
444.00000000  70.00000000 129.00000000   0.64824121
445.00000000 119.00000000 119.00000000   0.50000000
446.00000000 107.00000000 137.00000000   0.56147541
447.00000000  92.00000000  84.00000000   0.47727273
448.00000000  32.00000000 160.00000000   0.83333333
449.00000000  95.00000000 274.00000000   0.74254743
450.00000000  37.00000000 112.00000000   0.75167785
451.00000000  52.00000000 158.00000000   0.75238095
452.00000000  30.00000000 229.00000000   0.88416988
453.00000000  87.00000000  95.00000000   0.52197802
454.00000000  78.00000000 201.00000000   0.72043011
455.00000000  62.00000000 132.00000000   0.68041237
456.00000000  50.00000000  59.00000000   0.54128440
457.00000000  51.00000000 163.00000000   0.76168224
458.00000000  55.00000000 153.00000000   0.73557692
459.00000000  58.00000000 105.00000000   0.64417178
460.00000000  62.00000000 138.00000000   0.69000000
461.00000000  66.00000000 163.00000000   0.71179039
462.00000000  -6.00000000 179.00000000   1.03468208
463.00000000  28.00000000 137.00000000   0.83030303
464.00000000  48.00000000 133.00000000   0.73480663
465.00000000  88.00000000 119.00000000   0.57487923
466.00000000  35.00000000 156.00000000   0.81675393
467.00000000  47.00000000 145.00000000   0.75520833
468.00000000  -1.00000000 180.00000000   1.00558659
469.00000000  68.00000000 158.00000000   0.69911504
470.00000000 108.00000000 151.00000000   0.58301158
471.00000000  75.00000000 123.00000000   0.62121212
472.00000000  30.00000000 160.00000000   0.84210526
473.00000000  92.00000000 113.00000000   0.55121951
474.00000000  90.00000000 180.00000000   0.66666667
475.00000000  68.00000000 137.00000000   0.66829268
476.00000000  76.00000000 107.00000000   0.58469945
477.00000000  73.00000000 171.00000000   0.70081967
478.00000000  68.00000000 130.00000000   0.65656566
479.00000000  63.00000000 122.00000000   0.65945946
480.00000000  65.00000000 152.00000000   0.70046083
481.00000000  87.00000000 113.00000000   0.56500000
482.00000000  17.00000000 139.00000000   0.89102564
483.00000000  62.00000000 170.00000000   0.73275862
484.00000000  42.00000000 137.00000000   0.76536313
485.00000000  97.00000000 159.00000000   0.62109375
486.00000000  -2.00000000 196.00000000   1.01030928
487.00000000  69.00000000 165.00000000   0.70512821
488.00000000   4.00000000 135.00000000   0.97122302
489.00000000  75.00000000 120.00000000   0.61538462
490.00000000 102.00000000 143.00000000   0.58367347
491.00000000  56.00000000 183.00000000   0.76569038
492.00000000  71.00000000 148.00000000   0.67579909
493.00000000  60.00000000 209.00000000   0.77695167
494.00000000  75.00000000 222.00000000   0.74747475
495.00000000  48.00000000 149.00000000   0.75634518
496.00000000   2.00000000 128.00000000   0.98461538
497.00000000 117.00000000 150.00000000   0.56179775
498.00000000  55.00000000 228.00000000   0.80565371
499.00000000  72.00000000 128.00000000   0.64000000
500.00000000  36.00000000 168.00000000   0.82352941
