# Supplementary material for: Ubiquitin transfer by a RING E3 ligase occurs from a closed E2~ubiquitin conformation
Source: Nat Commun. 2020 Jun 5;11:2846. doi: 10.1038/s41467-020-16666-y (PMC7275055; doi:10.1038/s41467-020-16666-y)
Supplement: Supplementary file 4 — Source Data [file 41467_2020_16666_MOESM4_ESM.zip › Source_Data/Figures/Figure_5/Figure_5a/ASCII_NoRNF4/16_324with_fret.dat]

 30.00000000 243.00000000 233.00000000   0.48949580
 31.00000000 152.00000000 178.00000000   0.53939394
 32.00000000 155.00000000 219.00000000   0.58556150
 33.00000000 170.00000000 257.00000000   0.60187354
 34.00000000 142.00000000 145.00000000   0.50522648
 35.00000000 290.00000000 199.00000000   0.40695297
 36.00000000 171.00000000 208.00000000   0.54881266
 37.00000000 160.00000000 203.00000000   0.55922865
 38.00000000 245.00000000 123.00000000   0.33423913
 39.00000000 222.00000000 122.00000000   0.35465116
 40.00000000 270.00000000 260.00000000   0.49056604
 41.00000000 216.00000000 194.00000000   0.47317073
 42.00000000 169.00000000 212.00000000   0.55643045
 43.00000000 193.00000000 115.00000000   0.37337662
 44.00000000 189.00000000 162.00000000   0.46153846
 45.00000000 287.00000000 192.00000000   0.40083507
 46.00000000 262.00000000 145.00000000   0.35626536
 47.00000000 245.00000000 175.00000000   0.41666667
 48.00000000 151.00000000 160.00000000   0.51446945
 49.00000000 235.00000000 198.00000000   0.45727483
 50.00000000 206.00000000 286.00000000   0.58130081
 51.00000000 247.00000000 205.00000000   0.45353982
 52.00000000 179.00000000 191.00000000   0.51621622
 53.00000000 168.00000000 218.00000000   0.56476684
 54.00000000 196.00000000 156.00000000   0.44318182
 55.00000000 211.00000000 119.00000000   0.36060606
 56.00000000 282.00000000 171.00000000   0.37748344
 57.00000000 157.00000000  95.00000000   0.37698413
 58.00000000 266.00000000 146.00000000   0.35436893
 59.00000000 244.00000000 146.00000000   0.37435897
 60.00000000 267.00000000 146.00000000   0.35351090
 61.00000000 345.00000000  89.00000000   0.20506912
 62.00000000 258.00000000 160.00000000   0.38277512
 63.00000000 224.00000000 135.00000000   0.37604457
 64.00000000 249.00000000 122.00000000   0.32884097
 65.00000000 269.00000000 189.00000000   0.41266376
 66.00000000 181.00000000 124.00000000   0.40655738
 67.00000000 330.00000000 173.00000000   0.34393638
 68.00000000 270.00000000 114.00000000   0.29687500
 69.00000000 210.00000000 183.00000000   0.46564885
 70.00000000 339.00000000 137.00000000   0.28781513
 71.00000000 231.00000000 126.00000000   0.35294118
 72.00000000 271.00000000 133.00000000   0.32920792
 73.00000000 266.00000000 117.00000000   0.30548303
 74.00000000 149.00000000 151.00000000   0.50333333
 75.00000000 206.00000000 182.00000000   0.46907216
 76.00000000 298.00000000 137.00000000   0.31494253
 77.00000000 229.00000000 161.00000000   0.41282051
 78.00000000 236.00000000 137.00000000   0.36729223
 79.00000000 266.00000000 149.00000000   0.35903614
 80.00000000 290.00000000 176.00000000   0.37768240
 81.00000000 145.00000000 143.00000000   0.49652778
 82.00000000 162.00000000  94.00000000   0.36718750
 83.00000000 197.00000000 190.00000000   0.49095607
 84.00000000 243.00000000 114.00000000   0.31932773
 85.00000000 243.00000000 153.00000000   0.38636364
 86.00000000 220.00000000 116.00000000   0.34523810
 87.00000000 256.00000000 121.00000000   0.32095491
 88.00000000 297.00000000 111.00000000   0.27205882
 89.00000000 200.00000000 189.00000000   0.48586118
 90.00000000 207.00000000 140.00000000   0.40345821
 91.00000000 194.00000000 188.00000000   0.49214660
 92.00000000 248.00000000 120.00000000   0.32608696
 93.00000000 221.00000000 104.00000000   0.32000000
 94.00000000 251.00000000 103.00000000   0.29096045
 95.00000000 214.00000000 161.00000000   0.42933333
 96.00000000 232.00000000 154.00000000   0.39896373
 97.00000000 173.00000000 167.00000000   0.49117647
 98.00000000 209.00000000 204.00000000   0.49394673
 99.00000000 247.00000000 167.00000000   0.40338164
100.00000000 216.00000000 133.00000000   0.38108883
101.00000000 245.00000000 165.00000000   0.40243902
102.00000000 205.00000000 158.00000000   0.43526171
103.00000000 217.00000000 190.00000000   0.46683047
104.00000000 216.00000000 194.00000000   0.47317073
105.00000000 267.00000000 129.00000000   0.32575758
106.00000000 314.00000000  30.00000000   0.08720930
107.00000000 279.00000000 102.00000000   0.26771654
108.00000000 217.00000000 111.00000000   0.33841463
109.00000000 238.00000000  84.00000000   0.26086957
110.00000000 253.00000000 102.00000000   0.28732394
111.00000000 244.00000000 165.00000000   0.40342298
112.00000000 227.00000000 151.00000000   0.39947090
113.00000000 270.00000000 188.00000000   0.41048035
114.00000000 243.00000000 145.00000000   0.37371134
115.00000000 220.00000000 186.00000000   0.45812808
116.00000000 252.00000000 157.00000000   0.38386308
117.00000000 229.00000000 193.00000000   0.45734597
118.00000000 144.00000000 119.00000000   0.45247148
119.00000000 253.00000000 178.00000000   0.41299304
120.00000000 233.00000000 137.00000000   0.37027027
121.00000000 221.00000000 122.00000000   0.35568513
122.00000000 215.00000000 100.00000000   0.31746032
123.00000000 238.00000000  85.00000000   0.26315789
124.00000000 203.00000000 162.00000000   0.44383562
125.00000000 258.00000000 170.00000000   0.39719626
126.00000000 262.00000000 167.00000000   0.38927739
127.00000000 337.00000000 126.00000000   0.27213823
128.00000000 266.00000000 166.00000000   0.38425926
129.00000000 258.00000000 121.00000000   0.31926121
130.00000000 213.00000000 151.00000000   0.41483516
131.00000000 204.00000000 129.00000000   0.38738739
132.00000000 218.00000000 161.00000000   0.42480211
133.00000000 277.00000000 104.00000000   0.27296588
134.00000000 223.00000000 166.00000000   0.42673522
135.00000000 255.00000000  77.00000000   0.23192771
136.00000000 294.00000000 182.00000000   0.38235294
137.00000000 255.00000000 137.00000000   0.34948980
138.00000000 205.00000000 180.00000000   0.46753247
139.00000000 228.00000000 148.00000000   0.39361702
140.00000000 244.00000000 114.00000000   0.31843575
141.00000000 275.00000000 104.00000000   0.27440633
142.00000000 245.00000000 166.00000000   0.40389294
143.00000000 220.00000000 119.00000000   0.35103245
144.00000000 337.00000000  79.00000000   0.18990385
145.00000000 255.00000000 114.00000000   0.30894309
146.00000000 259.00000000  99.00000000   0.27653631
147.00000000 304.00000000 112.00000000   0.26923077
148.00000000 318.00000000 139.00000000   0.30415755
149.00000000 265.00000000  68.00000000   0.20420420
150.00000000 317.00000000 114.00000000   0.26450116
151.00000000 278.00000000 171.00000000   0.38084633
152.00000000 245.00000000 159.00000000   0.39356436
153.00000000 274.00000000  94.00000000   0.25543478
154.00000000 194.00000000 145.00000000   0.42772861
155.00000000 295.00000000 110.00000000   0.27160494
156.00000000 207.00000000 139.00000000   0.40173410
157.00000000 247.00000000  76.00000000   0.23529412
158.00000000 265.00000000 129.00000000   0.32741117
159.00000000 277.00000000 113.00000000   0.28974359
160.00000000 172.00000000 118.00000000   0.40689655
161.00000000 248.00000000 107.00000000   0.30140845
162.00000000 201.00000000 118.00000000   0.36990596
163.00000000 212.00000000 137.00000000   0.39255014
164.00000000 179.00000000 142.00000000   0.44236760
165.00000000 247.00000000 159.00000000   0.39162562
166.00000000 172.00000000 107.00000000   0.38351254
167.00000000 287.00000000  94.00000000   0.24671916
168.00000000 220.00000000  54.00000000   0.19708029
169.00000000 253.00000000 121.00000000   0.32352941
170.00000000 246.00000000  98.00000000   0.28488372
171.00000000 198.00000000 100.00000000   0.33557047
172.00000000 256.00000000 123.00000000   0.32453826
173.00000000 223.00000000 142.00000000   0.38904110
174.00000000 300.00000000  69.00000000   0.18699187
175.00000000 161.00000000 155.00000000   0.49050633
176.00000000 159.00000000 112.00000000   0.41328413
177.00000000 310.00000000 160.00000000   0.34042553
178.00000000 259.00000000 156.00000000   0.37590361
179.00000000 229.00000000 111.00000000   0.32647059
180.00000000 191.00000000  85.00000000   0.30797101
181.00000000 150.00000000 148.00000000   0.49664430
182.00000000 255.00000000 117.00000000   0.31451613
183.00000000 221.00000000 114.00000000   0.34029851
184.00000000 230.00000000  89.00000000   0.27899687
185.00000000 199.00000000 127.00000000   0.38957055
186.00000000 201.00000000  95.00000000   0.32094595
187.00000000 251.00000000 123.00000000   0.32887701
188.00000000 292.00000000 129.00000000   0.30641330
189.00000000 248.00000000  88.00000000   0.26190476
190.00000000 296.00000000 170.00000000   0.36480687
191.00000000 210.00000000  77.00000000   0.26829268
192.00000000 224.00000000 118.00000000   0.34502924
193.00000000 219.00000000 117.00000000   0.34821429
194.00000000 158.00000000 114.00000000   0.41911765
195.00000000 282.00000000 109.00000000   0.27877238
196.00000000 243.00000000  98.00000000   0.28739003
197.00000000 196.00000000 131.00000000   0.40061162
198.00000000 174.00000000 156.00000000   0.47272727
199.00000000 302.00000000 103.00000000   0.25432099
200.00000000 295.00000000 109.00000000   0.26980198
201.00000000 298.00000000 195.00000000   0.39553753
202.00000000 252.00000000 133.00000000   0.34545455
203.00000000 231.00000000 105.00000000   0.31250000
204.00000000 200.00000000 133.00000000   0.39939940
205.00000000 199.00000000 138.00000000   0.40949555
206.00000000 266.00000000 147.00000000   0.35593220
207.00000000 251.00000000  90.00000000   0.26392962
208.00000000 357.00000000  60.00000000   0.14388489
209.00000000 223.00000000 105.00000000   0.32012195
210.00000000 300.00000000 136.00000000   0.31192661
211.00000000 259.00000000  82.00000000   0.24046921
212.00000000 278.00000000  65.00000000   0.18950437
213.00000000 278.00000000 101.00000000   0.26649077
214.00000000 256.00000000 157.00000000   0.38014528
215.00000000 402.00000000 127.00000000   0.24007561
216.00000000 245.00000000 111.00000000   0.31179775
217.00000000 247.00000000 116.00000000   0.31955923
218.00000000 264.00000000 131.00000000   0.33164557
219.00000000 272.00000000 103.00000000   0.27466667
220.00000000 214.00000000 155.00000000   0.42005420
221.00000000 236.00000000  83.00000000   0.26018809
222.00000000 167.00000000  42.00000000   0.20095694
223.00000000 266.00000000 145.00000000   0.35279805
224.00000000 244.00000000  95.00000000   0.28023599
225.00000000 170.00000000 159.00000000   0.48328267
226.00000000 201.00000000 110.00000000   0.35369775
227.00000000 209.00000000 120.00000000   0.36474164
228.00000000 342.00000000 166.00000000   0.32677165
229.00000000 181.00000000 128.00000000   0.41423948
230.00000000 239.00000000  71.00000000   0.22903226
231.00000000 189.00000000 100.00000000   0.34602076
232.00000000 236.00000000 164.00000000   0.41000000
233.00000000 155.00000000 156.00000000   0.50160772
234.00000000 231.00000000 108.00000000   0.31858407
235.00000000 371.00000000  63.00000000   0.14516129
236.00000000 265.00000000 126.00000000   0.32225064
237.00000000 309.00000000  82.00000000   0.20971867
238.00000000 174.00000000 171.00000000   0.49565217
239.00000000 258.00000000 108.00000000   0.29508197
240.00000000 244.00000000 121.00000000   0.33150685
241.00000000 128.00000000  64.00000000   0.33333333
242.00000000 293.00000000 176.00000000   0.37526652
243.00000000 191.00000000 116.00000000   0.37785016
244.00000000 212.00000000 144.00000000   0.40449438
245.00000000 272.00000000 135.00000000   0.33169533
246.00000000 298.00000000  69.00000000   0.18801090
247.00000000 300.00000000 167.00000000   0.35760171
248.00000000 245.00000000 107.00000000   0.30397727
249.00000000 263.00000000  69.00000000   0.20783133
250.00000000 247.00000000 113.00000000   0.31388889
251.00000000 265.00000000 116.00000000   0.30446194
252.00000000 256.00000000 154.00000000   0.37560976
253.00000000 197.00000000 119.00000000   0.37658228
254.00000000 273.00000000  75.00000000   0.21551724
255.00000000 187.00000000 105.00000000   0.35958904
256.00000000 212.00000000 107.00000000   0.33542320
257.00000000 203.00000000  93.00000000   0.31418919
258.00000000 242.00000000 116.00000000   0.32402235
259.00000000 212.00000000 119.00000000   0.35951662
260.00000000 196.00000000 128.00000000   0.39506173
261.00000000 214.00000000 164.00000000   0.43386243
262.00000000 327.00000000 197.00000000   0.37595420
263.00000000 202.00000000  93.00000000   0.31525424
264.00000000 258.00000000 152.00000000   0.37073171
265.00000000 359.00000000 140.00000000   0.28056112
266.00000000 270.00000000  83.00000000   0.23512748
267.00000000 191.00000000 137.00000000   0.41768293
268.00000000 256.00000000 185.00000000   0.41950113
269.00000000 189.00000000 119.00000000   0.38636364
270.00000000 220.00000000 111.00000000   0.33534743
271.00000000 201.00000000  64.00000000   0.24150943
272.00000000 169.00000000 137.00000000   0.44771242
273.00000000 200.00000000  88.00000000   0.30555556
274.00000000 229.00000000 106.00000000   0.31641791
275.00000000 262.00000000  87.00000000   0.24928367
276.00000000 243.00000000 142.00000000   0.36883117
277.00000000 197.00000000 141.00000000   0.41715976
278.00000000 186.00000000 180.00000000   0.49180328
279.00000000 271.00000000  59.00000000   0.17878788
280.00000000 248.00000000 139.00000000   0.35917313
281.00000000 253.00000000 101.00000000   0.28531073
282.00000000 196.00000000  85.00000000   0.30249110
283.00000000 238.00000000  99.00000000   0.29376855
284.00000000 230.00000000 105.00000000   0.31343284
285.00000000 168.00000000 156.00000000   0.48148148
286.00000000 138.00000000  87.00000000   0.38666667
287.00000000 251.00000000 154.00000000   0.38024691
288.00000000 196.00000000 103.00000000   0.34448161
289.00000000 275.00000000 163.00000000   0.37214612
290.00000000 231.00000000  98.00000000   0.29787234
291.00000000 169.00000000  85.00000000   0.33464567
292.00000000 275.00000000 115.00000000   0.29487179
293.00000000 173.00000000 110.00000000   0.38869258
294.00000000 340.00000000  82.00000000   0.19431280
295.00000000 298.00000000 100.00000000   0.25125628
296.00000000 252.00000000  81.00000000   0.24324324
297.00000000 320.00000000  83.00000000   0.20595533
298.00000000 217.00000000  96.00000000   0.30670927
299.00000000 168.00000000  60.00000000   0.26315789
300.00000000 226.00000000  74.00000000   0.24666667
301.00000000 163.00000000 108.00000000   0.39852399
302.00000000 242.00000000 151.00000000   0.38422392
303.00000000 226.00000000 105.00000000   0.31722054
304.00000000 234.00000000 136.00000000   0.36756757
305.00000000 157.00000000 114.00000000   0.42066421
306.00000000 198.00000000 104.00000000   0.34437086
307.00000000 176.00000000  39.00000000   0.18139535
308.00000000 244.00000000 103.00000000   0.29682997
309.00000000 228.00000000 108.00000000   0.32142857
310.00000000 282.00000000 133.00000000   0.32048193
311.00000000 257.00000000  76.00000000   0.22822823
312.00000000 194.00000000  84.00000000   0.30215827
313.00000000 244.00000000  90.00000000   0.26946108
314.00000000 265.00000000  81.00000000   0.23410405
315.00000000 271.00000000 109.00000000   0.28684211
316.00000000 178.00000000 111.00000000   0.38408304
317.00000000 180.00000000 105.00000000   0.36842105
318.00000000 186.00000000 123.00000000   0.39805825
319.00000000 148.00000000  89.00000000   0.37552743
320.00000000 273.00000000 112.00000000   0.29090909
321.00000000 158.00000000  50.00000000   0.24038462
322.00000000 272.00000000 125.00000000   0.31486146
323.00000000 290.00000000  80.00000000   0.21621622
324.00000000 353.00000000  43.00000000   0.10858586
325.00000000 178.00000000  55.00000000   0.23605150
326.00000000 165.00000000  76.00000000   0.31535270
327.00000000 254.00000000 131.00000000   0.34025974
328.00000000 256.00000000 111.00000000   0.30245232
329.00000000 243.00000000  55.00000000   0.18456376
330.00000000 197.00000000 102.00000000   0.34113712
331.00000000 253.00000000  95.00000000   0.27298851
332.00000000 321.00000000  59.00000000   0.15526316
333.00000000 300.00000000 120.00000000   0.28571429
334.00000000 268.00000000 135.00000000   0.33498759
335.00000000 294.00000000  51.00000000   0.14782609
336.00000000 261.00000000 103.00000000   0.28296703
337.00000000 257.00000000 125.00000000   0.32722513
338.00000000 267.00000000 195.00000000   0.42207792
339.00000000 228.00000000  84.00000000   0.26923077
340.00000000 182.00000000 143.00000000   0.44000000
341.00000000 231.00000000  94.00000000   0.28923077
342.00000000 180.00000000 105.00000000   0.36842105
343.00000000 321.00000000  85.00000000   0.20935961
344.00000000 238.00000000  83.00000000   0.25856698
345.00000000 221.00000000  88.00000000   0.28478964
346.00000000 196.00000000 105.00000000   0.34883721
347.00000000 226.00000000  60.00000000   0.20979021
348.00000000 345.00000000  98.00000000   0.22121896
349.00000000 235.00000000 136.00000000   0.36657682
350.00000000 278.00000000  78.00000000   0.21910112
351.00000000 194.00000000 103.00000000   0.34680135
352.00000000 232.00000000 130.00000000   0.35911602
353.00000000 276.00000000  80.00000000   0.22471910
354.00000000 259.00000000 101.00000000   0.28055556
355.00000000 181.00000000 131.00000000   0.41987179
356.00000000 235.00000000 117.00000000   0.33238636
357.00000000 168.00000000 112.00000000   0.40000000
358.00000000 275.00000000  72.00000000   0.20749280
359.00000000 196.00000000 149.00000000   0.43188406
360.00000000 231.00000000  87.00000000   0.27358491
361.00000000 193.00000000  96.00000000   0.33217993
362.00000000 261.00000000  95.00000000   0.26685393
363.00000000 195.00000000 174.00000000   0.47154472
364.00000000 224.00000000 131.00000000   0.36901408
365.00000000 266.00000000 131.00000000   0.32997481
366.00000000 217.00000000 135.00000000   0.38352273
367.00000000 263.00000000  64.00000000   0.19571865
368.00000000 209.00000000  92.00000000   0.30564784
369.00000000 265.00000000  98.00000000   0.26997245
370.00000000 164.00000000  55.00000000   0.25114155
371.00000000 244.00000000  59.00000000   0.19471947
372.00000000 272.00000000  57.00000000   0.17325228
373.00000000 252.00000000  76.00000000   0.23170732
374.00000000 204.00000000 123.00000000   0.37614679
375.00000000 236.00000000  66.00000000   0.21854305
376.00000000 220.00000000  59.00000000   0.21146953
377.00000000 193.00000000  84.00000000   0.30324910
378.00000000 276.00000000  76.00000000   0.21590909
379.00000000 244.00000000 131.00000000   0.34933333
380.00000000 191.00000000 123.00000000   0.39171975
381.00000000 212.00000000  99.00000000   0.31832797
382.00000000 272.00000000  73.00000000   0.21159420
383.00000000 267.00000000  60.00000000   0.18348624
384.00000000 205.00000000 114.00000000   0.35736677
385.00000000 194.00000000 114.00000000   0.37012987
386.00000000 263.00000000  63.00000000   0.19325153
387.00000000 201.00000000  50.00000000   0.19920319
388.00000000 228.00000000 131.00000000   0.36490251
389.00000000 255.00000000  76.00000000   0.22960725
390.00000000 239.00000000 119.00000000   0.33240223
391.00000000 283.00000000  91.00000000   0.24331551
392.00000000 231.00000000  75.00000000   0.24509804
393.00000000 260.00000000 146.00000000   0.35960591
394.00000000 227.00000000  84.00000000   0.27009646
395.00000000 313.00000000  68.00000000   0.17847769
396.00000000 214.00000000  63.00000000   0.22743682
397.00000000 345.00000000  29.00000000   0.07754011
398.00000000 263.00000000  67.00000000   0.20303030
399.00000000 197.00000000 109.00000000   0.35620915
400.00000000 276.00000000  68.00000000   0.19767442
401.00000000 181.00000000 104.00000000   0.36491228
402.00000000 150.00000000 154.00000000   0.50657895
403.00000000 290.00000000  70.00000000   0.19444444
404.00000000 274.00000000 120.00000000   0.30456853
405.00000000 258.00000000  37.00000000   0.12542373
406.00000000 240.00000000 139.00000000   0.36675462
407.00000000 267.00000000 126.00000000   0.32061069
408.00000000 288.00000000 123.00000000   0.29927007
409.00000000 196.00000000 111.00000000   0.36156352
410.00000000 291.00000000  71.00000000   0.19613260
411.00000000 197.00000000  83.00000000   0.29642857
412.00000000 252.00000000  67.00000000   0.21003135
413.00000000 236.00000000 122.00000000   0.34078212
414.00000000 307.00000000  85.00000000   0.21683673
415.00000000 285.00000000  58.00000000   0.16909621
416.00000000 215.00000000  87.00000000   0.28807947
417.00000000 238.00000000  25.00000000   0.09505703
418.00000000 192.00000000 106.00000000   0.35570470
419.00000000 175.00000000  71.00000000   0.28861789
420.00000000 216.00000000  39.00000000   0.15294118
421.00000000 154.00000000 112.00000000   0.42105263
422.00000000 244.00000000  87.00000000   0.26283988
423.00000000 201.00000000 104.00000000   0.34098361
424.00000000 241.00000000  79.00000000   0.24687500
425.00000000 206.00000000 124.00000000   0.37575758
426.00000000 207.00000000  63.00000000   0.23333333
427.00000000 192.00000000  65.00000000   0.25291829
428.00000000 245.00000000  29.00000000   0.10583942
429.00000000 216.00000000 102.00000000   0.32075472
430.00000000 282.00000000  67.00000000   0.19197708
431.00000000 239.00000000  84.00000000   0.26006192
432.00000000 184.00000000 116.00000000   0.38666667
433.00000000 273.00000000 102.00000000   0.27200000
434.00000000 230.00000000  80.00000000   0.25806452
435.00000000 232.00000000  42.00000000   0.15328467
436.00000000 344.00000000  61.00000000   0.15061728
437.00000000 211.00000000 137.00000000   0.39367816
438.00000000 279.00000000 133.00000000   0.32281553
439.00000000 258.00000000  81.00000000   0.23893805
440.00000000 218.00000000 120.00000000   0.35502959
441.00000000 171.00000000 123.00000000   0.41836735
442.00000000 149.00000000 125.00000000   0.45620438
443.00000000 140.00000000  32.00000000   0.18604651
444.00000000 279.00000000  18.00000000   0.06060606
445.00000000 209.00000000 126.00000000   0.37611940
446.00000000 205.00000000 106.00000000   0.34083601
447.00000000 221.00000000  60.00000000   0.21352313
448.00000000 186.00000000  89.00000000   0.32363636
449.00000000 296.00000000 133.00000000   0.31002331
450.00000000 176.00000000  44.00000000   0.20000000
451.00000000 222.00000000  81.00000000   0.26732673
452.00000000 138.00000000  82.00000000   0.37272727
453.00000000 183.00000000  66.00000000   0.26506024
454.00000000 154.00000000  85.00000000   0.35564854
455.00000000 210.00000000  61.00000000   0.22509225
456.00000000 210.00000000  70.00000000   0.25000000
457.00000000 200.00000000  85.00000000   0.29824561
458.00000000 173.00000000  24.00000000   0.12182741
459.00000000 228.00000000 122.00000000   0.34857143
460.00000000 165.00000000  64.00000000   0.27947598
461.00000000 240.00000000 108.00000000   0.31034483
462.00000000 230.00000000  67.00000000   0.22558923
463.00000000 222.00000000 122.00000000   0.35465116
464.00000000 212.00000000  85.00000000   0.28619529
465.00000000 230.00000000  45.00000000   0.16363636
466.00000000 201.00000000  42.00000000   0.17283951
467.00000000 200.00000000  79.00000000   0.28315412
468.00000000 215.00000000  70.00000000   0.24561404
469.00000000 214.00000000  95.00000000   0.30744337
470.00000000 263.00000000  93.00000000   0.26123596
471.00000000 253.00000000 106.00000000   0.29526462
472.00000000 341.00000000 116.00000000   0.25382932
473.00000000 232.00000000  76.00000000   0.24675325
474.00000000 141.00000000  40.00000000   0.22099448
475.00000000 224.00000000  62.00000000   0.21678322
476.00000000 250.00000000  47.00000000   0.15824916
477.00000000 259.00000000  85.00000000   0.24709302
478.00000000 138.00000000  90.00000000   0.39473684
479.00000000 172.00000000 134.00000000   0.43790850
480.00000000 249.00000000  55.00000000   0.18092105
481.00000000 189.00000000 122.00000000   0.39228296
482.00000000 228.00000000  87.00000000   0.27619048
483.00000000 228.00000000  44.00000000   0.16176471
484.00000000 164.00000000  57.00000000   0.25791855
485.00000000 256.00000000  99.00000000   0.27887324
486.00000000 220.00000000  84.00000000   0.27631579
487.00000000 207.00000000  91.00000000   0.30536913
488.00000000 237.00000000  81.00000000   0.25471698
489.00000000 171.00000000 143.00000000   0.45541401
490.00000000 237.00000000 138.00000000   0.36800000
491.00000000 237.00000000  60.00000000   0.20202020
492.00000000 173.00000000  87.00000000   0.33461538
493.00000000 157.00000000  61.00000000   0.27981651
494.00000000 172.00000000  85.00000000   0.33073930
495.00000000 233.00000000  68.00000000   0.22591362
496.00000000 200.00000000 108.00000000   0.35064935
497.00000000 259.00000000 111.00000000   0.30000000
498.00000000 210.00000000  95.00000000   0.31147541
499.00000000 279.00000000 111.00000000   0.28461538
500.00000000 218.00000000 116.00000000   0.34730539
