# Supplementary material for: Ubiquitin transfer by a RING E3 ligase occurs from a closed E2~ubiquitin conformation
Source: Nat Commun. 2020 Jun 5;11:2846. doi: 10.1038/s41467-020-16666-y (PMC7275055; doi:10.1038/s41467-020-16666-y)
Supplement: Supplementary file 4 — Source Data [file 41467_2020_16666_MOESM4_ESM.zip › Source_Data/Figures/Figure_5/Figure_5a/ASCII_NoRNF4/16_325with_fret.dat]

 30.00000000 112.00000000 196.00000000   0.63636364
 31.00000000 103.00000000 162.00000000   0.61132075
 32.00000000  60.00000000 111.00000000   0.64912281
 33.00000000  41.00000000 132.00000000   0.76300578
 34.00000000 132.00000000 151.00000000   0.53356890
 35.00000000  29.00000000 163.00000000   0.84895833
 36.00000000 114.00000000 172.00000000   0.60139860
 37.00000000  30.00000000 148.00000000   0.83146067
 38.00000000  71.00000000 140.00000000   0.66350711
 39.00000000 142.00000000 219.00000000   0.60664820
 40.00000000 136.00000000 149.00000000   0.52280702
 41.00000000 109.00000000 122.00000000   0.52813853
 42.00000000 139.00000000 141.00000000   0.50357143
 43.00000000  65.00000000 141.00000000   0.68446602
 44.00000000 113.00000000 204.00000000   0.64353312
 45.00000000  83.00000000 136.00000000   0.62100457
 46.00000000 112.00000000 119.00000000   0.51515152
 47.00000000 139.00000000 147.00000000   0.51398601
 48.00000000 124.00000000 160.00000000   0.56338028
 49.00000000 152.00000000 137.00000000   0.47404844
 50.00000000  63.00000000 213.00000000   0.77173913
 51.00000000  62.00000000 156.00000000   0.71559633
 52.00000000  69.00000000 127.00000000   0.64795918
 53.00000000 161.00000000 117.00000000   0.42086331
 54.00000000 102.00000000 134.00000000   0.56779661
 55.00000000 133.00000000 187.00000000   0.58437500
 56.00000000 137.00000000 168.00000000   0.55081967
 57.00000000 120.00000000 186.00000000   0.60784314
 58.00000000 171.00000000 108.00000000   0.38709677
 59.00000000  82.00000000 116.00000000   0.58585859
 60.00000000 169.00000000 135.00000000   0.44407895
 61.00000000 118.00000000 103.00000000   0.46606335
 62.00000000 148.00000000 149.00000000   0.50168350
 63.00000000 166.00000000  99.00000000   0.37358491
 64.00000000  95.00000000 185.00000000   0.66071429
 65.00000000  82.00000000 117.00000000   0.58793970
 66.00000000 101.00000000 100.00000000   0.49751244
 67.00000000 134.00000000 115.00000000   0.46184739
 68.00000000 150.00000000 152.00000000   0.50331126
 69.00000000 146.00000000  74.00000000   0.33636364
 70.00000000 105.00000000 195.00000000   0.65000000
 71.00000000 190.00000000 119.00000000   0.38511327
 72.00000000 124.00000000  78.00000000   0.38613861
 73.00000000 160.00000000  83.00000000   0.34156379
 74.00000000  59.00000000 102.00000000   0.63354037
 75.00000000 108.00000000 170.00000000   0.61151079
 76.00000000 128.00000000 127.00000000   0.49803922
 77.00000000 169.00000000 102.00000000   0.37638376
 78.00000000  75.00000000 121.00000000   0.61734694
 79.00000000 120.00000000 104.00000000   0.46428571
 80.00000000 156.00000000  87.00000000   0.35802469
 81.00000000 126.00000000 160.00000000   0.55944056
 82.00000000  80.00000000  48.00000000   0.37500000
 83.00000000 169.00000000 124.00000000   0.42320819
 84.00000000 164.00000000 146.00000000   0.47096774
 85.00000000 117.00000000 122.00000000   0.51046025
 86.00000000 108.00000000 107.00000000   0.49767442
 87.00000000 162.00000000  79.00000000   0.32780083
 88.00000000 142.00000000 102.00000000   0.41803279
 89.00000000 182.00000000  93.00000000   0.33818182
 90.00000000 122.00000000 176.00000000   0.59060403
 91.00000000 118.00000000 141.00000000   0.54440154
 92.00000000  98.00000000  87.00000000   0.47027027
 93.00000000 134.00000000 100.00000000   0.42735043
 94.00000000 209.00000000 167.00000000   0.44414894
 95.00000000 112.00000000 106.00000000   0.48623853
 96.00000000 173.00000000 111.00000000   0.39084507
 97.00000000  44.00000000 128.00000000   0.74418605
 98.00000000  83.00000000  47.00000000   0.36153846
 99.00000000  87.00000000 123.00000000   0.58571429
100.00000000 186.00000000  84.00000000   0.31111111
101.00000000 183.00000000  78.00000000   0.29885057
102.00000000 140.00000000 112.00000000   0.44444444
103.00000000 143.00000000 121.00000000   0.45833333
104.00000000 157.00000000  89.00000000   0.36178862
105.00000000 169.00000000  79.00000000   0.31854839
106.00000000 119.00000000 203.00000000   0.63043478
107.00000000 106.00000000 163.00000000   0.60594796
108.00000000 155.00000000 183.00000000   0.54142012
109.00000000 118.00000000 172.00000000   0.59310345
110.00000000 144.00000000  93.00000000   0.39240506
111.00000000 180.00000000 121.00000000   0.40199336
112.00000000 123.00000000 103.00000000   0.45575221
113.00000000 213.00000000 130.00000000   0.37900875
114.00000000 286.00000000 104.00000000   0.26666667
115.00000000  93.00000000 109.00000000   0.53960396
116.00000000 148.00000000  79.00000000   0.34801762
117.00000000 120.00000000 134.00000000   0.52755906
118.00000000 176.00000000 143.00000000   0.44827586
119.00000000 132.00000000  89.00000000   0.40271493
120.00000000 117.00000000 118.00000000   0.50212766
121.00000000  75.00000000 103.00000000   0.57865169
122.00000000 106.00000000 112.00000000   0.51376147
123.00000000  66.00000000 108.00000000   0.62068966
124.00000000 104.00000000  85.00000000   0.44973545
125.00000000 118.00000000  87.00000000   0.42439024
126.00000000 164.00000000  80.00000000   0.32786885
127.00000000 167.00000000 133.00000000   0.44333333
128.00000000 111.00000000  81.00000000   0.42187500
129.00000000 108.00000000  87.00000000   0.44615385
130.00000000 137.00000000  87.00000000   0.38839286
131.00000000  91.00000000  90.00000000   0.49723757
132.00000000 185.00000000 119.00000000   0.39144737
133.00000000 149.00000000 129.00000000   0.46402878
134.00000000 111.00000000 144.00000000   0.56470588
135.00000000 133.00000000 131.00000000   0.49621212
136.00000000 100.00000000  56.00000000   0.35897436
137.00000000 114.00000000  60.00000000   0.34482759
138.00000000  77.00000000 113.00000000   0.59473684
139.00000000  82.00000000 151.00000000   0.64806867
140.00000000 101.00000000  69.00000000   0.40588235
141.00000000 112.00000000 141.00000000   0.55731225
142.00000000 197.00000000 120.00000000   0.37854890
143.00000000 141.00000000  97.00000000   0.40756303
144.00000000 105.00000000 122.00000000   0.53744493
145.00000000 135.00000000 160.00000000   0.54237288
146.00000000  57.00000000  81.00000000   0.58695652
147.00000000 148.00000000  64.00000000   0.30188679
148.00000000 156.00000000 107.00000000   0.40684411
149.00000000 113.00000000 139.00000000   0.55158730
150.00000000 139.00000000 161.00000000   0.53666667
151.00000000 144.00000000  98.00000000   0.40495868
152.00000000 123.00000000 122.00000000   0.49795918
153.00000000 165.00000000 136.00000000   0.45182724
154.00000000 124.00000000 146.00000000   0.54074074
155.00000000 147.00000000  92.00000000   0.38493724
156.00000000 134.00000000 104.00000000   0.43697479
157.00000000 161.00000000  93.00000000   0.36614173
158.00000000 115.00000000  70.00000000   0.37837838
159.00000000 181.00000000 148.00000000   0.44984802
160.00000000 181.00000000  88.00000000   0.32713755
161.00000000  51.00000000 167.00000000   0.76605505
162.00000000 133.00000000 160.00000000   0.54607509
163.00000000 119.00000000 135.00000000   0.53149606
164.00000000  82.00000000 102.00000000   0.55434783
165.00000000  85.00000000 100.00000000   0.54054054
166.00000000 119.00000000  53.00000000   0.30813953
167.00000000  95.00000000 103.00000000   0.52020202
168.00000000 185.00000000 103.00000000   0.35763889
169.00000000 150.00000000  78.00000000   0.34210526
170.00000000 500.00000000  34.00000000   0.06367041
171.00000000 434.00000000  -4.00000000  -0.00930233
172.00000000 431.00000000 -36.00000000  -0.09113924
173.00000000 383.00000000 -45.00000000  -0.13313609
174.00000000 332.00000000   7.00000000   0.02064897
175.00000000 443.00000000   9.00000000   0.01991150
176.00000000 436.00000000 -47.00000000  -0.12082262
177.00000000 371.00000000  35.00000000   0.08620690
178.00000000 308.00000000  -2.00000000  -0.00653595
179.00000000 415.00000000 -25.00000000  -0.06410256
180.00000000 279.00000000 -19.00000000  -0.07307692
181.00000000 347.00000000 -36.00000000  -0.11575563
182.00000000 354.00000000 -23.00000000  -0.06948640
183.00000000 339.00000000 -12.00000000  -0.03669725
184.00000000 341.00000000 -12.00000000  -0.03647416
185.00000000 286.00000000 -13.00000000  -0.04761905
186.00000000 243.00000000 -50.00000000  -0.25906736
187.00000000 258.00000000 -32.00000000  -0.14159292
188.00000000 330.00000000 -19.00000000  -0.06109325
189.00000000 271.00000000 -54.00000000  -0.24884793
190.00000000 329.00000000 -23.00000000  -0.07516340
191.00000000 361.00000000  14.00000000   0.03733333
192.00000000 357.00000000  33.00000000   0.08461538
193.00000000 553.00000000 -14.00000000  -0.02597403
194.00000000 207.00000000 -51.00000000  -0.32692308
195.00000000 431.00000000  -4.00000000  -0.00936768
196.00000000 406.00000000   7.00000000   0.01694915
197.00000000 467.00000000  -8.00000000  -0.01742919
198.00000000 499.00000000  23.00000000   0.04406130
199.00000000 412.00000000   1.00000000   0.00242131
200.00000000 411.00000000   8.00000000   0.01909308
201.00000000 532.00000000  57.00000000   0.09677419
202.00000000 471.00000000 -28.00000000  -0.06320542
203.00000000 441.00000000 -34.00000000  -0.08353808
204.00000000 283.00000000  -1.00000000  -0.00354610
205.00000000 460.00000000  21.00000000   0.04365904
206.00000000 378.00000000   5.00000000   0.01305483
207.00000000 363.00000000  11.00000000   0.02941176
208.00000000 357.00000000 -23.00000000  -0.06886228
209.00000000 473.00000000  41.00000000   0.07976654
210.00000000 424.00000000   8.00000000   0.01851852
211.00000000 383.00000000  -4.00000000  -0.01055409
212.00000000 343.00000000 -33.00000000  -0.10645161
213.00000000 430.00000000   9.00000000   0.02050114
214.00000000 403.00000000 -48.00000000  -0.13521127
215.00000000 340.00000000  -4.00000000  -0.01190476
216.00000000 445.00000000 -19.00000000  -0.04460094
217.00000000 505.00000000 -35.00000000  -0.07446809
218.00000000 397.00000000  -4.00000000  -0.01017812
219.00000000 413.00000000  20.00000000   0.04618938
220.00000000 352.00000000   8.00000000   0.02222222
221.00000000 421.00000000 -17.00000000  -0.04207921
222.00000000 415.00000000  13.00000000   0.03037383
223.00000000 360.00000000 -34.00000000  -0.10429448
224.00000000 468.00000000 -37.00000000  -0.08584687
225.00000000 429.00000000  31.00000000   0.06739130
226.00000000 504.00000000 -19.00000000  -0.03917526
227.00000000 446.00000000 -18.00000000  -0.04205607
228.00000000 300.00000000 -39.00000000  -0.14942529
229.00000000 437.00000000 -18.00000000  -0.04295943
230.00000000 392.00000000  20.00000000   0.04854369
231.00000000 364.00000000 -25.00000000  -0.07374631
232.00000000 389.00000000  25.00000000   0.06038647
233.00000000 492.00000000 -21.00000000  -0.04458599
234.00000000 377.00000000  35.00000000   0.08495146
235.00000000 429.00000000  42.00000000   0.08917197
236.00000000 349.00000000  15.00000000   0.04120879
237.00000000 301.00000000 -31.00000000  -0.11481481
238.00000000 439.00000000  10.00000000   0.02227171
239.00000000 430.00000000 -11.00000000  -0.02625298
240.00000000 409.00000000 -56.00000000  -0.15864023
241.00000000 399.00000000 -20.00000000  -0.05277045
242.00000000 373.00000000  29.00000000   0.07213930
243.00000000 461.00000000  20.00000000   0.04158004
244.00000000 513.00000000  -7.00000000  -0.01383399
245.00000000 470.00000000 -31.00000000  -0.07061503
246.00000000 416.00000000 -21.00000000  -0.05316456
247.00000000 415.00000000 -33.00000000  -0.08638743
248.00000000 455.00000000  -5.00000000  -0.01111111
249.00000000 398.00000000 -34.00000000  -0.09340659
250.00000000 445.00000000 -21.00000000  -0.04952830
251.00000000 500.00000000 -49.00000000  -0.10864745
252.00000000 494.00000000 -11.00000000  -0.02277433
253.00000000 352.00000000 -11.00000000  -0.03225806
254.00000000 441.00000000 -12.00000000  -0.02797203
255.00000000 428.00000000 -33.00000000  -0.08354430
256.00000000 421.00000000 -28.00000000  -0.07124682
257.00000000 474.00000000   1.00000000   0.00210526
258.00000000 353.00000000   1.00000000   0.00282486
259.00000000 318.00000000  -1.00000000  -0.00315457
260.00000000 459.00000000 -10.00000000  -0.02227171
261.00000000 360.00000000  21.00000000   0.05511811
262.00000000 362.00000000 -39.00000000  -0.12074303
263.00000000 432.00000000   2.00000000   0.00460829
264.00000000 479.00000000  17.00000000   0.03427419
265.00000000 361.00000000   5.00000000   0.01366120
266.00000000 467.00000000 -47.00000000  -0.11190476
267.00000000 440.00000000 -31.00000000  -0.07579462
268.00000000 407.00000000 -24.00000000  -0.06266319
269.00000000 426.00000000 -28.00000000  -0.07035176
270.00000000 352.00000000  25.00000000   0.06631300
271.00000000 461.00000000 -19.00000000  -0.04298643
272.00000000 318.00000000 -67.00000000  -0.26693227
273.00000000 353.00000000  -5.00000000  -0.01436782
274.00000000 420.00000000 -29.00000000  -0.07416880
275.00000000 409.00000000  14.00000000   0.03309693
276.00000000 344.00000000 -29.00000000  -0.09206349
277.00000000 459.00000000 -34.00000000  -0.08000000
278.00000000 447.00000000   9.00000000   0.01973684
279.00000000 342.00000000   2.00000000   0.00581395
280.00000000 342.00000000 -56.00000000  -0.19580420
281.00000000 520.00000000 -15.00000000  -0.02970297
282.00000000 410.00000000   6.00000000   0.01442308
283.00000000 445.00000000  12.00000000   0.02625821
284.00000000 462.00000000  -8.00000000  -0.01762115
285.00000000 424.00000000  13.00000000   0.02974828
286.00000000 431.00000000   9.00000000   0.02045455
287.00000000 511.00000000  -5.00000000  -0.00988142
288.00000000 378.00000000  -6.00000000  -0.01612903
289.00000000 549.00000000   9.00000000   0.01612903
290.00000000 398.00000000 -31.00000000  -0.08446866
291.00000000 404.00000000 -23.00000000  -0.06036745
292.00000000 454.00000000 -31.00000000  -0.07328605
293.00000000 424.00000000 -32.00000000  -0.08163265
294.00000000 316.00000000  -4.00000000  -0.01282051
295.00000000 392.00000000 -22.00000000  -0.05945946
296.00000000 517.00000000 -33.00000000  -0.06818182
297.00000000 540.00000000  17.00000000   0.03052065
298.00000000 486.00000000 -48.00000000  -0.10958904
299.00000000 368.00000000 -21.00000000  -0.06051873
300.00000000 419.00000000  -4.00000000  -0.00963855
301.00000000 376.00000000 -24.00000000  -0.06818182
302.00000000 451.00000000 -22.00000000  -0.05128205
303.00000000 466.00000000  -9.00000000  -0.01969365
304.00000000 350.00000000 -20.00000000  -0.06060606
305.00000000 462.00000000  -6.00000000  -0.01315789
306.00000000 288.00000000 -18.00000000  -0.06666667
307.00000000 282.00000000  57.00000000   0.16814159
308.00000000 311.00000000 -58.00000000  -0.22924901
309.00000000 413.00000000 -16.00000000  -0.04030227
310.00000000 359.00000000 -28.00000000  -0.08459215
311.00000000 395.00000000 -19.00000000  -0.05053191
312.00000000 295.00000000 -33.00000000  -0.12595420
313.00000000 429.00000000  -8.00000000  -0.01900238
314.00000000 407.00000000 -12.00000000  -0.03037975
315.00000000 415.00000000 -54.00000000  -0.14958449
316.00000000 390.00000000 -13.00000000  -0.03448276
317.00000000 355.00000000 -35.00000000  -0.10937500
318.00000000 412.00000000 -58.00000000  -0.16384181
319.00000000 340.00000000 -27.00000000  -0.08626198
320.00000000 419.00000000  44.00000000   0.09503240
321.00000000 387.00000000 -16.00000000  -0.04312668
322.00000000 518.00000000 -39.00000000  -0.08141962
323.00000000 456.00000000 -31.00000000  -0.07294118
324.00000000 428.00000000 -10.00000000  -0.02392344
325.00000000 358.00000000 -14.00000000  -0.04069767
326.00000000 475.00000000 -32.00000000  -0.07223476
327.00000000 383.00000000 -19.00000000  -0.05219780
328.00000000 428.00000000 -56.00000000  -0.15053763
329.00000000 443.00000000 -14.00000000  -0.03263403
330.00000000 407.00000000  46.00000000   0.10154525
331.00000000 452.00000000  -7.00000000  -0.01573034
332.00000000 436.00000000 -13.00000000  -0.03073286
333.00000000 411.00000000 -16.00000000  -0.04050633
334.00000000 375.00000000 -23.00000000  -0.06534091
335.00000000 423.00000000 -46.00000000  -0.12201592
336.00000000 373.00000000 -26.00000000  -0.07492795
337.00000000 400.00000000 -33.00000000  -0.08991826
338.00000000 497.00000000 -45.00000000  -0.09955752
339.00000000 354.00000000  -6.00000000  -0.01724138
340.00000000 263.00000000 -64.00000000  -0.32160804
341.00000000 421.00000000 -27.00000000  -0.06852792
342.00000000 509.00000000 -34.00000000  -0.07157895
343.00000000 413.00000000  -8.00000000  -0.01975309
344.00000000 466.00000000 -36.00000000  -0.08372093
345.00000000 410.00000000 -21.00000000  -0.05398458
346.00000000 500.00000000 -50.00000000  -0.11111111
347.00000000 498.00000000  28.00000000   0.05323194
348.00000000 477.00000000   4.00000000   0.00831601
349.00000000 414.00000000 -15.00000000  -0.03759398
350.00000000 486.00000000 -64.00000000  -0.15165877
351.00000000 437.00000000   6.00000000   0.01354402
352.00000000 311.00000000 -53.00000000  -0.20542636
353.00000000 302.00000000   1.00000000   0.00330033
354.00000000 430.00000000 -72.00000000  -0.20111732
355.00000000 347.00000000 -42.00000000  -0.13770492
356.00000000 378.00000000 -38.00000000  -0.11176471
357.00000000 412.00000000 -37.00000000  -0.09866667
358.00000000 405.00000000 -21.00000000  -0.05468750
359.00000000 434.00000000  -6.00000000  -0.01401869
360.00000000 396.00000000  14.00000000   0.03414634
361.00000000 446.00000000 -33.00000000  -0.07990315
362.00000000 565.00000000 -13.00000000  -0.02355072
363.00000000 469.00000000  -7.00000000  -0.01515152
364.00000000 334.00000000 -14.00000000  -0.04375000
365.00000000 399.00000000  77.00000000   0.16176471
366.00000000 413.00000000 -27.00000000  -0.06994819
367.00000000 384.00000000 -14.00000000  -0.03783784
368.00000000 340.00000000 -40.00000000  -0.13333333
369.00000000 367.00000000  10.00000000   0.02652520
370.00000000 441.00000000 -36.00000000  -0.08888889
371.00000000 451.00000000 -42.00000000  -0.10268949
372.00000000 428.00000000 -20.00000000  -0.04901961
373.00000000 434.00000000 -25.00000000  -0.06112469
374.00000000 454.00000000 -16.00000000  -0.03652968
375.00000000 471.00000000 -44.00000000  -0.10304450
376.00000000 357.00000000 -29.00000000  -0.08841463
377.00000000 485.00000000 -20.00000000  -0.04301075
378.00000000 423.00000000   3.00000000   0.00704225
379.00000000 376.00000000 -33.00000000  -0.09620991
380.00000000 527.00000000 -40.00000000  -0.08213552
381.00000000 388.00000000  31.00000000   0.07398568
382.00000000 347.00000000 -32.00000000  -0.10158730
383.00000000 469.00000000  -1.00000000  -0.00213675
384.00000000 477.00000000 -67.00000000  -0.16341463
385.00000000 370.00000000  -5.00000000  -0.01369863
386.00000000 399.00000000 -19.00000000  -0.05000000
387.00000000 493.00000000 -40.00000000  -0.08830022
388.00000000 357.00000000 -13.00000000  -0.03779070
389.00000000 418.00000000 -25.00000000  -0.06361323
390.00000000 483.00000000 -37.00000000  -0.08295964
391.00000000 487.00000000  -3.00000000  -0.00619835
392.00000000 433.00000000   6.00000000   0.01366743
393.00000000 536.00000000 -19.00000000  -0.03675048
394.00000000 468.00000000 -56.00000000  -0.13592233
395.00000000 523.00000000 -35.00000000  -0.07172131
396.00000000 358.00000000 -25.00000000  -0.07507508
397.00000000 396.00000000 -23.00000000  -0.06166220
398.00000000 404.00000000  13.00000000   0.03117506
399.00000000 441.00000000 -72.00000000  -0.19512195
400.00000000 458.00000000 -27.00000000  -0.06264501
401.00000000 454.00000000 -45.00000000  -0.11002445
402.00000000 412.00000000  -8.00000000  -0.01980198
403.00000000 407.00000000 -45.00000000  -0.12430939
404.00000000 449.00000000   2.00000000   0.00443459
405.00000000 435.00000000   3.00000000   0.00684932
406.00000000 376.00000000 -47.00000000  -0.14285714
407.00000000 427.00000000 -38.00000000  -0.09768638
408.00000000 369.00000000 -28.00000000  -0.08211144
409.00000000 456.00000000 -58.00000000  -0.14572864
410.00000000 431.00000000 -28.00000000  -0.06947891
411.00000000 395.00000000 -45.00000000  -0.12857143
412.00000000 456.00000000 -34.00000000  -0.08056872
413.00000000 491.00000000 -14.00000000  -0.02935010
414.00000000 465.00000000 -51.00000000  -0.12318841
415.00000000 403.00000000 -36.00000000  -0.09809264
416.00000000 442.00000000 -51.00000000  -0.13043478
417.00000000 407.00000000  26.00000000   0.06004619
418.00000000 468.00000000 -31.00000000  -0.07093822
419.00000000 389.00000000 -14.00000000  -0.03733333
420.00000000 400.00000000 -55.00000000  -0.15942029
421.00000000 392.00000000  10.00000000   0.02487562
422.00000000 367.00000000  -3.00000000  -0.00824176
423.00000000 531.00000000 -50.00000000  -0.10395010
424.00000000 431.00000000 -63.00000000  -0.17119565
425.00000000 490.00000000 -16.00000000  -0.03375527
426.00000000 323.00000000  12.00000000   0.03582090
427.00000000 360.00000000 -34.00000000  -0.10429448
428.00000000 452.00000000 -42.00000000  -0.10243902
429.00000000 397.00000000 -60.00000000  -0.17804154
430.00000000 525.00000000 -32.00000000  -0.06490872
431.00000000 422.00000000 -55.00000000  -0.14986376
432.00000000 401.00000000   7.00000000   0.01715686
433.00000000 405.00000000 -42.00000000  -0.11570248
434.00000000 355.00000000 -27.00000000  -0.08231707
435.00000000 437.00000000 -46.00000000  -0.11764706
436.00000000 403.00000000   9.00000000   0.02184466
437.00000000 339.00000000 -52.00000000  -0.18118467
438.00000000 486.00000000 -71.00000000  -0.17108434
439.00000000 350.00000000 -29.00000000  -0.09034268
440.00000000 463.00000000 -50.00000000  -0.12106538
441.00000000 545.00000000  19.00000000   0.03368794
442.00000000 439.00000000 -57.00000000  -0.14921466
443.00000000 493.00000000 -15.00000000  -0.03138075
444.00000000 447.00000000 -15.00000000  -0.03472222
445.00000000 512.00000000 -13.00000000  -0.02605210
446.00000000 342.00000000 -59.00000000  -0.20848057
447.00000000 407.00000000 -33.00000000  -0.08823529
448.00000000 413.00000000 -25.00000000  -0.06443299
449.00000000 517.00000000 -33.00000000  -0.06818182
450.00000000 383.00000000 -43.00000000  -0.12647059
451.00000000 485.00000000 -40.00000000  -0.08988764
452.00000000 453.00000000 -34.00000000  -0.08114558
453.00000000 390.00000000 -42.00000000  -0.12068966
454.00000000 398.00000000 -43.00000000  -0.12112676
455.00000000 416.00000000 -74.00000000  -0.21637427
456.00000000 362.00000000 -42.00000000  -0.13125000
457.00000000 447.00000000 -25.00000000  -0.05924171
458.00000000 448.00000000 -33.00000000  -0.07951807
459.00000000 371.00000000 -55.00000000  -0.17405063
460.00000000 355.00000000 -20.00000000  -0.05970149
461.00000000 470.00000000 -22.00000000  -0.04910714
462.00000000 487.00000000 -46.00000000  -0.10430839
463.00000000 423.00000000   4.00000000   0.00936768
464.00000000 366.00000000 -69.00000000  -0.23232323
465.00000000 528.00000000 -20.00000000  -0.03937008
466.00000000 478.00000000 -33.00000000  -0.07415730
467.00000000 433.00000000 -48.00000000  -0.12467532
468.00000000 535.00000000 -43.00000000  -0.08739837
469.00000000 396.00000000 -19.00000000  -0.05039788
470.00000000 483.00000000 -45.00000000  -0.10273973
471.00000000 443.00000000 -62.00000000  -0.16272966
472.00000000 377.00000000 -21.00000000  -0.05898876
473.00000000 409.00000000   2.00000000   0.00486618
474.00000000 505.00000000 -63.00000000  -0.14253394
475.00000000 462.00000000 -41.00000000  -0.09738717
476.00000000 426.00000000  -1.00000000  -0.00235294
477.00000000 337.00000000 -72.00000000  -0.27169811
478.00000000 368.00000000 -17.00000000  -0.04843305
479.00000000 456.00000000 -60.00000000  -0.15151515
480.00000000 381.00000000  14.00000000   0.03544304
481.00000000 405.00000000 -27.00000000  -0.07142857
482.00000000 454.00000000  10.00000000   0.02155172
483.00000000 408.00000000 -28.00000000  -0.07368421
484.00000000 335.00000000 -12.00000000  -0.03715170
485.00000000 495.00000000 -29.00000000  -0.06223176
486.00000000 463.00000000 -13.00000000  -0.02888889
487.00000000 377.00000000  17.00000000   0.04314721
488.00000000 384.00000000 -73.00000000  -0.23472669
489.00000000 377.00000000  -7.00000000  -0.01891892
490.00000000 453.00000000 -51.00000000  -0.12686567
491.00000000 390.00000000 -44.00000000  -0.12716763
492.00000000 420.00000000 -38.00000000  -0.09947644
493.00000000 532.00000000 -17.00000000  -0.03300971
494.00000000 409.00000000  -3.00000000  -0.00738916
495.00000000 380.00000000 -31.00000000  -0.08882521
496.00000000 421.00000000 -39.00000000  -0.10209424
497.00000000 424.00000000 -32.00000000  -0.08163265
498.00000000 484.00000000 -59.00000000  -0.13882353
499.00000000 434.00000000 -79.00000000  -0.22253521
500.00000000 467.00000000 -68.00000000  -0.17042607
