# Supplementary material for: Ubiquitin transfer by a RING E3 ligase occurs from a closed E2~ubiquitin conformation
Source: Nat Commun. 2020 Jun 5;11:2846. doi: 10.1038/s41467-020-16666-y (PMC7275055; doi:10.1038/s41467-020-16666-y)
Supplement: Supplementary file 4 — Source Data [file 41467_2020_16666_MOESM4_ESM.zip › Source_Data/Figures/Figure_5/Figure_5a/ASCII_NoRNF4/16_326with_fret.dat]

 30.00000000 127.00000000  89.00000000   0.41203704
 31.00000000 109.00000000  98.00000000   0.47342995
 32.00000000  85.00000000  91.00000000   0.51704545
 33.00000000 115.00000000  64.00000000   0.35754190
 34.00000000 157.00000000  75.00000000   0.32327586
 35.00000000  45.00000000  63.00000000   0.58333333
 36.00000000 106.00000000 126.00000000   0.54310345
 37.00000000  52.00000000  84.00000000   0.61764706
 38.00000000 119.00000000  31.00000000   0.20666667
 39.00000000  73.00000000  84.00000000   0.53503185
 40.00000000  98.00000000 108.00000000   0.52427184
 41.00000000 146.00000000  75.00000000   0.33936652
 42.00000000  62.00000000  72.00000000   0.53731343
 43.00000000  98.00000000 109.00000000   0.52657005
 44.00000000  81.00000000 110.00000000   0.57591623
 45.00000000  76.00000000  56.00000000   0.42424242
 46.00000000 129.00000000  63.00000000   0.32812500
 47.00000000  96.00000000  68.00000000   0.41463415
 48.00000000  76.00000000  83.00000000   0.52201258
 49.00000000 120.00000000 109.00000000   0.47598253
 50.00000000 165.00000000  51.00000000   0.23611111
 51.00000000 130.00000000  79.00000000   0.37799043
 52.00000000  95.00000000  45.00000000   0.32142857
 53.00000000 124.00000000  60.00000000   0.32608696
 54.00000000 151.00000000  84.00000000   0.35744681
 55.00000000  33.00000000  35.00000000   0.51470588
 56.00000000  78.00000000  56.00000000   0.41791045
 57.00000000 183.00000000  62.00000000   0.25306122
 58.00000000 103.00000000  32.00000000   0.23703704
 59.00000000  14.00000000  57.00000000   0.80281690
 60.00000000 134.00000000  73.00000000   0.35265700
 61.00000000 138.00000000  94.00000000   0.40517241
 62.00000000  51.00000000  63.00000000   0.55263158
 63.00000000 106.00000000  31.00000000   0.22627737
 64.00000000  79.00000000  76.00000000   0.49032258
 65.00000000 130.00000000  68.00000000   0.34343434
 66.00000000  73.00000000  91.00000000   0.55487805
 67.00000000 133.00000000  22.00000000   0.14193548
 68.00000000  84.00000000  79.00000000   0.48466258
 69.00000000 116.00000000  70.00000000   0.37634409
 70.00000000 129.00000000  90.00000000   0.41095890
 71.00000000  47.00000000  39.00000000   0.45348837
 72.00000000 136.00000000  56.00000000   0.29166667
 73.00000000  58.00000000  57.00000000   0.49565217
 74.00000000 110.00000000  87.00000000   0.44162437
 75.00000000 105.00000000  43.00000000   0.29054054
 76.00000000  71.00000000  89.00000000   0.55625000
 77.00000000 143.00000000  95.00000000   0.39915966
 78.00000000 146.00000000 108.00000000   0.42519685
 79.00000000 121.00000000  63.00000000   0.34239130
 80.00000000 180.00000000  61.00000000   0.25311203
 81.00000000 129.00000000  77.00000000   0.37378641
 82.00000000  72.00000000  86.00000000   0.54430380
 83.00000000 191.00000000  55.00000000   0.22357724
 84.00000000 150.00000000 126.00000000   0.45652174
 85.00000000 139.00000000  41.00000000   0.22777778
 86.00000000  87.00000000  47.00000000   0.35074627
 87.00000000  72.00000000  88.00000000   0.55000000
 88.00000000 117.00000000  82.00000000   0.41206030
 89.00000000  81.00000000  68.00000000   0.45637584
 90.00000000 136.00000000  45.00000000   0.24861878
 91.00000000  92.00000000  62.00000000   0.40259740
 92.00000000 159.00000000  51.00000000   0.24285714
 93.00000000 123.00000000  66.00000000   0.34920635
 94.00000000 205.00000000 108.00000000   0.34504792
 95.00000000 163.00000000  96.00000000   0.37065637
 96.00000000 127.00000000  77.00000000   0.37745098
 97.00000000 106.00000000  49.00000000   0.31612903
 98.00000000  95.00000000  78.00000000   0.45086705
 99.00000000  44.00000000  60.00000000   0.57692308
100.00000000  92.00000000  79.00000000   0.46198830
101.00000000 198.00000000  54.00000000   0.21428571
102.00000000 176.00000000  79.00000000   0.30980392
103.00000000 160.00000000  99.00000000   0.38223938
104.00000000 182.00000000  57.00000000   0.23849372
105.00000000 151.00000000  57.00000000   0.27403846
106.00000000 138.00000000  98.00000000   0.41525424
107.00000000 137.00000000  71.00000000   0.34134615
108.00000000  81.00000000  88.00000000   0.52071006
109.00000000 169.00000000  84.00000000   0.33201581
110.00000000 138.00000000  77.00000000   0.35813953
111.00000000  66.00000000  61.00000000   0.48031496
112.00000000 159.00000000  22.00000000   0.12154696
113.00000000  88.00000000  23.00000000   0.20720721
114.00000000  86.00000000  82.00000000   0.48809524
115.00000000 171.00000000  41.00000000   0.19339623
116.00000000 143.00000000  27.00000000   0.15882353
117.00000000 143.00000000  66.00000000   0.31578947
118.00000000 115.00000000  27.00000000   0.19014085
119.00000000 112.00000000  74.00000000   0.39784946
120.00000000 140.00000000  88.00000000   0.38596491
121.00000000 156.00000000  68.00000000   0.30357143
122.00000000 156.00000000   4.00000000   0.02500000
123.00000000 129.00000000  56.00000000   0.30270270
124.00000000  82.00000000  76.00000000   0.48101266
125.00000000  87.00000000  43.00000000   0.33076923
126.00000000 131.00000000  48.00000000   0.26815642
127.00000000 140.00000000  37.00000000   0.20903955
128.00000000 141.00000000  33.00000000   0.18965517
129.00000000 173.00000000  92.00000000   0.34716981
130.00000000 165.00000000  77.00000000   0.31818182
131.00000000 143.00000000  64.00000000   0.30917874
132.00000000  66.00000000 117.00000000   0.63934426
133.00000000 157.00000000  51.00000000   0.24519231
134.00000000 101.00000000  75.00000000   0.42613636
135.00000000 109.00000000  72.00000000   0.39779006
136.00000000  74.00000000  80.00000000   0.51948052
137.00000000 145.00000000   9.00000000   0.05844156
138.00000000 113.00000000 101.00000000   0.47196262
139.00000000 126.00000000  62.00000000   0.32978723
140.00000000 158.00000000  22.00000000   0.12222222
141.00000000  67.00000000  93.00000000   0.58125000
142.00000000 164.00000000  84.00000000   0.33870968
143.00000000  91.00000000  52.00000000   0.36363636
144.00000000 165.00000000  54.00000000   0.24657534
145.00000000 102.00000000  53.00000000   0.34193548
146.00000000 114.00000000  30.00000000   0.20833333
147.00000000 167.00000000  71.00000000   0.29831933
148.00000000 166.00000000  18.00000000   0.09782609
149.00000000 119.00000000  20.00000000   0.14388489
150.00000000 162.00000000  27.00000000   0.14285714
151.00000000  94.00000000  59.00000000   0.38562092
152.00000000  73.00000000  17.00000000   0.18888889
153.00000000  97.00000000  91.00000000   0.48404255
154.00000000  63.00000000  25.00000000   0.28409091
155.00000000 123.00000000  90.00000000   0.42253521
156.00000000 142.00000000  93.00000000   0.39574468
157.00000000 145.00000000  78.00000000   0.34977578
158.00000000 125.00000000  42.00000000   0.25149701
159.00000000  78.00000000  31.00000000   0.28440367
160.00000000 116.00000000  26.00000000   0.18309859
161.00000000 192.00000000 103.00000000   0.34915254
162.00000000  87.00000000  92.00000000   0.51396648
163.00000000 175.00000000  32.00000000   0.15458937
164.00000000  53.00000000  62.00000000   0.53913043
165.00000000 108.00000000 113.00000000   0.51131222
166.00000000 155.00000000  35.00000000   0.18421053
167.00000000 140.00000000  54.00000000   0.27835052
168.00000000  93.00000000  28.00000000   0.23140496
169.00000000 125.00000000 104.00000000   0.45414847
170.00000000 133.00000000  51.00000000   0.27717391
171.00000000 110.00000000  39.00000000   0.26174497
172.00000000 189.00000000  16.00000000   0.07804878
173.00000000  59.00000000  42.00000000   0.41584158
174.00000000 141.00000000  54.00000000   0.27692308
175.00000000 105.00000000  94.00000000   0.47236181
176.00000000 101.00000000  13.00000000   0.11403509
177.00000000  87.00000000  51.00000000   0.36956522
178.00000000 119.00000000  55.00000000   0.31609195
179.00000000 146.00000000  61.00000000   0.29468599
180.00000000 163.00000000  62.00000000   0.27555556
181.00000000  97.00000000 115.00000000   0.54245283
182.00000000 161.00000000  59.00000000   0.26818182
183.00000000 131.00000000  61.00000000   0.31770833
184.00000000  64.00000000  17.00000000   0.20987654
185.00000000 177.00000000  49.00000000   0.21681416
186.00000000 134.00000000  29.00000000   0.17791411
187.00000000 150.00000000  54.00000000   0.26470588
188.00000000 193.00000000  60.00000000   0.23715415
189.00000000  29.00000000  33.00000000   0.53225806
190.00000000 111.00000000  50.00000000   0.31055901
191.00000000 104.00000000  86.00000000   0.45263158
192.00000000 124.00000000  31.00000000   0.20000000
193.00000000  65.00000000  48.00000000   0.42477876
194.00000000  75.00000000  31.00000000   0.29245283
195.00000000 138.00000000  71.00000000   0.33971292
196.00000000 113.00000000  13.00000000   0.10317460
197.00000000 116.00000000  58.00000000   0.33333333
198.00000000 127.00000000  28.00000000   0.18064516
199.00000000 112.00000000  13.00000000   0.10400000
200.00000000 123.00000000  12.00000000   0.08888889
201.00000000 126.00000000  79.00000000   0.38536585
202.00000000 154.00000000  41.00000000   0.21025641
203.00000000 109.00000000  72.00000000   0.39779006
204.00000000 149.00000000  20.00000000   0.11834320
205.00000000 195.00000000  68.00000000   0.25855513
206.00000000  86.00000000  64.00000000   0.42666667
207.00000000 134.00000000  88.00000000   0.39639640
208.00000000  22.00000000  48.00000000   0.68571429
209.00000000 110.00000000  77.00000000   0.41176471
210.00000000 120.00000000  39.00000000   0.24528302
211.00000000 140.00000000  80.00000000   0.36363636
212.00000000 177.00000000  33.00000000   0.15714286
213.00000000 131.00000000   2.00000000   0.01503759
214.00000000 109.00000000  66.00000000   0.37714286
215.00000000 111.00000000  72.00000000   0.39344262
216.00000000 164.00000000  21.00000000   0.11351351
217.00000000 106.00000000  87.00000000   0.45077720
218.00000000 145.00000000  16.00000000   0.09937888
219.00000000 138.00000000  44.00000000   0.24175824
220.00000000 141.00000000   7.00000000   0.04729730
221.00000000  84.00000000  74.00000000   0.46835443
222.00000000 123.00000000  75.00000000   0.37878788
223.00000000 196.00000000 101.00000000   0.34006734
224.00000000 176.00000000  20.00000000   0.10204082
225.00000000 119.00000000  14.00000000   0.10526316
226.00000000 183.00000000  49.00000000   0.21120690
227.00000000  80.00000000   6.00000000   0.06976744
228.00000000 120.00000000  41.00000000   0.25465839
229.00000000 130.00000000  56.00000000   0.30107527
230.00000000 108.00000000  26.00000000   0.19402985
231.00000000 215.00000000  46.00000000   0.17624521
232.00000000 164.00000000  -4.00000000  -0.02500000
233.00000000 115.00000000  43.00000000   0.27215190
234.00000000 202.00000000  37.00000000   0.15481172
235.00000000 126.00000000  24.00000000   0.16000000
236.00000000  95.00000000  78.00000000   0.45086705
237.00000000 107.00000000  -2.00000000  -0.01904762
238.00000000  75.00000000  79.00000000   0.51298701
239.00000000  84.00000000  -3.00000000  -0.03703704
240.00000000 131.00000000 -23.00000000  -0.21296296
241.00000000  81.00000000  99.00000000   0.55000000
242.00000000 146.00000000  55.00000000   0.27363184
243.00000000  93.00000000 -11.00000000  -0.13414634
244.00000000 161.00000000  64.00000000   0.28444444
245.00000000 132.00000000  55.00000000   0.29411765
246.00000000 114.00000000  25.00000000   0.17985612
247.00000000 160.00000000  38.00000000   0.19191919
248.00000000  93.00000000  76.00000000   0.44970414
249.00000000 139.00000000  39.00000000   0.21910112
250.00000000  91.00000000   8.00000000   0.08080808
251.00000000 114.00000000  79.00000000   0.40932642
252.00000000  90.00000000  25.00000000   0.21739130
253.00000000 150.00000000  41.00000000   0.21465969
254.00000000  67.00000000  44.00000000   0.39639640
255.00000000 118.00000000  38.00000000   0.24358974
256.00000000 163.00000000  37.00000000   0.18500000
257.00000000  64.00000000  55.00000000   0.46218487
258.00000000 155.00000000  57.00000000   0.26886792
259.00000000 230.00000000  41.00000000   0.15129151
260.00000000 153.00000000  42.00000000   0.21538462
261.00000000 138.00000000   6.00000000   0.04166667
262.00000000 159.00000000  27.00000000   0.14516129
263.00000000  81.00000000  29.00000000   0.26363636
264.00000000  61.00000000   6.00000000   0.08955224
265.00000000 145.00000000  30.00000000   0.17142857
266.00000000 160.00000000  12.00000000   0.06976744
267.00000000 104.00000000  34.00000000   0.24637681
268.00000000 117.00000000  63.00000000   0.35000000
269.00000000 167.00000000  41.00000000   0.19711538
270.00000000 190.00000000  62.00000000   0.24603175
271.00000000 171.00000000  54.00000000   0.24000000
272.00000000 166.00000000  22.00000000   0.11702128
273.00000000  95.00000000  29.00000000   0.23387097
274.00000000  80.00000000  17.00000000   0.17525773
275.00000000 114.00000000   3.00000000   0.02564103
276.00000000 102.00000000  45.00000000   0.30612245
277.00000000 115.00000000  15.00000000   0.11538462
278.00000000  66.00000000 -10.00000000  -0.17857143
279.00000000  80.00000000  -4.00000000  -0.05263158
280.00000000  93.00000000  41.00000000   0.30597015
281.00000000  54.00000000  55.00000000   0.50458716
282.00000000  89.00000000  43.00000000   0.32575758
283.00000000 101.00000000  37.00000000   0.26811594
284.00000000 137.00000000  93.00000000   0.40434783
285.00000000 104.00000000   5.00000000   0.04587156
286.00000000 183.00000000  97.00000000   0.34642857
287.00000000 140.00000000  24.00000000   0.14634146
288.00000000 182.00000000 -21.00000000  -0.13043478
289.00000000  98.00000000  28.00000000   0.22222222
290.00000000 116.00000000  28.00000000   0.19444444
291.00000000  82.00000000  42.00000000   0.33870968
292.00000000 101.00000000  -7.00000000  -0.07446809
293.00000000  93.00000000  83.00000000   0.47159091
294.00000000  83.00000000  45.00000000   0.35156250
295.00000000 126.00000000   0.00000000   0.00000000
296.00000000  38.00000000 -11.00000000  -0.40740741
297.00000000 159.00000000  38.00000000   0.19289340
298.00000000  95.00000000  51.00000000   0.34931507
299.00000000  91.00000000  26.00000000   0.22222222
300.00000000  99.00000000  43.00000000   0.30281690
301.00000000 230.00000000  40.00000000   0.14814815
302.00000000 135.00000000  58.00000000   0.30051813
303.00000000 162.00000000  63.00000000   0.28000000
304.00000000  82.00000000   3.00000000   0.03529412
305.00000000  96.00000000  36.00000000   0.27272727
306.00000000 182.00000000  55.00000000   0.23206751
307.00000000 111.00000000  36.00000000   0.24489796
308.00000000 186.00000000  33.00000000   0.15068493
309.00000000 114.00000000  16.00000000   0.12307692
310.00000000 171.00000000  50.00000000   0.22624434
311.00000000 102.00000000  54.00000000   0.34615385
312.00000000  88.00000000  15.00000000   0.14563107
313.00000000 121.00000000  17.00000000   0.12318841
314.00000000 140.00000000  49.00000000   0.25925926
315.00000000 123.00000000  75.00000000   0.37878788
316.00000000  50.00000000  42.00000000   0.45652174
317.00000000 149.00000000   4.00000000   0.02614379
318.00000000 104.00000000  10.00000000   0.08771930
319.00000000  90.00000000  67.00000000   0.42675159
320.00000000  82.00000000 -27.00000000  -0.49090909
321.00000000 142.00000000   5.00000000   0.03401361
322.00000000 147.00000000  30.00000000   0.16949153
323.00000000 134.00000000  70.00000000   0.34313725
324.00000000 133.00000000 103.00000000   0.43644068
325.00000000 128.00000000  41.00000000   0.24260355
326.00000000 118.00000000  89.00000000   0.42995169
327.00000000 136.00000000   7.00000000   0.04895105
328.00000000 165.00000000  64.00000000   0.27947598
329.00000000 206.00000000  57.00000000   0.21673004
330.00000000 204.00000000  20.00000000   0.08928571
331.00000000 183.00000000  16.00000000   0.08040201
332.00000000 115.00000000  57.00000000   0.33139535
333.00000000  99.00000000  41.00000000   0.29285714
334.00000000 146.00000000  44.00000000   0.23157895
335.00000000  92.00000000  14.00000000   0.13207547
336.00000000  94.00000000  31.00000000   0.24800000
337.00000000 133.00000000 -20.00000000  -0.17699115
338.00000000 139.00000000  44.00000000   0.24043716
339.00000000 112.00000000  56.00000000   0.33333333
340.00000000 103.00000000  51.00000000   0.33116883
341.00000000 171.00000000   4.00000000   0.02285714
342.00000000  85.00000000  48.00000000   0.36090226
343.00000000  94.00000000  85.00000000   0.47486034
344.00000000 104.00000000  25.00000000   0.19379845
345.00000000 120.00000000  38.00000000   0.24050633
346.00000000 123.00000000  40.00000000   0.24539877
347.00000000 104.00000000  38.00000000   0.26760563
348.00000000 170.00000000   3.00000000   0.01734104
349.00000000  65.00000000  57.00000000   0.46721311
350.00000000  78.00000000  11.00000000   0.12359551
351.00000000 116.00000000  17.00000000   0.12781955
352.00000000  35.00000000  30.00000000   0.46153846
353.00000000 157.00000000  45.00000000   0.22277228
354.00000000 128.00000000  -6.00000000  -0.04918033
355.00000000 169.00000000  28.00000000   0.14213198
356.00000000 129.00000000  36.00000000   0.21818182
357.00000000 179.00000000  48.00000000   0.21145374
358.00000000  96.00000000  18.00000000   0.15789474
359.00000000 107.00000000   8.00000000   0.06956522
360.00000000 146.00000000  44.00000000   0.23157895
361.00000000 289.00000000  24.00000000   0.07667732
362.00000000 443.00000000  -1.00000000  -0.00226244
363.00000000 373.00000000  -6.00000000  -0.01634877
364.00000000 363.00000000  -2.00000000  -0.00554017
365.00000000 348.00000000 -25.00000000  -0.07739938
366.00000000 324.00000000  -2.00000000  -0.00621118
367.00000000 359.00000000 -62.00000000  -0.20875421
368.00000000 346.00000000   5.00000000   0.01424501
369.00000000 320.00000000  -2.00000000  -0.00628931
370.00000000 358.00000000 -42.00000000  -0.13291139
371.00000000 363.00000000 -23.00000000  -0.06764706
372.00000000 404.00000000  28.00000000   0.06481481
373.00000000 312.00000000 -25.00000000  -0.08710801
374.00000000 388.00000000  18.00000000   0.04433498
375.00000000 299.00000000 -37.00000000  -0.14122137
376.00000000 250.00000000 -48.00000000  -0.23762376
377.00000000 412.00000000 -16.00000000  -0.04040404
378.00000000 356.00000000 -38.00000000  -0.11949686
379.00000000 329.00000000 -42.00000000  -0.14634146
380.00000000 378.00000000  -9.00000000  -0.02439024
381.00000000 337.00000000  -9.00000000  -0.02743902
382.00000000 331.00000000 -47.00000000  -0.16549296
383.00000000 283.00000000 -15.00000000  -0.05597015
384.00000000 272.00000000  -4.00000000  -0.01492537
385.00000000 354.00000000 -18.00000000  -0.05357143
386.00000000 365.00000000 -21.00000000  -0.06104651
387.00000000 404.00000000  14.00000000   0.03349282
388.00000000 391.00000000  18.00000000   0.04400978
389.00000000 336.00000000 -37.00000000  -0.12374582
390.00000000 345.00000000 -46.00000000  -0.15384615
391.00000000 239.00000000 -24.00000000  -0.11162791
392.00000000 148.00000000 -36.00000000  -0.32142857
393.00000000 271.00000000 -32.00000000  -0.13389121
394.00000000 173.00000000 -63.00000000  -0.57272727
395.00000000 177.00000000 -61.00000000  -0.52586207
396.00000000 248.00000000 -24.00000000  -0.10714286
397.00000000 189.00000000 -54.00000000  -0.40000000
398.00000000 220.00000000 -24.00000000  -0.12244898
399.00000000 182.00000000 -35.00000000  -0.23809524
400.00000000 194.00000000 -31.00000000  -0.19018405
401.00000000 221.00000000  -3.00000000  -0.01376147
402.00000000 162.00000000 -32.00000000  -0.24615385
403.00000000 191.00000000   4.00000000   0.02051282
404.00000000 229.00000000 -29.00000000  -0.14500000
405.00000000  83.00000000 -26.00000000  -0.45614035
406.00000000 102.00000000 -67.00000000  -1.91428571
407.00000000 116.00000000 -33.00000000  -0.39759036
408.00000000 168.00000000  13.00000000   0.07182320
409.00000000 241.00000000  -1.00000000  -0.00416667
410.00000000 251.00000000 -27.00000000  -0.12053571
411.00000000 226.00000000  -4.00000000  -0.01801802
412.00000000 309.00000000   3.00000000   0.00961538
413.00000000 320.00000000   3.00000000   0.00928793
414.00000000 277.00000000 -18.00000000  -0.06949807
415.00000000 237.00000000 -26.00000000  -0.12322275
416.00000000 269.00000000  15.00000000   0.05281690
417.00000000 242.00000000 -32.00000000  -0.15238095
418.00000000 197.00000000 -32.00000000  -0.19393939
419.00000000 206.00000000 -53.00000000  -0.34640523
420.00000000 172.00000000 -33.00000000  -0.23741007
421.00000000 149.00000000 -48.00000000  -0.47524752
422.00000000 125.00000000 -34.00000000  -0.37362637
423.00000000 205.00000000 -28.00000000  -0.15819209
424.00000000 314.00000000   6.00000000   0.01875000
425.00000000 212.00000000 -11.00000000  -0.05472637
426.00000000 342.00000000  -8.00000000  -0.02395210
427.00000000 260.00000000 -44.00000000  -0.20370370
428.00000000 276.00000000  31.00000000   0.10097720
429.00000000 232.00000000 -64.00000000  -0.38095238
430.00000000 304.00000000 -26.00000000  -0.09352518
431.00000000 251.00000000 -20.00000000  -0.08658009
432.00000000 322.00000000 -44.00000000  -0.15827338
433.00000000 257.00000000 -54.00000000  -0.26600985
434.00000000 160.00000000 -53.00000000  -0.49532710
435.00000000 283.00000000 -37.00000000  -0.15040650
436.00000000 238.00000000  -5.00000000  -0.02145923
437.00000000 231.00000000 -19.00000000  -0.08962264
438.00000000 286.00000000  -8.00000000  -0.02877698
439.00000000 135.00000000 -31.00000000  -0.29807692
440.00000000 142.00000000 -14.00000000  -0.10937500
441.00000000 154.00000000 -35.00000000  -0.29411765
442.00000000 234.00000000 -39.00000000  -0.20000000
443.00000000  73.00000000 -57.00000000  -3.56250000
444.00000000 153.00000000 -33.00000000  -0.27500000
445.00000000 109.00000000  -9.00000000  -0.09000000
446.00000000 154.00000000 -48.00000000  -0.45283019
447.00000000 143.00000000 -34.00000000  -0.31192661
448.00000000 171.00000000  14.00000000   0.07567568
449.00000000 123.00000000 -45.00000000  -0.57692308
450.00000000 100.00000000 -54.00000000  -1.17391304
451.00000000 130.00000000 -50.00000000  -0.62500000
452.00000000 101.00000000 -24.00000000  -0.31168831
453.00000000 206.00000000 -57.00000000  -0.38255034
454.00000000 253.00000000 -49.00000000  -0.24019608
455.00000000 329.00000000   7.00000000   0.02083333
456.00000000 225.00000000 -32.00000000  -0.16580311
457.00000000 243.00000000  -5.00000000  -0.02100840
458.00000000 224.00000000 -29.00000000  -0.14871795
459.00000000 290.00000000 -47.00000000  -0.19341564
460.00000000 312.00000000 -39.00000000  -0.14285714
461.00000000 294.00000000 -53.00000000  -0.21991701
462.00000000 221.00000000   0.00000000   0.00000000
463.00000000 267.00000000 -42.00000000  -0.18666667
464.00000000 124.00000000 -41.00000000  -0.49397590
465.00000000 182.00000000 -26.00000000  -0.16666667
466.00000000 127.00000000 -30.00000000  -0.30927835
467.00000000 154.00000000 -45.00000000  -0.41284404
468.00000000 290.00000000 -28.00000000  -0.10687023
469.00000000 242.00000000   4.00000000   0.01626016
470.00000000 220.00000000 -24.00000000  -0.12244898
471.00000000 150.00000000 -36.00000000  -0.31578947
472.00000000 111.00000000 -40.00000000  -0.56338028
473.00000000 133.00000000 -23.00000000  -0.20909091
474.00000000 286.00000000 -26.00000000  -0.10000000
475.00000000 341.00000000 -23.00000000  -0.07232704
476.00000000 281.00000000  -2.00000000  -0.00716846
477.00000000 245.00000000 -49.00000000  -0.25000000
478.00000000 341.00000000 -35.00000000  -0.11437908
479.00000000 238.00000000 -15.00000000  -0.06726457
480.00000000 254.00000000 -32.00000000  -0.14414414
481.00000000 251.00000000 -29.00000000  -0.13063063
482.00000000 327.00000000 -64.00000000  -0.24334601
483.00000000 170.00000000 -77.00000000  -0.82795699
484.00000000 201.00000000 -67.00000000  -0.50000000
485.00000000 132.00000000 -35.00000000  -0.36082474
486.00000000 176.00000000 -10.00000000  -0.06024096
487.00000000 181.00000000 -24.00000000  -0.15286624
488.00000000 142.00000000 -74.00000000  -1.08823529
489.00000000 179.00000000 -48.00000000  -0.36641221
490.00000000 234.00000000 -41.00000000  -0.21243523
491.00000000 144.00000000 -38.00000000  -0.35849057
492.00000000 118.00000000 -45.00000000  -0.61643836
493.00000000  74.00000000 -33.00000000  -0.80487805
494.00000000 100.00000000 -21.00000000  -0.26582278
495.00000000 163.00000000 -31.00000000  -0.23484848
496.00000000 133.00000000 -24.00000000  -0.22018349
497.00000000  80.00000000 -33.00000000  -0.70212766
498.00000000 105.00000000 -45.00000000  -0.75000000
499.00000000 183.00000000   3.00000000   0.01612903
500.00000000 202.00000000 -34.00000000  -0.20238095
