# Supplementary material for: Ubiquitin transfer by a RING E3 ligase occurs from a closed E2~ubiquitin conformation
Source: Nat Commun. 2020 Jun 5;11:2846. doi: 10.1038/s41467-020-16666-y (PMC7275055; doi:10.1038/s41467-020-16666-y)
Supplement: Supplementary file 4 — Source Data [file 41467_2020_16666_MOESM4_ESM.zip › Source_Data/Figures/Figure_5/Figure_5a/ASCII_NoRNF4/16_328with_fret.dat]

 30.00000000 118.00000000 392.00000000   0.76862745
 31.00000000 179.00000000 458.00000000   0.71899529
 32.00000000 130.00000000 481.00000000   0.78723404
 33.00000000 104.00000000 472.00000000   0.81944444
 34.00000000  84.00000000 432.00000000   0.83720930
 35.00000000 100.00000000 479.00000000   0.82728843
 36.00000000 183.00000000 385.00000000   0.67781690
 37.00000000 136.00000000 503.00000000   0.78716745
 38.00000000 179.00000000 406.00000000   0.69401709
 39.00000000 141.00000000 486.00000000   0.77511962
 40.00000000 232.00000000 430.00000000   0.64954683
 41.00000000 169.00000000 395.00000000   0.70035461
 42.00000000 163.00000000 435.00000000   0.72742475
 43.00000000 182.00000000 390.00000000   0.68181818
 44.00000000 176.00000000 441.00000000   0.71474878
 45.00000000 112.00000000 431.00000000   0.79373849
 46.00000000 119.00000000 424.00000000   0.78084715
 47.00000000 177.00000000 349.00000000   0.66349810
 48.00000000 215.00000000 499.00000000   0.69887955
 49.00000000 127.00000000 365.00000000   0.74186992
 50.00000000 148.00000000 379.00000000   0.71916509
 51.00000000 167.00000000 430.00000000   0.72026801
 52.00000000 142.00000000 404.00000000   0.73992674
 53.00000000 112.00000000 514.00000000   0.82108626
 54.00000000 119.00000000 425.00000000   0.78125000
 55.00000000 146.00000000 511.00000000   0.77777778
 56.00000000 186.00000000 455.00000000   0.70982839
 57.00000000 121.00000000 488.00000000   0.80131363
 58.00000000  97.00000000 426.00000000   0.81453155
 59.00000000 202.00000000 287.00000000   0.58691207
 60.00000000 140.00000000 485.00000000   0.77600000
 61.00000000 118.00000000 340.00000000   0.74235808
 62.00000000 136.00000000 409.00000000   0.75045872
 63.00000000  77.00000000 469.00000000   0.85897436
 64.00000000 176.00000000 392.00000000   0.69014085
 65.00000000 111.00000000 385.00000000   0.77620968
 66.00000000 139.00000000 409.00000000   0.74635036
 67.00000000 135.00000000 422.00000000   0.75763016
 68.00000000  79.00000000 426.00000000   0.84356436
 69.00000000  70.00000000 379.00000000   0.84409800
 70.00000000  48.00000000 545.00000000   0.91905565
 71.00000000 132.00000000 368.00000000   0.73600000
 72.00000000 152.00000000 441.00000000   0.74367622
 73.00000000 134.00000000 428.00000000   0.76156584
 74.00000000 148.00000000 411.00000000   0.73524150
 75.00000000 134.00000000 431.00000000   0.76283186
 76.00000000 130.00000000 463.00000000   0.78077572
 77.00000000  91.00000000 422.00000000   0.82261209
 78.00000000 131.00000000 383.00000000   0.74513619
 79.00000000  97.00000000 426.00000000   0.81453155
 80.00000000 127.00000000 356.00000000   0.73706004
 81.00000000 206.00000000 341.00000000   0.62340037
 82.00000000 105.00000000 435.00000000   0.80555556
 83.00000000 115.00000000 412.00000000   0.78178368
 84.00000000 170.00000000 448.00000000   0.72491909
 85.00000000 105.00000000 398.00000000   0.79125249
 86.00000000 127.00000000 439.00000000   0.77561837
 87.00000000 196.00000000 438.00000000   0.69085174
 88.00000000 171.00000000 415.00000000   0.70819113
 89.00000000 112.00000000 509.00000000   0.81964573
 90.00000000 203.00000000 450.00000000   0.68912711
 91.00000000 233.00000000 481.00000000   0.67366947
 92.00000000 126.00000000 455.00000000   0.78313253
 93.00000000 219.00000000 404.00000000   0.64847512
 94.00000000 174.00000000 545.00000000   0.75799722
 95.00000000 207.00000000 407.00000000   0.66286645
 96.00000000 156.00000000 408.00000000   0.72340426
 97.00000000 115.00000000 457.00000000   0.79895105
 98.00000000 159.00000000 458.00000000   0.74230146
 99.00000000 179.00000000 421.00000000   0.70166667
100.00000000 163.00000000 429.00000000   0.72466216
101.00000000 121.00000000 399.00000000   0.76730769
102.00000000 185.00000000 422.00000000   0.69522241
103.00000000 121.00000000 383.00000000   0.75992063
104.00000000 175.00000000 543.00000000   0.75626741
105.00000000 177.00000000 467.00000000   0.72515528
106.00000000 135.00000000 474.00000000   0.77832512
107.00000000 142.00000000 412.00000000   0.74368231
108.00000000 176.00000000 407.00000000   0.69811321
109.00000000 167.00000000 318.00000000   0.65567010
110.00000000 146.00000000 428.00000000   0.74564460
111.00000000 147.00000000 510.00000000   0.77625571
112.00000000 161.00000000 417.00000000   0.72145329
113.00000000 123.00000000 417.00000000   0.77222222
114.00000000 169.00000000 332.00000000   0.66267465
115.00000000 183.00000000 423.00000000   0.69801980
116.00000000 134.00000000 331.00000000   0.71182796
117.00000000 149.00000000 392.00000000   0.72458410
118.00000000 122.00000000 456.00000000   0.78892734
119.00000000 157.00000000 354.00000000   0.69275930
120.00000000 121.00000000 357.00000000   0.74686192
121.00000000 149.00000000 414.00000000   0.73534636
122.00000000 178.00000000 454.00000000   0.71835443
123.00000000  97.00000000 407.00000000   0.80753968
124.00000000  91.00000000 466.00000000   0.83662478
125.00000000 145.00000000 411.00000000   0.73920863
126.00000000 142.00000000 325.00000000   0.69593148
127.00000000 108.00000000 303.00000000   0.73722628
128.00000000 116.00000000 381.00000000   0.76659960
129.00000000 129.00000000 422.00000000   0.76588022
130.00000000  96.00000000 331.00000000   0.77517564
131.00000000 136.00000000 403.00000000   0.74768089
132.00000000 161.00000000 300.00000000   0.65075922
133.00000000 182.00000000 353.00000000   0.65981308
134.00000000 141.00000000 337.00000000   0.70502092
135.00000000 134.00000000 462.00000000   0.77516779
136.00000000 114.00000000 379.00000000   0.76876268
137.00000000 130.00000000 308.00000000   0.70319635
138.00000000 164.00000000 349.00000000   0.68031189
139.00000000 136.00000000 366.00000000   0.72908367
140.00000000 200.00000000 295.00000000   0.59595960
141.00000000 142.00000000 385.00000000   0.73055028
142.00000000 233.00000000 491.00000000   0.67817680
143.00000000 136.00000000 372.00000000   0.73228346
144.00000000 170.00000000 321.00000000   0.65376782
145.00000000 173.00000000 385.00000000   0.68996416
146.00000000 174.00000000 350.00000000   0.66793893
147.00000000 133.00000000 400.00000000   0.75046904
148.00000000 159.00000000 409.00000000   0.72007042
149.00000000 152.00000000 428.00000000   0.73793103
150.00000000 118.00000000 369.00000000   0.75770021
151.00000000 132.00000000 312.00000000   0.70270270
152.00000000 174.00000000 423.00000000   0.70854271
153.00000000 172.00000000 419.00000000   0.70896785
154.00000000 127.00000000 343.00000000   0.72978723
155.00000000 123.00000000 419.00000000   0.77306273
156.00000000 153.00000000 393.00000000   0.71978022
157.00000000  98.00000000 370.00000000   0.79059829
158.00000000 200.00000000 433.00000000   0.68404423
159.00000000 203.00000000 369.00000000   0.64510490
160.00000000 104.00000000 416.00000000   0.80000000
161.00000000 168.00000000 411.00000000   0.70984456
162.00000000 113.00000000 371.00000000   0.76652893
163.00000000 146.00000000 434.00000000   0.74827586
164.00000000 181.00000000 417.00000000   0.69732441
165.00000000 147.00000000 339.00000000   0.69753086
166.00000000 195.00000000 320.00000000   0.62135922
167.00000000 199.00000000 354.00000000   0.64014467
168.00000000 124.00000000 394.00000000   0.76061776
169.00000000 215.00000000 358.00000000   0.62478185
170.00000000 157.00000000 365.00000000   0.69923372
171.00000000  98.00000000 349.00000000   0.78076063
172.00000000 178.00000000 374.00000000   0.67753623
173.00000000 207.00000000 442.00000000   0.68104777
174.00000000 246.00000000 392.00000000   0.61442006
175.00000000 138.00000000 264.00000000   0.65671642
176.00000000 141.00000000 385.00000000   0.73193916
177.00000000 191.00000000 336.00000000   0.63757116
178.00000000 144.00000000 405.00000000   0.73770492
179.00000000 175.00000000 412.00000000   0.70187394
180.00000000 213.00000000 440.00000000   0.67381317
181.00000000 148.00000000 316.00000000   0.68103448
182.00000000 172.00000000 368.00000000   0.68148148
183.00000000 190.00000000 357.00000000   0.65265082
184.00000000 175.00000000 493.00000000   0.73802395
185.00000000 124.00000000 290.00000000   0.70048309
186.00000000 118.00000000 312.00000000   0.72558140
187.00000000 193.00000000 366.00000000   0.65474061
188.00000000 157.00000000 356.00000000   0.69395712
189.00000000 115.00000000 393.00000000   0.77362205
190.00000000 144.00000000 394.00000000   0.73234201
191.00000000 108.00000000 416.00000000   0.79389313
192.00000000 151.00000000 334.00000000   0.68865979
193.00000000 122.00000000 380.00000000   0.75697211
194.00000000 127.00000000 320.00000000   0.71588367
195.00000000 138.00000000 319.00000000   0.69803063
196.00000000  98.00000000 421.00000000   0.81117534
197.00000000 131.00000000 375.00000000   0.74110672
198.00000000 132.00000000 363.00000000   0.73333333
199.00000000  34.00000000 325.00000000   0.90529248
200.00000000  76.00000000 307.00000000   0.80156658
201.00000000 111.00000000 327.00000000   0.74657534
202.00000000 153.00000000 352.00000000   0.69702970
203.00000000 102.00000000 363.00000000   0.78064516
204.00000000 125.00000000 380.00000000   0.75247525
205.00000000 122.00000000 368.00000000   0.75102041
206.00000000 105.00000000 406.00000000   0.79452055
207.00000000 103.00000000 370.00000000   0.78224101
208.00000000 168.00000000 319.00000000   0.65503080
209.00000000 104.00000000 390.00000000   0.78947368
210.00000000  68.00000000 418.00000000   0.86008230
211.00000000 100.00000000 450.00000000   0.81818182
212.00000000 150.00000000 463.00000000   0.75530179
213.00000000 118.00000000 318.00000000   0.72935780
214.00000000  61.00000000 354.00000000   0.85301205
215.00000000 129.00000000 396.00000000   0.75428571
216.00000000 164.00000000 466.00000000   0.73968254
217.00000000 161.00000000 365.00000000   0.69391635
218.00000000 115.00000000 354.00000000   0.75479744
219.00000000 139.00000000 414.00000000   0.74864376
220.00000000 147.00000000 452.00000000   0.75459098
221.00000000  74.00000000 511.00000000   0.87350427
222.00000000 139.00000000 356.00000000   0.71919192
223.00000000 141.00000000 474.00000000   0.77073171
224.00000000 100.00000000 359.00000000   0.78213508
225.00000000 120.00000000 341.00000000   0.73969631
226.00000000 125.00000000 314.00000000   0.71526196
227.00000000 102.00000000 481.00000000   0.82504288
228.00000000 231.00000000 359.00000000   0.60847458
229.00000000 159.00000000 379.00000000   0.70446097
230.00000000 182.00000000 437.00000000   0.70597738
231.00000000 104.00000000 355.00000000   0.77342048
232.00000000 140.00000000 418.00000000   0.74910394
233.00000000 103.00000000 438.00000000   0.80961183
234.00000000 119.00000000 420.00000000   0.77922078
235.00000000 108.00000000 340.00000000   0.75892857
236.00000000 111.00000000 416.00000000   0.78937381
237.00000000 110.00000000 419.00000000   0.79206049
238.00000000 101.00000000 444.00000000   0.81467890
239.00000000 162.00000000 476.00000000   0.74608150
240.00000000 155.00000000 394.00000000   0.71766849
241.00000000 121.00000000 330.00000000   0.73170732
242.00000000 138.00000000 350.00000000   0.71721311
243.00000000 106.00000000 357.00000000   0.77105832
244.00000000 146.00000000 399.00000000   0.73211009
245.00000000 135.00000000 472.00000000   0.77759473
246.00000000 123.00000000 410.00000000   0.76923077
247.00000000 122.00000000 375.00000000   0.75452716
248.00000000  54.00000000 316.00000000   0.85405405
249.00000000 156.00000000 399.00000000   0.71891892
250.00000000 129.00000000 424.00000000   0.76672694
251.00000000 124.00000000 410.00000000   0.76779026
252.00000000 124.00000000 336.00000000   0.73043478
253.00000000  85.00000000 346.00000000   0.80278422
254.00000000 143.00000000 335.00000000   0.70083682
255.00000000 124.00000000 376.00000000   0.75200000
256.00000000  90.00000000 428.00000000   0.82625483
257.00000000 175.00000000 373.00000000   0.68065693
258.00000000 166.00000000 375.00000000   0.69316081
259.00000000  80.00000000 404.00000000   0.83471074
260.00000000 207.00000000 343.00000000   0.62363636
261.00000000 145.00000000 384.00000000   0.72589792
262.00000000 213.00000000 349.00000000   0.62099644
263.00000000 119.00000000 254.00000000   0.68096515
264.00000000 176.00000000 342.00000000   0.66023166
265.00000000 245.00000000 335.00000000   0.57758621
266.00000000 121.00000000 379.00000000   0.75800000
267.00000000 188.00000000 380.00000000   0.66901408
268.00000000 129.00000000 304.00000000   0.70207852
269.00000000 138.00000000 462.00000000   0.77000000
270.00000000 121.00000000 346.00000000   0.74089936
271.00000000 120.00000000 357.00000000   0.74842767
272.00000000 170.00000000 309.00000000   0.64509395
273.00000000 128.00000000 355.00000000   0.73498965
274.00000000  96.00000000 272.00000000   0.73913043
275.00000000 152.00000000 445.00000000   0.74539363
276.00000000  94.00000000 354.00000000   0.79017857
277.00000000  93.00000000 381.00000000   0.80379747
278.00000000 171.00000000 382.00000000   0.69077758
279.00000000 162.00000000 379.00000000   0.70055453
280.00000000 160.00000000 410.00000000   0.71929825
281.00000000 122.00000000 372.00000000   0.75303644
282.00000000 166.00000000 386.00000000   0.69927536
283.00000000 182.00000000 411.00000000   0.69308600
284.00000000 187.00000000 354.00000000   0.65434381
285.00000000 159.00000000 349.00000000   0.68700787
286.00000000 162.00000000 381.00000000   0.70165746
287.00000000  86.00000000 358.00000000   0.80630631
288.00000000 151.00000000 324.00000000   0.68210526
289.00000000  59.00000000 391.00000000   0.86888889
290.00000000 102.00000000 364.00000000   0.78111588
291.00000000  90.00000000 317.00000000   0.77886978
292.00000000 189.00000000 354.00000000   0.65193370
293.00000000  67.00000000 203.00000000   0.75185185
294.00000000 126.00000000 277.00000000   0.68734491
295.00000000  71.00000000 183.00000000   0.72047244
296.00000000  68.00000000 138.00000000   0.66990291
297.00000000 125.00000000 177.00000000   0.58609272
298.00000000  66.00000000 281.00000000   0.80979827
299.00000000  42.00000000 127.00000000   0.75147929
300.00000000  49.00000000 152.00000000   0.75621891
301.00000000  68.00000000 149.00000000   0.68663594
302.00000000  68.00000000 196.00000000   0.74242424
303.00000000  67.00000000 175.00000000   0.72314050
304.00000000  98.00000000 172.00000000   0.63703704
305.00000000  63.00000000 214.00000000   0.77256318
306.00000000 125.00000000 200.00000000   0.61538462
307.00000000 100.00000000 116.00000000   0.53703704
308.00000000  71.00000000 249.00000000   0.77812500
309.00000000  47.00000000 175.00000000   0.78828829
310.00000000 132.00000000 203.00000000   0.60597015
311.00000000  77.00000000 150.00000000   0.66079295
312.00000000  16.00000000 185.00000000   0.92039801
313.00000000 105.00000000 196.00000000   0.65116279
314.00000000 129.00000000 227.00000000   0.63764045
315.00000000 107.00000000 199.00000000   0.65032680
316.00000000  82.00000000 172.00000000   0.67716535
317.00000000 195.00000000 223.00000000   0.53349282
318.00000000  87.00000000 155.00000000   0.64049587
319.00000000 111.00000000 236.00000000   0.68011527
320.00000000  23.00000000 185.00000000   0.88942308
321.00000000  70.00000000 233.00000000   0.76897690
322.00000000  55.00000000 226.00000000   0.80427046
323.00000000  81.00000000 191.00000000   0.70220588
324.00000000  42.00000000 174.00000000   0.80555556
325.00000000  79.00000000 224.00000000   0.73927393
326.00000000 129.00000000 219.00000000   0.62931034
327.00000000 115.00000000 127.00000000   0.52479339
328.00000000  57.00000000 255.00000000   0.81730769
329.00000000  93.00000000 119.00000000   0.56132075
330.00000000  44.00000000 169.00000000   0.79342723
331.00000000  78.00000000 204.00000000   0.72340426
332.00000000 103.00000000 188.00000000   0.64604811
333.00000000  60.00000000 215.00000000   0.78181818
334.00000000  85.00000000 238.00000000   0.73684211
335.00000000  35.00000000 184.00000000   0.84018265
336.00000000  98.00000000 120.00000000   0.55045872
337.00000000 122.00000000 167.00000000   0.57785467
338.00000000 141.00000000 242.00000000   0.63185379
339.00000000 138.00000000 342.00000000   0.71250000
340.00000000  70.00000000 383.00000000   0.84547461
341.00000000 142.00000000 331.00000000   0.69978858
342.00000000  93.00000000 304.00000000   0.76574307
343.00000000 110.00000000 379.00000000   0.77505112
344.00000000 109.00000000 379.00000000   0.77663934
345.00000000  91.00000000 343.00000000   0.79032258
346.00000000 154.00000000 301.00000000   0.66153846
347.00000000 191.00000000 345.00000000   0.64365672
348.00000000  61.00000000 301.00000000   0.83149171
349.00000000  80.00000000 407.00000000   0.83572895
350.00000000  38.00000000 302.00000000   0.88823529
351.00000000 110.00000000 371.00000000   0.77130977
352.00000000  62.00000000 321.00000000   0.83812010
353.00000000 210.00000000 304.00000000   0.59143969
354.00000000 135.00000000 299.00000000   0.68894009
355.00000000 208.00000000 310.00000000   0.59845560
356.00000000 112.00000000 389.00000000   0.77644711
357.00000000  83.00000000 330.00000000   0.79903148
358.00000000 147.00000000 386.00000000   0.72420263
359.00000000  95.00000000 251.00000000   0.72543353
360.00000000 124.00000000 282.00000000   0.69458128
361.00000000 139.00000000 353.00000000   0.71747967
362.00000000 117.00000000 331.00000000   0.73883929
363.00000000  84.00000000 345.00000000   0.80419580
364.00000000  90.00000000 359.00000000   0.79955457
365.00000000 115.00000000 341.00000000   0.74780702
366.00000000 150.00000000 343.00000000   0.69574037
367.00000000  91.00000000 359.00000000   0.79777778
368.00000000 142.00000000 364.00000000   0.71936759
369.00000000  74.00000000 270.00000000   0.78488372
370.00000000  88.00000000 316.00000000   0.78217822
371.00000000 174.00000000 379.00000000   0.68535262
372.00000000  96.00000000 324.00000000   0.77142857
373.00000000 101.00000000 426.00000000   0.80834915
374.00000000 108.00000000 353.00000000   0.76572668
375.00000000 102.00000000 340.00000000   0.76923077
376.00000000  62.00000000 309.00000000   0.83288410
377.00000000 143.00000000 348.00000000   0.70875764
378.00000000  68.00000000 291.00000000   0.81058496
379.00000000 144.00000000 277.00000000   0.65795724
380.00000000  83.00000000 379.00000000   0.82034632
381.00000000  66.00000000 320.00000000   0.82901554
382.00000000 132.00000000 295.00000000   0.69086651
383.00000000  72.00000000 302.00000000   0.80748663
384.00000000  68.00000000 297.00000000   0.81369863
385.00000000  94.00000000 389.00000000   0.80538302
386.00000000 115.00000000 353.00000000   0.75427350
387.00000000 123.00000000 362.00000000   0.74639175
388.00000000 134.00000000 318.00000000   0.70353982
389.00000000 123.00000000 378.00000000   0.75449102
390.00000000 120.00000000 383.00000000   0.76143141
391.00000000  60.00000000 283.00000000   0.82507289
392.00000000  70.00000000 426.00000000   0.85887097
393.00000000  79.00000000 368.00000000   0.82326622
394.00000000 131.00000000 321.00000000   0.71017699
395.00000000  78.00000000 346.00000000   0.81603774
396.00000000 113.00000000 385.00000000   0.77309237
397.00000000 107.00000000 330.00000000   0.75514874
398.00000000 129.00000000 348.00000000   0.72955975
399.00000000 151.00000000 299.00000000   0.66444444
400.00000000 138.00000000 365.00000000   0.72564612
401.00000000 132.00000000 483.00000000   0.78536585
402.00000000 163.00000000 349.00000000   0.68164063
403.00000000 111.00000000 378.00000000   0.77300613
404.00000000 119.00000000 312.00000000   0.72389791
405.00000000 141.00000000 401.00000000   0.73985240
406.00000000 109.00000000 407.00000000   0.78875969
407.00000000 103.00000000 367.00000000   0.78085106
408.00000000 181.00000000 285.00000000   0.61158798
409.00000000  76.00000000 380.00000000   0.83333333
410.00000000 166.00000000 326.00000000   0.66260163
411.00000000 115.00000000 333.00000000   0.74330357
412.00000000 104.00000000 289.00000000   0.73536896
413.00000000 121.00000000 376.00000000   0.75653924
414.00000000 111.00000000 239.00000000   0.68285714
415.00000000  93.00000000 311.00000000   0.76980198
416.00000000 110.00000000 338.00000000   0.75446429
417.00000000 108.00000000 363.00000000   0.77070064
418.00000000 110.00000000 396.00000000   0.78260870
419.00000000  76.00000000 363.00000000   0.82687927
420.00000000 125.00000000 399.00000000   0.76145038
421.00000000 116.00000000 320.00000000   0.73394495
422.00000000 137.00000000 328.00000000   0.70537634
423.00000000 159.00000000 372.00000000   0.70056497
424.00000000  95.00000000 303.00000000   0.76130653
425.00000000 111.00000000 422.00000000   0.79174484
426.00000000  86.00000000 394.00000000   0.82083333
427.00000000 102.00000000 433.00000000   0.80934579
428.00000000  74.00000000 243.00000000   0.76656151
429.00000000 112.00000000 358.00000000   0.76170213
430.00000000 145.00000000 377.00000000   0.72222222
431.00000000  77.00000000 283.00000000   0.78611111
432.00000000 139.00000000 344.00000000   0.71221532
433.00000000 139.00000000 355.00000000   0.71862348
434.00000000 172.00000000 357.00000000   0.67485822
435.00000000  70.00000000 284.00000000   0.80225989
436.00000000  81.00000000 247.00000000   0.75304878
437.00000000 101.00000000 368.00000000   0.78464819
438.00000000 132.00000000 354.00000000   0.72839506
439.00000000  77.00000000 282.00000000   0.78551532
440.00000000 153.00000000 454.00000000   0.74794069
441.00000000 116.00000000 351.00000000   0.75160600
442.00000000 131.00000000 351.00000000   0.72821577
443.00000000 189.00000000 345.00000000   0.64606742
444.00000000 122.00000000 394.00000000   0.76356589
445.00000000 158.00000000 455.00000000   0.74225122
446.00000000 115.00000000 377.00000000   0.76626016
447.00000000 173.00000000 434.00000000   0.71499176
448.00000000  89.00000000 414.00000000   0.82306163
449.00000000 125.00000000 392.00000000   0.75822050
450.00000000  72.00000000 321.00000000   0.81679389
451.00000000 108.00000000 353.00000000   0.76572668
452.00000000 160.00000000 317.00000000   0.66457023
453.00000000 146.00000000 355.00000000   0.70858283
454.00000000 117.00000000 355.00000000   0.75211864
455.00000000 218.00000000 344.00000000   0.61209964
456.00000000 389.00000000 176.00000000   0.31150442
457.00000000 430.00000000 263.00000000   0.37950938
458.00000000 388.00000000 111.00000000   0.22244489
459.00000000 495.00000000 206.00000000   0.29386591
460.00000000 379.00000000 182.00000000   0.32442068
461.00000000 509.00000000 205.00000000   0.28711485
462.00000000 476.00000000 188.00000000   0.28313253
463.00000000 476.00000000 157.00000000   0.24802528
464.00000000 404.00000000 246.00000000   0.37846154
465.00000000 463.00000000 306.00000000   0.39791938
466.00000000 395.00000000 173.00000000   0.30457746
467.00000000 406.00000000 174.00000000   0.30000000
468.00000000 459.00000000 133.00000000   0.22466216
469.00000000 381.00000000 239.00000000   0.38548387
470.00000000 450.00000000 170.00000000   0.27419355
471.00000000 407.00000000 141.00000000   0.25729927
472.00000000 496.00000000 177.00000000   0.26300149
473.00000000 515.00000000 159.00000000   0.23590504
474.00000000 464.00000000 166.00000000   0.26349206
475.00000000 366.00000000 186.00000000   0.33695652
476.00000000 413.00000000 229.00000000   0.35669782
477.00000000 443.00000000 184.00000000   0.29346093
478.00000000 428.00000000 237.00000000   0.35639098
479.00000000 376.00000000 266.00000000   0.41433022
480.00000000 410.00000000 207.00000000   0.33549433
481.00000000 440.00000000 140.00000000   0.24137931
482.00000000 603.00000000 222.00000000   0.26909091
483.00000000 342.00000000 157.00000000   0.31462926
484.00000000 402.00000000 212.00000000   0.34527687
485.00000000 422.00000000 150.00000000   0.26223776
486.00000000 425.00000000 150.00000000   0.26086957
487.00000000 557.00000000 170.00000000   0.23383769
488.00000000 471.00000000 167.00000000   0.26175549
489.00000000 391.00000000 223.00000000   0.36319218
490.00000000 435.00000000 201.00000000   0.31603774
491.00000000 479.00000000 199.00000000   0.29351032
492.00000000 450.00000000 194.00000000   0.30124224
493.00000000 453.00000000 191.00000000   0.29658385
494.00000000 405.00000000 249.00000000   0.38073394
495.00000000 392.00000000 188.00000000   0.32413793
496.00000000 347.00000000 190.00000000   0.35381750
497.00000000 539.00000000 231.00000000   0.30000000
498.00000000 444.00000000 162.00000000   0.26732673
499.00000000 458.00000000 180.00000000   0.28213166
500.00000000 415.00000000 173.00000000   0.29421769
