# Supplementary material for: Ubiquitin transfer by a RING E3 ligase occurs from a closed E2~ubiquitin conformation
Source: Nat Commun. 2020 Jun 5;11:2846. doi: 10.1038/s41467-020-16666-y (PMC7275055; doi:10.1038/s41467-020-16666-y)
Supplement: Supplementary file 4 — Source Data [file 41467_2020_16666_MOESM4_ESM.zip › Source_Data/Figures/Figure_5/Figure_5a/ASCII_NoRNF4/16_330with_fret.dat]

 30.00000000 130.00000000 119.00000000   0.47791165
 31.00000000  68.00000000  97.00000000   0.58787879
 32.00000000 148.00000000  79.00000000   0.34801762
 33.00000000  78.00000000  86.00000000   0.52439024
 34.00000000 110.00000000 102.00000000   0.48113208
 35.00000000  96.00000000  54.00000000   0.36000000
 36.00000000  83.00000000  67.00000000   0.44666667
 37.00000000 135.00000000  60.00000000   0.30769231
 38.00000000 134.00000000  51.00000000   0.27567568
 39.00000000  72.00000000 112.00000000   0.60869565
 40.00000000  97.00000000  66.00000000   0.40490798
 41.00000000  44.00000000  20.00000000   0.31250000
 42.00000000 118.00000000  52.00000000   0.30588235
 43.00000000  56.00000000 112.00000000   0.66666667
 44.00000000 122.00000000  82.00000000   0.40196078
 45.00000000 128.00000000  89.00000000   0.41013825
 46.00000000  72.00000000  85.00000000   0.54140127
 47.00000000  61.00000000  64.00000000   0.51200000
 48.00000000  50.00000000  52.00000000   0.50980392
 49.00000000 108.00000000  57.00000000   0.34545455
 50.00000000  99.00000000  97.00000000   0.49489796
 51.00000000 116.00000000  48.00000000   0.29268293
 52.00000000 193.00000000  71.00000000   0.26893939
 53.00000000  60.00000000  59.00000000   0.49579832
 54.00000000 124.00000000 104.00000000   0.45614035
 55.00000000  68.00000000  48.00000000   0.41379310
 56.00000000 107.00000000  59.00000000   0.35542169
 57.00000000 135.00000000 110.00000000   0.44897959
 58.00000000 100.00000000  74.00000000   0.42528736
 59.00000000  48.00000000  84.00000000   0.63636364
 60.00000000  67.00000000  97.00000000   0.59146341
 61.00000000  84.00000000  77.00000000   0.47826087
 62.00000000 101.00000000  76.00000000   0.42937853
 63.00000000 120.00000000  33.00000000   0.21568627
 64.00000000 117.00000000 116.00000000   0.49785408
 65.00000000  70.00000000  67.00000000   0.48905109
 66.00000000 128.00000000  55.00000000   0.30054645
 67.00000000 130.00000000 122.00000000   0.48412698
 68.00000000  78.00000000  12.00000000   0.13333333
 69.00000000  63.00000000 106.00000000   0.62721893
 70.00000000  91.00000000  96.00000000   0.51336898
 71.00000000  60.00000000 135.00000000   0.69230769
 72.00000000  72.00000000  82.00000000   0.53246753
 73.00000000 103.00000000 120.00000000   0.53811659
 74.00000000  93.00000000 163.00000000   0.63671875
 75.00000000  96.00000000  66.00000000   0.40740741
 76.00000000 128.00000000  52.00000000   0.28888889
 77.00000000  93.00000000  84.00000000   0.47457627
 78.00000000 139.00000000 107.00000000   0.43495935
 79.00000000  98.00000000 106.00000000   0.51960784
 80.00000000 159.00000000  83.00000000   0.34297521
 81.00000000 161.00000000  97.00000000   0.37596899
 82.00000000 157.00000000 122.00000000   0.43727599
 83.00000000  85.00000000  52.00000000   0.37956204
 84.00000000 147.00000000  97.00000000   0.39754098
 85.00000000 143.00000000  41.00000000   0.22282609
 86.00000000 216.00000000 125.00000000   0.36656891
 87.00000000 114.00000000  65.00000000   0.36312849
 88.00000000 182.00000000 105.00000000   0.36585366
 89.00000000  73.00000000 110.00000000   0.60109290
 90.00000000 165.00000000  75.00000000   0.31250000
 91.00000000 186.00000000 127.00000000   0.40575080
 92.00000000  98.00000000 123.00000000   0.55656109
 93.00000000 124.00000000  66.00000000   0.34736842
 94.00000000 153.00000000  63.00000000   0.29166667
 95.00000000 226.00000000  45.00000000   0.16605166
 96.00000000 359.00000000  14.00000000   0.03753351
 97.00000000 379.00000000   6.00000000   0.01558442
 98.00000000 320.00000000 -26.00000000  -0.08843537
 99.00000000 359.00000000  37.00000000   0.09343434
100.00000000 308.00000000  -7.00000000  -0.02325581
101.00000000 279.00000000   4.00000000   0.01413428
102.00000000 436.00000000   1.00000000   0.00228833
103.00000000 454.00000000  43.00000000   0.08651911
104.00000000 359.00000000 -11.00000000  -0.03160920
105.00000000 403.00000000  44.00000000   0.09843400
106.00000000 367.00000000  51.00000000   0.12200957
107.00000000 361.00000000 -13.00000000  -0.03735632
108.00000000 335.00000000  21.00000000   0.05898876
109.00000000 382.00000000 -17.00000000  -0.04657534
110.00000000 341.00000000  35.00000000   0.09308511
111.00000000 262.00000000   1.00000000   0.00380228
112.00000000 306.00000000   6.00000000   0.01923077
113.00000000 388.00000000  22.00000000   0.05365854
114.00000000 281.00000000 -16.00000000  -0.06037736
115.00000000 333.00000000  23.00000000   0.06460674
116.00000000 342.00000000 -38.00000000  -0.12500000
117.00000000 422.00000000   3.00000000   0.00705882
118.00000000 286.00000000 -13.00000000  -0.04761905
119.00000000 224.00000000   9.00000000   0.03862661
120.00000000 196.00000000 -17.00000000  -0.09497207
121.00000000 357.00000000 -13.00000000  -0.03779070
122.00000000 334.00000000  -9.00000000  -0.02769231
123.00000000 262.00000000   8.00000000   0.02962963
124.00000000 371.00000000 -28.00000000  -0.08163265
125.00000000 372.00000000  10.00000000   0.02617801
126.00000000 318.00000000 -23.00000000  -0.07796610
127.00000000 359.00000000  15.00000000   0.04010695
128.00000000 265.00000000 -11.00000000  -0.04330709
129.00000000 327.00000000 -14.00000000  -0.04472843
130.00000000 428.00000000  23.00000000   0.05099778
131.00000000 458.00000000 -17.00000000  -0.03854875
132.00000000 388.00000000  25.00000000   0.06053269
133.00000000 423.00000000   9.00000000   0.02083333
134.00000000 371.00000000   8.00000000   0.02110818
135.00000000 403.00000000 -14.00000000  -0.03598972
136.00000000 408.00000000 -30.00000000  -0.07936508
137.00000000 403.00000000  15.00000000   0.03588517
138.00000000 410.00000000  -5.00000000  -0.01234568
139.00000000 393.00000000  10.00000000   0.02481390
140.00000000 362.00000000  48.00000000   0.11707317
141.00000000 337.00000000  18.00000000   0.05070423
142.00000000 382.00000000 -12.00000000  -0.03243243
143.00000000 440.00000000  31.00000000   0.06581741
144.00000000 446.00000000   0.00000000   0.00000000
145.00000000 319.00000000  13.00000000   0.03915663
146.00000000 352.00000000  20.00000000   0.05376344
147.00000000 372.00000000  -2.00000000  -0.00540541
148.00000000 361.00000000  23.00000000   0.05989583
149.00000000 399.00000000 -21.00000000  -0.05555556
150.00000000 364.00000000  31.00000000   0.07848101
151.00000000 365.00000000  27.00000000   0.06887755
152.00000000 355.00000000  28.00000000   0.07310705
153.00000000 353.00000000 -33.00000000  -0.10312500
154.00000000 343.00000000  18.00000000   0.04986150
155.00000000 408.00000000  11.00000000   0.02625298
156.00000000 558.00000000  -9.00000000  -0.01639344
157.00000000 318.00000000  -4.00000000  -0.01273885
158.00000000 451.00000000  28.00000000   0.05845511
159.00000000 367.00000000 -51.00000000  -0.16139241
160.00000000 364.00000000  25.00000000   0.06426735
161.00000000 374.00000000 -11.00000000  -0.03030303
162.00000000 452.00000000 -18.00000000  -0.04147465
163.00000000 386.00000000  -8.00000000  -0.02116402
164.00000000 324.00000000  28.00000000   0.07954545
165.00000000 333.00000000   9.00000000   0.02631579
166.00000000 368.00000000 -21.00000000  -0.06051873
167.00000000 413.00000000   5.00000000   0.01196172
168.00000000 394.00000000   7.00000000   0.01745636
169.00000000 390.00000000 -30.00000000  -0.08333333
170.00000000 485.00000000  10.00000000   0.02020202
171.00000000 458.00000000 -59.00000000  -0.14786967
172.00000000 386.00000000 -18.00000000  -0.04891304
173.00000000 439.00000000 -16.00000000  -0.03782506
174.00000000 441.00000000 -31.00000000  -0.07560976
175.00000000 392.00000000 -31.00000000  -0.08587258
176.00000000 343.00000000  29.00000000   0.07795699
177.00000000 361.00000000 -11.00000000  -0.03142857
178.00000000 363.00000000 -17.00000000  -0.04913295
179.00000000 275.00000000  15.00000000   0.05172414
180.00000000 390.00000000  14.00000000   0.03465347
181.00000000 357.00000000 -15.00000000  -0.04385965
182.00000000 408.00000000  17.00000000   0.04000000
183.00000000 383.00000000 -24.00000000  -0.06685237
184.00000000 486.00000000   9.00000000   0.01818182
185.00000000 389.00000000 -32.00000000  -0.08963585
186.00000000 388.00000000 -24.00000000  -0.06593407
187.00000000 409.00000000 -14.00000000  -0.03544304
188.00000000 424.00000000 -17.00000000  -0.04176904
189.00000000 309.00000000   8.00000000   0.02523659
190.00000000 339.00000000  18.00000000   0.05042017
191.00000000 384.00000000  23.00000000   0.05651106
192.00000000 397.00000000 -12.00000000  -0.03116883
193.00000000 453.00000000  -9.00000000  -0.02027027
194.00000000 431.00000000 -17.00000000  -0.04106280
195.00000000 435.00000000 -12.00000000  -0.02836879
196.00000000 266.00000000 -18.00000000  -0.07258065
197.00000000 351.00000000  22.00000000   0.05898123
198.00000000 441.00000000  11.00000000   0.02433628
199.00000000 295.00000000 -34.00000000  -0.13026820
200.00000000 426.00000000 -15.00000000  -0.03649635
201.00000000 376.00000000  35.00000000   0.08515815
202.00000000 414.00000000  38.00000000   0.08407080
203.00000000 438.00000000  35.00000000   0.07399577
204.00000000 385.00000000   1.00000000   0.00259067
205.00000000 348.00000000 -10.00000000  -0.02958580
206.00000000 348.00000000   0.00000000   0.00000000
207.00000000 433.00000000  -5.00000000  -0.01168224
208.00000000 304.00000000 -14.00000000  -0.04827586
209.00000000 397.00000000  -6.00000000  -0.01534527
210.00000000 415.00000000 -10.00000000  -0.02469136
211.00000000 377.00000000 -15.00000000  -0.04143646
212.00000000 386.00000000  -7.00000000  -0.01846966
213.00000000 354.00000000  73.00000000   0.17096019
214.00000000 394.00000000 -25.00000000  -0.06775068
215.00000000 394.00000000 -40.00000000  -0.11299435
216.00000000 477.00000000 -32.00000000  -0.07191011
217.00000000 470.00000000  -5.00000000  -0.01075269
218.00000000 334.00000000 -25.00000000  -0.08090615
219.00000000 384.00000000 -19.00000000  -0.05205479
220.00000000 376.00000000 -30.00000000  -0.08670520
221.00000000 393.00000000  19.00000000   0.04611650
222.00000000 335.00000000  36.00000000   0.09703504
223.00000000 332.00000000  23.00000000   0.06478873
224.00000000 449.00000000 -10.00000000  -0.02277904
225.00000000 435.00000000 -33.00000000  -0.08208955
226.00000000 344.00000000 -21.00000000  -0.06501548
227.00000000 428.00000000 -35.00000000  -0.08905852
228.00000000 493.00000000   4.00000000   0.00804829
229.00000000 392.00000000  -6.00000000  -0.01554404
230.00000000 368.00000000  -5.00000000  -0.01377410
231.00000000 417.00000000  -6.00000000  -0.01459854
232.00000000 386.00000000  -2.00000000  -0.00520833
233.00000000 266.00000000  -5.00000000  -0.01915709
234.00000000 416.00000000 -29.00000000  -0.07493540
235.00000000 385.00000000  -1.00000000  -0.00260417
236.00000000 342.00000000  25.00000000   0.06811989
237.00000000 364.00000000   7.00000000   0.01886792
238.00000000 507.00000000 -40.00000000  -0.08565310
239.00000000 360.00000000  12.00000000   0.03225806
240.00000000 288.00000000 -42.00000000  -0.17073171
241.00000000 397.00000000  35.00000000   0.08101852
242.00000000 475.00000000  19.00000000   0.03846154
243.00000000 345.00000000 -29.00000000  -0.09177215
244.00000000 374.00000000 -16.00000000  -0.04469274
245.00000000 441.00000000  65.00000000   0.12845850
246.00000000 333.00000000 -38.00000000  -0.12881356
247.00000000 456.00000000  16.00000000   0.03389831
248.00000000 382.00000000 -31.00000000  -0.08831909
249.00000000 418.00000000  16.00000000   0.03686636
250.00000000 405.00000000 -28.00000000  -0.07427056
251.00000000 314.00000000 -39.00000000  -0.14181818
252.00000000 432.00000000  46.00000000   0.09623431
253.00000000 335.00000000 -24.00000000  -0.07717042
254.00000000 378.00000000 -30.00000000  -0.08620690
255.00000000 336.00000000  10.00000000   0.02890173
256.00000000 366.00000000   1.00000000   0.00272480
257.00000000 430.00000000  -3.00000000  -0.00702576
258.00000000 414.00000000 -35.00000000  -0.09234828
259.00000000 353.00000000  55.00000000   0.13480392
260.00000000 360.00000000 -35.00000000  -0.10769231
261.00000000 359.00000000 -14.00000000  -0.04057971
262.00000000 314.00000000  -9.00000000  -0.02950820
263.00000000 336.00000000  -8.00000000  -0.02439024
264.00000000 331.00000000  -2.00000000  -0.00607903
265.00000000 388.00000000 -25.00000000  -0.06887052
266.00000000 349.00000000   4.00000000   0.01133144
267.00000000 252.00000000  -4.00000000  -0.01612903
268.00000000 313.00000000 -26.00000000  -0.09059233
269.00000000 335.00000000  -2.00000000  -0.00600601
270.00000000 370.00000000   1.00000000   0.00269542
271.00000000 299.00000000 -11.00000000  -0.03819444
272.00000000 381.00000000 -50.00000000  -0.15105740
273.00000000 276.00000000  13.00000000   0.04498270
274.00000000 417.00000000  15.00000000   0.03472222
275.00000000 276.00000000 -19.00000000  -0.07392996
276.00000000 352.00000000 -19.00000000  -0.05705706
277.00000000 280.00000000  -3.00000000  -0.01083032
278.00000000 350.00000000 -25.00000000  -0.07692308
279.00000000 333.00000000  14.00000000   0.04034582
280.00000000 428.00000000  -2.00000000  -0.00469484
281.00000000 303.00000000 -22.00000000  -0.07829181
282.00000000 376.00000000 -25.00000000  -0.07122507
283.00000000 381.00000000 -18.00000000  -0.04958678
284.00000000 388.00000000 -28.00000000  -0.07777778
285.00000000 364.00000000 -52.00000000  -0.16666667
286.00000000 296.00000000 -27.00000000  -0.10037175
287.00000000 384.00000000  16.00000000   0.04000000
288.00000000 351.00000000   8.00000000   0.02228412
289.00000000 317.00000000 -10.00000000  -0.03257329
290.00000000 356.00000000   6.00000000   0.01657459
291.00000000 420.00000000 -17.00000000  -0.04218362
292.00000000 282.00000000 -25.00000000  -0.09727626
293.00000000 402.00000000  -5.00000000  -0.01259446
294.00000000 344.00000000 -22.00000000  -0.06832298
295.00000000 351.00000000 -21.00000000  -0.06363636
296.00000000 399.00000000 -48.00000000  -0.13675214
297.00000000 341.00000000   5.00000000   0.01445087
298.00000000 375.00000000  64.00000000   0.14578588
299.00000000 351.00000000 -20.00000000  -0.06042296
300.00000000 393.00000000 -36.00000000  -0.10084034
301.00000000 418.00000000  -2.00000000  -0.00480769
302.00000000 363.00000000  -5.00000000  -0.01396648
303.00000000 330.00000000   0.00000000   0.00000000
304.00000000 341.00000000  -4.00000000  -0.01186944
305.00000000 360.00000000 -45.00000000  -0.14285714
306.00000000 353.00000000  -3.00000000  -0.00857143
307.00000000 415.00000000 -21.00000000  -0.05329949
308.00000000 377.00000000   0.00000000   0.00000000
309.00000000 350.00000000 -41.00000000  -0.13268608
310.00000000 357.00000000 -18.00000000  -0.05309735
311.00000000 422.00000000 -25.00000000  -0.06297229
312.00000000 342.00000000  24.00000000   0.06557377
313.00000000 399.00000000 -15.00000000  -0.03906250
314.00000000 471.00000000 -40.00000000  -0.09280742
315.00000000 299.00000000 -25.00000000  -0.09124088
316.00000000 383.00000000 -47.00000000  -0.13988095
317.00000000 403.00000000 -45.00000000  -0.12569832
318.00000000 305.00000000  -1.00000000  -0.00328947
319.00000000 314.00000000  -5.00000000  -0.01618123
320.00000000 331.00000000 -40.00000000  -0.13745704
321.00000000 292.00000000   4.00000000   0.01351351
322.00000000 331.00000000  -1.00000000  -0.00303030
323.00000000 319.00000000 -43.00000000  -0.15579710
324.00000000 377.00000000 -34.00000000  -0.09912536
325.00000000 358.00000000  -1.00000000  -0.00280112
326.00000000 267.00000000   6.00000000   0.02197802
327.00000000 313.00000000 -31.00000000  -0.10992908
328.00000000 324.00000000 -39.00000000  -0.13684211
329.00000000 354.00000000 -27.00000000  -0.08256881
330.00000000 358.00000000 -16.00000000  -0.04678363
331.00000000 415.00000000 -23.00000000  -0.05867347
332.00000000 357.00000000 -19.00000000  -0.05621302
333.00000000 320.00000000 -29.00000000  -0.09965636
334.00000000 382.00000000 -25.00000000  -0.07002801
335.00000000 328.00000000  -9.00000000  -0.02821317
336.00000000 362.00000000 -33.00000000  -0.10030395
337.00000000 385.00000000 -18.00000000  -0.04904632
338.00000000 397.00000000 -30.00000000  -0.08174387
339.00000000 296.00000000   6.00000000   0.01986755
340.00000000 302.00000000   2.00000000   0.00657895
341.00000000 344.00000000   4.00000000   0.01149425
342.00000000 403.00000000 -30.00000000  -0.08042895
343.00000000 392.00000000 -35.00000000  -0.09803922
344.00000000 398.00000000   8.00000000   0.01970443
345.00000000 263.00000000  11.00000000   0.04014599
346.00000000 365.00000000 -44.00000000  -0.13707165
347.00000000 409.00000000 -53.00000000  -0.14887640
348.00000000 313.00000000 -38.00000000  -0.13818182
349.00000000 356.00000000 -48.00000000  -0.15584416
350.00000000 397.00000000   5.00000000   0.01243781
351.00000000 399.00000000 -12.00000000  -0.03100775
352.00000000 372.00000000  -2.00000000  -0.00540541
353.00000000 308.00000000  -2.00000000  -0.00653595
354.00000000 432.00000000 -14.00000000  -0.03349282
355.00000000 261.00000000 -41.00000000  -0.18636364
356.00000000 377.00000000 -25.00000000  -0.07102273
357.00000000 325.00000000   7.00000000   0.02108434
358.00000000 414.00000000 -26.00000000  -0.06701031
359.00000000 364.00000000 -15.00000000  -0.04297994
360.00000000 331.00000000 -44.00000000  -0.15331010
361.00000000 288.00000000  -6.00000000  -0.02127660
362.00000000 353.00000000 -42.00000000  -0.13504823
363.00000000 413.00000000 -32.00000000  -0.08398950
364.00000000 444.00000000 -37.00000000  -0.09090909
365.00000000 299.00000000 -52.00000000  -0.21052632
366.00000000 407.00000000   9.00000000   0.02163462
367.00000000 407.00000000 -19.00000000  -0.04896907
368.00000000 290.00000000  -1.00000000  -0.00346021
369.00000000 302.00000000 -28.00000000  -0.10218978
370.00000000 296.00000000 -22.00000000  -0.08029197
371.00000000 351.00000000 -49.00000000  -0.16225166
372.00000000 357.00000000 -29.00000000  -0.08841463
373.00000000 328.00000000 -30.00000000  -0.10067114
374.00000000 335.00000000 -65.00000000  -0.24074074
375.00000000 403.00000000 -21.00000000  -0.05497382
376.00000000 378.00000000 -13.00000000  -0.03561644
377.00000000 416.00000000  24.00000000   0.05454545
378.00000000 328.00000000 -50.00000000  -0.17985612
379.00000000 310.00000000 -37.00000000  -0.13553114
380.00000000 367.00000000 -41.00000000  -0.12576687
381.00000000 357.00000000 -35.00000000  -0.10869565
382.00000000 386.00000000 -38.00000000  -0.10919540
383.00000000 398.00000000 -62.00000000  -0.18452381
384.00000000 348.00000000 -24.00000000  -0.07407407
385.00000000 532.00000000  23.00000000   0.04144144
386.00000000 372.00000000 -21.00000000  -0.05982906
387.00000000 413.00000000 -26.00000000  -0.06718346
388.00000000 289.00000000 -32.00000000  -0.12451362
389.00000000 353.00000000 -18.00000000  -0.05373134
390.00000000 333.00000000 -22.00000000  -0.07073955
391.00000000 345.00000000 -15.00000000  -0.04545455
392.00000000 297.00000000 -69.00000000  -0.30263158
393.00000000 343.00000000  -8.00000000  -0.02388060
394.00000000 283.00000000 -47.00000000  -0.19915254
395.00000000 320.00000000 -43.00000000  -0.15523466
396.00000000 411.00000000 -10.00000000  -0.02493766
397.00000000 399.00000000 -36.00000000  -0.09917355
398.00000000 375.00000000 -18.00000000  -0.05042017
399.00000000 379.00000000 -15.00000000  -0.04120879
400.00000000 376.00000000 -53.00000000  -0.16408669
401.00000000 389.00000000 -42.00000000  -0.12103746
402.00000000 289.00000000 -30.00000000  -0.11583012
403.00000000 356.00000000 -43.00000000  -0.13738019
404.00000000 338.00000000 -36.00000000  -0.11920530
405.00000000 388.00000000 -28.00000000  -0.07777778
406.00000000 436.00000000 -33.00000000  -0.08188586
407.00000000 317.00000000 -57.00000000  -0.21923077
408.00000000 278.00000000 -33.00000000  -0.13469388
409.00000000 277.00000000 -19.00000000  -0.07364341
410.00000000 355.00000000   7.00000000   0.01933702
411.00000000 320.00000000  -5.00000000  -0.01587302
412.00000000 362.00000000  -7.00000000  -0.01971831
413.00000000 360.00000000 -14.00000000  -0.04046243
414.00000000 350.00000000   3.00000000   0.00849858
415.00000000 308.00000000  -2.00000000  -0.00653595
416.00000000 286.00000000   8.00000000   0.02721088
417.00000000 402.00000000 -60.00000000  -0.17543860
418.00000000 435.00000000 -14.00000000  -0.03325416
419.00000000 339.00000000 -51.00000000  -0.17708333
420.00000000 370.00000000 -36.00000000  -0.10778443
421.00000000 442.00000000 -63.00000000  -0.16622691
422.00000000 328.00000000 -36.00000000  -0.12328767
423.00000000 306.00000000 -35.00000000  -0.12915129
424.00000000 365.00000000 -51.00000000  -0.16242038
425.00000000 308.00000000 -45.00000000  -0.17110266
426.00000000 449.00000000 -28.00000000  -0.06650831
427.00000000 310.00000000 -22.00000000  -0.07638889
428.00000000 334.00000000  16.00000000   0.04571429
429.00000000 376.00000000  11.00000000   0.02842377
430.00000000 309.00000000 -18.00000000  -0.06185567
431.00000000 323.00000000 -42.00000000  -0.14946619
432.00000000 356.00000000 -27.00000000  -0.08206687
433.00000000 279.00000000 -41.00000000  -0.17226891
434.00000000 303.00000000 -39.00000000  -0.14772727
435.00000000 374.00000000 -25.00000000  -0.07163324
436.00000000 374.00000000 -10.00000000  -0.02747253
437.00000000 347.00000000 -17.00000000  -0.05151515
438.00000000 318.00000000 -45.00000000  -0.16483516
439.00000000 347.00000000 -71.00000000  -0.25724638
440.00000000 225.00000000 -13.00000000  -0.06132075
441.00000000 257.00000000  29.00000000   0.10139860
442.00000000 330.00000000 -33.00000000  -0.11111111
443.00000000 371.00000000 -14.00000000  -0.03921569
444.00000000 324.00000000 -36.00000000  -0.12500000
445.00000000 440.00000000 -68.00000000  -0.18279570
446.00000000 450.00000000 -49.00000000  -0.12219451
447.00000000 365.00000000 -41.00000000  -0.12654321
448.00000000 357.00000000 -25.00000000  -0.07530120
449.00000000 372.00000000 -57.00000000  -0.18095238
450.00000000 417.00000000 -24.00000000  -0.06106870
451.00000000 315.00000000 -24.00000000  -0.08247423
452.00000000 349.00000000  -9.00000000  -0.02647059
453.00000000 291.00000000 -34.00000000  -0.13229572
454.00000000 329.00000000 -31.00000000  -0.10402685
455.00000000 386.00000000 -29.00000000  -0.08123249
456.00000000 297.00000000 -18.00000000  -0.06451613
457.00000000 368.00000000 -38.00000000  -0.11515152
458.00000000 288.00000000 -30.00000000  -0.11627907
459.00000000 435.00000000 -49.00000000  -0.12694301
460.00000000 303.00000000 -18.00000000  -0.06315789
461.00000000 423.00000000  -4.00000000  -0.00954654
462.00000000 361.00000000 -13.00000000  -0.03735632
463.00000000 309.00000000 -10.00000000  -0.03344482
464.00000000 411.00000000 -30.00000000  -0.07874016
465.00000000 414.00000000 -54.00000000  -0.15000000
466.00000000 308.00000000 -50.00000000  -0.19379845
467.00000000 329.00000000   2.00000000   0.00604230
468.00000000 325.00000000 -31.00000000  -0.10544218
469.00000000 309.00000000 -21.00000000  -0.07291667
470.00000000 337.00000000 -58.00000000  -0.20788530
471.00000000 302.00000000 -37.00000000  -0.13962264
472.00000000 408.00000000 -38.00000000  -0.10270270
473.00000000 329.00000000 -27.00000000  -0.08940397
474.00000000 342.00000000 -67.00000000  -0.24363636
475.00000000 309.00000000 -26.00000000  -0.09187279
476.00000000 387.00000000 -24.00000000  -0.06611570
477.00000000 380.00000000 -24.00000000  -0.06741573
478.00000000 393.00000000 -18.00000000  -0.04800000
479.00000000 320.00000000  -3.00000000  -0.00946372
480.00000000 345.00000000 -55.00000000  -0.18965517
481.00000000 349.00000000 -18.00000000  -0.05438066
482.00000000 323.00000000  12.00000000   0.03582090
483.00000000 357.00000000 -56.00000000  -0.18604651
484.00000000 306.00000000  -1.00000000  -0.00327869
485.00000000 307.00000000 -35.00000000  -0.12867647
486.00000000 302.00000000 -47.00000000  -0.18431373
487.00000000 333.00000000 -35.00000000  -0.11744966
488.00000000 319.00000000 -49.00000000  -0.18148148
489.00000000 391.00000000 -42.00000000  -0.12034384
490.00000000 340.00000000 -36.00000000  -0.11842105
491.00000000 384.00000000 -52.00000000  -0.15662651
492.00000000 344.00000000  -8.00000000  -0.02380952
493.00000000 327.00000000 -33.00000000  -0.11224490
494.00000000 271.00000000 -39.00000000  -0.16810345
495.00000000 264.00000000 -42.00000000  -0.18918919
496.00000000 345.00000000 -44.00000000  -0.14617940
497.00000000 197.00000000   4.00000000   0.01990050
498.00000000 297.00000000 -36.00000000  -0.13793103
499.00000000 302.00000000 -47.00000000  -0.18431373
500.00000000 308.00000000 -37.00000000  -0.13653137
