# Supplementary material for: Ubiquitin transfer by a RING E3 ligase occurs from a closed E2~ubiquitin conformation
Source: Nat Commun. 2020 Jun 5;11:2846. doi: 10.1038/s41467-020-16666-y (PMC7275055; doi:10.1038/s41467-020-16666-y)
Supplement: Supplementary file 4 — Source Data [file 41467_2020_16666_MOESM4_ESM.zip › Source_Data/Figures/Figure_5/Figure_5a/ASCII_NoRNF4/16_333with_fret.dat]

 30.00000000  77.00000000 250.00000000   0.76452599
 31.00000000  70.00000000 336.00000000   0.82758621
 32.00000000  78.00000000 222.00000000   0.74000000
 33.00000000  87.00000000 241.00000000   0.73475610
 34.00000000  72.00000000 261.00000000   0.78378378
 35.00000000  62.00000000 238.00000000   0.79333333
 36.00000000  53.00000000 216.00000000   0.80297398
 37.00000000  41.00000000 221.00000000   0.84351145
 38.00000000 116.00000000 273.00000000   0.70179949
 39.00000000  69.00000000 233.00000000   0.77152318
 40.00000000  66.00000000 339.00000000   0.83703704
 41.00000000  79.00000000 208.00000000   0.72473868
 42.00000000 166.00000000 137.00000000   0.45214521
 43.00000000 111.00000000 129.00000000   0.53750000
 44.00000000 106.00000000 197.00000000   0.65016502
 45.00000000 152.00000000 197.00000000   0.56446991
 46.00000000 170.00000000 155.00000000   0.47692308
 47.00000000 200.00000000 198.00000000   0.49748744
 48.00000000 221.00000000 107.00000000   0.32621951
 49.00000000 221.00000000 186.00000000   0.45700246
 50.00000000 112.00000000 240.00000000   0.68181818
 51.00000000 151.00000000 213.00000000   0.58516484
 52.00000000 203.00000000 152.00000000   0.42816901
 53.00000000 225.00000000 151.00000000   0.40159574
 54.00000000 162.00000000 163.00000000   0.50153846
 55.00000000 124.00000000 154.00000000   0.55395683
 56.00000000 170.00000000 151.00000000   0.47040498
 57.00000000 186.00000000 223.00000000   0.54523227
 58.00000000 143.00000000 245.00000000   0.63144330
 59.00000000 154.00000000 212.00000000   0.57923497
 60.00000000 187.00000000 151.00000000   0.44674556
 61.00000000 166.00000000 240.00000000   0.59113300
 62.00000000 162.00000000 180.00000000   0.52631579
 63.00000000 173.00000000 135.00000000   0.43831169
 64.00000000 185.00000000 106.00000000   0.36426117
 65.00000000 177.00000000 155.00000000   0.46686747
 66.00000000 136.00000000 142.00000000   0.51079137
 67.00000000 161.00000000 119.00000000   0.42500000
 68.00000000 168.00000000 186.00000000   0.52542373
 69.00000000 172.00000000 212.00000000   0.55208333
 70.00000000 304.00000000 117.00000000   0.27790974
 71.00000000 435.00000000  68.00000000   0.13518887
 72.00000000 410.00000000  57.00000000   0.12205567
 73.00000000 512.00000000  62.00000000   0.10801394
 74.00000000 381.00000000  66.00000000   0.14765101
 75.00000000 476.00000000  81.00000000   0.14542190
 76.00000000 423.00000000  61.00000000   0.12603306
 77.00000000 387.00000000  78.00000000   0.16774194
 78.00000000 321.00000000  14.00000000   0.04179104
 79.00000000 367.00000000  35.00000000   0.08706468
 80.00000000 401.00000000  65.00000000   0.13948498
 81.00000000 411.00000000  40.00000000   0.08869180
 82.00000000 349.00000000  43.00000000   0.10969388
 83.00000000 426.00000000  81.00000000   0.15976331
 84.00000000 486.00000000  22.00000000   0.04330709
 85.00000000 455.00000000  36.00000000   0.07331976
 86.00000000 341.00000000  17.00000000   0.04748603
 87.00000000 467.00000000  73.00000000   0.13518519
 88.00000000 366.00000000 114.00000000   0.23750000
 89.00000000 361.00000000  33.00000000   0.08375635
 90.00000000 389.00000000  59.00000000   0.13169643
 91.00000000 473.00000000  70.00000000   0.12891344
 92.00000000 461.00000000  43.00000000   0.08531746
 93.00000000 379.00000000  81.00000000   0.17608696
 94.00000000 342.00000000  32.00000000   0.08556150
 95.00000000 299.00000000  40.00000000   0.11799410
 96.00000000 351.00000000  64.00000000   0.15421687
 97.00000000 360.00000000  92.00000000   0.20353982
 98.00000000 421.00000000  54.00000000   0.11368421
 99.00000000 276.00000000  56.00000000   0.16867470
100.00000000 407.00000000  20.00000000   0.04683841
101.00000000 415.00000000  76.00000000   0.15478615
102.00000000 370.00000000  52.00000000   0.12322275
103.00000000 362.00000000  45.00000000   0.11056511
104.00000000 432.00000000  92.00000000   0.17557252
105.00000000 413.00000000  40.00000000   0.08830022
106.00000000 447.00000000  41.00000000   0.08401639
107.00000000 433.00000000  38.00000000   0.08067941
108.00000000 368.00000000  68.00000000   0.15596330
109.00000000 460.00000000  96.00000000   0.17266187
110.00000000 392.00000000  57.00000000   0.12694878
111.00000000 337.00000000  14.00000000   0.03988604
112.00000000 400.00000000  67.00000000   0.14346895
113.00000000 380.00000000  47.00000000   0.11007026
114.00000000 451.00000000  42.00000000   0.08519270
115.00000000 555.00000000  31.00000000   0.05290102
116.00000000 377.00000000  80.00000000   0.17505470
117.00000000 467.00000000  52.00000000   0.10019268
118.00000000 405.00000000  48.00000000   0.10596026
119.00000000 343.00000000 109.00000000   0.24115044
120.00000000 310.00000000  77.00000000   0.19896641
121.00000000 345.00000000  14.00000000   0.03899721
122.00000000 339.00000000  46.00000000   0.11948052
123.00000000 458.00000000  54.00000000   0.10546875
124.00000000 381.00000000  50.00000000   0.11600928
125.00000000 473.00000000  11.00000000   0.02272727
126.00000000 488.00000000  60.00000000   0.10948905
127.00000000 411.00000000  31.00000000   0.07013575
128.00000000 548.00000000  71.00000000   0.11470113
129.00000000 458.00000000  81.00000000   0.15027829
130.00000000 367.00000000  51.00000000   0.12200957
131.00000000 480.00000000  18.00000000   0.03614458
132.00000000 367.00000000  49.00000000   0.11778846
133.00000000 342.00000000  75.00000000   0.17985612
134.00000000 393.00000000  70.00000000   0.15118790
135.00000000 444.00000000  45.00000000   0.09202454
136.00000000 383.00000000  28.00000000   0.06812652
137.00000000 359.00000000   3.00000000   0.00828729
138.00000000 375.00000000  15.00000000   0.03846154
139.00000000 380.00000000  40.00000000   0.09523810
140.00000000 458.00000000  16.00000000   0.03375527
141.00000000 423.00000000 104.00000000   0.19734345
142.00000000 385.00000000  59.00000000   0.13288288
143.00000000 451.00000000  80.00000000   0.15065913
144.00000000 399.00000000   7.00000000   0.01724138
145.00000000 326.00000000  13.00000000   0.03834808
146.00000000 405.00000000  82.00000000   0.16837782
147.00000000 408.00000000  26.00000000   0.05990783
148.00000000 425.00000000  45.00000000   0.09574468
149.00000000 386.00000000  32.00000000   0.07655502
150.00000000 410.00000000  22.00000000   0.05092593
151.00000000 375.00000000  21.00000000   0.05303030
152.00000000 466.00000000  22.00000000   0.04508197
153.00000000 336.00000000  89.00000000   0.20941176
154.00000000 387.00000000  55.00000000   0.12443439
155.00000000 417.00000000  42.00000000   0.09150327
156.00000000 373.00000000  -5.00000000  -0.01358696
157.00000000 332.00000000  49.00000000   0.12860892
158.00000000 477.00000000  17.00000000   0.03441296
159.00000000 333.00000000   6.00000000   0.01769912
160.00000000 461.00000000  50.00000000   0.09784736
161.00000000 428.00000000  29.00000000   0.06345733
162.00000000 405.00000000   5.00000000   0.01219512
163.00000000 513.00000000  71.00000000   0.12157534
164.00000000 403.00000000  34.00000000   0.07780320
165.00000000 369.00000000  16.00000000   0.04155844
166.00000000 380.00000000  86.00000000   0.18454936
167.00000000 376.00000000  43.00000000   0.10262530
168.00000000 308.00000000  81.00000000   0.20822622
169.00000000 318.00000000  33.00000000   0.09401709
170.00000000 373.00000000 -12.00000000  -0.03324100
171.00000000 323.00000000  60.00000000   0.15665796
172.00000000 426.00000000  37.00000000   0.07991361
173.00000000 306.00000000  43.00000000   0.12320917
174.00000000 437.00000000  74.00000000   0.14481409
175.00000000 368.00000000  73.00000000   0.16553288
176.00000000 336.00000000  74.00000000   0.18048780
177.00000000 473.00000000  19.00000000   0.03861789
178.00000000 377.00000000  50.00000000   0.11709602
179.00000000 366.00000000  63.00000000   0.14685315
180.00000000 416.00000000  13.00000000   0.03030303
181.00000000 375.00000000  40.00000000   0.09638554
182.00000000 408.00000000  57.00000000   0.12258065
183.00000000 450.00000000  56.00000000   0.11067194
184.00000000 400.00000000  17.00000000   0.04076739
185.00000000 346.00000000 -14.00000000  -0.04216867
186.00000000 324.00000000  49.00000000   0.13136729
187.00000000 373.00000000  27.00000000   0.06750000
188.00000000 472.00000000   4.00000000   0.00840336
189.00000000 309.00000000  88.00000000   0.22166247
190.00000000 336.00000000  62.00000000   0.15577889
191.00000000 403.00000000 -39.00000000  -0.10714286
192.00000000 468.00000000  10.00000000   0.02092050
193.00000000 342.00000000  73.00000000   0.17590361
194.00000000 392.00000000  70.00000000   0.15151515
195.00000000 422.00000000  26.00000000   0.05803571
196.00000000 378.00000000  15.00000000   0.03816794
197.00000000 386.00000000  23.00000000   0.05623472
198.00000000 372.00000000  81.00000000   0.17880795
199.00000000 407.00000000  45.00000000   0.09955752
200.00000000 357.00000000  29.00000000   0.07512953
201.00000000 485.00000000   8.00000000   0.01622718
202.00000000 358.00000000  -5.00000000  -0.01416431
203.00000000 311.00000000 133.00000000   0.29954955
204.00000000 497.00000000  32.00000000   0.06049149
205.00000000 378.00000000  57.00000000   0.13103448
206.00000000 457.00000000  15.00000000   0.03177966
207.00000000 453.00000000  85.00000000   0.15799257
208.00000000 306.00000000   6.00000000   0.01923077
209.00000000 484.00000000  45.00000000   0.08506616
210.00000000 343.00000000  -3.00000000  -0.00882353
211.00000000 384.00000000  -8.00000000  -0.02127660
212.00000000 410.00000000  46.00000000   0.10087719
213.00000000 397.00000000  18.00000000   0.04337349
214.00000000 375.00000000  45.00000000   0.10714286
215.00000000 372.00000000  -4.00000000  -0.01086957
216.00000000 293.00000000  30.00000000   0.09287926
217.00000000 380.00000000   6.00000000   0.01554404
218.00000000 385.00000000  25.00000000   0.06097561
219.00000000 458.00000000  28.00000000   0.05761317
220.00000000 441.00000000  55.00000000   0.11088710
221.00000000 408.00000000  54.00000000   0.11688312
222.00000000 431.00000000  69.00000000   0.13800000
223.00000000 269.00000000  -3.00000000  -0.01127820
224.00000000  39.00000000  -6.00000000  -0.18181818
225.00000000  52.00000000 -17.00000000  -0.48571429
226.00000000  33.00000000  -8.00000000  -0.32000000
227.00000000  89.00000000 -38.00000000  -0.74509804
228.00000000  94.00000000 -12.00000000  -0.14634146
229.00000000  58.00000000  -1.00000000  -0.01754386
230.00000000  21.00000000 -27.00000000   4.50000000
231.00000000  71.00000000 -17.00000000  -0.31481481
232.00000000  49.00000000 -14.00000000  -0.40000000
233.00000000  58.00000000  -7.00000000  -0.13725490
234.00000000  32.00000000   3.00000000   0.08571429
235.00000000 -11.00000000 -37.00000000   0.77083333
236.00000000  77.00000000 -32.00000000  -0.71111111
237.00000000  55.00000000 -41.00000000  -2.92857143
238.00000000 124.00000000 -12.00000000  -0.10714286
239.00000000  80.00000000 -36.00000000  -0.81818182
240.00000000  32.00000000  25.00000000   0.43859649
241.00000000  56.00000000  -2.00000000  -0.03703704
242.00000000  95.00000000 -22.00000000  -0.30136986
243.00000000  72.00000000  -4.00000000  -0.05882353
244.00000000  -9.00000000  16.00000000   2.28571429
245.00000000  87.00000000 -27.00000000  -0.45000000
246.00000000  46.00000000  -7.00000000  -0.17948718
247.00000000  18.00000000 -19.00000000  19.00000000
248.00000000  90.00000000 -16.00000000  -0.21621622
249.00000000  69.00000000 -37.00000000  -1.15625000
250.00000000  35.00000000 -27.00000000  -3.37500000
251.00000000  74.00000000 -16.00000000  -0.27586207
252.00000000  40.00000000 -31.00000000  -3.44444444
253.00000000  63.00000000   1.00000000   0.01562500
254.00000000  44.00000000 -29.00000000  -1.93333333
255.00000000  25.00000000  -2.00000000  -0.08695652
256.00000000  78.00000000  14.00000000   0.15217391
257.00000000  24.00000000  33.00000000   0.57894737
258.00000000  32.00000000 -31.00000000 -31.00000000
259.00000000  44.00000000  -8.00000000  -0.22222222
260.00000000  55.00000000  -9.00000000  -0.19565217
261.00000000  38.00000000  -4.00000000  -0.11764706
262.00000000  60.00000000 -13.00000000  -0.27659574
263.00000000  30.00000000  21.00000000   0.41176471
264.00000000 109.00000000 -15.00000000  -0.15957447
265.00000000  96.00000000  -4.00000000  -0.04347826
266.00000000  76.00000000 -20.00000000  -0.35714286
267.00000000  15.00000000   0.00000000   0.00000000
268.00000000  52.00000000 -69.00000000   4.05882353
269.00000000  67.00000000  21.00000000   0.23863636
270.00000000  91.00000000 -41.00000000  -0.82000000
271.00000000  37.00000000 -37.00000000   0.50000000
272.00000000 -20.00000000  10.00000000  -1.00000000
273.00000000  96.00000000 -36.00000000  -0.60000000
274.00000000  23.00000000 -17.00000000  -2.83333333
275.00000000  58.00000000  28.00000000   0.32558140
276.00000000  99.00000000 -32.00000000  -0.47761194
277.00000000  15.00000000 -27.00000000   2.25000000
278.00000000   5.00000000 -47.00000000   1.11904762
279.00000000  39.00000000 -40.00000000  40.00000000
280.00000000  73.00000000  -3.00000000  -0.04285714
281.00000000  16.00000000  -6.00000000  -0.60000000
282.00000000  86.00000000 -39.00000000  -0.82978723
283.00000000  37.00000000 -32.00000000  -6.40000000
284.00000000  72.00000000 -22.00000000  -0.44000000
285.00000000  86.00000000 -17.00000000  -0.24637681
286.00000000  69.00000000   5.00000000   0.06756757
287.00000000  51.00000000 -21.00000000  -0.70000000
288.00000000  10.00000000 -11.00000000  11.00000000
289.00000000  19.00000000  31.00000000   0.62000000
290.00000000  55.00000000 -24.00000000  -0.77419355
291.00000000  42.00000000 -52.00000000   5.20000000
292.00000000  27.00000000 -47.00000000   2.35000000
293.00000000  19.00000000 -13.00000000  -2.16666667
294.00000000 104.00000000 -15.00000000  -0.16853933
295.00000000  47.00000000 -34.00000000  -2.61538462
296.00000000  63.00000000 -58.00000000 -11.60000000
297.00000000  87.00000000 -10.00000000  -0.12987013
298.00000000   9.00000000 -12.00000000   4.00000000
299.00000000  86.00000000 -24.00000000  -0.38709677
300.00000000  34.00000000 -15.00000000  -0.78947368
301.00000000  36.00000000 -16.00000000  -0.80000000
302.00000000  54.00000000 -25.00000000  -0.86206897
303.00000000  27.00000000 -20.00000000  -2.85714286
304.00000000  76.00000000 -28.00000000  -0.58333333
305.00000000 122.00000000 -35.00000000  -0.40229885
306.00000000 101.00000000   2.00000000   0.01941748
307.00000000  18.00000000 -58.00000000   1.45000000
308.00000000  -5.00000000 -14.00000000   0.73684211
309.00000000  41.00000000 -36.00000000  -7.20000000
310.00000000  -1.00000000 -36.00000000   0.97297297
311.00000000  76.00000000 -21.00000000  -0.38181818
312.00000000  42.00000000 -43.00000000  43.00000000
313.00000000  66.00000000 -42.00000000  -1.75000000
314.00000000 103.00000000   5.00000000   0.04629630
315.00000000  43.00000000 -24.00000000  -1.26315789
316.00000000  82.00000000 -50.00000000  -1.56250000
317.00000000  50.00000000 -49.00000000 -49.00000000
318.00000000  16.00000000  -8.00000000  -1.00000000
319.00000000  27.00000000 -41.00000000   2.92857143
320.00000000  77.00000000  -9.00000000  -0.13235294
321.00000000  43.00000000 -38.00000000  -7.60000000
322.00000000  36.00000000 -58.00000000   2.63636364
323.00000000  18.00000000 -29.00000000   2.63636364
324.00000000  28.00000000 -60.00000000   1.87500000
325.00000000  94.00000000 -32.00000000  -0.51612903
326.00000000  41.00000000 -32.00000000  -3.55555556
327.00000000 105.00000000   4.00000000   0.03669725
328.00000000  94.00000000 -21.00000000  -0.28767123
329.00000000  50.00000000 -50.00000000   0.50000000
330.00000000  74.00000000 -18.00000000  -0.32142857
331.00000000  83.00000000   3.00000000   0.03488372
332.00000000  45.00000000 -32.00000000  -2.46153846
333.00000000  21.00000000 -36.00000000   2.40000000
334.00000000  39.00000000 -53.00000000   3.78571429
335.00000000  41.00000000 -28.00000000  -2.15384615
336.00000000  40.00000000 -36.00000000  -9.00000000
337.00000000  73.00000000 -38.00000000  -1.08571429
338.00000000  16.00000000 -14.00000000  -7.00000000
339.00000000  22.00000000  15.00000000   0.40540541
340.00000000  41.00000000 -34.00000000  -4.85714286
341.00000000  38.00000000 -39.00000000  39.00000000
342.00000000  50.00000000 -39.00000000  -3.54545455
343.00000000  16.00000000 -21.00000000   4.20000000
344.00000000   6.00000000   1.00000000   0.14285714
345.00000000  58.00000000 -18.00000000  -0.45000000
346.00000000  42.00000000 -11.00000000  -0.35483871
347.00000000  82.00000000 -24.00000000  -0.41379310
348.00000000  27.00000000 -20.00000000  -2.85714286
349.00000000  54.00000000 -54.00000000   0.50000000
350.00000000  47.00000000 -20.00000000  -0.74074074
351.00000000  54.00000000 -41.00000000  -3.15384615
352.00000000 117.00000000 -44.00000000  -0.60273973
353.00000000  40.00000000 -36.00000000  -9.00000000
354.00000000  59.00000000 -55.00000000 -13.75000000
355.00000000  70.00000000 -55.00000000  -3.66666667
356.00000000  98.00000000 -23.00000000  -0.30666667
357.00000000  50.00000000  -6.00000000  -0.13636364
358.00000000   7.00000000 -62.00000000   1.12727273
359.00000000  77.00000000 -63.00000000  -4.50000000
360.00000000  28.00000000 -11.00000000  -0.64705882
361.00000000  48.00000000   6.00000000   0.11111111
362.00000000  -7.00000000 -47.00000000   0.87037037
363.00000000  43.00000000 -18.00000000  -0.72000000
364.00000000  45.00000000 -51.00000000   8.50000000
365.00000000  20.00000000  21.00000000   0.51219512
366.00000000  25.00000000 -27.00000000  13.50000000
367.00000000  36.00000000 -34.00000000 -17.00000000
368.00000000   7.00000000  16.00000000   0.69565217
369.00000000  64.00000000 -64.00000000   0.50000000
370.00000000  26.00000000 -50.00000000   2.08333333
371.00000000  38.00000000 -37.00000000 -37.00000000
372.00000000  45.00000000 -50.00000000  10.00000000
373.00000000  54.00000000  -5.00000000  -0.10204082
374.00000000  96.00000000 -19.00000000  -0.24675325
375.00000000  70.00000000 -49.00000000  -2.33333333
376.00000000  46.00000000 -46.00000000   0.50000000
377.00000000  17.00000000 -45.00000000   1.60714286
378.00000000  17.00000000 -28.00000000   2.54545455
379.00000000  87.00000000 -21.00000000  -0.31818182
380.00000000  36.00000000 -36.00000000   0.50000000
381.00000000  68.00000000  12.00000000   0.15000000
382.00000000  41.00000000 -29.00000000  -2.41666667
383.00000000   7.00000000 -43.00000000   1.19444444
384.00000000  63.00000000 -31.00000000  -0.96875000
385.00000000  85.00000000 -55.00000000  -1.83333333
386.00000000  18.00000000 -37.00000000   1.94736842
387.00000000  38.00000000  21.00000000   0.35593220
388.00000000  29.00000000 -33.00000000   8.25000000
389.00000000  73.00000000 -52.00000000  -2.47619048
390.00000000  26.00000000  -2.00000000  -0.08333333
391.00000000  66.00000000 -10.00000000  -0.17857143
392.00000000  54.00000000  -5.00000000  -0.10204082
393.00000000  57.00000000 -11.00000000  -0.23913043
394.00000000 133.00000000 -24.00000000  -0.22018349
395.00000000  59.00000000 -61.00000000  30.50000000
396.00000000  37.00000000 -36.00000000 -36.00000000
397.00000000  66.00000000  11.00000000   0.14285714
398.00000000  19.00000000 -51.00000000   1.59375000
399.00000000   5.00000000 -61.00000000   1.08928571
400.00000000  61.00000000 -43.00000000  -2.38888889
401.00000000  60.00000000   1.00000000   0.01639344
402.00000000  57.00000000 -29.00000000  -1.03571429
403.00000000  51.00000000 -54.00000000  18.00000000
404.00000000 112.00000000  19.00000000   0.14503817
405.00000000  24.00000000 -37.00000000   2.84615385
406.00000000  54.00000000 -35.00000000  -1.84210526
407.00000000  22.00000000 -26.00000000   6.50000000
408.00000000  14.00000000 -51.00000000   1.37837838
409.00000000  46.00000000 -22.00000000  -0.91666667
410.00000000  30.00000000 -23.00000000  -3.28571429
411.00000000  32.00000000 -29.00000000  -9.66666667
412.00000000 108.00000000 -25.00000000  -0.30120482
413.00000000  81.00000000 -33.00000000  -0.68750000
414.00000000  56.00000000   0.00000000   0.00000000
415.00000000  21.00000000 -38.00000000   2.23529412
416.00000000  73.00000000 -20.00000000  -0.37735849
417.00000000  20.00000000 -20.00000000   0.50000000
418.00000000  82.00000000 -73.00000000  -8.11111111
419.00000000  25.00000000 -52.00000000   1.92592593
420.00000000 114.00000000 -50.00000000  -0.78125000
421.00000000 -19.00000000   3.00000000  -0.18750000
422.00000000  27.00000000 -24.00000000  -8.00000000
423.00000000  21.00000000 -19.00000000  -9.50000000
424.00000000  48.00000000 -16.00000000  -0.50000000
425.00000000  37.00000000 -45.00000000   5.62500000
426.00000000  18.00000000 -21.00000000   7.00000000
427.00000000  65.00000000 -25.00000000  -0.62500000
428.00000000  60.00000000 -43.00000000  -2.52941176
429.00000000  51.00000000 -38.00000000  -2.92307692
430.00000000  59.00000000 -43.00000000  -2.68750000
431.00000000  41.00000000 -28.00000000  -2.15384615
432.00000000  43.00000000   0.00000000   0.00000000
433.00000000  78.00000000 -34.00000000  -0.77272727
434.00000000  51.00000000 -19.00000000  -0.59375000
435.00000000  22.00000000 -31.00000000   3.44444444
436.00000000  27.00000000 -72.00000000   1.60000000
437.00000000   5.00000000 -14.00000000   1.55555556
438.00000000  56.00000000 -30.00000000  -1.15384615
439.00000000  49.00000000  -7.00000000  -0.16666667
440.00000000  70.00000000  13.00000000   0.15662651
441.00000000  49.00000000 -40.00000000  -4.44444444
442.00000000  34.00000000 -40.00000000   6.66666667
443.00000000  32.00000000 -39.00000000   5.57142857
444.00000000  -2.00000000 -34.00000000   0.94444444
445.00000000  92.00000000 -39.00000000  -0.73584906
446.00000000   0.00000000 -28.00000000   1.00000000
447.00000000 -23.00000000 -25.00000000   0.52083333
448.00000000  32.00000000 -13.00000000  -0.68421053
449.00000000  26.00000000 -41.00000000   2.73333333
450.00000000  46.00000000 -14.00000000  -0.43750000
451.00000000  42.00000000 -65.00000000   2.82608696
452.00000000  59.00000000 -56.00000000 -18.66666667
453.00000000  22.00000000 -39.00000000   2.29411765
454.00000000   2.00000000 -35.00000000   1.06060606
455.00000000  61.00000000 -49.00000000  -4.08333333
456.00000000  39.00000000 -16.00000000  -0.69565217
457.00000000  59.00000000   1.00000000   0.01666667
458.00000000  43.00000000 -57.00000000   4.07142857
459.00000000  10.00000000 -57.00000000   1.21276596
460.00000000   2.00000000 -30.00000000   1.07142857
461.00000000  43.00000000 -40.00000000 -13.33333333
462.00000000  57.00000000 -38.00000000  -2.00000000
463.00000000  16.00000000 -48.00000000   1.50000000
464.00000000  32.00000000 -20.00000000  -1.66666667
465.00000000  69.00000000 -25.00000000  -0.56818182
466.00000000  90.00000000 -57.00000000  -1.72727273
467.00000000 -18.00000000 -61.00000000   0.77215190
468.00000000  59.00000000 -20.00000000  -0.51282051
469.00000000  27.00000000  -7.00000000  -0.35000000
470.00000000  27.00000000 -60.00000000   1.81818182
471.00000000  25.00000000 -31.00000000   5.16666667
472.00000000  51.00000000 -65.00000000   4.64285714
473.00000000  61.00000000 -48.00000000  -3.69230769
474.00000000  46.00000000 -37.00000000  -4.11111111
475.00000000  31.00000000 -31.00000000   0.50000000
476.00000000   4.00000000   7.00000000   0.63636364
477.00000000  27.00000000 -38.00000000   3.45454545
478.00000000  54.00000000  -1.00000000  -0.01886792
479.00000000  74.00000000 -12.00000000  -0.19354839
480.00000000   2.00000000 -42.00000000   1.05000000
481.00000000  62.00000000 -11.00000000  -0.21568627
482.00000000  44.00000000   6.00000000   0.12000000
483.00000000  37.00000000 -55.00000000   3.05555556
484.00000000 -45.00000000 -43.00000000   0.48863636
485.00000000   4.00000000 -46.00000000   1.09523810
486.00000000  -6.00000000 -27.00000000   0.81818182
487.00000000  35.00000000  -1.00000000  -0.02941176
488.00000000   6.00000000 -40.00000000   1.17647059
489.00000000  34.00000000 -59.00000000   2.36000000
490.00000000  26.00000000 -34.00000000   4.25000000
491.00000000  81.00000000 -36.00000000  -0.80000000
492.00000000  42.00000000 -11.00000000  -0.35483871
493.00000000  65.00000000 -30.00000000  -0.85714286
494.00000000  38.00000000 -36.00000000 -18.00000000
495.00000000  14.00000000 -65.00000000   1.27450980
496.00000000  54.00000000 -31.00000000  -1.34782609
497.00000000  44.00000000 -28.00000000  -1.75000000
498.00000000  22.00000000 -64.00000000   1.52380952
499.00000000 107.00000000 -26.00000000  -0.32098765
500.00000000  65.00000000 -24.00000000  -0.58536585
