# Supplementary material for: Ubiquitin transfer by a RING E3 ligase occurs from a closed E2~ubiquitin conformation
Source: Nat Commun. 2020 Jun 5;11:2846. doi: 10.1038/s41467-020-16666-y (PMC7275055; doi:10.1038/s41467-020-16666-y)
Supplement: Supplementary file 4 — Source Data [file 41467_2020_16666_MOESM4_ESM.zip › Source_Data/Figures/Figure_5/Figure_5a/ASCII_NoRNF4/16_335with_fret.dat]

 30.00000000  90.00000000 243.00000000   0.72972973
 31.00000000 185.00000000 272.00000000   0.59518600
 32.00000000  43.00000000 309.00000000   0.87784091
 33.00000000  49.00000000 256.00000000   0.83934426
 34.00000000  71.00000000 238.00000000   0.77022654
 35.00000000  73.00000000 204.00000000   0.73646209
 36.00000000  67.00000000 246.00000000   0.78594249
 37.00000000 115.00000000 239.00000000   0.67514124
 38.00000000 120.00000000 255.00000000   0.68000000
 39.00000000  47.00000000 283.00000000   0.85757576
 40.00000000  60.00000000 276.00000000   0.82142857
 41.00000000  63.00000000 177.00000000   0.73750000
 42.00000000 127.00000000 268.00000000   0.67848101
 43.00000000  88.00000000 216.00000000   0.71052632
 44.00000000  55.00000000 201.00000000   0.78515625
 45.00000000 114.00000000 214.00000000   0.65243902
 46.00000000  74.00000000 239.00000000   0.76357827
 47.00000000  69.00000000 203.00000000   0.74632353
 48.00000000  95.00000000 268.00000000   0.73829201
 49.00000000  71.00000000 281.00000000   0.79829545
 50.00000000 153.00000000 208.00000000   0.57617729
 51.00000000  82.00000000 244.00000000   0.74846626
 52.00000000  81.00000000 253.00000000   0.75748503
 53.00000000 140.00000000 329.00000000   0.70149254
 54.00000000  86.00000000 259.00000000   0.75072464
 55.00000000  34.00000000 269.00000000   0.88778878
 56.00000000 125.00000000 223.00000000   0.64080460
 57.00000000  78.00000000 199.00000000   0.71841155
 58.00000000  74.00000000 280.00000000   0.79096045
 59.00000000 107.00000000 177.00000000   0.62323944
 60.00000000  67.00000000 216.00000000   0.76325088
 61.00000000  28.00000000 208.00000000   0.88135593
 62.00000000 213.00000000 163.00000000   0.43351064
 63.00000000 106.00000000 231.00000000   0.68545994
 64.00000000 172.00000000 275.00000000   0.61521253
 65.00000000  72.00000000 216.00000000   0.75000000
 66.00000000  24.00000000 240.00000000   0.90909091
 67.00000000  85.00000000 278.00000000   0.76584022
 68.00000000  67.00000000 166.00000000   0.71244635
 69.00000000 153.00000000 265.00000000   0.63397129
 70.00000000 179.00000000 197.00000000   0.52393617
 71.00000000  75.00000000 181.00000000   0.70703125
 72.00000000 117.00000000 193.00000000   0.62258065
 73.00000000  36.00000000 200.00000000   0.84745763
 74.00000000 146.00000000 153.00000000   0.51170569
 75.00000000 102.00000000 230.00000000   0.69277108
 76.00000000  98.00000000 219.00000000   0.69085174
 77.00000000  90.00000000 251.00000000   0.73607038
 78.00000000 158.00000000 195.00000000   0.55240793
 79.00000000 122.00000000 188.00000000   0.60645161
 80.00000000  39.00000000 289.00000000   0.88109756
 81.00000000 110.00000000 274.00000000   0.71354167
 82.00000000 146.00000000 202.00000000   0.58045977
 83.00000000 394.00000000  34.00000000   0.07943925
 84.00000000 490.00000000  39.00000000   0.07372401
 85.00000000 493.00000000  30.00000000   0.05736138
 86.00000000 429.00000000  72.00000000   0.14371257
 87.00000000 377.00000000 106.00000000   0.21946170
 88.00000000 506.00000000  88.00000000   0.14814815
 89.00000000 541.00000000  97.00000000   0.15203762
 90.00000000 402.00000000  82.00000000   0.16942149
 91.00000000 484.00000000  67.00000000   0.12159710
 92.00000000 383.00000000  69.00000000   0.15265487
 93.00000000 487.00000000  71.00000000   0.12724014
 94.00000000 488.00000000  67.00000000   0.12072072
 95.00000000 417.00000000  50.00000000   0.10706638
 96.00000000 481.00000000  39.00000000   0.07500000
 97.00000000 526.00000000  60.00000000   0.10238908
 98.00000000 428.00000000  28.00000000   0.06140351
 99.00000000 543.00000000  87.00000000   0.13809524
100.00000000 500.00000000  33.00000000   0.06191370
101.00000000 486.00000000  51.00000000   0.09497207
102.00000000 598.00000000  48.00000000   0.07430341
103.00000000 549.00000000   3.00000000   0.00543478
104.00000000 370.00000000  22.00000000   0.05612245
105.00000000 570.00000000  37.00000000   0.06095552
106.00000000 412.00000000  64.00000000   0.13445378
107.00000000 631.00000000  75.00000000   0.10623229
108.00000000 533.00000000  35.00000000   0.06161972
109.00000000 644.00000000  25.00000000   0.03736921
110.00000000 510.00000000  68.00000000   0.11764706
111.00000000 468.00000000  20.00000000   0.04098361
112.00000000 439.00000000  88.00000000   0.16698292
113.00000000 473.00000000  56.00000000   0.10586011
114.00000000 490.00000000  65.00000000   0.11711712
115.00000000 527.00000000  47.00000000   0.08188153
116.00000000 512.00000000 148.00000000   0.22424242
117.00000000 640.00000000  54.00000000   0.07780980
118.00000000 464.00000000 101.00000000   0.17876106
119.00000000 425.00000000  72.00000000   0.14486922
120.00000000 502.00000000  43.00000000   0.07889908
121.00000000 522.00000000  36.00000000   0.06451613
122.00000000 431.00000000  50.00000000   0.10395010
123.00000000 519.00000000  69.00000000   0.11734694
124.00000000 585.00000000  61.00000000   0.09442724
125.00000000 455.00000000   4.00000000   0.00871460
126.00000000 425.00000000  44.00000000   0.09381663
127.00000000 488.00000000  67.00000000   0.12072072
128.00000000 441.00000000  29.00000000   0.06170213
129.00000000 472.00000000  31.00000000   0.06163022
130.00000000 529.00000000  89.00000000   0.14401294
131.00000000 448.00000000  16.00000000   0.03448276
132.00000000 419.00000000  26.00000000   0.05842697
133.00000000 452.00000000  -2.00000000  -0.00444444
134.00000000 394.00000000  22.00000000   0.05288462
135.00000000 497.00000000  60.00000000   0.10771993
136.00000000 491.00000000  41.00000000   0.07706767
137.00000000 516.00000000  27.00000000   0.04972376
138.00000000 486.00000000 -15.00000000  -0.03184713
139.00000000 562.00000000  67.00000000   0.10651828
140.00000000 475.00000000  46.00000000   0.08829175
141.00000000 533.00000000  16.00000000   0.02914390
142.00000000 445.00000000  76.00000000   0.14587332
143.00000000 460.00000000  46.00000000   0.09090909
144.00000000 462.00000000  47.00000000   0.09233792
145.00000000 530.00000000  28.00000000   0.05017921
146.00000000 485.00000000  39.00000000   0.07442748
147.00000000 532.00000000   8.00000000   0.01481481
148.00000000 539.00000000  73.00000000   0.11928105
149.00000000 458.00000000  39.00000000   0.07847082
150.00000000 642.00000000  83.00000000   0.11448276
151.00000000 484.00000000   2.00000000   0.00411523
152.00000000 459.00000000  10.00000000   0.02132196
153.00000000 522.00000000  19.00000000   0.03512015
154.00000000 535.00000000  21.00000000   0.03776978
155.00000000 481.00000000  26.00000000   0.05128205
156.00000000 508.00000000  25.00000000   0.04690432
157.00000000 553.00000000   4.00000000   0.00718133
158.00000000 608.00000000  20.00000000   0.03184713
159.00000000 552.00000000  33.00000000   0.05641026
160.00000000 521.00000000  36.00000000   0.06463196
161.00000000 525.00000000  22.00000000   0.04021938
162.00000000 464.00000000  36.00000000   0.07200000
163.00000000 593.00000000  51.00000000   0.07919255
164.00000000 655.00000000  31.00000000   0.04518950
165.00000000 560.00000000  29.00000000   0.04923599
166.00000000 554.00000000  24.00000000   0.04152249
167.00000000 520.00000000  71.00000000   0.12013536
168.00000000 598.00000000  37.00000000   0.05826772
169.00000000 512.00000000   0.00000000   0.00000000
170.00000000 501.00000000  46.00000000   0.08409506
171.00000000 498.00000000  51.00000000   0.09289617
172.00000000 501.00000000  33.00000000   0.06179775
173.00000000 428.00000000  12.00000000   0.02727273
174.00000000 426.00000000   6.00000000   0.01388889
175.00000000 540.00000000  16.00000000   0.02877698
176.00000000 488.00000000  38.00000000   0.07224335
177.00000000 545.00000000  29.00000000   0.05052265
178.00000000 503.00000000  13.00000000   0.02519380
179.00000000 559.00000000  31.00000000   0.05254237
180.00000000 561.00000000   6.00000000   0.01058201
181.00000000 614.00000000  50.00000000   0.07530120
182.00000000 555.00000000  21.00000000   0.03645833
183.00000000 432.00000000  64.00000000   0.12903226
184.00000000 578.00000000   0.00000000   0.00000000
185.00000000 507.00000000  -5.00000000  -0.00996016
186.00000000 553.00000000  -5.00000000  -0.00912409
187.00000000 627.00000000  62.00000000   0.08998549
188.00000000 552.00000000 -17.00000000  -0.03177570
189.00000000 527.00000000 -44.00000000  -0.09109731
190.00000000 506.00000000  38.00000000   0.06985294
191.00000000 495.00000000  -1.00000000  -0.00202429
192.00000000 574.00000000  -6.00000000  -0.01056338
193.00000000 574.00000000   2.00000000   0.00347222
194.00000000 575.00000000  23.00000000   0.03846154
195.00000000 402.00000000  25.00000000   0.05854801
196.00000000 607.00000000  -7.00000000  -0.01166667
197.00000000 509.00000000  43.00000000   0.07789855
198.00000000 486.00000000  43.00000000   0.08128544
199.00000000 522.00000000   4.00000000   0.00760456
200.00000000 505.00000000  41.00000000   0.07509158
201.00000000 469.00000000  -5.00000000  -0.01077586
202.00000000 470.00000000  22.00000000   0.04471545
203.00000000 529.00000000  77.00000000   0.12706271
204.00000000 463.00000000  42.00000000   0.08316832
205.00000000 589.00000000  24.00000000   0.03915171
206.00000000 498.00000000  27.00000000   0.05142857
207.00000000 492.00000000  -5.00000000  -0.01026694
208.00000000 551.00000000  38.00000000   0.06451613
209.00000000 465.00000000  35.00000000   0.07000000
210.00000000 516.00000000 -20.00000000  -0.04032258
211.00000000 558.00000000  -2.00000000  -0.00359712
212.00000000 476.00000000   2.00000000   0.00418410
213.00000000 476.00000000  40.00000000   0.07751938
214.00000000 487.00000000   5.00000000   0.01016260
215.00000000 569.00000000   1.00000000   0.00175439
216.00000000 566.00000000  39.00000000   0.06446281
217.00000000 557.00000000  -4.00000000  -0.00723327
218.00000000 416.00000000  63.00000000   0.13152401
219.00000000 543.00000000  11.00000000   0.01985560
220.00000000 466.00000000  25.00000000   0.05091650
221.00000000 483.00000000  39.00000000   0.07471264
222.00000000 519.00000000   3.00000000   0.00574713
223.00000000 487.00000000  38.00000000   0.07238095
224.00000000 538.00000000  30.00000000   0.05281690
225.00000000 523.00000000  -5.00000000  -0.00965251
226.00000000 425.00000000  60.00000000   0.12371134
227.00000000 451.00000000  14.00000000   0.03010753
228.00000000 552.00000000   0.00000000   0.00000000
229.00000000 514.00000000  47.00000000   0.08377897
230.00000000 484.00000000  57.00000000   0.10536044
231.00000000 559.00000000  14.00000000   0.02443281
232.00000000 509.00000000  59.00000000   0.10387324
233.00000000 572.00000000 -18.00000000  -0.03249097
234.00000000 511.00000000  62.00000000   0.10820244
235.00000000 540.00000000  26.00000000   0.04593640
236.00000000 518.00000000  13.00000000   0.02448211
237.00000000 509.00000000  29.00000000   0.05390335
238.00000000 435.00000000  -3.00000000  -0.00694444
239.00000000 541.00000000 -11.00000000  -0.02075472
240.00000000 578.00000000  16.00000000   0.02693603
241.00000000 502.00000000  -7.00000000  -0.01414141
242.00000000 598.00000000  44.00000000   0.06853583
243.00000000 515.00000000  35.00000000   0.06363636
244.00000000 475.00000000  20.00000000   0.04040404
245.00000000 412.00000000  56.00000000   0.11965812
246.00000000 529.00000000  -8.00000000  -0.01535509
247.00000000 583.00000000 -50.00000000  -0.09380863
248.00000000 547.00000000 -10.00000000  -0.01862197
249.00000000 489.00000000 -10.00000000  -0.02087683
250.00000000 615.00000000  11.00000000   0.01757188
251.00000000 521.00000000   8.00000000   0.01512287
252.00000000 519.00000000  26.00000000   0.04770642
253.00000000 469.00000000  24.00000000   0.04868154
254.00000000 597.00000000 -24.00000000  -0.04188482
255.00000000 489.00000000  48.00000000   0.08938547
256.00000000 457.00000000 -39.00000000  -0.09330144
257.00000000 538.00000000  21.00000000   0.03756708
258.00000000 529.00000000  -3.00000000  -0.00570342
259.00000000 517.00000000  50.00000000   0.08818342
260.00000000 488.00000000  12.00000000   0.02400000
261.00000000 463.00000000  20.00000000   0.04140787
262.00000000 441.00000000  48.00000000   0.09815951
263.00000000 622.00000000  56.00000000   0.08259587
264.00000000 571.00000000  90.00000000   0.13615734
265.00000000 528.00000000  38.00000000   0.06713781
266.00000000 627.00000000  15.00000000   0.02336449
267.00000000 618.00000000  28.00000000   0.04334365
268.00000000 550.00000000   3.00000000   0.00542495
269.00000000 615.00000000 -21.00000000  -0.03535354
270.00000000 471.00000000  -7.00000000  -0.01508621
271.00000000 530.00000000  24.00000000   0.04332130
272.00000000 659.00000000 -15.00000000  -0.02329193
273.00000000 622.00000000  16.00000000   0.02507837
274.00000000 517.00000000  28.00000000   0.05137615
275.00000000 539.00000000  28.00000000   0.04938272
276.00000000 553.00000000  18.00000000   0.03152364
277.00000000 493.00000000 -11.00000000  -0.02282158
278.00000000 532.00000000  48.00000000   0.08275862
279.00000000 504.00000000   6.00000000   0.01176471
280.00000000 511.00000000  -4.00000000  -0.00788955
281.00000000 629.00000000  13.00000000   0.02024922
282.00000000 479.00000000   9.00000000   0.01844262
283.00000000 432.00000000 -31.00000000  -0.07730673
284.00000000 469.00000000  22.00000000   0.04480652
285.00000000 477.00000000   7.00000000   0.01446281
286.00000000 492.00000000  32.00000000   0.06106870
287.00000000 531.00000000  43.00000000   0.07491289
288.00000000 455.00000000   2.00000000   0.00437637
289.00000000 538.00000000 -13.00000000  -0.02476190
290.00000000 588.00000000  36.00000000   0.05769231
291.00000000 503.00000000 -16.00000000  -0.03285421
292.00000000 447.00000000  -4.00000000  -0.00902935
293.00000000 480.00000000 -25.00000000  -0.05494505
294.00000000 512.00000000  26.00000000   0.04832714
295.00000000 501.00000000  40.00000000   0.07393715
296.00000000 545.00000000  25.00000000   0.04385965
297.00000000 549.00000000   5.00000000   0.00902527
298.00000000 545.00000000  28.00000000   0.04886562
299.00000000 552.00000000  42.00000000   0.07070707
300.00000000 417.00000000  31.00000000   0.06919643
301.00000000 564.00000000  -1.00000000  -0.00177620
302.00000000 531.00000000  21.00000000   0.03804348
303.00000000 480.00000000 -15.00000000  -0.03225806
304.00000000 547.00000000 -24.00000000  -0.04588910
305.00000000 564.00000000  93.00000000   0.14155251
306.00000000 507.00000000  42.00000000   0.07650273
307.00000000 616.00000000   1.00000000   0.00162075
308.00000000 613.00000000   2.00000000   0.00325203
309.00000000 487.00000000 -11.00000000  -0.02310924
310.00000000 464.00000000  83.00000000   0.15173675
311.00000000 555.00000000  40.00000000   0.06722689
312.00000000 514.00000000 -22.00000000  -0.04471545
313.00000000 621.00000000  13.00000000   0.02050473
314.00000000 534.00000000  17.00000000   0.03085299
315.00000000 535.00000000 -22.00000000  -0.04288499
316.00000000 465.00000000   0.00000000   0.00000000
317.00000000 528.00000000  55.00000000   0.09433962
318.00000000 562.00000000 -20.00000000  -0.03690037
319.00000000 455.00000000  19.00000000   0.04008439
320.00000000 476.00000000  -4.00000000  -0.00847458
321.00000000 548.00000000 -20.00000000  -0.03787879
322.00000000 576.00000000   3.00000000   0.00518135
323.00000000 551.00000000  -4.00000000  -0.00731261
324.00000000 505.00000000 -10.00000000  -0.02020202
325.00000000 452.00000000 -25.00000000  -0.05854801
326.00000000 517.00000000  44.00000000   0.07843137
327.00000000 512.00000000 -16.00000000  -0.03225806
328.00000000 452.00000000 -15.00000000  -0.03432494
329.00000000 547.00000000   8.00000000   0.01441441
330.00000000 546.00000000   4.00000000   0.00727273
331.00000000 562.00000000   9.00000000   0.01576182
332.00000000 588.00000000  14.00000000   0.02325581
333.00000000 549.00000000  -6.00000000  -0.01104972
334.00000000 476.00000000 -16.00000000  -0.03478261
335.00000000 525.00000000  13.00000000   0.02416357
336.00000000 536.00000000  -6.00000000  -0.01132075
337.00000000 456.00000000 -14.00000000  -0.03167421
338.00000000 557.00000000 -10.00000000  -0.01828154
339.00000000 504.00000000  26.00000000   0.04905660
340.00000000 524.00000000  14.00000000   0.02602230
341.00000000 576.00000000  -3.00000000  -0.00523560
342.00000000 535.00000000  16.00000000   0.02903811
343.00000000 547.00000000  26.00000000   0.04537522
344.00000000 602.00000000  43.00000000   0.06666667
345.00000000 489.00000000  29.00000000   0.05598456
346.00000000 510.00000000   7.00000000   0.01353965
347.00000000 561.00000000  34.00000000   0.05714286
348.00000000 467.00000000   0.00000000   0.00000000
349.00000000 450.00000000   1.00000000   0.00221729
350.00000000 504.00000000  26.00000000   0.04905660
351.00000000 515.00000000 -14.00000000  -0.02794411
352.00000000 569.00000000  -3.00000000  -0.00530035
353.00000000 475.00000000 -19.00000000  -0.04166667
354.00000000 523.00000000 -14.00000000  -0.02750491
355.00000000 585.00000000  -8.00000000  -0.01386482
356.00000000 552.00000000  16.00000000   0.02816901
357.00000000 474.00000000  50.00000000   0.09541985
358.00000000 483.00000000 -11.00000000  -0.02330508
359.00000000 546.00000000  33.00000000   0.05699482
360.00000000 551.00000000 -12.00000000  -0.02226345
361.00000000 458.00000000  -9.00000000  -0.02004454
362.00000000 586.00000000  26.00000000   0.04248366
363.00000000 577.00000000  46.00000000   0.07383628
364.00000000 437.00000000  -9.00000000  -0.02102804
365.00000000 494.00000000  41.00000000   0.07663551
366.00000000 626.00000000 -16.00000000  -0.02622951
367.00000000 602.00000000  -8.00000000  -0.01346801
368.00000000 537.00000000 -16.00000000  -0.03071017
369.00000000 504.00000000  26.00000000   0.04905660
370.00000000 589.00000000   6.00000000   0.01008403
371.00000000 573.00000000   6.00000000   0.01036269
372.00000000 478.00000000   7.00000000   0.01443299
373.00000000 576.00000000  -7.00000000  -0.01230228
374.00000000 523.00000000  15.00000000   0.02788104
375.00000000 491.00000000  10.00000000   0.01996008
376.00000000 545.00000000  -5.00000000  -0.00925926
377.00000000 468.00000000  38.00000000   0.07509881
378.00000000 507.00000000 -35.00000000  -0.07415254
379.00000000 461.00000000 -19.00000000  -0.04298643
380.00000000 616.00000000  23.00000000   0.03599374
381.00000000 503.00000000   3.00000000   0.00592885
382.00000000 662.00000000  -9.00000000  -0.01378254
383.00000000 495.00000000 -16.00000000  -0.03340292
384.00000000 498.00000000 -13.00000000  -0.02680412
385.00000000 506.00000000 -25.00000000  -0.05197505
386.00000000 510.00000000  11.00000000   0.02111324
387.00000000 649.00000000  68.00000000   0.09483961
388.00000000 563.00000000  16.00000000   0.02763385
389.00000000 497.00000000   3.00000000   0.00600000
390.00000000 578.00000000  42.00000000   0.06774194
391.00000000 572.00000000  -9.00000000  -0.01598579
392.00000000 449.00000000   2.00000000   0.00443459
393.00000000 552.00000000   9.00000000   0.01604278
394.00000000 503.00000000 -27.00000000  -0.05672269
395.00000000 569.00000000 -11.00000000  -0.01971326
396.00000000 529.00000000 -37.00000000  -0.07520325
397.00000000 512.00000000  11.00000000   0.02103250
398.00000000 469.00000000  21.00000000   0.04285714
399.00000000 435.00000000 -25.00000000  -0.06097561
400.00000000 492.00000000 -14.00000000  -0.02928870
401.00000000 618.00000000  28.00000000   0.04334365
402.00000000 494.00000000 -25.00000000  -0.05330490
403.00000000 543.00000000 -35.00000000  -0.06889764
404.00000000 457.00000000  -8.00000000  -0.01781737
405.00000000 555.00000000 -13.00000000  -0.02398524
406.00000000 612.00000000 -10.00000000  -0.01661130
407.00000000 603.00000000 -23.00000000  -0.03965517
408.00000000 533.00000000  28.00000000   0.04991087
409.00000000 554.00000000 -16.00000000  -0.02973978
410.00000000 556.00000000  37.00000000   0.06239460
411.00000000 596.00000000  81.00000000   0.11964549
412.00000000 582.00000000  -5.00000000  -0.00866551
413.00000000 483.00000000 -19.00000000  -0.04094828
414.00000000 523.00000000 -14.00000000  -0.02750491
415.00000000 553.00000000  30.00000000   0.05145798
416.00000000 596.00000000  -4.00000000  -0.00675676
417.00000000 482.00000000 -12.00000000  -0.02553191
418.00000000 499.00000000   5.00000000   0.00992063
419.00000000 479.00000000  -3.00000000  -0.00630252
420.00000000 548.00000000  24.00000000   0.04195804
421.00000000 550.00000000  35.00000000   0.05982906
422.00000000 520.00000000  19.00000000   0.03525046
423.00000000 488.00000000  21.00000000   0.04125737
424.00000000 474.00000000   3.00000000   0.00628931
425.00000000 544.00000000 -11.00000000  -0.02063790
426.00000000 473.00000000  12.00000000   0.02474227
427.00000000 573.00000000 -19.00000000  -0.03429603
428.00000000 558.00000000 -14.00000000  -0.02573529
429.00000000 508.00000000  52.00000000   0.09285714
430.00000000 463.00000000  -9.00000000  -0.01982379
431.00000000 565.00000000  16.00000000   0.02753873
432.00000000 488.00000000   6.00000000   0.01214575
433.00000000 539.00000000  12.00000000   0.02177858
434.00000000 512.00000000  -8.00000000  -0.01587302
435.00000000 546.00000000 -12.00000000  -0.02247191
436.00000000 613.00000000  -2.00000000  -0.00327332
437.00000000 494.00000000  33.00000000   0.06261860
438.00000000 437.00000000  13.00000000   0.02888889
439.00000000 445.00000000   1.00000000   0.00224215
440.00000000 560.00000000   7.00000000   0.01234568
441.00000000 429.00000000 -22.00000000  -0.05405405
442.00000000 488.00000000  -4.00000000  -0.00826446
443.00000000 468.00000000  12.00000000   0.02500000
444.00000000 516.00000000  21.00000000   0.03910615
445.00000000 469.00000000 -15.00000000  -0.03303965
446.00000000 565.00000000 -21.00000000  -0.03860294
447.00000000 474.00000000  14.00000000   0.02868852
448.00000000 550.00000000  -3.00000000  -0.00548446
449.00000000 529.00000000   7.00000000   0.01305970
450.00000000 506.00000000  36.00000000   0.06642066
451.00000000 506.00000000  43.00000000   0.07832423
452.00000000 562.00000000   4.00000000   0.00706714
453.00000000 489.00000000  -3.00000000  -0.00617284
454.00000000 541.00000000 -31.00000000  -0.06078431
455.00000000 463.00000000   8.00000000   0.01698514
456.00000000 508.00000000  -7.00000000  -0.01397206
457.00000000 392.00000000 -10.00000000  -0.02617801
458.00000000 523.00000000  -9.00000000  -0.01750973
459.00000000 519.00000000  22.00000000   0.04066543
460.00000000 588.00000000 -20.00000000  -0.03521127
461.00000000 591.00000000  47.00000000   0.07366771
462.00000000 507.00000000   9.00000000   0.01744186
463.00000000 358.00000000  -2.00000000  -0.00561798
464.00000000 482.00000000  46.00000000   0.08712121
465.00000000 513.00000000  -8.00000000  -0.01584158
466.00000000 539.00000000 -46.00000000  -0.09330629
467.00000000 524.00000000 -20.00000000  -0.03968254
468.00000000 545.00000000 -29.00000000  -0.05620155
469.00000000 483.00000000 -14.00000000  -0.02985075
470.00000000 449.00000000  44.00000000   0.08924949
471.00000000 488.00000000  -5.00000000  -0.01035197
472.00000000 575.00000000   2.00000000   0.00346620
473.00000000 491.00000000 -15.00000000  -0.03151261
474.00000000 556.00000000  -4.00000000  -0.00724638
475.00000000 441.00000000 -32.00000000  -0.07823961
476.00000000 510.00000000 -15.00000000  -0.03030303
477.00000000 623.00000000  -2.00000000  -0.00322061
478.00000000 573.00000000   3.00000000   0.00520833
479.00000000 507.00000000  -7.00000000  -0.01400000
480.00000000 501.00000000  45.00000000   0.08241758
481.00000000 449.00000000 -29.00000000  -0.06904762
482.00000000 556.00000000 -12.00000000  -0.02205882
483.00000000 486.00000000  -8.00000000  -0.01673640
484.00000000 438.00000000  36.00000000   0.07594937
485.00000000 573.00000000 -11.00000000  -0.01957295
486.00000000 629.00000000 -14.00000000  -0.02276423
487.00000000 564.00000000   5.00000000   0.00878735
488.00000000 633.00000000  33.00000000   0.04954955
489.00000000 554.00000000  -9.00000000  -0.01651376
490.00000000 560.00000000   9.00000000   0.01581722
491.00000000 484.00000000  14.00000000   0.02811245
492.00000000 487.00000000 -11.00000000  -0.02310924
493.00000000 566.00000000 -12.00000000  -0.02166065
494.00000000 401.00000000  29.00000000   0.06744186
495.00000000 469.00000000 -27.00000000  -0.06108597
496.00000000 431.00000000   7.00000000   0.01598174
497.00000000 569.00000000  -8.00000000  -0.01426025
498.00000000 534.00000000 -10.00000000  -0.01908397
499.00000000 523.00000000 -30.00000000  -0.06085193
500.00000000 529.00000000   8.00000000   0.01489758
