# Supplementary material for: Ubiquitin transfer by a RING E3 ligase occurs from a closed E2~ubiquitin conformation
Source: Nat Commun. 2020 Jun 5;11:2846. doi: 10.1038/s41467-020-16666-y (PMC7275055; doi:10.1038/s41467-020-16666-y)
Supplement: Supplementary file 4 — Source Data [file 41467_2020_16666_MOESM4_ESM.zip › Source_Data/Figures/Figure_5/Figure_5a/ASCII_NoRNF4/16_337with_fret.dat]

 30.00000000 262.00000000 141.00000000   0.34987593
 31.00000000 217.00000000  53.00000000   0.19629630
 32.00000000 296.00000000 100.00000000   0.25252525
 33.00000000 295.00000000  64.00000000   0.17827298
 34.00000000 254.00000000  13.00000000   0.04868914
 35.00000000 249.00000000  80.00000000   0.24316109
 36.00000000 292.00000000 115.00000000   0.28255528
 37.00000000 225.00000000  83.00000000   0.26948052
 38.00000000 258.00000000 133.00000000   0.34015345
 39.00000000 235.00000000  73.00000000   0.23701299
 40.00000000 230.00000000  17.00000000   0.06882591
 41.00000000 218.00000000 156.00000000   0.41711230
 42.00000000 237.00000000  82.00000000   0.25705329
 43.00000000 270.00000000  55.00000000   0.16923077
 44.00000000 164.00000000  65.00000000   0.28384279
 45.00000000 233.00000000  75.00000000   0.24350649
 46.00000000 361.00000000  97.00000000   0.21179039
 47.00000000 281.00000000  43.00000000   0.13271605
 48.00000000 267.00000000  30.00000000   0.10101010
 49.00000000 230.00000000  69.00000000   0.23076923
 50.00000000 237.00000000  57.00000000   0.19387755
 51.00000000 338.00000000  98.00000000   0.22477064
 52.00000000 256.00000000  90.00000000   0.26011561
 53.00000000 217.00000000  84.00000000   0.27906977
 54.00000000 264.00000000  77.00000000   0.22580645
 55.00000000 204.00000000 103.00000000   0.33550489
 56.00000000 278.00000000  86.00000000   0.23626374
 57.00000000 246.00000000  18.00000000   0.06818182
 58.00000000 258.00000000  83.00000000   0.24340176
 59.00000000 226.00000000  48.00000000   0.17518248
 60.00000000 251.00000000  51.00000000   0.16887417
 61.00000000 322.00000000  71.00000000   0.18066158
 62.00000000 240.00000000 151.00000000   0.38618926
 63.00000000 240.00000000  70.00000000   0.22580645
 64.00000000 300.00000000 135.00000000   0.31034483
 65.00000000 248.00000000  62.00000000   0.20000000
 66.00000000 228.00000000  97.00000000   0.29846154
 67.00000000 242.00000000  71.00000000   0.22683706
 68.00000000 231.00000000  94.00000000   0.28923077
 69.00000000 221.00000000  38.00000000   0.14671815
 70.00000000 263.00000000  51.00000000   0.16242038
 71.00000000 266.00000000  41.00000000   0.13355049
 72.00000000 232.00000000 103.00000000   0.30746269
 73.00000000 280.00000000  24.00000000   0.07894737
 74.00000000 236.00000000  81.00000000   0.25552050
 75.00000000 305.00000000  56.00000000   0.15512465
 76.00000000 296.00000000  89.00000000   0.23116883
 77.00000000 278.00000000  53.00000000   0.16012085
 78.00000000 232.00000000  61.00000000   0.20819113
 79.00000000 258.00000000  61.00000000   0.19122257
 80.00000000 245.00000000  69.00000000   0.21974522
 81.00000000 180.00000000  59.00000000   0.24686192
 82.00000000 228.00000000  95.00000000   0.29411765
 83.00000000 277.00000000  52.00000000   0.15805471
 84.00000000 266.00000000  54.00000000   0.16875000
 85.00000000 236.00000000 147.00000000   0.38381201
 86.00000000 326.00000000  30.00000000   0.08426966
 87.00000000 238.00000000  70.00000000   0.22727273
 88.00000000 195.00000000  74.00000000   0.27509294
 89.00000000 240.00000000  69.00000000   0.22330097
 90.00000000 243.00000000  61.00000000   0.20065789
 91.00000000 178.00000000  35.00000000   0.16431925
 92.00000000 221.00000000  30.00000000   0.11952191
 93.00000000 220.00000000  52.00000000   0.19117647
 94.00000000 204.00000000  66.00000000   0.24444444
 95.00000000 226.00000000  97.00000000   0.30030960
 96.00000000 214.00000000 109.00000000   0.33746130
 97.00000000 210.00000000  91.00000000   0.30232558
 98.00000000 203.00000000  63.00000000   0.23684211
 99.00000000 158.00000000  74.00000000   0.31896552
100.00000000 197.00000000  10.00000000   0.04830918
101.00000000 215.00000000  60.00000000   0.21818182
102.00000000 210.00000000  39.00000000   0.15662651
103.00000000 317.00000000  67.00000000   0.17447917
104.00000000 220.00000000 105.00000000   0.32307692
105.00000000 159.00000000  60.00000000   0.27397260
106.00000000 187.00000000  47.00000000   0.20085470
107.00000000 125.00000000  75.00000000   0.37500000
108.00000000 308.00000000 107.00000000   0.25783133
109.00000000 259.00000000  54.00000000   0.17252396
110.00000000 155.00000000  28.00000000   0.15300546
111.00000000 233.00000000  34.00000000   0.12734082
112.00000000 270.00000000  95.00000000   0.26027397
113.00000000 268.00000000  61.00000000   0.18541033
114.00000000 344.00000000  98.00000000   0.22171946
115.00000000 210.00000000  47.00000000   0.18287938
116.00000000 211.00000000  30.00000000   0.12448133
117.00000000 219.00000000  49.00000000   0.18283582
118.00000000 273.00000000  26.00000000   0.08695652
119.00000000 322.00000000  43.00000000   0.11780822
120.00000000 303.00000000  61.00000000   0.16758242
121.00000000 304.00000000  58.00000000   0.16022099
122.00000000 296.00000000  53.00000000   0.15186246
123.00000000 251.00000000  78.00000000   0.23708207
124.00000000 383.00000000  63.00000000   0.14125561
125.00000000 322.00000000  65.00000000   0.16795866
126.00000000 184.00000000 102.00000000   0.35664336
127.00000000 256.00000000  65.00000000   0.20249221
128.00000000 193.00000000  10.00000000   0.04926108
129.00000000 263.00000000  43.00000000   0.14052288
130.00000000 184.00000000  90.00000000   0.32846715
131.00000000 267.00000000  65.00000000   0.19578313
132.00000000 303.00000000  25.00000000   0.07621951
133.00000000 256.00000000  32.00000000   0.11111111
134.00000000 237.00000000  75.00000000   0.24038462
135.00000000 236.00000000  79.00000000   0.25079365
136.00000000 215.00000000  65.00000000   0.23214286
137.00000000 203.00000000  -2.00000000  -0.00995025
138.00000000 224.00000000  36.00000000   0.13846154
139.00000000 278.00000000  66.00000000   0.19186047
140.00000000 246.00000000  46.00000000   0.15753425
141.00000000 242.00000000  17.00000000   0.06563707
142.00000000 222.00000000  77.00000000   0.25752508
143.00000000 224.00000000  61.00000000   0.21403509
144.00000000 244.00000000  75.00000000   0.23510972
145.00000000 243.00000000  50.00000000   0.17064846
146.00000000 267.00000000 122.00000000   0.31362468
147.00000000 217.00000000  54.00000000   0.19926199
148.00000000 153.00000000  46.00000000   0.23115578
149.00000000 321.00000000  27.00000000   0.07758621
150.00000000 238.00000000  50.00000000   0.17361111
151.00000000 265.00000000  47.00000000   0.15064103
152.00000000 285.00000000  65.00000000   0.18571429
153.00000000 269.00000000  92.00000000   0.25484765
154.00000000 230.00000000  39.00000000   0.14498141
155.00000000 307.00000000  29.00000000   0.08630952
156.00000000 299.00000000  91.00000000   0.23333333
157.00000000 350.00000000  51.00000000   0.12718204
158.00000000 223.00000000  85.00000000   0.27597403
159.00000000 294.00000000  25.00000000   0.07836991
160.00000000 350.00000000  61.00000000   0.14841849
161.00000000 306.00000000  88.00000000   0.22335025
162.00000000 265.00000000  44.00000000   0.14239482
163.00000000 249.00000000  75.00000000   0.23148148
164.00000000 251.00000000  87.00000000   0.25739645
165.00000000 242.00000000  53.00000000   0.17966102
166.00000000 325.00000000  12.00000000   0.03560831
167.00000000 285.00000000  13.00000000   0.04362416
168.00000000 304.00000000  35.00000000   0.10324484
169.00000000 254.00000000  40.00000000   0.13605442
170.00000000 252.00000000  66.00000000   0.20754717
171.00000000 157.00000000  22.00000000   0.12290503
172.00000000 244.00000000  24.00000000   0.08955224
173.00000000 265.00000000  66.00000000   0.19939577
174.00000000 304.00000000  86.00000000   0.22051282
175.00000000 254.00000000  36.00000000   0.12413793
176.00000000 327.00000000  17.00000000   0.04941860
177.00000000 325.00000000  35.00000000   0.09722222
178.00000000 239.00000000  57.00000000   0.19256757
179.00000000 297.00000000  -6.00000000  -0.02061856
180.00000000 274.00000000  30.00000000   0.09868421
181.00000000 316.00000000  21.00000000   0.06231454
182.00000000 292.00000000  55.00000000   0.15850144
183.00000000 263.00000000  67.00000000   0.20303030
184.00000000 322.00000000  35.00000000   0.09803922
185.00000000 343.00000000  39.00000000   0.10209424
186.00000000 366.00000000  49.00000000   0.11807229
187.00000000 268.00000000  32.00000000   0.10666667
188.00000000 343.00000000  11.00000000   0.03107345
189.00000000 259.00000000  33.00000000   0.11301370
190.00000000 279.00000000  44.00000000   0.13622291
191.00000000 238.00000000  64.00000000   0.21192053
192.00000000 329.00000000  44.00000000   0.11796247
193.00000000 229.00000000  58.00000000   0.20209059
194.00000000 263.00000000  15.00000000   0.05395683
195.00000000 294.00000000  58.00000000   0.16477273
196.00000000 275.00000000  99.00000000   0.26470588
197.00000000 307.00000000  72.00000000   0.18997361
198.00000000 301.00000000  25.00000000   0.07668712
199.00000000 289.00000000  76.00000000   0.20821918
200.00000000 314.00000000  58.00000000   0.15591398
201.00000000 346.00000000  53.00000000   0.13283208
202.00000000 245.00000000  86.00000000   0.25981873
203.00000000 315.00000000  12.00000000   0.03669725
204.00000000 256.00000000  43.00000000   0.14381271
205.00000000 302.00000000  30.00000000   0.09036145
206.00000000 317.00000000  44.00000000   0.12188366
207.00000000 317.00000000  55.00000000   0.14784946
208.00000000 358.00000000  76.00000000   0.17511521
209.00000000 289.00000000  52.00000000   0.15249267
210.00000000 304.00000000  49.00000000   0.13881020
211.00000000 305.00000000  45.00000000   0.12857143
212.00000000 247.00000000  25.00000000   0.09191176
213.00000000 267.00000000   6.00000000   0.02197802
214.00000000 256.00000000 107.00000000   0.29476584
215.00000000 282.00000000  90.00000000   0.24193548
216.00000000 312.00000000  51.00000000   0.14049587
217.00000000 369.00000000  13.00000000   0.03403141
218.00000000 294.00000000  53.00000000   0.15273775
219.00000000 451.00000000  12.00000000   0.02591793
220.00000000 282.00000000  -1.00000000  -0.00355872
221.00000000 288.00000000  34.00000000   0.10559006
222.00000000 257.00000000  13.00000000   0.04814815
223.00000000 380.00000000   5.00000000   0.01298701
224.00000000 252.00000000   7.00000000   0.02702703
225.00000000 333.00000000  17.00000000   0.04857143
226.00000000 286.00000000  29.00000000   0.09206349
227.00000000 167.00000000  49.00000000   0.22685185
228.00000000 221.00000000   9.00000000   0.03913043
229.00000000 302.00000000  30.00000000   0.09036145
230.00000000 221.00000000  40.00000000   0.15325670
231.00000000 377.00000000  13.00000000   0.03333333
232.00000000 361.00000000   0.00000000   0.00000000
233.00000000 266.00000000  37.00000000   0.12211221
234.00000000 195.00000000  53.00000000   0.21370968
235.00000000 243.00000000  48.00000000   0.16494845
236.00000000 286.00000000   7.00000000   0.02389078
237.00000000 366.00000000  26.00000000   0.06632653
238.00000000 298.00000000 -11.00000000  -0.03832753
239.00000000 361.00000000   3.00000000   0.00824176
240.00000000 244.00000000  -5.00000000  -0.02092050
241.00000000 338.00000000 -13.00000000  -0.04000000
242.00000000 369.00000000  -1.00000000  -0.00271739
243.00000000 333.00000000 -23.00000000  -0.07419355
244.00000000 337.00000000  23.00000000   0.06388889
245.00000000 303.00000000  -9.00000000  -0.03061224
246.00000000 392.00000000 -33.00000000  -0.09192201
247.00000000 245.00000000  -6.00000000  -0.02510460
248.00000000 319.00000000  23.00000000   0.06725146
249.00000000 359.00000000  24.00000000   0.06266319
250.00000000 313.00000000 -16.00000000  -0.05387205
251.00000000 305.00000000  -8.00000000  -0.02693603
252.00000000 339.00000000  11.00000000   0.03142857
253.00000000 291.00000000   5.00000000   0.01689189
254.00000000 362.00000000  13.00000000   0.03466667
255.00000000 391.00000000  53.00000000   0.11936937
256.00000000 292.00000000   8.00000000   0.02666667
257.00000000 400.00000000  -7.00000000  -0.01781170
258.00000000 398.00000000  46.00000000   0.10360360
259.00000000 271.00000000 -22.00000000  -0.08835341
260.00000000 367.00000000 -27.00000000  -0.07941176
261.00000000 321.00000000  41.00000000   0.11325967
262.00000000 315.00000000 -13.00000000  -0.04304636
263.00000000 395.00000000  43.00000000   0.09817352
264.00000000 275.00000000   7.00000000   0.02482270
265.00000000 261.00000000   0.00000000   0.00000000
266.00000000 342.00000000  16.00000000   0.04469274
267.00000000 304.00000000 -25.00000000  -0.08960573
268.00000000 293.00000000  -7.00000000  -0.02447552
269.00000000 399.00000000 -32.00000000  -0.08719346
270.00000000 371.00000000   8.00000000   0.02110818
271.00000000 315.00000000 -37.00000000  -0.13309353
272.00000000 393.00000000 -47.00000000  -0.13583815
273.00000000 323.00000000  19.00000000   0.05555556
274.00000000 355.00000000 -21.00000000  -0.06287425
275.00000000 299.00000000  17.00000000   0.05379747
276.00000000 366.00000000  14.00000000   0.03684211
277.00000000 370.00000000  26.00000000   0.06565657
278.00000000 290.00000000 -28.00000000  -0.10687023
279.00000000 395.00000000   9.00000000   0.02227723
280.00000000 378.00000000  -9.00000000  -0.02439024
281.00000000 379.00000000 -32.00000000  -0.09221902
282.00000000 274.00000000  -8.00000000  -0.03007519
283.00000000 423.00000000  17.00000000   0.03863636
284.00000000 312.00000000   7.00000000   0.02194357
285.00000000 425.00000000   0.00000000   0.00000000
286.00000000 355.00000000 -22.00000000  -0.06606607
287.00000000 354.00000000  -8.00000000  -0.02312139
288.00000000 300.00000000  41.00000000   0.12023460
289.00000000 365.00000000  44.00000000   0.10757946
290.00000000 328.00000000  10.00000000   0.02958580
291.00000000 379.00000000 -22.00000000  -0.06162465
292.00000000 353.00000000 -26.00000000  -0.07951070
293.00000000 256.00000000 -27.00000000  -0.11790393
294.00000000 313.00000000  11.00000000   0.03395062
295.00000000 430.00000000  57.00000000   0.11704312
296.00000000 454.00000000  -4.00000000  -0.00888889
297.00000000 324.00000000  -1.00000000  -0.00309598
298.00000000 331.00000000 -11.00000000  -0.03437500
299.00000000 398.00000000   7.00000000   0.01728395
300.00000000 400.00000000 -22.00000000  -0.05820106
301.00000000 345.00000000  12.00000000   0.03361345
302.00000000 317.00000000 -40.00000000  -0.14440433
303.00000000 324.00000000 -31.00000000  -0.10580205
304.00000000 369.00000000 -13.00000000  -0.03651685
305.00000000 347.00000000  37.00000000   0.09635417
306.00000000 403.00000000 -11.00000000  -0.02806122
307.00000000 274.00000000  31.00000000   0.10163934
308.00000000 373.00000000  16.00000000   0.04113111
309.00000000 374.00000000  -4.00000000  -0.01081081
310.00000000 426.00000000  -8.00000000  -0.01913876
311.00000000 329.00000000  12.00000000   0.03519062
312.00000000 284.00000000  23.00000000   0.07491857
313.00000000 418.00000000  24.00000000   0.05429864
314.00000000 341.00000000 -12.00000000  -0.03647416
315.00000000 249.00000000 -25.00000000  -0.11160714
316.00000000 294.00000000  13.00000000   0.04234528
317.00000000 374.00000000 -33.00000000  -0.09677419
318.00000000 384.00000000  37.00000000   0.08788599
319.00000000 375.00000000   3.00000000   0.00793651
320.00000000 385.00000000   3.00000000   0.00773196
321.00000000 282.00000000  15.00000000   0.05050505
322.00000000 366.00000000  36.00000000   0.08955224
323.00000000 324.00000000 -14.00000000  -0.04516129
324.00000000 338.00000000 -53.00000000  -0.18596491
325.00000000 420.00000000 -27.00000000  -0.06870229
326.00000000 333.00000000  13.00000000   0.03757225
327.00000000 360.00000000  12.00000000   0.03225806
328.00000000 344.00000000  -5.00000000  -0.01474926
329.00000000 312.00000000  10.00000000   0.03105590
330.00000000 371.00000000   6.00000000   0.01591512
331.00000000 311.00000000  22.00000000   0.06606607
332.00000000 309.00000000 -12.00000000  -0.04040404
333.00000000 293.00000000  -4.00000000  -0.01384083
334.00000000 328.00000000   5.00000000   0.01501502
335.00000000 391.00000000  28.00000000   0.06682578
336.00000000 268.00000000 -35.00000000  -0.15021459
337.00000000 416.00000000  41.00000000   0.08971554
338.00000000 354.00000000 -13.00000000  -0.03812317
339.00000000 317.00000000  11.00000000   0.03353659
340.00000000 346.00000000  40.00000000   0.10362694
341.00000000 371.00000000   7.00000000   0.01851852
342.00000000 398.00000000  18.00000000   0.04326923
343.00000000 346.00000000  22.00000000   0.05978261
344.00000000 280.00000000  14.00000000   0.04761905
345.00000000 380.00000000  -9.00000000  -0.02425876
346.00000000 289.00000000  -1.00000000  -0.00347222
347.00000000 419.00000000  60.00000000   0.12526096
348.00000000 313.00000000  -4.00000000  -0.01294498
349.00000000 208.00000000  28.00000000   0.11864407
350.00000000 321.00000000   0.00000000   0.00000000
351.00000000 362.00000000   8.00000000   0.02162162
352.00000000 359.00000000  11.00000000   0.02972973
353.00000000 427.00000000 -37.00000000  -0.09487179
354.00000000 373.00000000  -4.00000000  -0.01084011
355.00000000 340.00000000  -9.00000000  -0.02719033
356.00000000 337.00000000  -7.00000000  -0.02121212
357.00000000 344.00000000  32.00000000   0.08510638
358.00000000 355.00000000 -18.00000000  -0.05341246
359.00000000 317.00000000 -29.00000000  -0.10069444
360.00000000 359.00000000 -11.00000000  -0.03160920
361.00000000 410.00000000 -22.00000000  -0.05670103
362.00000000 306.00000000  20.00000000   0.06134969
363.00000000 448.00000000 -34.00000000  -0.08212560
364.00000000 268.00000000  27.00000000   0.09152542
365.00000000 344.00000000  16.00000000   0.04444444
366.00000000 356.00000000 -15.00000000  -0.04398827
367.00000000 354.00000000 -20.00000000  -0.05988024
368.00000000 329.00000000 -16.00000000  -0.05111821
369.00000000 396.00000000  -7.00000000  -0.01799486
370.00000000 306.00000000 -29.00000000  -0.10469314
371.00000000 356.00000000   2.00000000   0.00558659
372.00000000 341.00000000   1.00000000   0.00292398
373.00000000 312.00000000  -7.00000000  -0.02295082
374.00000000 338.00000000 -11.00000000  -0.03363914
375.00000000 305.00000000 -17.00000000  -0.05902778
376.00000000 340.00000000 -11.00000000  -0.03343465
377.00000000 306.00000000 -20.00000000  -0.06993007
378.00000000 321.00000000 -31.00000000  -0.10689655
379.00000000 341.00000000  -1.00000000  -0.00294118
380.00000000 323.00000000  -5.00000000  -0.01572327
381.00000000 418.00000000  -7.00000000  -0.01703163
382.00000000 232.00000000 -11.00000000  -0.04977376
383.00000000 344.00000000  21.00000000   0.05753425
384.00000000 382.00000000  12.00000000   0.03045685
385.00000000 302.00000000  -2.00000000  -0.00666667
386.00000000 385.00000000 -42.00000000  -0.12244898
387.00000000 333.00000000  14.00000000   0.04034582
388.00000000 357.00000000  -7.00000000  -0.02000000
389.00000000 303.00000000 -35.00000000  -0.13059701
390.00000000 357.00000000 -38.00000000  -0.11912226
391.00000000 306.00000000 -34.00000000  -0.12500000
392.00000000 323.00000000 -23.00000000  -0.07666667
393.00000000 304.00000000   2.00000000   0.00653595
394.00000000 357.00000000  15.00000000   0.04032258
395.00000000 286.00000000  -5.00000000  -0.01779359
396.00000000 433.00000000 -22.00000000  -0.05352798
397.00000000 212.00000000   6.00000000   0.02752294
398.00000000  -2.00000000   3.00000000   3.00000000
399.00000000  24.00000000  -7.00000000  -0.41176471
400.00000000  12.00000000 -31.00000000   1.63157895
401.00000000  -5.00000000 -39.00000000   0.88636364
402.00000000  49.00000000 -53.00000000  13.25000000
403.00000000  48.00000000 -55.00000000   7.85714286
404.00000000  29.00000000  -9.00000000  -0.45000000
405.00000000  73.00000000  11.00000000   0.13095238
406.00000000  42.00000000 -11.00000000  -0.35483871
407.00000000  33.00000000 -20.00000000  -1.53846154
408.00000000 -17.00000000 -17.00000000   0.50000000
409.00000000  -2.00000000 -39.00000000   0.95121951
410.00000000  17.00000000 -52.00000000   1.48571429
411.00000000  22.00000000   2.00000000   0.08333333
412.00000000  15.00000000 -27.00000000   2.25000000
413.00000000  64.00000000  -7.00000000  -0.12280702
414.00000000  -8.00000000 -54.00000000   0.87096774
415.00000000  14.00000000 -62.00000000   1.29166667
416.00000000  46.00000000 -43.00000000 -14.33333333
417.00000000  40.00000000 -44.00000000  11.00000000
418.00000000  39.00000000 -45.00000000   7.50000000
419.00000000  30.00000000 -16.00000000  -1.14285714
420.00000000  62.00000000 -44.00000000  -2.44444444
421.00000000 -25.00000000 -46.00000000   0.64788732
422.00000000  10.00000000 -59.00000000   1.20408163
423.00000000  84.00000000 -46.00000000  -1.21052632
424.00000000  14.00000000 -53.00000000   1.35897436
425.00000000  -8.00000000 -12.00000000   0.60000000
426.00000000  32.00000000 -28.00000000  -7.00000000
427.00000000  91.00000000 -44.00000000  -0.93617021
428.00000000 -27.00000000 -25.00000000   0.48076923
429.00000000  40.00000000 -28.00000000  -2.33333333
430.00000000  -2.00000000 -21.00000000   0.91304348
431.00000000  76.00000000  -3.00000000  -0.04109589
432.00000000  53.00000000 -73.00000000   3.65000000
433.00000000  46.00000000 -15.00000000  -0.48387097
434.00000000  51.00000000 -41.00000000  -4.10000000
435.00000000  10.00000000 -19.00000000   2.11111111
436.00000000  13.00000000 -13.00000000   0.50000000
437.00000000 -19.00000000 -52.00000000   0.73239437
438.00000000  18.00000000  -9.00000000  -1.00000000
439.00000000  54.00000000 -33.00000000  -1.57142857
440.00000000  43.00000000 -37.00000000  -6.16666667
441.00000000  40.00000000 -33.00000000  -4.71428571
442.00000000  44.00000000 -36.00000000  -4.50000000
443.00000000  36.00000000 -62.00000000   2.38461538
444.00000000   8.00000000 -76.00000000   1.11764706
445.00000000  29.00000000 -24.00000000  -4.80000000
446.00000000  10.00000000 -64.00000000   1.18518519
447.00000000  -4.00000000 -38.00000000   0.90476190
448.00000000  -2.00000000 -27.00000000   0.93103448
449.00000000   2.00000000 -20.00000000   1.11111111
450.00000000  71.00000000 -50.00000000  -2.38095238
451.00000000  55.00000000 -37.00000000  -2.05555556
452.00000000  73.00000000 -42.00000000  -1.35483871
453.00000000  33.00000000  -2.00000000  -0.06451613
454.00000000  82.00000000 -29.00000000  -0.54716981
455.00000000  57.00000000 -24.00000000  -0.72727273
456.00000000 -10.00000000 -34.00000000   0.77272727
457.00000000  51.00000000 -57.00000000   9.50000000
458.00000000  22.00000000 -32.00000000   3.20000000
459.00000000  14.00000000 -50.00000000   1.38888889
460.00000000   6.00000000 -35.00000000   1.20689655
461.00000000  48.00000000 -35.00000000  -2.69230769
462.00000000  12.00000000 -58.00000000   1.26086957
463.00000000  44.00000000 -39.00000000  -7.80000000
464.00000000  45.00000000 -11.00000000  -0.32352941
465.00000000  52.00000000 -52.00000000   0.50000000
466.00000000  33.00000000 -24.00000000  -2.66666667
467.00000000   6.00000000 -35.00000000   1.20689655
468.00000000   8.00000000 -38.00000000   1.26666667
469.00000000   0.00000000   8.00000000   1.00000000
470.00000000   5.00000000 -48.00000000   1.11627907
471.00000000  47.00000000 -27.00000000  -1.35000000
472.00000000  -5.00000000 -43.00000000   0.89583333
473.00000000  35.00000000   3.00000000   0.07894737
474.00000000  56.00000000 -45.00000000  -4.09090909
475.00000000  18.00000000 -25.00000000   3.57142857
476.00000000  35.00000000 -23.00000000  -1.91666667
477.00000000  32.00000000 -35.00000000  11.66666667
478.00000000   3.00000000 -23.00000000   1.15000000
479.00000000  75.00000000 -41.00000000  -1.20588235
480.00000000  43.00000000 -50.00000000   7.14285714
481.00000000  -8.00000000 -71.00000000   0.89873418
482.00000000  38.00000000 -25.00000000  -1.92307692
483.00000000  -1.00000000 -58.00000000   0.98305085
484.00000000   0.00000000   7.00000000   1.00000000
485.00000000 -11.00000000 -26.00000000   0.70270270
486.00000000  29.00000000 -46.00000000   2.70588235
487.00000000  40.00000000 -36.00000000  -9.00000000
488.00000000  11.00000000 -30.00000000   1.57894737
489.00000000  29.00000000  -9.00000000  -0.45000000
490.00000000  17.00000000 -41.00000000   1.70833333
491.00000000 -44.00000000 -30.00000000   0.40540541
492.00000000   0.00000000 -23.00000000   1.00000000
493.00000000  17.00000000 -34.00000000   2.00000000
494.00000000  23.00000000 -20.00000000  -6.66666667
495.00000000  12.00000000 -30.00000000   1.66666667
496.00000000  -4.00000000 -31.00000000   0.88571429
497.00000000  42.00000000 -38.00000000  -9.50000000
498.00000000  58.00000000 -35.00000000  -1.52173913
499.00000000  -2.00000000 -19.00000000   0.90476190
500.00000000  10.00000000  -1.00000000  -0.11111111
