# Supplementary material for: Ubiquitin transfer by a RING E3 ligase occurs from a closed E2~ubiquitin conformation
Source: Nat Commun. 2020 Jun 5;11:2846. doi: 10.1038/s41467-020-16666-y (PMC7275055; doi:10.1038/s41467-020-16666-y)
Supplement: Supplementary file 4 — Source Data [file 41467_2020_16666_MOESM4_ESM.zip › Source_Data/Figures/Figure_5/Figure_5a/ASCII_NoRNF4/16_338with_fret.dat]

 30.00000000 148.00000000 138.00000000   0.48251748
 31.00000000 147.00000000 143.00000000   0.49310345
 32.00000000 109.00000000 142.00000000   0.56573705
 33.00000000  93.00000000 162.00000000   0.63529412
 34.00000000 123.00000000 156.00000000   0.55913978
 35.00000000 108.00000000 146.00000000   0.57480315
 36.00000000  82.00000000 209.00000000   0.71821306
 37.00000000 106.00000000 149.00000000   0.58431373
 38.00000000  66.00000000 129.00000000   0.66153846
 39.00000000 114.00000000 131.00000000   0.53469388
 40.00000000 105.00000000 213.00000000   0.66981132
 41.00000000  80.00000000 191.00000000   0.70479705
 42.00000000  75.00000000 136.00000000   0.64454976
 43.00000000 126.00000000 162.00000000   0.56250000
 44.00000000 159.00000000 192.00000000   0.54700855
 45.00000000  74.00000000  98.00000000   0.56976744
 46.00000000 133.00000000 164.00000000   0.55218855
 47.00000000 154.00000000 133.00000000   0.46341463
 48.00000000 118.00000000 158.00000000   0.57246377
 49.00000000 129.00000000 157.00000000   0.54895105
 50.00000000 175.00000000 159.00000000   0.47604790
 51.00000000 125.00000000 179.00000000   0.58881579
 52.00000000 239.00000000 106.00000000   0.30724638
 53.00000000 126.00000000 153.00000000   0.54838710
 54.00000000 143.00000000 128.00000000   0.47232472
 55.00000000 175.00000000 115.00000000   0.39655172
 56.00000000 195.00000000 157.00000000   0.44602273
 57.00000000 207.00000000 142.00000000   0.40687679
 58.00000000 188.00000000 132.00000000   0.41250000
 59.00000000  90.00000000  81.00000000   0.47368421
 60.00000000 175.00000000  94.00000000   0.34944238
 61.00000000 175.00000000 181.00000000   0.50842697
 62.00000000 103.00000000 191.00000000   0.64965986
 63.00000000 115.00000000 114.00000000   0.49781659
 64.00000000 130.00000000 136.00000000   0.51127820
 65.00000000 214.00000000 151.00000000   0.41369863
 66.00000000 151.00000000  75.00000000   0.33185841
 67.00000000 151.00000000  89.00000000   0.37083333
 68.00000000 165.00000000 114.00000000   0.40860215
 69.00000000 128.00000000 103.00000000   0.44588745
 70.00000000  87.00000000 157.00000000   0.64344262
 71.00000000 105.00000000 114.00000000   0.52054795
 72.00000000 170.00000000  89.00000000   0.34362934
 73.00000000 121.00000000 137.00000000   0.53100775
 74.00000000  81.00000000 183.00000000   0.69318182
 75.00000000 150.00000000 135.00000000   0.47368421
 76.00000000 113.00000000 132.00000000   0.53877551
 77.00000000 103.00000000 112.00000000   0.52093023
 78.00000000 180.00000000 175.00000000   0.49295775
 79.00000000 138.00000000 132.00000000   0.48888889
 80.00000000 172.00000000 119.00000000   0.40893471
 81.00000000 153.00000000 122.00000000   0.44363636
 82.00000000 121.00000000  83.00000000   0.40686275
 83.00000000 152.00000000 172.00000000   0.53086420
 84.00000000 124.00000000  75.00000000   0.37688442
 85.00000000 143.00000000 105.00000000   0.42338710
 86.00000000 146.00000000 159.00000000   0.52131148
 87.00000000 215.00000000 111.00000000   0.34049080
 88.00000000 172.00000000  72.00000000   0.29508197
 89.00000000 155.00000000  55.00000000   0.26190476
 90.00000000 123.00000000 130.00000000   0.51383399
 91.00000000 100.00000000 165.00000000   0.62264151
 92.00000000 103.00000000 153.00000000   0.59765625
 93.00000000 170.00000000  90.00000000   0.34615385
 94.00000000 130.00000000  82.00000000   0.38679245
 95.00000000 150.00000000 185.00000000   0.55223881
 96.00000000 125.00000000 101.00000000   0.44690265
 97.00000000 113.00000000 233.00000000   0.67341040
 98.00000000  49.00000000 128.00000000   0.72316384
 99.00000000 147.00000000 133.00000000   0.47500000
100.00000000 156.00000000 122.00000000   0.43884892
101.00000000 116.00000000 111.00000000   0.48898678
102.00000000 110.00000000 143.00000000   0.56521739
103.00000000 150.00000000 108.00000000   0.41860465
104.00000000  88.00000000 135.00000000   0.60538117
105.00000000 184.00000000 108.00000000   0.36986301
106.00000000 186.00000000 166.00000000   0.47159091
107.00000000 137.00000000 140.00000000   0.50541516
108.00000000  76.00000000 112.00000000   0.59574468
109.00000000 114.00000000 152.00000000   0.57142857
110.00000000  73.00000000 166.00000000   0.69456067
111.00000000 156.00000000 184.00000000   0.54117647
112.00000000 123.00000000 112.00000000   0.47659574
113.00000000 121.00000000 104.00000000   0.46222222
114.00000000  90.00000000  97.00000000   0.51871658
115.00000000 105.00000000 140.00000000   0.57142857
116.00000000 118.00000000 130.00000000   0.52419355
117.00000000 175.00000000 108.00000000   0.38162544
118.00000000 104.00000000  89.00000000   0.46113990
119.00000000 147.00000000 134.00000000   0.47686833
120.00000000  91.00000000 131.00000000   0.59009009
121.00000000 159.00000000 120.00000000   0.43010753
122.00000000 146.00000000 128.00000000   0.46715328
123.00000000 144.00000000 150.00000000   0.51020408
124.00000000 113.00000000 112.00000000   0.49777778
125.00000000 103.00000000 128.00000000   0.55411255
126.00000000 135.00000000  83.00000000   0.38073394
127.00000000 157.00000000 149.00000000   0.48692810
128.00000000 174.00000000 162.00000000   0.48214286
129.00000000 174.00000000  52.00000000   0.23008850
130.00000000 154.00000000  86.00000000   0.35833333
131.00000000 174.00000000  99.00000000   0.36263736
132.00000000 160.00000000 141.00000000   0.46843854
133.00000000 134.00000000  40.00000000   0.22988506
134.00000000 155.00000000 123.00000000   0.44244604
135.00000000 212.00000000  94.00000000   0.30718954
136.00000000 206.00000000  75.00000000   0.26690391
137.00000000 180.00000000 111.00000000   0.38144330
138.00000000 140.00000000 129.00000000   0.47955390
139.00000000 222.00000000 135.00000000   0.37815126
140.00000000 125.00000000 148.00000000   0.54212454
141.00000000 185.00000000 172.00000000   0.48179272
142.00000000 141.00000000 112.00000000   0.44268775
143.00000000 127.00000000 183.00000000   0.59032258
144.00000000 172.00000000 190.00000000   0.52486188
145.00000000 162.00000000  65.00000000   0.28634361
146.00000000 123.00000000 170.00000000   0.58020478
147.00000000 109.00000000  68.00000000   0.38418079
148.00000000 203.00000000  52.00000000   0.20392157
149.00000000 194.00000000 126.00000000   0.39375000
150.00000000 138.00000000  49.00000000   0.26203209
151.00000000 131.00000000 129.00000000   0.49615385
152.00000000 133.00000000 130.00000000   0.49429658
153.00000000 196.00000000 119.00000000   0.37777778
154.00000000 134.00000000 109.00000000   0.44855967
155.00000000 212.00000000 140.00000000   0.39772727
156.00000000 150.00000000  95.00000000   0.38775510
157.00000000 171.00000000  85.00000000   0.33203125
158.00000000 162.00000000 123.00000000   0.43157895
159.00000000 175.00000000 133.00000000   0.43181818
160.00000000 173.00000000 109.00000000   0.38652482
161.00000000 152.00000000 141.00000000   0.48122867
162.00000000 180.00000000  64.00000000   0.26229508
163.00000000 205.00000000 129.00000000   0.38622754
164.00000000 144.00000000 119.00000000   0.45247148
165.00000000 159.00000000 115.00000000   0.41970803
166.00000000 130.00000000  88.00000000   0.40366972
167.00000000 138.00000000  98.00000000   0.41525424
168.00000000 124.00000000  93.00000000   0.42857143
169.00000000 150.00000000 115.00000000   0.43396226
170.00000000  99.00000000  73.00000000   0.42441860
171.00000000 136.00000000 116.00000000   0.46031746
172.00000000  77.00000000  55.00000000   0.41666667
173.00000000 156.00000000 122.00000000   0.43884892
174.00000000 159.00000000  90.00000000   0.36144578
175.00000000 189.00000000  86.00000000   0.31272727
176.00000000 181.00000000  44.00000000   0.19555556
177.00000000  82.00000000  94.00000000   0.53409091
178.00000000  99.00000000  48.00000000   0.32653061
179.00000000 212.00000000 115.00000000   0.35168196
180.00000000 168.00000000 108.00000000   0.39130435
181.00000000 137.00000000  43.00000000   0.23888889
182.00000000 119.00000000 117.00000000   0.49576271
183.00000000 177.00000000 121.00000000   0.40604027
184.00000000 155.00000000  89.00000000   0.36475410
185.00000000 133.00000000  90.00000000   0.40358744
186.00000000 118.00000000 130.00000000   0.52419355
187.00000000 180.00000000 144.00000000   0.44444444
188.00000000 138.00000000  63.00000000   0.31343284
189.00000000 155.00000000  99.00000000   0.38976378
190.00000000 164.00000000  77.00000000   0.31950207
191.00000000 187.00000000 115.00000000   0.38079470
192.00000000 186.00000000  68.00000000   0.26771654
193.00000000 115.00000000 107.00000000   0.48198198
194.00000000 213.00000000  54.00000000   0.20224719
195.00000000 159.00000000  48.00000000   0.23188406
196.00000000 215.00000000  33.00000000   0.13306452
197.00000000 120.00000000 114.00000000   0.48717949
198.00000000 179.00000000  90.00000000   0.33457249
199.00000000 114.00000000 108.00000000   0.48648649
200.00000000 142.00000000  89.00000000   0.38528139
201.00000000 106.00000000  16.00000000   0.13114754
202.00000000 136.00000000 124.00000000   0.47692308
203.00000000 143.00000000 128.00000000   0.47232472
204.00000000 120.00000000  47.00000000   0.28143713
205.00000000 115.00000000 121.00000000   0.51271186
206.00000000 120.00000000  82.00000000   0.40594059
207.00000000  99.00000000  56.00000000   0.36129032
208.00000000 135.00000000  47.00000000   0.25824176
209.00000000 115.00000000 110.00000000   0.48888889
210.00000000 101.00000000 104.00000000   0.50731707
211.00000000 142.00000000  50.00000000   0.26041667
212.00000000 153.00000000  85.00000000   0.35714286
213.00000000 164.00000000  71.00000000   0.30212766
214.00000000 121.00000000  80.00000000   0.39800995
215.00000000 122.00000000  95.00000000   0.43778802
216.00000000 166.00000000 132.00000000   0.44295302
217.00000000 156.00000000  53.00000000   0.25358852
218.00000000 108.00000000  91.00000000   0.45728643
219.00000000 167.00000000 112.00000000   0.40143369
220.00000000  86.00000000 135.00000000   0.61085973
221.00000000 180.00000000  96.00000000   0.34782609
222.00000000 147.00000000 118.00000000   0.44528302
223.00000000 153.00000000 102.00000000   0.40000000
224.00000000 209.00000000 128.00000000   0.37982196
225.00000000 206.00000000  70.00000000   0.25362319
226.00000000 173.00000000  91.00000000   0.34469697
227.00000000 147.00000000 127.00000000   0.46350365
228.00000000 138.00000000 129.00000000   0.48314607
229.00000000 100.00000000  70.00000000   0.41176471
230.00000000 193.00000000  48.00000000   0.19917012
231.00000000 143.00000000  79.00000000   0.35585586
232.00000000 122.00000000  73.00000000   0.37435897
233.00000000 129.00000000  44.00000000   0.25433526
234.00000000 147.00000000 110.00000000   0.42801556
235.00000000 116.00000000  92.00000000   0.44230769
236.00000000 153.00000000 121.00000000   0.44160584
237.00000000 247.00000000 128.00000000   0.34133333
238.00000000 347.00000000  47.00000000   0.11928934
239.00000000 414.00000000  12.00000000   0.02816901
240.00000000 475.00000000  -7.00000000  -0.01495726
241.00000000 507.00000000 -10.00000000  -0.02012072
242.00000000 443.00000000 -19.00000000  -0.04481132
243.00000000 481.00000000  20.00000000   0.03992016
244.00000000 389.00000000  -2.00000000  -0.00516796
245.00000000 518.00000000  -4.00000000  -0.00778210
246.00000000 437.00000000  19.00000000   0.04166667
247.00000000 489.00000000  -2.00000000  -0.00410678
248.00000000 443.00000000 -16.00000000  -0.03747073
249.00000000 439.00000000 -39.00000000  -0.09750000
250.00000000 409.00000000 -33.00000000  -0.08776596
251.00000000 466.00000000  -7.00000000  -0.01525054
252.00000000 595.00000000  22.00000000   0.03565640
253.00000000 462.00000000  -7.00000000  -0.01538462
254.00000000 560.00000000  -5.00000000  -0.00900901
255.00000000 417.00000000  -2.00000000  -0.00481928
256.00000000 407.00000000  16.00000000   0.03782506
257.00000000 414.00000000   0.00000000   0.00000000
258.00000000 509.00000000  31.00000000   0.05740741
259.00000000 342.00000000  33.00000000   0.08800000
260.00000000 449.00000000  49.00000000   0.09839357
261.00000000 437.00000000   0.00000000   0.00000000
262.00000000 450.00000000  20.00000000   0.04255319
263.00000000 349.00000000 -46.00000000  -0.15181518
264.00000000 408.00000000   1.00000000   0.00244499
265.00000000 409.00000000  38.00000000   0.08501119
266.00000000 408.00000000  12.00000000   0.02857143
267.00000000 448.00000000 -10.00000000  -0.02283105
268.00000000 380.00000000  43.00000000   0.10165485
269.00000000 463.00000000  22.00000000   0.04536082
270.00000000 416.00000000   8.00000000   0.01886792
271.00000000 431.00000000  15.00000000   0.03363229
272.00000000 410.00000000  -6.00000000  -0.01485149
273.00000000 388.00000000   6.00000000   0.01522843
274.00000000 327.00000000  48.00000000   0.12800000
275.00000000 450.00000000 -23.00000000  -0.05386417
276.00000000 378.00000000 -11.00000000  -0.02997275
277.00000000 541.00000000 -25.00000000  -0.04844961
278.00000000 441.00000000  -9.00000000  -0.02083333
279.00000000 409.00000000 -16.00000000  -0.04071247
280.00000000 430.00000000  32.00000000   0.06926407
281.00000000 502.00000000   2.00000000   0.00396825
282.00000000 348.00000000  -2.00000000  -0.00578035
283.00000000 507.00000000  42.00000000   0.07650273
284.00000000 412.00000000   3.00000000   0.00722892
285.00000000 368.00000000  22.00000000   0.05641026
286.00000000 372.00000000   7.00000000   0.01846966
287.00000000 380.00000000  19.00000000   0.04761905
288.00000000 377.00000000  -3.00000000  -0.00802139
289.00000000 426.00000000 -22.00000000  -0.05445545
290.00000000 529.00000000  30.00000000   0.05366726
291.00000000 423.00000000   0.00000000   0.00000000
292.00000000 396.00000000  34.00000000   0.07906977
293.00000000 418.00000000 -26.00000000  -0.06632653
294.00000000 412.00000000   9.00000000   0.02137767
295.00000000 382.00000000  28.00000000   0.06829268
296.00000000 369.00000000  15.00000000   0.03906250
297.00000000 474.00000000  26.00000000   0.05200000
298.00000000 377.00000000 -15.00000000  -0.04143646
299.00000000 422.00000000 -37.00000000  -0.09610390
300.00000000 445.00000000  30.00000000   0.06315789
301.00000000 444.00000000  32.00000000   0.06722689
302.00000000 351.00000000  15.00000000   0.04098361
303.00000000 445.00000000   5.00000000   0.01111111
304.00000000 439.00000000  29.00000000   0.06196581
305.00000000 341.00000000  14.00000000   0.03943662
306.00000000 415.00000000  36.00000000   0.07982262
307.00000000 498.00000000 -19.00000000  -0.03966597
308.00000000 457.00000000   2.00000000   0.00435730
309.00000000 413.00000000 -31.00000000  -0.08115183
310.00000000 392.00000000 -64.00000000  -0.19512195
311.00000000 324.00000000  -2.00000000  -0.00621118
312.00000000 574.00000000 -11.00000000  -0.01953819
313.00000000 408.00000000  -3.00000000  -0.00740741
314.00000000 394.00000000 -10.00000000  -0.02604167
315.00000000 386.00000000  -8.00000000  -0.02116402
316.00000000 452.00000000 -25.00000000  -0.05854801
317.00000000 345.00000000  24.00000000   0.06504065
318.00000000 358.00000000  14.00000000   0.03763441
319.00000000 456.00000000  -1.00000000  -0.00219780
320.00000000 459.00000000   7.00000000   0.01502146
321.00000000 404.00000000 -33.00000000  -0.08894879
322.00000000 406.00000000  60.00000000   0.12875536
323.00000000 592.00000000  19.00000000   0.03109656
324.00000000 406.00000000  40.00000000   0.08968610
325.00000000 384.00000000   6.00000000   0.01538462
326.00000000 473.00000000 -23.00000000  -0.05111111
327.00000000 408.00000000  10.00000000   0.02392344
328.00000000 476.00000000  57.00000000   0.10694184
329.00000000 565.00000000  18.00000000   0.03087479
330.00000000 434.00000000  29.00000000   0.06263499
331.00000000 522.00000000  63.00000000   0.10769231
332.00000000 407.00000000  -4.00000000  -0.00992556
333.00000000 365.00000000  -7.00000000  -0.01955307
334.00000000 465.00000000 -38.00000000  -0.08899297
335.00000000 441.00000000  -8.00000000  -0.01847575
336.00000000 419.00000000  -6.00000000  -0.01452785
337.00000000 138.00000000  -5.00000000  -0.03759398
338.00000000  75.00000000 -48.00000000  -1.77777778
339.00000000 127.00000000 -11.00000000  -0.09482759
340.00000000  72.00000000 -20.00000000  -0.38461538
341.00000000 115.00000000 -16.00000000  -0.16161616
342.00000000 207.00000000 -24.00000000  -0.13114754
343.00000000 157.00000000  -3.00000000  -0.01948052
344.00000000 113.00000000 -25.00000000  -0.28409091
345.00000000 166.00000000 -48.00000000  -0.40677966
346.00000000 146.00000000   5.00000000   0.03311258
347.00000000 184.00000000 -13.00000000  -0.07602339
348.00000000 200.00000000 -60.00000000  -0.42857143
349.00000000  71.00000000 -30.00000000  -0.73170732
350.00000000 110.00000000 -31.00000000  -0.39240506
351.00000000 149.00000000 -37.00000000  -0.33035714
352.00000000 119.00000000  -7.00000000  -0.06250000
353.00000000 130.00000000 -11.00000000  -0.09243697
354.00000000 267.00000000   2.00000000   0.00743494
355.00000000 196.00000000 -20.00000000  -0.11363636
356.00000000 219.00000000  -3.00000000  -0.01388889
357.00000000 253.00000000   4.00000000   0.01556420
358.00000000 265.00000000 -20.00000000  -0.08163265
359.00000000 275.00000000 -10.00000000  -0.03773585
360.00000000 246.00000000 -50.00000000  -0.25510204
361.00000000 226.00000000  13.00000000   0.05439331
362.00000000 280.00000000  -9.00000000  -0.03321033
363.00000000 276.00000000 -25.00000000  -0.09960159
364.00000000 200.00000000 -66.00000000  -0.49253731
365.00000000 253.00000000 -17.00000000  -0.07203390
366.00000000 303.00000000 -56.00000000  -0.22672065
367.00000000 209.00000000 -54.00000000  -0.34838710
368.00000000 148.00000000 -25.00000000  -0.20325203
369.00000000 231.00000000 -20.00000000  -0.09478673
370.00000000 245.00000000  -7.00000000  -0.02941176
371.00000000 324.00000000   6.00000000   0.01818182
372.00000000 151.00000000  -1.00000000  -0.00666667
373.00000000 306.00000000 -10.00000000  -0.03378378
374.00000000 258.00000000 -23.00000000  -0.09787234
375.00000000 249.00000000  -4.00000000  -0.01632653
376.00000000 228.00000000 -18.00000000  -0.08571429
377.00000000 292.00000000  21.00000000   0.06709265
378.00000000 191.00000000   7.00000000   0.03535354
379.00000000 250.00000000 -32.00000000  -0.14678899
380.00000000 312.00000000 -14.00000000  -0.04697987
381.00000000 254.00000000  14.00000000   0.05223881
382.00000000 225.00000000   8.00000000   0.03433476
383.00000000 227.00000000 -24.00000000  -0.11822660
384.00000000 200.00000000 -14.00000000  -0.07526882
385.00000000 253.00000000 -21.00000000  -0.09051724
386.00000000 224.00000000  -5.00000000  -0.02283105
387.00000000 291.00000000 -22.00000000  -0.08178439
388.00000000 261.00000000 -14.00000000  -0.05668016
389.00000000 124.00000000 -43.00000000  -0.53086420
390.00000000  61.00000000 -31.00000000  -1.03333333
391.00000000 124.00000000 -36.00000000  -0.40909091
392.00000000 125.00000000 -41.00000000  -0.48809524
393.00000000  63.00000000 -52.00000000  -4.72727273
394.00000000 156.00000000 -38.00000000  -0.32203390
395.00000000 110.00000000  -1.00000000  -0.00917431
396.00000000 205.00000000 -50.00000000  -0.32258065
397.00000000  99.00000000 -16.00000000  -0.19277108
398.00000000 401.00000000 -36.00000000  -0.09863014
399.00000000 411.00000000 -11.00000000  -0.02750000
400.00000000 358.00000000 -20.00000000  -0.05917160
401.00000000 345.00000000  40.00000000   0.10389610
402.00000000 399.00000000 -11.00000000  -0.02835052
403.00000000 433.00000000 -31.00000000  -0.07711443
404.00000000 409.00000000  18.00000000   0.04215457
405.00000000 412.00000000 -38.00000000  -0.10160428
406.00000000 339.00000000 -10.00000000  -0.03039514
407.00000000 339.00000000   3.00000000   0.00877193
408.00000000 338.00000000  31.00000000   0.08401084
409.00000000 353.00000000  -8.00000000  -0.02318841
410.00000000 512.00000000  -1.00000000  -0.00195695
411.00000000 398.00000000  15.00000000   0.03631961
412.00000000 430.00000000  -5.00000000  -0.01176471
413.00000000 447.00000000   1.00000000   0.00223214
414.00000000 436.00000000  24.00000000   0.05217391
415.00000000 350.00000000  -1.00000000  -0.00286533
416.00000000 414.00000000   8.00000000   0.01895735
417.00000000 448.00000000   6.00000000   0.01321586
418.00000000 386.00000000  -1.00000000  -0.00259740
419.00000000 355.00000000 -17.00000000  -0.05029586
420.00000000 359.00000000  11.00000000   0.02972973
421.00000000 428.00000000  14.00000000   0.03167421
422.00000000 434.00000000 -40.00000000  -0.10152284
423.00000000 418.00000000 -33.00000000  -0.08571429
424.00000000 341.00000000   9.00000000   0.02571429
425.00000000 420.00000000 -60.00000000  -0.16666667
426.00000000 381.00000000 -31.00000000  -0.08857143
427.00000000 384.00000000 -31.00000000  -0.08781870
428.00000000 426.00000000  15.00000000   0.03401361
429.00000000 475.00000000 -19.00000000  -0.04166667
430.00000000 354.00000000   6.00000000   0.01666667
431.00000000 454.00000000 -16.00000000  -0.03652968
432.00000000 389.00000000 -32.00000000  -0.08963585
433.00000000 363.00000000  -7.00000000  -0.01966292
434.00000000 543.00000000  56.00000000   0.09348915
435.00000000 445.00000000   1.00000000   0.00224215
436.00000000 407.00000000  27.00000000   0.06221198
437.00000000 450.00000000   3.00000000   0.00662252
438.00000000 428.00000000  -7.00000000  -0.01662708
439.00000000 423.00000000   5.00000000   0.01168224
440.00000000 412.00000000 -11.00000000  -0.02743142
441.00000000 368.00000000  40.00000000   0.09803922
442.00000000 379.00000000   5.00000000   0.01302083
443.00000000 487.00000000 -43.00000000  -0.09684685
444.00000000 390.00000000 -20.00000000  -0.05405405
445.00000000 431.00000000  30.00000000   0.06507592
446.00000000 358.00000000  22.00000000   0.05789474
447.00000000 361.00000000   0.00000000   0.00000000
448.00000000 434.00000000 -34.00000000  -0.08500000
449.00000000 489.00000000  24.00000000   0.04678363
450.00000000 422.00000000   5.00000000   0.01170960
451.00000000 446.00000000  -3.00000000  -0.00677201
452.00000000 373.00000000  15.00000000   0.03865979
453.00000000 447.00000000 -33.00000000  -0.07971014
454.00000000 575.00000000 -17.00000000  -0.03046595
455.00000000 380.00000000   7.00000000   0.01808786
456.00000000 368.00000000  -2.00000000  -0.00546448
457.00000000 377.00000000 -14.00000000  -0.03856749
458.00000000 519.00000000   1.00000000   0.00192308
459.00000000 305.00000000 -25.00000000  -0.08928571
460.00000000 397.00000000 -47.00000000  -0.13428571
461.00000000 444.00000000  -7.00000000  -0.01601831
462.00000000 347.00000000 -23.00000000  -0.07098765
463.00000000 432.00000000   3.00000000   0.00689655
464.00000000 489.00000000  26.00000000   0.05048544
465.00000000 407.00000000 -17.00000000  -0.04358974
466.00000000 477.00000000 -28.00000000  -0.06236080
467.00000000 398.00000000   8.00000000   0.01970443
468.00000000 398.00000000 -12.00000000  -0.03108808
469.00000000 378.00000000  10.00000000   0.02577320
470.00000000 439.00000000  14.00000000   0.03090508
471.00000000 329.00000000 -12.00000000  -0.03785489
472.00000000 423.00000000   7.00000000   0.01627907
473.00000000 474.00000000 -53.00000000  -0.12589074
474.00000000 362.00000000  16.00000000   0.04232804
475.00000000 330.00000000  -1.00000000  -0.00303951
476.00000000 468.00000000 -44.00000000  -0.10377358
477.00000000 458.00000000 -17.00000000  -0.03854875
478.00000000 390.00000000  14.00000000   0.03465347
479.00000000 459.00000000  -9.00000000  -0.02000000
480.00000000 345.00000000 -18.00000000  -0.05504587
481.00000000 387.00000000 -38.00000000  -0.10888252
482.00000000 399.00000000  -4.00000000  -0.01012658
483.00000000 308.00000000 -42.00000000  -0.15789474
484.00000000 406.00000000 -28.00000000  -0.07407407
485.00000000 388.00000000   2.00000000   0.00512821
486.00000000 375.00000000 -17.00000000  -0.04748603
487.00000000 399.00000000 -50.00000000  -0.14326648
488.00000000 422.00000000  -9.00000000  -0.02179177
489.00000000 450.00000000   9.00000000   0.01960784
490.00000000 315.00000000  -3.00000000  -0.00961538
491.00000000 496.00000000  -5.00000000  -0.01018330
492.00000000 344.00000000 -12.00000000  -0.03614458
493.00000000 327.00000000 -25.00000000  -0.08278146
494.00000000 430.00000000 -17.00000000  -0.04116223
495.00000000 348.00000000 -12.00000000  -0.03571429
496.00000000 312.00000000  21.00000000   0.06306306
497.00000000 390.00000000   3.00000000   0.00763359
498.00000000 351.00000000 -15.00000000  -0.04464286
499.00000000 487.00000000 -45.00000000  -0.10180995
500.00000000 358.00000000 -13.00000000  -0.03768116
