# Supplementary material for: Ubiquitin transfer by a RING E3 ligase occurs from a closed E2~ubiquitin conformation
Source: Nat Commun. 2020 Jun 5;11:2846. doi: 10.1038/s41467-020-16666-y (PMC7275055; doi:10.1038/s41467-020-16666-y)
Supplement: Supplementary file 4 — Source Data [file 41467_2020_16666_MOESM4_ESM.zip › Source_Data/Figures/Figure_5/Figure_5a/ASCII_NoRNF4/16_33with_fret.dat]

 30.00000000 122.00000000 118.00000000   0.49166667
 31.00000000  70.00000000  93.00000000   0.57055215
 32.00000000  99.00000000  91.00000000   0.47894737
 33.00000000 105.00000000  93.00000000   0.46969697
 34.00000000 125.00000000  96.00000000   0.43438914
 35.00000000 107.00000000 134.00000000   0.55601660
 36.00000000  93.00000000 115.00000000   0.55288462
 37.00000000  58.00000000 115.00000000   0.66473988
 38.00000000  40.00000000  91.00000000   0.69465649
 39.00000000 104.00000000  92.00000000   0.46938776
 40.00000000  50.00000000 124.00000000   0.71264368
 41.00000000  98.00000000  55.00000000   0.35947712
 42.00000000  60.00000000  96.00000000   0.61538462
 43.00000000 102.00000000 116.00000000   0.53211009
 44.00000000 100.00000000  65.00000000   0.39393939
 45.00000000  77.00000000 119.00000000   0.60714286
 46.00000000 155.00000000  83.00000000   0.34873950
 47.00000000 172.00000000  71.00000000   0.29218107
 48.00000000  35.00000000 104.00000000   0.74820144
 49.00000000  74.00000000 128.00000000   0.63366337
 50.00000000  72.00000000  84.00000000   0.53846154
 51.00000000  96.00000000  54.00000000   0.36000000
 52.00000000 113.00000000  93.00000000   0.45145631
 53.00000000 100.00000000 129.00000000   0.56331878
 54.00000000  98.00000000  45.00000000   0.31468531
 55.00000000 105.00000000 143.00000000   0.57661290
 56.00000000  67.00000000 104.00000000   0.60818713
 57.00000000  99.00000000  57.00000000   0.36538462
 58.00000000 114.00000000  61.00000000   0.34857143
 59.00000000  35.00000000 146.00000000   0.80662983
 60.00000000 108.00000000  78.00000000   0.41935484
 61.00000000 119.00000000  48.00000000   0.28742515
 62.00000000  90.00000000 131.00000000   0.59276018
 63.00000000 118.00000000  93.00000000   0.44075829
 64.00000000  88.00000000  64.00000000   0.42105263
 65.00000000  78.00000000 128.00000000   0.62135922
 66.00000000  44.00000000  83.00000000   0.65354331
 67.00000000  92.00000000  64.00000000   0.41025641
 68.00000000 142.00000000  83.00000000   0.36888889
 69.00000000  88.00000000  78.00000000   0.46987952
 70.00000000  61.00000000  74.00000000   0.54814815
 71.00000000  63.00000000  45.00000000   0.41666667
 72.00000000  71.00000000  69.00000000   0.49285714
 73.00000000 102.00000000 132.00000000   0.56410256
 74.00000000  90.00000000  95.00000000   0.51351351
 75.00000000  73.00000000 111.00000000   0.60326087
 76.00000000  82.00000000 130.00000000   0.61320755
 77.00000000 107.00000000 101.00000000   0.48557692
 78.00000000  85.00000000 139.00000000   0.62053571
 79.00000000  67.00000000 135.00000000   0.66831683
 80.00000000 107.00000000  56.00000000   0.34355828
 81.00000000  92.00000000  69.00000000   0.42857143
 82.00000000 128.00000000  63.00000000   0.32984293
 83.00000000  58.00000000 157.00000000   0.73023256
 84.00000000  79.00000000 101.00000000   0.56111111
 85.00000000  43.00000000  86.00000000   0.66666667
 86.00000000  96.00000000  55.00000000   0.36423841
 87.00000000 128.00000000  97.00000000   0.43111111
 88.00000000  84.00000000 124.00000000   0.59615385
 89.00000000 118.00000000 101.00000000   0.46118721
 90.00000000  75.00000000 103.00000000   0.57865169
 91.00000000 127.00000000  35.00000000   0.21604938
 92.00000000 104.00000000  56.00000000   0.35000000
 93.00000000 111.00000000  60.00000000   0.35087719
 94.00000000  22.00000000  74.00000000   0.77083333
 95.00000000 104.00000000  86.00000000   0.45263158
 96.00000000 100.00000000 141.00000000   0.58506224
 97.00000000 113.00000000  69.00000000   0.37912088
 98.00000000  64.00000000  57.00000000   0.47107438
 99.00000000 104.00000000  85.00000000   0.44973545
100.00000000 105.00000000 123.00000000   0.53947368
101.00000000 157.00000000 127.00000000   0.44718310
102.00000000 118.00000000  68.00000000   0.36559140
103.00000000 111.00000000  90.00000000   0.44776119
104.00000000  91.00000000  86.00000000   0.48587571
105.00000000  50.00000000 107.00000000   0.68152866
106.00000000  93.00000000  25.00000000   0.21186441
107.00000000 158.00000000  85.00000000   0.34979424
108.00000000 135.00000000 127.00000000   0.48473282
109.00000000  48.00000000  90.00000000   0.65217391
110.00000000 100.00000000  50.00000000   0.33333333
111.00000000  61.00000000 106.00000000   0.63473054
112.00000000 136.00000000 110.00000000   0.44715447
113.00000000 110.00000000  56.00000000   0.33734940
114.00000000  69.00000000 117.00000000   0.62903226
115.00000000 137.00000000 118.00000000   0.46274510
116.00000000 103.00000000 100.00000000   0.49261084
117.00000000 122.00000000  94.00000000   0.43518519
118.00000000 115.00000000  93.00000000   0.44711538
119.00000000 111.00000000 116.00000000   0.51101322
120.00000000 104.00000000  77.00000000   0.42541436
121.00000000 112.00000000  93.00000000   0.45365854
122.00000000 118.00000000  76.00000000   0.39175258
123.00000000 117.00000000  72.00000000   0.38095238
124.00000000 105.00000000 127.00000000   0.54741379
125.00000000  99.00000000 116.00000000   0.53953488
126.00000000  73.00000000  68.00000000   0.48226950
127.00000000 117.00000000 105.00000000   0.47297297
128.00000000  83.00000000 101.00000000   0.54891304
129.00000000  76.00000000 115.00000000   0.60209424
130.00000000  46.00000000  66.00000000   0.58928571
131.00000000  92.00000000 112.00000000   0.54901961
132.00000000 109.00000000  73.00000000   0.40109890
133.00000000 123.00000000 167.00000000   0.57586207
134.00000000  56.00000000 153.00000000   0.73205742
135.00000000 117.00000000  45.00000000   0.27777778
136.00000000  68.00000000  73.00000000   0.51773050
137.00000000  82.00000000 108.00000000   0.56842105
138.00000000 116.00000000  59.00000000   0.33714286
139.00000000  75.00000000 139.00000000   0.64953271
140.00000000 113.00000000  96.00000000   0.45933014
141.00000000  78.00000000  80.00000000   0.50632911
142.00000000  91.00000000  90.00000000   0.49723757
143.00000000 113.00000000  20.00000000   0.15037594
144.00000000  70.00000000  89.00000000   0.55974843
145.00000000 137.00000000  98.00000000   0.41702128
146.00000000  69.00000000  87.00000000   0.55769231
147.00000000  85.00000000  69.00000000   0.44805195
148.00000000  70.00000000  65.00000000   0.48148148
149.00000000 103.00000000 120.00000000   0.53811659
150.00000000  78.00000000  36.00000000   0.31578947
151.00000000 124.00000000  98.00000000   0.44144144
152.00000000 113.00000000  83.00000000   0.42346939
153.00000000 113.00000000 111.00000000   0.49553571
154.00000000  39.00000000 106.00000000   0.73103448
155.00000000 114.00000000 161.00000000   0.58545455
156.00000000  75.00000000  74.00000000   0.49664430
157.00000000 110.00000000 113.00000000   0.50672646
158.00000000 165.00000000  87.00000000   0.34523810
159.00000000 109.00000000  68.00000000   0.38418079
160.00000000  90.00000000  40.00000000   0.30769231
161.00000000 159.00000000  94.00000000   0.37154150
162.00000000  76.00000000 118.00000000   0.60824742
163.00000000 339.00000000  49.00000000   0.12628866
164.00000000 277.00000000  71.00000000   0.20402299
165.00000000 294.00000000  25.00000000   0.07836991
166.00000000 343.00000000  -6.00000000  -0.01780415
167.00000000 342.00000000  76.00000000   0.18181818
168.00000000 316.00000000  16.00000000   0.04819277
169.00000000 239.00000000  23.00000000   0.08778626
170.00000000 258.00000000  28.00000000   0.09790210
171.00000000 290.00000000  34.00000000   0.10493827
172.00000000 266.00000000  20.00000000   0.06993007
173.00000000 299.00000000  14.00000000   0.04472843
174.00000000 290.00000000  41.00000000   0.12386707
175.00000000 378.00000000 -18.00000000  -0.05000000
176.00000000 358.00000000  29.00000000   0.07493540
177.00000000 288.00000000  21.00000000   0.06796117
178.00000000 333.00000000  38.00000000   0.10242588
179.00000000 282.00000000   0.00000000   0.00000000
180.00000000 304.00000000   1.00000000   0.00327869
181.00000000 257.00000000  77.00000000   0.23053892
182.00000000 371.00000000 -10.00000000  -0.02770083
183.00000000 315.00000000  22.00000000   0.06528190
184.00000000 289.00000000  10.00000000   0.03344482
185.00000000 323.00000000  44.00000000   0.11989101
186.00000000 225.00000000  28.00000000   0.11067194
187.00000000 324.00000000 -33.00000000  -0.11340206
188.00000000 344.00000000  60.00000000   0.14851485
189.00000000 305.00000000  28.00000000   0.08408408
190.00000000 342.00000000   5.00000000   0.01440922
191.00000000 318.00000000   9.00000000   0.02752294
192.00000000 349.00000000  30.00000000   0.07915567
193.00000000 301.00000000  24.00000000   0.07384615
194.00000000 282.00000000  37.00000000   0.11598746
195.00000000 314.00000000  42.00000000   0.11797753
196.00000000 362.00000000  20.00000000   0.05235602
197.00000000 229.00000000  -9.00000000  -0.04090909
198.00000000 341.00000000  14.00000000   0.03943662
199.00000000 347.00000000  -4.00000000  -0.01166181
200.00000000 377.00000000  55.00000000   0.12731481
201.00000000 310.00000000 -33.00000000  -0.11913357
202.00000000 296.00000000 -15.00000000  -0.05338078
203.00000000 313.00000000  42.00000000   0.11830986
204.00000000 265.00000000   1.00000000   0.00375940
205.00000000 336.00000000  10.00000000   0.02890173
206.00000000 294.00000000   1.00000000   0.00338983
207.00000000 265.00000000   5.00000000   0.01851852
208.00000000 305.00000000  22.00000000   0.06727829
209.00000000 343.00000000  19.00000000   0.05248619
210.00000000 375.00000000 -24.00000000  -0.06837607
211.00000000 243.00000000  26.00000000   0.09665428
212.00000000 190.00000000  46.00000000   0.19491525
213.00000000 277.00000000   7.00000000   0.02464789
214.00000000 356.00000000   7.00000000   0.01928375
215.00000000 331.00000000   9.00000000   0.02647059
216.00000000 380.00000000   3.00000000   0.00783290
217.00000000 292.00000000  34.00000000   0.10429448
218.00000000 330.00000000 -16.00000000  -0.05095541
219.00000000 313.00000000  24.00000000   0.07121662
220.00000000 338.00000000   6.00000000   0.01744186
221.00000000 345.00000000  -7.00000000  -0.02071006
222.00000000 328.00000000  37.00000000   0.10136986
223.00000000 390.00000000  -1.00000000  -0.00257069
224.00000000 294.00000000  26.00000000   0.08125000
225.00000000 336.00000000   9.00000000   0.02608696
226.00000000 295.00000000  36.00000000   0.10876133
227.00000000 386.00000000  -8.00000000  -0.02116402
228.00000000 295.00000000  23.00000000   0.07232704
229.00000000 331.00000000   6.00000000   0.01780415
230.00000000 365.00000000   5.00000000   0.01351351
231.00000000 369.00000000 -18.00000000  -0.05128205
232.00000000 314.00000000  21.00000000   0.06268657
233.00000000 362.00000000  16.00000000   0.04232804
234.00000000 281.00000000 -11.00000000  -0.04074074
235.00000000 288.00000000 -14.00000000  -0.05109489
236.00000000 358.00000000  73.00000000   0.16937355
237.00000000 252.00000000  10.00000000   0.03816794
238.00000000 382.00000000  21.00000000   0.05210918
239.00000000 334.00000000   0.00000000   0.00000000
240.00000000 261.00000000  31.00000000   0.10616438
241.00000000 333.00000000 -28.00000000  -0.09180328
242.00000000 371.00000000  25.00000000   0.06313131
243.00000000 296.00000000  -4.00000000  -0.01369863
244.00000000 384.00000000  10.00000000   0.02538071
245.00000000 305.00000000   5.00000000   0.01612903
246.00000000 358.00000000   3.00000000   0.00831025
247.00000000 349.00000000  15.00000000   0.04120879
248.00000000 303.00000000  -7.00000000  -0.02364865
249.00000000 320.00000000  32.00000000   0.09090909
250.00000000 265.00000000 -20.00000000  -0.08163265
251.00000000 320.00000000 -46.00000000  -0.16788321
252.00000000 312.00000000 -15.00000000  -0.05050505
253.00000000 343.00000000   8.00000000   0.02279202
254.00000000 269.00000000  -4.00000000  -0.01509434
255.00000000 351.00000000   4.00000000   0.01126761
256.00000000 261.00000000 -12.00000000  -0.04819277
257.00000000 268.00000000   4.00000000   0.01470588
258.00000000 290.00000000  31.00000000   0.09657321
259.00000000 218.00000000 -15.00000000  -0.07389163
260.00000000 229.00000000 -20.00000000  -0.09569378
261.00000000 277.00000000  31.00000000   0.10064935
262.00000000 248.00000000  24.00000000   0.08823529
263.00000000 350.00000000  17.00000000   0.04632153
264.00000000 286.00000000  23.00000000   0.07443366
265.00000000 228.00000000  28.00000000   0.10937500
266.00000000 298.00000000  -4.00000000  -0.01360544
267.00000000 301.00000000  -1.00000000  -0.00333333
268.00000000 231.00000000   1.00000000   0.00431034
269.00000000 227.00000000  61.00000000   0.21180556
270.00000000 275.00000000  17.00000000   0.05821918
271.00000000 318.00000000 -13.00000000  -0.04262295
272.00000000 272.00000000  -3.00000000  -0.01115242
273.00000000 407.00000000  16.00000000   0.03782506
274.00000000 436.00000000  35.00000000   0.07430998
275.00000000 238.00000000  10.00000000   0.04032258
276.00000000 316.00000000  -7.00000000  -0.02265372
277.00000000 292.00000000  30.00000000   0.09316770
278.00000000 325.00000000  16.00000000   0.04692082
279.00000000 407.00000000   4.00000000   0.00973236
280.00000000 414.00000000 -33.00000000  -0.08661417
281.00000000 226.00000000  11.00000000   0.04641350
282.00000000 281.00000000 -11.00000000  -0.04074074
283.00000000 261.00000000   2.00000000   0.00760456
284.00000000 269.00000000   0.00000000   0.00000000
285.00000000 337.00000000  18.00000000   0.05070423
286.00000000 303.00000000  23.00000000   0.07055215
287.00000000 349.00000000  -6.00000000  -0.01749271
288.00000000 285.00000000  -2.00000000  -0.00706714
289.00000000 319.00000000  20.00000000   0.05899705
290.00000000 379.00000000 -17.00000000  -0.04696133
291.00000000 321.00000000  -3.00000000  -0.00943396
292.00000000 254.00000000  26.00000000   0.09285714
293.00000000 277.00000000  -2.00000000  -0.00727273
294.00000000 201.00000000  -2.00000000  -0.01005025
295.00000000 258.00000000  -5.00000000  -0.01976285
296.00000000 272.00000000  38.00000000   0.12258065
297.00000000 321.00000000  10.00000000   0.03021148
298.00000000 299.00000000  21.00000000   0.06562500
299.00000000 310.00000000  15.00000000   0.04615385
300.00000000 334.00000000  -7.00000000  -0.02140673
301.00000000 321.00000000  23.00000000   0.06686047
302.00000000 242.00000000  22.00000000   0.08333333
303.00000000 273.00000000 -40.00000000  -0.17167382
304.00000000 310.00000000  -9.00000000  -0.02990033
305.00000000 318.00000000  -9.00000000  -0.02912621
306.00000000 317.00000000  -1.00000000  -0.00316456
307.00000000 306.00000000  17.00000000   0.05263158
308.00000000 248.00000000  68.00000000   0.21518987
309.00000000 310.00000000  13.00000000   0.04024768
310.00000000 395.00000000 -24.00000000  -0.06469003
311.00000000 359.00000000  -9.00000000  -0.02571429
312.00000000 263.00000000 -19.00000000  -0.07786885
313.00000000 272.00000000  30.00000000   0.09933775
314.00000000 292.00000000  18.00000000   0.05806452
315.00000000 274.00000000  18.00000000   0.06164384
316.00000000 229.00000000   8.00000000   0.03375527
317.00000000 337.00000000  41.00000000   0.10846561
318.00000000 302.00000000  21.00000000   0.06501548
319.00000000 269.00000000  35.00000000   0.11513158
320.00000000 307.00000000  82.00000000   0.21079692
321.00000000 268.00000000 -16.00000000  -0.06349206
322.00000000 282.00000000   8.00000000   0.02758621
323.00000000 319.00000000 -18.00000000  -0.05980066
324.00000000 347.00000000   3.00000000   0.00857143
325.00000000 286.00000000 -41.00000000  -0.16734694
326.00000000 352.00000000  18.00000000   0.04864865
327.00000000 168.00000000  35.00000000   0.17241379
328.00000000 216.00000000 -14.00000000  -0.06930693
329.00000000 306.00000000  15.00000000   0.04672897
330.00000000 235.00000000  13.00000000   0.05241935
331.00000000 335.00000000 -13.00000000  -0.04037267
332.00000000 353.00000000   7.00000000   0.01944444
333.00000000 271.00000000  21.00000000   0.07191781
334.00000000 352.00000000 -18.00000000  -0.05389222
335.00000000 256.00000000   3.00000000   0.01158301
336.00000000 270.00000000  30.00000000   0.10000000
337.00000000 447.00000000  27.00000000   0.05696203
338.00000000 317.00000000  -3.00000000  -0.00955414
339.00000000 321.00000000  24.00000000   0.06956522
340.00000000 252.00000000 -12.00000000  -0.05000000
341.00000000 309.00000000  46.00000000   0.12957746
342.00000000 306.00000000 -30.00000000  -0.10869565
343.00000000 352.00000000  55.00000000   0.13513514
344.00000000 299.00000000  13.00000000   0.04166667
345.00000000 336.00000000  31.00000000   0.08446866
346.00000000 349.00000000  16.00000000   0.04383562
347.00000000 332.00000000 -46.00000000  -0.16083916
348.00000000 290.00000000  23.00000000   0.07348243
349.00000000 302.00000000  13.00000000   0.04126984
350.00000000 347.00000000 -31.00000000  -0.09810127
351.00000000 336.00000000  13.00000000   0.03724928
352.00000000 317.00000000   9.00000000   0.02760736
353.00000000 260.00000000  41.00000000   0.13621262
354.00000000 261.00000000  38.00000000   0.12709030
355.00000000 367.00000000  31.00000000   0.07788945
356.00000000 319.00000000  22.00000000   0.06451613
357.00000000 274.00000000  22.00000000   0.07432432
358.00000000 328.00000000  15.00000000   0.04373178
359.00000000 255.00000000  30.00000000   0.10526316
360.00000000 298.00000000 -23.00000000  -0.08363636
361.00000000 274.00000000  30.00000000   0.09868421
362.00000000 354.00000000  42.00000000   0.10606061
363.00000000 328.00000000  16.00000000   0.04651163
364.00000000 338.00000000  45.00000000   0.11749347
365.00000000 273.00000000  46.00000000   0.14420063
366.00000000 315.00000000   3.00000000   0.00943396
367.00000000 373.00000000 -20.00000000  -0.05665722
368.00000000 317.00000000  16.00000000   0.04804805
369.00000000 345.00000000   1.00000000   0.00289017
370.00000000 384.00000000  16.00000000   0.04000000
371.00000000 324.00000000  24.00000000   0.06896552
372.00000000 348.00000000 -15.00000000  -0.04504505
373.00000000 295.00000000  25.00000000   0.07812500
374.00000000 377.00000000  28.00000000   0.06913580
375.00000000 253.00000000  23.00000000   0.08333333
376.00000000 307.00000000   6.00000000   0.01916933
377.00000000 333.00000000 -24.00000000  -0.07766990
378.00000000 338.00000000 -23.00000000  -0.07301587
379.00000000 321.00000000  31.00000000   0.08806818
380.00000000 360.00000000   0.00000000   0.00000000
381.00000000 331.00000000 -35.00000000  -0.11824324
382.00000000 327.00000000 -22.00000000  -0.07213115
383.00000000 328.00000000   8.00000000   0.02380952
384.00000000 247.00000000 -20.00000000  -0.08810573
385.00000000 233.00000000  60.00000000   0.20477816
386.00000000 381.00000000 -19.00000000  -0.05248619
387.00000000 299.00000000  20.00000000   0.06269592
388.00000000 290.00000000 -17.00000000  -0.06227106
389.00000000 392.00000000  20.00000000   0.04854369
390.00000000 407.00000000  10.00000000   0.02398082
391.00000000 283.00000000 -14.00000000  -0.05204461
392.00000000 252.00000000 -12.00000000  -0.05000000
393.00000000 299.00000000  -5.00000000  -0.01700680
394.00000000 277.00000000 -20.00000000  -0.07782101
395.00000000 337.00000000   2.00000000   0.00589971
396.00000000 237.00000000  17.00000000   0.06692913
397.00000000 349.00000000 -38.00000000  -0.12218650
398.00000000 280.00000000   9.00000000   0.03114187
399.00000000 360.00000000   6.00000000   0.01639344
400.00000000 268.00000000 -35.00000000  -0.15021459
401.00000000 405.00000000  -9.00000000  -0.02272727
402.00000000 312.00000000   1.00000000   0.00319489
403.00000000 255.00000000  16.00000000   0.05904059
404.00000000 330.00000000  18.00000000   0.05172414
405.00000000 328.00000000  -6.00000000  -0.01863354
406.00000000 286.00000000  -3.00000000  -0.01060071
407.00000000 352.00000000 -21.00000000  -0.06344411
408.00000000 329.00000000  22.00000000   0.06267806
409.00000000 307.00000000   3.00000000   0.00967742
410.00000000 310.00000000 -16.00000000  -0.05442177
411.00000000 310.00000000  -9.00000000  -0.02990033
412.00000000 295.00000000 -15.00000000  -0.05357143
413.00000000 264.00000000 -43.00000000  -0.19457014
414.00000000 299.00000000  -3.00000000  -0.01013514
415.00000000 303.00000000 -19.00000000  -0.06690141
416.00000000 333.00000000  30.00000000   0.08264463
417.00000000 305.00000000   4.00000000   0.01294498
418.00000000 271.00000000  14.00000000   0.04912281
419.00000000 343.00000000  17.00000000   0.04722222
420.00000000 301.00000000 -19.00000000  -0.06737589
421.00000000 300.00000000   0.00000000   0.00000000
422.00000000 338.00000000  -9.00000000  -0.02735562
423.00000000 349.00000000  -8.00000000  -0.02346041
424.00000000 322.00000000  36.00000000   0.10055866
425.00000000 226.00000000 -29.00000000  -0.14720812
426.00000000 280.00000000 -16.00000000  -0.06060606
427.00000000 206.00000000   9.00000000   0.04186047
428.00000000 298.00000000 -13.00000000  -0.04561404
429.00000000 241.00000000 -13.00000000  -0.05701754
430.00000000 293.00000000 -33.00000000  -0.12692308
431.00000000 415.00000000 -42.00000000  -0.11260054
432.00000000 307.00000000   1.00000000   0.00324675
433.00000000 295.00000000  30.00000000   0.09230769
434.00000000 220.00000000  -6.00000000  -0.02803738
435.00000000 248.00000000  16.00000000   0.06060606
436.00000000 271.00000000 -15.00000000  -0.05859375
437.00000000 210.00000000 -20.00000000  -0.10526316
438.00000000 270.00000000   8.00000000   0.02877698
439.00000000 278.00000000  18.00000000   0.06081081
440.00000000 303.00000000   2.00000000   0.00655738
441.00000000 285.00000000  68.00000000   0.19263456
442.00000000 369.00000000 -23.00000000  -0.06647399
443.00000000 350.00000000  27.00000000   0.07161804
444.00000000 338.00000000  19.00000000   0.05322129
445.00000000 281.00000000  21.00000000   0.06953642
446.00000000 382.00000000 -63.00000000  -0.19749216
447.00000000 310.00000000 -40.00000000  -0.14814815
448.00000000 311.00000000 -24.00000000  -0.08362369
449.00000000 333.00000000 -16.00000000  -0.05047319
450.00000000 224.00000000 -23.00000000  -0.11442786
451.00000000 240.00000000  -4.00000000  -0.01694915
452.00000000 225.00000000  -7.00000000  -0.03211009
453.00000000 270.00000000  30.00000000   0.10000000
454.00000000 267.00000000 -19.00000000  -0.07661290
455.00000000 407.00000000 -31.00000000  -0.08244681
456.00000000 274.00000000 -21.00000000  -0.08300395
457.00000000 268.00000000 -41.00000000  -0.18061674
458.00000000 314.00000000   0.00000000   0.00000000
459.00000000 239.00000000  -9.00000000  -0.03913043
460.00000000 304.00000000  -8.00000000  -0.02702703
461.00000000 311.00000000  -1.00000000  -0.00322581
462.00000000 379.00000000  18.00000000   0.04534005
463.00000000 266.00000000  -5.00000000  -0.01915709
464.00000000 297.00000000   8.00000000   0.02622951
465.00000000 297.00000000  13.00000000   0.04193548
466.00000000 314.00000000  34.00000000   0.09770115
467.00000000 290.00000000  36.00000000   0.11042945
468.00000000 356.00000000  22.00000000   0.05820106
469.00000000 317.00000000  -5.00000000  -0.01602564
470.00000000 317.00000000  -1.00000000  -0.00316456
471.00000000 267.00000000 -27.00000000  -0.11250000
472.00000000 306.00000000   3.00000000   0.00970874
473.00000000 399.00000000  38.00000000   0.08695652
474.00000000 456.00000000  -2.00000000  -0.00440529
475.00000000 308.00000000  35.00000000   0.10204082
476.00000000 343.00000000 -29.00000000  -0.09235669
477.00000000 239.00000000 -12.00000000  -0.05286344
478.00000000 271.00000000 -28.00000000  -0.11522634
479.00000000 353.00000000 -16.00000000  -0.04747774
480.00000000 322.00000000  31.00000000   0.08781870
481.00000000 285.00000000   9.00000000   0.03061224
482.00000000 283.00000000 -25.00000000  -0.09689922
483.00000000 281.00000000 -20.00000000  -0.07662835
484.00000000 276.00000000  44.00000000   0.13750000
485.00000000 330.00000000  14.00000000   0.04069767
486.00000000 227.00000000  -8.00000000  -0.03652968
487.00000000 259.00000000  10.00000000   0.03717472
488.00000000 349.00000000  28.00000000   0.07427056
489.00000000 403.00000000  18.00000000   0.04275534
490.00000000 257.00000000  -6.00000000  -0.02390438
491.00000000 262.00000000   3.00000000   0.01132075
492.00000000 329.00000000 -27.00000000  -0.08940397
493.00000000 351.00000000  36.00000000   0.09302326
494.00000000 331.00000000 -24.00000000  -0.07817590
495.00000000 245.00000000 -33.00000000  -0.15566038
496.00000000 364.00000000 -22.00000000  -0.06432749
497.00000000 340.00000000  19.00000000   0.05292479
498.00000000 285.00000000 -39.00000000  -0.15853659
499.00000000 339.00000000  27.00000000   0.07377049
500.00000000 321.00000000  42.00000000   0.11570248
