# Supplementary material for: Ubiquitin transfer by a RING E3 ligase occurs from a closed E2~ubiquitin conformation
Source: Nat Commun. 2020 Jun 5;11:2846. doi: 10.1038/s41467-020-16666-y (PMC7275055; doi:10.1038/s41467-020-16666-y)
Supplement: Supplementary file 4 — Source Data [file 41467_2020_16666_MOESM4_ESM.zip › Source_Data/Figures/Figure_5/Figure_5a/ASCII_NoRNF4/16_343with_fret.dat]

 30.00000000  37.00000000 195.00000000   0.84051724
 31.00000000 114.00000000 187.00000000   0.62126246
 32.00000000  29.00000000 211.00000000   0.87916667
 33.00000000  65.00000000 143.00000000   0.68750000
 34.00000000 107.00000000 252.00000000   0.70194986
 35.00000000  14.00000000 249.00000000   0.94676806
 36.00000000  64.00000000 180.00000000   0.73770492
 37.00000000  46.00000000 141.00000000   0.75401070
 38.00000000  54.00000000 197.00000000   0.78486056
 39.00000000 139.00000000 271.00000000   0.66097561
 40.00000000   3.00000000 225.00000000   0.98684211
 41.00000000  28.00000000 270.00000000   0.90604027
 42.00000000 165.00000000 165.00000000   0.50000000
 43.00000000  37.00000000 164.00000000   0.81592040
 44.00000000  29.00000000 260.00000000   0.89965398
 45.00000000  27.00000000 190.00000000   0.87557604
 46.00000000  57.00000000 214.00000000   0.78966790
 47.00000000  66.00000000 224.00000000   0.77241379
 48.00000000 101.00000000 193.00000000   0.65646259
 49.00000000  83.00000000 199.00000000   0.70567376
 50.00000000  96.00000000 224.00000000   0.70000000
 51.00000000  15.00000000 224.00000000   0.93723849
 52.00000000  96.00000000 217.00000000   0.69329073
 53.00000000  54.00000000 228.00000000   0.80851064
 54.00000000  61.00000000 211.00000000   0.77573529
 55.00000000 111.00000000 205.00000000   0.64873418
 56.00000000  73.00000000 147.00000000   0.66818182
 57.00000000 123.00000000 205.00000000   0.62500000
 58.00000000  48.00000000 165.00000000   0.77464789
 59.00000000  85.00000000 227.00000000   0.72756410
 60.00000000  97.00000000 160.00000000   0.62256809
 61.00000000  16.00000000 210.00000000   0.92920354
 62.00000000  36.00000000 169.00000000   0.82439024
 63.00000000  40.00000000 190.00000000   0.82608696
 64.00000000  74.00000000 178.00000000   0.70634921
 65.00000000  42.00000000 206.00000000   0.83064516
 66.00000000  60.00000000 242.00000000   0.80132450
 67.00000000 108.00000000 227.00000000   0.67761194
 68.00000000  77.00000000 208.00000000   0.72982456
 69.00000000  73.00000000 170.00000000   0.69958848
 70.00000000 108.00000000 224.00000000   0.67469880
 71.00000000  65.00000000 185.00000000   0.74000000
 72.00000000  66.00000000 161.00000000   0.70925110
 73.00000000  88.00000000 214.00000000   0.70860927
 74.00000000  55.00000000 179.00000000   0.76495726
 75.00000000  71.00000000 252.00000000   0.78018576
 76.00000000  86.00000000 213.00000000   0.71237458
 77.00000000  63.00000000 173.00000000   0.73305085
 78.00000000  69.00000000 260.00000000   0.79027356
 79.00000000  73.00000000 163.00000000   0.69067797
 80.00000000  31.00000000 186.00000000   0.85714286
 81.00000000  59.00000000 163.00000000   0.73423423
 82.00000000  89.00000000 180.00000000   0.66914498
 83.00000000  96.00000000 158.00000000   0.62204724
 84.00000000  47.00000000 126.00000000   0.72832370
 85.00000000  31.00000000 183.00000000   0.85514019
 86.00000000  70.00000000 227.00000000   0.76430976
 87.00000000  45.00000000 182.00000000   0.80176211
 88.00000000 146.00000000 175.00000000   0.54517134
 89.00000000  40.00000000 176.00000000   0.81481481
 90.00000000  69.00000000 207.00000000   0.75000000
 91.00000000  76.00000000 170.00000000   0.69105691
 92.00000000  74.00000000 190.00000000   0.71969697
 93.00000000  55.00000000 145.00000000   0.72500000
 94.00000000  49.00000000 131.00000000   0.72777778
 95.00000000  95.00000000  96.00000000   0.50261780
 96.00000000  77.00000000 175.00000000   0.69444444
 97.00000000  53.00000000 201.00000000   0.79133858
 98.00000000  80.00000000 126.00000000   0.61165049
 99.00000000 115.00000000 197.00000000   0.63141026
100.00000000  23.00000000 217.00000000   0.90416667
101.00000000 122.00000000 169.00000000   0.58075601
102.00000000 104.00000000 210.00000000   0.66878981
103.00000000 157.00000000 144.00000000   0.47840532
104.00000000  52.00000000 199.00000000   0.79282869
105.00000000 117.00000000 229.00000000   0.66184971
106.00000000  90.00000000 255.00000000   0.73913043
107.00000000  79.00000000 186.00000000   0.70188679
108.00000000  55.00000000 220.00000000   0.80000000
109.00000000  76.00000000 181.00000000   0.70428016
110.00000000  36.00000000 184.00000000   0.83636364
111.00000000  50.00000000 205.00000000   0.80392157
112.00000000  96.00000000 225.00000000   0.70093458
113.00000000  64.00000000 267.00000000   0.80664653
114.00000000 156.00000000 243.00000000   0.60902256
115.00000000 112.00000000 216.00000000   0.65853659
116.00000000  61.00000000 177.00000000   0.74369748
117.00000000  72.00000000 148.00000000   0.67272727
118.00000000 114.00000000 214.00000000   0.65243902
119.00000000  57.00000000 208.00000000   0.78490566
120.00000000  71.00000000 245.00000000   0.77531646
121.00000000 163.00000000 142.00000000   0.46557377
122.00000000  64.00000000 205.00000000   0.76208178
123.00000000 113.00000000 130.00000000   0.53497942
124.00000000  65.00000000 163.00000000   0.71491228
125.00000000  18.00000000 221.00000000   0.92468619
126.00000000 103.00000000 183.00000000   0.63986014
127.00000000  72.00000000 172.00000000   0.70491803
128.00000000 108.00000000 227.00000000   0.67761194
129.00000000  55.00000000 178.00000000   0.76394850
130.00000000  73.00000000 203.00000000   0.73550725
131.00000000  56.00000000 216.00000000   0.79411765
132.00000000  65.00000000 176.00000000   0.73029046
133.00000000  93.00000000 210.00000000   0.69306931
134.00000000  57.00000000 192.00000000   0.77108434
135.00000000  46.00000000 183.00000000   0.79912664
136.00000000  63.00000000 149.00000000   0.70283019
137.00000000  40.00000000 257.00000000   0.86531987
138.00000000  33.00000000 204.00000000   0.86075949
139.00000000  56.00000000 133.00000000   0.70370370
140.00000000  72.00000000 232.00000000   0.76315789
141.00000000  65.00000000 168.00000000   0.72103004
142.00000000 171.00000000 182.00000000   0.51558074
143.00000000  66.00000000 123.00000000   0.65079365
144.00000000 114.00000000 232.00000000   0.67052023
145.00000000  97.00000000 150.00000000   0.60728745
146.00000000 138.00000000 170.00000000   0.55194805
147.00000000  94.00000000 161.00000000   0.63137255
148.00000000  56.00000000 220.00000000   0.79710145
149.00000000  77.00000000 196.00000000   0.71794872
150.00000000  71.00000000 147.00000000   0.67431193
151.00000000 105.00000000 201.00000000   0.65686275
152.00000000  70.00000000 232.00000000   0.76821192
153.00000000  80.00000000 148.00000000   0.64912281
154.00000000  27.00000000 181.00000000   0.87019231
155.00000000  19.00000000 138.00000000   0.87898089
156.00000000  66.00000000 170.00000000   0.72033898
157.00000000 127.00000000 148.00000000   0.53818182
158.00000000  41.00000000 124.00000000   0.75151515
159.00000000 112.00000000 167.00000000   0.59856631
160.00000000  65.00000000 211.00000000   0.76449275
161.00000000  85.00000000 142.00000000   0.62555066
162.00000000  57.00000000 156.00000000   0.73239437
163.00000000 149.00000000 150.00000000   0.50167224
164.00000000  28.00000000 173.00000000   0.86069652
165.00000000  95.00000000 182.00000000   0.65703971
166.00000000  94.00000000 186.00000000   0.66428571
167.00000000  76.00000000 170.00000000   0.69105691
168.00000000  51.00000000 161.00000000   0.75943396
169.00000000  64.00000000 114.00000000   0.64044944
170.00000000  87.00000000 182.00000000   0.67657993
171.00000000 126.00000000 175.00000000   0.58139535
172.00000000 108.00000000 204.00000000   0.65384615
173.00000000 113.00000000 163.00000000   0.59057971
174.00000000  56.00000000 197.00000000   0.77865613
175.00000000  72.00000000 174.00000000   0.70731707
176.00000000 109.00000000 214.00000000   0.66253870
177.00000000  79.00000000 136.00000000   0.63255814
178.00000000 122.00000000 201.00000000   0.62229102
179.00000000  59.00000000 155.00000000   0.72429907
180.00000000  39.00000000 164.00000000   0.80788177
181.00000000  37.00000000 245.00000000   0.86879433
182.00000000  80.00000000 202.00000000   0.71631206
183.00000000  90.00000000 225.00000000   0.71428571
184.00000000  54.00000000 132.00000000   0.70967742
185.00000000  66.00000000 170.00000000   0.72033898
186.00000000 122.00000000 162.00000000   0.57042254
187.00000000  78.00000000 198.00000000   0.71739130
188.00000000 123.00000000 110.00000000   0.47210300
189.00000000 128.00000000 176.00000000   0.57894737
190.00000000 117.00000000 162.00000000   0.58064516
191.00000000 114.00000000 157.00000000   0.57933579
192.00000000 107.00000000 146.00000000   0.57707510
193.00000000 125.00000000 175.00000000   0.58333333
194.00000000  14.00000000 222.00000000   0.94067797
195.00000000  97.00000000 193.00000000   0.66551724
196.00000000  83.00000000 186.00000000   0.69144981
197.00000000  73.00000000 266.00000000   0.78466077
198.00000000  73.00000000 214.00000000   0.74564460
199.00000000  71.00000000 170.00000000   0.70539419
200.00000000  83.00000000 182.00000000   0.68679245
201.00000000  57.00000000 130.00000000   0.69518717
202.00000000   6.00000000 186.00000000   0.96875000
203.00000000 108.00000000 267.00000000   0.71200000
204.00000000 116.00000000 145.00000000   0.55555556
205.00000000 172.00000000 183.00000000   0.51549296
206.00000000  12.00000000 172.00000000   0.93478261
207.00000000  90.00000000 142.00000000   0.61206897
208.00000000  78.00000000 222.00000000   0.74000000
209.00000000 175.00000000 216.00000000   0.55242967
210.00000000 152.00000000 218.00000000   0.58918919
211.00000000  68.00000000 236.00000000   0.77631579
212.00000000  77.00000000 156.00000000   0.66952790
213.00000000  78.00000000 207.00000000   0.72631579
214.00000000  75.00000000 172.00000000   0.69635628
215.00000000  71.00000000 205.00000000   0.74275362
216.00000000  66.00000000 169.00000000   0.71914894
217.00000000 149.00000000 161.00000000   0.51935484
218.00000000  40.00000000 170.00000000   0.80952381
219.00000000  59.00000000 133.00000000   0.69270833
220.00000000 106.00000000 113.00000000   0.51598174
221.00000000  68.00000000 179.00000000   0.72469636
222.00000000 123.00000000 154.00000000   0.55595668
223.00000000 108.00000000 118.00000000   0.52212389
224.00000000 174.00000000 216.00000000   0.55384615
225.00000000  56.00000000 206.00000000   0.78625954
226.00000000  67.00000000 193.00000000   0.74230769
227.00000000  62.00000000 152.00000000   0.71028037
228.00000000  24.00000000 214.00000000   0.89915966
229.00000000  47.00000000 180.00000000   0.79295154
230.00000000  60.00000000 178.00000000   0.74789916
231.00000000  62.00000000 166.00000000   0.72807018
232.00000000   4.00000000 195.00000000   0.97989950
233.00000000  57.00000000 132.00000000   0.69841270
234.00000000  76.00000000 173.00000000   0.69477912
235.00000000  47.00000000 122.00000000   0.72189349
236.00000000  72.00000000 287.00000000   0.79944290
237.00000000 108.00000000 153.00000000   0.58620690
238.00000000  81.00000000 101.00000000   0.55494505
239.00000000  84.00000000 206.00000000   0.71034483
240.00000000  73.00000000 207.00000000   0.73928571
241.00000000 133.00000000 159.00000000   0.54452055
242.00000000  58.00000000 190.00000000   0.76612903
243.00000000 152.00000000 250.00000000   0.62189055
244.00000000 110.00000000 260.00000000   0.70270270
245.00000000  38.00000000 199.00000000   0.83966245
246.00000000 134.00000000 219.00000000   0.62039660
247.00000000  45.00000000 215.00000000   0.82692308
248.00000000  70.00000000 170.00000000   0.70833333
249.00000000  94.00000000 191.00000000   0.67017544
250.00000000  47.00000000 128.00000000   0.73142857
251.00000000  68.00000000 182.00000000   0.72800000
252.00000000  95.00000000 194.00000000   0.67128028
253.00000000  35.00000000 110.00000000   0.75862069
254.00000000  59.00000000 134.00000000   0.69430052
255.00000000  40.00000000 128.00000000   0.76190476
256.00000000  66.00000000 206.00000000   0.75735294
257.00000000  56.00000000 202.00000000   0.78294574
258.00000000 124.00000000 288.00000000   0.69902913
259.00000000  77.00000000 198.00000000   0.72000000
260.00000000  62.00000000 212.00000000   0.77372263
261.00000000  57.00000000 151.00000000   0.72596154
262.00000000  37.00000000 128.00000000   0.77575758
263.00000000 102.00000000 185.00000000   0.64459930
264.00000000  48.00000000 138.00000000   0.74193548
265.00000000  69.00000000 138.00000000   0.66666667
266.00000000  89.00000000 134.00000000   0.60089686
267.00000000  58.00000000 203.00000000   0.77777778
268.00000000  69.00000000 100.00000000   0.59171598
269.00000000 123.00000000 105.00000000   0.46052632
270.00000000 122.00000000 176.00000000   0.59060403
271.00000000  99.00000000 136.00000000   0.57872340
272.00000000 108.00000000 212.00000000   0.66250000
273.00000000  47.00000000 119.00000000   0.71686747
274.00000000  49.00000000 205.00000000   0.80708661
275.00000000 198.00000000 163.00000000   0.45152355
276.00000000 120.00000000 141.00000000   0.54022989
277.00000000  55.00000000 222.00000000   0.80144404
278.00000000  93.00000000 168.00000000   0.64367816
279.00000000 104.00000000 146.00000000   0.58400000
280.00000000  92.00000000 181.00000000   0.66300366
281.00000000 210.00000000 162.00000000   0.43548387
282.00000000  78.00000000 123.00000000   0.61194030
283.00000000  44.00000000 176.00000000   0.80000000
284.00000000  84.00000000 156.00000000   0.65000000
285.00000000  93.00000000 170.00000000   0.64638783
286.00000000  82.00000000 132.00000000   0.61682243
287.00000000  94.00000000  28.00000000   0.22950820
288.00000000  67.00000000 -31.00000000  -0.86111111
289.00000000  28.00000000  -3.00000000  -0.12000000
290.00000000   6.00000000 -21.00000000   1.40000000
291.00000000  97.00000000  22.00000000   0.18487395
292.00000000  60.00000000   0.00000000   0.00000000
293.00000000  66.00000000  20.00000000   0.23255814
294.00000000  51.00000000  -3.00000000  -0.06250000
295.00000000  69.00000000 -31.00000000  -0.81578947
296.00000000  53.00000000 -45.00000000  -5.62500000
297.00000000  32.00000000 -22.00000000  -2.20000000
298.00000000  24.00000000  16.00000000   0.40000000
299.00000000  34.00000000 -23.00000000  -2.09090909
300.00000000  22.00000000 -42.00000000   2.10000000
301.00000000  46.00000000  13.00000000   0.22033898
302.00000000  64.00000000 -12.00000000  -0.23076923
303.00000000  75.00000000  -1.00000000  -0.01351351
304.00000000  58.00000000 -28.00000000  -0.93333333
305.00000000  38.00000000 -24.00000000  -1.71428571
306.00000000  72.00000000 -33.00000000  -0.84615385
307.00000000  17.00000000 -29.00000000   2.41666667
308.00000000  25.00000000 -34.00000000   3.77777778
309.00000000  12.00000000  37.00000000   0.75510204
310.00000000  88.00000000   8.00000000   0.08333333
311.00000000  92.00000000 -14.00000000  -0.17948718
312.00000000  44.00000000 -30.00000000  -2.14285714
313.00000000  45.00000000 -10.00000000  -0.28571429
314.00000000  30.00000000 -21.00000000  -2.33333333
315.00000000  70.00000000  -6.00000000  -0.09375000
316.00000000  86.00000000   9.00000000   0.09473684
317.00000000   7.00000000  13.00000000   0.65000000
318.00000000  45.00000000  12.00000000   0.21052632
319.00000000  22.00000000 -17.00000000  -3.40000000
320.00000000  37.00000000 -30.00000000  -4.28571429
321.00000000   2.00000000 -19.00000000   1.11764706
322.00000000  48.00000000 -45.00000000 -15.00000000
323.00000000  62.00000000 -43.00000000  -2.26315789
324.00000000  11.00000000  10.00000000   0.47619048
325.00000000  39.00000000 -30.00000000  -3.33333333
326.00000000  48.00000000   2.00000000   0.04000000
327.00000000  39.00000000 -20.00000000  -1.05263158
328.00000000  33.00000000 -18.00000000  -1.20000000
329.00000000  70.00000000 -29.00000000  -0.70731707
330.00000000   7.00000000 -12.00000000   2.40000000
331.00000000  79.00000000   5.00000000   0.05952381
332.00000000  58.00000000 -17.00000000  -0.41463415
333.00000000  32.00000000  -4.00000000  -0.14285714
334.00000000  58.00000000 -36.00000000  -1.63636364
335.00000000  56.00000000  12.00000000   0.17647059
336.00000000  45.00000000  17.00000000   0.27419355
337.00000000  82.00000000   1.00000000   0.01204819
338.00000000  54.00000000  -5.00000000  -0.10204082
339.00000000 108.00000000 -20.00000000  -0.22727273
340.00000000  39.00000000  -2.00000000  -0.05405405
341.00000000  58.00000000  17.00000000   0.22666667
342.00000000  40.00000000 -15.00000000  -0.60000000
343.00000000  46.00000000  -5.00000000  -0.12195122
344.00000000   9.00000000 -19.00000000   1.90000000
345.00000000  69.00000000 -33.00000000  -0.91666667
346.00000000   9.00000000 -29.00000000   1.45000000
347.00000000  31.00000000 -29.00000000 -14.50000000
348.00000000  23.00000000  36.00000000   0.61016949
349.00000000  82.00000000 -14.00000000  -0.20588235
350.00000000  19.00000000 -26.00000000   3.71428571
351.00000000  34.00000000 -14.00000000  -0.70000000
352.00000000  12.00000000 -17.00000000   3.40000000
353.00000000  39.00000000 -24.00000000  -1.60000000
354.00000000 127.00000000 -17.00000000  -0.15454545
355.00000000 -17.00000000 -24.00000000   0.58536585
356.00000000  51.00000000 -19.00000000  -0.59375000
357.00000000  44.00000000 -34.00000000  -3.40000000
358.00000000  24.00000000 -28.00000000   7.00000000
359.00000000  52.00000000 -10.00000000  -0.23809524
360.00000000  59.00000000   2.00000000   0.03278689
361.00000000  56.00000000  19.00000000   0.25333333
362.00000000  37.00000000 -32.00000000  -6.40000000
363.00000000  50.00000000  -8.00000000  -0.19047619
364.00000000  69.00000000 -15.00000000  -0.27777778
365.00000000  52.00000000 -26.00000000  -1.00000000
366.00000000 108.00000000 -33.00000000  -0.44000000
367.00000000  41.00000000  16.00000000   0.28070175
368.00000000  72.00000000  -7.00000000  -0.10769231
369.00000000  79.00000000 -11.00000000  -0.16176471
370.00000000  33.00000000 -48.00000000   3.20000000
371.00000000  50.00000000 -14.00000000  -0.38888889
372.00000000  56.00000000  -2.00000000  -0.03703704
373.00000000  17.00000000 -14.00000000  -4.66666667
374.00000000 108.00000000   1.00000000   0.00917431
375.00000000  51.00000000 -19.00000000  -0.59375000
376.00000000  40.00000000 -37.00000000 -12.33333333
377.00000000  82.00000000 -33.00000000  -0.67346939
378.00000000  38.00000000 -10.00000000  -0.35714286
379.00000000  66.00000000 -27.00000000  -0.69230769
380.00000000  28.00000000   8.00000000   0.22222222
381.00000000  39.00000000  12.00000000   0.23529412
382.00000000  38.00000000 -34.00000000  -8.50000000
383.00000000  81.00000000 -37.00000000  -0.84090909
384.00000000  84.00000000   3.00000000   0.03448276
385.00000000  45.00000000 -36.00000000  -4.00000000
386.00000000  24.00000000 -28.00000000   7.00000000
387.00000000  16.00000000   3.00000000   0.15789474
388.00000000  71.00000000 -45.00000000  -1.73076923
389.00000000  43.00000000 -63.00000000   3.15000000
390.00000000  52.00000000  10.00000000   0.16129032
391.00000000  34.00000000 -31.00000000 -10.33333333
392.00000000  23.00000000  34.00000000   0.59649123
393.00000000  69.00000000   9.00000000   0.11538462
394.00000000  85.00000000 -53.00000000  -1.65625000
395.00000000  44.00000000 -50.00000000   8.33333333
396.00000000  27.00000000   8.00000000   0.22857143
397.00000000  49.00000000 -27.00000000  -1.22727273
398.00000000  90.00000000  -7.00000000  -0.08433735
399.00000000  32.00000000   2.00000000   0.05882353
400.00000000  77.00000000 -53.00000000  -2.20833333
401.00000000  82.00000000  -3.00000000  -0.03797468
402.00000000  83.00000000  67.00000000   0.44666667
403.00000000  30.00000000 -13.00000000  -0.76470588
404.00000000  21.00000000 -24.00000000   8.00000000
405.00000000 135.00000000 -59.00000000  -0.77631579
406.00000000  45.00000000   5.00000000   0.10000000
407.00000000  45.00000000   5.00000000   0.10000000
408.00000000 -28.00000000 -29.00000000   0.50877193
409.00000000  47.00000000 -25.00000000  -1.13636364
410.00000000  54.00000000 -11.00000000  -0.25581395
411.00000000  54.00000000  -6.00000000  -0.12500000
412.00000000  60.00000000 -15.00000000  -0.33333333
413.00000000  26.00000000  -1.00000000  -0.04000000
414.00000000  89.00000000 -41.00000000  -0.85416667
415.00000000  71.00000000 -24.00000000  -0.51063830
416.00000000  17.00000000 -30.00000000   2.30769231
417.00000000  38.00000000 -30.00000000  -3.75000000
418.00000000  89.00000000 -23.00000000  -0.34848485
419.00000000   0.00000000 -39.00000000   1.00000000
420.00000000   4.00000000 -36.00000000   1.12500000
421.00000000  60.00000000 -44.00000000  -2.75000000
422.00000000  38.00000000 -42.00000000  10.50000000
423.00000000  94.00000000 -23.00000000  -0.32394366
424.00000000  36.00000000 -20.00000000  -1.25000000
425.00000000  48.00000000   3.00000000   0.05882353
426.00000000  93.00000000 -31.00000000  -0.50000000
427.00000000  32.00000000 -21.00000000  -1.90909091
428.00000000  17.00000000 -24.00000000   3.42857143
429.00000000  41.00000000  -4.00000000  -0.10810811
430.00000000  30.00000000 -18.00000000  -1.50000000
431.00000000  49.00000000 -25.00000000  -1.04166667
432.00000000  14.00000000 -25.00000000   2.27272727
433.00000000  -3.00000000  -7.00000000   0.70000000
434.00000000  29.00000000  -5.00000000  -0.20833333
435.00000000  21.00000000 -24.00000000   8.00000000
436.00000000  28.00000000 -35.00000000   5.00000000
437.00000000  66.00000000   1.00000000   0.01492537
438.00000000 131.00000000   7.00000000   0.05072464
439.00000000  46.00000000 -27.00000000  -1.42105263
440.00000000  49.00000000  -8.00000000  -0.19512195
441.00000000  73.00000000 -28.00000000  -0.62222222
442.00000000  30.00000000 -42.00000000   3.50000000
443.00000000  16.00000000 -16.00000000   0.50000000
444.00000000 106.00000000 -11.00000000  -0.11578947
445.00000000  38.00000000 -20.00000000  -1.11111111
446.00000000  77.00000000 -15.00000000  -0.24193548
447.00000000 -21.00000000 -30.00000000   0.58823529
448.00000000  57.00000000 -26.00000000  -0.83870968
449.00000000  17.00000000  -5.00000000  -0.41666667
450.00000000  57.00000000 -22.00000000  -0.62857143
451.00000000 139.00000000 -34.00000000  -0.32380952
452.00000000  29.00000000 -17.00000000  -1.41666667
453.00000000  32.00000000   5.00000000   0.13513514
454.00000000 105.00000000 -51.00000000  -0.94444444
455.00000000  42.00000000 -25.00000000  -1.47058824
456.00000000  40.00000000 -46.00000000   7.66666667
457.00000000  24.00000000 -16.00000000  -2.00000000
458.00000000  72.00000000  -6.00000000  -0.09090909
459.00000000  23.00000000 -10.00000000  -0.76923077
460.00000000  59.00000000 -28.00000000  -0.90322581
461.00000000  21.00000000 -41.00000000   2.05000000
462.00000000  49.00000000 -41.00000000  -5.12500000
463.00000000 125.00000000  11.00000000   0.08088235
464.00000000  63.00000000   9.00000000   0.12500000
465.00000000  67.00000000  -5.00000000  -0.08064516
466.00000000  22.00000000   2.00000000   0.08333333
467.00000000  67.00000000   0.00000000   0.00000000
468.00000000   3.00000000  -7.00000000   1.75000000
469.00000000  24.00000000  -6.00000000  -0.33333333
470.00000000  85.00000000  14.00000000   0.14141414
471.00000000  61.00000000 -34.00000000  -1.25925926
472.00000000  22.00000000 -35.00000000   2.69230769
473.00000000  45.00000000 -45.00000000   0.50000000
474.00000000  55.00000000 -13.00000000  -0.30952381
475.00000000  27.00000000   3.00000000   0.10000000
476.00000000   7.00000000  -8.00000000   8.00000000
477.00000000 -16.00000000   1.00000000  -0.06666667
478.00000000  40.00000000 -13.00000000  -0.48148148
479.00000000  65.00000000 -14.00000000  -0.27450980
480.00000000  16.00000000  -4.00000000  -0.33333333
481.00000000  31.00000000  20.00000000   0.39215686
482.00000000  64.00000000 -24.00000000  -0.60000000
483.00000000  83.00000000 -28.00000000  -0.50909091
484.00000000  38.00000000 -14.00000000  -0.58333333
485.00000000  12.00000000   2.00000000   0.14285714
486.00000000  18.00000000  -7.00000000  -0.63636364
487.00000000   8.00000000  -7.00000000  -7.00000000
488.00000000  45.00000000 -13.00000000  -0.40625000
489.00000000  20.00000000   5.00000000   0.20000000
490.00000000  17.00000000  15.00000000   0.46875000
491.00000000  52.00000000  36.00000000   0.40909091
492.00000000  92.00000000  20.00000000   0.17857143
493.00000000  20.00000000 -21.00000000  21.00000000
494.00000000  33.00000000 -24.00000000  -2.66666667
495.00000000  16.00000000 -17.00000000  17.00000000
496.00000000  63.00000000 -19.00000000  -0.43181818
497.00000000  -6.00000000   3.00000000  -1.00000000
498.00000000  33.00000000  22.00000000   0.40000000
499.00000000  21.00000000  42.00000000   0.66666667
500.00000000  37.00000000  -4.00000000  -0.12121212
