# Supplementary material for: Ubiquitin transfer by a RING E3 ligase occurs from a closed E2~ubiquitin conformation
Source: Nat Commun. 2020 Jun 5;11:2846. doi: 10.1038/s41467-020-16666-y (PMC7275055; doi:10.1038/s41467-020-16666-y)
Supplement: Supplementary file 4 — Source Data [file 41467_2020_16666_MOESM4_ESM.zip › Source_Data/Figures/Figure_5/Figure_5a/ASCII_NoRNF4/16_345with_fret.dat]

 30.00000000 152.00000000 177.00000000   0.53799392
 31.00000000  65.00000000 191.00000000   0.74609375
 32.00000000  81.00000000 145.00000000   0.64159292
 33.00000000  66.00000000 172.00000000   0.72268908
 34.00000000 145.00000000 183.00000000   0.55792683
 35.00000000 119.00000000 230.00000000   0.65902579
 36.00000000 105.00000000 166.00000000   0.61254613
 37.00000000 178.00000000 172.00000000   0.49142857
 38.00000000 100.00000000 232.00000000   0.69879518
 39.00000000  70.00000000 249.00000000   0.78056426
 40.00000000 131.00000000 191.00000000   0.59316770
 41.00000000 149.00000000 177.00000000   0.54294479
 42.00000000 129.00000000 183.00000000   0.58653846
 43.00000000 147.00000000 186.00000000   0.55855856
 44.00000000  60.00000000  77.00000000   0.56204380
 45.00000000 133.00000000 124.00000000   0.48249027
 46.00000000 132.00000000 182.00000000   0.57961783
 47.00000000 194.00000000 172.00000000   0.46994536
 48.00000000 168.00000000 176.00000000   0.51162791
 49.00000000  92.00000000 174.00000000   0.65413534
 50.00000000  73.00000000 182.00000000   0.71372549
 51.00000000 142.00000000 214.00000000   0.60112360
 52.00000000  71.00000000 202.00000000   0.73992674
 53.00000000 153.00000000 199.00000000   0.56534091
 54.00000000 151.00000000 219.00000000   0.59189189
 55.00000000  94.00000000 208.00000000   0.68874172
 56.00000000 112.00000000 173.00000000   0.60701754
 57.00000000 132.00000000 268.00000000   0.67000000
 58.00000000  87.00000000 176.00000000   0.66920152
 59.00000000 144.00000000 180.00000000   0.55555556
 60.00000000 163.00000000 209.00000000   0.56182796
 61.00000000 180.00000000 224.00000000   0.55445545
 62.00000000 155.00000000 194.00000000   0.55587393
 63.00000000 151.00000000 135.00000000   0.47202797
 64.00000000  93.00000000 132.00000000   0.58666667
 65.00000000  71.00000000 137.00000000   0.65865385
 66.00000000 147.00000000 223.00000000   0.60270270
 67.00000000  89.00000000 173.00000000   0.66030534
 68.00000000  96.00000000 137.00000000   0.58798283
 69.00000000 116.00000000 251.00000000   0.68392371
 70.00000000 119.00000000 191.00000000   0.61612903
 71.00000000  67.00000000 115.00000000   0.63186813
 72.00000000 120.00000000 201.00000000   0.62616822
 73.00000000 134.00000000 199.00000000   0.59759760
 74.00000000 145.00000000 207.00000000   0.58806818
 75.00000000 117.00000000 190.00000000   0.61889251
 76.00000000 133.00000000 211.00000000   0.61337209
 77.00000000  94.00000000 235.00000000   0.71428571
 78.00000000 106.00000000 171.00000000   0.61732852
 79.00000000  92.00000000 169.00000000   0.64750958
 80.00000000 195.00000000 181.00000000   0.48138298
 81.00000000 155.00000000 216.00000000   0.58221024
 82.00000000 118.00000000 232.00000000   0.66285714
 83.00000000 208.00000000 192.00000000   0.48000000
 84.00000000 160.00000000 131.00000000   0.45017182
 85.00000000 201.00000000 164.00000000   0.44931507
 86.00000000 187.00000000 168.00000000   0.47323944
 87.00000000 158.00000000 157.00000000   0.49841270
 88.00000000 171.00000000 156.00000000   0.47706422
 89.00000000 163.00000000 161.00000000   0.49691358
 90.00000000 190.00000000 171.00000000   0.47368421
 91.00000000 176.00000000 161.00000000   0.47774481
 92.00000000 113.00000000 141.00000000   0.55511811
 93.00000000 195.00000000 102.00000000   0.34343434
 94.00000000 140.00000000 145.00000000   0.50877193
 95.00000000 174.00000000 146.00000000   0.45625000
 96.00000000 116.00000000 148.00000000   0.56060606
 97.00000000 124.00000000 189.00000000   0.60383387
 98.00000000 260.00000000 152.00000000   0.36893204
 99.00000000 172.00000000 217.00000000   0.55784062
100.00000000 162.00000000 175.00000000   0.51928783
101.00000000 129.00000000 212.00000000   0.62170088
102.00000000 240.00000000 152.00000000   0.38775510
103.00000000 178.00000000 102.00000000   0.36428571
104.00000000 192.00000000 131.00000000   0.40557276
105.00000000 198.00000000 183.00000000   0.48031496
106.00000000 174.00000000 111.00000000   0.38947368
107.00000000 171.00000000  80.00000000   0.31872510
108.00000000 278.00000000 180.00000000   0.39301310
109.00000000 115.00000000 153.00000000   0.57089552
110.00000000 232.00000000 146.00000000   0.38624339
111.00000000 235.00000000 163.00000000   0.40954774
112.00000000 155.00000000 165.00000000   0.51562500
113.00000000 155.00000000 180.00000000   0.53731343
114.00000000 180.00000000 117.00000000   0.39393939
115.00000000 160.00000000 153.00000000   0.48881789
116.00000000 172.00000000 160.00000000   0.48192771
117.00000000 198.00000000 110.00000000   0.35714286
118.00000000 271.00000000 153.00000000   0.36084906
119.00000000 214.00000000 102.00000000   0.32278481
120.00000000 167.00000000 202.00000000   0.54742547
121.00000000 171.00000000 150.00000000   0.46728972
122.00000000 177.00000000 140.00000000   0.44164038
123.00000000 228.00000000 185.00000000   0.44794189
124.00000000 138.00000000 194.00000000   0.58433735
125.00000000 188.00000000  92.00000000   0.32857143
126.00000000 279.00000000 160.00000000   0.36446469
127.00000000 151.00000000 161.00000000   0.51602564
128.00000000 243.00000000 185.00000000   0.43224299
129.00000000 176.00000000 136.00000000   0.43589744
130.00000000 249.00000000 170.00000000   0.40572792
131.00000000 178.00000000 112.00000000   0.38620690
132.00000000 181.00000000 152.00000000   0.45645646
133.00000000 217.00000000 126.00000000   0.36734694
134.00000000 213.00000000 133.00000000   0.38439306
135.00000000 191.00000000 214.00000000   0.52839506
136.00000000 196.00000000 122.00000000   0.38364780
137.00000000 180.00000000 114.00000000   0.38775510
138.00000000 111.00000000  70.00000000   0.38674033
139.00000000 223.00000000 174.00000000   0.43828715
140.00000000 215.00000000 102.00000000   0.32176656
141.00000000 198.00000000 118.00000000   0.37341772
142.00000000 269.00000000 136.00000000   0.33580247
143.00000000 245.00000000 127.00000000   0.34139785
144.00000000 240.00000000 119.00000000   0.33147632
145.00000000 137.00000000  88.00000000   0.39111111
146.00000000 166.00000000 136.00000000   0.45033113
147.00000000 222.00000000 124.00000000   0.35838150
148.00000000 200.00000000 131.00000000   0.39577039
149.00000000 161.00000000 120.00000000   0.42704626
150.00000000 146.00000000 241.00000000   0.62273902
151.00000000 154.00000000 116.00000000   0.42962963
152.00000000 146.00000000 120.00000000   0.45112782
153.00000000 214.00000000 126.00000000   0.37058824
154.00000000 267.00000000 159.00000000   0.37323944
155.00000000 444.00000000  16.00000000   0.03478261
156.00000000 496.00000000  57.00000000   0.10307414
157.00000000 502.00000000  -4.00000000  -0.00803213
158.00000000 473.00000000  16.00000000   0.03271984
159.00000000 475.00000000   6.00000000   0.01247401
160.00000000 585.00000000  -3.00000000  -0.00515464
161.00000000 503.00000000  14.00000000   0.02707930
162.00000000 510.00000000  38.00000000   0.06934307
163.00000000 410.00000000  37.00000000   0.08277405
164.00000000 486.00000000  18.00000000   0.03571429
165.00000000 464.00000000   0.00000000   0.00000000
166.00000000 402.00000000  42.00000000   0.09459459
167.00000000 496.00000000  29.00000000   0.05523810
168.00000000 436.00000000  -4.00000000  -0.00925926
169.00000000 493.00000000  19.00000000   0.03710938
170.00000000 476.00000000  44.00000000   0.08461538
171.00000000 416.00000000  -3.00000000  -0.00726392
172.00000000 334.00000000   4.00000000   0.01183432
173.00000000 418.00000000  -5.00000000  -0.01210654
174.00000000 354.00000000  11.00000000   0.03013699
175.00000000 429.00000000 -11.00000000  -0.02631579
176.00000000 525.00000000  28.00000000   0.05063291
177.00000000 448.00000000  33.00000000   0.06860707
178.00000000 518.00000000   8.00000000   0.01520913
179.00000000 471.00000000   3.00000000   0.00632911
180.00000000 418.00000000  16.00000000   0.03686636
181.00000000 387.00000000 -27.00000000  -0.07500000
182.00000000 484.00000000  40.00000000   0.07633588
183.00000000 455.00000000  -4.00000000  -0.00886918
184.00000000 548.00000000  44.00000000   0.07432432
185.00000000 511.00000000  -5.00000000  -0.00988142
186.00000000 502.00000000  22.00000000   0.04198473
187.00000000 518.00000000  -8.00000000  -0.01568627
188.00000000 489.00000000   3.00000000   0.00609756
189.00000000 466.00000000  34.00000000   0.06800000
190.00000000 489.00000000  15.00000000   0.02976190
191.00000000 457.00000000  46.00000000   0.09145129
192.00000000 432.00000000  30.00000000   0.06493506
193.00000000 513.00000000  21.00000000   0.03932584
194.00000000 394.00000000 -23.00000000  -0.06199461
195.00000000 493.00000000 -13.00000000  -0.02708333
196.00000000 481.00000000  37.00000000   0.07142857
197.00000000 511.00000000  17.00000000   0.03219697
198.00000000 456.00000000  54.00000000   0.10588235
199.00000000 554.00000000  37.00000000   0.06260575
200.00000000 483.00000000  16.00000000   0.03206413
201.00000000 485.00000000  22.00000000   0.04339250
202.00000000 409.00000000 -33.00000000  -0.08776596
203.00000000 400.00000000   7.00000000   0.01719902
204.00000000 479.00000000  20.00000000   0.04008016
205.00000000 386.00000000  35.00000000   0.08313539
206.00000000 510.00000000  52.00000000   0.09252669
207.00000000 423.00000000  10.00000000   0.02309469
208.00000000 512.00000000  28.00000000   0.05185185
209.00000000 492.00000000  52.00000000   0.09558824
210.00000000 458.00000000  47.00000000   0.09306931
211.00000000 484.00000000  55.00000000   0.10204082
212.00000000 395.00000000  23.00000000   0.05502392
213.00000000 408.00000000  59.00000000   0.12633833
214.00000000 505.00000000  85.00000000   0.14406780
215.00000000 520.00000000  37.00000000   0.06642729
216.00000000 446.00000000  51.00000000   0.10261569
217.00000000 608.00000000   4.00000000   0.00653595
218.00000000 453.00000000   7.00000000   0.01521739
219.00000000 504.00000000  -3.00000000  -0.00598802
220.00000000 405.00000000   2.00000000   0.00491400
221.00000000 389.00000000  -7.00000000  -0.01832461
222.00000000 445.00000000 -18.00000000  -0.04215457
223.00000000 385.00000000  38.00000000   0.08983452
224.00000000 386.00000000  26.00000000   0.06310680
225.00000000 520.00000000 -14.00000000  -0.02766798
226.00000000 456.00000000  29.00000000   0.05979381
227.00000000 425.00000000 -29.00000000  -0.07323232
228.00000000 378.00000000  12.00000000   0.03076923
229.00000000 491.00000000 -10.00000000  -0.02079002
230.00000000 413.00000000  -3.00000000  -0.00731707
231.00000000 597.00000000   7.00000000   0.01158940
232.00000000 409.00000000  37.00000000   0.08295964
233.00000000 415.00000000  -4.00000000  -0.00973236
234.00000000 516.00000000 -12.00000000  -0.02380952
235.00000000 417.00000000   0.00000000   0.00000000
236.00000000 414.00000000  30.00000000   0.06756757
237.00000000 457.00000000  23.00000000   0.04791667
238.00000000 451.00000000 -17.00000000  -0.03917051
239.00000000 441.00000000  -7.00000000  -0.01612903
240.00000000 395.00000000  31.00000000   0.07276995
241.00000000 414.00000000  11.00000000   0.02588235
242.00000000 464.00000000  16.00000000   0.03333333
243.00000000 563.00000000  -3.00000000  -0.00535714
244.00000000 407.00000000  44.00000000   0.09756098
245.00000000 380.00000000   7.00000000   0.01808786
246.00000000 375.00000000 -14.00000000  -0.03878116
247.00000000 483.00000000  20.00000000   0.03976143
248.00000000 490.00000000  30.00000000   0.05769231
249.00000000 462.00000000  51.00000000   0.09941520
250.00000000 467.00000000  48.00000000   0.09320388
251.00000000 420.00000000  20.00000000   0.04545455
252.00000000 455.00000000  23.00000000   0.04811715
253.00000000 449.00000000 -18.00000000  -0.04176334
254.00000000 513.00000000  32.00000000   0.05871560
255.00000000 402.00000000  19.00000000   0.04513064
256.00000000 468.00000000  29.00000000   0.05835010
257.00000000 462.00000000 -17.00000000  -0.03820225
258.00000000 500.00000000  16.00000000   0.03100775
259.00000000 496.00000000  -8.00000000  -0.01639344
260.00000000 438.00000000  35.00000000   0.07399577
261.00000000 468.00000000  11.00000000   0.02296451
262.00000000 410.00000000  28.00000000   0.06392694
263.00000000 321.00000000  59.00000000   0.15526316
264.00000000 451.00000000  54.00000000   0.10693069
265.00000000 420.00000000  -5.00000000  -0.01204819
266.00000000 482.00000000  28.00000000   0.05490196
267.00000000 437.00000000  16.00000000   0.03532009
268.00000000 523.00000000  -3.00000000  -0.00576923
269.00000000 583.00000000  11.00000000   0.01851852
270.00000000 456.00000000  18.00000000   0.03797468
271.00000000 477.00000000  58.00000000   0.10841121
272.00000000 412.00000000   0.00000000   0.00000000
273.00000000 429.00000000  34.00000000   0.07343413
274.00000000 482.00000000   2.00000000   0.00413223
275.00000000 436.00000000 -12.00000000  -0.02830189
276.00000000 396.00000000  19.00000000   0.04578313
277.00000000 333.00000000 -15.00000000  -0.04716981
278.00000000 492.00000000  23.00000000   0.04466019
279.00000000 429.00000000   1.00000000   0.00232558
280.00000000 371.00000000   9.00000000   0.02368421
281.00000000 415.00000000  37.00000000   0.08185841
282.00000000 407.00000000 -13.00000000  -0.03299492
283.00000000 478.00000000 -38.00000000  -0.08636364
284.00000000 422.00000000  -2.00000000  -0.00476190
285.00000000 361.00000000  22.00000000   0.05744125
286.00000000 462.00000000  30.00000000   0.06097561
287.00000000 379.00000000  41.00000000   0.09761905
288.00000000 431.00000000  27.00000000   0.05895197
289.00000000 442.00000000  11.00000000   0.02428256
290.00000000 439.00000000   0.00000000   0.00000000
291.00000000 375.00000000  -1.00000000  -0.00267380
292.00000000 434.00000000 -15.00000000  -0.03579952
293.00000000 446.00000000  -7.00000000  -0.01594533
294.00000000 376.00000000 -23.00000000  -0.06515581
295.00000000 416.00000000 -14.00000000  -0.03482587
296.00000000 545.00000000  18.00000000   0.03197158
297.00000000 419.00000000 -15.00000000  -0.03712871
298.00000000 585.00000000  43.00000000   0.06847134
299.00000000 439.00000000 -37.00000000  -0.09203980
300.00000000 426.00000000  36.00000000   0.07792208
301.00000000 425.00000000  -2.00000000  -0.00472813
302.00000000 421.00000000  43.00000000   0.09267241
303.00000000 428.00000000   4.00000000   0.00925926
304.00000000 527.00000000   1.00000000   0.00189394
305.00000000 400.00000000  45.00000000   0.10112360
306.00000000 426.00000000 -22.00000000  -0.05445545
307.00000000 407.00000000  20.00000000   0.04683841
308.00000000 546.00000000  11.00000000   0.01974865
309.00000000 489.00000000 -23.00000000  -0.04935622
310.00000000 433.00000000  11.00000000   0.02477477
311.00000000 462.00000000  26.00000000   0.05327869
312.00000000 378.00000000  22.00000000   0.05500000
313.00000000 412.00000000   5.00000000   0.01199041
314.00000000 398.00000000  50.00000000   0.11160714
315.00000000 455.00000000 -20.00000000  -0.04597701
316.00000000 432.00000000  20.00000000   0.04424779
317.00000000 465.00000000  -7.00000000  -0.01528384
318.00000000 448.00000000  -1.00000000  -0.00223714
319.00000000 407.00000000  35.00000000   0.07918552
320.00000000 417.00000000 -31.00000000  -0.08031088
321.00000000 426.00000000  27.00000000   0.05960265
322.00000000 443.00000000  27.00000000   0.05744681
323.00000000 376.00000000  11.00000000   0.02842377
324.00000000 426.00000000 -25.00000000  -0.06234414
325.00000000 463.00000000  13.00000000   0.02731092
326.00000000 428.00000000  15.00000000   0.03386005
327.00000000 423.00000000  44.00000000   0.09421842
328.00000000 367.00000000 -23.00000000  -0.06686047
329.00000000 524.00000000   9.00000000   0.01688555
330.00000000 421.00000000  -4.00000000  -0.00959233
331.00000000 508.00000000  16.00000000   0.03053435
332.00000000 494.00000000   8.00000000   0.01593625
333.00000000 449.00000000  22.00000000   0.04670913
334.00000000 403.00000000  15.00000000   0.03588517
335.00000000 483.00000000  16.00000000   0.03206413
336.00000000 487.00000000 -18.00000000  -0.03837953
337.00000000 438.00000000 -15.00000000  -0.03546099
338.00000000 383.00000000 -13.00000000  -0.03513514
339.00000000 609.00000000   0.00000000   0.00000000
340.00000000 457.00000000 -23.00000000  -0.05299539
341.00000000 410.00000000   3.00000000   0.00726392
342.00000000 548.00000000   4.00000000   0.00724638
343.00000000 487.00000000 -23.00000000  -0.04956897
344.00000000 463.00000000 -41.00000000  -0.09715640
345.00000000 466.00000000   9.00000000   0.01894737
346.00000000 433.00000000   4.00000000   0.00915332
347.00000000 435.00000000  33.00000000   0.07051282
348.00000000 401.00000000  22.00000000   0.05200946
349.00000000 418.00000000 -17.00000000  -0.04239401
350.00000000 404.00000000  27.00000000   0.06264501
351.00000000 414.00000000  38.00000000   0.08407080
352.00000000 385.00000000  28.00000000   0.06779661
353.00000000 374.00000000 -33.00000000  -0.09677419
354.00000000 441.00000000 -13.00000000  -0.03037383
355.00000000 358.00000000   3.00000000   0.00831025
356.00000000 410.00000000  -5.00000000  -0.01234568
357.00000000 435.00000000   4.00000000   0.00911162
358.00000000 429.00000000 -30.00000000  -0.07518797
359.00000000 447.00000000  65.00000000   0.12695313
360.00000000 410.00000000  35.00000000   0.07865169
361.00000000 589.00000000  12.00000000   0.01996672
362.00000000 426.00000000 -16.00000000  -0.03902439
363.00000000 510.00000000 -43.00000000  -0.09207709
364.00000000 441.00000000 -15.00000000  -0.03521127
365.00000000 348.00000000  47.00000000   0.11898734
366.00000000 436.00000000  29.00000000   0.06236559
367.00000000 498.00000000  30.00000000   0.05681818
368.00000000 471.00000000 -18.00000000  -0.03973510
369.00000000 434.00000000  30.00000000   0.06465517
370.00000000 449.00000000 -10.00000000  -0.02277904
371.00000000 425.00000000   3.00000000   0.00700935
372.00000000 391.00000000 -25.00000000  -0.06830601
373.00000000 468.00000000  30.00000000   0.06024096
374.00000000 480.00000000   4.00000000   0.00826446
375.00000000 432.00000000 -47.00000000  -0.12207792
376.00000000 475.00000000  11.00000000   0.02263374
377.00000000 531.00000000 -17.00000000  -0.03307393
378.00000000 405.00000000  19.00000000   0.04481132
379.00000000 450.00000000   8.00000000   0.01746725
380.00000000 417.00000000  51.00000000   0.10897436
381.00000000 457.00000000  20.00000000   0.04192872
382.00000000 445.00000000  -5.00000000  -0.01136364
383.00000000 419.00000000  37.00000000   0.08114035
384.00000000 367.00000000  -1.00000000  -0.00273224
385.00000000 435.00000000   7.00000000   0.01583710
386.00000000 369.00000000 -29.00000000  -0.08529412
387.00000000 473.00000000  32.00000000   0.06336634
388.00000000 417.00000000  -3.00000000  -0.00724638
389.00000000 455.00000000 -18.00000000  -0.04118993
390.00000000 485.00000000 -24.00000000  -0.05206074
391.00000000 470.00000000   5.00000000   0.01052632
392.00000000 494.00000000  -5.00000000  -0.01022495
393.00000000 498.00000000  -7.00000000  -0.01425662
394.00000000 418.00000000 -13.00000000  -0.03209877
395.00000000 444.00000000  40.00000000   0.08264463
396.00000000 490.00000000   9.00000000   0.01803607
397.00000000 380.00000000  11.00000000   0.02813299
398.00000000 455.00000000  16.00000000   0.03397028
399.00000000 475.00000000  11.00000000   0.02263374
400.00000000 498.00000000   6.00000000   0.01190476
401.00000000 391.00000000  30.00000000   0.07125891
402.00000000 390.00000000 -15.00000000  -0.04000000
403.00000000 419.00000000 -22.00000000  -0.05541562
404.00000000 511.00000000  14.00000000   0.02666667
405.00000000 443.00000000 -54.00000000  -0.13881748
406.00000000 411.00000000  10.00000000   0.02375297
407.00000000 338.00000000  -9.00000000  -0.02735562
408.00000000 407.00000000 -10.00000000  -0.02518892
409.00000000 357.00000000  50.00000000   0.12285012
410.00000000 438.00000000 -16.00000000  -0.03791469
411.00000000 479.00000000  -4.00000000  -0.00842105
412.00000000 456.00000000   6.00000000   0.01298701
413.00000000 444.00000000 -12.00000000  -0.02777778
414.00000000 462.00000000 -12.00000000  -0.02666667
415.00000000 458.00000000   3.00000000   0.00650759
416.00000000 526.00000000 -24.00000000  -0.04780876
417.00000000 373.00000000  43.00000000   0.10336538
418.00000000 393.00000000 -22.00000000  -0.05929919
419.00000000 408.00000000  -6.00000000  -0.01492537
420.00000000 430.00000000 -19.00000000  -0.04622871
421.00000000 491.00000000  59.00000000   0.10727273
422.00000000 389.00000000  15.00000000   0.03712871
423.00000000 520.00000000  -5.00000000  -0.00970874
424.00000000 411.00000000 -12.00000000  -0.03007519
425.00000000 386.00000000 -15.00000000  -0.04043127
426.00000000 434.00000000 -18.00000000  -0.04326923
427.00000000 526.00000000  -6.00000000  -0.01153846
428.00000000 377.00000000  44.00000000   0.10451306
429.00000000 430.00000000   9.00000000   0.02050114
430.00000000 334.00000000   2.00000000   0.00595238
431.00000000 451.00000000 -50.00000000  -0.12468828
432.00000000 307.00000000  24.00000000   0.07250755
433.00000000 426.00000000  -8.00000000  -0.01913876
434.00000000 386.00000000  22.00000000   0.05392157
435.00000000 421.00000000  13.00000000   0.02995392
436.00000000 452.00000000 -34.00000000  -0.08133971
437.00000000 518.00000000   6.00000000   0.01145038
438.00000000 373.00000000 -20.00000000  -0.05665722
439.00000000 448.00000000 -14.00000000  -0.03225806
440.00000000 330.00000000 -12.00000000  -0.03773585
441.00000000 393.00000000 -40.00000000  -0.11331445
442.00000000 439.00000000  28.00000000   0.05995717
443.00000000 510.00000000 -17.00000000  -0.03448276
444.00000000 367.00000000  38.00000000   0.09382716
445.00000000 436.00000000   6.00000000   0.01357466
446.00000000 456.00000000  16.00000000   0.03389831
447.00000000 343.00000000 -32.00000000  -0.10289389
448.00000000 363.00000000   7.00000000   0.01891892
449.00000000 352.00000000   8.00000000   0.02222222
450.00000000 321.00000000 -15.00000000  -0.04901961
451.00000000 506.00000000  16.00000000   0.03065134
452.00000000 503.00000000  -4.00000000  -0.00801603
453.00000000 465.00000000  55.00000000   0.10576923
454.00000000 435.00000000 -33.00000000  -0.08208955
455.00000000 351.00000000   2.00000000   0.00566572
456.00000000 412.00000000  23.00000000   0.05287356
457.00000000 412.00000000 -15.00000000  -0.03778338
458.00000000 513.00000000 -11.00000000  -0.02191235
459.00000000 330.00000000 -17.00000000  -0.05431310
460.00000000 411.00000000 -43.00000000  -0.11684783
461.00000000 432.00000000   1.00000000   0.00230947
462.00000000 510.00000000   6.00000000   0.01162791
463.00000000 352.00000000  48.00000000   0.12000000
464.00000000 305.00000000 -24.00000000  -0.08540925
465.00000000 445.00000000  25.00000000   0.05319149
466.00000000 512.00000000   9.00000000   0.01727447
467.00000000 423.00000000   0.00000000   0.00000000
468.00000000 429.00000000 -11.00000000  -0.02631579
469.00000000 437.00000000   5.00000000   0.01131222
470.00000000 450.00000000  -1.00000000  -0.00222717
471.00000000 401.00000000 -39.00000000  -0.10773481
472.00000000 433.00000000  18.00000000   0.03991131
473.00000000 437.00000000 -11.00000000  -0.02582160
474.00000000 436.00000000 -37.00000000  -0.09273183
475.00000000 396.00000000   8.00000000   0.01980198
476.00000000 440.00000000  17.00000000   0.03719912
477.00000000 383.00000000  -4.00000000  -0.01055409
478.00000000 368.00000000  -3.00000000  -0.00821918
479.00000000 584.00000000  27.00000000   0.04418985
480.00000000 370.00000000 -22.00000000  -0.06321839
481.00000000 409.00000000  -6.00000000  -0.01488834
482.00000000 495.00000000 -20.00000000  -0.04210526
483.00000000 525.00000000  -2.00000000  -0.00382409
484.00000000 411.00000000  14.00000000   0.03294118
485.00000000 415.00000000 -41.00000000  -0.10962567
486.00000000 364.00000000 -10.00000000  -0.02824859
487.00000000 388.00000000 -12.00000000  -0.03191489
488.00000000 457.00000000  45.00000000   0.08964143
489.00000000 435.00000000  -7.00000000  -0.01635514
490.00000000 421.00000000  -6.00000000  -0.01445783
491.00000000 404.00000000  21.00000000   0.04941176
492.00000000 456.00000000  23.00000000   0.04801670
493.00000000 394.00000000  -5.00000000  -0.01285347
494.00000000 386.00000000 -30.00000000  -0.08426966
495.00000000 452.00000000 -26.00000000  -0.06103286
496.00000000 495.00000000   0.00000000   0.00000000
497.00000000 508.00000000   4.00000000   0.00781250
498.00000000 390.00000000  26.00000000   0.06250000
499.00000000 393.00000000  -6.00000000  -0.01550388
500.00000000 376.00000000  13.00000000   0.03341902
