# Supplementary material for: Ubiquitin transfer by a RING E3 ligase occurs from a closed E2~ubiquitin conformation
Source: Nat Commun. 2020 Jun 5;11:2846. doi: 10.1038/s41467-020-16666-y (PMC7275055; doi:10.1038/s41467-020-16666-y)
Supplement: Supplementary file 4 — Source Data [file 41467_2020_16666_MOESM4_ESM.zip › Source_Data/Figures/Figure_5/Figure_5a/ASCII_NoRNF4/16_350with_fret.dat]

 30.00000000  98.00000000 157.00000000   0.61568627
 31.00000000  80.00000000 181.00000000   0.69348659
 32.00000000  24.00000000 208.00000000   0.89655172
 33.00000000  56.00000000 136.00000000   0.70833333
 34.00000000  61.00000000 221.00000000   0.78368794
 35.00000000  62.00000000 194.00000000   0.75781250
 36.00000000  65.00000000 263.00000000   0.80182927
 37.00000000 170.00000000 200.00000000   0.54054054
 38.00000000 136.00000000 199.00000000   0.59402985
 39.00000000  81.00000000 200.00000000   0.71174377
 40.00000000  21.00000000 184.00000000   0.89756098
 41.00000000 140.00000000 185.00000000   0.56923077
 42.00000000 143.00000000 232.00000000   0.61866667
 43.00000000 101.00000000 196.00000000   0.65993266
 44.00000000  27.00000000 199.00000000   0.88053097
 45.00000000  67.00000000 284.00000000   0.80911681
 46.00000000  47.00000000 266.00000000   0.84984026
 47.00000000 112.00000000 239.00000000   0.68091168
 48.00000000  72.00000000 188.00000000   0.72307692
 49.00000000  33.00000000 181.00000000   0.84579439
 50.00000000 130.00000000 220.00000000   0.62857143
 51.00000000  72.00000000 142.00000000   0.66355140
 52.00000000 104.00000000 167.00000000   0.61623616
 53.00000000  78.00000000 174.00000000   0.69047619
 54.00000000  64.00000000 231.00000000   0.78305085
 55.00000000 112.00000000 185.00000000   0.62289562
 56.00000000 166.00000000 187.00000000   0.52974504
 57.00000000  63.00000000 236.00000000   0.78929766
 58.00000000 122.00000000 199.00000000   0.61993769
 59.00000000  55.00000000 177.00000000   0.76293103
 60.00000000 126.00000000 169.00000000   0.57288136
 61.00000000 121.00000000 168.00000000   0.58131488
 62.00000000 135.00000000 174.00000000   0.56310680
 63.00000000  56.00000000 131.00000000   0.70053476
 64.00000000 122.00000000 188.00000000   0.60645161
 65.00000000  67.00000000 210.00000000   0.75812274
 66.00000000  60.00000000 303.00000000   0.83471074
 67.00000000  48.00000000 183.00000000   0.79220779
 68.00000000  47.00000000 120.00000000   0.71856287
 69.00000000  54.00000000 217.00000000   0.80073801
 70.00000000 100.00000000 171.00000000   0.63099631
 71.00000000  84.00000000 275.00000000   0.76601671
 72.00000000 119.00000000 162.00000000   0.57651246
 73.00000000  44.00000000 181.00000000   0.80444444
 74.00000000 140.00000000 204.00000000   0.59302326
 75.00000000 111.00000000 177.00000000   0.61458333
 76.00000000 111.00000000 219.00000000   0.66363636
 77.00000000  89.00000000 213.00000000   0.70529801
 78.00000000  41.00000000 188.00000000   0.82096070
 79.00000000 131.00000000 188.00000000   0.58934169
 80.00000000  81.00000000 170.00000000   0.67729084
 81.00000000  78.00000000 236.00000000   0.75159236
 82.00000000  21.00000000 132.00000000   0.86274510
 83.00000000 127.00000000 162.00000000   0.56055363
 84.00000000 119.00000000 185.00000000   0.60855263
 85.00000000  98.00000000 199.00000000   0.67003367
 86.00000000  73.00000000 170.00000000   0.69958848
 87.00000000 127.00000000 210.00000000   0.62314540
 88.00000000 102.00000000 240.00000000   0.70175439
 89.00000000 148.00000000 164.00000000   0.52564103
 90.00000000  68.00000000 148.00000000   0.68518519
 91.00000000  67.00000000 133.00000000   0.66500000
 92.00000000  63.00000000 171.00000000   0.73076923
 93.00000000  90.00000000 162.00000000   0.64285714
 94.00000000 126.00000000 224.00000000   0.64000000
 95.00000000 116.00000000 150.00000000   0.56390977
 96.00000000  48.00000000 227.00000000   0.82545455
 97.00000000 110.00000000 207.00000000   0.65299685
 98.00000000 101.00000000 176.00000000   0.63537906
 99.00000000  90.00000000 130.00000000   0.59090909
100.00000000 105.00000000 196.00000000   0.65116279
101.00000000 122.00000000 134.00000000   0.52343750
102.00000000  78.00000000 174.00000000   0.69047619
103.00000000 150.00000000 156.00000000   0.50980392
104.00000000 115.00000000 198.00000000   0.63258786
105.00000000 134.00000000 155.00000000   0.53633218
106.00000000  25.00000000 198.00000000   0.88789238
107.00000000  87.00000000 118.00000000   0.57560976
108.00000000 119.00000000 200.00000000   0.62695925
109.00000000 116.00000000 222.00000000   0.65680473
110.00000000  25.00000000 158.00000000   0.86338798
111.00000000 113.00000000 129.00000000   0.53305785
112.00000000  58.00000000 175.00000000   0.75107296
113.00000000  89.00000000 217.00000000   0.70915033
114.00000000  55.00000000 149.00000000   0.73039216
115.00000000 127.00000000 216.00000000   0.62973761
116.00000000  89.00000000 217.00000000   0.70915033
117.00000000 120.00000000 134.00000000   0.52755906
118.00000000 130.00000000 162.00000000   0.55479452
119.00000000  71.00000000 180.00000000   0.71713147
120.00000000  72.00000000 150.00000000   0.67567568
121.00000000 131.00000000 177.00000000   0.57467532
122.00000000  48.00000000 161.00000000   0.77033493
123.00000000  54.00000000 151.00000000   0.73658537
124.00000000  92.00000000 207.00000000   0.69230769
125.00000000  46.00000000 154.00000000   0.77000000
126.00000000  85.00000000 231.00000000   0.73101266
127.00000000 109.00000000 155.00000000   0.58712121
128.00000000 102.00000000 198.00000000   0.66000000
129.00000000  68.00000000 184.00000000   0.73015873
130.00000000  97.00000000 210.00000000   0.68403909
131.00000000  47.00000000 159.00000000   0.77184466
132.00000000  98.00000000 125.00000000   0.56053812
133.00000000 127.00000000 175.00000000   0.57947020
134.00000000  58.00000000 120.00000000   0.67415730
135.00000000  76.00000000 101.00000000   0.57062147
136.00000000  65.00000000 176.00000000   0.73029046
137.00000000 115.00000000 188.00000000   0.62046205
138.00000000  96.00000000 255.00000000   0.72649573
139.00000000 114.00000000 150.00000000   0.56818182
140.00000000 115.00000000 152.00000000   0.56928839
141.00000000  89.00000000 162.00000000   0.64541833
142.00000000  51.00000000 148.00000000   0.74371859
143.00000000  49.00000000 143.00000000   0.74479167
144.00000000 126.00000000 188.00000000   0.59872611
145.00000000 126.00000000 163.00000000   0.56401384
146.00000000 144.00000000 152.00000000   0.51351351
147.00000000 111.00000000 135.00000000   0.54878049
148.00000000 128.00000000 116.00000000   0.47540984
149.00000000  90.00000000 167.00000000   0.64980545
150.00000000  43.00000000 148.00000000   0.77486911
151.00000000  60.00000000 161.00000000   0.72850679
152.00000000 104.00000000 101.00000000   0.49268293
153.00000000 108.00000000 158.00000000   0.59398496
154.00000000  11.00000000 115.00000000   0.91269841
155.00000000  61.00000000 190.00000000   0.75697211
156.00000000  73.00000000 178.00000000   0.70916335
157.00000000  79.00000000 124.00000000   0.61083744
158.00000000  36.00000000 228.00000000   0.86363636
159.00000000  60.00000000 176.00000000   0.74576271
160.00000000 102.00000000 214.00000000   0.67721519
161.00000000 134.00000000  95.00000000   0.41484716
162.00000000 126.00000000 210.00000000   0.62500000
163.00000000  63.00000000 191.00000000   0.75196850
164.00000000  25.00000000 112.00000000   0.81751825
165.00000000  69.00000000 157.00000000   0.69469027
166.00000000  78.00000000 174.00000000   0.69047619
167.00000000  38.00000000 146.00000000   0.79347826
168.00000000  28.00000000 134.00000000   0.82716049
169.00000000  84.00000000 214.00000000   0.71812081
170.00000000 149.00000000 140.00000000   0.48442907
171.00000000 131.00000000 116.00000000   0.46963563
172.00000000  95.00000000 160.00000000   0.62745098
173.00000000  89.00000000 175.00000000   0.66287879
174.00000000  71.00000000 141.00000000   0.66509434
175.00000000  76.00000000 119.00000000   0.61025641
176.00000000  83.00000000 141.00000000   0.62946429
177.00000000  72.00000000 167.00000000   0.69874477
178.00000000 122.00000000 223.00000000   0.64637681
179.00000000 144.00000000 178.00000000   0.55279503
180.00000000 148.00000000 134.00000000   0.47517730
181.00000000 104.00000000 166.00000000   0.61481481
182.00000000 157.00000000 148.00000000   0.48524590
183.00000000  83.00000000 200.00000000   0.70671378
184.00000000  61.00000000 142.00000000   0.69950739
185.00000000  38.00000000 151.00000000   0.79894180
186.00000000  96.00000000 105.00000000   0.52238806
187.00000000  86.00000000 145.00000000   0.62770563
188.00000000 126.00000000 126.00000000   0.50000000
189.00000000  66.00000000 147.00000000   0.69014085
190.00000000  34.00000000 200.00000000   0.85470085
191.00000000  78.00000000 158.00000000   0.66949153
192.00000000  79.00000000 122.00000000   0.60696517
193.00000000 103.00000000 147.00000000   0.58800000
194.00000000  66.00000000 165.00000000   0.71428571
195.00000000  90.00000000 178.00000000   0.66417910
196.00000000  83.00000000 188.00000000   0.69372694
197.00000000  74.00000000 159.00000000   0.68240343
198.00000000  59.00000000 136.00000000   0.69743590
199.00000000  83.00000000 164.00000000   0.66396761
200.00000000 127.00000000 163.00000000   0.56206897
201.00000000  92.00000000 180.00000000   0.66176471
202.00000000 129.00000000 149.00000000   0.53597122
203.00000000  97.00000000 162.00000000   0.62548263
204.00000000  45.00000000 213.00000000   0.82558140
205.00000000 161.00000000 187.00000000   0.53735632
206.00000000 101.00000000 162.00000000   0.61596958
207.00000000  51.00000000 191.00000000   0.78925620
208.00000000  61.00000000 117.00000000   0.65730337
209.00000000 123.00000000 144.00000000   0.53932584
210.00000000  46.00000000 159.00000000   0.77560976
211.00000000  86.00000000 148.00000000   0.63247863
212.00000000 129.00000000 146.00000000   0.53090909
213.00000000 103.00000000 223.00000000   0.68404908
214.00000000 112.00000000 138.00000000   0.55200000
215.00000000  77.00000000 105.00000000   0.57692308
216.00000000  84.00000000 149.00000000   0.63948498
217.00000000  74.00000000 161.00000000   0.68510638
218.00000000  74.00000000 170.00000000   0.69672131
219.00000000  57.00000000 187.00000000   0.76639344
220.00000000  92.00000000 131.00000000   0.58744395
221.00000000  40.00000000 144.00000000   0.78260870
222.00000000 112.00000000 236.00000000   0.67816092
223.00000000  65.00000000 158.00000000   0.70852018
224.00000000  81.00000000 129.00000000   0.61428571
225.00000000 136.00000000 170.00000000   0.55555556
226.00000000  67.00000000 188.00000000   0.73725490
227.00000000 117.00000000 135.00000000   0.53571429
228.00000000  56.00000000 187.00000000   0.76954733
229.00000000  66.00000000 218.00000000   0.76760563
230.00000000  96.00000000 165.00000000   0.63218391
231.00000000  78.00000000 180.00000000   0.69767442
232.00000000  82.00000000 102.00000000   0.55434783
233.00000000 134.00000000 205.00000000   0.60471976
234.00000000  83.00000000 213.00000000   0.71959459
235.00000000 114.00000000 205.00000000   0.64263323
236.00000000  93.00000000 185.00000000   0.66546763
237.00000000 135.00000000 149.00000000   0.52464789
238.00000000 129.00000000 124.00000000   0.49011858
239.00000000  80.00000000 192.00000000   0.70588235
240.00000000  88.00000000  96.00000000   0.52173913
241.00000000 106.00000000 117.00000000   0.52466368
242.00000000  93.00000000 205.00000000   0.68791946
243.00000000  52.00000000 184.00000000   0.77966102
244.00000000 155.00000000 175.00000000   0.53030303
245.00000000  52.00000000 150.00000000   0.74257426
246.00000000  13.00000000 183.00000000   0.93367347
247.00000000 103.00000000 118.00000000   0.53393665
248.00000000 141.00000000 124.00000000   0.46792453
249.00000000 115.00000000 141.00000000   0.55078125
250.00000000  70.00000000 115.00000000   0.62162162
251.00000000 140.00000000 135.00000000   0.49090909
252.00000000 107.00000000 133.00000000   0.55416667
253.00000000  72.00000000 177.00000000   0.71084337
254.00000000  93.00000000 173.00000000   0.65037594
255.00000000 146.00000000 144.00000000   0.49655172
256.00000000  89.00000000 189.00000000   0.67985612
257.00000000 153.00000000 132.00000000   0.46315789
258.00000000  67.00000000 198.00000000   0.74716981
259.00000000 165.00000000 168.00000000   0.50450450
260.00000000  59.00000000 141.00000000   0.70500000
261.00000000 129.00000000 111.00000000   0.46250000
262.00000000 121.00000000 215.00000000   0.63988095
263.00000000  53.00000000  99.00000000   0.65131579
264.00000000  48.00000000 142.00000000   0.74736842
265.00000000 122.00000000 180.00000000   0.59602649
266.00000000 124.00000000 143.00000000   0.53558052
267.00000000  24.00000000 201.00000000   0.89333333
268.00000000  60.00000000 159.00000000   0.72602740
269.00000000 172.00000000 142.00000000   0.45222930
270.00000000 116.00000000 128.00000000   0.52459016
271.00000000 113.00000000 223.00000000   0.66369048
272.00000000  23.00000000 113.00000000   0.83088235
273.00000000 113.00000000 106.00000000   0.48401826
274.00000000 134.00000000 235.00000000   0.63685637
275.00000000 115.00000000 111.00000000   0.49115044
276.00000000 142.00000000 143.00000000   0.50175439
277.00000000  54.00000000 159.00000000   0.74647887
278.00000000  89.00000000 159.00000000   0.64112903
279.00000000  71.00000000 134.00000000   0.65365854
280.00000000  75.00000000 147.00000000   0.66216216
281.00000000  80.00000000  90.00000000   0.52941176
282.00000000  40.00000000 130.00000000   0.76470588
283.00000000  85.00000000 136.00000000   0.61538462
284.00000000 120.00000000 137.00000000   0.53307393
285.00000000  84.00000000 171.00000000   0.67058824
286.00000000  25.00000000 121.00000000   0.82876712
287.00000000 112.00000000 113.00000000   0.50222222
288.00000000  99.00000000  92.00000000   0.48167539
289.00000000  90.00000000 139.00000000   0.60698690
290.00000000 102.00000000 132.00000000   0.56410256
291.00000000  94.00000000 156.00000000   0.62400000
292.00000000  92.00000000 152.00000000   0.62295082
293.00000000 135.00000000 203.00000000   0.60059172
294.00000000  65.00000000 115.00000000   0.63888889
295.00000000 140.00000000 175.00000000   0.55555556
296.00000000 148.00000000 138.00000000   0.48251748
297.00000000  73.00000000 142.00000000   0.66046512
298.00000000 112.00000000 143.00000000   0.56078431
299.00000000 111.00000000 127.00000000   0.53361345
300.00000000  67.00000000 140.00000000   0.67632850
301.00000000  98.00000000 136.00000000   0.58119658
302.00000000  56.00000000 139.00000000   0.71282051
303.00000000  97.00000000 114.00000000   0.54028436
304.00000000  94.00000000 111.00000000   0.54146341
305.00000000  76.00000000 154.00000000   0.66956522
306.00000000 132.00000000 158.00000000   0.54482759
307.00000000  69.00000000 147.00000000   0.68055556
308.00000000  88.00000000 133.00000000   0.60180995
309.00000000 168.00000000 174.00000000   0.50877193
310.00000000  78.00000000 155.00000000   0.66523605
311.00000000 134.00000000 119.00000000   0.47035573
312.00000000  50.00000000 135.00000000   0.72972973
313.00000000  77.00000000 169.00000000   0.68699187
314.00000000 112.00000000 150.00000000   0.57251908
315.00000000  58.00000000 153.00000000   0.72511848
316.00000000 138.00000000 199.00000000   0.59050445
317.00000000  79.00000000 196.00000000   0.71272727
318.00000000  98.00000000 128.00000000   0.56637168
319.00000000  52.00000000  92.00000000   0.63888889
320.00000000  98.00000000 127.00000000   0.56444444
321.00000000 127.00000000 137.00000000   0.51893939
322.00000000  51.00000000 156.00000000   0.75362319
323.00000000 107.00000000 156.00000000   0.59315589
324.00000000  80.00000000 192.00000000   0.70588235
325.00000000 194.00000000 100.00000000   0.34013605
326.00000000  60.00000000 150.00000000   0.71428571
327.00000000 144.00000000 139.00000000   0.49116608
328.00000000 129.00000000 166.00000000   0.56271186
329.00000000  97.00000000 152.00000000   0.61044177
330.00000000  79.00000000  81.00000000   0.50625000
331.00000000  59.00000000  86.00000000   0.59310345
332.00000000 166.00000000 193.00000000   0.53760446
333.00000000 122.00000000 176.00000000   0.59060403
334.00000000  99.00000000 137.00000000   0.58050847
335.00000000 112.00000000 191.00000000   0.63036304
336.00000000  93.00000000  83.00000000   0.47159091
337.00000000 128.00000000 178.00000000   0.58169935
338.00000000  80.00000000  91.00000000   0.53216374
339.00000000  88.00000000 107.00000000   0.54871795
340.00000000 108.00000000 101.00000000   0.48325359
341.00000000 122.00000000 124.00000000   0.50406504
342.00000000  90.00000000 133.00000000   0.59641256
343.00000000  79.00000000 143.00000000   0.64414414
344.00000000 106.00000000 103.00000000   0.49282297
345.00000000 107.00000000 155.00000000   0.59160305
346.00000000 112.00000000 138.00000000   0.55200000
347.00000000 102.00000000 161.00000000   0.61216730
348.00000000 102.00000000 159.00000000   0.60919540
349.00000000 146.00000000 100.00000000   0.40650407
350.00000000  49.00000000 172.00000000   0.77828054
351.00000000  64.00000000 116.00000000   0.64444444
352.00000000  75.00000000 122.00000000   0.61928934
353.00000000 152.00000000 116.00000000   0.43283582
354.00000000 108.00000000 160.00000000   0.59701493
355.00000000 100.00000000 131.00000000   0.56709957
356.00000000 127.00000000 152.00000000   0.54480287
357.00000000  64.00000000 181.00000000   0.73877551
358.00000000 103.00000000 140.00000000   0.57613169
359.00000000  67.00000000 179.00000000   0.72764228
360.00000000 105.00000000 168.00000000   0.61538462
361.00000000  88.00000000 155.00000000   0.63786008
362.00000000  81.00000000 105.00000000   0.56451613
363.00000000  68.00000000 200.00000000   0.74626866
364.00000000 153.00000000 132.00000000   0.46315789
365.00000000 110.00000000 130.00000000   0.54166667
366.00000000  56.00000000 169.00000000   0.75111111
367.00000000 112.00000000 118.00000000   0.51304348
368.00000000  77.00000000  93.00000000   0.54705882
369.00000000  99.00000000 101.00000000   0.50500000
370.00000000 115.00000000  85.00000000   0.42500000
371.00000000 108.00000000 131.00000000   0.54811715
372.00000000 116.00000000 115.00000000   0.49783550
373.00000000  77.00000000 185.00000000   0.70610687
374.00000000  95.00000000 140.00000000   0.59574468
375.00000000 129.00000000 157.00000000   0.54895105
376.00000000  55.00000000 159.00000000   0.74299065
377.00000000  43.00000000 158.00000000   0.78606965
378.00000000  88.00000000 141.00000000   0.61572052
379.00000000  52.00000000 125.00000000   0.70621469
380.00000000 108.00000000 120.00000000   0.52631579
381.00000000 121.00000000 108.00000000   0.47161572
382.00000000 121.00000000 158.00000000   0.56630824
383.00000000  64.00000000 131.00000000   0.67179487
384.00000000 105.00000000 119.00000000   0.53125000
385.00000000 102.00000000 165.00000000   0.61797753
386.00000000 133.00000000 103.00000000   0.43644068
387.00000000  84.00000000 115.00000000   0.57788945
388.00000000  81.00000000 126.00000000   0.60869565
389.00000000 154.00000000 159.00000000   0.50798722
390.00000000  81.00000000 190.00000000   0.70110701
391.00000000  72.00000000 150.00000000   0.67567568
392.00000000 151.00000000 119.00000000   0.44074074
393.00000000 130.00000000 176.00000000   0.57516340
394.00000000  26.00000000 123.00000000   0.82550336
395.00000000  44.00000000 104.00000000   0.70270270
396.00000000  72.00000000 161.00000000   0.69098712
397.00000000  67.00000000 141.00000000   0.67788462
398.00000000  51.00000000  98.00000000   0.65771812
399.00000000  54.00000000 133.00000000   0.71122995
400.00000000 102.00000000 133.00000000   0.56595745
401.00000000 151.00000000  82.00000000   0.35193133
402.00000000 108.00000000 150.00000000   0.58139535
403.00000000 123.00000000  93.00000000   0.43055556
404.00000000  80.00000000 145.00000000   0.64444444
405.00000000 134.00000000 146.00000000   0.52142857
406.00000000 126.00000000 127.00000000   0.50197628
407.00000000  77.00000000 152.00000000   0.66375546
408.00000000  88.00000000 133.00000000   0.60180995
409.00000000  83.00000000 117.00000000   0.58500000
410.00000000  55.00000000 175.00000000   0.76086957
411.00000000 152.00000000 103.00000000   0.40392157
412.00000000  76.00000000 151.00000000   0.66519824
413.00000000 112.00000000  81.00000000   0.41968912
414.00000000 115.00000000 137.00000000   0.54365079
415.00000000  98.00000000 114.00000000   0.53773585
416.00000000 123.00000000 121.00000000   0.49590164
417.00000000 103.00000000 144.00000000   0.58299595
418.00000000 188.00000000  71.00000000   0.27413127
419.00000000  65.00000000  97.00000000   0.59876543
420.00000000  75.00000000 116.00000000   0.60732984
421.00000000 111.00000000 114.00000000   0.50666667
422.00000000  78.00000000 162.00000000   0.67500000
423.00000000 118.00000000 165.00000000   0.58303887
424.00000000  86.00000000 109.00000000   0.55897436
425.00000000  47.00000000 142.00000000   0.75132275
426.00000000  64.00000000 141.00000000   0.68780488
427.00000000 124.00000000  71.00000000   0.36410256
428.00000000  97.00000000 205.00000000   0.67880795
429.00000000 132.00000000 120.00000000   0.47619048
430.00000000  89.00000000 169.00000000   0.65503876
431.00000000 100.00000000 142.00000000   0.58677686
432.00000000  99.00000000 126.00000000   0.56000000
433.00000000  82.00000000  73.00000000   0.47096774
434.00000000  68.00000000 109.00000000   0.61581921
435.00000000  67.00000000 180.00000000   0.72874494
436.00000000  84.00000000 143.00000000   0.62995595
437.00000000  64.00000000 112.00000000   0.63636364
438.00000000  18.00000000 101.00000000   0.84873950
439.00000000  79.00000000 130.00000000   0.62200957
440.00000000 177.00000000 142.00000000   0.44514107
441.00000000 106.00000000  74.00000000   0.41111111
442.00000000  65.00000000 111.00000000   0.63068182
443.00000000 104.00000000 110.00000000   0.51401869
444.00000000 133.00000000 138.00000000   0.50922509
445.00000000 113.00000000 138.00000000   0.54980080
446.00000000  74.00000000 110.00000000   0.59782609
447.00000000 103.00000000 124.00000000   0.54625551
448.00000000  46.00000000 118.00000000   0.71951220
449.00000000  15.00000000 160.00000000   0.91428571
450.00000000  80.00000000 147.00000000   0.64757709
451.00000000 105.00000000 118.00000000   0.52914798
452.00000000  72.00000000  81.00000000   0.52941176
453.00000000 100.00000000 178.00000000   0.64028777
454.00000000  87.00000000  98.00000000   0.52972973
455.00000000 108.00000000 122.00000000   0.53043478
456.00000000  67.00000000 101.00000000   0.60119048
457.00000000  23.00000000 110.00000000   0.82706767
458.00000000 151.00000000 100.00000000   0.39840637
459.00000000  95.00000000 123.00000000   0.56422018
460.00000000 127.00000000 136.00000000   0.51711027
461.00000000  62.00000000 115.00000000   0.64971751
462.00000000  63.00000000  89.00000000   0.58552632
463.00000000 107.00000000 130.00000000   0.54852321
464.00000000 122.00000000 164.00000000   0.57342657
465.00000000  91.00000000 160.00000000   0.63745020
466.00000000  98.00000000 146.00000000   0.59836066
467.00000000  93.00000000 116.00000000   0.55502392
468.00000000  78.00000000 105.00000000   0.57377049
469.00000000 112.00000000 136.00000000   0.54838710
470.00000000  49.00000000 138.00000000   0.73796791
471.00000000  53.00000000 142.00000000   0.72820513
472.00000000 111.00000000  83.00000000   0.42783505
473.00000000 128.00000000 110.00000000   0.46218487
474.00000000  44.00000000  86.00000000   0.66153846
475.00000000  40.00000000 163.00000000   0.80295567
476.00000000 135.00000000 122.00000000   0.47470817
477.00000000 157.00000000 175.00000000   0.52710843
478.00000000  80.00000000 126.00000000   0.61165049
479.00000000 153.00000000  88.00000000   0.36514523
480.00000000  93.00000000 157.00000000   0.62800000
481.00000000  89.00000000  85.00000000   0.48850575
482.00000000  98.00000000 115.00000000   0.53990610
483.00000000  86.00000000 133.00000000   0.60730594
484.00000000 144.00000000 119.00000000   0.45247148
485.00000000  95.00000000 140.00000000   0.59574468
486.00000000  51.00000000 142.00000000   0.73575130
487.00000000  65.00000000 135.00000000   0.67500000
488.00000000  49.00000000 146.00000000   0.74871795
489.00000000  96.00000000 130.00000000   0.57522124
490.00000000 138.00000000  89.00000000   0.39207048
491.00000000 152.00000000 142.00000000   0.48299320
492.00000000  75.00000000  95.00000000   0.55882353
493.00000000  29.00000000 114.00000000   0.79720280
494.00000000 135.00000000  96.00000000   0.41558442
495.00000000  83.00000000  90.00000000   0.52023121
496.00000000  15.00000000 108.00000000   0.87804878
497.00000000 152.00000000 164.00000000   0.51898734
498.00000000  48.00000000 230.00000000   0.82733813
499.00000000 119.00000000 197.00000000   0.62341772
500.00000000  67.00000000 167.00000000   0.71367521
