# Supplementary material for: Ubiquitin transfer by a RING E3 ligase occurs from a closed E2~ubiquitin conformation
Source: Nat Commun. 2020 Jun 5;11:2846. doi: 10.1038/s41467-020-16666-y (PMC7275055; doi:10.1038/s41467-020-16666-y)
Supplement: Supplementary file 4 — Source Data [file 41467_2020_16666_MOESM4_ESM.zip › Source_Data/Figures/Figure_5/Figure_5a/ASCII_NoRNF4/16_351with_fret.dat]

 30.00000000  86.00000000 177.00000000   0.67300380
 31.00000000  46.00000000 223.00000000   0.82899628
 32.00000000  51.00000000 146.00000000   0.74111675
 33.00000000  66.00000000 193.00000000   0.74517375
 34.00000000  51.00000000 160.00000000   0.75829384
 35.00000000  48.00000000 184.00000000   0.79310345
 36.00000000 116.00000000 173.00000000   0.59861592
 37.00000000  46.00000000 156.00000000   0.77227723
 38.00000000   3.00000000 133.00000000   0.97794118
 39.00000000  76.00000000 170.00000000   0.69105691
 40.00000000  64.00000000 155.00000000   0.70776256
 41.00000000  64.00000000 195.00000000   0.75289575
 42.00000000  23.00000000 186.00000000   0.88995215
 43.00000000  88.00000000 208.00000000   0.70270270
 44.00000000 119.00000000 181.00000000   0.60333333
 45.00000000  73.00000000 176.00000000   0.70682731
 46.00000000 102.00000000 154.00000000   0.60156250
 47.00000000  58.00000000 148.00000000   0.71844660
 48.00000000  18.00000000 190.00000000   0.91346154
 49.00000000  71.00000000 170.00000000   0.70539419
 50.00000000  97.00000000 123.00000000   0.55909091
 51.00000000  35.00000000 182.00000000   0.83870968
 52.00000000  70.00000000 248.00000000   0.77987421
 53.00000000 117.00000000 144.00000000   0.55172414
 54.00000000  78.00000000 158.00000000   0.66949153
 55.00000000  51.00000000 165.00000000   0.76388889
 56.00000000  76.00000000 171.00000000   0.69230769
 57.00000000  98.00000000 146.00000000   0.59836066
 58.00000000 107.00000000 184.00000000   0.63230241
 59.00000000 125.00000000 222.00000000   0.63976945
 60.00000000 118.00000000 218.00000000   0.64880952
 61.00000000  97.00000000 142.00000000   0.59414226
 62.00000000  33.00000000 174.00000000   0.84057971
 63.00000000  99.00000000 204.00000000   0.67326733
 64.00000000  70.00000000 178.00000000   0.71774194
 65.00000000  55.00000000 188.00000000   0.77366255
 66.00000000 155.00000000 225.00000000   0.59210526
 67.00000000  88.00000000 144.00000000   0.62068966
 68.00000000 127.00000000 152.00000000   0.54480287
 69.00000000 112.00000000 135.00000000   0.54655870
 70.00000000  14.00000000 221.00000000   0.94042553
 71.00000000  14.00000000 204.00000000   0.93577982
 72.00000000  92.00000000 235.00000000   0.71865443
 73.00000000 115.00000000 207.00000000   0.64285714
 74.00000000   1.00000000 110.00000000   0.99099099
 75.00000000 178.00000000 163.00000000   0.47800587
 76.00000000 127.00000000 192.00000000   0.60188088
 77.00000000  66.00000000 147.00000000   0.69014085
 78.00000000 135.00000000 217.00000000   0.61647727
 79.00000000  41.00000000 149.00000000   0.78421053
 80.00000000  68.00000000 165.00000000   0.70815451
 81.00000000  47.00000000 197.00000000   0.80737705
 82.00000000 110.00000000 157.00000000   0.58801498
 83.00000000  77.00000000 172.00000000   0.69076305
 84.00000000  42.00000000 200.00000000   0.82644628
 85.00000000  60.00000000 173.00000000   0.74248927
 86.00000000 109.00000000 179.00000000   0.62152778
 87.00000000  56.00000000 125.00000000   0.69060773
 88.00000000 103.00000000 145.00000000   0.58467742
 89.00000000 100.00000000 135.00000000   0.57446809
 90.00000000 147.00000000 135.00000000   0.47872340
 91.00000000 123.00000000 122.00000000   0.49795918
 92.00000000  91.00000000 141.00000000   0.60775862
 93.00000000  83.00000000 159.00000000   0.65702479
 94.00000000  66.00000000 152.00000000   0.69724771
 95.00000000  86.00000000 182.00000000   0.67910448
 96.00000000 156.00000000 140.00000000   0.47297297
 97.00000000  73.00000000 199.00000000   0.73161765
 98.00000000 114.00000000 164.00000000   0.58992806
 99.00000000 118.00000000 159.00000000   0.57400722
100.00000000  36.00000000 149.00000000   0.80540541
101.00000000 106.00000000 158.00000000   0.59848485
102.00000000  76.00000000 164.00000000   0.68333333
103.00000000  99.00000000 144.00000000   0.59259259
104.00000000 112.00000000  96.00000000   0.46153846
105.00000000  34.00000000 164.00000000   0.82828283
106.00000000 110.00000000 192.00000000   0.63576159
107.00000000  84.00000000 150.00000000   0.64102564
108.00000000  91.00000000 253.00000000   0.73546512
109.00000000  96.00000000 150.00000000   0.60975610
110.00000000  69.00000000 131.00000000   0.65500000
111.00000000  65.00000000 186.00000000   0.74103586
112.00000000  89.00000000 145.00000000   0.61965812
113.00000000 104.00000000 123.00000000   0.54185022
114.00000000 109.00000000  87.00000000   0.44387755
115.00000000  56.00000000 155.00000000   0.73459716
116.00000000  92.00000000 204.00000000   0.68918919
117.00000000 113.00000000 153.00000000   0.57518797
118.00000000  55.00000000 159.00000000   0.74299065
119.00000000  55.00000000 168.00000000   0.75336323
120.00000000 130.00000000 172.00000000   0.56953642
121.00000000  75.00000000 152.00000000   0.66960352
122.00000000 145.00000000 127.00000000   0.46691176
123.00000000 123.00000000 167.00000000   0.57586207
124.00000000  86.00000000 194.00000000   0.69285714
125.00000000  37.00000000 143.00000000   0.79444444
126.00000000 123.00000000 122.00000000   0.49795918
127.00000000  61.00000000 121.00000000   0.66483516
128.00000000 112.00000000 153.00000000   0.57735849
129.00000000  67.00000000 162.00000000   0.70742358
130.00000000  69.00000000 112.00000000   0.61878453
131.00000000  96.00000000 148.00000000   0.60655738
132.00000000  99.00000000 184.00000000   0.65017668
133.00000000 130.00000000 165.00000000   0.55932203
134.00000000  96.00000000 115.00000000   0.54502370
135.00000000 109.00000000 189.00000000   0.63422819
136.00000000  81.00000000 217.00000000   0.72818792
137.00000000 117.00000000 184.00000000   0.61129568
138.00000000  81.00000000 153.00000000   0.65384615
139.00000000  82.00000000 136.00000000   0.62385321
140.00000000 145.00000000 144.00000000   0.49826990
141.00000000  99.00000000 142.00000000   0.58921162
142.00000000  78.00000000 143.00000000   0.64705882
143.00000000  30.00000000 111.00000000   0.78723404
144.00000000  88.00000000 197.00000000   0.69122807
145.00000000  98.00000000 169.00000000   0.63295880
146.00000000 121.00000000 201.00000000   0.62422360
147.00000000  68.00000000 152.00000000   0.69090909
148.00000000  86.00000000 202.00000000   0.70138889
149.00000000  34.00000000 166.00000000   0.83000000
150.00000000  65.00000000 165.00000000   0.71739130
151.00000000  88.00000000 207.00000000   0.70169492
152.00000000 127.00000000 172.00000000   0.57525084
153.00000000  64.00000000 216.00000000   0.77142857
154.00000000  68.00000000 185.00000000   0.73122530
155.00000000 119.00000000 157.00000000   0.56884058
156.00000000  45.00000000 210.00000000   0.82352941
157.00000000 105.00000000 181.00000000   0.63286713
158.00000000 105.00000000 118.00000000   0.52914798
159.00000000 109.00000000 166.00000000   0.60363636
160.00000000  33.00000000 189.00000000   0.85135135
161.00000000  77.00000000 139.00000000   0.64351852
162.00000000  71.00000000 197.00000000   0.73507463
163.00000000  75.00000000 147.00000000   0.66216216
164.00000000  92.00000000 165.00000000   0.64202335
165.00000000 151.00000000 139.00000000   0.47931034
166.00000000 104.00000000 107.00000000   0.50710900
167.00000000  54.00000000 151.00000000   0.73658537
168.00000000  32.00000000 115.00000000   0.78231293
169.00000000  79.00000000 112.00000000   0.58638743
170.00000000  62.00000000 179.00000000   0.74273859
171.00000000  26.00000000 194.00000000   0.88181818
172.00000000 123.00000000 125.00000000   0.50403226
173.00000000  88.00000000 129.00000000   0.59447005
174.00000000  99.00000000 154.00000000   0.60869565
175.00000000  92.00000000 174.00000000   0.65413534
176.00000000  97.00000000 132.00000000   0.57641921
177.00000000  44.00000000 159.00000000   0.78325123
178.00000000  60.00000000 181.00000000   0.75103734
179.00000000 154.00000000 173.00000000   0.52905199
180.00000000 128.00000000 214.00000000   0.62573099
181.00000000  77.00000000 129.00000000   0.62621359
182.00000000 111.00000000 130.00000000   0.53941909
183.00000000  47.00000000 186.00000000   0.79828326
184.00000000  92.00000000 138.00000000   0.60000000
185.00000000 103.00000000 161.00000000   0.60984848
186.00000000 110.00000000 142.00000000   0.56349206
187.00000000  87.00000000 161.00000000   0.64919355
188.00000000 167.00000000 221.00000000   0.56958763
189.00000000  82.00000000 208.00000000   0.71724138
190.00000000 110.00000000 143.00000000   0.56521739
191.00000000 115.00000000 159.00000000   0.58029197
192.00000000 123.00000000 185.00000000   0.60064935
193.00000000 100.00000000 198.00000000   0.66442953
194.00000000  40.00000000 139.00000000   0.77653631
195.00000000  74.00000000 124.00000000   0.62626263
196.00000000 122.00000000 181.00000000   0.59735974
197.00000000 101.00000000 162.00000000   0.61596958
198.00000000  11.00000000 160.00000000   0.93567251
199.00000000  99.00000000 147.00000000   0.59756098
200.00000000  99.00000000 145.00000000   0.59426230
201.00000000  42.00000000 190.00000000   0.81896552
202.00000000 113.00000000 122.00000000   0.51914894
203.00000000  91.00000000 161.00000000   0.63888889
204.00000000 101.00000000 157.00000000   0.60852713
205.00000000 118.00000000 128.00000000   0.52032520
206.00000000 111.00000000 160.00000000   0.59040590
207.00000000 129.00000000 136.00000000   0.51320755
208.00000000  69.00000000 213.00000000   0.75531915
209.00000000  84.00000000 167.00000000   0.66533865
210.00000000  90.00000000 128.00000000   0.58715596
211.00000000 115.00000000  86.00000000   0.42786070
212.00000000  60.00000000 164.00000000   0.73214286
213.00000000  87.00000000 100.00000000   0.53475936
214.00000000   8.00000000 137.00000000   0.94482759
215.00000000  82.00000000 146.00000000   0.64035088
216.00000000  69.00000000 121.00000000   0.63684211
217.00000000  68.00000000 150.00000000   0.68807339
218.00000000 105.00000000 132.00000000   0.55696203
219.00000000  96.00000000 106.00000000   0.52475248
220.00000000 134.00000000 164.00000000   0.55033557
221.00000000 142.00000000 161.00000000   0.53135314
222.00000000  79.00000000 267.00000000   0.77167630
223.00000000 106.00000000 123.00000000   0.53711790
224.00000000  68.00000000  88.00000000   0.56410256
225.00000000 105.00000000 165.00000000   0.61111111
226.00000000 111.00000000 156.00000000   0.58426966
227.00000000  70.00000000 128.00000000   0.64646465
228.00000000  83.00000000 121.00000000   0.59313725
229.00000000 100.00000000 144.00000000   0.59016393
230.00000000  47.00000000 211.00000000   0.81782946
231.00000000 114.00000000 132.00000000   0.53658537
232.00000000  83.00000000 164.00000000   0.66396761
233.00000000  49.00000000 126.00000000   0.72000000
234.00000000  46.00000000 139.00000000   0.75135135
235.00000000 104.00000000 146.00000000   0.58400000
236.00000000  73.00000000 125.00000000   0.63131313
237.00000000 167.00000000 158.00000000   0.48615385
238.00000000  96.00000000 141.00000000   0.59493671
239.00000000 116.00000000 117.00000000   0.50214592
240.00000000  26.00000000 179.00000000   0.87317073
241.00000000  80.00000000 135.00000000   0.62790698
242.00000000  58.00000000 124.00000000   0.68131868
243.00000000 149.00000000 190.00000000   0.56047198
244.00000000  77.00000000 163.00000000   0.67916667
245.00000000 113.00000000 162.00000000   0.58909091
246.00000000  70.00000000 134.00000000   0.65686275
247.00000000 101.00000000 128.00000000   0.55895197
248.00000000  81.00000000 130.00000000   0.61611374
249.00000000 109.00000000 136.00000000   0.55510204
250.00000000  41.00000000  88.00000000   0.68217054
251.00000000  65.00000000  96.00000000   0.59627329
252.00000000  81.00000000 161.00000000   0.66528926
253.00000000 128.00000000 147.00000000   0.53454545
254.00000000  43.00000000 204.00000000   0.82591093
255.00000000 152.00000000  96.00000000   0.38709677
256.00000000  82.00000000 118.00000000   0.59000000
257.00000000  54.00000000 167.00000000   0.75565611
258.00000000  64.00000000 192.00000000   0.75000000
259.00000000  66.00000000 176.00000000   0.72727273
260.00000000 101.00000000 119.00000000   0.54090909
261.00000000 138.00000000  97.00000000   0.41276596
262.00000000  50.00000000 169.00000000   0.77168950
263.00000000  76.00000000 123.00000000   0.61809045
264.00000000 179.00000000 158.00000000   0.46884273
265.00000000  74.00000000 118.00000000   0.61458333
266.00000000  84.00000000 222.00000000   0.72549020
267.00000000  89.00000000 172.00000000   0.65900383
268.00000000  70.00000000 173.00000000   0.71193416
269.00000000  72.00000000 147.00000000   0.67123288
270.00000000  26.00000000 125.00000000   0.82781457
271.00000000  76.00000000 154.00000000   0.66956522
272.00000000 108.00000000 165.00000000   0.60439560
273.00000000  63.00000000 179.00000000   0.73966942
274.00000000  95.00000000 139.00000000   0.59401709
275.00000000  93.00000000 150.00000000   0.61728395
276.00000000 101.00000000 184.00000000   0.64561404
277.00000000 156.00000000 130.00000000   0.45454545
278.00000000  74.00000000 192.00000000   0.72180451
279.00000000 109.00000000 216.00000000   0.66461538
280.00000000  94.00000000 178.00000000   0.65441176
281.00000000  45.00000000 158.00000000   0.77832512
282.00000000  75.00000000 136.00000000   0.64454976
283.00000000 107.00000000 182.00000000   0.62975779
284.00000000  93.00000000 100.00000000   0.51813472
285.00000000 123.00000000 140.00000000   0.53231939
286.00000000  76.00000000 167.00000000   0.68724280
287.00000000  80.00000000 179.00000000   0.69111969
288.00000000  57.00000000  97.00000000   0.62987013
289.00000000  67.00000000 137.00000000   0.67156863
290.00000000 109.00000000 120.00000000   0.52401747
291.00000000  54.00000000 126.00000000   0.70000000
292.00000000  66.00000000 121.00000000   0.64705882
293.00000000  72.00000000 173.00000000   0.70612245
294.00000000 112.00000000 150.00000000   0.57251908
295.00000000  62.00000000 111.00000000   0.64161850
296.00000000  95.00000000 173.00000000   0.64552239
297.00000000  83.00000000 195.00000000   0.70143885
298.00000000  93.00000000 148.00000000   0.61410788
299.00000000 159.00000000 152.00000000   0.48874598
300.00000000  78.00000000 177.00000000   0.69411765
301.00000000  45.00000000 158.00000000   0.77832512
302.00000000 191.00000000 169.00000000   0.46944444
303.00000000  34.00000000 144.00000000   0.80898876
304.00000000 121.00000000 143.00000000   0.54166667
305.00000000  92.00000000 162.00000000   0.63779528
306.00000000  74.00000000 126.00000000   0.63000000
307.00000000  70.00000000  99.00000000   0.58579882
308.00000000  73.00000000 131.00000000   0.64215686
309.00000000 150.00000000 173.00000000   0.53560372
310.00000000  75.00000000 184.00000000   0.71042471
311.00000000  36.00000000 131.00000000   0.78443114
312.00000000  96.00000000 175.00000000   0.64575646
313.00000000  69.00000000 123.00000000   0.64062500
314.00000000  81.00000000 168.00000000   0.67469880
315.00000000 168.00000000  75.00000000   0.30864198
316.00000000  25.00000000 162.00000000   0.86631016
317.00000000  87.00000000 134.00000000   0.60633484
318.00000000  64.00000000 183.00000000   0.74089069
319.00000000  68.00000000 182.00000000   0.72800000
320.00000000  46.00000000 154.00000000   0.77000000
321.00000000  46.00000000 100.00000000   0.68493151
322.00000000  36.00000000 103.00000000   0.74100719
323.00000000  74.00000000 151.00000000   0.67111111
324.00000000 103.00000000 135.00000000   0.56722689
325.00000000  94.00000000 166.00000000   0.63846154
326.00000000  86.00000000 166.00000000   0.65873016
327.00000000  81.00000000 193.00000000   0.70437956
328.00000000 138.00000000 134.00000000   0.49264706
329.00000000  72.00000000  94.00000000   0.56626506
330.00000000  80.00000000 173.00000000   0.68379447
331.00000000 109.00000000 193.00000000   0.63907285
332.00000000 105.00000000 122.00000000   0.53744493
333.00000000 115.00000000 129.00000000   0.52868852
334.00000000  93.00000000 110.00000000   0.54187192
335.00000000  97.00000000 143.00000000   0.59583333
336.00000000  40.00000000 121.00000000   0.75155280
337.00000000 144.00000000 113.00000000   0.43968872
338.00000000  57.00000000 168.00000000   0.74666667
339.00000000  98.00000000 124.00000000   0.55855856
340.00000000  37.00000000 148.00000000   0.80000000
341.00000000  73.00000000 186.00000000   0.71814672
342.00000000  98.00000000 123.00000000   0.55656109
343.00000000  46.00000000 156.00000000   0.77227723
344.00000000 145.00000000 104.00000000   0.41767068
345.00000000  57.00000000 163.00000000   0.74090909
346.00000000 117.00000000 144.00000000   0.55172414
347.00000000  84.00000000  93.00000000   0.52542373
348.00000000  82.00000000 100.00000000   0.54945055
349.00000000 111.00000000  99.00000000   0.47142857
350.00000000  86.00000000 113.00000000   0.56783920
351.00000000  68.00000000 170.00000000   0.71428571
352.00000000  47.00000000 139.00000000   0.74731183
353.00000000  52.00000000 184.00000000   0.77966102
354.00000000  15.00000000 141.00000000   0.90384615
355.00000000  57.00000000 142.00000000   0.71356784
356.00000000  81.00000000 140.00000000   0.63348416
357.00000000  83.00000000 123.00000000   0.59708738
358.00000000  47.00000000 123.00000000   0.72352941
359.00000000  80.00000000 153.00000000   0.65665236
360.00000000 104.00000000 144.00000000   0.58064516
361.00000000  75.00000000 132.00000000   0.63768116
362.00000000  63.00000000 202.00000000   0.76226415
363.00000000  97.00000000 106.00000000   0.52216749
364.00000000 120.00000000 137.00000000   0.53307393
365.00000000 109.00000000 139.00000000   0.56048387
366.00000000 161.00000000 133.00000000   0.45238095
367.00000000 100.00000000 157.00000000   0.61089494
368.00000000  32.00000000 107.00000000   0.76978417
369.00000000 114.00000000 158.00000000   0.58088235
370.00000000  12.00000000 174.00000000   0.93548387
371.00000000  65.00000000 201.00000000   0.75563910
372.00000000 123.00000000 123.00000000   0.50000000
373.00000000  54.00000000 153.00000000   0.73913043
374.00000000  56.00000000 112.00000000   0.66666667
375.00000000 109.00000000 175.00000000   0.61619718
376.00000000  82.00000000 167.00000000   0.67068273
377.00000000 102.00000000 139.00000000   0.57676349
378.00000000  95.00000000 148.00000000   0.60905350
379.00000000  63.00000000 159.00000000   0.71621622
380.00000000 100.00000000 159.00000000   0.61389961
381.00000000 109.00000000 141.00000000   0.56400000
382.00000000 100.00000000 160.00000000   0.61538462
383.00000000  69.00000000 122.00000000   0.63874346
384.00000000  72.00000000 143.00000000   0.66511628
385.00000000  95.00000000 140.00000000   0.59574468
386.00000000  86.00000000 135.00000000   0.61085973
387.00000000 102.00000000 198.00000000   0.66000000
388.00000000  82.00000000 179.00000000   0.68582375
389.00000000  53.00000000 136.00000000   0.71957672
390.00000000 141.00000000 178.00000000   0.55799373
391.00000000  47.00000000  95.00000000   0.66901408
392.00000000 103.00000000 115.00000000   0.52752294
393.00000000  82.00000000 149.00000000   0.64502165
394.00000000 120.00000000 164.00000000   0.57746479
395.00000000  36.00000000 110.00000000   0.75342466
396.00000000  73.00000000  85.00000000   0.53797468
397.00000000 110.00000000 176.00000000   0.61538462
398.00000000  97.00000000 119.00000000   0.55092593
399.00000000  65.00000000 126.00000000   0.65968586
400.00000000  93.00000000 120.00000000   0.56338028
401.00000000 118.00000000 122.00000000   0.50833333
402.00000000  62.00000000 162.00000000   0.72321429
403.00000000  97.00000000 122.00000000   0.55707763
404.00000000 124.00000000 139.00000000   0.52851711
405.00000000 122.00000000 142.00000000   0.53787879
406.00000000  73.00000000 116.00000000   0.61375661
407.00000000 137.00000000 153.00000000   0.52758621
408.00000000  71.00000000 115.00000000   0.61827957
409.00000000   8.00000000 129.00000000   0.94160584
410.00000000  26.00000000 130.00000000   0.83333333
411.00000000 105.00000000 188.00000000   0.64163823
412.00000000  54.00000000 126.00000000   0.70000000
413.00000000  32.00000000 127.00000000   0.79874214
414.00000000 106.00000000 138.00000000   0.56557377
415.00000000  34.00000000 129.00000000   0.79141104
416.00000000  77.00000000 138.00000000   0.64186047
417.00000000  98.00000000 144.00000000   0.59504132
418.00000000  59.00000000 179.00000000   0.75210084
419.00000000 124.00000000 121.00000000   0.49387755
420.00000000  62.00000000 141.00000000   0.69458128
421.00000000  81.00000000 123.00000000   0.60294118
422.00000000  93.00000000  94.00000000   0.50267380
423.00000000  49.00000000 156.00000000   0.76097561
424.00000000  69.00000000  96.00000000   0.58181818
425.00000000  55.00000000 113.00000000   0.67261905
426.00000000 133.00000000 114.00000000   0.46153846
427.00000000 113.00000000 170.00000000   0.60070671
428.00000000  78.00000000 114.00000000   0.59375000
429.00000000  42.00000000 134.00000000   0.76136364
430.00000000  96.00000000 165.00000000   0.63218391
431.00000000 102.00000000 159.00000000   0.60919540
432.00000000 112.00000000 135.00000000   0.54655870
433.00000000  55.00000000 142.00000000   0.72081218
434.00000000  74.00000000 134.00000000   0.64423077
435.00000000  82.00000000 112.00000000   0.57731959
436.00000000  58.00000000 173.00000000   0.74891775
437.00000000  77.00000000  96.00000000   0.55491329
438.00000000 114.00000000 119.00000000   0.51072961
439.00000000  78.00000000 184.00000000   0.70229008
440.00000000  57.00000000  87.00000000   0.60416667
441.00000000  45.00000000  91.00000000   0.66911765
442.00000000  53.00000000 159.00000000   0.75000000
443.00000000   4.00000000 164.00000000   0.97619048
444.00000000 155.00000000 122.00000000   0.44043321
445.00000000  57.00000000 158.00000000   0.73488372
446.00000000  33.00000000 147.00000000   0.81666667
447.00000000  56.00000000 180.00000000   0.76271186
448.00000000  84.00000000 159.00000000   0.65432099
449.00000000  85.00000000 168.00000000   0.66403162
450.00000000  40.00000000 112.00000000   0.73684211
451.00000000  54.00000000 103.00000000   0.65605096
452.00000000 107.00000000 152.00000000   0.58687259
453.00000000  74.00000000 136.00000000   0.64761905
454.00000000  50.00000000 173.00000000   0.77578475
455.00000000  35.00000000 100.00000000   0.74074074
456.00000000 125.00000000 145.00000000   0.53703704
457.00000000  30.00000000 168.00000000   0.84848485
458.00000000  65.00000000 171.00000000   0.72457627
459.00000000 161.00000000 159.00000000   0.49687500
460.00000000 116.00000000 168.00000000   0.59154930
461.00000000  62.00000000 181.00000000   0.74485597
462.00000000  28.00000000 142.00000000   0.83529412
463.00000000  84.00000000 141.00000000   0.62666667
464.00000000 116.00000000  67.00000000   0.36612022
465.00000000 120.00000000 144.00000000   0.54545455
466.00000000  59.00000000 101.00000000   0.63125000
467.00000000  71.00000000 110.00000000   0.60773481
468.00000000  38.00000000  98.00000000   0.72058824
469.00000000  77.00000000  83.00000000   0.51875000
470.00000000  43.00000000 147.00000000   0.77368421
471.00000000  75.00000000 113.00000000   0.60106383
472.00000000  75.00000000 133.00000000   0.63942308
473.00000000 128.00000000 121.00000000   0.48594378
474.00000000  69.00000000 132.00000000   0.65671642
475.00000000 134.00000000 147.00000000   0.52313167
476.00000000  90.00000000 122.00000000   0.57547170
477.00000000  71.00000000 114.00000000   0.61621622
478.00000000 111.00000000 104.00000000   0.48372093
479.00000000  42.00000000 148.00000000   0.77894737
480.00000000  76.00000000 118.00000000   0.60824742
481.00000000  92.00000000 105.00000000   0.53299492
482.00000000 121.00000000 158.00000000   0.56630824
483.00000000  15.00000000 197.00000000   0.92924528
484.00000000  32.00000000 149.00000000   0.82320442
485.00000000  38.00000000 142.00000000   0.78888889
486.00000000  50.00000000 123.00000000   0.71098266
487.00000000  83.00000000 135.00000000   0.61926606
488.00000000  40.00000000 134.00000000   0.77011494
489.00000000  99.00000000 118.00000000   0.54377880
490.00000000 114.00000000 116.00000000   0.50434783
491.00000000  77.00000000 118.00000000   0.60512821
492.00000000  23.00000000 118.00000000   0.83687943
493.00000000  86.00000000 123.00000000   0.58851675
494.00000000  97.00000000 121.00000000   0.55504587
495.00000000 150.00000000 104.00000000   0.40944882
496.00000000 124.00000000 159.00000000   0.56183746
497.00000000  47.00000000 149.00000000   0.76020408
498.00000000 113.00000000 104.00000000   0.47926267
499.00000000  41.00000000 161.00000000   0.79702970
500.00000000  93.00000000 104.00000000   0.52791878
