# Supplementary material for: Ubiquitin transfer by a RING E3 ligase occurs from a closed E2~ubiquitin conformation
Source: Nat Commun. 2020 Jun 5;11:2846. doi: 10.1038/s41467-020-16666-y (PMC7275055; doi:10.1038/s41467-020-16666-y)
Supplement: Supplementary file 4 — Source Data [file 41467_2020_16666_MOESM4_ESM.zip › Source_Data/Figures/Figure_5/Figure_5a/ASCII_NoRNF4/16_355with_fret.dat]

 30.00000000  65.00000000 228.00000000   0.77815700
 31.00000000  39.00000000 189.00000000   0.82894737
 32.00000000  52.00000000 283.00000000   0.84477612
 33.00000000 -11.00000000 256.00000000   1.04489796
 34.00000000  30.00000000 172.00000000   0.85148515
 35.00000000  24.00000000 189.00000000   0.88732394
 36.00000000  39.00000000 171.00000000   0.81428571
 37.00000000  75.00000000 203.00000000   0.73021583
 38.00000000  -1.00000000 267.00000000   1.00375940
 39.00000000  50.00000000 194.00000000   0.79508197
 40.00000000  25.00000000 185.00000000   0.88095238
 41.00000000  28.00000000 234.00000000   0.89312977
 42.00000000 -29.00000000 179.00000000   1.19333333
 43.00000000  85.00000000 270.00000000   0.76056338
 44.00000000  65.00000000 156.00000000   0.70588235
 45.00000000  30.00000000 199.00000000   0.86899563
 46.00000000  55.00000000 187.00000000   0.77272727
 47.00000000  46.00000000 196.00000000   0.80991736
 48.00000000  61.00000000 185.00000000   0.75203252
 49.00000000  72.00000000 224.00000000   0.75675676
 50.00000000 108.00000000 166.00000000   0.60583942
 51.00000000  44.00000000 172.00000000   0.79629630
 52.00000000  75.00000000 248.00000000   0.76780186
 53.00000000  45.00000000 149.00000000   0.76804124
 54.00000000  -3.00000000 181.00000000   1.01685393
 55.00000000  42.00000000 218.00000000   0.83846154
 56.00000000  10.00000000 211.00000000   0.95475113
 57.00000000  28.00000000 137.00000000   0.83030303
 58.00000000  80.00000000 269.00000000   0.77077364
 59.00000000  11.00000000 153.00000000   0.93292683
 60.00000000  50.00000000 212.00000000   0.80916031
 61.00000000  29.00000000 170.00000000   0.85427136
 62.00000000  47.00000000 198.00000000   0.80816327
 63.00000000  40.00000000 200.00000000   0.83333333
 64.00000000  14.00000000 258.00000000   0.94852941
 65.00000000  35.00000000 245.00000000   0.87500000
 66.00000000  38.00000000 174.00000000   0.82075472
 67.00000000  54.00000000 181.00000000   0.77021277
 68.00000000  38.00000000 194.00000000   0.83620690
 69.00000000  57.00000000 239.00000000   0.80743243
 70.00000000  41.00000000 202.00000000   0.83127572
 71.00000000  43.00000000 181.00000000   0.80803571
 72.00000000  53.00000000 154.00000000   0.74396135
 73.00000000  72.00000000 239.00000000   0.76848875
 74.00000000  52.00000000 250.00000000   0.82781457
 75.00000000  28.00000000 230.00000000   0.89147287
 76.00000000  46.00000000 198.00000000   0.81147541
 77.00000000  39.00000000 209.00000000   0.84274194
 78.00000000  44.00000000 214.00000000   0.82945736
 79.00000000  19.00000000 139.00000000   0.87974684
 80.00000000  68.00000000 202.00000000   0.74814815
 81.00000000 102.00000000 232.00000000   0.69461078
 82.00000000  17.00000000 135.00000000   0.88815789
 83.00000000  59.00000000 218.00000000   0.78700361
 84.00000000  16.00000000 147.00000000   0.90184049
 85.00000000  76.00000000 155.00000000   0.67099567
 86.00000000  64.00000000 169.00000000   0.72532189
 87.00000000  30.00000000 199.00000000   0.86899563
 88.00000000  84.00000000 162.00000000   0.65853659
 89.00000000  86.00000000 159.00000000   0.64897959
 90.00000000  44.00000000 227.00000000   0.83763838
 91.00000000   8.00000000 172.00000000   0.95555556
 92.00000000  71.00000000 156.00000000   0.68722467
 93.00000000  21.00000000 168.00000000   0.88888889
 94.00000000  26.00000000 164.00000000   0.86315789
 95.00000000  31.00000000 194.00000000   0.86222222
 96.00000000  50.00000000 170.00000000   0.77272727
 97.00000000  65.00000000 111.00000000   0.63068182
 98.00000000 125.00000000 163.00000000   0.56597222
 99.00000000  95.00000000 255.00000000   0.72857143
100.00000000  23.00000000 186.00000000   0.88995215
101.00000000  10.00000000 209.00000000   0.95433790
102.00000000 112.00000000 195.00000000   0.63517915
103.00000000  78.00000000 232.00000000   0.74838710
104.00000000  94.00000000 162.00000000   0.63281250
105.00000000 123.00000000 236.00000000   0.65738162
106.00000000  27.00000000 227.00000000   0.89370079
107.00000000  50.00000000 192.00000000   0.79338843
108.00000000  28.00000000 221.00000000   0.88755020
109.00000000 110.00000000 212.00000000   0.65838509
110.00000000  62.00000000 300.00000000   0.82872928
111.00000000  53.00000000 271.00000000   0.83641975
112.00000000  75.00000000 282.00000000   0.78991597
113.00000000 -11.00000000 233.00000000   1.04954955
114.00000000  41.00000000 192.00000000   0.82403433
115.00000000  43.00000000 253.00000000   0.85472973
116.00000000  63.00000000 199.00000000   0.75954198
117.00000000  70.00000000 264.00000000   0.79041916
118.00000000  38.00000000 184.00000000   0.82882883
119.00000000 110.00000000 177.00000000   0.61672474
120.00000000   4.00000000 174.00000000   0.97752809
121.00000000 157.00000000 234.00000000   0.59846547
122.00000000  74.00000000 214.00000000   0.74305556
123.00000000  52.00000000 182.00000000   0.77777778
124.00000000  18.00000000 262.00000000   0.93571429
125.00000000  22.00000000 160.00000000   0.87912088
126.00000000  73.00000000 203.00000000   0.73550725
127.00000000  52.00000000 150.00000000   0.74257426
128.00000000  70.00000000 189.00000000   0.72972973
129.00000000  15.00000000 203.00000000   0.93119266
130.00000000  60.00000000 269.00000000   0.81762918
131.00000000  30.00000000 224.00000000   0.88188976
132.00000000  65.00000000 306.00000000   0.82479784
133.00000000  63.00000000 226.00000000   0.78200692
134.00000000  69.00000000 205.00000000   0.74817518
135.00000000  72.00000000 152.00000000   0.67857143
136.00000000  56.00000000 212.00000000   0.79104478
137.00000000  94.00000000 206.00000000   0.68666667
138.00000000  83.00000000 177.00000000   0.68076923
139.00000000  84.00000000 162.00000000   0.65853659
140.00000000  66.00000000 159.00000000   0.70666667
141.00000000  75.00000000 248.00000000   0.76780186
142.00000000  66.00000000 257.00000000   0.79566563
143.00000000  26.00000000 259.00000000   0.90877193
144.00000000  24.00000000 235.00000000   0.90733591
145.00000000  52.00000000 222.00000000   0.81021898
146.00000000  66.00000000 150.00000000   0.69444444
147.00000000  11.00000000 236.00000000   0.95546559
148.00000000  13.00000000 188.00000000   0.93532338
149.00000000  18.00000000 123.00000000   0.87234043
150.00000000  71.00000000 232.00000000   0.76567657
151.00000000  79.00000000 143.00000000   0.64414414
152.00000000  61.00000000 164.00000000   0.72888889
153.00000000  81.00000000 234.00000000   0.74285714
154.00000000  19.00000000 172.00000000   0.90052356
155.00000000  34.00000000 185.00000000   0.84474886
156.00000000  67.00000000 175.00000000   0.72314050
157.00000000  10.00000000 199.00000000   0.95215311
158.00000000  85.00000000 206.00000000   0.70790378
159.00000000  94.00000000 167.00000000   0.63984674
160.00000000  52.00000000 163.00000000   0.75813953
161.00000000  51.00000000 154.00000000   0.75121951
162.00000000  59.00000000 276.00000000   0.82388060
163.00000000  77.00000000 176.00000000   0.69565217
164.00000000  37.00000000 191.00000000   0.83771930
165.00000000  39.00000000 175.00000000   0.81775701
166.00000000  60.00000000 168.00000000   0.73684211
167.00000000  62.00000000 163.00000000   0.72444444
168.00000000  45.00000000 150.00000000   0.76923077
169.00000000  92.00000000 211.00000000   0.69636964
170.00000000  54.00000000 151.00000000   0.73658537
171.00000000  38.00000000 263.00000000   0.87375415
172.00000000 123.00000000 180.00000000   0.59405941
173.00000000  33.00000000 190.00000000   0.85201794
174.00000000  42.00000000 234.00000000   0.84782609
175.00000000  28.00000000 171.00000000   0.85929648
176.00000000 103.00000000 165.00000000   0.61567164
177.00000000  56.00000000 222.00000000   0.79856115
178.00000000  31.00000000 167.00000000   0.84343434
179.00000000  62.00000000 221.00000000   0.78091873
180.00000000 104.00000000 238.00000000   0.69590643
181.00000000  46.00000000 195.00000000   0.80912863
182.00000000  24.00000000 148.00000000   0.86046512
183.00000000  53.00000000 166.00000000   0.75799087
184.00000000  15.00000000 230.00000000   0.93877551
185.00000000  85.00000000 214.00000000   0.71571906
186.00000000  15.00000000 156.00000000   0.91228070
187.00000000  26.00000000 183.00000000   0.87559809
188.00000000  39.00000000 235.00000000   0.85766423
189.00000000 102.00000000 163.00000000   0.61509434
190.00000000  55.00000000 173.00000000   0.75877193
191.00000000  16.00000000 187.00000000   0.92118227
192.00000000  26.00000000 187.00000000   0.87793427
193.00000000  69.00000000 211.00000000   0.75357143
194.00000000  99.00000000 218.00000000   0.68769716
195.00000000 109.00000000 191.00000000   0.63666667
196.00000000  65.00000000 199.00000000   0.75378788
197.00000000  43.00000000 180.00000000   0.80717489
198.00000000  76.00000000 194.00000000   0.71851852
199.00000000  63.00000000 199.00000000   0.75954198
200.00000000  24.00000000 183.00000000   0.88405797
201.00000000 101.00000000 166.00000000   0.62172285
202.00000000  66.00000000 148.00000000   0.69158879
203.00000000  24.00000000 262.00000000   0.91608392
204.00000000  99.00000000 217.00000000   0.68670886
205.00000000  45.00000000 175.00000000   0.79545455
206.00000000  50.00000000 151.00000000   0.75124378
207.00000000  87.00000000 237.00000000   0.73148148
208.00000000  15.00000000 156.00000000   0.91228070
209.00000000  71.00000000 180.00000000   0.71713147
210.00000000  94.00000000 171.00000000   0.64528302
211.00000000  35.00000000 167.00000000   0.82673267
212.00000000 105.00000000 197.00000000   0.65231788
213.00000000  71.00000000 182.00000000   0.71936759
214.00000000  34.00000000 161.00000000   0.82564103
215.00000000  10.00000000 159.00000000   0.94082840
216.00000000  79.00000000 189.00000000   0.70522388
217.00000000  66.00000000 166.00000000   0.71551724
218.00000000  60.00000000 163.00000000   0.73094170
219.00000000  68.00000000 160.00000000   0.70175439
220.00000000  57.00000000 198.00000000   0.77647059
221.00000000  17.00000000 152.00000000   0.89940828
222.00000000 114.00000000 206.00000000   0.64375000
223.00000000 133.00000000 181.00000000   0.57643312
224.00000000  47.00000000 129.00000000   0.73295455
225.00000000 119.00000000 246.00000000   0.67397260
226.00000000  47.00000000 198.00000000   0.80816327
227.00000000  58.00000000 207.00000000   0.78113208
228.00000000  99.00000000 158.00000000   0.61478599
229.00000000 110.00000000 154.00000000   0.58333333
230.00000000  57.00000000 171.00000000   0.75000000
231.00000000  67.00000000 291.00000000   0.81284916
232.00000000  47.00000000 240.00000000   0.83623693
233.00000000 -18.00000000 207.00000000   1.09523810
234.00000000   2.00000000 136.00000000   0.98550725
235.00000000  41.00000000 139.00000000   0.77222222
236.00000000  47.00000000 214.00000000   0.81992337
237.00000000  40.00000000 246.00000000   0.86013986
238.00000000  11.00000000 183.00000000   0.94329897
239.00000000  73.00000000 187.00000000   0.71923077
240.00000000  70.00000000 175.00000000   0.71428571
241.00000000  51.00000000 205.00000000   0.80078125
242.00000000 103.00000000 168.00000000   0.61992620
243.00000000  29.00000000 208.00000000   0.87763713
244.00000000  -3.00000000  88.00000000   1.03529412
245.00000000  57.00000000 134.00000000   0.70157068
246.00000000  -4.00000000 250.00000000   1.01626016
247.00000000  69.00000000 123.00000000   0.64062500
248.00000000  28.00000000 269.00000000   0.90572391
249.00000000  77.00000000 128.00000000   0.62439024
250.00000000  73.00000000 173.00000000   0.70325203
251.00000000 109.00000000 183.00000000   0.62671233
252.00000000  67.00000000 216.00000000   0.76325088
253.00000000 117.00000000 159.00000000   0.57608696
254.00000000  45.00000000 151.00000000   0.77040816
255.00000000 110.00000000 229.00000000   0.67551622
256.00000000  20.00000000 169.00000000   0.89417989
257.00000000 -17.00000000 174.00000000   1.10828025
258.00000000  15.00000000 202.00000000   0.93087558
259.00000000  60.00000000 167.00000000   0.73568282
260.00000000  43.00000000 185.00000000   0.81140351
261.00000000  73.00000000 230.00000000   0.75907591
262.00000000  43.00000000 218.00000000   0.83524904
263.00000000  41.00000000 222.00000000   0.84410646
264.00000000  39.00000000 174.00000000   0.81690141
265.00000000  87.00000000 205.00000000   0.70205479
266.00000000  23.00000000 172.00000000   0.88205128
267.00000000  30.00000000 142.00000000   0.82558140
268.00000000  58.00000000 182.00000000   0.75833333
269.00000000  90.00000000 228.00000000   0.71698113
270.00000000  72.00000000 148.00000000   0.67272727
271.00000000  -4.00000000 179.00000000   1.02285714
272.00000000  73.00000000 168.00000000   0.69709544
273.00000000  97.00000000 157.00000000   0.61811024
274.00000000 110.00000000 132.00000000   0.54545455
275.00000000  61.00000000 178.00000000   0.74476987
276.00000000  18.00000000 107.00000000   0.85600000
277.00000000 102.00000000 133.00000000   0.56595745
278.00000000  24.00000000 114.00000000   0.82608696
279.00000000  69.00000000 184.00000000   0.72727273
280.00000000  64.00000000 207.00000000   0.76383764
281.00000000  39.00000000 165.00000000   0.80882353
282.00000000  59.00000000 137.00000000   0.69897959
283.00000000  45.00000000 155.00000000   0.77500000
284.00000000  63.00000000 187.00000000   0.74800000
285.00000000  26.00000000 163.00000000   0.86243386
286.00000000  78.00000000 189.00000000   0.70786517
287.00000000  54.00000000 203.00000000   0.78988327
288.00000000  45.00000000 192.00000000   0.81012658
289.00000000  72.00000000 204.00000000   0.73913043
290.00000000  12.00000000 181.00000000   0.93782383
291.00000000 120.00000000 134.00000000   0.52755906
292.00000000  83.00000000 211.00000000   0.71768707
293.00000000   8.00000000 262.00000000   0.97037037
294.00000000  43.00000000 137.00000000   0.76111111
295.00000000  83.00000000 168.00000000   0.66932271
296.00000000  79.00000000 242.00000000   0.75389408
297.00000000  51.00000000  98.00000000   0.65771812
298.00000000  23.00000000 149.00000000   0.86627907
299.00000000  33.00000000 221.00000000   0.87007874
300.00000000   6.00000000 135.00000000   0.95744681
301.00000000  51.00000000 172.00000000   0.77130045
302.00000000  63.00000000 152.00000000   0.70697674
303.00000000  78.00000000 218.00000000   0.73648649
304.00000000  79.00000000 139.00000000   0.63761468
305.00000000  62.00000000 164.00000000   0.72566372
306.00000000  85.00000000 138.00000000   0.61883408
307.00000000  29.00000000 156.00000000   0.84324324
308.00000000 103.00000000 203.00000000   0.66339869
309.00000000  33.00000000 138.00000000   0.80701754
310.00000000  98.00000000 168.00000000   0.63157895
311.00000000  85.00000000 141.00000000   0.62389381
312.00000000  79.00000000 204.00000000   0.72084806
313.00000000  93.00000000 249.00000000   0.72807018
314.00000000  56.00000000 217.00000000   0.79487179
315.00000000  29.00000000 159.00000000   0.84574468
316.00000000  57.00000000 159.00000000   0.73611111
317.00000000  54.00000000 202.00000000   0.78906250
318.00000000 104.00000000 223.00000000   0.68195719
319.00000000  43.00000000 200.00000000   0.82304527
320.00000000  -4.00000000 161.00000000   1.02547771
321.00000000  71.00000000 205.00000000   0.74275362
322.00000000  76.00000000 175.00000000   0.69721116
323.00000000  40.00000000 153.00000000   0.79274611
324.00000000  80.00000000 201.00000000   0.71530249
325.00000000  59.00000000 135.00000000   0.69587629
326.00000000 114.00000000 194.00000000   0.62987013
327.00000000  60.00000000 172.00000000   0.74137931
328.00000000  41.00000000 146.00000000   0.78074866
329.00000000  84.00000000 105.00000000   0.55555556
330.00000000 107.00000000 160.00000000   0.59925094
331.00000000  51.00000000 123.00000000   0.70689655
332.00000000 130.00000000 157.00000000   0.54703833
333.00000000  71.00000000 210.00000000   0.74733096
334.00000000  48.00000000 165.00000000   0.77464789
335.00000000  62.00000000 205.00000000   0.76779026
336.00000000  88.00000000 215.00000000   0.70957096
337.00000000  50.00000000 189.00000000   0.79079498
338.00000000  99.00000000 162.00000000   0.62068966
339.00000000 106.00000000 123.00000000   0.53711790
340.00000000  64.00000000 223.00000000   0.77700348
341.00000000  84.00000000 204.00000000   0.70833333
342.00000000 129.00000000 207.00000000   0.61607143
343.00000000  48.00000000 169.00000000   0.77880184
344.00000000  60.00000000 125.00000000   0.67567568
345.00000000  92.00000000 191.00000000   0.67491166
346.00000000  55.00000000 182.00000000   0.76793249
347.00000000  68.00000000 286.00000000   0.80790960
348.00000000 125.00000000 171.00000000   0.57770270
349.00000000  66.00000000 140.00000000   0.67961165
350.00000000  64.00000000 232.00000000   0.78378378
351.00000000 115.00000000 220.00000000   0.65671642
352.00000000  53.00000000 148.00000000   0.73631841
353.00000000 148.00000000 212.00000000   0.58888889
354.00000000  82.00000000 242.00000000   0.74691358
355.00000000  58.00000000 176.00000000   0.75213675
356.00000000  89.00000000 118.00000000   0.57004831
357.00000000  55.00000000 286.00000000   0.83870968
358.00000000  88.00000000 205.00000000   0.69965870
359.00000000 110.00000000 203.00000000   0.64856230
360.00000000   0.00000000 168.00000000   1.00000000
361.00000000  83.00000000 209.00000000   0.71575342
362.00000000  82.00000000 216.00000000   0.72483221
363.00000000  58.00000000 160.00000000   0.73394495
364.00000000 181.00000000 215.00000000   0.54292929
365.00000000 126.00000000 165.00000000   0.56701031
366.00000000  22.00000000 200.00000000   0.90090090
367.00000000  85.00000000 182.00000000   0.68164794
368.00000000  58.00000000 153.00000000   0.72511848
369.00000000  73.00000000 187.00000000   0.71923077
370.00000000  35.00000000 174.00000000   0.83253589
371.00000000  95.00000000 207.00000000   0.68543046
372.00000000 137.00000000 167.00000000   0.54934211
373.00000000  53.00000000 177.00000000   0.76956522
374.00000000  86.00000000 137.00000000   0.61434978
375.00000000  65.00000000 198.00000000   0.75285171
376.00000000  28.00000000 148.00000000   0.84090909
377.00000000  71.00000000 189.00000000   0.72692308
378.00000000  42.00000000 157.00000000   0.78894472
379.00000000 114.00000000 174.00000000   0.60416667
380.00000000  78.00000000 159.00000000   0.67088608
381.00000000  58.00000000 192.00000000   0.76800000
382.00000000  51.00000000 193.00000000   0.79098361
383.00000000  64.00000000 183.00000000   0.74089069
384.00000000  -8.00000000 133.00000000   1.06400000
385.00000000  70.00000000 126.00000000   0.64285714
386.00000000  70.00000000 220.00000000   0.75862069
387.00000000  42.00000000 153.00000000   0.78461538
388.00000000  33.00000000 184.00000000   0.84792627
389.00000000  92.00000000 137.00000000   0.59825328
390.00000000  95.00000000 186.00000000   0.66192171
391.00000000  84.00000000 229.00000000   0.73162939
392.00000000 104.00000000 235.00000000   0.69321534
393.00000000  33.00000000 153.00000000   0.82258065
394.00000000  82.00000000 140.00000000   0.63063063
395.00000000 120.00000000 140.00000000   0.53846154
396.00000000  73.00000000 212.00000000   0.74385965
397.00000000  71.00000000 177.00000000   0.71370968
398.00000000  30.00000000 137.00000000   0.82035928
399.00000000   0.00000000 237.00000000   1.00000000
400.00000000  90.00000000 194.00000000   0.68309859
401.00000000  74.00000000 199.00000000   0.72893773
402.00000000  78.00000000 229.00000000   0.74592834
403.00000000  55.00000000 166.00000000   0.75113122
404.00000000 110.00000000 200.00000000   0.64516129
405.00000000  56.00000000 171.00000000   0.75330396
406.00000000  35.00000000 188.00000000   0.84304933
407.00000000  61.00000000 203.00000000   0.76893939
408.00000000  71.00000000 150.00000000   0.67873303
409.00000000 109.00000000 168.00000000   0.60649819
410.00000000  51.00000000 182.00000000   0.78111588
411.00000000  65.00000000 157.00000000   0.70720721
412.00000000  45.00000000 152.00000000   0.77157360
413.00000000  16.00000000 230.00000000   0.93495935
414.00000000  59.00000000 173.00000000   0.74568966
415.00000000  57.00000000 153.00000000   0.72857143
416.00000000  68.00000000 184.00000000   0.73015873
417.00000000  33.00000000 200.00000000   0.85836910
418.00000000  59.00000000 220.00000000   0.78853047
419.00000000  39.00000000 154.00000000   0.79792746
420.00000000  53.00000000 208.00000000   0.79693487
421.00000000  57.00000000 166.00000000   0.74439462
422.00000000  70.00000000 132.00000000   0.65346535
423.00000000  63.00000000 194.00000000   0.75486381
424.00000000  28.00000000 150.00000000   0.84269663
425.00000000  69.00000000 222.00000000   0.76288660
426.00000000  34.00000000 195.00000000   0.85152838
427.00000000  86.00000000 125.00000000   0.59241706
428.00000000 122.00000000 175.00000000   0.58922559
429.00000000  82.00000000 172.00000000   0.67716535
430.00000000  62.00000000 177.00000000   0.74058577
431.00000000   9.00000000 213.00000000   0.95945946
432.00000000   6.00000000 233.00000000   0.97489540
433.00000000  53.00000000 135.00000000   0.71808511
434.00000000  21.00000000 176.00000000   0.89340102
435.00000000  61.00000000 172.00000000   0.73819742
436.00000000  10.00000000 183.00000000   0.94818653
437.00000000  18.00000000 197.00000000   0.91627907
438.00000000  53.00000000 152.00000000   0.74146341
439.00000000  65.00000000 210.00000000   0.76363636
440.00000000  39.00000000 138.00000000   0.77966102
441.00000000 100.00000000 199.00000000   0.66555184
442.00000000  69.00000000 156.00000000   0.69333333
443.00000000  97.00000000 154.00000000   0.61354582
444.00000000  45.00000000 214.00000000   0.82625483
445.00000000  53.00000000 165.00000000   0.75688073
446.00000000  77.00000000 142.00000000   0.64840183
447.00000000  57.00000000 151.00000000   0.72596154
448.00000000  82.00000000 174.00000000   0.67968750
449.00000000  52.00000000 131.00000000   0.71584699
450.00000000  44.00000000 169.00000000   0.79342723
451.00000000  60.00000000 176.00000000   0.74576271
452.00000000  29.00000000 121.00000000   0.80666667
453.00000000 145.00000000 185.00000000   0.56060606
454.00000000  80.00000000 191.00000000   0.70479705
455.00000000  29.00000000 153.00000000   0.84065934
456.00000000  51.00000000 142.00000000   0.73575130
457.00000000   4.00000000 186.00000000   0.97894737
458.00000000  81.00000000 143.00000000   0.63839286
459.00000000 143.00000000 128.00000000   0.47232472
460.00000000  79.00000000 176.00000000   0.69019608
461.00000000  93.00000000 115.00000000   0.55288462
462.00000000  78.00000000 208.00000000   0.72727273
463.00000000 124.00000000 143.00000000   0.53558052
464.00000000  34.00000000 260.00000000   0.88435374
465.00000000  61.00000000 208.00000000   0.77323420
466.00000000  87.00000000 172.00000000   0.66409266
467.00000000 101.00000000 104.00000000   0.50731707
468.00000000 112.00000000  79.00000000   0.41361257
469.00000000  62.00000000 139.00000000   0.69154229
470.00000000  39.00000000 177.00000000   0.81944444
471.00000000 117.00000000 188.00000000   0.61639344
472.00000000 116.00000000  95.00000000   0.45023697
473.00000000  88.00000000 202.00000000   0.69655172
474.00000000  75.00000000 172.00000000   0.69635628
475.00000000  92.00000000 170.00000000   0.64885496
476.00000000  60.00000000 168.00000000   0.73684211
477.00000000 107.00000000 222.00000000   0.67477204
478.00000000  48.00000000 120.00000000   0.71428571
479.00000000 107.00000000 173.00000000   0.61785714
480.00000000  75.00000000 163.00000000   0.68487395
481.00000000 111.00000000 158.00000000   0.58736059
482.00000000  53.00000000 154.00000000   0.74396135
483.00000000  15.00000000 152.00000000   0.91017964
484.00000000  86.00000000 164.00000000   0.65600000
485.00000000  22.00000000 206.00000000   0.90350877
486.00000000  36.00000000 153.00000000   0.80952381
487.00000000  29.00000000 163.00000000   0.84895833
488.00000000  90.00000000 170.00000000   0.65384615
489.00000000  64.00000000 142.00000000   0.68932039
490.00000000  56.00000000 153.00000000   0.73205742
491.00000000  87.00000000 198.00000000   0.69473684
492.00000000  53.00000000 174.00000000   0.76651982
493.00000000  80.00000000 166.00000000   0.67479675
494.00000000  45.00000000 170.00000000   0.79069767
495.00000000  91.00000000 112.00000000   0.55172414
496.00000000  98.00000000 162.00000000   0.62307692
497.00000000  90.00000000 164.00000000   0.64566929
498.00000000  88.00000000 167.00000000   0.65490196
499.00000000 160.00000000 119.00000000   0.42652330
500.00000000  66.00000000 142.00000000   0.68269231
