# Supplementary material for: Ubiquitin transfer by a RING E3 ligase occurs from a closed E2~ubiquitin conformation
Source: Nat Commun. 2020 Jun 5;11:2846. doi: 10.1038/s41467-020-16666-y (PMC7275055; doi:10.1038/s41467-020-16666-y)
Supplement: Supplementary file 4 — Source Data [file 41467_2020_16666_MOESM4_ESM.zip › Source_Data/Figures/Figure_5/Figure_5a/ASCII_NoRNF4/16_357with_fret.dat]

 30.00000000  91.00000000 120.00000000   0.56872038
 31.00000000  97.00000000  73.00000000   0.42941176
 32.00000000  64.00000000  79.00000000   0.55244755
 33.00000000  57.00000000  97.00000000   0.62987013
 34.00000000 111.00000000  40.00000000   0.26490066
 35.00000000 140.00000000  75.00000000   0.34883721
 36.00000000 113.00000000  64.00000000   0.36158192
 37.00000000  45.00000000  80.00000000   0.64000000
 38.00000000 139.00000000 123.00000000   0.46946565
 39.00000000  96.00000000  48.00000000   0.33333333
 40.00000000 142.00000000  64.00000000   0.31067961
 41.00000000  96.00000000  54.00000000   0.36000000
 42.00000000 101.00000000  65.00000000   0.39156627
 43.00000000  80.00000000  61.00000000   0.43262411
 44.00000000  63.00000000  70.00000000   0.52631579
 45.00000000 125.00000000  78.00000000   0.38423645
 46.00000000 126.00000000  64.00000000   0.33684211
 47.00000000  92.00000000  93.00000000   0.50270270
 48.00000000  61.00000000 103.00000000   0.62804878
 49.00000000  92.00000000  49.00000000   0.34751773
 50.00000000  89.00000000  63.00000000   0.41447368
 51.00000000  85.00000000 102.00000000   0.54545455
 52.00000000  82.00000000  93.00000000   0.53142857
 53.00000000 109.00000000 105.00000000   0.49065421
 54.00000000  89.00000000  71.00000000   0.44375000
 55.00000000  79.00000000  95.00000000   0.54597701
 56.00000000  75.00000000  67.00000000   0.47183099
 57.00000000  73.00000000  69.00000000   0.48591549
 58.00000000  61.00000000  75.00000000   0.55147059
 59.00000000  78.00000000  85.00000000   0.52147239
 60.00000000 106.00000000  83.00000000   0.43915344
 61.00000000 128.00000000  85.00000000   0.39906103
 62.00000000 104.00000000  68.00000000   0.39534884
 63.00000000  91.00000000  56.00000000   0.38095238
 64.00000000 124.00000000  81.00000000   0.39512195
 65.00000000  90.00000000  56.00000000   0.38356164
 66.00000000 115.00000000  83.00000000   0.41919192
 67.00000000  88.00000000  88.00000000   0.50000000
 68.00000000 117.00000000  82.00000000   0.41206030
 69.00000000 135.00000000  58.00000000   0.30051813
 70.00000000 110.00000000  48.00000000   0.30379747
 71.00000000 204.00000000 157.00000000   0.43490305
 72.00000000 281.00000000 103.00000000   0.26822917
 73.00000000 176.00000000  67.00000000   0.27572016
 74.00000000 206.00000000 106.00000000   0.33974359
 75.00000000 208.00000000 117.00000000   0.36000000
 76.00000000 196.00000000  94.00000000   0.32413793
 77.00000000 129.00000000  70.00000000   0.35175879
 78.00000000  86.00000000  76.00000000   0.46913580
 79.00000000 106.00000000 113.00000000   0.51598174
 80.00000000 145.00000000  90.00000000   0.38297872
 81.00000000  97.00000000  86.00000000   0.46994536
 82.00000000  60.00000000  77.00000000   0.56204380
 83.00000000 109.00000000  55.00000000   0.33536585
 84.00000000  53.00000000  74.00000000   0.58267717
 85.00000000 116.00000000  61.00000000   0.34463277
 86.00000000 150.00000000  62.00000000   0.29245283
 87.00000000 114.00000000 103.00000000   0.47465438
 88.00000000 100.00000000  61.00000000   0.37888199
 89.00000000  89.00000000  89.00000000   0.50000000
 90.00000000 117.00000000  74.00000000   0.38743455
 91.00000000  83.00000000  75.00000000   0.47468354
 92.00000000  97.00000000 106.00000000   0.52216749
 93.00000000 106.00000000  92.00000000   0.46464646
 94.00000000 173.00000000 106.00000000   0.37992832
 95.00000000  85.00000000  65.00000000   0.43333333
 96.00000000 176.00000000  68.00000000   0.27868852
 97.00000000  41.00000000  74.00000000   0.64347826
 98.00000000 139.00000000 124.00000000   0.47148289
 99.00000000 114.00000000  69.00000000   0.37704918
100.00000000  79.00000000  56.00000000   0.41481481
101.00000000  98.00000000  40.00000000   0.28985507
102.00000000  71.00000000  89.00000000   0.55625000
103.00000000 124.00000000  69.00000000   0.35751295
104.00000000 132.00000000  51.00000000   0.27868852
105.00000000 101.00000000  49.00000000   0.32666667
106.00000000  75.00000000  67.00000000   0.47183099
107.00000000  68.00000000 102.00000000   0.60000000
108.00000000  55.00000000  41.00000000   0.42708333
109.00000000 102.00000000  73.00000000   0.41714286
110.00000000 160.00000000  59.00000000   0.26940639
111.00000000 151.00000000  53.00000000   0.25980392
112.00000000  90.00000000 100.00000000   0.52631579
113.00000000 146.00000000  79.00000000   0.35111111
114.00000000  97.00000000 116.00000000   0.54460094
115.00000000 136.00000000  64.00000000   0.32000000
116.00000000  79.00000000  96.00000000   0.54857143
117.00000000  72.00000000 103.00000000   0.58857143
118.00000000 113.00000000  88.00000000   0.43781095
119.00000000 108.00000000  53.00000000   0.32919255
120.00000000 108.00000000  50.00000000   0.31645570
121.00000000  74.00000000  76.00000000   0.50666667
122.00000000 148.00000000  88.00000000   0.37288136
123.00000000  71.00000000  50.00000000   0.41322314
124.00000000 133.00000000  81.00000000   0.37850467
125.00000000 110.00000000  71.00000000   0.39226519
126.00000000 133.00000000  59.00000000   0.30729167
127.00000000 133.00000000  61.00000000   0.31443299
128.00000000 146.00000000  89.00000000   0.37872340
129.00000000 161.00000000 111.00000000   0.40808824
130.00000000 187.00000000  98.00000000   0.34385965
131.00000000  73.00000000  57.00000000   0.43846154
132.00000000  86.00000000  74.00000000   0.46250000
133.00000000  73.00000000  45.00000000   0.38135593
134.00000000 161.00000000  88.00000000   0.35341365
135.00000000 152.00000000  76.00000000   0.33333333
136.00000000  62.00000000  74.00000000   0.54411765
137.00000000 105.00000000  55.00000000   0.34375000
138.00000000  98.00000000  78.00000000   0.44318182
139.00000000  93.00000000  73.00000000   0.43975904
140.00000000 127.00000000  55.00000000   0.30219780
141.00000000  94.00000000  85.00000000   0.47486034
142.00000000  93.00000000  59.00000000   0.38815789
143.00000000 109.00000000  67.00000000   0.38068182
144.00000000 116.00000000  59.00000000   0.33714286
145.00000000 109.00000000  76.00000000   0.41081081
146.00000000 104.00000000  61.00000000   0.36969697
147.00000000 141.00000000  82.00000000   0.36771300
148.00000000  83.00000000  47.00000000   0.36153846
149.00000000 129.00000000  46.00000000   0.26285714
150.00000000 108.00000000  81.00000000   0.42857143
151.00000000 144.00000000  59.00000000   0.29064039
152.00000000  51.00000000  64.00000000   0.55652174
153.00000000 122.00000000  76.00000000   0.38383838
154.00000000 130.00000000 143.00000000   0.52380952
155.00000000 163.00000000  65.00000000   0.28508772
156.00000000  76.00000000  67.00000000   0.46853147
157.00000000 122.00000000  57.00000000   0.31843575
158.00000000 117.00000000  56.00000000   0.32369942
159.00000000 106.00000000  57.00000000   0.34969325
160.00000000  95.00000000  49.00000000   0.34027778
161.00000000 110.00000000  66.00000000   0.37500000
162.00000000  56.00000000  47.00000000   0.45631068
163.00000000  99.00000000  57.00000000   0.36538462
164.00000000  68.00000000  54.00000000   0.44262295
165.00000000  86.00000000  53.00000000   0.38129496
166.00000000 109.00000000 103.00000000   0.48584906
167.00000000 141.00000000  83.00000000   0.37053571
168.00000000  60.00000000  83.00000000   0.58041958
169.00000000 145.00000000  49.00000000   0.25257732
170.00000000 150.00000000  64.00000000   0.29906542
171.00000000  99.00000000  69.00000000   0.41071429
172.00000000  73.00000000 109.00000000   0.59890110
173.00000000  99.00000000  89.00000000   0.47340426
174.00000000  83.00000000  56.00000000   0.40287770
175.00000000 135.00000000 102.00000000   0.43037975
176.00000000  64.00000000  90.00000000   0.58441558
177.00000000 125.00000000  84.00000000   0.40191388
178.00000000  90.00000000  43.00000000   0.32330827
179.00000000 107.00000000  83.00000000   0.43684211
180.00000000 147.00000000  78.00000000   0.34666667
181.00000000  75.00000000  85.00000000   0.53125000
182.00000000  91.00000000  59.00000000   0.39333333
183.00000000  42.00000000 104.00000000   0.71232877
184.00000000 158.00000000  73.00000000   0.31601732
185.00000000 102.00000000  58.00000000   0.36250000
186.00000000  96.00000000  62.00000000   0.39240506
187.00000000  48.00000000  38.00000000   0.44186047
188.00000000  98.00000000  77.00000000   0.44000000
189.00000000  87.00000000  60.00000000   0.40816327
190.00000000  53.00000000  27.00000000   0.33750000
191.00000000 125.00000000  74.00000000   0.37185930
192.00000000  86.00000000  58.00000000   0.40277778
193.00000000 115.00000000  42.00000000   0.26751592
194.00000000  79.00000000  70.00000000   0.46979866
195.00000000 119.00000000  56.00000000   0.32000000
196.00000000 100.00000000  62.00000000   0.38271605
197.00000000 131.00000000  55.00000000   0.29569892
198.00000000  95.00000000  75.00000000   0.44117647
199.00000000  97.00000000  55.00000000   0.36184211
200.00000000 113.00000000  76.00000000   0.40211640
201.00000000 114.00000000  65.00000000   0.36312849
202.00000000  82.00000000  92.00000000   0.52873563
203.00000000 112.00000000  42.00000000   0.27272727
204.00000000 142.00000000  53.00000000   0.27179487
205.00000000  63.00000000  77.00000000   0.55000000
206.00000000 100.00000000 106.00000000   0.51456311
207.00000000  36.00000000  89.00000000   0.71200000
208.00000000 161.00000000  77.00000000   0.32352941
209.00000000 109.00000000  63.00000000   0.36627907
210.00000000  58.00000000  77.00000000   0.57037037
211.00000000 121.00000000  25.00000000   0.17123288
212.00000000  93.00000000  76.00000000   0.44970414
213.00000000 135.00000000  51.00000000   0.27419355
214.00000000 186.00000000  57.00000000   0.23456790
215.00000000 268.00000000  45.00000000   0.14376997
216.00000000 208.00000000  40.00000000   0.16129032
217.00000000 345.00000000  22.00000000   0.05994550
218.00000000 300.00000000  26.00000000   0.07975460
219.00000000 268.00000000  38.00000000   0.12418301
220.00000000 287.00000000  39.00000000   0.11963190
221.00000000 364.00000000  12.00000000   0.03191489
222.00000000 302.00000000  63.00000000   0.17260274
223.00000000 301.00000000  27.00000000   0.08231707
224.00000000 305.00000000  35.00000000   0.10294118
225.00000000 366.00000000  38.00000000   0.09405941
226.00000000 296.00000000  65.00000000   0.18005540
227.00000000 219.00000000  46.00000000   0.17358491
228.00000000 318.00000000  36.00000000   0.10169492
229.00000000 243.00000000  40.00000000   0.14134276
230.00000000 299.00000000  55.00000000   0.15536723
231.00000000 240.00000000  65.00000000   0.21311475
232.00000000 297.00000000  61.00000000   0.17039106
233.00000000 335.00000000  60.00000000   0.15189873
234.00000000 282.00000000  23.00000000   0.07540984
235.00000000 301.00000000  43.00000000   0.12500000
236.00000000 354.00000000  28.00000000   0.07329843
237.00000000 233.00000000  10.00000000   0.04115226
238.00000000 385.00000000  32.00000000   0.07673861
239.00000000 218.00000000   3.00000000   0.01357466
240.00000000 309.00000000  25.00000000   0.07485030
241.00000000 259.00000000  39.00000000   0.13087248
242.00000000 255.00000000  20.00000000   0.07272727
243.00000000 294.00000000 106.00000000   0.26500000
244.00000000 324.00000000  36.00000000   0.10000000
245.00000000 223.00000000  26.00000000   0.10441767
246.00000000 253.00000000  22.00000000   0.08000000
247.00000000 300.00000000  29.00000000   0.08814590
248.00000000 260.00000000  55.00000000   0.17460317
249.00000000 286.00000000   0.00000000   0.00000000
250.00000000 261.00000000  45.00000000   0.14705882
251.00000000 182.00000000  50.00000000   0.21551724
252.00000000 408.00000000  54.00000000   0.11688312
253.00000000 344.00000000  31.00000000   0.08266667
254.00000000 314.00000000  53.00000000   0.14441417
255.00000000 305.00000000  51.00000000   0.14325843
256.00000000 272.00000000  23.00000000   0.07796610
257.00000000 260.00000000  34.00000000   0.11564626
258.00000000 301.00000000  68.00000000   0.18428184
259.00000000 301.00000000  14.00000000   0.04444444
260.00000000 403.00000000  24.00000000   0.05620609
261.00000000 208.00000000  67.00000000   0.24363636
262.00000000 280.00000000  27.00000000   0.08794788
263.00000000 230.00000000  51.00000000   0.18149466
264.00000000 248.00000000  28.00000000   0.10144928
265.00000000 293.00000000  34.00000000   0.10397554
266.00000000 290.00000000  34.00000000   0.10493827
267.00000000 331.00000000  35.00000000   0.09562842
268.00000000 264.00000000  64.00000000   0.19512195
269.00000000 347.00000000  50.00000000   0.12594458
270.00000000 265.00000000   0.00000000   0.00000000
271.00000000 240.00000000  13.00000000   0.05138340
272.00000000 332.00000000  42.00000000   0.11229947
273.00000000 331.00000000  17.00000000   0.04885057
274.00000000 291.00000000  63.00000000   0.17796610
275.00000000 320.00000000  42.00000000   0.11602210
276.00000000 338.00000000  -3.00000000  -0.00895522
277.00000000 254.00000000  25.00000000   0.08960573
278.00000000 292.00000000  24.00000000   0.07594937
279.00000000 168.00000000  21.00000000   0.11111111
280.00000000 218.00000000  42.00000000   0.16153846
281.00000000 377.00000000  53.00000000   0.12325581
282.00000000 194.00000000  26.00000000   0.11818182
283.00000000 289.00000000   5.00000000   0.01700680
284.00000000 384.00000000  28.00000000   0.06796117
285.00000000 306.00000000  30.00000000   0.08928571
286.00000000 269.00000000  48.00000000   0.15141956
287.00000000 330.00000000  25.00000000   0.07042254
288.00000000 267.00000000  39.00000000   0.12745098
289.00000000 243.00000000  26.00000000   0.09665428
290.00000000 288.00000000  21.00000000   0.06796117
291.00000000 363.00000000  45.00000000   0.11029412
292.00000000 260.00000000  33.00000000   0.11262799
293.00000000 257.00000000  42.00000000   0.14046823
294.00000000 334.00000000  59.00000000   0.15012723
295.00000000 229.00000000  28.00000000   0.10894942
296.00000000 239.00000000  57.00000000   0.19256757
297.00000000 283.00000000  39.00000000   0.12111801
298.00000000 237.00000000  41.00000000   0.14748201
299.00000000 299.00000000  35.00000000   0.10479042
300.00000000 253.00000000  18.00000000   0.06642066
301.00000000 300.00000000  17.00000000   0.05362776
302.00000000 304.00000000  13.00000000   0.04100946
303.00000000 309.00000000  37.00000000   0.10693642
304.00000000 178.00000000  30.00000000   0.14423077
305.00000000 290.00000000  21.00000000   0.06752412
306.00000000 374.00000000  32.00000000   0.07881773
307.00000000 306.00000000  31.00000000   0.09198813
308.00000000 304.00000000   4.00000000   0.01298701
309.00000000 311.00000000  23.00000000   0.06886228
310.00000000 271.00000000  36.00000000   0.11726384
311.00000000 286.00000000  39.00000000   0.12000000
312.00000000 278.00000000  46.00000000   0.14197531
313.00000000 268.00000000  42.00000000   0.13548387
314.00000000 259.00000000  35.00000000   0.11904762
315.00000000 253.00000000  31.00000000   0.10915493
316.00000000 313.00000000  27.00000000   0.07941176
317.00000000 294.00000000  16.00000000   0.05161290
318.00000000 306.00000000  39.00000000   0.11304348
319.00000000 304.00000000  35.00000000   0.10324484
320.00000000 253.00000000  19.00000000   0.06985294
321.00000000 301.00000000  38.00000000   0.11209440
322.00000000 262.00000000  28.00000000   0.09655172
323.00000000 260.00000000   6.00000000   0.02255639
324.00000000 283.00000000  41.00000000   0.12654321
325.00000000 282.00000000  67.00000000   0.19197708
326.00000000 329.00000000  29.00000000   0.08100559
327.00000000 211.00000000  38.00000000   0.15261044
328.00000000 290.00000000   6.00000000   0.02027027
329.00000000 236.00000000  40.00000000   0.14492754
330.00000000 250.00000000  29.00000000   0.10394265
331.00000000 287.00000000  15.00000000   0.04966887
332.00000000 316.00000000  20.00000000   0.05952381
333.00000000 292.00000000  25.00000000   0.07886435
334.00000000 293.00000000  56.00000000   0.16045845
335.00000000 228.00000000  40.00000000   0.14925373
336.00000000 306.00000000  26.00000000   0.07831325
337.00000000 236.00000000  37.00000000   0.13553114
338.00000000 313.00000000  15.00000000   0.04573171
339.00000000 294.00000000  34.00000000   0.10365854
340.00000000 254.00000000  43.00000000   0.14478114
341.00000000 241.00000000   2.00000000   0.00823045
342.00000000 313.00000000  47.00000000   0.13055556
343.00000000 277.00000000  55.00000000   0.16566265
344.00000000 262.00000000  14.00000000   0.05072464
345.00000000 256.00000000  28.00000000   0.09859155
346.00000000 231.00000000  44.00000000   0.16000000
347.00000000 218.00000000  25.00000000   0.10288066
348.00000000 261.00000000   2.00000000   0.00760456
349.00000000 305.00000000  42.00000000   0.12103746
350.00000000 336.00000000  28.00000000   0.07692308
351.00000000 247.00000000  55.00000000   0.18211921
352.00000000 262.00000000  51.00000000   0.16293930
353.00000000 277.00000000  34.00000000   0.10932476
354.00000000 307.00000000  43.00000000   0.12285714
355.00000000 355.00000000  20.00000000   0.05333333
356.00000000 267.00000000  22.00000000   0.07612457
357.00000000 298.00000000  28.00000000   0.08588957
358.00000000 252.00000000  16.00000000   0.05970149
359.00000000 302.00000000  58.00000000   0.16111111
360.00000000 264.00000000  35.00000000   0.11705686
361.00000000 338.00000000  38.00000000   0.10106383
362.00000000 269.00000000  81.00000000   0.23142857
363.00000000 324.00000000  52.00000000   0.13829787
364.00000000 302.00000000  22.00000000   0.06790123
365.00000000 341.00000000  20.00000000   0.05540166
366.00000000 380.00000000  26.00000000   0.06403941
367.00000000 357.00000000   5.00000000   0.01381215
368.00000000 258.00000000  35.00000000   0.11945392
369.00000000 315.00000000  57.00000000   0.15322581
370.00000000 247.00000000  43.00000000   0.14827586
371.00000000 337.00000000  63.00000000   0.15750000
372.00000000 276.00000000  23.00000000   0.07692308
373.00000000 311.00000000   9.00000000   0.02812500
374.00000000 267.00000000  23.00000000   0.07931034
375.00000000 250.00000000  31.00000000   0.11032028
376.00000000 249.00000000  22.00000000   0.08118081
377.00000000 302.00000000  38.00000000   0.11176471
378.00000000 303.00000000  39.00000000   0.11403509
379.00000000 229.00000000  59.00000000   0.20486111
380.00000000 267.00000000  39.00000000   0.12745098
381.00000000 273.00000000  20.00000000   0.06825939
382.00000000 329.00000000   1.00000000   0.00303030
383.00000000 280.00000000  44.00000000   0.13580247
384.00000000 307.00000000  35.00000000   0.10233918
385.00000000 265.00000000  93.00000000   0.25977654
386.00000000 275.00000000   5.00000000   0.01785714
387.00000000 256.00000000  18.00000000   0.06569343
388.00000000 323.00000000  37.00000000   0.10277778
389.00000000 349.00000000  46.00000000   0.11645570
390.00000000 323.00000000  33.00000000   0.09269663
391.00000000 383.00000000  27.00000000   0.06585366
392.00000000 402.00000000  35.00000000   0.08009153
393.00000000 284.00000000  29.00000000   0.09265176
394.00000000 338.00000000   8.00000000   0.02312139
395.00000000 290.00000000  22.00000000   0.07051282
396.00000000 277.00000000  53.00000000   0.16060606
397.00000000 318.00000000  13.00000000   0.03927492
398.00000000 256.00000000  24.00000000   0.08571429
399.00000000 304.00000000  71.00000000   0.18933333
400.00000000 287.00000000  50.00000000   0.14836795
401.00000000 315.00000000  55.00000000   0.14864865
402.00000000 257.00000000   8.00000000   0.03018868
403.00000000 326.00000000  -3.00000000  -0.00928793
404.00000000 338.00000000  40.00000000   0.10582011
405.00000000 308.00000000  -2.00000000  -0.00653595
406.00000000 308.00000000  13.00000000   0.04049844
407.00000000 212.00000000  26.00000000   0.10924370
408.00000000 211.00000000  38.00000000   0.15261044
409.00000000 233.00000000  30.00000000   0.11406844
410.00000000 332.00000000  42.00000000   0.11229947
411.00000000 223.00000000  42.00000000   0.15849057
412.00000000 254.00000000  38.00000000   0.13013699
413.00000000 237.00000000   4.00000000   0.01659751
414.00000000 225.00000000   7.00000000   0.03017241
415.00000000 193.00000000   2.00000000   0.01025641
416.00000000 355.00000000  31.00000000   0.08031088
417.00000000 337.00000000  27.00000000   0.07417582
418.00000000 331.00000000  16.00000000   0.04610951
419.00000000 241.00000000  24.00000000   0.09056604
420.00000000 279.00000000  41.00000000   0.12812500
421.00000000 186.00000000  16.00000000   0.07920792
422.00000000 296.00000000  18.00000000   0.05732484
423.00000000 261.00000000  47.00000000   0.15259740
424.00000000 278.00000000  33.00000000   0.10610932
425.00000000 314.00000000  24.00000000   0.07100592
426.00000000 298.00000000  16.00000000   0.05095541
427.00000000 251.00000000  24.00000000   0.08727273
428.00000000 354.00000000  11.00000000   0.03013699
429.00000000 314.00000000  37.00000000   0.10541311
430.00000000 303.00000000  11.00000000   0.03503185
431.00000000 244.00000000  36.00000000   0.12857143
432.00000000 320.00000000  35.00000000   0.09859155
433.00000000 193.00000000  17.00000000   0.08095238
434.00000000 304.00000000  42.00000000   0.12138728
435.00000000 264.00000000   5.00000000   0.01858736
436.00000000 267.00000000  38.00000000   0.12459016
437.00000000 302.00000000   0.00000000   0.00000000
438.00000000 214.00000000  14.00000000   0.06140351
439.00000000 315.00000000  31.00000000   0.08959538
440.00000000 267.00000000  23.00000000   0.07931034
441.00000000 274.00000000  47.00000000   0.14641745
442.00000000 284.00000000  36.00000000   0.11250000
443.00000000 354.00000000  19.00000000   0.05093834
444.00000000 316.00000000  51.00000000   0.13896458
445.00000000 297.00000000  21.00000000   0.06603774
446.00000000 289.00000000  36.00000000   0.11076923
447.00000000 258.00000000  22.00000000   0.07857143
448.00000000 277.00000000  -1.00000000  -0.00362319
449.00000000 283.00000000   4.00000000   0.01393728
450.00000000 289.00000000  40.00000000   0.12158055
451.00000000 257.00000000  27.00000000   0.09507042
452.00000000 248.00000000  36.00000000   0.12676056
453.00000000 270.00000000  16.00000000   0.05594406
454.00000000 329.00000000  57.00000000   0.14766839
455.00000000 307.00000000   2.00000000   0.00647249
456.00000000 372.00000000  24.00000000   0.06060606
457.00000000 267.00000000  28.00000000   0.09491525
458.00000000 227.00000000  32.00000000   0.12355212
459.00000000 373.00000000   9.00000000   0.02356021
460.00000000 305.00000000   8.00000000   0.02555911
461.00000000 279.00000000  35.00000000   0.11146497
462.00000000 284.00000000  18.00000000   0.05960265
463.00000000 336.00000000  22.00000000   0.06145251
464.00000000 309.00000000  13.00000000   0.04037267
465.00000000 274.00000000  29.00000000   0.09570957
466.00000000 206.00000000  40.00000000   0.16260163
467.00000000 312.00000000  -2.00000000  -0.00645161
468.00000000 288.00000000  45.00000000   0.13513514
469.00000000 276.00000000   9.00000000   0.03157895
470.00000000 267.00000000   9.00000000   0.03260870
471.00000000 291.00000000  24.00000000   0.07619048
472.00000000 275.00000000   4.00000000   0.01433692
473.00000000 232.00000000  29.00000000   0.11111111
474.00000000 323.00000000  15.00000000   0.04437870
475.00000000 308.00000000  37.00000000   0.10724638
476.00000000 254.00000000  23.00000000   0.08303249
477.00000000 310.00000000  55.00000000   0.15068493
478.00000000 366.00000000  31.00000000   0.07808564
479.00000000 294.00000000  49.00000000   0.14285714
480.00000000 334.00000000   3.00000000   0.00890208
481.00000000 267.00000000  37.00000000   0.12171053
482.00000000 296.00000000  43.00000000   0.12684366
483.00000000 308.00000000  38.00000000   0.10982659
484.00000000 310.00000000  35.00000000   0.10144928
485.00000000 293.00000000  21.00000000   0.06687898
486.00000000 294.00000000  14.00000000   0.04545455
487.00000000 309.00000000   6.00000000   0.01904762
488.00000000 261.00000000  40.00000000   0.13289037
489.00000000 301.00000000  10.00000000   0.03215434
490.00000000 383.00000000  46.00000000   0.10722611
491.00000000 379.00000000  26.00000000   0.06419753
492.00000000 268.00000000  11.00000000   0.03942652
493.00000000 245.00000000  43.00000000   0.14930556
494.00000000 260.00000000  26.00000000   0.09090909
495.00000000 247.00000000  31.00000000   0.11151079
496.00000000 303.00000000  23.00000000   0.07055215
497.00000000 225.00000000  16.00000000   0.06639004
498.00000000 383.00000000  50.00000000   0.11547344
499.00000000 265.00000000   9.00000000   0.03284672
500.00000000 276.00000000   8.00000000   0.02816901
