# Supplementary material for: Ubiquitin transfer by a RING E3 ligase occurs from a closed E2~ubiquitin conformation
Source: Nat Commun. 2020 Jun 5;11:2846. doi: 10.1038/s41467-020-16666-y (PMC7275055; doi:10.1038/s41467-020-16666-y)
Supplement: Supplementary file 4 — Source Data [file 41467_2020_16666_MOESM4_ESM.zip › Source_Data/Figures/Figure_5/Figure_5a/ASCII_NoRNF4/16_35with_fret.dat]

 30.00000000  83.00000000 240.00000000   0.74303406
 31.00000000  71.00000000 146.00000000   0.67281106
 32.00000000 102.00000000 258.00000000   0.71666667
 33.00000000 117.00000000 264.00000000   0.69291339
 34.00000000  27.00000000 260.00000000   0.90592334
 35.00000000 115.00000000 236.00000000   0.67236467
 36.00000000  77.00000000 218.00000000   0.73898305
 37.00000000  72.00000000 264.00000000   0.78571429
 38.00000000  92.00000000 239.00000000   0.72205438
 39.00000000  70.00000000 200.00000000   0.74074074
 40.00000000 119.00000000 281.00000000   0.70250000
 41.00000000  34.00000000 265.00000000   0.88628763
 42.00000000  78.00000000 250.00000000   0.76219512
 43.00000000  95.00000000 198.00000000   0.67576792
 44.00000000  92.00000000 217.00000000   0.70226537
 45.00000000 110.00000000 212.00000000   0.65838509
 46.00000000  68.00000000 236.00000000   0.77631579
 47.00000000  66.00000000 216.00000000   0.76595745
 48.00000000  87.00000000 231.00000000   0.72641509
 49.00000000  76.00000000 209.00000000   0.73333333
 50.00000000 157.00000000 215.00000000   0.57795699
 51.00000000  95.00000000 174.00000000   0.64684015
 52.00000000  98.00000000 184.00000000   0.65248227
 53.00000000  30.00000000 183.00000000   0.85915493
 54.00000000  -8.00000000 158.00000000   1.05333333
 55.00000000 103.00000000 216.00000000   0.67711599
 56.00000000  40.00000000 279.00000000   0.87460815
 57.00000000  43.00000000 210.00000000   0.83003953
 58.00000000  67.00000000 214.00000000   0.76156584
 59.00000000  78.00000000 253.00000000   0.76435045
 60.00000000  41.00000000 221.00000000   0.84351145
 61.00000000  52.00000000 264.00000000   0.83544304
 62.00000000  35.00000000 212.00000000   0.85829960
 63.00000000  66.00000000 211.00000000   0.76173285
 64.00000000  98.00000000 147.00000000   0.60000000
 65.00000000  38.00000000 231.00000000   0.85873606
 66.00000000  73.00000000 178.00000000   0.70916335
 67.00000000  93.00000000 244.00000000   0.72403561
 68.00000000  74.00000000 164.00000000   0.68907563
 69.00000000  28.00000000 158.00000000   0.84946237
 70.00000000  52.00000000 236.00000000   0.81944444
 71.00000000  97.00000000 180.00000000   0.64981949
 72.00000000  56.00000000 211.00000000   0.79026217
 73.00000000  54.00000000 312.00000000   0.85245902
 74.00000000  20.00000000 241.00000000   0.92337165
 75.00000000  68.00000000 210.00000000   0.75539568
 76.00000000 108.00000000 251.00000000   0.69916435
 77.00000000  80.00000000 250.00000000   0.75757576
 78.00000000  53.00000000 187.00000000   0.77916667
 79.00000000  62.00000000 226.00000000   0.78472222
 80.00000000  68.00000000 241.00000000   0.77993528
 81.00000000 115.00000000 241.00000000   0.67696629
 82.00000000  57.00000000 244.00000000   0.81063123
 83.00000000  93.00000000 198.00000000   0.68041237
 84.00000000  93.00000000 304.00000000   0.76574307
 85.00000000  96.00000000 261.00000000   0.73109244
 86.00000000  94.00000000 226.00000000   0.70625000
 87.00000000  57.00000000 185.00000000   0.76446281
 88.00000000  73.00000000 168.00000000   0.69709544
 89.00000000  66.00000000 167.00000000   0.71673820
 90.00000000  65.00000000 225.00000000   0.77586207
 91.00000000  60.00000000 217.00000000   0.78339350
 92.00000000  48.00000000 220.00000000   0.82089552
 93.00000000  56.00000000 219.00000000   0.79636364
 94.00000000  53.00000000 212.00000000   0.80000000
 95.00000000  48.00000000 210.00000000   0.81395349
 96.00000000  53.00000000 285.00000000   0.84319527
 97.00000000  62.00000000 245.00000000   0.79804560
 98.00000000  87.00000000 222.00000000   0.71844660
 99.00000000  49.00000000 269.00000000   0.84591195
100.00000000  31.00000000 266.00000000   0.89562290
101.00000000  87.00000000 231.00000000   0.72641509
102.00000000  61.00000000 213.00000000   0.77737226
103.00000000  83.00000000 210.00000000   0.71672355
104.00000000  32.00000000 322.00000000   0.90960452
105.00000000  49.00000000 237.00000000   0.82867133
106.00000000  98.00000000 214.00000000   0.68589744
107.00000000 141.00000000 221.00000000   0.61049724
108.00000000  70.00000000 194.00000000   0.73484848
109.00000000 104.00000000 217.00000000   0.67601246
110.00000000  84.00000000 159.00000000   0.65432099
111.00000000  92.00000000 267.00000000   0.74373259
112.00000000  61.00000000 258.00000000   0.80877743
113.00000000  73.00000000 232.00000000   0.76065574
114.00000000 100.00000000 169.00000000   0.62825279
115.00000000  39.00000000 304.00000000   0.88629738
116.00000000  20.00000000 198.00000000   0.90825688
117.00000000  36.00000000 226.00000000   0.86259542
118.00000000 103.00000000 191.00000000   0.64965986
119.00000000  55.00000000 241.00000000   0.81418919
120.00000000  77.00000000 182.00000000   0.70270270
121.00000000  98.00000000 219.00000000   0.69085174
122.00000000  38.00000000 166.00000000   0.81372549
123.00000000 116.00000000 176.00000000   0.60273973
124.00000000  74.00000000 251.00000000   0.77230769
125.00000000  89.00000000 183.00000000   0.67279412
126.00000000  94.00000000 254.00000000   0.72988506
127.00000000  55.00000000 196.00000000   0.78087649
128.00000000  67.00000000 167.00000000   0.71367521
129.00000000  42.00000000 189.00000000   0.81818182
130.00000000  52.00000000 216.00000000   0.80597015
131.00000000 126.00000000 285.00000000   0.69343066
132.00000000 110.00000000 207.00000000   0.65299685
133.00000000  78.00000000 208.00000000   0.72727273
134.00000000  98.00000000 251.00000000   0.71919771
135.00000000  85.00000000 276.00000000   0.76454294
136.00000000  70.00000000 277.00000000   0.79827089
137.00000000  58.00000000 270.00000000   0.82317073
138.00000000  63.00000000 197.00000000   0.75769231
139.00000000  31.00000000 149.00000000   0.82777778
140.00000000  36.00000000 259.00000000   0.87796610
141.00000000  34.00000000 202.00000000   0.85593220
142.00000000  69.00000000 264.00000000   0.79279279
143.00000000 105.00000000 248.00000000   0.70254958
144.00000000 118.00000000 219.00000000   0.64985163
145.00000000 106.00000000 280.00000000   0.72538860
146.00000000  73.00000000 185.00000000   0.71705426
147.00000000 137.00000000 259.00000000   0.65404040
148.00000000  71.00000000 191.00000000   0.72900763
149.00000000  90.00000000 191.00000000   0.67971530
150.00000000  79.00000000 206.00000000   0.72280702
151.00000000 103.00000000 229.00000000   0.68975904
152.00000000  51.00000000 241.00000000   0.82534247
153.00000000  58.00000000 280.00000000   0.82840237
154.00000000  80.00000000 163.00000000   0.67078189
155.00000000  80.00000000 230.00000000   0.74193548
156.00000000  43.00000000 233.00000000   0.84420290
157.00000000 103.00000000 169.00000000   0.62132353
158.00000000  82.00000000 183.00000000   0.69056604
159.00000000  40.00000000 219.00000000   0.84555985
160.00000000  81.00000000 163.00000000   0.66803279
161.00000000 107.00000000 182.00000000   0.62975779
162.00000000  59.00000000 196.00000000   0.76862745
163.00000000  66.00000000 221.00000000   0.77003484
164.00000000 112.00000000 176.00000000   0.61111111
165.00000000  63.00000000 217.00000000   0.77500000
166.00000000 128.00000000 199.00000000   0.60856269
167.00000000 146.00000000 254.00000000   0.63500000
168.00000000  54.00000000 182.00000000   0.77118644
169.00000000 100.00000000 257.00000000   0.71988796
170.00000000  78.00000000 323.00000000   0.80548628
171.00000000  62.00000000 257.00000000   0.80564263
172.00000000  73.00000000 198.00000000   0.73062731
173.00000000  97.00000000 211.00000000   0.68506494
174.00000000  82.00000000 203.00000000   0.71228070
175.00000000  67.00000000 241.00000000   0.78246753
176.00000000  81.00000000 233.00000000   0.74203822
177.00000000  99.00000000 219.00000000   0.68867925
178.00000000  43.00000000 103.00000000   0.70547945
179.00000000  59.00000000 244.00000000   0.80528053
180.00000000  66.00000000 240.00000000   0.78431373
181.00000000  23.00000000 197.00000000   0.89545455
182.00000000  75.00000000 214.00000000   0.74048443
183.00000000 114.00000000 208.00000000   0.64596273
184.00000000  92.00000000 233.00000000   0.71692308
185.00000000  84.00000000 213.00000000   0.71717172
186.00000000  86.00000000 229.00000000   0.72698413
187.00000000 142.00000000 231.00000000   0.61930295
188.00000000  58.00000000 169.00000000   0.74449339
189.00000000 112.00000000 215.00000000   0.65749235
190.00000000 149.00000000 211.00000000   0.58611111
191.00000000  61.00000000 179.00000000   0.74583333
192.00000000  65.00000000 176.00000000   0.73029046
193.00000000  76.00000000 206.00000000   0.73049645
194.00000000  73.00000000 167.00000000   0.69583333
195.00000000  74.00000000 173.00000000   0.70040486
196.00000000  65.00000000 214.00000000   0.76702509
197.00000000  61.00000000 223.00000000   0.78521127
198.00000000  41.00000000 147.00000000   0.78191489
199.00000000  62.00000000 123.00000000   0.66486486
200.00000000  78.00000000 146.00000000   0.65178571
201.00000000  47.00000000 174.00000000   0.78733032
202.00000000  36.00000000 145.00000000   0.80110497
203.00000000  88.00000000 145.00000000   0.62231760
204.00000000  19.00000000 159.00000000   0.89325843
205.00000000  63.00000000 155.00000000   0.71100917
206.00000000  38.00000000 217.00000000   0.85098039
207.00000000 103.00000000 114.00000000   0.52534562
208.00000000  -1.00000000 173.00000000   1.00581395
209.00000000  58.00000000 127.00000000   0.68648649
210.00000000  31.00000000  99.00000000   0.76153846
211.00000000  97.00000000 133.00000000   0.57826087
212.00000000  80.00000000 119.00000000   0.59798995
213.00000000  28.00000000 175.00000000   0.86206897
214.00000000  73.00000000 106.00000000   0.59217877
215.00000000 114.00000000 137.00000000   0.54581673
216.00000000  21.00000000 194.00000000   0.90232558
217.00000000  94.00000000 132.00000000   0.58407080
218.00000000  32.00000000 196.00000000   0.85964912
219.00000000  64.00000000 140.00000000   0.68627451
220.00000000  48.00000000 120.00000000   0.71428571
221.00000000  53.00000000 171.00000000   0.76339286
222.00000000  78.00000000 183.00000000   0.70114943
223.00000000  48.00000000 142.00000000   0.74736842
224.00000000  76.00000000 171.00000000   0.69230769
225.00000000  40.00000000 201.00000000   0.83402490
226.00000000  93.00000000 161.00000000   0.63385827
227.00000000  81.00000000 103.00000000   0.55978261
228.00000000  39.00000000 102.00000000   0.72340426
229.00000000  57.00000000 137.00000000   0.70618557
230.00000000  60.00000000 164.00000000   0.73214286
231.00000000  96.00000000 160.00000000   0.62500000
232.00000000  54.00000000 110.00000000   0.67073171
233.00000000  38.00000000 217.00000000   0.85098039
234.00000000  61.00000000 187.00000000   0.75403226
235.00000000 118.00000000  61.00000000   0.34078212
236.00000000 127.00000000  10.00000000   0.07299270
237.00000000 109.00000000   2.00000000   0.01801802
238.00000000  94.00000000 -14.00000000  -0.17500000
239.00000000 120.00000000  29.00000000   0.19463087
240.00000000 158.00000000  37.00000000   0.18974359
241.00000000 123.00000000   5.00000000   0.03906250
242.00000000 149.00000000  45.00000000   0.23195876
243.00000000 129.00000000  47.00000000   0.26704545
244.00000000 122.00000000  32.00000000   0.20779221
245.00000000 125.00000000  17.00000000   0.11971831
246.00000000 119.00000000  62.00000000   0.34254144
247.00000000 132.00000000  14.00000000   0.09589041
248.00000000  86.00000000  27.00000000   0.23893805
249.00000000 135.00000000   6.00000000   0.04255319
250.00000000  87.00000000   0.00000000   0.00000000
251.00000000 107.00000000  27.00000000   0.20149254
252.00000000 207.00000000  28.00000000   0.11914894
253.00000000 168.00000000  40.00000000   0.19230769
254.00000000 125.00000000  62.00000000   0.33155080
255.00000000 124.00000000 -10.00000000  -0.08771930
256.00000000 160.00000000  18.00000000   0.10112360
257.00000000 135.00000000   9.00000000   0.06250000
258.00000000 111.00000000  66.00000000   0.37288136
259.00000000  73.00000000 148.00000000   0.66968326
260.00000000  93.00000000 138.00000000   0.59740260
261.00000000   7.00000000 188.00000000   0.96410256
262.00000000  51.00000000 203.00000000   0.79921260
263.00000000  96.00000000 184.00000000   0.65714286
264.00000000  77.00000000 170.00000000   0.68825911
265.00000000  88.00000000 150.00000000   0.63025210
266.00000000  62.00000000  90.00000000   0.59210526
267.00000000 118.00000000 165.00000000   0.58303887
268.00000000  59.00000000 179.00000000   0.75210084
269.00000000  58.00000000 119.00000000   0.67231638
270.00000000  16.00000000 130.00000000   0.89041096
271.00000000  95.00000000 206.00000000   0.68438538
272.00000000  83.00000000 261.00000000   0.75872093
273.00000000  86.00000000 166.00000000   0.65873016
274.00000000 101.00000000 164.00000000   0.61886792
275.00000000  30.00000000 153.00000000   0.83606557
276.00000000  82.00000000 149.00000000   0.64502165
277.00000000  70.00000000 123.00000000   0.63730570
278.00000000  87.00000000 121.00000000   0.58173077
279.00000000  63.00000000 155.00000000   0.71100917
280.00000000  53.00000000 141.00000000   0.72680412
281.00000000  24.00000000 132.00000000   0.84615385
282.00000000  82.00000000 234.00000000   0.74050633
283.00000000  55.00000000 101.00000000   0.64743590
284.00000000  56.00000000 112.00000000   0.66666667
285.00000000  67.00000000 211.00000000   0.75899281
286.00000000  70.00000000 180.00000000   0.72000000
287.00000000  25.00000000 136.00000000   0.84472050
288.00000000  32.00000000 133.00000000   0.80606061
289.00000000  44.00000000 106.00000000   0.70666667
290.00000000  29.00000000 169.00000000   0.85353535
291.00000000  73.00000000 139.00000000   0.65566038
292.00000000  37.00000000 231.00000000   0.86194030
293.00000000  85.00000000 115.00000000   0.57500000
294.00000000  68.00000000 126.00000000   0.64948454
295.00000000  44.00000000 146.00000000   0.76842105
296.00000000  97.00000000 264.00000000   0.73130194
297.00000000  -4.00000000 193.00000000   1.02116402
298.00000000  84.00000000 159.00000000   0.65432099
299.00000000  86.00000000 144.00000000   0.62608696
300.00000000  41.00000000 104.00000000   0.71724138
301.00000000   3.00000000 138.00000000   0.97872340
302.00000000 112.00000000 170.00000000   0.60283688
303.00000000 108.00000000 143.00000000   0.56972112
304.00000000  80.00000000  58.00000000   0.42028986
305.00000000  47.00000000 142.00000000   0.75132275
306.00000000   9.00000000 111.00000000   0.92500000
307.00000000  53.00000000 138.00000000   0.72251309
308.00000000  25.00000000 129.00000000   0.83766234
309.00000000  74.00000000 184.00000000   0.71317829
310.00000000  76.00000000 146.00000000   0.65765766
311.00000000  55.00000000  89.00000000   0.61805556
312.00000000  61.00000000 140.00000000   0.69651741
313.00000000 103.00000000 118.00000000   0.53393665
314.00000000  62.00000000 145.00000000   0.70048309
315.00000000  93.00000000 103.00000000   0.52551020
316.00000000 108.00000000 130.00000000   0.54621849
317.00000000  53.00000000 178.00000000   0.77056277
318.00000000  95.00000000  91.00000000   0.48924731
319.00000000  30.00000000 112.00000000   0.78873239
320.00000000  70.00000000 153.00000000   0.68609865
321.00000000  42.00000000 135.00000000   0.76271186
322.00000000  57.00000000 137.00000000   0.70618557
323.00000000 112.00000000 171.00000000   0.60424028
324.00000000  59.00000000 108.00000000   0.64670659
325.00000000  58.00000000 131.00000000   0.69312169
326.00000000  71.00000000 168.00000000   0.70292887
327.00000000  64.00000000 167.00000000   0.72294372
328.00000000  52.00000000 122.00000000   0.70114943
329.00000000  89.00000000 166.00000000   0.65098039
330.00000000  63.00000000 224.00000000   0.78048780
331.00000000 116.00000000 110.00000000   0.48672566
332.00000000  50.00000000 162.00000000   0.76415094
333.00000000  41.00000000 101.00000000   0.71126761
334.00000000  23.00000000 152.00000000   0.86857143
335.00000000 116.00000000 204.00000000   0.63750000
336.00000000  37.00000000 201.00000000   0.84453782
337.00000000  71.00000000 152.00000000   0.68161435
338.00000000  71.00000000 172.00000000   0.70781893
339.00000000  40.00000000 198.00000000   0.83193277
340.00000000  44.00000000 161.00000000   0.78536585
341.00000000  70.00000000 146.00000000   0.67592593
342.00000000  69.00000000 151.00000000   0.68636364
343.00000000 102.00000000 148.00000000   0.59200000
344.00000000  70.00000000 137.00000000   0.66183575
345.00000000  52.00000000 138.00000000   0.72631579
346.00000000 110.00000000 200.00000000   0.64516129
347.00000000  33.00000000 144.00000000   0.81355932
348.00000000  76.00000000 139.00000000   0.64651163
349.00000000  28.00000000 134.00000000   0.82716049
350.00000000  83.00000000 123.00000000   0.59708738
351.00000000  82.00000000 153.00000000   0.65106383
352.00000000  53.00000000 202.00000000   0.79215686
353.00000000  52.00000000 198.00000000   0.79200000
354.00000000  72.00000000 100.00000000   0.58139535
355.00000000  81.00000000 106.00000000   0.56684492
356.00000000 100.00000000 116.00000000   0.53703704
357.00000000  66.00000000 145.00000000   0.68720379
358.00000000  50.00000000 166.00000000   0.76851852
359.00000000  60.00000000 134.00000000   0.69072165
360.00000000 108.00000000 137.00000000   0.55918367
361.00000000 128.00000000  96.00000000   0.42857143
362.00000000  81.00000000 125.00000000   0.60679612
363.00000000  47.00000000 155.00000000   0.76732673
364.00000000  19.00000000 144.00000000   0.88343558
365.00000000  74.00000000 136.00000000   0.64761905
366.00000000  44.00000000 155.00000000   0.77889447
367.00000000  48.00000000 103.00000000   0.68211921
368.00000000  83.00000000 166.00000000   0.66666667
369.00000000  94.00000000 144.00000000   0.60504202
370.00000000  89.00000000 103.00000000   0.53645833
371.00000000  81.00000000 172.00000000   0.67984190
372.00000000 136.00000000 181.00000000   0.57097792
373.00000000  77.00000000 141.00000000   0.64678899
374.00000000  82.00000000 129.00000000   0.61137441
375.00000000  66.00000000 152.00000000   0.69724771
376.00000000  44.00000000 190.00000000   0.81196581
377.00000000 120.00000000 172.00000000   0.58904110
378.00000000  63.00000000 172.00000000   0.73191489
379.00000000  88.00000000 122.00000000   0.58095238
380.00000000  65.00000000 173.00000000   0.72689076
381.00000000  96.00000000 147.00000000   0.60493827
382.00000000 101.00000000 102.00000000   0.50246305
383.00000000  65.00000000 108.00000000   0.62427746
384.00000000 104.00000000 160.00000000   0.60606061
385.00000000  35.00000000  84.00000000   0.70588235
386.00000000 104.00000000 138.00000000   0.57024793
387.00000000 115.00000000 135.00000000   0.54000000
388.00000000  99.00000000 148.00000000   0.59919028
389.00000000  75.00000000 147.00000000   0.66216216
390.00000000  70.00000000 157.00000000   0.69162996
391.00000000 130.00000000 179.00000000   0.57928803
392.00000000 110.00000000 138.00000000   0.55645161
393.00000000  62.00000000  97.00000000   0.61006289
394.00000000  57.00000000 149.00000000   0.72330097
395.00000000  50.00000000  75.00000000   0.60000000
396.00000000  67.00000000 156.00000000   0.69955157
397.00000000  56.00000000 109.00000000   0.66060606
398.00000000  20.00000000 182.00000000   0.90099010
399.00000000  40.00000000 157.00000000   0.79695431
400.00000000  31.00000000 133.00000000   0.81097561
401.00000000  10.00000000 100.00000000   0.90909091
402.00000000  87.00000000 119.00000000   0.57766990
403.00000000  60.00000000 183.00000000   0.75308642
404.00000000  34.00000000 117.00000000   0.77483444
405.00000000  56.00000000 167.00000000   0.74887892
406.00000000  78.00000000 156.00000000   0.66666667
407.00000000  44.00000000 104.00000000   0.70270270
408.00000000  64.00000000 122.00000000   0.65591398
409.00000000  36.00000000 232.00000000   0.86567164
410.00000000  14.00000000 120.00000000   0.89552239
411.00000000  23.00000000 130.00000000   0.84967320
412.00000000  79.00000000 160.00000000   0.66945607
413.00000000  70.00000000 194.00000000   0.73484848
414.00000000  67.00000000 161.00000000   0.70614035
415.00000000  41.00000000 138.00000000   0.77094972
416.00000000  90.00000000 115.00000000   0.56097561
417.00000000  72.00000000  96.00000000   0.57142857
418.00000000  48.00000000 142.00000000   0.74736842
419.00000000  79.00000000 159.00000000   0.66806723
420.00000000  63.00000000 186.00000000   0.74698795
421.00000000  31.00000000 147.00000000   0.82584270
422.00000000  61.00000000  96.00000000   0.61146497
423.00000000  77.00000000 182.00000000   0.70270270
424.00000000  85.00000000 193.00000000   0.69424460
425.00000000  33.00000000 209.00000000   0.86363636
426.00000000  52.00000000 112.00000000   0.68292683
427.00000000  61.00000000 125.00000000   0.67204301
428.00000000  66.00000000 156.00000000   0.70270270
429.00000000  97.00000000 173.00000000   0.64074074
430.00000000  40.00000000  79.00000000   0.66386555
431.00000000  79.00000000 165.00000000   0.67622951
432.00000000   7.00000000 107.00000000   0.93859649
433.00000000   4.00000000  88.00000000   0.95652174
434.00000000  56.00000000  94.00000000   0.62666667
435.00000000  40.00000000 123.00000000   0.75460123
436.00000000  44.00000000 212.00000000   0.82812500
437.00000000   6.00000000  98.00000000   0.94230769
438.00000000  93.00000000 121.00000000   0.56542056
439.00000000 104.00000000 231.00000000   0.68955224
440.00000000 106.00000000 164.00000000   0.60740741
441.00000000   3.00000000 106.00000000   0.97247706
442.00000000  74.00000000 165.00000000   0.69037657
443.00000000  80.00000000 157.00000000   0.66244726
444.00000000  74.00000000 144.00000000   0.66055046
445.00000000  54.00000000 113.00000000   0.67664671
446.00000000  79.00000000 180.00000000   0.69498069
447.00000000  79.00000000 114.00000000   0.59067358
448.00000000  75.00000000 137.00000000   0.64622642
449.00000000   8.00000000 117.00000000   0.93600000
450.00000000  28.00000000 128.00000000   0.82051282
451.00000000  78.00000000 125.00000000   0.61576355
452.00000000  71.00000000 183.00000000   0.72047244
453.00000000  67.00000000 171.00000000   0.71848739
454.00000000  83.00000000 128.00000000   0.60663507
455.00000000  77.00000000 110.00000000   0.58823529
456.00000000  34.00000000 115.00000000   0.77181208
457.00000000  46.00000000  51.00000000   0.52577320
458.00000000  36.00000000 111.00000000   0.75510204
459.00000000  31.00000000 175.00000000   0.84951456
460.00000000  47.00000000 134.00000000   0.74033149
461.00000000  48.00000000 136.00000000   0.73913043
462.00000000  20.00000000  92.00000000   0.82142857
463.00000000  25.00000000  98.00000000   0.79674797
464.00000000  76.00000000  79.00000000   0.50967742
465.00000000  40.00000000  56.00000000   0.58333333
466.00000000  68.00000000 152.00000000   0.69090909
467.00000000  29.00000000 123.00000000   0.80921053
468.00000000  84.00000000 141.00000000   0.62666667
469.00000000  71.00000000 147.00000000   0.67431193
470.00000000  68.00000000 120.00000000   0.63829787
471.00000000 107.00000000 117.00000000   0.52232143
472.00000000  56.00000000 122.00000000   0.68539326
473.00000000  62.00000000 127.00000000   0.67195767
474.00000000  52.00000000 171.00000000   0.76681614
475.00000000  88.00000000 121.00000000   0.57894737
476.00000000  65.00000000 142.00000000   0.68599034
477.00000000  55.00000000 106.00000000   0.65838509
478.00000000  26.00000000 129.00000000   0.83225806
479.00000000 182.00000000 126.00000000   0.40909091
480.00000000  62.00000000 110.00000000   0.63953488
481.00000000  40.00000000 159.00000000   0.79899497
482.00000000  18.00000000 144.00000000   0.88888889
483.00000000 101.00000000 209.00000000   0.67419355
484.00000000  44.00000000 150.00000000   0.77319588
485.00000000  85.00000000 141.00000000   0.62389381
486.00000000  37.00000000 179.00000000   0.82870370
487.00000000  77.00000000 116.00000000   0.60103627
488.00000000  52.00000000 164.00000000   0.75925926
489.00000000  37.00000000 191.00000000   0.83771930
490.00000000  74.00000000 136.00000000   0.64761905
491.00000000  78.00000000 112.00000000   0.58947368
492.00000000  79.00000000 122.00000000   0.60696517
493.00000000 111.00000000 111.00000000   0.50000000
494.00000000  96.00000000 138.00000000   0.58974359
495.00000000  93.00000000 157.00000000   0.62800000
496.00000000  21.00000000 122.00000000   0.85314685
497.00000000  47.00000000 151.00000000   0.76262626
498.00000000  56.00000000 157.00000000   0.73708920
499.00000000  59.00000000 102.00000000   0.63354037
500.00000000  51.00000000 140.00000000   0.73298429
