# Supplementary material for: Ubiquitin transfer by a RING E3 ligase occurs from a closed E2~ubiquitin conformation
Source: Nat Commun. 2020 Jun 5;11:2846. doi: 10.1038/s41467-020-16666-y (PMC7275055; doi:10.1038/s41467-020-16666-y)
Supplement: Supplementary file 4 — Source Data [file 41467_2020_16666_MOESM4_ESM.zip › Source_Data/Figures/Figure_5/Figure_5a/ASCII_NoRNF4/16_360with_fret.dat]

 30.00000000  66.00000000 197.00000000   0.74904943
 31.00000000 123.00000000 211.00000000   0.63173653
 32.00000000  23.00000000 256.00000000   0.91756272
 33.00000000 132.00000000 184.00000000   0.58227848
 34.00000000 134.00000000 133.00000000   0.49812734
 35.00000000  34.00000000 153.00000000   0.81818182
 36.00000000  91.00000000 144.00000000   0.61276596
 37.00000000  30.00000000 139.00000000   0.82248521
 38.00000000  93.00000000 168.00000000   0.64367816
 39.00000000 157.00000000 203.00000000   0.56388889
 40.00000000  83.00000000 107.00000000   0.56315789
 41.00000000  45.00000000 156.00000000   0.77611940
 42.00000000   3.00000000 193.00000000   0.98469388
 43.00000000 129.00000000 218.00000000   0.62824207
 44.00000000  31.00000000 195.00000000   0.86283186
 45.00000000  21.00000000 146.00000000   0.87425150
 46.00000000 114.00000000 173.00000000   0.60278746
 47.00000000  84.00000000 167.00000000   0.66533865
 48.00000000 134.00000000 300.00000000   0.69124424
 49.00000000 122.00000000 289.00000000   0.70316302
 50.00000000 117.00000000 187.00000000   0.61513158
 51.00000000  99.00000000 186.00000000   0.65263158
 52.00000000 153.00000000 200.00000000   0.56657224
 53.00000000  97.00000000 169.00000000   0.63533835
 54.00000000  64.00000000  97.00000000   0.60248447
 55.00000000  58.00000000 200.00000000   0.77519380
 56.00000000  58.00000000 185.00000000   0.76131687
 57.00000000  58.00000000 206.00000000   0.78030303
 58.00000000  20.00000000 182.00000000   0.90099010
 59.00000000  44.00000000 123.00000000   0.73652695
 60.00000000  32.00000000 164.00000000   0.83673469
 61.00000000  97.00000000 174.00000000   0.64206642
 62.00000000 119.00000000 187.00000000   0.61111111
 63.00000000  32.00000000 130.00000000   0.80246914
 64.00000000  51.00000000 137.00000000   0.72872340
 65.00000000 106.00000000 145.00000000   0.57768924
 66.00000000  83.00000000 150.00000000   0.64377682
 67.00000000  74.00000000 114.00000000   0.60638298
 68.00000000  55.00000000 203.00000000   0.78682171
 69.00000000  32.00000000 169.00000000   0.84079602
 70.00000000  35.00000000 179.00000000   0.83644860
 71.00000000  53.00000000 196.00000000   0.78714859
 72.00000000  74.00000000 166.00000000   0.69166667
 73.00000000  54.00000000 171.00000000   0.76000000
 74.00000000 111.00000000 179.00000000   0.61724138
 75.00000000  23.00000000 133.00000000   0.85256410
 76.00000000  63.00000000 206.00000000   0.76579926
 77.00000000 128.00000000 156.00000000   0.54929577
 78.00000000  23.00000000 202.00000000   0.89777778
 79.00000000  73.00000000 190.00000000   0.72243346
 80.00000000  62.00000000 113.00000000   0.64571429
 81.00000000  88.00000000 142.00000000   0.61739130
 82.00000000  57.00000000 108.00000000   0.65454545
 83.00000000 119.00000000 152.00000000   0.56088561
 84.00000000  32.00000000 124.00000000   0.79487179
 85.00000000  29.00000000 168.00000000   0.85279188
 86.00000000  74.00000000 136.00000000   0.64761905
 87.00000000  49.00000000 235.00000000   0.82746479
 88.00000000  75.00000000 150.00000000   0.66666667
 89.00000000  58.00000000 159.00000000   0.73271889
 90.00000000  93.00000000 242.00000000   0.72238806
 91.00000000 158.00000000 174.00000000   0.52409639
 92.00000000  62.00000000 187.00000000   0.75100402
 93.00000000  77.00000000 112.00000000   0.59259259
 94.00000000  56.00000000 145.00000000   0.72139303
 95.00000000  70.00000000 206.00000000   0.74637681
 96.00000000 115.00000000 130.00000000   0.53061224
 97.00000000  50.00000000 174.00000000   0.77678571
 98.00000000  13.00000000 189.00000000   0.93564356
 99.00000000  45.00000000 130.00000000   0.74285714
100.00000000  61.00000000 118.00000000   0.65921788
101.00000000  17.00000000 215.00000000   0.92672414
102.00000000 126.00000000 194.00000000   0.60625000
103.00000000  73.00000000 117.00000000   0.61578947
104.00000000  41.00000000 131.00000000   0.76162791
105.00000000  89.00000000 134.00000000   0.60089686
106.00000000 113.00000000 136.00000000   0.54618474
107.00000000  76.00000000 101.00000000   0.57062147
108.00000000  76.00000000 121.00000000   0.61421320
109.00000000  58.00000000 173.00000000   0.74891775
110.00000000  99.00000000 118.00000000   0.54377880
111.00000000  30.00000000  85.00000000   0.73913043
112.00000000 106.00000000 105.00000000   0.49763033
113.00000000 144.00000000 167.00000000   0.53697749
114.00000000 119.00000000 175.00000000   0.59523810
115.00000000 112.00000000 195.00000000   0.63517915
116.00000000  93.00000000 157.00000000   0.62800000
117.00000000  86.00000000 141.00000000   0.62114537
118.00000000  38.00000000 132.00000000   0.77647059
119.00000000  72.00000000 183.00000000   0.71764706
120.00000000 102.00000000 153.00000000   0.60000000
121.00000000 112.00000000 169.00000000   0.60142349
122.00000000 136.00000000 139.00000000   0.50545455
123.00000000 106.00000000  86.00000000   0.44791667
124.00000000  71.00000000 179.00000000   0.71600000
125.00000000 143.00000000 161.00000000   0.52960526
126.00000000 360.00000000  62.00000000   0.14691943
127.00000000 338.00000000  71.00000000   0.17359413
128.00000000 385.00000000  59.00000000   0.13288288
129.00000000 380.00000000  76.00000000   0.16666667
130.00000000 369.00000000  16.00000000   0.04155844
131.00000000 423.00000000  34.00000000   0.07439825
132.00000000 399.00000000  35.00000000   0.08064516
133.00000000 342.00000000  44.00000000   0.11398964
134.00000000 494.00000000   9.00000000   0.01789264
135.00000000 336.00000000  52.00000000   0.13402062
136.00000000 376.00000000  35.00000000   0.08515815
137.00000000 401.00000000   3.00000000   0.00742574
138.00000000 384.00000000 101.00000000   0.20824742
139.00000000 361.00000000  27.00000000   0.06958763
140.00000000 430.00000000  64.00000000   0.12955466
141.00000000 323.00000000  48.00000000   0.12938005
142.00000000 380.00000000   6.00000000   0.01554404
143.00000000 355.00000000  97.00000000   0.21460177
144.00000000 381.00000000  47.00000000   0.10981308
145.00000000 402.00000000  62.00000000   0.13362069
146.00000000 461.00000000  76.00000000   0.14152700
147.00000000 355.00000000  12.00000000   0.03269755
148.00000000 466.00000000  48.00000000   0.09338521
149.00000000 410.00000000  11.00000000   0.02612827
150.00000000 392.00000000  66.00000000   0.14410480
151.00000000 335.00000000  53.00000000   0.13659794
152.00000000 427.00000000  84.00000000   0.16438356
153.00000000 428.00000000  12.00000000   0.02727273
154.00000000 434.00000000  13.00000000   0.02908277
155.00000000 431.00000000  65.00000000   0.13104839
156.00000000 416.00000000  35.00000000   0.07760532
157.00000000 394.00000000  24.00000000   0.05741627
158.00000000 314.00000000  17.00000000   0.05135952
159.00000000 288.00000000  37.00000000   0.11384615
160.00000000 346.00000000  57.00000000   0.14143921
161.00000000 321.00000000  14.00000000   0.04179104
162.00000000 336.00000000   7.00000000   0.02040816
163.00000000 462.00000000  55.00000000   0.10638298
164.00000000 331.00000000  64.00000000   0.16202532
165.00000000 283.00000000  85.00000000   0.23097826
166.00000000 270.00000000  63.00000000   0.18918919
167.00000000 328.00000000  42.00000000   0.11351351
168.00000000 457.00000000  29.00000000   0.05967078
169.00000000 366.00000000  86.00000000   0.19026549
170.00000000 393.00000000  39.00000000   0.09027778
171.00000000 472.00000000  34.00000000   0.06719368
172.00000000 411.00000000  12.00000000   0.02836879
173.00000000 463.00000000  44.00000000   0.08678501
174.00000000 286.00000000  26.00000000   0.08333333
175.00000000 378.00000000  76.00000000   0.16740088
176.00000000 387.00000000  39.00000000   0.09154930
177.00000000 370.00000000  26.00000000   0.06565657
178.00000000 336.00000000   4.00000000   0.01176471
179.00000000 441.00000000  -2.00000000  -0.00455581
180.00000000 340.00000000  72.00000000   0.17475728
181.00000000 463.00000000  29.00000000   0.05894309
182.00000000 415.00000000   9.00000000   0.02122642
183.00000000 310.00000000  27.00000000   0.08011869
184.00000000 381.00000000  48.00000000   0.11188811
185.00000000 423.00000000  54.00000000   0.11320755
186.00000000 311.00000000  38.00000000   0.10888252
187.00000000 376.00000000  40.00000000   0.09615385
188.00000000 473.00000000   6.00000000   0.01252610
189.00000000 408.00000000  35.00000000   0.07900677
190.00000000 423.00000000  43.00000000   0.09227468
191.00000000 391.00000000  34.00000000   0.08000000
192.00000000 344.00000000  37.00000000   0.09711286
193.00000000 390.00000000  34.00000000   0.08018868
194.00000000 380.00000000  48.00000000   0.11214953
195.00000000 340.00000000  54.00000000   0.13705584
196.00000000 353.00000000  61.00000000   0.14734300
197.00000000 322.00000000  17.00000000   0.05014749
198.00000000 335.00000000  57.00000000   0.14540816
199.00000000 452.00000000  74.00000000   0.14068441
200.00000000 340.00000000  87.00000000   0.20374707
201.00000000 413.00000000  71.00000000   0.14669421
202.00000000 386.00000000  88.00000000   0.18565401
203.00000000 448.00000000  62.00000000   0.12156863
204.00000000 363.00000000  40.00000000   0.09925558
205.00000000 390.00000000  20.00000000   0.04878049
206.00000000 445.00000000  22.00000000   0.04710921
207.00000000 481.00000000  24.00000000   0.04752475
208.00000000 421.00000000  35.00000000   0.07675439
209.00000000 476.00000000  76.00000000   0.13768116
210.00000000 440.00000000  20.00000000   0.04347826
211.00000000 288.00000000   9.00000000   0.03030303
212.00000000 446.00000000  36.00000000   0.07468880
213.00000000 390.00000000  70.00000000   0.15217391
214.00000000 378.00000000  -5.00000000  -0.01340483
215.00000000 409.00000000  57.00000000   0.12231760
216.00000000 351.00000000   5.00000000   0.01404494
217.00000000 408.00000000   7.00000000   0.01686747
218.00000000 292.00000000  26.00000000   0.08176101
219.00000000 416.00000000  26.00000000   0.05882353
220.00000000 375.00000000  63.00000000   0.14383562
221.00000000 314.00000000  11.00000000   0.03384615
222.00000000 349.00000000  24.00000000   0.06434316
223.00000000 453.00000000  59.00000000   0.11523438
224.00000000 394.00000000  40.00000000   0.09216590
225.00000000 431.00000000  48.00000000   0.10020877
226.00000000 296.00000000  73.00000000   0.19783198
227.00000000 369.00000000  49.00000000   0.11722488
228.00000000 290.00000000   7.00000000   0.02356902
229.00000000 443.00000000  48.00000000   0.09775967
230.00000000 362.00000000  37.00000000   0.09273183
231.00000000 377.00000000  26.00000000   0.06451613
232.00000000 427.00000000  11.00000000   0.02511416
233.00000000 377.00000000  68.00000000   0.15280899
234.00000000 398.00000000   6.00000000   0.01485149
235.00000000 378.00000000  41.00000000   0.09785203
236.00000000 424.00000000  11.00000000   0.02528736
237.00000000 407.00000000  41.00000000   0.09151786
238.00000000 401.00000000  18.00000000   0.04295943
239.00000000 395.00000000  55.00000000   0.12222222
240.00000000 439.00000000  16.00000000   0.03516484
241.00000000 421.00000000  12.00000000   0.02771363
242.00000000 373.00000000  36.00000000   0.08801956
243.00000000 402.00000000  15.00000000   0.03597122
244.00000000 407.00000000  91.00000000   0.18273092
245.00000000 318.00000000  42.00000000   0.11666667
246.00000000 272.00000000  45.00000000   0.14195584
247.00000000 277.00000000  57.00000000   0.17065868
248.00000000 397.00000000  74.00000000   0.15711253
249.00000000 360.00000000  28.00000000   0.07216495
250.00000000 377.00000000  28.00000000   0.06913580
251.00000000 264.00000000  47.00000000   0.15112540
252.00000000 351.00000000  20.00000000   0.05390836
253.00000000 300.00000000  54.00000000   0.15254237
254.00000000 347.00000000  25.00000000   0.06720430
255.00000000 362.00000000  20.00000000   0.05235602
256.00000000 333.00000000  21.00000000   0.05932203
257.00000000 306.00000000  15.00000000   0.04672897
258.00000000 380.00000000  16.00000000   0.04040404
259.00000000 403.00000000  28.00000000   0.06496520
260.00000000 387.00000000  56.00000000   0.12641084
261.00000000 286.00000000  64.00000000   0.18285714
262.00000000 311.00000000  48.00000000   0.13370474
263.00000000 318.00000000   9.00000000   0.02752294
264.00000000 383.00000000  28.00000000   0.06812652
265.00000000 373.00000000  24.00000000   0.06045340
266.00000000 375.00000000  -6.00000000  -0.01626016
267.00000000 383.00000000  47.00000000   0.10930233
268.00000000 396.00000000  33.00000000   0.07692308
269.00000000 366.00000000   6.00000000   0.01612903
270.00000000 320.00000000  17.00000000   0.05044510
271.00000000 365.00000000  64.00000000   0.14918415
272.00000000 290.00000000  13.00000000   0.04290429
273.00000000 324.00000000  36.00000000   0.10000000
274.00000000 334.00000000  30.00000000   0.08241758
275.00000000 406.00000000  10.00000000   0.02403846
276.00000000 370.00000000  12.00000000   0.03141361
277.00000000 346.00000000  23.00000000   0.06233062
278.00000000 356.00000000  42.00000000   0.10552764
279.00000000 286.00000000  42.00000000   0.12804878
280.00000000 312.00000000  27.00000000   0.07964602
281.00000000 401.00000000  30.00000000   0.06960557
282.00000000 372.00000000  97.00000000   0.20682303
283.00000000 306.00000000  56.00000000   0.15469613
284.00000000 330.00000000  -9.00000000  -0.02803738
285.00000000 322.00000000  21.00000000   0.06122449
286.00000000 478.00000000  16.00000000   0.03238866
287.00000000 284.00000000  31.00000000   0.09841270
288.00000000 323.00000000  34.00000000   0.09523810
289.00000000 295.00000000  39.00000000   0.11676647
290.00000000 301.00000000  41.00000000   0.11988304
291.00000000 287.00000000  16.00000000   0.05280528
292.00000000 368.00000000  36.00000000   0.08910891
293.00000000 401.00000000  41.00000000   0.09276018
294.00000000 419.00000000  34.00000000   0.07505519
295.00000000 423.00000000  16.00000000   0.03644647
296.00000000 388.00000000  53.00000000   0.12018141
297.00000000 383.00000000  28.00000000   0.06812652
298.00000000 363.00000000 -30.00000000  -0.09009009
299.00000000 326.00000000  39.00000000   0.10684932
300.00000000 257.00000000  11.00000000   0.04104478
301.00000000 410.00000000  40.00000000   0.08888889
302.00000000 405.00000000   3.00000000   0.00735294
303.00000000 301.00000000   1.00000000   0.00331126
304.00000000 338.00000000   0.00000000   0.00000000
305.00000000 419.00000000  42.00000000   0.09110629
306.00000000 368.00000000  17.00000000   0.04415584
307.00000000 313.00000000 -14.00000000  -0.04682274
308.00000000 364.00000000  28.00000000   0.07142857
309.00000000 401.00000000  51.00000000   0.11283186
310.00000000 325.00000000  22.00000000   0.06340058
311.00000000 284.00000000  42.00000000   0.12883436
312.00000000 468.00000000  25.00000000   0.05070994
313.00000000 373.00000000 -12.00000000  -0.03324100
314.00000000 340.00000000  10.00000000   0.02857143
315.00000000 416.00000000  37.00000000   0.08167770
316.00000000 304.00000000  11.00000000   0.03492063
317.00000000 324.00000000  44.00000000   0.11956522
318.00000000 347.00000000  15.00000000   0.04143646
319.00000000 384.00000000  -4.00000000  -0.01052632
320.00000000 369.00000000  70.00000000   0.15945330
321.00000000 348.00000000  61.00000000   0.14914425
322.00000000 312.00000000   6.00000000   0.01886792
323.00000000 349.00000000  68.00000000   0.16306954
324.00000000 306.00000000  -2.00000000  -0.00657895
325.00000000 406.00000000  25.00000000   0.05800464
326.00000000 299.00000000  37.00000000   0.11011905
327.00000000 397.00000000 -39.00000000  -0.10893855
328.00000000 356.00000000  61.00000000   0.14628297
329.00000000 340.00000000  -5.00000000  -0.01492537
330.00000000 285.00000000  25.00000000   0.08064516
331.00000000 413.00000000  45.00000000   0.09825328
332.00000000 407.00000000   8.00000000   0.01927711
333.00000000 417.00000000  37.00000000   0.08149780
334.00000000 462.00000000  19.00000000   0.03950104
335.00000000 405.00000000   7.00000000   0.01699029
336.00000000 408.00000000  14.00000000   0.03317536
337.00000000 370.00000000  29.00000000   0.07268170
338.00000000 322.00000000  27.00000000   0.07736390
339.00000000 354.00000000   3.00000000   0.00840336
340.00000000 305.00000000  29.00000000   0.08682635
341.00000000 384.00000000 -11.00000000  -0.02949062
342.00000000 362.00000000  49.00000000   0.11922141
343.00000000 308.00000000  -6.00000000  -0.01986755
344.00000000 229.00000000  -2.00000000  -0.00881057
345.00000000 332.00000000  17.00000000   0.04871060
346.00000000 381.00000000  22.00000000   0.05459057
347.00000000 293.00000000  13.00000000   0.04248366
348.00000000 413.00000000  50.00000000   0.10799136
349.00000000 341.00000000  25.00000000   0.06830601
350.00000000 374.00000000  30.00000000   0.07425743
351.00000000 269.00000000  -4.00000000  -0.01509434
352.00000000 308.00000000  18.00000000   0.05521472
353.00000000 302.00000000  15.00000000   0.04731861
354.00000000 454.00000000  69.00000000   0.13193117
355.00000000 398.00000000 -22.00000000  -0.05851064
356.00000000 318.00000000  22.00000000   0.06470588
357.00000000 405.00000000  -2.00000000  -0.00496278
358.00000000 334.00000000  49.00000000   0.12793734
359.00000000 338.00000000  14.00000000   0.03977273
360.00000000 382.00000000  30.00000000   0.07281553
361.00000000 331.00000000  24.00000000   0.06760563
362.00000000 355.00000000  14.00000000   0.03794038
363.00000000 261.00000000  31.00000000   0.10616438
364.00000000 420.00000000  -3.00000000  -0.00719424
365.00000000 462.00000000  29.00000000   0.05906314
366.00000000 349.00000000  22.00000000   0.05929919
367.00000000 423.00000000  77.00000000   0.15400000
368.00000000 331.00000000  28.00000000   0.07799443
369.00000000 336.00000000  40.00000000   0.10638298
370.00000000 335.00000000  16.00000000   0.04558405
371.00000000 367.00000000  79.00000000   0.17713004
372.00000000 370.00000000  32.00000000   0.07960199
373.00000000 330.00000000  10.00000000   0.02941176
374.00000000 339.00000000   0.00000000   0.00000000
375.00000000 415.00000000  15.00000000   0.03488372
376.00000000 364.00000000  -6.00000000  -0.01675978
377.00000000 345.00000000  47.00000000   0.11989796
378.00000000 293.00000000  20.00000000   0.06389776
379.00000000 349.00000000  32.00000000   0.08398950
380.00000000 342.00000000  54.00000000   0.13636364
381.00000000 322.00000000  45.00000000   0.12261580
382.00000000 322.00000000  -8.00000000  -0.02547771
383.00000000 380.00000000  83.00000000   0.17926566
384.00000000 265.00000000   9.00000000   0.03284672
385.00000000 312.00000000   1.00000000   0.00319489
386.00000000 414.00000000  19.00000000   0.04387991
387.00000000 401.00000000  17.00000000   0.04066986
388.00000000 300.00000000  14.00000000   0.04458599
389.00000000 347.00000000  50.00000000   0.12594458
390.00000000 370.00000000  25.00000000   0.06329114
391.00000000 348.00000000  31.00000000   0.08179420
392.00000000 461.00000000  16.00000000   0.03354298
393.00000000 357.00000000  22.00000000   0.05804749
394.00000000 304.00000000  20.00000000   0.06172840
395.00000000 342.00000000  -6.00000000  -0.01785714
396.00000000 360.00000000  21.00000000   0.05511811
397.00000000 337.00000000  61.00000000   0.15326633
398.00000000 320.00000000  10.00000000   0.03030303
399.00000000 387.00000000   9.00000000   0.02272727
400.00000000 357.00000000  18.00000000   0.04800000
401.00000000 345.00000000  25.00000000   0.06756757
402.00000000 370.00000000  24.00000000   0.06091371
403.00000000 395.00000000   5.00000000   0.01250000
404.00000000 363.00000000  61.00000000   0.14386792
405.00000000 359.00000000  19.00000000   0.05026455
406.00000000 390.00000000  65.00000000   0.14285714
407.00000000 433.00000000  24.00000000   0.05251641
408.00000000 327.00000000  35.00000000   0.09668508
409.00000000 353.00000000  14.00000000   0.03814714
410.00000000 326.00000000  25.00000000   0.07122507
411.00000000 355.00000000  28.00000000   0.07310705
412.00000000 406.00000000  15.00000000   0.03562945
413.00000000 334.00000000  27.00000000   0.07479224
414.00000000 348.00000000  45.00000000   0.11450382
415.00000000 428.00000000   7.00000000   0.01609195
416.00000000 240.00000000  41.00000000   0.14590747
417.00000000 370.00000000  26.00000000   0.06565657
418.00000000 337.00000000   4.00000000   0.01173021
419.00000000 268.00000000  38.00000000   0.12418301
420.00000000 371.00000000   7.00000000   0.01851852
421.00000000 334.00000000  14.00000000   0.04022989
422.00000000 394.00000000  23.00000000   0.05515588
423.00000000 436.00000000  -1.00000000  -0.00229885
424.00000000 218.00000000  29.00000000   0.11740891
425.00000000 382.00000000 -18.00000000  -0.04945055
426.00000000 363.00000000  38.00000000   0.09476309
427.00000000 347.00000000  52.00000000   0.13032581
428.00000000 208.00000000 -14.00000000  -0.07216495
429.00000000  47.00000000 -30.00000000  -1.76470588
430.00000000 -50.00000000 -34.00000000   0.40476190
431.00000000  -1.00000000  -3.00000000   0.75000000
432.00000000  59.00000000  22.00000000   0.27160494
433.00000000  11.00000000 -15.00000000   3.75000000
434.00000000  41.00000000 -32.00000000  -3.55555556
435.00000000  39.00000000  -9.00000000  -0.30000000
436.00000000  29.00000000  14.00000000   0.32558140
437.00000000 -10.00000000 -13.00000000   0.56521739
438.00000000  70.00000000   0.00000000   0.00000000
439.00000000  85.00000000 -14.00000000  -0.19718310
440.00000000   5.00000000 -14.00000000   1.55555556
441.00000000  22.00000000  28.00000000   0.56000000
442.00000000  62.00000000 -27.00000000  -0.77142857
443.00000000 -32.00000000 -15.00000000   0.31914894
444.00000000  -6.00000000   2.00000000  -0.50000000
445.00000000  71.00000000  -3.00000000  -0.04411765
446.00000000   5.00000000   7.00000000   0.58333333
447.00000000  24.00000000  27.00000000   0.52941176
448.00000000  13.00000000  13.00000000   0.50000000
449.00000000  -9.00000000 -16.00000000   0.64000000
450.00000000  29.00000000 -27.00000000 -13.50000000
451.00000000 -14.00000000 -38.00000000   0.73076923
452.00000000 -29.00000000  -6.00000000   0.17142857
453.00000000  32.00000000 -14.00000000  -0.77777778
454.00000000  40.00000000  -2.00000000  -0.05263158
455.00000000  18.00000000 -22.00000000   5.50000000
456.00000000 -16.00000000 -39.00000000   0.70909091
457.00000000  25.00000000  -2.00000000  -0.08695652
458.00000000  28.00000000 -15.00000000  -1.15384615
459.00000000  33.00000000 -27.00000000  -4.50000000
460.00000000  24.00000000  -4.00000000  -0.20000000
461.00000000  71.00000000  10.00000000   0.12345679
462.00000000  37.00000000  12.00000000   0.24489796
463.00000000  87.00000000  31.00000000   0.26271186
464.00000000  17.00000000  -7.00000000  -0.70000000
465.00000000  42.00000000 -26.00000000  -1.62500000
466.00000000  30.00000000  24.00000000   0.44444444
467.00000000   4.00000000  28.00000000   0.87500000
468.00000000 -14.00000000 -26.00000000   0.65000000
469.00000000  49.00000000 -21.00000000  -0.75000000
470.00000000   4.00000000 -11.00000000   1.57142857
471.00000000  33.00000000  13.00000000   0.28260870
472.00000000  36.00000000  -1.00000000  -0.02857143
473.00000000 -32.00000000   3.00000000  -0.10344828
474.00000000  40.00000000 -25.00000000  -1.66666667
475.00000000   6.00000000  -8.00000000   4.00000000
476.00000000  38.00000000 -29.00000000  -3.22222222
477.00000000  -8.00000000  -6.00000000   0.42857143
478.00000000   8.00000000 -15.00000000   2.14285714
479.00000000  14.00000000  15.00000000   0.51724138
480.00000000  51.00000000 -18.00000000  -0.54545455
481.00000000  43.00000000 -22.00000000  -1.04761905
482.00000000  37.00000000   2.00000000   0.05128205
483.00000000  17.00000000 -15.00000000  -7.50000000
484.00000000 -26.00000000 -24.00000000   0.48000000
485.00000000  39.00000000   0.00000000   0.00000000
486.00000000  28.00000000   0.00000000   0.00000000
487.00000000  59.00000000  33.00000000   0.35869565
488.00000000  37.00000000 -42.00000000   8.40000000
489.00000000   7.00000000 -56.00000000   1.14285714
490.00000000 -43.00000000  -3.00000000   0.06521739
491.00000000  36.00000000  -2.00000000  -0.05882353
492.00000000   6.00000000  -6.00000000   0.50000000
493.00000000  11.00000000   1.00000000   0.08333333
494.00000000  -4.00000000  -7.00000000   0.63636364
495.00000000  14.00000000 -10.00000000  -2.50000000
496.00000000   9.00000000 -17.00000000   2.12500000
497.00000000  16.00000000 -10.00000000  -1.66666667
498.00000000  27.00000000  -1.00000000  -0.03846154
499.00000000  34.00000000 -34.00000000   0.50000000
500.00000000  71.00000000 -27.00000000  -0.61363636
