# Supplementary material for: Ubiquitin transfer by a RING E3 ligase occurs from a closed E2~ubiquitin conformation
Source: Nat Commun. 2020 Jun 5;11:2846. doi: 10.1038/s41467-020-16666-y (PMC7275055; doi:10.1038/s41467-020-16666-y)
Supplement: Supplementary file 4 — Source Data [file 41467_2020_16666_MOESM4_ESM.zip › Source_Data/Figures/Figure_5/Figure_5a/ASCII_NoRNF4/16_366with_fret.dat]

 30.00000000  72.00000000 114.00000000   0.61290323
 31.00000000 109.00000000 102.00000000   0.48341232
 32.00000000  61.00000000 122.00000000   0.66666667
 33.00000000  94.00000000 134.00000000   0.58771930
 34.00000000  98.00000000 134.00000000   0.57758621
 35.00000000 126.00000000  80.00000000   0.38834951
 36.00000000 118.00000000 120.00000000   0.50420168
 37.00000000 148.00000000 143.00000000   0.49140893
 38.00000000  71.00000000 180.00000000   0.71713147
 39.00000000  76.00000000 141.00000000   0.64976959
 40.00000000  47.00000000 110.00000000   0.70063694
 41.00000000  92.00000000 132.00000000   0.58928571
 42.00000000 159.00000000 111.00000000   0.41111111
 43.00000000  76.00000000 109.00000000   0.58918919
 44.00000000 155.00000000 141.00000000   0.47635135
 45.00000000  99.00000000  87.00000000   0.46774194
 46.00000000  94.00000000 128.00000000   0.57657658
 47.00000000  71.00000000 109.00000000   0.60555556
 48.00000000 148.00000000 157.00000000   0.51475410
 49.00000000  72.00000000 128.00000000   0.64000000
 50.00000000 140.00000000 144.00000000   0.50704225
 51.00000000  98.00000000  96.00000000   0.49484536
 52.00000000 101.00000000 116.00000000   0.53456221
 53.00000000  80.00000000  94.00000000   0.54022989
 54.00000000 149.00000000 160.00000000   0.51779935
 55.00000000  85.00000000  93.00000000   0.52247191
 56.00000000  43.00000000 112.00000000   0.72258065
 57.00000000  89.00000000 170.00000000   0.65637066
 58.00000000 127.00000000  99.00000000   0.43805310
 59.00000000  91.00000000 111.00000000   0.54950495
 60.00000000 123.00000000  90.00000000   0.42253521
 61.00000000 139.00000000 116.00000000   0.45490196
 62.00000000 109.00000000 169.00000000   0.60791367
 63.00000000  67.00000000 134.00000000   0.66666667
 64.00000000 138.00000000 127.00000000   0.47924528
 65.00000000  96.00000000 114.00000000   0.54285714
 66.00000000 109.00000000 114.00000000   0.51121076
 67.00000000  73.00000000 140.00000000   0.65727700
 68.00000000  64.00000000 161.00000000   0.71555556
 69.00000000 126.00000000 127.00000000   0.50197628
 70.00000000  63.00000000 163.00000000   0.72123894
 71.00000000  72.00000000 143.00000000   0.66511628
 72.00000000  39.00000000 125.00000000   0.76219512
 73.00000000 149.00000000 126.00000000   0.45818182
 74.00000000 105.00000000 136.00000000   0.56431535
 75.00000000 109.00000000 109.00000000   0.50000000
 76.00000000  59.00000000 146.00000000   0.71219512
 77.00000000  96.00000000 127.00000000   0.56950673
 78.00000000 129.00000000 161.00000000   0.55517241
 79.00000000  91.00000000 112.00000000   0.55172414
 80.00000000  73.00000000  82.00000000   0.52903226
 81.00000000 123.00000000  95.00000000   0.43577982
 82.00000000 125.00000000 116.00000000   0.48132780
 83.00000000  58.00000000  94.00000000   0.61842105
 84.00000000 301.00000000  68.00000000   0.18428184
 85.00000000 377.00000000  13.00000000   0.03333333
 86.00000000 403.00000000  62.00000000   0.13333333
 87.00000000 264.00000000  84.00000000   0.24137931
 88.00000000 312.00000000  87.00000000   0.21804511
 89.00000000 336.00000000  33.00000000   0.08943089
 90.00000000 304.00000000  36.00000000   0.10588235
 91.00000000 372.00000000  64.00000000   0.14678899
 92.00000000 296.00000000  31.00000000   0.09480122
 93.00000000 384.00000000  28.00000000   0.06796117
 94.00000000 335.00000000  51.00000000   0.13212435
 95.00000000 277.00000000  82.00000000   0.22841226
 96.00000000 386.00000000  25.00000000   0.06082725
 97.00000000 382.00000000  36.00000000   0.08612440
 98.00000000 309.00000000  17.00000000   0.05214724
 99.00000000 366.00000000   8.00000000   0.02139037
100.00000000 372.00000000  27.00000000   0.06766917
101.00000000 297.00000000  59.00000000   0.16573034
102.00000000 240.00000000  57.00000000   0.19191919
103.00000000 279.00000000  40.00000000   0.12539185
104.00000000 343.00000000  87.00000000   0.20232558
105.00000000 348.00000000  65.00000000   0.15738499
106.00000000 359.00000000  50.00000000   0.12224939
107.00000000 337.00000000  85.00000000   0.20142180
108.00000000 293.00000000  86.00000000   0.22691293
109.00000000 310.00000000  47.00000000   0.13165266
110.00000000 307.00000000  75.00000000   0.19633508
111.00000000 357.00000000  66.00000000   0.15602837
112.00000000 348.00000000  60.00000000   0.14705882
113.00000000 315.00000000  36.00000000   0.10256410
114.00000000 291.00000000  49.00000000   0.14411765
115.00000000 360.00000000  79.00000000   0.17995444
116.00000000 372.00000000 103.00000000   0.21684211
117.00000000 441.00000000  80.00000000   0.15355086
118.00000000 372.00000000  29.00000000   0.07231920
119.00000000 347.00000000  57.00000000   0.14108911
120.00000000 365.00000000  46.00000000   0.11192214
121.00000000 277.00000000  27.00000000   0.08881579
122.00000000 341.00000000  39.00000000   0.10263158
123.00000000 329.00000000  63.00000000   0.16071429
124.00000000 393.00000000  54.00000000   0.12080537
125.00000000 360.00000000  71.00000000   0.16473318
126.00000000 339.00000000  29.00000000   0.07880435
127.00000000 258.00000000  29.00000000   0.10104530
128.00000000 349.00000000  86.00000000   0.19770115
129.00000000 339.00000000  -8.00000000  -0.02416918
130.00000000 359.00000000  18.00000000   0.04774536
131.00000000 362.00000000  26.00000000   0.06701031
132.00000000 342.00000000  19.00000000   0.05263158
133.00000000 303.00000000  70.00000000   0.18766756
134.00000000 349.00000000  67.00000000   0.16105769
135.00000000 320.00000000  45.00000000   0.12328767
136.00000000 325.00000000  43.00000000   0.11684783
137.00000000 428.00000000  35.00000000   0.07559395
138.00000000 381.00000000  53.00000000   0.12211982
139.00000000 266.00000000  28.00000000   0.09523810
140.00000000 312.00000000   4.00000000   0.01265823
141.00000000 337.00000000  45.00000000   0.11780105
142.00000000 358.00000000  26.00000000   0.06770833
143.00000000 334.00000000  70.00000000   0.17326733
144.00000000 253.00000000  22.00000000   0.08000000
145.00000000 296.00000000  34.00000000   0.10303030
146.00000000 356.00000000  57.00000000   0.13801453
147.00000000 334.00000000  65.00000000   0.16290727
148.00000000 234.00000000   7.00000000   0.02904564
149.00000000 376.00000000  13.00000000   0.03341902
150.00000000 235.00000000  19.00000000   0.07480315
151.00000000 439.00000000  31.00000000   0.06595745
152.00000000 358.00000000  35.00000000   0.08905852
153.00000000 336.00000000   8.00000000   0.02325581
154.00000000 269.00000000  59.00000000   0.17987805
155.00000000 315.00000000  -4.00000000  -0.01286174
156.00000000 380.00000000  75.00000000   0.16483516
157.00000000 285.00000000  51.00000000   0.15178571
158.00000000 392.00000000  24.00000000   0.05769231
159.00000000 383.00000000  29.00000000   0.07038835
160.00000000 258.00000000  32.00000000   0.11034483
161.00000000 272.00000000  64.00000000   0.19047619
162.00000000 346.00000000  -4.00000000  -0.01169591
163.00000000 342.00000000  68.00000000   0.16585366
164.00000000 253.00000000  85.00000000   0.25147929
165.00000000 265.00000000   7.00000000   0.02573529
166.00000000 289.00000000  41.00000000   0.12424242
167.00000000 372.00000000  53.00000000   0.12470588
168.00000000 304.00000000  38.00000000   0.11111111
169.00000000 419.00000000  55.00000000   0.11603376
170.00000000 291.00000000  22.00000000   0.07028754
171.00000000 331.00000000  26.00000000   0.07282913
172.00000000 335.00000000  42.00000000   0.11140584
173.00000000 333.00000000  63.00000000   0.15909091
174.00000000 330.00000000  54.00000000   0.14062500
175.00000000 275.00000000  50.00000000   0.15384615
176.00000000 367.00000000  62.00000000   0.14452214
177.00000000 320.00000000  43.00000000   0.11845730
178.00000000 265.00000000  24.00000000   0.08304498
179.00000000 373.00000000  87.00000000   0.18913043
180.00000000 400.00000000  36.00000000   0.08256881
181.00000000 256.00000000  47.00000000   0.15511551
182.00000000 356.00000000  27.00000000   0.07049608
183.00000000 269.00000000  60.00000000   0.18237082
184.00000000 276.00000000  51.00000000   0.15596330
185.00000000 308.00000000  68.00000000   0.18085106
186.00000000 373.00000000  45.00000000   0.10765550
187.00000000 372.00000000  23.00000000   0.05822785
188.00000000 326.00000000  46.00000000   0.12365591
189.00000000 302.00000000   7.00000000   0.02265372
190.00000000 294.00000000  12.00000000   0.03921569
191.00000000 345.00000000  42.00000000   0.10852713
192.00000000 302.00000000  -2.00000000  -0.00666667
193.00000000 357.00000000  52.00000000   0.12713936
194.00000000 317.00000000  32.00000000   0.09169054
195.00000000 319.00000000  12.00000000   0.03625378
196.00000000 323.00000000  18.00000000   0.05278592
197.00000000 302.00000000  28.00000000   0.08484848
198.00000000 397.00000000  32.00000000   0.07459207
199.00000000 269.00000000  73.00000000   0.21345029
200.00000000 360.00000000  26.00000000   0.06735751
201.00000000 307.00000000  -1.00000000  -0.00326797
202.00000000 354.00000000  67.00000000   0.15914489
203.00000000 317.00000000  -5.00000000  -0.01602564
204.00000000 470.00000000  53.00000000   0.10133843
205.00000000 328.00000000  42.00000000   0.11351351
206.00000000 325.00000000  40.00000000   0.10958904
207.00000000 336.00000000   8.00000000   0.02325581
208.00000000 328.00000000  24.00000000   0.06818182
209.00000000 202.00000000   8.00000000   0.03809524
210.00000000 274.00000000   8.00000000   0.02836879
211.00000000 311.00000000  47.00000000   0.13128492
212.00000000 345.00000000  45.00000000   0.11538462
213.00000000 313.00000000  38.00000000   0.10826211
214.00000000 363.00000000  24.00000000   0.06201550
215.00000000 318.00000000  32.00000000   0.09142857
216.00000000 251.00000000  58.00000000   0.18770227
217.00000000 304.00000000  47.00000000   0.13390313
218.00000000 349.00000000  51.00000000   0.12750000
219.00000000 342.00000000  51.00000000   0.12977099
220.00000000 323.00000000  33.00000000   0.09269663
221.00000000 369.00000000  52.00000000   0.12351544
222.00000000 299.00000000  50.00000000   0.14326648
223.00000000 314.00000000  21.00000000   0.06268657
224.00000000 324.00000000  28.00000000   0.07954545
225.00000000 302.00000000  68.00000000   0.18378378
226.00000000 348.00000000  60.00000000   0.14705882
227.00000000 275.00000000  29.00000000   0.09539474
228.00000000 365.00000000  78.00000000   0.17607223
229.00000000 291.00000000  36.00000000   0.11009174
230.00000000 331.00000000  56.00000000   0.14470284
231.00000000 372.00000000  12.00000000   0.03125000
232.00000000 272.00000000  32.00000000   0.10526316
233.00000000 373.00000000  61.00000000   0.14055300
234.00000000 356.00000000  26.00000000   0.06806283
235.00000000 386.00000000  61.00000000   0.13646532
236.00000000 274.00000000  24.00000000   0.08053691
237.00000000 334.00000000  29.00000000   0.07988981
238.00000000 256.00000000  38.00000000   0.12925170
239.00000000 383.00000000  21.00000000   0.05198020
240.00000000 309.00000000  48.00000000   0.13445378
241.00000000 238.00000000  65.00000000   0.21452145
242.00000000 332.00000000  22.00000000   0.06214689
243.00000000 253.00000000  24.00000000   0.08664260
244.00000000 364.00000000  72.00000000   0.16513761
245.00000000 337.00000000  61.00000000   0.15326633
246.00000000 362.00000000  26.00000000   0.06701031
247.00000000 324.00000000  21.00000000   0.06086957
248.00000000 360.00000000   0.00000000   0.00000000
249.00000000 309.00000000  30.00000000   0.08849558
250.00000000 297.00000000  18.00000000   0.05714286
251.00000000 355.00000000  37.00000000   0.09438776
252.00000000 340.00000000  -5.00000000  -0.01492537
253.00000000 420.00000000  24.00000000   0.05405405
254.00000000 287.00000000  35.00000000   0.10869565
255.00000000 398.00000000  39.00000000   0.08924485
256.00000000 396.00000000  21.00000000   0.05035971
257.00000000 401.00000000  30.00000000   0.06960557
258.00000000 307.00000000  29.00000000   0.08630952
259.00000000 378.00000000  21.00000000   0.05263158
260.00000000 304.00000000  46.00000000   0.13142857
261.00000000 299.00000000  34.00000000   0.10210210
262.00000000 305.00000000  15.00000000   0.04687500
263.00000000 417.00000000  41.00000000   0.08951965
264.00000000 332.00000000  33.00000000   0.09041096
265.00000000 243.00000000  29.00000000   0.10661765
266.00000000 324.00000000  51.00000000   0.13600000
267.00000000 300.00000000  45.00000000   0.13043478
268.00000000 303.00000000  50.00000000   0.14164306
269.00000000 312.00000000   7.00000000   0.02194357
270.00000000 328.00000000  13.00000000   0.03812317
271.00000000 352.00000000  35.00000000   0.09043928
272.00000000 306.00000000  56.00000000   0.15469613
273.00000000 321.00000000  29.00000000   0.08285714
274.00000000 319.00000000  35.00000000   0.09887006
275.00000000 352.00000000  22.00000000   0.05882353
276.00000000 251.00000000  12.00000000   0.04562738
277.00000000 295.00000000  82.00000000   0.21750663
278.00000000 402.00000000  39.00000000   0.08843537
279.00000000 347.00000000  14.00000000   0.03878116
280.00000000 245.00000000  27.00000000   0.09926471
281.00000000 329.00000000  32.00000000   0.08864266
282.00000000 295.00000000  45.00000000   0.13235294
283.00000000 391.00000000  15.00000000   0.03694581
284.00000000 364.00000000  50.00000000   0.12077295
285.00000000 295.00000000  48.00000000   0.13994169
286.00000000 264.00000000   7.00000000   0.02583026
287.00000000 384.00000000   6.00000000   0.01538462
288.00000000 289.00000000  65.00000000   0.18361582
289.00000000 255.00000000   7.00000000   0.02671756
290.00000000 274.00000000  54.00000000   0.16463415
291.00000000 354.00000000   1.00000000   0.00281690
292.00000000 283.00000000  55.00000000   0.16272189
293.00000000 424.00000000  33.00000000   0.07221007
294.00000000 389.00000000  21.00000000   0.05121951
295.00000000 262.00000000  15.00000000   0.05415162
296.00000000 408.00000000  35.00000000   0.07900677
297.00000000 306.00000000  18.00000000   0.05555556
298.00000000 392.00000000  26.00000000   0.06220096
299.00000000 339.00000000   2.00000000   0.00586510
300.00000000 324.00000000  51.00000000   0.13600000
301.00000000 290.00000000  28.00000000   0.08805031
302.00000000 345.00000000  60.00000000   0.14814815
303.00000000 302.00000000  24.00000000   0.07361963
304.00000000 390.00000000  40.00000000   0.09302326
305.00000000 402.00000000  21.00000000   0.04964539
306.00000000 214.00000000  96.00000000   0.30967742
307.00000000 283.00000000  16.00000000   0.05351171
308.00000000 363.00000000  38.00000000   0.09476309
309.00000000 312.00000000  24.00000000   0.07142857
310.00000000 394.00000000  29.00000000   0.06855792
311.00000000 317.00000000  23.00000000   0.06764706
312.00000000 284.00000000  50.00000000   0.14970060
313.00000000 255.00000000  60.00000000   0.19047619
314.00000000 316.00000000  -9.00000000  -0.02931596
315.00000000 420.00000000  32.00000000   0.07079646
316.00000000 390.00000000  48.00000000   0.10958904
317.00000000 346.00000000 -34.00000000  -0.10897436
318.00000000 350.00000000  36.00000000   0.09326425
319.00000000 446.00000000  14.00000000   0.03043478
320.00000000 371.00000000  39.00000000   0.09512195
321.00000000 235.00000000  44.00000000   0.15770609
322.00000000 254.00000000   6.00000000   0.02307692
323.00000000 306.00000000  38.00000000   0.11046512
324.00000000 337.00000000  16.00000000   0.04532578
325.00000000 288.00000000  87.00000000   0.23200000
326.00000000 365.00000000  58.00000000   0.13711584
327.00000000 387.00000000  42.00000000   0.09790210
328.00000000 395.00000000  26.00000000   0.06175772
329.00000000 326.00000000  41.00000000   0.11171662
330.00000000 378.00000000  10.00000000   0.02577320
331.00000000 273.00000000  17.00000000   0.05862069
332.00000000 293.00000000  26.00000000   0.08150470
333.00000000 299.00000000  22.00000000   0.06853583
334.00000000 391.00000000  25.00000000   0.06009615
335.00000000 318.00000000  53.00000000   0.14285714
336.00000000 390.00000000  19.00000000   0.04645477
337.00000000 359.00000000  11.00000000   0.02972973
338.00000000 293.00000000  47.00000000   0.13823529
339.00000000 296.00000000  18.00000000   0.05732484
340.00000000 350.00000000  57.00000000   0.14004914
341.00000000 309.00000000  32.00000000   0.09384164
342.00000000 303.00000000  35.00000000   0.10355030
343.00000000 263.00000000  24.00000000   0.08362369
344.00000000 321.00000000 -24.00000000  -0.08080808
345.00000000 350.00000000   3.00000000   0.00849858
346.00000000 309.00000000   5.00000000   0.01592357
347.00000000 322.00000000  24.00000000   0.06936416
348.00000000 279.00000000  20.00000000   0.06688963
349.00000000 264.00000000  22.00000000   0.07692308
350.00000000 276.00000000  30.00000000   0.09803922
351.00000000 340.00000000  26.00000000   0.07103825
352.00000000 314.00000000   5.00000000   0.01567398
353.00000000 305.00000000  21.00000000   0.06441718
354.00000000 387.00000000  34.00000000   0.08076010
355.00000000 241.00000000  -5.00000000  -0.02118644
356.00000000 303.00000000  -3.00000000  -0.01000000
357.00000000 362.00000000   1.00000000   0.00275482
358.00000000 350.00000000  -9.00000000  -0.02639296
359.00000000 337.00000000  12.00000000   0.03438395
360.00000000 352.00000000  33.00000000   0.08571429
361.00000000 264.00000000  26.00000000   0.08965517
362.00000000 280.00000000  52.00000000   0.15662651
363.00000000 321.00000000  23.00000000   0.06686047
364.00000000 268.00000000  -3.00000000  -0.01132075
365.00000000 363.00000000  29.00000000   0.07397959
366.00000000 320.00000000   3.00000000   0.00928793
367.00000000 329.00000000  -7.00000000  -0.02173913
368.00000000 332.00000000  67.00000000   0.16791980
369.00000000 330.00000000  21.00000000   0.05982906
370.00000000 350.00000000  32.00000000   0.08376963
371.00000000 380.00000000  77.00000000   0.16849015
372.00000000 359.00000000  12.00000000   0.03234501
373.00000000 287.00000000  35.00000000   0.10869565
374.00000000 385.00000000   2.00000000   0.00516796
375.00000000 261.00000000  16.00000000   0.05776173
376.00000000 334.00000000  17.00000000   0.04843305
377.00000000 316.00000000  55.00000000   0.14824798
378.00000000 292.00000000   2.00000000   0.00680272
379.00000000 364.00000000  24.00000000   0.06185567
380.00000000 385.00000000  38.00000000   0.08983452
381.00000000 288.00000000  46.00000000   0.13772455
382.00000000 337.00000000  23.00000000   0.06388889
383.00000000 354.00000000 -15.00000000  -0.04424779
384.00000000 295.00000000   3.00000000   0.01006711
385.00000000 373.00000000  66.00000000   0.15034169
386.00000000 329.00000000  31.00000000   0.08611111
387.00000000 338.00000000  36.00000000   0.09625668
388.00000000 294.00000000   1.00000000   0.00338983
389.00000000 346.00000000   2.00000000   0.00574713
390.00000000 329.00000000 -13.00000000  -0.04113924
391.00000000 355.00000000  29.00000000   0.07552083
392.00000000 403.00000000  10.00000000   0.02421308
393.00000000 287.00000000  24.00000000   0.07717042
394.00000000 317.00000000  21.00000000   0.06213018
395.00000000 320.00000000   4.00000000   0.01234568
396.00000000 271.00000000  31.00000000   0.10264901
397.00000000 335.00000000  -4.00000000  -0.01208459
398.00000000 346.00000000  33.00000000   0.08707124
399.00000000 309.00000000   2.00000000   0.00643087
400.00000000 334.00000000  66.00000000   0.16500000
401.00000000 355.00000000  10.00000000   0.02739726
402.00000000 381.00000000  19.00000000   0.04750000
403.00000000 244.00000000  26.00000000   0.09629630
404.00000000 287.00000000 -35.00000000  -0.13888889
405.00000000 332.00000000  38.00000000   0.10270270
406.00000000 291.00000000  31.00000000   0.09627329
407.00000000 347.00000000   9.00000000   0.02528090
408.00000000 339.00000000  17.00000000   0.04775281
409.00000000 279.00000000   6.00000000   0.02105263
410.00000000 424.00000000  26.00000000   0.05777778
411.00000000 354.00000000  10.00000000   0.02747253
412.00000000 249.00000000  34.00000000   0.12014134
413.00000000 348.00000000  23.00000000   0.06199461
414.00000000 284.00000000  31.00000000   0.09841270
415.00000000 401.00000000  15.00000000   0.03605769
416.00000000 308.00000000  49.00000000   0.13725490
417.00000000 273.00000000   5.00000000   0.01798561
418.00000000 378.00000000  26.00000000   0.06435644
419.00000000 210.00000000  -8.00000000  -0.03960396
420.00000000 353.00000000  61.00000000   0.14734300
421.00000000 331.00000000   8.00000000   0.02359882
422.00000000 322.00000000  52.00000000   0.13903743
423.00000000 303.00000000   3.00000000   0.00980392
424.00000000 251.00000000  35.00000000   0.12237762
425.00000000 302.00000000  24.00000000   0.07361963
426.00000000 288.00000000 -16.00000000  -0.05882353
427.00000000 281.00000000  26.00000000   0.08469055
428.00000000 340.00000000  15.00000000   0.04225352
429.00000000 304.00000000   0.00000000   0.00000000
430.00000000 326.00000000  66.00000000   0.16836735
431.00000000 280.00000000  35.00000000   0.11111111
432.00000000 303.00000000 -31.00000000  -0.11397059
433.00000000 304.00000000  50.00000000   0.14124294
434.00000000 371.00000000 -19.00000000  -0.05397727
435.00000000 439.00000000  18.00000000   0.03938731
436.00000000 354.00000000 -10.00000000  -0.02906977
437.00000000 380.00000000  26.00000000   0.06403941
438.00000000 296.00000000  44.00000000   0.12941176
439.00000000 270.00000000  -9.00000000  -0.03448276
440.00000000 310.00000000  41.00000000   0.11680912
441.00000000 301.00000000  40.00000000   0.11730205
442.00000000 336.00000000  10.00000000   0.02890173
443.00000000 321.00000000 -11.00000000  -0.03548387
444.00000000 381.00000000  40.00000000   0.09501188
445.00000000 335.00000000  24.00000000   0.06685237
446.00000000 280.00000000  29.00000000   0.09385113
447.00000000 350.00000000  15.00000000   0.04109589
448.00000000 278.00000000  37.00000000   0.11746032
449.00000000 300.00000000 -12.00000000  -0.04166667
450.00000000 285.00000000  26.00000000   0.08360129
451.00000000 293.00000000  53.00000000   0.15317919
452.00000000 254.00000000  -4.00000000  -0.01600000
453.00000000 385.00000000 -15.00000000  -0.04054054
454.00000000 305.00000000  -1.00000000  -0.00328947
455.00000000 392.00000000  41.00000000   0.09468822
456.00000000 310.00000000  25.00000000   0.07462687
457.00000000 339.00000000   2.00000000   0.00586510
458.00000000 323.00000000  30.00000000   0.08498584
459.00000000 313.00000000   0.00000000   0.00000000
460.00000000 303.00000000  20.00000000   0.06191950
461.00000000 357.00000000  32.00000000   0.08226221
462.00000000 284.00000000  -2.00000000  -0.00709220
463.00000000 280.00000000   0.00000000   0.00000000
464.00000000 281.00000000  27.00000000   0.08766234
465.00000000 333.00000000  12.00000000   0.03478261
466.00000000 333.00000000  11.00000000   0.03197674
467.00000000 295.00000000  16.00000000   0.05144695
468.00000000 318.00000000  39.00000000   0.10924370
469.00000000 236.00000000   6.00000000   0.02479339
470.00000000 257.00000000  37.00000000   0.12585034
471.00000000 320.00000000  29.00000000   0.08309456
472.00000000 336.00000000  25.00000000   0.06925208
473.00000000 302.00000000   5.00000000   0.01628664
474.00000000 308.00000000   9.00000000   0.02839117
475.00000000 313.00000000  24.00000000   0.07121662
476.00000000 280.00000000  -1.00000000  -0.00358423
477.00000000 354.00000000  -6.00000000  -0.01724138
478.00000000 328.00000000  25.00000000   0.07082153
479.00000000 313.00000000  56.00000000   0.15176152
480.00000000 313.00000000 -11.00000000  -0.03642384
481.00000000 267.00000000  56.00000000   0.17337461
482.00000000 254.00000000  42.00000000   0.14189189
483.00000000 303.00000000  27.00000000   0.08181818
484.00000000 307.00000000 -24.00000000  -0.08480565
485.00000000 318.00000000  22.00000000   0.06470588
486.00000000 251.00000000  69.00000000   0.21562500
487.00000000 343.00000000  -8.00000000  -0.02388060
488.00000000 314.00000000  48.00000000   0.13259669
489.00000000 377.00000000  18.00000000   0.04556962
490.00000000 346.00000000   9.00000000   0.02535211
491.00000000 334.00000000  25.00000000   0.06963788
492.00000000 243.00000000  38.00000000   0.13523132
493.00000000 253.00000000  14.00000000   0.05243446
494.00000000 378.00000000  21.00000000   0.05263158
495.00000000 345.00000000 -25.00000000  -0.07812500
496.00000000 281.00000000  20.00000000   0.06644518
497.00000000 299.00000000 -11.00000000  -0.03819444
498.00000000 391.00000000  29.00000000   0.06904762
499.00000000 309.00000000  28.00000000   0.08308605
500.00000000 323.00000000   9.00000000   0.02710843
