# Supplementary material for: Ubiquitin transfer by a RING E3 ligase occurs from a closed E2~ubiquitin conformation
Source: Nat Commun. 2020 Jun 5;11:2846. doi: 10.1038/s41467-020-16666-y (PMC7275055; doi:10.1038/s41467-020-16666-y)
Supplement: Supplementary file 4 — Source Data [file 41467_2020_16666_MOESM4_ESM.zip › Source_Data/Figures/Figure_5/Figure_5a/ASCII_NoRNF4/16_369with_fret.dat]

 30.00000000 176.00000000 287.00000000   0.61987041
 31.00000000 135.00000000 298.00000000   0.68822171
 32.00000000 219.00000000 246.00000000   0.52903226
 33.00000000 136.00000000 317.00000000   0.69977925
 34.00000000 157.00000000 325.00000000   0.67427386
 35.00000000 175.00000000 362.00000000   0.67411546
 36.00000000 211.00000000 282.00000000   0.57200811
 37.00000000 150.00000000 322.00000000   0.68220339
 38.00000000 157.00000000 238.00000000   0.60253165
 39.00000000 169.00000000 302.00000000   0.64118896
 40.00000000 182.00000000 383.00000000   0.67787611
 41.00000000 182.00000000 287.00000000   0.61194030
 42.00000000 210.00000000 304.00000000   0.59143969
 43.00000000 221.00000000 307.00000000   0.58143939
 44.00000000 194.00000000 338.00000000   0.63533835
 45.00000000 174.00000000 284.00000000   0.62008734
 46.00000000 127.00000000 271.00000000   0.68090452
 47.00000000 153.00000000 228.00000000   0.59842520
 48.00000000 149.00000000 247.00000000   0.62373737
 49.00000000 164.00000000 314.00000000   0.65690377
 50.00000000 182.00000000 293.00000000   0.61684211
 51.00000000 169.00000000 308.00000000   0.64570231
 52.00000000 142.00000000 258.00000000   0.64500000
 53.00000000 143.00000000 259.00000000   0.64427861
 54.00000000 158.00000000 351.00000000   0.68958743
 55.00000000 168.00000000 279.00000000   0.62416107
 56.00000000 185.00000000 289.00000000   0.60970464
 57.00000000 175.00000000 265.00000000   0.60227273
 58.00000000 215.00000000 226.00000000   0.51247166
 59.00000000 157.00000000 262.00000000   0.62529833
 60.00000000 150.00000000 331.00000000   0.68814969
 61.00000000 148.00000000 274.00000000   0.64928910
 62.00000000 111.00000000 241.00000000   0.68465909
 63.00000000 145.00000000 304.00000000   0.67706013
 64.00000000 144.00000000 221.00000000   0.60547945
 65.00000000 140.00000000 249.00000000   0.64010283
 66.00000000 155.00000000 266.00000000   0.63182898
 67.00000000 193.00000000 274.00000000   0.58672377
 68.00000000 141.00000000 241.00000000   0.63089005
 69.00000000 147.00000000 255.00000000   0.63432836
 70.00000000  99.00000000 278.00000000   0.73740053
 71.00000000 113.00000000 245.00000000   0.68435754
 72.00000000 186.00000000 283.00000000   0.60341151
 73.00000000 191.00000000 312.00000000   0.62027833
 74.00000000 159.00000000 286.00000000   0.64269663
 75.00000000 138.00000000 182.00000000   0.56875000
 76.00000000 214.00000000 296.00000000   0.58039216
 77.00000000 173.00000000 226.00000000   0.56641604
 78.00000000 153.00000000 252.00000000   0.62222222
 79.00000000 152.00000000 307.00000000   0.66884532
 80.00000000  87.00000000 216.00000000   0.71287129
 81.00000000 205.00000000 310.00000000   0.60194175
 82.00000000 201.00000000 281.00000000   0.58298755
 83.00000000 132.00000000 235.00000000   0.64032698
 84.00000000 121.00000000 300.00000000   0.71258907
 85.00000000 139.00000000 258.00000000   0.64987406
 86.00000000 174.00000000 301.00000000   0.63368421
 87.00000000 135.00000000 270.00000000   0.66666667
 88.00000000 165.00000000 229.00000000   0.58121827
 89.00000000 121.00000000 316.00000000   0.72311213
 90.00000000 223.00000000 224.00000000   0.50111857
 91.00000000 201.00000000 204.00000000   0.50370370
 92.00000000 194.00000000 242.00000000   0.55504587
 93.00000000 184.00000000 333.00000000   0.64410058
 94.00000000 152.00000000 315.00000000   0.67451820
 95.00000000 192.00000000 233.00000000   0.54823529
 96.00000000 117.00000000 235.00000000   0.66761364
 97.00000000 174.00000000 224.00000000   0.56281407
 98.00000000 118.00000000 309.00000000   0.72365340
 99.00000000  96.00000000 296.00000000   0.75510204
100.00000000 115.00000000 252.00000000   0.68664850
101.00000000 125.00000000 242.00000000   0.65940054
102.00000000 110.00000000 265.00000000   0.70666667
103.00000000 112.00000000 218.00000000   0.66060606
104.00000000 193.00000000 233.00000000   0.54694836
105.00000000 205.00000000 276.00000000   0.57380457
106.00000000 177.00000000 251.00000000   0.58644860
107.00000000 139.00000000 273.00000000   0.66262136
108.00000000 202.00000000 291.00000000   0.59026369
109.00000000 140.00000000 240.00000000   0.63157895
110.00000000 108.00000000 224.00000000   0.67469880
111.00000000 129.00000000 269.00000000   0.67587940
112.00000000 136.00000000 213.00000000   0.61031519
113.00000000 190.00000000 252.00000000   0.57013575
114.00000000 119.00000000 265.00000000   0.69010417
115.00000000 138.00000000 254.00000000   0.64795918
116.00000000 187.00000000 216.00000000   0.53598015
117.00000000 155.00000000 278.00000000   0.64203233
118.00000000  98.00000000 270.00000000   0.73369565
119.00000000 125.00000000 292.00000000   0.70023981
120.00000000 166.00000000 299.00000000   0.64301075
121.00000000  96.00000000 266.00000000   0.73480663
122.00000000 110.00000000 270.00000000   0.71052632
123.00000000 146.00000000 262.00000000   0.64215686
124.00000000 104.00000000 274.00000000   0.72486772
125.00000000 153.00000000 293.00000000   0.65695067
126.00000000 116.00000000 208.00000000   0.64197531
127.00000000 135.00000000 207.00000000   0.60526316
128.00000000 151.00000000 216.00000000   0.58855586
129.00000000 126.00000000 242.00000000   0.65760870
130.00000000 105.00000000 268.00000000   0.71849866
131.00000000 141.00000000 252.00000000   0.64122137
132.00000000 185.00000000 207.00000000   0.52806122
133.00000000 105.00000000 310.00000000   0.74698795
134.00000000 201.00000000 303.00000000   0.60119048
135.00000000 126.00000000 260.00000000   0.67357513
136.00000000 120.00000000 248.00000000   0.67391304
137.00000000 112.00000000 340.00000000   0.75221239
138.00000000 141.00000000 258.00000000   0.64661654
139.00000000 124.00000000 190.00000000   0.60509554
140.00000000 205.00000000 285.00000000   0.58163265
141.00000000 207.00000000 241.00000000   0.53794643
142.00000000 148.00000000 260.00000000   0.63725490
143.00000000 105.00000000 240.00000000   0.69565217
144.00000000 149.00000000 205.00000000   0.57909605
145.00000000  81.00000000 164.00000000   0.66938776
146.00000000  90.00000000 234.00000000   0.72222222
147.00000000 109.00000000 163.00000000   0.59926471
148.00000000  49.00000000 208.00000000   0.80933852
149.00000000  79.00000000 200.00000000   0.71684588
150.00000000  83.00000000 179.00000000   0.68320611
151.00000000  90.00000000 224.00000000   0.71337580
152.00000000  61.00000000 148.00000000   0.70813397
153.00000000 128.00000000 166.00000000   0.56462585
154.00000000  75.00000000 203.00000000   0.73021583
155.00000000 131.00000000 150.00000000   0.53380783
156.00000000  94.00000000 212.00000000   0.69281046
157.00000000  43.00000000 186.00000000   0.81222707
158.00000000 134.00000000 171.00000000   0.56065574
159.00000000  67.00000000 273.00000000   0.80294118
160.00000000  70.00000000 197.00000000   0.73782772
161.00000000  95.00000000 151.00000000   0.61382114
162.00000000  88.00000000 191.00000000   0.68458781
163.00000000 136.00000000 223.00000000   0.62116992
164.00000000  92.00000000 174.00000000   0.65413534
165.00000000  58.00000000 160.00000000   0.73394495
166.00000000  69.00000000 259.00000000   0.78963415
167.00000000  95.00000000 183.00000000   0.65827338
168.00000000  78.00000000 190.00000000   0.70895522
169.00000000 108.00000000 225.00000000   0.67567568
170.00000000  67.00000000 179.00000000   0.72764228
171.00000000  90.00000000 192.00000000   0.68085106
172.00000000 105.00000000  70.00000000   0.40000000
173.00000000 320.00000000  49.00000000   0.13279133
174.00000000 246.00000000  31.00000000   0.11191336
175.00000000 274.00000000 -23.00000000  -0.09163347
176.00000000 308.00000000  27.00000000   0.08059701
177.00000000 340.00000000  26.00000000   0.07103825
178.00000000 352.00000000 -12.00000000  -0.03529412
179.00000000 294.00000000  18.00000000   0.05769231
180.00000000 293.00000000  32.00000000   0.09846154
181.00000000 278.00000000  20.00000000   0.06711409
182.00000000 363.00000000 120.00000000   0.24844720
183.00000000 312.00000000  14.00000000   0.04294479
184.00000000 374.00000000   7.00000000   0.01837270
185.00000000 344.00000000   8.00000000   0.02272727
186.00000000 250.00000000  37.00000000   0.12891986
187.00000000 344.00000000  19.00000000   0.05234160
188.00000000 327.00000000  39.00000000   0.10655738
189.00000000 322.00000000  54.00000000   0.14361702
190.00000000 359.00000000  38.00000000   0.09571788
191.00000000 299.00000000  67.00000000   0.18306011
192.00000000 392.00000000  47.00000000   0.10706150
193.00000000 340.00000000  36.00000000   0.09574468
194.00000000 338.00000000  82.00000000   0.19523810
195.00000000 275.00000000  55.00000000   0.16666667
196.00000000 296.00000000  75.00000000   0.20215633
197.00000000 256.00000000  72.00000000   0.21951220
198.00000000 331.00000000  56.00000000   0.14470284
199.00000000 323.00000000  15.00000000   0.04437870
200.00000000 327.00000000  -6.00000000  -0.01869159
201.00000000 396.00000000   0.00000000   0.00000000
202.00000000 336.00000000  48.00000000   0.12500000
203.00000000 298.00000000  13.00000000   0.04180064
204.00000000 353.00000000  52.00000000   0.12839506
205.00000000 396.00000000  70.00000000   0.15021459
206.00000000 338.00000000  42.00000000   0.11052632
207.00000000 367.00000000  88.00000000   0.19340659
208.00000000 346.00000000 -22.00000000  -0.06790123
209.00000000 380.00000000  65.00000000   0.14606742
210.00000000 275.00000000  59.00000000   0.17664671
211.00000000 361.00000000  15.00000000   0.03989362
212.00000000 355.00000000  57.00000000   0.13834951
213.00000000 276.00000000  11.00000000   0.03832753
214.00000000 361.00000000  34.00000000   0.08607595
215.00000000 372.00000000  14.00000000   0.03626943
216.00000000 352.00000000  29.00000000   0.07611549
217.00000000 304.00000000  35.00000000   0.10324484
218.00000000 284.00000000  18.00000000   0.05960265
219.00000000 333.00000000  34.00000000   0.09264305
220.00000000 302.00000000  95.00000000   0.23929471
221.00000000 441.00000000   5.00000000   0.01121076
222.00000000 401.00000000  43.00000000   0.09684685
223.00000000 412.00000000  42.00000000   0.09251101
224.00000000 360.00000000   3.00000000   0.00826446
225.00000000 281.00000000  15.00000000   0.05067568
226.00000000 261.00000000  37.00000000   0.12416107
227.00000000 291.00000000  19.00000000   0.06129032
228.00000000 338.00000000  44.00000000   0.11518325
229.00000000 257.00000000  42.00000000   0.14046823
230.00000000 311.00000000  11.00000000   0.03416149
231.00000000 342.00000000 -20.00000000  -0.06211180
232.00000000 305.00000000  29.00000000   0.08682635
233.00000000 362.00000000  61.00000000   0.14420804
234.00000000 322.00000000  -3.00000000  -0.00940439
235.00000000 294.00000000  33.00000000   0.10091743
236.00000000 357.00000000  50.00000000   0.12285012
237.00000000 375.00000000   0.00000000   0.00000000
238.00000000 287.00000000  27.00000000   0.08598726
239.00000000 370.00000000  31.00000000   0.07730673
240.00000000 297.00000000  42.00000000   0.12389381
241.00000000 255.00000000  21.00000000   0.07608696
242.00000000 379.00000000  22.00000000   0.05486284
243.00000000 355.00000000  62.00000000   0.14868106
244.00000000 260.00000000  21.00000000   0.07473310
245.00000000 272.00000000  18.00000000   0.06206897
246.00000000 294.00000000  76.00000000   0.20540541
247.00000000 398.00000000  44.00000000   0.09954751
248.00000000 346.00000000  51.00000000   0.12846348
249.00000000 371.00000000  27.00000000   0.06783920
250.00000000 317.00000000  19.00000000   0.05654762
251.00000000 283.00000000  33.00000000   0.10443038
252.00000000 301.00000000  51.00000000   0.14488636
253.00000000 345.00000000  51.00000000   0.12878788
254.00000000 292.00000000  50.00000000   0.14619883
255.00000000 369.00000000  29.00000000   0.07286432
256.00000000 406.00000000  86.00000000   0.17479675
257.00000000 291.00000000  10.00000000   0.03322259
258.00000000 310.00000000  20.00000000   0.06060606
259.00000000 332.00000000   5.00000000   0.01483680
260.00000000 341.00000000  59.00000000   0.14750000
261.00000000 290.00000000  53.00000000   0.15451895
262.00000000 408.00000000   7.00000000   0.01686747
263.00000000 342.00000000   1.00000000   0.00291545
264.00000000 311.00000000 -14.00000000  -0.04713805
265.00000000 312.00000000  97.00000000   0.23716381
266.00000000 325.00000000  14.00000000   0.04129794
267.00000000 340.00000000  76.00000000   0.18269231
268.00000000 269.00000000  93.00000000   0.25690608
269.00000000 243.00000000  11.00000000   0.04330709
270.00000000 269.00000000  61.00000000   0.18484848
271.00000000 316.00000000  34.00000000   0.09714286
272.00000000 202.00000000 -11.00000000  -0.05759162
273.00000000 270.00000000  35.00000000   0.11475410
274.00000000 335.00000000  38.00000000   0.10187668
275.00000000 379.00000000  -1.00000000  -0.00264550
276.00000000 332.00000000 -17.00000000  -0.05396825
277.00000000 272.00000000  39.00000000   0.12540193
278.00000000 379.00000000  32.00000000   0.07785888
279.00000000 307.00000000  53.00000000   0.14722222
280.00000000 252.00000000  -5.00000000  -0.02024291
281.00000000 269.00000000  21.00000000   0.07241379
282.00000000 282.00000000  -2.00000000  -0.00714286
283.00000000 261.00000000  -2.00000000  -0.00772201
284.00000000 400.00000000  68.00000000   0.14529915
285.00000000 286.00000000  31.00000000   0.09779180
286.00000000 230.00000000  -2.00000000  -0.00877193
287.00000000 325.00000000  96.00000000   0.22802850
288.00000000 367.00000000  57.00000000   0.13443396
289.00000000 292.00000000  31.00000000   0.09597523
290.00000000 395.00000000  74.00000000   0.15778252
291.00000000 370.00000000  34.00000000   0.08415842
292.00000000 328.00000000  -2.00000000  -0.00613497
293.00000000 345.00000000   9.00000000   0.02542373
294.00000000 273.00000000  34.00000000   0.11074919
295.00000000 303.00000000  27.00000000   0.08181818
296.00000000 354.00000000  23.00000000   0.06100796
297.00000000 304.00000000  -3.00000000  -0.00996678
298.00000000 378.00000000  45.00000000   0.10638298
299.00000000 354.00000000  44.00000000   0.11055276
300.00000000 349.00000000  49.00000000   0.12311558
301.00000000 214.00000000  15.00000000   0.06550218
302.00000000 311.00000000  21.00000000   0.06325301
303.00000000 350.00000000   3.00000000   0.00849858
304.00000000 362.00000000  23.00000000   0.05974026
305.00000000 338.00000000  18.00000000   0.05056180
306.00000000 301.00000000  24.00000000   0.07384615
307.00000000 336.00000000  -4.00000000  -0.01204819
308.00000000 360.00000000  73.00000000   0.16859122
309.00000000 349.00000000  33.00000000   0.08638743
310.00000000 387.00000000  15.00000000   0.03731343
311.00000000 289.00000000  63.00000000   0.17897727
312.00000000 396.00000000  31.00000000   0.07259953
313.00000000 347.00000000  83.00000000   0.19302326
314.00000000 260.00000000  62.00000000   0.19254658
315.00000000 302.00000000   7.00000000   0.02265372
316.00000000 322.00000000  -9.00000000  -0.02875399
317.00000000 327.00000000  35.00000000   0.09668508
318.00000000 319.00000000  61.00000000   0.16052632
319.00000000 303.00000000   7.00000000   0.02258065
320.00000000 287.00000000  30.00000000   0.09463722
321.00000000 300.00000000  28.00000000   0.08536585
322.00000000 357.00000000  15.00000000   0.04032258
323.00000000 347.00000000  42.00000000   0.10796915
324.00000000 320.00000000  15.00000000   0.04477612
325.00000000 378.00000000  49.00000000   0.11475410
326.00000000 293.00000000  27.00000000   0.08437500
327.00000000 278.00000000  12.00000000   0.04137931
328.00000000 369.00000000  14.00000000   0.03655352
329.00000000 260.00000000  23.00000000   0.08127208
330.00000000 370.00000000  40.00000000   0.09756098
331.00000000 324.00000000  53.00000000   0.14058355
332.00000000 359.00000000  48.00000000   0.11793612
333.00000000 337.00000000  -2.00000000  -0.00597015
334.00000000 327.00000000 -23.00000000  -0.07565789
335.00000000 363.00000000  11.00000000   0.02941176
336.00000000 396.00000000  16.00000000   0.03883495
337.00000000 282.00000000  15.00000000   0.05050505
338.00000000 336.00000000  39.00000000   0.10400000
339.00000000 368.00000000  69.00000000   0.15789474
340.00000000 372.00000000  12.00000000   0.03125000
341.00000000 328.00000000   3.00000000   0.00906344
342.00000000 262.00000000   2.00000000   0.00757576
343.00000000 300.00000000  53.00000000   0.15014164
344.00000000 370.00000000  32.00000000   0.07960199
345.00000000 304.00000000  25.00000000   0.07598784
346.00000000 296.00000000  35.00000000   0.10574018
347.00000000 371.00000000  33.00000000   0.08168317
348.00000000 346.00000000   1.00000000   0.00288184
349.00000000 355.00000000  35.00000000   0.08974359
350.00000000 332.00000000 -24.00000000  -0.07792208
351.00000000 359.00000000  21.00000000   0.05526316
352.00000000 421.00000000  66.00000000   0.13552361
353.00000000 317.00000000  15.00000000   0.04518072
354.00000000 285.00000000 -35.00000000  -0.14000000
355.00000000 250.00000000  43.00000000   0.14675768
356.00000000 356.00000000  34.00000000   0.08717949
357.00000000 444.00000000  13.00000000   0.02844639
358.00000000 350.00000000  76.00000000   0.17840376
359.00000000 289.00000000  27.00000000   0.08544304
360.00000000 308.00000000  21.00000000   0.06382979
361.00000000 355.00000000  44.00000000   0.11027569
362.00000000 303.00000000   9.00000000   0.02884615
363.00000000 355.00000000  10.00000000   0.02739726
364.00000000 276.00000000  -5.00000000  -0.01845018
365.00000000 304.00000000  34.00000000   0.10059172
366.00000000 258.00000000   9.00000000   0.03370787
367.00000000 335.00000000  11.00000000   0.03179191
368.00000000 345.00000000  35.00000000   0.09210526
369.00000000 311.00000000   0.00000000   0.00000000
370.00000000 261.00000000  19.00000000   0.06785714
371.00000000 324.00000000  75.00000000   0.18796992
372.00000000 326.00000000  31.00000000   0.08683473
373.00000000 447.00000000  38.00000000   0.07835052
374.00000000 276.00000000  75.00000000   0.21367521
375.00000000 345.00000000  -1.00000000  -0.00290698
376.00000000 305.00000000  13.00000000   0.04088050
377.00000000 265.00000000  44.00000000   0.14239482
378.00000000 356.00000000  36.00000000   0.09183673
379.00000000 307.00000000 -23.00000000  -0.08098592
380.00000000 315.00000000  41.00000000   0.11516854
381.00000000 310.00000000  16.00000000   0.04907975
382.00000000 336.00000000  -9.00000000  -0.02752294
383.00000000 331.00000000  40.00000000   0.10781671
384.00000000 327.00000000   0.00000000   0.00000000
385.00000000 431.00000000  13.00000000   0.02927928
386.00000000 369.00000000  -3.00000000  -0.00819672
387.00000000 316.00000000   3.00000000   0.00940439
388.00000000 360.00000000  46.00000000   0.11330049
389.00000000 358.00000000  27.00000000   0.07012987
390.00000000 302.00000000  -2.00000000  -0.00666667
391.00000000 404.00000000  45.00000000   0.10022272
392.00000000 453.00000000  11.00000000   0.02370690
393.00000000 351.00000000   0.00000000   0.00000000
394.00000000 261.00000000   6.00000000   0.02247191
395.00000000 306.00000000  13.00000000   0.04075235
396.00000000 392.00000000  50.00000000   0.11312217
397.00000000 332.00000000  35.00000000   0.09536785
398.00000000 337.00000000  69.00000000   0.16995074
399.00000000 314.00000000  21.00000000   0.06268657
400.00000000 297.00000000  28.00000000   0.08615385
401.00000000 344.00000000  42.00000000   0.10880829
402.00000000 319.00000000   5.00000000   0.01543210
403.00000000 414.00000000  31.00000000   0.06966292
404.00000000 368.00000000  54.00000000   0.12796209
405.00000000 312.00000000  27.00000000   0.07964602
406.00000000 290.00000000  20.00000000   0.06451613
407.00000000 291.00000000   8.00000000   0.02675585
408.00000000 365.00000000  35.00000000   0.08750000
409.00000000 276.00000000  14.00000000   0.04827586
410.00000000 352.00000000   8.00000000   0.02222222
411.00000000 313.00000000  47.00000000   0.13055556
412.00000000 344.00000000  50.00000000   0.12690355
413.00000000 326.00000000  26.00000000   0.07386364
414.00000000 312.00000000  32.00000000   0.09302326
415.00000000 301.00000000  -3.00000000  -0.01006711
416.00000000 296.00000000  67.00000000   0.18457300
417.00000000 332.00000000  10.00000000   0.02923977
418.00000000 390.00000000  22.00000000   0.05339806
419.00000000 292.00000000   2.00000000   0.00680272
420.00000000 379.00000000   9.00000000   0.02319588
421.00000000 272.00000000  16.00000000   0.05555556
422.00000000 245.00000000  26.00000000   0.09594096
423.00000000 346.00000000   1.00000000   0.00288184
424.00000000 325.00000000  -6.00000000  -0.01880878
425.00000000 261.00000000   3.00000000   0.01136364
426.00000000 384.00000000  10.00000000   0.02538071
427.00000000 427.00000000   0.00000000   0.00000000
428.00000000 275.00000000  -2.00000000  -0.00732601
429.00000000 269.00000000  -5.00000000  -0.01893939
430.00000000 336.00000000  38.00000000   0.10160428
431.00000000 375.00000000  16.00000000   0.04092072
432.00000000 327.00000000  57.00000000   0.14843750
433.00000000 364.00000000  11.00000000   0.02933333
434.00000000 290.00000000  23.00000000   0.07348243
435.00000000 323.00000000   7.00000000   0.02121212
436.00000000 357.00000000  15.00000000   0.04032258
437.00000000 365.00000000 -22.00000000  -0.06413994
438.00000000 339.00000000  -8.00000000  -0.02416918
439.00000000 434.00000000  19.00000000   0.04194260
440.00000000 362.00000000  11.00000000   0.02949062
441.00000000 300.00000000  36.00000000   0.10714286
442.00000000 316.00000000  49.00000000   0.13424658
443.00000000 334.00000000   0.00000000   0.00000000
444.00000000 322.00000000  28.00000000   0.08000000
445.00000000 351.00000000  57.00000000   0.13970588
446.00000000 466.00000000  -7.00000000  -0.01525054
447.00000000 405.00000000  65.00000000   0.13829787
448.00000000 318.00000000  24.00000000   0.07017544
449.00000000 327.00000000  41.00000000   0.11141304
450.00000000 325.00000000  19.00000000   0.05523256
451.00000000 341.00000000  16.00000000   0.04481793
452.00000000 365.00000000  12.00000000   0.03183024
453.00000000 440.00000000  24.00000000   0.05172414
454.00000000 360.00000000  13.00000000   0.03485255
455.00000000 436.00000000   8.00000000   0.01801802
456.00000000 366.00000000  56.00000000   0.13270142
457.00000000 389.00000000   9.00000000   0.02261307
458.00000000 364.00000000 -11.00000000  -0.03116147
459.00000000 389.00000000  18.00000000   0.04422604
460.00000000 377.00000000 -25.00000000  -0.07102273
461.00000000 384.00000000 -12.00000000  -0.03225806
462.00000000 329.00000000  62.00000000   0.15856777
463.00000000 354.00000000  23.00000000   0.06100796
464.00000000 346.00000000   2.00000000   0.00574713
465.00000000 320.00000000  56.00000000   0.14893617
466.00000000 257.00000000  20.00000000   0.07220217
467.00000000 286.00000000   4.00000000   0.01379310
468.00000000 288.00000000  29.00000000   0.09148265
469.00000000 313.00000000  27.00000000   0.07941176
470.00000000 316.00000000  58.00000000   0.15508021
471.00000000 356.00000000  13.00000000   0.03523035
472.00000000 303.00000000 -17.00000000  -0.05944056
473.00000000 303.00000000  39.00000000   0.11403509
474.00000000 314.00000000  30.00000000   0.08720930
475.00000000 329.00000000  35.00000000   0.09615385
476.00000000 325.00000000  57.00000000   0.14921466
477.00000000 243.00000000  36.00000000   0.12903226
478.00000000 339.00000000  -9.00000000  -0.02727273
479.00000000 267.00000000  21.00000000   0.07291667
480.00000000 260.00000000  22.00000000   0.07801418
481.00000000 272.00000000 -15.00000000  -0.05836576
482.00000000 271.00000000  13.00000000   0.04577465
483.00000000 278.00000000  18.00000000   0.06081081
484.00000000 251.00000000   8.00000000   0.03088803
485.00000000 260.00000000  68.00000000   0.20731707
486.00000000 392.00000000  36.00000000   0.08411215
487.00000000 318.00000000 -13.00000000  -0.04262295
488.00000000 360.00000000  16.00000000   0.04255319
489.00000000 339.00000000  23.00000000   0.06353591
490.00000000 317.00000000  -3.00000000  -0.00955414
491.00000000 272.00000000 -39.00000000  -0.16738197
492.00000000 303.00000000   3.00000000   0.00980392
493.00000000 327.00000000   6.00000000   0.01801802
494.00000000 310.00000000  29.00000000   0.08554572
495.00000000 373.00000000 -35.00000000  -0.10355030
496.00000000 329.00000000 106.00000000   0.24367816
497.00000000 320.00000000 -16.00000000  -0.05263158
498.00000000 380.00000000  64.00000000   0.14414414
499.00000000 297.00000000  43.00000000   0.12647059
500.00000000 337.00000000   9.00000000   0.02601156
