# Supplementary material for: Ubiquitin transfer by a RING E3 ligase occurs from a closed E2~ubiquitin conformation
Source: Nat Commun. 2020 Jun 5;11:2846. doi: 10.1038/s41467-020-16666-y (PMC7275055; doi:10.1038/s41467-020-16666-y)
Supplement: Supplementary file 4 — Source Data [file 41467_2020_16666_MOESM4_ESM.zip › Source_Data/Figures/Figure_5/Figure_5a/ASCII_NoRNF4/16_374with_fret.dat]

 30.00000000 340.00000000 100.00000000   0.22727273
 31.00000000 226.00000000 135.00000000   0.37396122
 32.00000000 188.00000000 125.00000000   0.39936102
 33.00000000 300.00000000 131.00000000   0.30394432
 34.00000000 308.00000000 176.00000000   0.36363636
 35.00000000 249.00000000  95.00000000   0.27616279
 36.00000000 221.00000000  97.00000000   0.30503145
 37.00000000 229.00000000  95.00000000   0.29320988
 38.00000000 262.00000000 137.00000000   0.34335840
 39.00000000 298.00000000 107.00000000   0.26419753
 40.00000000 281.00000000 158.00000000   0.35990888
 41.00000000 297.00000000  94.00000000   0.24040921
 42.00000000 254.00000000 150.00000000   0.37128713
 43.00000000 308.00000000 111.00000000   0.26491647
 44.00000000 205.00000000 121.00000000   0.37116564
 45.00000000 238.00000000 199.00000000   0.45537757
 46.00000000 294.00000000  95.00000000   0.24421594
 47.00000000 306.00000000 142.00000000   0.31696429
 48.00000000 205.00000000  62.00000000   0.23220974
 49.00000000 122.00000000  91.00000000   0.42723005
 50.00000000 135.00000000 119.00000000   0.46850394
 51.00000000 167.00000000 129.00000000   0.43581081
 52.00000000 247.00000000 103.00000000   0.29428571
 53.00000000 252.00000000 146.00000000   0.36683417
 54.00000000 226.00000000 111.00000000   0.32937685
 55.00000000 271.00000000  86.00000000   0.24089636
 56.00000000 252.00000000 129.00000000   0.33858268
 57.00000000 308.00000000  86.00000000   0.21827411
 58.00000000 303.00000000 131.00000000   0.30184332
 59.00000000 165.00000000  98.00000000   0.37262357
 60.00000000 233.00000000 131.00000000   0.35989011
 61.00000000 271.00000000 146.00000000   0.35011990
 62.00000000 297.00000000 108.00000000   0.26666667
 63.00000000 352.00000000  90.00000000   0.20361991
 64.00000000 309.00000000 185.00000000   0.37449393
 65.00000000 344.00000000  79.00000000   0.18676123
 66.00000000 220.00000000  64.00000000   0.22535211
 67.00000000 334.00000000  76.00000000   0.18536585
 68.00000000 238.00000000  67.00000000   0.21967213
 69.00000000 230.00000000 109.00000000   0.32153392
 70.00000000 275.00000000 123.00000000   0.30904523
 71.00000000 265.00000000  95.00000000   0.26388889
 72.00000000 359.00000000  88.00000000   0.19686801
 73.00000000 276.00000000  84.00000000   0.23333333
 74.00000000 302.00000000 117.00000000   0.27923628
 75.00000000 214.00000000 130.00000000   0.37790698
 76.00000000 294.00000000 125.00000000   0.29832936
 77.00000000 302.00000000 129.00000000   0.29930394
 78.00000000 230.00000000 114.00000000   0.33139535
 79.00000000 280.00000000  81.00000000   0.22437673
 80.00000000 238.00000000  91.00000000   0.27659574
 81.00000000 255.00000000  90.00000000   0.26086957
 82.00000000 344.00000000  76.00000000   0.18095238
 83.00000000 287.00000000 136.00000000   0.32151300
 84.00000000 185.00000000  87.00000000   0.31985294
 85.00000000 260.00000000 114.00000000   0.30481283
 86.00000000 259.00000000 150.00000000   0.36674817
 87.00000000 231.00000000  26.00000000   0.10116732
 88.00000000 227.00000000  86.00000000   0.27476038
 89.00000000 233.00000000  81.00000000   0.25796178
 90.00000000 192.00000000  51.00000000   0.20987654
 91.00000000 269.00000000 151.00000000   0.35952381
 92.00000000 313.00000000 146.00000000   0.31808279
 93.00000000 252.00000000  92.00000000   0.26744186
 94.00000000 206.00000000 154.00000000   0.42777778
 95.00000000 289.00000000  97.00000000   0.25129534
 96.00000000 239.00000000  71.00000000   0.22903226
 97.00000000 197.00000000 112.00000000   0.36245955
 98.00000000 299.00000000  94.00000000   0.23918575
 99.00000000 267.00000000  76.00000000   0.22157434
100.00000000 231.00000000 133.00000000   0.36538462
101.00000000 312.00000000  62.00000000   0.16577540
102.00000000 318.00000000  98.00000000   0.23557692
103.00000000 231.00000000 170.00000000   0.42394015
104.00000000 190.00000000 150.00000000   0.44117647
105.00000000 291.00000000 108.00000000   0.27067669
106.00000000 352.00000000 117.00000000   0.24946695
107.00000000 262.00000000  55.00000000   0.17350158
108.00000000 236.00000000  96.00000000   0.28915663
109.00000000 321.00000000  52.00000000   0.13941019
110.00000000 276.00000000  74.00000000   0.21142857
111.00000000 273.00000000  66.00000000   0.19469027
112.00000000 272.00000000  66.00000000   0.19526627
113.00000000 277.00000000  84.00000000   0.23268698
114.00000000 262.00000000 125.00000000   0.32299742
115.00000000 258.00000000  69.00000000   0.21100917
116.00000000 263.00000000  85.00000000   0.24425287
117.00000000 154.00000000  97.00000000   0.38645418
118.00000000 236.00000000 139.00000000   0.37066667
119.00000000 346.00000000 112.00000000   0.24454148
120.00000000 286.00000000  97.00000000   0.25326371
121.00000000 262.00000000  87.00000000   0.24928367
122.00000000 277.00000000 127.00000000   0.31435644
123.00000000 233.00000000  98.00000000   0.29607251
124.00000000 322.00000000  95.00000000   0.22781775
125.00000000 280.00000000 129.00000000   0.31540342
126.00000000 308.00000000 132.00000000   0.30000000
127.00000000 272.00000000  77.00000000   0.22063037
128.00000000 295.00000000 120.00000000   0.28915663
129.00000000 244.00000000  93.00000000   0.27596439
130.00000000 159.00000000 105.00000000   0.39772727
131.00000000 315.00000000 123.00000000   0.28082192
132.00000000 294.00000000  85.00000000   0.22427441
133.00000000 260.00000000 109.00000000   0.29539295
134.00000000 260.00000000  99.00000000   0.27576602
135.00000000 370.00000000  56.00000000   0.13145540
136.00000000 245.00000000 103.00000000   0.29597701
137.00000000 281.00000000 167.00000000   0.37276786
138.00000000 373.00000000 154.00000000   0.29222011
139.00000000 453.00000000 144.00000000   0.24120603
140.00000000 342.00000000 105.00000000   0.23489933
141.00000000 604.00000000 133.00000000   0.18046133
142.00000000 604.00000000 136.00000000   0.18378378
143.00000000 254.00000000  95.00000000   0.27220630
144.00000000 678.00000000 152.00000000   0.18313253
145.00000000 506.00000000 163.00000000   0.24364723
146.00000000 304.00000000 111.00000000   0.26746988
147.00000000 277.00000000  95.00000000   0.25537634
148.00000000 333.00000000  64.00000000   0.16120907
149.00000000 456.00000000 140.00000000   0.23489933
150.00000000 557.00000000 150.00000000   0.21216407
151.00000000 431.00000000 162.00000000   0.27318718
152.00000000 609.00000000 225.00000000   0.26978417
153.00000000 411.00000000 166.00000000   0.28769497
154.00000000 660.00000000 112.00000000   0.14507772
155.00000000 505.00000000 173.00000000   0.25516224
156.00000000 411.00000000 145.00000000   0.26079137
157.00000000 488.00000000 159.00000000   0.24574961
158.00000000 431.00000000  73.00000000   0.14484127
159.00000000 513.00000000 111.00000000   0.17788462
160.00000000 736.00000000 185.00000000   0.20086862
161.00000000 427.00000000 109.00000000   0.20335821
162.00000000 666.00000000 168.00000000   0.20143885
163.00000000 680.00000000  92.00000000   0.11917098
164.00000000 525.00000000  89.00000000   0.14495114
165.00000000 517.00000000  74.00000000   0.12521151
166.00000000 546.00000000  94.00000000   0.14687500
167.00000000 310.00000000 192.00000000   0.38247012
168.00000000 259.00000000  86.00000000   0.24927536
169.00000000 442.00000000  92.00000000   0.17228464
170.00000000 348.00000000  98.00000000   0.21973094
171.00000000 284.00000000  60.00000000   0.17441860
172.00000000 437.00000000 160.00000000   0.26800670
173.00000000 692.00000000 161.00000000   0.18874560
174.00000000 493.00000000 109.00000000   0.18106312
175.00000000 526.00000000 120.00000000   0.18575851
176.00000000 297.00000000 107.00000000   0.26485149
177.00000000 280.00000000 100.00000000   0.26315789
178.00000000 640.00000000 187.00000000   0.22611850
179.00000000 510.00000000 134.00000000   0.20807453
180.00000000 449.00000000 140.00000000   0.23769100
181.00000000 553.00000000 192.00000000   0.25771812
182.00000000 281.00000000 135.00000000   0.32451923
183.00000000 259.00000000 110.00000000   0.29810298
184.00000000 528.00000000 233.00000000   0.30617608
185.00000000 403.00000000 141.00000000   0.25919118
186.00000000 631.00000000 150.00000000   0.19206146
187.00000000 616.00000000 194.00000000   0.23950617
188.00000000 544.00000000 124.00000000   0.18562874
189.00000000 576.00000000 156.00000000   0.21311475
190.00000000 269.00000000 102.00000000   0.27493261
191.00000000 407.00000000 103.00000000   0.20196078
192.00000000 314.00000000  43.00000000   0.12044818
193.00000000 541.00000000 196.00000000   0.26594301
194.00000000 623.00000000 199.00000000   0.24209246
195.00000000 483.00000000 127.00000000   0.20819672
196.00000000 625.00000000  87.00000000   0.12219101
197.00000000 618.00000000 127.00000000   0.17046980
198.00000000 566.00000000 139.00000000   0.19716312
199.00000000 403.00000000 116.00000000   0.22350674
200.00000000 548.00000000 186.00000000   0.25340599
201.00000000 392.00000000 173.00000000   0.30619469
202.00000000 285.00000000 131.00000000   0.31490385
203.00000000 595.00000000 165.00000000   0.21710526
204.00000000 392.00000000 134.00000000   0.25475285
205.00000000 518.00000000 125.00000000   0.19440124
206.00000000 521.00000000  96.00000000   0.15559157
207.00000000 412.00000000  81.00000000   0.16430020
208.00000000 516.00000000 118.00000000   0.18611987
209.00000000 503.00000000 134.00000000   0.21036107
210.00000000 399.00000000 119.00000000   0.22972973
211.00000000 613.00000000  91.00000000   0.12926136
212.00000000 679.00000000 205.00000000   0.23190045
213.00000000 532.00000000 161.00000000   0.23232323
214.00000000 381.00000000 154.00000000   0.28785047
215.00000000 650.00000000 109.00000000   0.14361001
216.00000000 426.00000000  87.00000000   0.16959064
217.00000000 587.00000000 143.00000000   0.19589041
218.00000000 395.00000000 107.00000000   0.21314741
219.00000000 434.00000000 140.00000000   0.24390244
220.00000000 599.00000000  97.00000000   0.13936782
221.00000000 442.00000000 151.00000000   0.25463744
222.00000000 546.00000000 122.00000000   0.18263473
223.00000000 338.00000000 149.00000000   0.30595483
224.00000000 507.00000000 126.00000000   0.19905213
225.00000000 396.00000000  95.00000000   0.19348269
226.00000000 300.00000000  24.00000000   0.07407407
227.00000000 681.00000000 203.00000000   0.22963801
228.00000000 445.00000000 133.00000000   0.23010381
229.00000000 415.00000000 116.00000000   0.21845574
230.00000000 490.00000000 106.00000000   0.17785235
231.00000000 586.00000000  90.00000000   0.13313609
232.00000000 478.00000000  95.00000000   0.16579407
233.00000000 487.00000000  96.00000000   0.16466552
234.00000000 579.00000000 108.00000000   0.15720524
235.00000000 611.00000000  94.00000000   0.13333333
236.00000000 623.00000000 106.00000000   0.14540466
237.00000000 513.00000000 164.00000000   0.24224520
238.00000000 371.00000000  90.00000000   0.19522777
239.00000000 425.00000000 121.00000000   0.22161172
240.00000000 484.00000000  84.00000000   0.14788732
241.00000000 528.00000000 148.00000000   0.21893491
242.00000000 673.00000000 101.00000000   0.13049096
243.00000000 458.00000000 119.00000000   0.20623917
244.00000000 611.00000000 165.00000000   0.21262887
245.00000000 610.00000000 115.00000000   0.15862069
246.00000000 641.00000000 164.00000000   0.20372671
247.00000000 445.00000000 106.00000000   0.19237750
248.00000000 574.00000000 147.00000000   0.20388350
249.00000000 394.00000000 108.00000000   0.21513944
250.00000000 545.00000000 200.00000000   0.26845638
251.00000000 459.00000000  86.00000000   0.15779817
252.00000000 535.00000000 111.00000000   0.17182663
253.00000000 627.00000000 113.00000000   0.15270270
254.00000000 339.00000000  79.00000000   0.18899522
255.00000000 324.00000000  94.00000000   0.22488038
256.00000000 491.00000000 159.00000000   0.24461538
257.00000000 369.00000000 158.00000000   0.29981025
258.00000000 362.00000000 109.00000000   0.23142251
259.00000000 633.00000000  88.00000000   0.12205270
260.00000000 732.00000000 132.00000000   0.15277778
261.00000000 544.00000000 135.00000000   0.19882180
262.00000000 625.00000000 186.00000000   0.22934649
263.00000000 606.00000000  80.00000000   0.11661808
264.00000000 406.00000000 109.00000000   0.21165049
265.00000000 489.00000000 164.00000000   0.25114855
266.00000000 520.00000000 117.00000000   0.18367347
267.00000000 600.00000000  62.00000000   0.09365559
268.00000000 376.00000000 152.00000000   0.28787879
269.00000000 505.00000000 118.00000000   0.18940610
270.00000000 666.00000000  79.00000000   0.10604027
271.00000000 429.00000000 103.00000000   0.19360902
272.00000000 543.00000000 123.00000000   0.18468468
273.00000000 668.00000000 103.00000000   0.13359274
274.00000000 470.00000000 114.00000000   0.19520548
275.00000000 452.00000000 100.00000000   0.18115942
276.00000000 414.00000000  75.00000000   0.15337423
277.00000000 517.00000000 155.00000000   0.23065476
278.00000000 447.00000000  88.00000000   0.16448598
279.00000000 571.00000000 115.00000000   0.16763848
280.00000000 571.00000000 125.00000000   0.17959770
281.00000000 521.00000000  36.00000000   0.06463196
282.00000000 642.00000000  92.00000000   0.12534060
283.00000000 632.00000000 161.00000000   0.20302648
284.00000000 566.00000000  80.00000000   0.12383901
285.00000000 556.00000000  97.00000000   0.14854518
286.00000000 470.00000000 130.00000000   0.21666667
287.00000000 494.00000000  62.00000000   0.11151079
288.00000000 525.00000000 145.00000000   0.21641791
289.00000000 540.00000000 133.00000000   0.19762259
290.00000000 232.00000000  91.00000000   0.28173375
291.00000000 433.00000000 143.00000000   0.24826389
292.00000000 310.00000000  40.00000000   0.11428571
293.00000000 264.00000000  88.00000000   0.25000000
294.00000000 341.00000000  98.00000000   0.22323462
295.00000000 572.00000000  93.00000000   0.13984962
296.00000000 485.00000000  49.00000000   0.09176030
297.00000000 309.00000000 120.00000000   0.27972028
298.00000000 329.00000000 145.00000000   0.30590717
299.00000000 561.00000000 153.00000000   0.21428571
300.00000000 601.00000000  97.00000000   0.13896848
301.00000000 487.00000000 117.00000000   0.19370861
302.00000000 411.00000000 110.00000000   0.21113244
303.00000000 524.00000000 112.00000000   0.17610063
304.00000000 475.00000000 149.00000000   0.23878205
305.00000000 265.00000000 107.00000000   0.28763441
306.00000000 548.00000000  91.00000000   0.14241002
307.00000000 276.00000000 128.00000000   0.31683168
308.00000000 642.00000000 162.00000000   0.20149254
309.00000000 712.00000000 165.00000000   0.18814139
310.00000000 430.00000000  76.00000000   0.15019763
311.00000000 438.00000000  87.00000000   0.16571429
312.00000000 457.00000000  99.00000000   0.17805755
313.00000000 613.00000000 132.00000000   0.17718121
314.00000000 474.00000000 109.00000000   0.18696398
315.00000000 341.00000000 103.00000000   0.23198198
316.00000000 541.00000000  83.00000000   0.13301282
317.00000000 337.00000000  90.00000000   0.21077283
318.00000000 423.00000000  74.00000000   0.14889336
319.00000000 317.00000000  93.00000000   0.22682927
320.00000000 373.00000000  95.00000000   0.20299145
321.00000000 346.00000000  74.00000000   0.17619048
322.00000000 359.00000000  45.00000000   0.11138614
323.00000000 492.00000000  73.00000000   0.12920354
324.00000000 397.00000000  42.00000000   0.09567198
325.00000000 594.00000000  98.00000000   0.14161850
326.00000000 589.00000000 118.00000000   0.16690240
327.00000000 587.00000000  25.00000000   0.04084967
328.00000000 630.00000000  66.00000000   0.09482759
329.00000000 585.00000000  48.00000000   0.07582938
330.00000000 490.00000000  38.00000000   0.07196970
331.00000000 438.00000000   3.00000000   0.00680272
332.00000000 730.00000000  77.00000000   0.09541512
333.00000000 619.00000000  53.00000000   0.07886905
334.00000000 719.00000000  42.00000000   0.05519054
335.00000000 753.00000000  47.00000000   0.05875000
336.00000000 639.00000000  23.00000000   0.03474320
337.00000000 660.00000000  96.00000000   0.12698413
338.00000000 727.00000000  73.00000000   0.09125000
339.00000000 699.00000000  64.00000000   0.08387942
340.00000000 606.00000000  38.00000000   0.05900621
341.00000000 739.00000000  76.00000000   0.09325153
342.00000000 735.00000000  60.00000000   0.07547170
343.00000000 598.00000000  62.00000000   0.09393939
344.00000000 386.00000000  16.00000000   0.03980100
345.00000000 353.00000000   7.00000000   0.01944444
346.00000000 374.00000000  26.00000000   0.06500000
347.00000000 603.00000000 119.00000000   0.16481994
348.00000000 618.00000000 122.00000000   0.16486486
349.00000000 516.00000000  43.00000000   0.07692308
350.00000000 662.00000000  53.00000000   0.07412587
351.00000000 633.00000000  32.00000000   0.04812030
352.00000000 616.00000000  20.00000000   0.03144654
353.00000000 654.00000000  62.00000000   0.08659218
354.00000000 728.00000000  87.00000000   0.10674847
355.00000000 696.00000000  61.00000000   0.08058124
356.00000000 473.00000000  50.00000000   0.09560229
357.00000000 608.00000000  67.00000000   0.09925926
358.00000000 750.00000000  31.00000000   0.03969270
359.00000000 705.00000000  83.00000000   0.10532995
360.00000000 646.00000000  76.00000000   0.10526316
361.00000000 777.00000000  44.00000000   0.05359318
362.00000000 461.00000000   0.00000000   0.00000000
363.00000000 431.00000000  31.00000000   0.06709957
364.00000000 686.00000000  16.00000000   0.02279202
365.00000000 399.00000000  60.00000000   0.13071895
366.00000000 519.00000000  61.00000000   0.10517241
367.00000000 655.00000000  63.00000000   0.08774373
368.00000000 636.00000000  17.00000000   0.02603369
369.00000000 733.00000000  62.00000000   0.07798742
370.00000000 692.00000000  37.00000000   0.05075446
371.00000000 730.00000000 131.00000000   0.15214866
372.00000000 644.00000000  85.00000000   0.11659808
373.00000000 624.00000000  46.00000000   0.06865672
374.00000000 618.00000000  31.00000000   0.04776579
375.00000000 514.00000000  30.00000000   0.05514706
376.00000000 537.00000000  41.00000000   0.07093426
377.00000000 728.00000000  73.00000000   0.09113608
378.00000000 511.00000000  90.00000000   0.14975042
379.00000000 485.00000000  56.00000000   0.10351201
380.00000000 511.00000000  78.00000000   0.13242784
381.00000000 655.00000000   8.00000000   0.01206637
382.00000000 496.00000000  70.00000000   0.12367491
383.00000000 381.00000000  48.00000000   0.11188811
384.00000000 346.00000000  56.00000000   0.13930348
385.00000000 574.00000000  32.00000000   0.05280528
386.00000000 779.00000000  56.00000000   0.06706587
387.00000000 528.00000000  29.00000000   0.05206463
388.00000000 495.00000000  78.00000000   0.13612565
389.00000000 323.00000000  11.00000000   0.03293413
390.00000000 463.00000000  36.00000000   0.07214429
391.00000000 557.00000000  62.00000000   0.10016155
392.00000000 648.00000000  20.00000000   0.02994012
393.00000000 712.00000000  70.00000000   0.08951407
394.00000000 445.00000000  15.00000000   0.03260870
395.00000000 441.00000000  40.00000000   0.08316008
396.00000000 451.00000000  47.00000000   0.09437751
397.00000000 487.00000000  47.00000000   0.08801498
398.00000000 690.00000000 108.00000000   0.13533835
399.00000000 598.00000000  43.00000000   0.06708268
400.00000000 763.00000000  50.00000000   0.06150062
401.00000000 528.00000000  83.00000000   0.13584288
402.00000000 584.00000000  15.00000000   0.02504174
403.00000000 737.00000000  58.00000000   0.07295597
404.00000000 742.00000000  55.00000000   0.06900878
405.00000000 687.00000000  96.00000000   0.12260536
406.00000000 536.00000000  74.00000000   0.12131148
407.00000000 693.00000000  85.00000000   0.10925450
408.00000000 596.00000000  80.00000000   0.11834320
409.00000000 663.00000000  19.00000000   0.02785924
410.00000000 814.00000000  26.00000000   0.03095238
411.00000000 755.00000000  59.00000000   0.07248157
412.00000000 525.00000000  18.00000000   0.03314917
413.00000000 673.00000000  21.00000000   0.03025937
414.00000000 560.00000000  63.00000000   0.10112360
415.00000000 639.00000000  78.00000000   0.10878661
416.00000000 575.00000000  12.00000000   0.02044293
417.00000000 658.00000000  69.00000000   0.09491059
418.00000000 622.00000000  30.00000000   0.04601227
419.00000000 405.00000000   4.00000000   0.00977995
420.00000000 558.00000000  30.00000000   0.05102041
421.00000000 621.00000000  90.00000000   0.12658228
422.00000000 597.00000000  49.00000000   0.07585139
423.00000000 674.00000000  44.00000000   0.06128134
424.00000000 928.00000000  58.00000000   0.05882353
425.00000000 507.00000000  74.00000000   0.12736661
426.00000000 674.00000000 103.00000000   0.13256113
427.00000000 670.00000000 119.00000000   0.15082383
428.00000000 712.00000000  30.00000000   0.04043127
429.00000000 531.00000000  18.00000000   0.03278689
430.00000000 575.00000000  22.00000000   0.03685092
431.00000000 496.00000000   4.00000000   0.00800000
432.00000000 363.00000000  37.00000000   0.09250000
433.00000000 688.00000000  44.00000000   0.06010929
434.00000000 707.00000000 126.00000000   0.15126050
435.00000000 383.00000000  40.00000000   0.09456265
436.00000000 389.00000000  24.00000000   0.05811138
437.00000000 388.00000000  23.00000000   0.05596107
438.00000000 538.00000000  11.00000000   0.02003643
439.00000000 731.00000000  66.00000000   0.08281054
440.00000000 482.00000000  33.00000000   0.06407767
441.00000000 588.00000000  78.00000000   0.11711712
442.00000000 708.00000000  80.00000000   0.10152284
443.00000000 439.00000000  51.00000000   0.10408163
444.00000000 420.00000000  50.00000000   0.10638298
445.00000000 484.00000000   5.00000000   0.01022495
446.00000000 512.00000000  30.00000000   0.05535055
447.00000000 494.00000000  52.00000000   0.09523810
448.00000000 290.00000000 -29.00000000  -0.11111111
449.00000000 556.00000000  55.00000000   0.09001637
450.00000000 594.00000000  43.00000000   0.06750392
451.00000000 513.00000000  19.00000000   0.03571429
452.00000000 750.00000000  47.00000000   0.05897114
453.00000000 678.00000000  70.00000000   0.09358289
454.00000000 638.00000000  49.00000000   0.07132460
455.00000000 528.00000000  15.00000000   0.02762431
456.00000000 574.00000000  61.00000000   0.09606299
457.00000000 714.00000000  69.00000000   0.08812261
458.00000000 774.00000000 141.00000000   0.15409836
459.00000000 521.00000000  60.00000000   0.10327022
460.00000000 518.00000000  50.00000000   0.08802817
461.00000000 508.00000000  62.00000000   0.10877193
462.00000000 476.00000000  35.00000000   0.06849315
463.00000000 715.00000000  61.00000000   0.07860825
464.00000000 539.00000000 -11.00000000  -0.02083333
465.00000000 603.00000000  53.00000000   0.08079268
466.00000000 789.00000000  53.00000000   0.06294537
467.00000000 784.00000000  76.00000000   0.08837209
468.00000000 703.00000000  61.00000000   0.07984293
469.00000000 688.00000000  58.00000000   0.07774799
470.00000000 641.00000000  62.00000000   0.08819346
471.00000000 394.00000000   3.00000000   0.00755668
472.00000000 627.00000000  95.00000000   0.13157895
473.00000000 629.00000000  16.00000000   0.02480620
474.00000000 378.00000000 -29.00000000  -0.08309456
475.00000000 714.00000000  67.00000000   0.08578745
476.00000000 725.00000000  89.00000000   0.10933661
477.00000000 549.00000000  -7.00000000  -0.01291513
478.00000000 476.00000000  50.00000000   0.09505703
479.00000000 832.00000000  30.00000000   0.03480278
480.00000000 632.00000000 112.00000000   0.15053763
481.00000000 717.00000000  71.00000000   0.09010152
482.00000000 465.00000000  34.00000000   0.06813627
483.00000000 727.00000000  50.00000000   0.06435006
484.00000000 591.00000000  66.00000000   0.10045662
485.00000000 385.00000000  32.00000000   0.07673861
486.00000000 520.00000000  39.00000000   0.06976744
487.00000000 706.00000000  77.00000000   0.09833972
488.00000000 483.00000000  47.00000000   0.08867925
489.00000000 400.00000000  39.00000000   0.08883827
490.00000000 476.00000000   7.00000000   0.01449275
491.00000000 313.00000000  25.00000000   0.07396450
492.00000000 559.00000000  91.00000000   0.14000000
493.00000000 822.00000000 118.00000000   0.12553191
494.00000000 788.00000000  86.00000000   0.09839817
495.00000000 686.00000000  99.00000000   0.12611465
496.00000000 328.00000000  29.00000000   0.08123249
497.00000000 526.00000000   5.00000000   0.00941620
498.00000000 630.00000000  29.00000000   0.04400607
499.00000000 674.00000000  69.00000000   0.09286676
500.00000000 422.00000000  44.00000000   0.09442060
