# Supplementary material for: Ubiquitin transfer by a RING E3 ligase occurs from a closed E2~ubiquitin conformation
Source: Nat Commun. 2020 Jun 5;11:2846. doi: 10.1038/s41467-020-16666-y (PMC7275055; doi:10.1038/s41467-020-16666-y)
Supplement: Supplementary file 4 — Source Data [file 41467_2020_16666_MOESM4_ESM.zip › Source_Data/Figures/Figure_5/Figure_5a/ASCII_NoRNF4/16_377with_fret.dat]

 30.00000000 188.00000000 178.00000000   0.48633880
 31.00000000 221.00000000 208.00000000   0.48484848
 32.00000000 139.00000000 200.00000000   0.58997050
 33.00000000 172.00000000 238.00000000   0.58048780
 34.00000000 189.00000000 193.00000000   0.50523560
 35.00000000 136.00000000 179.00000000   0.56825397
 36.00000000 202.00000000 170.00000000   0.45698925
 37.00000000 166.00000000 126.00000000   0.43150685
 38.00000000 208.00000000 183.00000000   0.46803069
 39.00000000 211.00000000 143.00000000   0.40395480
 40.00000000 180.00000000 191.00000000   0.51482480
 41.00000000 188.00000000 133.00000000   0.41433022
 42.00000000 258.00000000 172.00000000   0.40000000
 43.00000000 237.00000000 187.00000000   0.44103774
 44.00000000 179.00000000 162.00000000   0.47507331
 45.00000000 229.00000000 230.00000000   0.50108932
 46.00000000 207.00000000 133.00000000   0.39117647
 47.00000000 148.00000000 170.00000000   0.53459119
 48.00000000 173.00000000 205.00000000   0.54232804
 49.00000000 193.00000000 223.00000000   0.53605769
 50.00000000 206.00000000 262.00000000   0.55982906
 51.00000000 201.00000000 164.00000000   0.44931507
 52.00000000 176.00000000 238.00000000   0.57487923
 53.00000000 185.00000000 185.00000000   0.50000000
 54.00000000 192.00000000 145.00000000   0.43026706
 55.00000000 226.00000000 168.00000000   0.42639594
 56.00000000 247.00000000 204.00000000   0.45232816
 57.00000000 189.00000000 149.00000000   0.44082840
 58.00000000 196.00000000 198.00000000   0.50253807
 59.00000000 169.00000000 234.00000000   0.58064516
 60.00000000 206.00000000 178.00000000   0.46354167
 61.00000000 221.00000000 229.00000000   0.50888889
 62.00000000 223.00000000 183.00000000   0.45073892
 63.00000000 126.00000000 199.00000000   0.61230769
 64.00000000 113.00000000 137.00000000   0.54800000
 65.00000000 199.00000000 179.00000000   0.47354497
 66.00000000 197.00000000 189.00000000   0.48963731
 67.00000000 194.00000000 184.00000000   0.48677249
 68.00000000 208.00000000 214.00000000   0.50710900
 69.00000000 181.00000000 181.00000000   0.50000000
 70.00000000 249.00000000 139.00000000   0.35824742
 71.00000000 204.00000000 236.00000000   0.53636364
 72.00000000 147.00000000 224.00000000   0.60377358
 73.00000000 194.00000000 232.00000000   0.54460094
 74.00000000 184.00000000 161.00000000   0.46666667
 75.00000000 179.00000000 209.00000000   0.53865979
 76.00000000 229.00000000 183.00000000   0.44417476
 77.00000000 217.00000000 179.00000000   0.45202020
 78.00000000 226.00000000 158.00000000   0.41145833
 79.00000000 202.00000000 115.00000000   0.36277603
 80.00000000 193.00000000 164.00000000   0.45938375
 81.00000000 179.00000000 198.00000000   0.52519894
 82.00000000 189.00000000 171.00000000   0.47500000
 83.00000000 186.00000000 147.00000000   0.44144144
 84.00000000 234.00000000 161.00000000   0.40759494
 85.00000000 137.00000000 165.00000000   0.54635762
 86.00000000 269.00000000 112.00000000   0.29396325
 87.00000000 166.00000000  98.00000000   0.37121212
 88.00000000 176.00000000 157.00000000   0.47147147
 89.00000000 160.00000000 204.00000000   0.56043956
 90.00000000 165.00000000 139.00000000   0.45723684
 91.00000000 201.00000000 126.00000000   0.38532110
 92.00000000 155.00000000 186.00000000   0.54545455
 93.00000000 208.00000000 189.00000000   0.47607053
 94.00000000 197.00000000 178.00000000   0.47466667
 95.00000000 193.00000000 166.00000000   0.46239554
 96.00000000 132.00000000 159.00000000   0.54639175
 97.00000000 253.00000000 179.00000000   0.41435185
 98.00000000 198.00000000 142.00000000   0.41764706
 99.00000000 129.00000000 184.00000000   0.58785942
100.00000000 219.00000000 190.00000000   0.46454768
101.00000000 219.00000000 119.00000000   0.35207101
102.00000000 257.00000000 145.00000000   0.36069652
103.00000000 288.00000000 231.00000000   0.44508671
104.00000000 251.00000000 135.00000000   0.34974093
105.00000000 220.00000000 169.00000000   0.43444730
106.00000000 221.00000000 176.00000000   0.44332494
107.00000000 222.00000000 193.00000000   0.46506024
108.00000000 174.00000000 156.00000000   0.47272727
109.00000000 259.00000000 195.00000000   0.42951542
110.00000000 248.00000000 192.00000000   0.43636364
111.00000000 510.00000000  63.00000000   0.10994764
112.00000000 566.00000000  82.00000000   0.12654321
113.00000000 434.00000000  69.00000000   0.13717694
114.00000000 439.00000000  43.00000000   0.08921162
115.00000000 562.00000000  36.00000000   0.06020067
116.00000000 533.00000000 100.00000000   0.15797788
117.00000000 410.00000000  43.00000000   0.09492274
118.00000000 472.00000000  43.00000000   0.08349515
119.00000000 474.00000000  38.00000000   0.07421875
120.00000000 456.00000000  73.00000000   0.13799622
121.00000000 473.00000000  84.00000000   0.15080790
122.00000000 507.00000000  31.00000000   0.05762082
123.00000000 580.00000000  78.00000000   0.11854103
124.00000000 560.00000000  41.00000000   0.06821963
125.00000000 575.00000000  34.00000000   0.05582923
126.00000000 500.00000000  97.00000000   0.16247906
127.00000000 538.00000000  40.00000000   0.06920415
128.00000000 520.00000000   6.00000000   0.01140684
129.00000000 458.00000000 104.00000000   0.18505338
130.00000000 436.00000000  61.00000000   0.12273642
131.00000000 521.00000000  92.00000000   0.15008157
132.00000000 511.00000000 103.00000000   0.16775244
133.00000000 424.00000000  79.00000000   0.15705765
134.00000000 381.00000000  36.00000000   0.08633094
135.00000000 455.00000000  30.00000000   0.06185567
136.00000000 583.00000000  31.00000000   0.05048860
137.00000000 570.00000000  46.00000000   0.07467532
138.00000000 456.00000000  62.00000000   0.11969112
139.00000000 393.00000000  43.00000000   0.09862385
140.00000000 564.00000000  44.00000000   0.07236842
141.00000000 470.00000000  25.00000000   0.05050505
142.00000000 520.00000000  70.00000000   0.11864407
143.00000000 531.00000000  -1.00000000  -0.00188679
144.00000000 481.00000000  16.00000000   0.03219316
145.00000000 553.00000000  49.00000000   0.08139535
146.00000000 482.00000000 133.00000000   0.21626016
147.00000000 418.00000000  51.00000000   0.10874200
148.00000000 512.00000000  49.00000000   0.08734403
149.00000000 468.00000000  14.00000000   0.02904564
150.00000000 464.00000000  84.00000000   0.15328467
151.00000000 411.00000000  47.00000000   0.10262009
152.00000000 428.00000000  19.00000000   0.04250559
153.00000000 427.00000000  33.00000000   0.07173913
154.00000000 468.00000000  63.00000000   0.11864407
155.00000000 534.00000000  57.00000000   0.09644670
156.00000000 476.00000000  60.00000000   0.11194030
157.00000000 490.00000000  32.00000000   0.06130268
158.00000000 607.00000000  52.00000000   0.07890744
159.00000000 436.00000000  17.00000000   0.03752759
160.00000000 514.00000000  43.00000000   0.07719928
161.00000000 533.00000000  63.00000000   0.10570470
162.00000000 453.00000000  36.00000000   0.07361963
163.00000000 501.00000000  53.00000000   0.09566787
164.00000000 607.00000000  53.00000000   0.08030303
165.00000000 563.00000000  18.00000000   0.03098107
166.00000000 477.00000000  62.00000000   0.11502783
167.00000000 433.00000000  33.00000000   0.07081545
168.00000000 305.00000000  62.00000000   0.16893733
169.00000000 325.00000000 -17.00000000  -0.05519481
170.00000000 548.00000000  13.00000000   0.02317291
171.00000000 445.00000000  10.00000000   0.02197802
172.00000000 395.00000000  26.00000000   0.06175772
173.00000000 398.00000000  53.00000000   0.11751663
174.00000000 354.00000000  47.00000000   0.11720698
175.00000000 386.00000000  52.00000000   0.11872146
176.00000000 458.00000000  45.00000000   0.08946322
177.00000000 343.00000000  46.00000000   0.11825193
178.00000000 362.00000000  17.00000000   0.04485488
179.00000000 466.00000000  49.00000000   0.09514563
180.00000000 410.00000000  57.00000000   0.12205567
181.00000000 433.00000000  17.00000000   0.03777778
182.00000000 362.00000000   8.00000000   0.02162162
183.00000000 491.00000000  -8.00000000  -0.01656315
184.00000000 382.00000000  42.00000000   0.09905660
185.00000000 493.00000000  77.00000000   0.13508772
186.00000000 349.00000000  -6.00000000  -0.01749271
187.00000000 444.00000000   1.00000000   0.00224719
188.00000000 413.00000000  59.00000000   0.12500000
189.00000000 506.00000000  25.00000000   0.04708098
190.00000000 341.00000000  13.00000000   0.03672316
191.00000000 415.00000000  30.00000000   0.06741573
192.00000000 540.00000000  57.00000000   0.09547739
193.00000000 454.00000000  60.00000000   0.11673152
194.00000000 484.00000000  47.00000000   0.08851224
195.00000000 445.00000000  25.00000000   0.05319149
196.00000000 385.00000000  40.00000000   0.09411765
197.00000000 361.00000000  20.00000000   0.05249344
198.00000000 431.00000000  37.00000000   0.07905983
199.00000000 394.00000000  26.00000000   0.06190476
200.00000000 415.00000000  19.00000000   0.04377880
201.00000000 478.00000000  27.00000000   0.05346535
202.00000000 396.00000000  -7.00000000  -0.01799486
203.00000000 340.00000000   6.00000000   0.01734104
204.00000000 383.00000000  15.00000000   0.03768844
205.00000000 408.00000000  23.00000000   0.05336427
206.00000000 479.00000000 -29.00000000  -0.06444444
207.00000000 388.00000000  42.00000000   0.09767442
208.00000000 457.00000000   4.00000000   0.00867679
209.00000000 532.00000000  51.00000000   0.08747856
210.00000000 438.00000000  22.00000000   0.04782609
211.00000000 428.00000000  29.00000000   0.06345733
212.00000000 466.00000000  -8.00000000  -0.01746725
213.00000000 349.00000000  -8.00000000  -0.02346041
214.00000000 426.00000000 -14.00000000  -0.03398058
215.00000000 470.00000000  34.00000000   0.06746032
216.00000000 463.00000000  32.00000000   0.06464646
217.00000000 540.00000000   6.00000000   0.01098901
218.00000000 410.00000000  45.00000000   0.09890110
219.00000000 462.00000000  52.00000000   0.10116732
220.00000000 459.00000000  24.00000000   0.04968944
221.00000000 413.00000000  48.00000000   0.10412148
222.00000000 377.00000000  20.00000000   0.05037783
223.00000000 485.00000000  20.00000000   0.03960396
224.00000000 353.00000000  63.00000000   0.15144231
225.00000000 424.00000000  73.00000000   0.14688129
226.00000000 432.00000000  24.00000000   0.05263158
227.00000000 398.00000000   3.00000000   0.00748130
228.00000000 378.00000000  42.00000000   0.10000000
229.00000000 397.00000000   2.00000000   0.00501253
230.00000000 371.00000000  23.00000000   0.05837563
231.00000000 384.00000000   9.00000000   0.02290076
232.00000000 398.00000000   0.00000000   0.00000000
233.00000000 469.00000000  11.00000000   0.02291667
234.00000000 409.00000000  40.00000000   0.08908686
235.00000000 368.00000000  86.00000000   0.18942731
236.00000000 505.00000000  10.00000000   0.01941748
237.00000000 303.00000000  67.00000000   0.18108108
238.00000000 369.00000000  24.00000000   0.06106870
239.00000000 427.00000000  26.00000000   0.05739514
240.00000000 449.00000000  58.00000000   0.11439842
241.00000000 373.00000000  41.00000000   0.09903382
242.00000000 474.00000000 -11.00000000  -0.02375810
243.00000000 447.00000000   4.00000000   0.00886918
244.00000000 431.00000000  -3.00000000  -0.00700935
245.00000000 422.00000000  79.00000000   0.15768463
246.00000000 380.00000000  36.00000000   0.08653846
247.00000000 467.00000000  52.00000000   0.10019268
248.00000000 439.00000000  15.00000000   0.03303965
249.00000000 457.00000000  28.00000000   0.05773196
250.00000000 440.00000000  48.00000000   0.09836066
251.00000000 390.00000000  39.00000000   0.09090909
252.00000000 512.00000000  37.00000000   0.06739526
253.00000000 465.00000000  22.00000000   0.04517454
254.00000000 382.00000000  26.00000000   0.06372549
255.00000000 387.00000000  63.00000000   0.14000000
256.00000000 485.00000000 -13.00000000  -0.02754237
257.00000000 482.00000000   4.00000000   0.00823045
258.00000000 433.00000000  47.00000000   0.09791667
259.00000000 464.00000000  45.00000000   0.08840864
260.00000000 344.00000000  58.00000000   0.14427861
261.00000000 354.00000000  -4.00000000  -0.01142857
262.00000000 471.00000000   8.00000000   0.01670146
263.00000000 475.00000000  60.00000000   0.11214953
264.00000000 354.00000000  47.00000000   0.11720698
265.00000000 512.00000000  25.00000000   0.04655493
266.00000000 483.00000000  25.00000000   0.04921260
267.00000000 440.00000000  52.00000000   0.10569106
268.00000000 429.00000000  14.00000000   0.03160271
269.00000000 421.00000000   6.00000000   0.01405152
270.00000000 348.00000000   3.00000000   0.00854701
271.00000000 435.00000000  -3.00000000  -0.00694444
272.00000000 438.00000000   4.00000000   0.00904977
273.00000000 462.00000000  40.00000000   0.07968127
274.00000000 413.00000000  41.00000000   0.09030837
275.00000000 424.00000000  36.00000000   0.07826087
276.00000000 297.00000000  44.00000000   0.12903226
277.00000000 514.00000000  26.00000000   0.04814815
278.00000000 467.00000000   5.00000000   0.01059322
279.00000000 436.00000000  88.00000000   0.16793893
280.00000000 444.00000000 -11.00000000  -0.02540416
281.00000000 417.00000000   5.00000000   0.01184834
282.00000000 422.00000000  53.00000000   0.11157895
283.00000000 458.00000000  39.00000000   0.07847082
284.00000000 396.00000000  49.00000000   0.11011236
285.00000000 453.00000000  32.00000000   0.06597938
286.00000000 404.00000000  37.00000000   0.08390023
287.00000000 347.00000000   7.00000000   0.01977401
288.00000000 415.00000000  14.00000000   0.03263403
289.00000000 463.00000000  -5.00000000  -0.01091703
290.00000000 381.00000000 -39.00000000  -0.11403509
291.00000000 521.00000000  88.00000000   0.14449918
292.00000000 452.00000000  -2.00000000  -0.00444444
293.00000000 456.00000000 -35.00000000  -0.08313539
294.00000000 458.00000000  19.00000000   0.03983229
295.00000000 387.00000000  -2.00000000  -0.00519481
296.00000000 407.00000000  19.00000000   0.04460094
297.00000000 352.00000000  40.00000000   0.10204082
298.00000000 442.00000000  40.00000000   0.08298755
299.00000000 477.00000000  29.00000000   0.05731225
300.00000000 427.00000000  30.00000000   0.06564551
301.00000000 406.00000000  25.00000000   0.05800464
302.00000000 378.00000000  -5.00000000  -0.01340483
303.00000000 422.00000000  17.00000000   0.03872437
304.00000000 477.00000000  17.00000000   0.03441296
305.00000000 385.00000000  14.00000000   0.03508772
306.00000000 451.00000000  36.00000000   0.07392197
307.00000000 495.00000000 -13.00000000  -0.02697095
308.00000000 474.00000000  14.00000000   0.02868852
309.00000000 439.00000000  24.00000000   0.05183585
310.00000000 519.00000000   4.00000000   0.00764818
311.00000000 415.00000000  15.00000000   0.03488372
312.00000000 427.00000000  60.00000000   0.12320329
313.00000000 409.00000000 -12.00000000  -0.03022670
314.00000000 441.00000000  25.00000000   0.05364807
315.00000000 382.00000000   4.00000000   0.01036269
316.00000000 444.00000000   1.00000000   0.00224719
317.00000000 394.00000000 -19.00000000  -0.05066667
318.00000000 401.00000000   0.00000000   0.00000000
319.00000000 438.00000000  25.00000000   0.05399568
320.00000000 445.00000000  -5.00000000  -0.01136364
321.00000000 344.00000000  -2.00000000  -0.00584795
322.00000000 484.00000000 -12.00000000  -0.02542373
323.00000000 426.00000000  21.00000000   0.04697987
324.00000000 443.00000000  32.00000000   0.06736842
325.00000000 413.00000000  12.00000000   0.02823529
326.00000000 364.00000000  43.00000000   0.10565111
327.00000000 532.00000000  15.00000000   0.02742230
328.00000000 471.00000000 -27.00000000  -0.06081081
329.00000000 393.00000000  -4.00000000  -0.01028278
330.00000000 407.00000000  -4.00000000  -0.00992556
331.00000000 454.00000000  20.00000000   0.04219409
332.00000000 414.00000000  29.00000000   0.06546275
333.00000000 553.00000000 -16.00000000  -0.02979516
334.00000000 414.00000000 106.00000000   0.20384615
335.00000000 464.00000000  55.00000000   0.10597303
336.00000000 422.00000000  32.00000000   0.07048458
337.00000000 447.00000000  63.00000000   0.12352941
338.00000000 421.00000000  51.00000000   0.10805085
339.00000000 438.00000000  88.00000000   0.16730038
340.00000000 484.00000000   9.00000000   0.01825558
341.00000000 403.00000000 -10.00000000  -0.02544529
342.00000000 368.00000000   5.00000000   0.01340483
343.00000000 455.00000000   6.00000000   0.01301518
344.00000000 476.00000000  19.00000000   0.03838384
345.00000000 501.00000000  -2.00000000  -0.00400802
346.00000000 458.00000000  45.00000000   0.08946322
347.00000000 303.00000000  -6.00000000  -0.02020202
348.00000000 431.00000000  40.00000000   0.08492569
349.00000000 473.00000000 -20.00000000  -0.04415011
350.00000000 383.00000000   4.00000000   0.01033592
351.00000000 437.00000000  20.00000000   0.04376368
352.00000000 395.00000000  19.00000000   0.04589372
353.00000000 395.00000000  -7.00000000  -0.01804124
354.00000000 416.00000000  48.00000000   0.10344828
355.00000000 439.00000000  13.00000000   0.02876106
356.00000000 506.00000000  44.00000000   0.08000000
357.00000000 483.00000000  13.00000000   0.02620968
358.00000000 463.00000000  17.00000000   0.03541667
359.00000000 430.00000000  20.00000000   0.04444444
360.00000000 450.00000000  -9.00000000  -0.02040816
361.00000000 488.00000000   9.00000000   0.01810865
362.00000000 451.00000000  -9.00000000  -0.02036199
363.00000000 374.00000000   7.00000000   0.01837270
364.00000000 407.00000000 -16.00000000  -0.04092072
365.00000000 449.00000000   9.00000000   0.01965066
366.00000000 414.00000000  18.00000000   0.04166667
367.00000000 456.00000000   4.00000000   0.00869565
368.00000000 417.00000000  16.00000000   0.03695150
369.00000000 412.00000000  15.00000000   0.03512881
370.00000000 456.00000000   8.00000000   0.01724138
371.00000000 410.00000000  49.00000000   0.10675381
372.00000000 366.00000000 -10.00000000  -0.02808989
373.00000000 439.00000000 -30.00000000  -0.07334963
374.00000000 405.00000000 -26.00000000  -0.06860158
375.00000000 411.00000000  25.00000000   0.05733945
376.00000000 347.00000000  -1.00000000  -0.00289017
377.00000000 306.00000000 -22.00000000  -0.07746479
378.00000000 463.00000000 -31.00000000  -0.07175926
379.00000000 453.00000000  10.00000000   0.02159827
380.00000000 420.00000000 -17.00000000  -0.04218362
381.00000000 492.00000000   4.00000000   0.00806452
382.00000000 373.00000000 -37.00000000  -0.11011905
383.00000000 416.00000000 -29.00000000  -0.07493540
384.00000000 367.00000000 -10.00000000  -0.02801120
385.00000000 419.00000000 -20.00000000  -0.05012531
386.00000000 405.00000000  -2.00000000  -0.00496278
387.00000000 416.00000000   6.00000000   0.01421801
388.00000000 388.00000000   7.00000000   0.01772152
389.00000000 436.00000000  21.00000000   0.04595186
390.00000000 417.00000000  -3.00000000  -0.00724638
391.00000000 445.00000000 -37.00000000  -0.09068627
392.00000000 449.00000000  -3.00000000  -0.00672646
393.00000000 477.00000000  42.00000000   0.08092486
394.00000000 479.00000000  36.00000000   0.06990291
395.00000000 493.00000000  67.00000000   0.11964286
396.00000000 513.00000000  49.00000000   0.08718861
397.00000000 520.00000000 -31.00000000  -0.06339468
398.00000000 434.00000000  11.00000000   0.02471910
399.00000000 407.00000000   0.00000000   0.00000000
400.00000000 485.00000000  38.00000000   0.07265774
401.00000000 385.00000000   6.00000000   0.01534527
402.00000000 406.00000000  41.00000000   0.09172260
403.00000000 499.00000000  29.00000000   0.05492424
404.00000000 418.00000000   5.00000000   0.01182033
405.00000000 530.00000000  -8.00000000  -0.01532567
406.00000000 411.00000000   0.00000000   0.00000000
407.00000000 523.00000000  -3.00000000  -0.00576923
408.00000000 598.00000000  -3.00000000  -0.00504202
409.00000000 395.00000000  41.00000000   0.09403670
410.00000000 466.00000000 -24.00000000  -0.05429864
411.00000000 353.00000000  -2.00000000  -0.00569801
412.00000000 447.00000000  -6.00000000  -0.01360544
413.00000000 478.00000000  39.00000000   0.07543520
414.00000000 476.00000000  51.00000000   0.09677419
415.00000000 468.00000000  25.00000000   0.05070994
416.00000000 431.00000000  52.00000000   0.10766046
417.00000000 416.00000000  -3.00000000  -0.00726392
418.00000000 516.00000000  -4.00000000  -0.00781250
419.00000000 443.00000000 -14.00000000  -0.03263403
420.00000000 397.00000000  24.00000000   0.05700713
421.00000000 419.00000000   0.00000000   0.00000000
422.00000000 464.00000000  13.00000000   0.02725367
423.00000000 392.00000000  12.00000000   0.02970297
424.00000000 399.00000000  19.00000000   0.04545455
425.00000000 424.00000000  -5.00000000  -0.01193317
426.00000000 470.00000000  24.00000000   0.04858300
427.00000000 357.00000000 -21.00000000  -0.06250000
428.00000000 434.00000000   3.00000000   0.00686499
429.00000000 344.00000000  15.00000000   0.04178273
430.00000000 601.00000000  23.00000000   0.03685897
431.00000000 399.00000000  27.00000000   0.06338028
432.00000000 471.00000000   0.00000000   0.00000000
433.00000000 428.00000000  22.00000000   0.04888889
434.00000000 413.00000000 -17.00000000  -0.04292929
435.00000000 414.00000000  21.00000000   0.04827586
436.00000000 418.00000000 -13.00000000  -0.03209877
437.00000000 359.00000000  44.00000000   0.10918114
438.00000000 436.00000000  54.00000000   0.11020408
439.00000000 395.00000000  13.00000000   0.03186275
440.00000000 370.00000000 -35.00000000  -0.10447761
441.00000000 436.00000000  12.00000000   0.02678571
442.00000000 401.00000000 -15.00000000  -0.03886010
443.00000000 316.00000000  -2.00000000  -0.00636943
444.00000000 438.00000000 -21.00000000  -0.05035971
445.00000000 409.00000000  -6.00000000  -0.01488834
446.00000000 413.00000000 -15.00000000  -0.03768844
447.00000000 398.00000000  40.00000000   0.09132420
448.00000000 393.00000000 -19.00000000  -0.05080214
449.00000000 375.00000000 -27.00000000  -0.07758621
450.00000000 460.00000000   0.00000000   0.00000000
451.00000000 395.00000000  -3.00000000  -0.00765306
452.00000000 423.00000000 -10.00000000  -0.02421308
453.00000000 436.00000000  23.00000000   0.05010893
454.00000000 456.00000000 -26.00000000  -0.06046512
455.00000000 524.00000000 -23.00000000  -0.04590818
456.00000000 543.00000000   8.00000000   0.01451906
457.00000000 357.00000000   9.00000000   0.02459016
458.00000000 404.00000000 -13.00000000  -0.03324808
459.00000000 421.00000000   9.00000000   0.02093023
460.00000000 384.00000000 -14.00000000  -0.03783784
461.00000000 506.00000000 -29.00000000  -0.06079665
462.00000000 404.00000000  25.00000000   0.05827506
463.00000000 367.00000000  15.00000000   0.03926702
464.00000000 504.00000000   4.00000000   0.00787402
465.00000000 530.00000000  16.00000000   0.02930403
466.00000000 383.00000000 -25.00000000  -0.06983240
467.00000000 382.00000000  31.00000000   0.07506053
468.00000000 412.00000000  19.00000000   0.04408353
469.00000000 377.00000000 -28.00000000  -0.08022923
470.00000000 396.00000000   5.00000000   0.01246883
471.00000000 369.00000000   4.00000000   0.01072386
472.00000000 349.00000000  20.00000000   0.05420054
473.00000000 387.00000000 -32.00000000  -0.09014085
474.00000000 416.00000000  11.00000000   0.02576112
475.00000000 456.00000000 -22.00000000  -0.05069124
476.00000000 428.00000000 -12.00000000  -0.02884615
477.00000000 487.00000000  16.00000000   0.03180915
478.00000000 424.00000000 -38.00000000  -0.09844560
479.00000000 433.00000000  23.00000000   0.05043860
480.00000000 550.00000000  10.00000000   0.01785714
481.00000000 451.00000000  13.00000000   0.02801724
482.00000000 413.00000000   0.00000000   0.00000000
483.00000000 422.00000000  20.00000000   0.04524887
484.00000000 376.00000000  41.00000000   0.09832134
485.00000000 386.00000000  -3.00000000  -0.00783290
486.00000000 452.00000000   6.00000000   0.01310044
487.00000000 349.00000000   5.00000000   0.01412429
488.00000000 499.00000000   1.00000000   0.00200000
489.00000000 398.00000000  -5.00000000  -0.01272265
490.00000000 563.00000000   5.00000000   0.00880282
491.00000000 430.00000000  39.00000000   0.08315565
492.00000000 393.00000000   8.00000000   0.01995012
493.00000000 363.00000000 -41.00000000  -0.12732919
494.00000000 414.00000000  -6.00000000  -0.01470588
495.00000000 511.00000000  -7.00000000  -0.01388889
496.00000000 453.00000000 -15.00000000  -0.03424658
497.00000000 420.00000000  46.00000000   0.09871245
498.00000000 475.00000000 -17.00000000  -0.03711790
499.00000000 425.00000000  13.00000000   0.02968037
500.00000000 425.00000000  45.00000000   0.09574468
