# Supplementary material for: Ubiquitin transfer by a RING E3 ligase occurs from a closed E2~ubiquitin conformation
Source: Nat Commun. 2020 Jun 5;11:2846. doi: 10.1038/s41467-020-16666-y (PMC7275055; doi:10.1038/s41467-020-16666-y)
Supplement: Supplementary file 4 — Source Data [file 41467_2020_16666_MOESM4_ESM.zip › Source_Data/Figures/Figure_5/Figure_5a/ASCII_NoRNF4/16_386with_fret.dat]

 30.00000000 130.00000000 193.00000000   0.59752322
 31.00000000  88.00000000 185.00000000   0.67765568
 32.00000000  62.00000000 123.00000000   0.66486486
 33.00000000 135.00000000 247.00000000   0.64659686
 34.00000000  95.00000000 249.00000000   0.72383721
 35.00000000  81.00000000 179.00000000   0.68846154
 36.00000000 107.00000000 209.00000000   0.66139241
 37.00000000 128.00000000 132.00000000   0.50769231
 38.00000000  69.00000000 171.00000000   0.71250000
 39.00000000  82.00000000 218.00000000   0.72666667
 40.00000000 183.00000000 178.00000000   0.49307479
 41.00000000 154.00000000 167.00000000   0.52024922
 42.00000000  85.00000000 209.00000000   0.71088435
 43.00000000 111.00000000 229.00000000   0.67352941
 44.00000000  95.00000000 176.00000000   0.64944649
 45.00000000 104.00000000 130.00000000   0.55555556
 46.00000000  69.00000000 166.00000000   0.70638298
 47.00000000 159.00000000 172.00000000   0.51963746
 48.00000000  81.00000000 141.00000000   0.63513514
 49.00000000 193.00000000 203.00000000   0.51262626
 50.00000000 141.00000000 155.00000000   0.52364865
 51.00000000 160.00000000 154.00000000   0.49044586
 52.00000000 151.00000000 163.00000000   0.51910828
 53.00000000 155.00000000 148.00000000   0.48844884
 54.00000000  44.00000000 156.00000000   0.78000000
 55.00000000  49.00000000 135.00000000   0.73369565
 56.00000000 105.00000000 227.00000000   0.68373494
 57.00000000 126.00000000 148.00000000   0.54014599
 58.00000000 116.00000000 227.00000000   0.66180758
 59.00000000  92.00000000 178.00000000   0.65925926
 60.00000000 115.00000000 239.00000000   0.67514124
 61.00000000 145.00000000 183.00000000   0.55792683
 62.00000000  99.00000000 138.00000000   0.58227848
 63.00000000 102.00000000 214.00000000   0.67721519
 64.00000000 131.00000000 184.00000000   0.58412698
 65.00000000 118.00000000 171.00000000   0.59169550
 66.00000000  69.00000000 203.00000000   0.74632353
 67.00000000 141.00000000 187.00000000   0.57012195
 68.00000000 130.00000000 201.00000000   0.60725076
 69.00000000 124.00000000 213.00000000   0.63204748
 70.00000000 113.00000000 189.00000000   0.62582781
 71.00000000 143.00000000 134.00000000   0.48375451
 72.00000000 161.00000000 169.00000000   0.51212121
 73.00000000 139.00000000 233.00000000   0.62634409
 74.00000000  73.00000000 167.00000000   0.69583333
 75.00000000 130.00000000 165.00000000   0.55932203
 76.00000000  84.00000000 241.00000000   0.74153846
 77.00000000  64.00000000 226.00000000   0.77931034
 78.00000000  98.00000000 267.00000000   0.73150685
 79.00000000 110.00000000 193.00000000   0.63696370
 80.00000000 133.00000000 229.00000000   0.63259669
 81.00000000 101.00000000 197.00000000   0.66107383
 82.00000000 107.00000000 163.00000000   0.60370370
 83.00000000  90.00000000 202.00000000   0.69178082
 84.00000000  81.00000000 169.00000000   0.67600000
 85.00000000 136.00000000 218.00000000   0.61581921
 86.00000000 124.00000000 186.00000000   0.60000000
 87.00000000 159.00000000 141.00000000   0.47000000
 88.00000000  90.00000000 211.00000000   0.70099668
 89.00000000  46.00000000 220.00000000   0.82706767
 90.00000000 102.00000000 175.00000000   0.63176895
 91.00000000 119.00000000 190.00000000   0.61488673
 92.00000000 164.00000000 171.00000000   0.51044776
 93.00000000 117.00000000 109.00000000   0.48230088
 94.00000000 124.00000000 155.00000000   0.55555556
 95.00000000  52.00000000 149.00000000   0.74129353
 96.00000000 140.00000000 216.00000000   0.60674157
 97.00000000 143.00000000 120.00000000   0.45627376
 98.00000000  44.00000000 172.00000000   0.79629630
 99.00000000 116.00000000 168.00000000   0.59154930
100.00000000 120.00000000 131.00000000   0.52191235
101.00000000 168.00000000 198.00000000   0.54098361
102.00000000 157.00000000 128.00000000   0.44912281
103.00000000 177.00000000 165.00000000   0.48245614
104.00000000 163.00000000 244.00000000   0.59950860
105.00000000 164.00000000 164.00000000   0.50000000
106.00000000  82.00000000 191.00000000   0.69963370
107.00000000  74.00000000 150.00000000   0.66964286
108.00000000 135.00000000 134.00000000   0.49814126
109.00000000 106.00000000 187.00000000   0.63822526
110.00000000 158.00000000 189.00000000   0.54466859
111.00000000  53.00000000 172.00000000   0.76444444
112.00000000 132.00000000 146.00000000   0.52517986
113.00000000  84.00000000 165.00000000   0.66265060
114.00000000 135.00000000 223.00000000   0.62290503
115.00000000 171.00000000 181.00000000   0.51420455
116.00000000  63.00000000 181.00000000   0.74180328
117.00000000 116.00000000 243.00000000   0.67688022
118.00000000  69.00000000 148.00000000   0.68202765
119.00000000 107.00000000 146.00000000   0.57707510
120.00000000  71.00000000 145.00000000   0.67129630
121.00000000 157.00000000 204.00000000   0.56509695
122.00000000  77.00000000 205.00000000   0.72695035
123.00000000  65.00000000 219.00000000   0.77112676
124.00000000 117.00000000 164.00000000   0.58362989
125.00000000 146.00000000 142.00000000   0.49305556
126.00000000 154.00000000 141.00000000   0.47796610
127.00000000  89.00000000 137.00000000   0.60619469
128.00000000  94.00000000 126.00000000   0.57272727
129.00000000  81.00000000 189.00000000   0.70000000
130.00000000  75.00000000 145.00000000   0.65909091
131.00000000 127.00000000 131.00000000   0.50775194
132.00000000 116.00000000 223.00000000   0.65781711
133.00000000 125.00000000  94.00000000   0.42922374
134.00000000 145.00000000 180.00000000   0.55384615
135.00000000  73.00000000 188.00000000   0.72030651
136.00000000  84.00000000 161.00000000   0.65714286
137.00000000  67.00000000 171.00000000   0.71848739
138.00000000  91.00000000 169.00000000   0.65000000
139.00000000 119.00000000 216.00000000   0.64477612
140.00000000 101.00000000 192.00000000   0.65529010
141.00000000  88.00000000 166.00000000   0.65354331
142.00000000 107.00000000 111.00000000   0.50917431
143.00000000 107.00000000 171.00000000   0.61510791
144.00000000  89.00000000 135.00000000   0.60267857
145.00000000  61.00000000  84.00000000   0.57931034
146.00000000  60.00000000 212.00000000   0.77941176
147.00000000 135.00000000 151.00000000   0.52797203
148.00000000  83.00000000 205.00000000   0.71180556
149.00000000  67.00000000 142.00000000   0.67942584
150.00000000  64.00000000 150.00000000   0.70093458
151.00000000 100.00000000 208.00000000   0.67532468
152.00000000 107.00000000 182.00000000   0.62975779
153.00000000  99.00000000 132.00000000   0.57142857
154.00000000  89.00000000 151.00000000   0.62916667
155.00000000 111.00000000 193.00000000   0.63486842
156.00000000  58.00000000 152.00000000   0.72380952
157.00000000  90.00000000 175.00000000   0.66037736
158.00000000  79.00000000 158.00000000   0.66666667
159.00000000 153.00000000 165.00000000   0.51886792
160.00000000 124.00000000 176.00000000   0.58666667
161.00000000  51.00000000 138.00000000   0.73015873
162.00000000 110.00000000  93.00000000   0.45812808
163.00000000  47.00000000  74.00000000   0.61157025
164.00000000 104.00000000 166.00000000   0.61481481
165.00000000 142.00000000 107.00000000   0.42971888
166.00000000  29.00000000 191.00000000   0.86818182
167.00000000  96.00000000 151.00000000   0.61133603
168.00000000 160.00000000 182.00000000   0.53216374
169.00000000  85.00000000 148.00000000   0.63519313
170.00000000 192.00000000 162.00000000   0.45762712
171.00000000 149.00000000 144.00000000   0.49146758
172.00000000 123.00000000 158.00000000   0.56227758
173.00000000  46.00000000 177.00000000   0.79372197
174.00000000 121.00000000 146.00000000   0.54681648
175.00000000 122.00000000 166.00000000   0.57638889
176.00000000 109.00000000 212.00000000   0.66043614
177.00000000  88.00000000 168.00000000   0.65625000
178.00000000 125.00000000 152.00000000   0.54873646
179.00000000  61.00000000 175.00000000   0.74152542
180.00000000  82.00000000 188.00000000   0.69629630
181.00000000 113.00000000 110.00000000   0.49327354
182.00000000  66.00000000 141.00000000   0.68115942
183.00000000 144.00000000 161.00000000   0.52786885
184.00000000  77.00000000 188.00000000   0.70943396
185.00000000  91.00000000 205.00000000   0.69256757
186.00000000  68.00000000 214.00000000   0.75886525
187.00000000  91.00000000 164.00000000   0.64313725
188.00000000  63.00000000 123.00000000   0.66129032
189.00000000  76.00000000 122.00000000   0.61616162
190.00000000 101.00000000 108.00000000   0.51674641
191.00000000  70.00000000 140.00000000   0.66666667
192.00000000 127.00000000 126.00000000   0.49802372
193.00000000 123.00000000 194.00000000   0.61198738
194.00000000  74.00000000 140.00000000   0.65420561
195.00000000  65.00000000 109.00000000   0.62643678
196.00000000 107.00000000 136.00000000   0.55967078
197.00000000 122.00000000 181.00000000   0.59735974
198.00000000 117.00000000 149.00000000   0.56015038
199.00000000  59.00000000 181.00000000   0.75416667
200.00000000  61.00000000 201.00000000   0.76717557
201.00000000 174.00000000 110.00000000   0.38732394
202.00000000  49.00000000 123.00000000   0.71511628
203.00000000 160.00000000 198.00000000   0.55307263
204.00000000  78.00000000 130.00000000   0.62500000
205.00000000 135.00000000 123.00000000   0.47674419
206.00000000  62.00000000  99.00000000   0.61490683
207.00000000 115.00000000 201.00000000   0.63607595
208.00000000 172.00000000 120.00000000   0.41095890
209.00000000  96.00000000 199.00000000   0.67457627
210.00000000 100.00000000 110.00000000   0.52380952
211.00000000 152.00000000 127.00000000   0.45519713
212.00000000 118.00000000 104.00000000   0.46846847
213.00000000 138.00000000 135.00000000   0.49450549
214.00000000  69.00000000 105.00000000   0.60344828
215.00000000  79.00000000 153.00000000   0.65948276
216.00000000 123.00000000 168.00000000   0.57731959
217.00000000 164.00000000 163.00000000   0.49847095
218.00000000 153.00000000 146.00000000   0.48829431
219.00000000 117.00000000 144.00000000   0.55172414
220.00000000  98.00000000 128.00000000   0.56637168
221.00000000  96.00000000 165.00000000   0.63218391
222.00000000  87.00000000 112.00000000   0.56281407
223.00000000  86.00000000 127.00000000   0.59624413
224.00000000 145.00000000 160.00000000   0.52459016
225.00000000 138.00000000 182.00000000   0.56875000
226.00000000 126.00000000 165.00000000   0.56701031
227.00000000  57.00000000 175.00000000   0.75431034
228.00000000  64.00000000 187.00000000   0.74501992
229.00000000 155.00000000 158.00000000   0.50479233
230.00000000  94.00000000 136.00000000   0.59130435
231.00000000  60.00000000 159.00000000   0.72602740
232.00000000  60.00000000  96.00000000   0.61538462
233.00000000 134.00000000 157.00000000   0.53951890
234.00000000 120.00000000 130.00000000   0.52000000
235.00000000  79.00000000 118.00000000   0.59898477
236.00000000 124.00000000 177.00000000   0.58803987
237.00000000  71.00000000 156.00000000   0.68722467
238.00000000 113.00000000 194.00000000   0.63192182
239.00000000 114.00000000 129.00000000   0.53086420
240.00000000  69.00000000 126.00000000   0.64615385
241.00000000  99.00000000 166.00000000   0.62641509
242.00000000 128.00000000 156.00000000   0.54929577
243.00000000 154.00000000 139.00000000   0.47440273
244.00000000 107.00000000 163.00000000   0.60370370
245.00000000 101.00000000 172.00000000   0.63003663
246.00000000 122.00000000 157.00000000   0.56272401
247.00000000  40.00000000 200.00000000   0.83333333
248.00000000  47.00000000 178.00000000   0.79111111
249.00000000  99.00000000 171.00000000   0.63333333
250.00000000 116.00000000 186.00000000   0.61589404
251.00000000  85.00000000 103.00000000   0.54787234
252.00000000 128.00000000 185.00000000   0.59105431
253.00000000 173.00000000 137.00000000   0.44193548
254.00000000  62.00000000 143.00000000   0.69756098
255.00000000 100.00000000 147.00000000   0.59514170
256.00000000 153.00000000 135.00000000   0.46875000
257.00000000  60.00000000 192.00000000   0.76190476
258.00000000 135.00000000 218.00000000   0.61756374
259.00000000 152.00000000 148.00000000   0.49333333
260.00000000 112.00000000 163.00000000   0.59272727
261.00000000  87.00000000 137.00000000   0.61160714
262.00000000  61.00000000 129.00000000   0.67894737
263.00000000 127.00000000 142.00000000   0.52788104
264.00000000  72.00000000 169.00000000   0.70124481
265.00000000 111.00000000 144.00000000   0.56470588
266.00000000  91.00000000 171.00000000   0.65267176
267.00000000  83.00000000  99.00000000   0.54395604
268.00000000 196.00000000 199.00000000   0.50379747
269.00000000 344.00000000  17.00000000   0.04709141
270.00000000 393.00000000  86.00000000   0.17954071
271.00000000 362.00000000  36.00000000   0.09045226
272.00000000 348.00000000  67.00000000   0.16144578
273.00000000 334.00000000  10.00000000   0.02906977
274.00000000 287.00000000  87.00000000   0.23262032
275.00000000 337.00000000  20.00000000   0.05602241
276.00000000 327.00000000  -1.00000000  -0.00306748
277.00000000 365.00000000  19.00000000   0.04947917
278.00000000 326.00000000  24.00000000   0.06857143
279.00000000 416.00000000  40.00000000   0.08771930
280.00000000 292.00000000  25.00000000   0.07886435
281.00000000 352.00000000  17.00000000   0.04607046
282.00000000 418.00000000  70.00000000   0.14344262
283.00000000 300.00000000  23.00000000   0.07120743
284.00000000 345.00000000  47.00000000   0.11989796
285.00000000 371.00000000  20.00000000   0.05115090
286.00000000 339.00000000  39.00000000   0.10317460
287.00000000 269.00000000  -3.00000000  -0.01127820
288.00000000 395.00000000  33.00000000   0.07710280
289.00000000 368.00000000  52.00000000   0.12380952
290.00000000 400.00000000  30.00000000   0.06976744
291.00000000 300.00000000  16.00000000   0.05063291
292.00000000 319.00000000 111.00000000   0.25813953
293.00000000 343.00000000  55.00000000   0.13819095
294.00000000 306.00000000  25.00000000   0.07552870
295.00000000 376.00000000  79.00000000   0.17362637
296.00000000 332.00000000  34.00000000   0.09289617
297.00000000 311.00000000  24.00000000   0.07164179
298.00000000 358.00000000  44.00000000   0.10945274
299.00000000 383.00000000  43.00000000   0.10093897
300.00000000 320.00000000  47.00000000   0.12806540
301.00000000 349.00000000  34.00000000   0.08877285
302.00000000 378.00000000  42.00000000   0.10000000
303.00000000 380.00000000  66.00000000   0.14798206
304.00000000 334.00000000  21.00000000   0.05915493
305.00000000 391.00000000  22.00000000   0.05326877
306.00000000 380.00000000  -9.00000000  -0.02425876
307.00000000 360.00000000  19.00000000   0.05013193
308.00000000 345.00000000  12.00000000   0.03361345
309.00000000 411.00000000  91.00000000   0.18127490
310.00000000 335.00000000  43.00000000   0.11375661
311.00000000 263.00000000  83.00000000   0.23988439
312.00000000 332.00000000  28.00000000   0.07777778
313.00000000 306.00000000  56.00000000   0.15469613
314.00000000 326.00000000  21.00000000   0.06051873
315.00000000 258.00000000  92.00000000   0.26285714
316.00000000 305.00000000  47.00000000   0.13352273
317.00000000 255.00000000  55.00000000   0.17741935
318.00000000 346.00000000  37.00000000   0.09660574
319.00000000 315.00000000  22.00000000   0.06528190
320.00000000 325.00000000  61.00000000   0.15803109
321.00000000 375.00000000  20.00000000   0.05063291
322.00000000 314.00000000  31.00000000   0.08985507
323.00000000 437.00000000  21.00000000   0.04585153
324.00000000 437.00000000  58.00000000   0.11717172
325.00000000 329.00000000  32.00000000   0.08864266
326.00000000 378.00000000  20.00000000   0.05025126
327.00000000 401.00000000  46.00000000   0.10290828
328.00000000 336.00000000  49.00000000   0.12727273
329.00000000 339.00000000  56.00000000   0.14177215
330.00000000 357.00000000  20.00000000   0.05305040
331.00000000 311.00000000  13.00000000   0.04012346
332.00000000 363.00000000  49.00000000   0.11893204
333.00000000 260.00000000  11.00000000   0.04059041
334.00000000 325.00000000  52.00000000   0.13793103
335.00000000 449.00000000  17.00000000   0.03648069
336.00000000 347.00000000  50.00000000   0.12594458
337.00000000 285.00000000  52.00000000   0.15430267
338.00000000 338.00000000  21.00000000   0.05849582
339.00000000 338.00000000  46.00000000   0.11979167
340.00000000 319.00000000  63.00000000   0.16492147
341.00000000 364.00000000  40.00000000   0.09900990
342.00000000 441.00000000  25.00000000   0.05364807
343.00000000 343.00000000  24.00000000   0.06539510
344.00000000 364.00000000  40.00000000   0.09900990
345.00000000 413.00000000  31.00000000   0.06981982
346.00000000 326.00000000  80.00000000   0.19704433
347.00000000 335.00000000  22.00000000   0.06162465
348.00000000 333.00000000  34.00000000   0.09264305
349.00000000 336.00000000  37.00000000   0.09919571
350.00000000 310.00000000  70.00000000   0.18421053
351.00000000 349.00000000   2.00000000   0.00569801
352.00000000 432.00000000  19.00000000   0.04212860
353.00000000 337.00000000  52.00000000   0.13367609
354.00000000 327.00000000  28.00000000   0.07887324
355.00000000 297.00000000  -9.00000000  -0.03125000
356.00000000 347.00000000  63.00000000   0.15365854
357.00000000 323.00000000  32.00000000   0.09014085
358.00000000 411.00000000  59.00000000   0.12553191
359.00000000 407.00000000  42.00000000   0.09354120
360.00000000 380.00000000  85.00000000   0.18279570
361.00000000 409.00000000  63.00000000   0.13347458
362.00000000 354.00000000  36.00000000   0.09230769
363.00000000 357.00000000  24.00000000   0.06299213
364.00000000 253.00000000  59.00000000   0.18910256
365.00000000 365.00000000  65.00000000   0.15116279
366.00000000 455.00000000  36.00000000   0.07331976
367.00000000 417.00000000  13.00000000   0.03023256
368.00000000 280.00000000  68.00000000   0.19540230
369.00000000 329.00000000  38.00000000   0.10354223
370.00000000 329.00000000  84.00000000   0.20338983
371.00000000 322.00000000  63.00000000   0.16363636
372.00000000 400.00000000  48.00000000   0.10714286
373.00000000 332.00000000   7.00000000   0.02064897
374.00000000 317.00000000  54.00000000   0.14555256
375.00000000 256.00000000  44.00000000   0.14666667
376.00000000 303.00000000  15.00000000   0.04716981
377.00000000 286.00000000  48.00000000   0.14371257
378.00000000 342.00000000  22.00000000   0.06043956
379.00000000 320.00000000  20.00000000   0.05882353
380.00000000 295.00000000  60.00000000   0.16901408
381.00000000 352.00000000  45.00000000   0.11335013
382.00000000 431.00000000  29.00000000   0.06304348
383.00000000 445.00000000  23.00000000   0.04914530
384.00000000 323.00000000  -8.00000000  -0.02539683
385.00000000 365.00000000  21.00000000   0.05440415
386.00000000 406.00000000  63.00000000   0.13432836
387.00000000 387.00000000  27.00000000   0.06521739
388.00000000 383.00000000  76.00000000   0.16557734
389.00000000 332.00000000  27.00000000   0.07520891
390.00000000 294.00000000  66.00000000   0.18333333
391.00000000 406.00000000  10.00000000   0.02403846
392.00000000 351.00000000  37.00000000   0.09536082
393.00000000 355.00000000  63.00000000   0.15071770
394.00000000 335.00000000  26.00000000   0.07202216
395.00000000 379.00000000  51.00000000   0.11860465
396.00000000 312.00000000  32.00000000   0.09302326
397.00000000 314.00000000  59.00000000   0.15817694
398.00000000 344.00000000   6.00000000   0.01714286
399.00000000 340.00000000  41.00000000   0.10761155
400.00000000 363.00000000  67.00000000   0.15581395
401.00000000 370.00000000  62.00000000   0.14351852
402.00000000 351.00000000  83.00000000   0.19124424
403.00000000 341.00000000  21.00000000   0.05801105
404.00000000 314.00000000  26.00000000   0.07647059
405.00000000 339.00000000  56.00000000   0.14177215
406.00000000 393.00000000  18.00000000   0.04379562
407.00000000 342.00000000 -15.00000000  -0.04587156
408.00000000 370.00000000  21.00000000   0.05370844
409.00000000 405.00000000  38.00000000   0.08577878
410.00000000 367.00000000  32.00000000   0.08020050
411.00000000 367.00000000  21.00000000   0.05412371
412.00000000 295.00000000  32.00000000   0.09785933
413.00000000 408.00000000  21.00000000   0.04895105
414.00000000 325.00000000  32.00000000   0.08963585
415.00000000 366.00000000  24.00000000   0.06153846
416.00000000 353.00000000   8.00000000   0.02216066
417.00000000 334.00000000   7.00000000   0.02052786
418.00000000 402.00000000 -11.00000000  -0.02813299
419.00000000 384.00000000  -7.00000000  -0.01856764
420.00000000 263.00000000   9.00000000   0.03308824
421.00000000 295.00000000   0.00000000   0.00000000
422.00000000 262.00000000  17.00000000   0.06093190
423.00000000 279.00000000  -4.00000000  -0.01454545
424.00000000  47.00000000   7.00000000   0.12962963
425.00000000  22.00000000 -30.00000000   3.75000000
426.00000000  29.00000000 -27.00000000 -13.50000000
427.00000000  27.00000000 -26.00000000 -26.00000000
428.00000000  85.00000000  18.00000000   0.17475728
429.00000000  59.00000000 -22.00000000  -0.59459459
430.00000000  45.00000000 -32.00000000  -2.46153846
431.00000000  78.00000000 -27.00000000  -0.52941176
432.00000000  39.00000000  -7.00000000  -0.21875000
433.00000000  -8.00000000  13.00000000   2.60000000
434.00000000  90.00000000 -23.00000000  -0.34328358
435.00000000  93.00000000   9.00000000   0.08823529
436.00000000  29.00000000 -44.00000000   2.93333333
437.00000000  60.00000000 -16.00000000  -0.36363636
438.00000000  73.00000000 -27.00000000  -0.58695652
439.00000000  62.00000000 -40.00000000  -1.81818182
440.00000000  72.00000000 -26.00000000  -0.56521739
441.00000000  47.00000000  -1.00000000  -0.02173913
442.00000000  41.00000000 -28.00000000  -2.15384615
443.00000000  36.00000000  -5.00000000  -0.16129032
444.00000000  33.00000000  15.00000000   0.31250000
445.00000000  18.00000000 -36.00000000   2.00000000
446.00000000  15.00000000  -9.00000000  -1.50000000
447.00000000  18.00000000 -16.00000000  -8.00000000
448.00000000   9.00000000  30.00000000   0.76923077
449.00000000  34.00000000 -40.00000000   6.66666667
450.00000000  61.00000000 -29.00000000  -0.90625000
451.00000000  52.00000000  -6.00000000  -0.13043478
452.00000000  41.00000000  -9.00000000  -0.28125000
453.00000000  25.00000000 -22.00000000  -7.33333333
454.00000000 143.00000000  -4.00000000  -0.02877698
455.00000000  98.00000000 -27.00000000  -0.38028169
456.00000000 135.00000000  -5.00000000  -0.03846154
457.00000000  35.00000000  10.00000000   0.22222222
458.00000000  41.00000000   9.00000000   0.18000000
459.00000000  19.00000000 -36.00000000   2.11764706
460.00000000  41.00000000 -27.00000000  -1.92857143
461.00000000 101.00000000 -12.00000000  -0.13483146
462.00000000  32.00000000 -25.00000000  -3.57142857
463.00000000  41.00000000   1.00000000   0.02380952
464.00000000  57.00000000 -38.00000000  -2.00000000
465.00000000  75.00000000 -11.00000000  -0.17187500
466.00000000  86.00000000 -16.00000000  -0.22857143
467.00000000  75.00000000 -17.00000000  -0.29310345
468.00000000  12.00000000  -3.00000000  -0.33333333
469.00000000 -16.00000000  -6.00000000   0.27272727
470.00000000  27.00000000 -40.00000000   3.07692308
471.00000000  93.00000000   5.00000000   0.05102041
472.00000000  29.00000000  -7.00000000  -0.31818182
473.00000000  41.00000000  27.00000000   0.39705882
474.00000000  42.00000000 -15.00000000  -0.55555556
475.00000000  52.00000000 -42.00000000  -4.20000000
476.00000000   9.00000000 -22.00000000   1.69230769
477.00000000  74.00000000  -8.00000000  -0.12121212
478.00000000  40.00000000   9.00000000   0.18367347
479.00000000  26.00000000  -9.00000000  -0.52941176
480.00000000  55.00000000 -16.00000000  -0.41025641
481.00000000  72.00000000 -11.00000000  -0.18032787
482.00000000  69.00000000 -19.00000000  -0.38000000
483.00000000  -4.00000000 -19.00000000   0.82608696
484.00000000  19.00000000  -7.00000000  -0.58333333
485.00000000  48.00000000 -15.00000000  -0.45454545
486.00000000  70.00000000 -20.00000000  -0.40000000
487.00000000  91.00000000 -36.00000000  -0.65454545
488.00000000  67.00000000 -18.00000000  -0.36734694
489.00000000  71.00000000 -43.00000000  -1.53571429
490.00000000  56.00000000  -4.00000000  -0.07692308
491.00000000  63.00000000 -11.00000000  -0.21153846
492.00000000  71.00000000 -28.00000000  -0.65116279
493.00000000  30.00000000   2.00000000   0.06250000
494.00000000  53.00000000  27.00000000   0.33750000
495.00000000  91.00000000  -9.00000000  -0.10975610
496.00000000  27.00000000 -30.00000000  10.00000000
497.00000000  63.00000000 -35.00000000  -1.25000000
498.00000000  73.00000000 -20.00000000  -0.37735849
499.00000000  54.00000000 -12.00000000  -0.28571429
500.00000000  55.00000000   1.00000000   0.01785714
