# Supplementary material for: Ubiquitin transfer by a RING E3 ligase occurs from a closed E2~ubiquitin conformation
Source: Nat Commun. 2020 Jun 5;11:2846. doi: 10.1038/s41467-020-16666-y (PMC7275055; doi:10.1038/s41467-020-16666-y)
Supplement: Supplementary file 4 — Source Data [file 41467_2020_16666_MOESM4_ESM.zip › Source_Data/Figures/Figure_5/Figure_5a/ASCII_NoRNF4/16_389with_fret.dat]

 30.00000000  45.00000000 228.00000000   0.83516484
 31.00000000 123.00000000 259.00000000   0.67801047
 32.00000000  51.00000000 177.00000000   0.77631579
 33.00000000  14.00000000 161.00000000   0.92000000
 34.00000000  93.00000000 277.00000000   0.74864865
 35.00000000  38.00000000 192.00000000   0.83478261
 36.00000000  77.00000000 176.00000000   0.69565217
 37.00000000  62.00000000 197.00000000   0.76061776
 38.00000000  36.00000000 161.00000000   0.81725888
 39.00000000  50.00000000 251.00000000   0.83388704
 40.00000000  39.00000000 183.00000000   0.82432432
 41.00000000  55.00000000 242.00000000   0.81481481
 42.00000000 116.00000000 247.00000000   0.68044077
 43.00000000  59.00000000 236.00000000   0.80000000
 44.00000000  69.00000000 187.00000000   0.73046875
 45.00000000  51.00000000 242.00000000   0.82593857
 46.00000000  63.00000000 205.00000000   0.76492537
 47.00000000  65.00000000 149.00000000   0.69626168
 48.00000000  97.00000000 203.00000000   0.67666667
 49.00000000 134.00000000 183.00000000   0.57728707
 50.00000000  93.00000000 251.00000000   0.72965116
 51.00000000  82.00000000 172.00000000   0.67716535
 52.00000000  65.00000000 190.00000000   0.74509804
 53.00000000  83.00000000 204.00000000   0.71080139
 54.00000000 144.00000000 192.00000000   0.57142857
 55.00000000  68.00000000 294.00000000   0.81215470
 56.00000000  60.00000000 166.00000000   0.73451327
 57.00000000  54.00000000 178.00000000   0.76724138
 58.00000000  97.00000000 262.00000000   0.72980501
 59.00000000  50.00000000 179.00000000   0.78165939
 60.00000000  99.00000000 157.00000000   0.61328125
 61.00000000  92.00000000 203.00000000   0.68813559
 62.00000000  46.00000000 180.00000000   0.79646018
 63.00000000 113.00000000 141.00000000   0.55511811
 64.00000000 107.00000000 195.00000000   0.64569536
 65.00000000  33.00000000 260.00000000   0.88737201
 66.00000000  66.00000000 257.00000000   0.79566563
 67.00000000  54.00000000 156.00000000   0.74285714
 68.00000000  58.00000000 238.00000000   0.80405405
 69.00000000  65.00000000 217.00000000   0.76950355
 70.00000000 127.00000000 200.00000000   0.61162080
 71.00000000 104.00000000 268.00000000   0.72043011
 72.00000000  68.00000000 157.00000000   0.69777778
 73.00000000 103.00000000 199.00000000   0.65894040
 74.00000000  49.00000000 237.00000000   0.82867133
 75.00000000  85.00000000 219.00000000   0.72039474
 76.00000000 108.00000000 269.00000000   0.71352785
 77.00000000  87.00000000 207.00000000   0.70408163
 78.00000000  -3.00000000 172.00000000   1.01775148
 79.00000000  36.00000000 144.00000000   0.80000000
 80.00000000  96.00000000 192.00000000   0.66666667
 81.00000000  71.00000000 194.00000000   0.73207547
 82.00000000  85.00000000 219.00000000   0.72039474
 83.00000000  80.00000000 162.00000000   0.66942149
 84.00000000  50.00000000 228.00000000   0.82014388
 85.00000000  79.00000000 105.00000000   0.57065217
 86.00000000  34.00000000 196.00000000   0.85217391
 87.00000000  94.00000000 171.00000000   0.64528302
 88.00000000  83.00000000 170.00000000   0.67193676
 89.00000000 126.00000000 241.00000000   0.65667575
 90.00000000  43.00000000 159.00000000   0.78712871
 91.00000000  40.00000000 207.00000000   0.83805668
 92.00000000 107.00000000 246.00000000   0.69688385
 93.00000000  62.00000000 167.00000000   0.72925764
 94.00000000  71.00000000 198.00000000   0.73605948
 95.00000000  26.00000000 146.00000000   0.84883721
 96.00000000  56.00000000 190.00000000   0.77235772
 97.00000000 127.00000000 218.00000000   0.63188406
 98.00000000  46.00000000 231.00000000   0.83393502
 99.00000000  67.00000000 202.00000000   0.75092937
100.00000000  58.00000000 206.00000000   0.78030303
101.00000000  83.00000000 172.00000000   0.67450980
102.00000000  99.00000000 225.00000000   0.69444444
103.00000000 115.00000000 191.00000000   0.62418301
104.00000000 119.00000000 179.00000000   0.60067114
105.00000000 128.00000000 223.00000000   0.63532764
106.00000000 114.00000000 264.00000000   0.69841270
107.00000000 146.00000000 209.00000000   0.58873239
108.00000000  90.00000000 156.00000000   0.63414634
109.00000000  52.00000000 230.00000000   0.81560284
110.00000000  91.00000000 229.00000000   0.71562500
111.00000000  74.00000000 155.00000000   0.67685590
112.00000000 105.00000000 233.00000000   0.68934911
113.00000000 114.00000000 260.00000000   0.69518717
114.00000000  36.00000000 178.00000000   0.83177570
115.00000000 114.00000000 180.00000000   0.61224490
116.00000000  91.00000000 206.00000000   0.69360269
117.00000000  76.00000000 225.00000000   0.74750831
118.00000000  84.00000000 188.00000000   0.69117647
119.00000000  61.00000000 235.00000000   0.79391892
120.00000000  48.00000000 188.00000000   0.79661017
121.00000000 155.00000000 163.00000000   0.51257862
122.00000000  38.00000000 240.00000000   0.86330935
123.00000000 124.00000000 145.00000000   0.53903346
124.00000000  95.00000000 236.00000000   0.71299094
125.00000000  49.00000000 177.00000000   0.78318584
126.00000000  93.00000000 191.00000000   0.67253521
127.00000000 120.00000000 134.00000000   0.52755906
128.00000000  60.00000000 148.00000000   0.71153846
129.00000000  72.00000000 189.00000000   0.72413793
130.00000000 104.00000000 118.00000000   0.53153153
131.00000000  92.00000000 154.00000000   0.62601626
132.00000000  80.00000000 136.00000000   0.62962963
133.00000000  73.00000000 222.00000000   0.75254237
134.00000000  13.00000000 221.00000000   0.94444444
135.00000000  79.00000000 202.00000000   0.71886121
136.00000000  36.00000000 228.00000000   0.86363636
137.00000000  71.00000000 174.00000000   0.71020408
138.00000000  63.00000000 159.00000000   0.71621622
139.00000000  48.00000000 212.00000000   0.81538462
140.00000000  78.00000000 225.00000000   0.74257426
141.00000000 118.00000000 264.00000000   0.69109948
142.00000000  71.00000000 223.00000000   0.75850340
143.00000000  49.00000000 184.00000000   0.78969957
144.00000000  66.00000000 205.00000000   0.75645756
145.00000000  99.00000000 190.00000000   0.65743945
146.00000000  27.00000000 219.00000000   0.89024390
147.00000000  62.00000000 207.00000000   0.76951673
148.00000000 100.00000000 197.00000000   0.66329966
149.00000000  36.00000000 173.00000000   0.82775120
150.00000000  22.00000000 212.00000000   0.90598291
151.00000000  77.00000000 203.00000000   0.72500000
152.00000000  82.00000000 191.00000000   0.69963370
153.00000000 112.00000000 203.00000000   0.64444444
154.00000000 103.00000000 180.00000000   0.63604240
155.00000000  24.00000000 196.00000000   0.89090909
156.00000000  71.00000000 134.00000000   0.65365854
157.00000000 123.00000000 143.00000000   0.53759398
158.00000000 124.00000000 227.00000000   0.64672365
159.00000000  55.00000000  95.00000000   0.63333333
160.00000000  77.00000000 223.00000000   0.74333333
161.00000000  76.00000000 128.00000000   0.62745098
162.00000000 116.00000000 167.00000000   0.59010601
163.00000000  86.00000000 166.00000000   0.65873016
164.00000000  71.00000000 204.00000000   0.74181818
165.00000000  43.00000000 189.00000000   0.81465517
166.00000000  40.00000000 153.00000000   0.79274611
167.00000000  34.00000000 166.00000000   0.83000000
168.00000000  67.00000000 199.00000000   0.74812030
169.00000000  36.00000000 124.00000000   0.77500000
170.00000000  82.00000000 160.00000000   0.66115702
171.00000000  80.00000000 210.00000000   0.72413793
172.00000000  45.00000000 124.00000000   0.73372781
173.00000000 112.00000000 186.00000000   0.62416107
174.00000000  96.00000000 195.00000000   0.67010309
175.00000000  37.00000000 242.00000000   0.86738351
176.00000000  32.00000000 113.00000000   0.77931034
177.00000000 130.00000000 191.00000000   0.59501558
178.00000000  64.00000000 158.00000000   0.71171171
179.00000000  84.00000000 221.00000000   0.72459016
180.00000000  84.00000000 172.00000000   0.67187500
181.00000000  86.00000000 177.00000000   0.67300380
182.00000000  23.00000000 215.00000000   0.90336134
183.00000000  99.00000000 188.00000000   0.65505226
184.00000000  45.00000000 228.00000000   0.83516484
185.00000000  39.00000000 156.00000000   0.80000000
186.00000000 114.00000000 172.00000000   0.60139860
187.00000000  43.00000000 190.00000000   0.81545064
188.00000000  41.00000000 145.00000000   0.77956989
189.00000000  70.00000000 165.00000000   0.70212766
190.00000000  45.00000000 264.00000000   0.85436893
191.00000000  83.00000000 136.00000000   0.62100457
192.00000000 108.00000000 138.00000000   0.56097561
193.00000000  26.00000000 225.00000000   0.89641434
194.00000000  66.00000000 160.00000000   0.70796460
195.00000000  82.00000000 141.00000000   0.63228700
196.00000000  18.00000000 150.00000000   0.89285714
197.00000000  53.00000000 177.00000000   0.76956522
198.00000000 113.00000000 143.00000000   0.55859375
199.00000000  63.00000000 177.00000000   0.73750000
200.00000000  88.00000000 125.00000000   0.58685446
201.00000000  79.00000000 151.00000000   0.65652174
202.00000000  78.00000000 210.00000000   0.72916667
203.00000000  98.00000000 156.00000000   0.61417323
204.00000000  22.00000000 222.00000000   0.90983607
205.00000000  52.00000000 169.00000000   0.76470588
206.00000000 113.00000000  97.00000000   0.46190476
207.00000000  43.00000000 166.00000000   0.79425837
208.00000000 123.00000000 184.00000000   0.59934853
209.00000000  14.00000000 199.00000000   0.93427230
210.00000000  35.00000000 181.00000000   0.83796296
211.00000000  52.00000000 210.00000000   0.80152672
212.00000000 126.00000000 132.00000000   0.51162791
213.00000000  25.00000000 129.00000000   0.83766234
214.00000000  85.00000000 176.00000000   0.67432950
215.00000000 187.00000000 152.00000000   0.44837758
216.00000000  86.00000000 171.00000000   0.66536965
217.00000000  76.00000000 169.00000000   0.68979592
218.00000000  81.00000000 203.00000000   0.71478873
219.00000000  40.00000000 201.00000000   0.83402490
220.00000000  52.00000000 124.00000000   0.70454545
221.00000000  10.00000000 193.00000000   0.95073892
222.00000000 111.00000000 148.00000000   0.57142857
223.00000000  31.00000000 136.00000000   0.81437126
224.00000000  43.00000000 183.00000000   0.80973451
225.00000000  78.00000000 219.00000000   0.73737374
226.00000000  26.00000000 198.00000000   0.88392857
227.00000000 149.00000000 170.00000000   0.53291536
228.00000000  82.00000000 147.00000000   0.64192140
229.00000000  80.00000000 113.00000000   0.58549223
230.00000000  77.00000000 161.00000000   0.67647059
231.00000000  81.00000000 145.00000000   0.64159292
232.00000000  55.00000000 178.00000000   0.76394850
233.00000000  71.00000000 188.00000000   0.72586873
234.00000000  56.00000000 214.00000000   0.79259259
235.00000000  59.00000000 174.00000000   0.74678112
236.00000000  55.00000000 183.00000000   0.76890756
237.00000000 115.00000000 151.00000000   0.56766917
238.00000000 122.00000000 184.00000000   0.60130719
239.00000000 118.00000000 135.00000000   0.53359684
240.00000000  96.00000000 182.00000000   0.65467626
241.00000000  56.00000000 152.00000000   0.73076923
242.00000000  90.00000000 182.00000000   0.66911765
243.00000000  20.00000000 192.00000000   0.90566038
244.00000000  47.00000000 126.00000000   0.72832370
245.00000000  41.00000000 110.00000000   0.72847682
246.00000000  11.00000000 134.00000000   0.92413793
247.00000000 107.00000000 170.00000000   0.61371841
248.00000000  58.00000000 124.00000000   0.68131868
249.00000000  72.00000000 210.00000000   0.74468085
250.00000000  93.00000000 203.00000000   0.68581081
251.00000000  83.00000000 186.00000000   0.69144981
252.00000000  12.00000000 127.00000000   0.91366906
253.00000000  65.00000000 278.00000000   0.81049563
254.00000000 132.00000000 205.00000000   0.60830861
255.00000000  66.00000000 193.00000000   0.74517375
256.00000000  67.00000000 187.00000000   0.73622047
257.00000000 101.00000000 164.00000000   0.61886792
258.00000000  67.00000000 180.00000000   0.72874494
259.00000000  34.00000000 180.00000000   0.84112150
260.00000000  73.00000000 181.00000000   0.71259843
261.00000000  96.00000000 144.00000000   0.60000000
262.00000000 109.00000000 129.00000000   0.54201681
263.00000000  83.00000000 171.00000000   0.67322835
264.00000000  63.00000000 135.00000000   0.68181818
265.00000000  76.00000000 188.00000000   0.71212121
266.00000000  59.00000000 165.00000000   0.73660714
267.00000000  79.00000000 163.00000000   0.67355372
268.00000000  84.00000000 161.00000000   0.65714286
269.00000000  63.00000000 102.00000000   0.61818182
270.00000000  56.00000000 226.00000000   0.80141844
271.00000000   3.00000000 112.00000000   0.97391304
272.00000000  39.00000000 128.00000000   0.76646707
273.00000000  90.00000000 217.00000000   0.70684039
274.00000000  90.00000000 148.00000000   0.62184874
275.00000000  44.00000000 209.00000000   0.82608696
276.00000000  77.00000000 166.00000000   0.68312757
277.00000000  49.00000000 208.00000000   0.80933852
278.00000000  70.00000000 157.00000000   0.69162996
279.00000000  24.00000000 159.00000000   0.86885246
280.00000000 101.00000000 195.00000000   0.65878378
281.00000000  94.00000000 196.00000000   0.67586207
282.00000000  70.00000000 150.00000000   0.68181818
283.00000000  66.00000000 168.00000000   0.71794872
284.00000000  58.00000000 196.00000000   0.77165354
285.00000000  85.00000000 120.00000000   0.58536585
286.00000000  50.00000000 125.00000000   0.71428571
287.00000000  24.00000000 130.00000000   0.84415584
288.00000000  44.00000000 164.00000000   0.78846154
289.00000000  53.00000000 181.00000000   0.77350427
290.00000000  95.00000000 195.00000000   0.67241379
291.00000000  38.00000000 149.00000000   0.79679144
292.00000000  65.00000000 123.00000000   0.65425532
293.00000000  54.00000000  83.00000000   0.60583942
294.00000000  87.00000000 160.00000000   0.64777328
295.00000000  66.00000000 148.00000000   0.69158879
296.00000000  73.00000000 135.00000000   0.64903846
297.00000000  96.00000000 161.00000000   0.62645914
298.00000000  63.00000000 164.00000000   0.72246696
299.00000000  76.00000000 147.00000000   0.65919283
300.00000000 121.00000000 158.00000000   0.56630824
301.00000000  82.00000000 194.00000000   0.70289855
302.00000000  75.00000000 176.00000000   0.70119522
303.00000000 131.00000000 134.00000000   0.50566038
304.00000000  69.00000000 167.00000000   0.70762712
305.00000000  29.00000000 109.00000000   0.78985507
306.00000000  49.00000000 152.00000000   0.75621891
307.00000000  80.00000000 113.00000000   0.58549223
308.00000000  56.00000000 145.00000000   0.72139303
309.00000000  54.00000000 148.00000000   0.73267327
310.00000000  42.00000000 195.00000000   0.82278481
311.00000000  76.00000000 156.00000000   0.67241379
312.00000000 113.00000000 159.00000000   0.58455882
313.00000000 123.00000000 211.00000000   0.63173653
314.00000000 104.00000000 104.00000000   0.50000000
315.00000000  92.00000000 151.00000000   0.62139918
316.00000000 124.00000000 162.00000000   0.56643357
317.00000000  60.00000000 142.00000000   0.70297030
318.00000000  65.00000000 148.00000000   0.69483568
319.00000000  29.00000000 249.00000000   0.89568345
320.00000000  55.00000000 130.00000000   0.70270270
321.00000000  80.00000000 128.00000000   0.61538462
322.00000000 102.00000000 202.00000000   0.66447368
323.00000000 113.00000000 167.00000000   0.59642857
324.00000000  85.00000000 102.00000000   0.54545455
325.00000000  64.00000000 172.00000000   0.72881356
326.00000000  16.00000000 122.00000000   0.88405797
327.00000000 123.00000000 195.00000000   0.61320755
328.00000000  36.00000000 147.00000000   0.80327869
329.00000000 113.00000000 111.00000000   0.49553571
330.00000000  94.00000000 134.00000000   0.58771930
331.00000000  62.00000000 190.00000000   0.75396825
332.00000000  89.00000000 178.00000000   0.66666667
333.00000000  59.00000000 125.00000000   0.67934783
334.00000000  72.00000000 143.00000000   0.66511628
335.00000000 120.00000000 167.00000000   0.58188153
336.00000000  43.00000000 234.00000000   0.84476534
337.00000000 107.00000000 143.00000000   0.57200000
338.00000000  23.00000000 103.00000000   0.81746032
339.00000000 135.00000000 188.00000000   0.58204334
340.00000000  57.00000000 167.00000000   0.74553571
341.00000000  66.00000000 185.00000000   0.73705179
342.00000000  58.00000000 137.00000000   0.70256410
343.00000000  95.00000000 167.00000000   0.63740458
344.00000000  88.00000000 180.00000000   0.67164179
345.00000000  94.00000000 157.00000000   0.62549801
346.00000000  41.00000000 215.00000000   0.83984375
347.00000000  80.00000000 130.00000000   0.61904762
348.00000000  87.00000000 152.00000000   0.63598326
349.00000000 224.00000000  40.00000000   0.15151515
350.00000000 312.00000000 108.00000000   0.25714286
351.00000000 265.00000000  43.00000000   0.13961039
352.00000000 201.00000000  72.00000000   0.26373626
353.00000000 277.00000000  77.00000000   0.21751412
354.00000000 128.00000000  49.00000000   0.27683616
355.00000000 256.00000000 142.00000000   0.35678392
356.00000000 163.00000000  84.00000000   0.34008097
357.00000000 160.00000000  64.00000000   0.28571429
358.00000000 267.00000000 101.00000000   0.27445652
359.00000000 215.00000000 106.00000000   0.33021807
360.00000000 244.00000000  98.00000000   0.28654971
361.00000000 206.00000000 148.00000000   0.41807910
362.00000000 195.00000000 102.00000000   0.34343434
363.00000000 283.00000000  68.00000000   0.19373219
364.00000000 178.00000000 104.00000000   0.36879433
365.00000000 244.00000000  98.00000000   0.28654971
366.00000000 264.00000000 149.00000000   0.36077482
367.00000000 237.00000000 102.00000000   0.30088496
368.00000000 176.00000000 124.00000000   0.41333333
369.00000000 217.00000000  71.00000000   0.24652778
370.00000000 225.00000000 169.00000000   0.42893401
371.00000000 216.00000000 102.00000000   0.32075472
372.00000000 247.00000000  83.00000000   0.25151515
373.00000000 162.00000000 122.00000000   0.42957746
374.00000000 172.00000000 100.00000000   0.36764706
375.00000000 229.00000000  50.00000000   0.17921147
376.00000000 168.00000000  52.00000000   0.23636364
377.00000000 227.00000000  82.00000000   0.26537217
378.00000000 165.00000000 103.00000000   0.38432836
379.00000000 239.00000000 102.00000000   0.29912023
380.00000000 189.00000000  72.00000000   0.27586207
381.00000000 223.00000000 105.00000000   0.32012195
382.00000000 235.00000000 125.00000000   0.34722222
383.00000000 269.00000000  74.00000000   0.21574344
384.00000000 179.00000000  71.00000000   0.28400000
385.00000000 229.00000000  81.00000000   0.26129032
386.00000000 339.00000000 104.00000000   0.23476298
387.00000000 301.00000000  87.00000000   0.22422680
388.00000000 190.00000000  43.00000000   0.18454936
389.00000000 250.00000000 137.00000000   0.35400517
390.00000000 262.00000000 121.00000000   0.31592689
391.00000000 127.00000000 164.00000000   0.56357388
392.00000000 220.00000000 101.00000000   0.31464174
393.00000000 131.00000000  76.00000000   0.36714976
394.00000000 187.00000000  90.00000000   0.32490975
395.00000000 242.00000000  59.00000000   0.19601329
396.00000000 252.00000000  44.00000000   0.14864865
397.00000000 201.00000000  84.00000000   0.29473684
398.00000000 207.00000000  91.00000000   0.30536913
399.00000000  94.00000000  94.00000000   0.50000000
400.00000000 206.00000000  28.00000000   0.11965812
401.00000000 206.00000000  98.00000000   0.32236842
402.00000000 175.00000000 138.00000000   0.44089457
403.00000000 196.00000000  61.00000000   0.23735409
404.00000000 289.00000000  97.00000000   0.25129534
405.00000000 248.00000000 113.00000000   0.31301939
406.00000000 174.00000000 112.00000000   0.39160839
407.00000000 181.00000000  37.00000000   0.16972477
408.00000000 226.00000000 119.00000000   0.34492754
409.00000000 212.00000000 106.00000000   0.33333333
410.00000000 206.00000000  51.00000000   0.19844358
411.00000000 234.00000000  93.00000000   0.28440367
412.00000000 157.00000000  67.00000000   0.29910714
413.00000000 201.00000000  90.00000000   0.30927835
414.00000000 163.00000000  92.00000000   0.36078431
415.00000000 106.00000000 124.00000000   0.53913043
416.00000000 215.00000000  70.00000000   0.24561404
417.00000000 235.00000000  91.00000000   0.27914110
418.00000000 158.00000000  94.00000000   0.37301587
419.00000000 244.00000000  73.00000000   0.23028391
420.00000000 148.00000000 105.00000000   0.41501976
421.00000000 121.00000000  84.00000000   0.40975610
422.00000000 205.00000000  58.00000000   0.22053232
423.00000000 138.00000000 115.00000000   0.45454545
424.00000000 150.00000000 140.00000000   0.48275862
425.00000000 185.00000000  78.00000000   0.29657795
426.00000000 255.00000000 120.00000000   0.32000000
427.00000000 217.00000000  96.00000000   0.30670927
428.00000000 187.00000000  91.00000000   0.32733813
429.00000000 178.00000000 116.00000000   0.39455782
430.00000000 204.00000000 124.00000000   0.37804878
431.00000000 164.00000000 101.00000000   0.38113208
432.00000000 243.00000000  71.00000000   0.22611465
433.00000000 224.00000000  95.00000000   0.29780564
434.00000000 201.00000000 106.00000000   0.34527687
435.00000000 239.00000000 118.00000000   0.33053221
436.00000000 232.00000000  73.00000000   0.23934426
437.00000000 205.00000000  37.00000000   0.15289256
438.00000000 183.00000000  51.00000000   0.21794872
439.00000000 179.00000000 115.00000000   0.39115646
440.00000000 142.00000000  74.00000000   0.34259259
441.00000000 234.00000000  65.00000000   0.21739130
442.00000000 208.00000000  82.00000000   0.28275862
443.00000000 204.00000000  90.00000000   0.30612245
444.00000000 109.00000000 107.00000000   0.49537037
445.00000000 261.00000000 117.00000000   0.30952381
446.00000000 155.00000000  91.00000000   0.36991870
447.00000000 245.00000000  94.00000000   0.27728614
448.00000000 214.00000000 153.00000000   0.41689373
449.00000000 209.00000000  39.00000000   0.15725806
450.00000000 203.00000000  82.00000000   0.28771930
451.00000000 189.00000000 118.00000000   0.38436482
452.00000000 289.00000000  79.00000000   0.21467391
453.00000000 166.00000000 111.00000000   0.40072202
454.00000000 180.00000000  81.00000000   0.31034483
455.00000000 203.00000000  74.00000000   0.26714801
456.00000000 149.00000000  81.00000000   0.35217391
457.00000000 151.00000000  56.00000000   0.27053140
458.00000000 221.00000000  85.00000000   0.27777778
459.00000000 197.00000000  36.00000000   0.15450644
460.00000000 181.00000000 100.00000000   0.35587189
461.00000000 185.00000000 138.00000000   0.42724458
462.00000000 184.00000000  95.00000000   0.34050179
463.00000000 192.00000000 123.00000000   0.39047619
464.00000000 177.00000000 105.00000000   0.37234043
465.00000000 237.00000000  55.00000000   0.18835616
466.00000000 186.00000000  94.00000000   0.33571429
467.00000000 204.00000000  81.00000000   0.28421053
468.00000000 205.00000000 112.00000000   0.35331230
469.00000000 144.00000000 131.00000000   0.47636364
470.00000000 240.00000000  83.00000000   0.25696594
471.00000000 181.00000000  78.00000000   0.30115830
472.00000000 174.00000000  94.00000000   0.35074627
473.00000000 205.00000000  69.00000000   0.25182482
474.00000000 233.00000000 111.00000000   0.32267442
475.00000000 209.00000000  91.00000000   0.30333333
476.00000000 227.00000000  64.00000000   0.21993127
477.00000000 174.00000000  64.00000000   0.26890756
478.00000000 297.00000000  61.00000000   0.17039106
479.00000000 180.00000000 111.00000000   0.38144330
480.00000000 144.00000000  91.00000000   0.38723404
481.00000000 212.00000000  77.00000000   0.26643599
482.00000000 200.00000000  68.00000000   0.25373134
483.00000000 223.00000000  77.00000000   0.25666667
484.00000000 204.00000000  78.00000000   0.27659574
485.00000000 229.00000000  63.00000000   0.21575342
486.00000000 178.00000000  42.00000000   0.19090909
487.00000000 269.00000000  41.00000000   0.13225806
488.00000000 464.00000000 -12.00000000  -0.02654867
489.00000000 372.00000000   5.00000000   0.01326260
490.00000000 406.00000000 -19.00000000  -0.04909561
491.00000000 402.00000000  10.00000000   0.02427184
492.00000000 427.00000000  37.00000000   0.07974138
493.00000000 369.00000000  37.00000000   0.09113300
494.00000000 409.00000000  27.00000000   0.06192661
495.00000000 339.00000000  15.00000000   0.04237288
496.00000000 353.00000000  12.00000000   0.03287671
497.00000000 387.00000000  33.00000000   0.07857143
498.00000000 390.00000000  44.00000000   0.10138249
499.00000000 402.00000000  62.00000000   0.13362069
500.00000000 378.00000000   6.00000000   0.01562500
