# Supplementary material for: Ubiquitin transfer by a RING E3 ligase occurs from a closed E2~ubiquitin conformation
Source: Nat Commun. 2020 Jun 5;11:2846. doi: 10.1038/s41467-020-16666-y (PMC7275055; doi:10.1038/s41467-020-16666-y)
Supplement: Supplementary file 4 — Source Data [file 41467_2020_16666_MOESM4_ESM.zip › Source_Data/Figures/Figure_5/Figure_5a/ASCII_NoRNF4/16_391with_fret.dat]

 30.00000000 120.00000000 237.00000000   0.66386555
 31.00000000 180.00000000 255.00000000   0.58620690
 32.00000000 117.00000000 229.00000000   0.66184971
 33.00000000  98.00000000 293.00000000   0.74936061
 34.00000000 155.00000000 256.00000000   0.62287105
 35.00000000 101.00000000 280.00000000   0.73490814
 36.00000000 230.00000000 249.00000000   0.51983299
 37.00000000 199.00000000 260.00000000   0.56644880
 38.00000000 189.00000000 286.00000000   0.60210526
 39.00000000 115.00000000 237.00000000   0.67329545
 40.00000000 118.00000000 361.00000000   0.75365344
 41.00000000 160.00000000 310.00000000   0.65957447
 42.00000000 149.00000000 277.00000000   0.65023474
 43.00000000 147.00000000 290.00000000   0.66361556
 44.00000000 166.00000000 253.00000000   0.60381862
 45.00000000 163.00000000 289.00000000   0.63938053
 46.00000000 169.00000000 260.00000000   0.60606061
 47.00000000  94.00000000 293.00000000   0.75710594
 48.00000000 140.00000000 259.00000000   0.64912281
 49.00000000 156.00000000 281.00000000   0.64302059
 50.00000000 146.00000000 249.00000000   0.63037975
 51.00000000 109.00000000 319.00000000   0.74532710
 52.00000000 113.00000000 216.00000000   0.65653495
 53.00000000 182.00000000 230.00000000   0.55825243
 54.00000000 120.00000000 285.00000000   0.70370370
 55.00000000 103.00000000 218.00000000   0.67912773
 56.00000000 151.00000000 354.00000000   0.70099010
 57.00000000 104.00000000 323.00000000   0.75644028
 58.00000000 133.00000000 265.00000000   0.66582915
 59.00000000 162.00000000 230.00000000   0.58673469
 60.00000000 127.00000000 276.00000000   0.68486352
 61.00000000 144.00000000 293.00000000   0.67048055
 62.00000000 125.00000000 255.00000000   0.67105263
 63.00000000 194.00000000 255.00000000   0.56792873
 64.00000000 133.00000000 268.00000000   0.66832918
 65.00000000 120.00000000 249.00000000   0.67479675
 66.00000000 188.00000000 267.00000000   0.58681319
 67.00000000 135.00000000 261.00000000   0.65909091
 68.00000000 211.00000000 227.00000000   0.51826484
 69.00000000 112.00000000 254.00000000   0.69398907
 70.00000000 110.00000000 334.00000000   0.75225225
 71.00000000 131.00000000 294.00000000   0.69176471
 72.00000000  68.00000000 280.00000000   0.80459770
 73.00000000 158.00000000 277.00000000   0.63678161
 74.00000000 156.00000000 269.00000000   0.63294118
 75.00000000 130.00000000 357.00000000   0.73305955
 76.00000000 154.00000000 285.00000000   0.64920273
 77.00000000 192.00000000 262.00000000   0.57709251
 78.00000000 144.00000000 250.00000000   0.63451777
 79.00000000 151.00000000 281.00000000   0.65046296
 80.00000000 127.00000000 267.00000000   0.67766497
 81.00000000 110.00000000 267.00000000   0.70822281
 82.00000000 100.00000000 229.00000000   0.69604863
 83.00000000 121.00000000 244.00000000   0.66849315
 84.00000000  88.00000000 277.00000000   0.75890411
 85.00000000 113.00000000 216.00000000   0.65653495
 86.00000000 158.00000000 186.00000000   0.54069767
 87.00000000 202.00000000 227.00000000   0.52913753
 88.00000000 209.00000000 202.00000000   0.49148418
 89.00000000 134.00000000 198.00000000   0.59638554
 90.00000000 147.00000000 185.00000000   0.55722892
 91.00000000 201.00000000 191.00000000   0.48724490
 92.00000000 190.00000000 218.00000000   0.53431373
 93.00000000 130.00000000 199.00000000   0.60486322
 94.00000000 143.00000000 222.00000000   0.60821918
 95.00000000 130.00000000 273.00000000   0.67741935
 96.00000000 235.00000000 210.00000000   0.47191011
 97.00000000 171.00000000 208.00000000   0.54881266
 98.00000000 207.00000000 104.00000000   0.33440514
 99.00000000 129.00000000 198.00000000   0.60550459
100.00000000 164.00000000 230.00000000   0.58375635
101.00000000 139.00000000 218.00000000   0.61064426
102.00000000 211.00000000 196.00000000   0.48157248
103.00000000 171.00000000 222.00000000   0.56488550
104.00000000 178.00000000 213.00000000   0.54475703
105.00000000 192.00000000 264.00000000   0.57894737
106.00000000 144.00000000 268.00000000   0.65048544
107.00000000 194.00000000 251.00000000   0.56404494
108.00000000 191.00000000 191.00000000   0.50000000
109.00000000 232.00000000 272.00000000   0.53968254
110.00000000 153.00000000 227.00000000   0.59736842
111.00000000 170.00000000 247.00000000   0.59232614
112.00000000 186.00000000 198.00000000   0.51562500
113.00000000 241.00000000 261.00000000   0.51992032
114.00000000 131.00000000 222.00000000   0.62889518
115.00000000 162.00000000 231.00000000   0.58778626
116.00000000 158.00000000 256.00000000   0.61835749
117.00000000 154.00000000 182.00000000   0.54166667
118.00000000 177.00000000 201.00000000   0.53174603
119.00000000 171.00000000 216.00000000   0.55813953
120.00000000 161.00000000 212.00000000   0.56836461
121.00000000 154.00000000 218.00000000   0.58602151
122.00000000 193.00000000 241.00000000   0.55529954
123.00000000 150.00000000 280.00000000   0.65116279
124.00000000 193.00000000 179.00000000   0.48118280
125.00000000 151.00000000 175.00000000   0.53680982
126.00000000 146.00000000 168.00000000   0.53503185
127.00000000 153.00000000 233.00000000   0.60362694
128.00000000 183.00000000 220.00000000   0.54590571
129.00000000 140.00000000 231.00000000   0.62264151
130.00000000  80.00000000 249.00000000   0.75683891
131.00000000 128.00000000 193.00000000   0.60124611
132.00000000  86.00000000 171.00000000   0.66536965
133.00000000  80.00000000 188.00000000   0.70149254
134.00000000 134.00000000 201.00000000   0.60000000
135.00000000 158.00000000 201.00000000   0.55988858
136.00000000 116.00000000 236.00000000   0.67045455
137.00000000 200.00000000 246.00000000   0.55156951
138.00000000 185.00000000 286.00000000   0.60721868
139.00000000 174.00000000 169.00000000   0.49271137
140.00000000 129.00000000 175.00000000   0.57565789
141.00000000 159.00000000 156.00000000   0.49523810
142.00000000 226.00000000 193.00000000   0.46062053
143.00000000 141.00000000 224.00000000   0.61369863
144.00000000  69.00000000 200.00000000   0.74349442
145.00000000 101.00000000 170.00000000   0.62730627
146.00000000 165.00000000 138.00000000   0.45544554
147.00000000 141.00000000 168.00000000   0.54368932
148.00000000 141.00000000 259.00000000   0.64750000
149.00000000 188.00000000 202.00000000   0.51794872
150.00000000 186.00000000 263.00000000   0.58574610
151.00000000 241.00000000 243.00000000   0.50206612
152.00000000 175.00000000 209.00000000   0.54427083
153.00000000 148.00000000 228.00000000   0.60638298
154.00000000 171.00000000 189.00000000   0.52500000
155.00000000 183.00000000 188.00000000   0.50673854
156.00000000 122.00000000 185.00000000   0.60260586
157.00000000 200.00000000 234.00000000   0.53917051
158.00000000 172.00000000 257.00000000   0.59906760
159.00000000 147.00000000 144.00000000   0.49484536
160.00000000 217.00000000 191.00000000   0.46813725
161.00000000 135.00000000 183.00000000   0.57547170
162.00000000 197.00000000 189.00000000   0.48963731
163.00000000 168.00000000 189.00000000   0.52941176
164.00000000 165.00000000 142.00000000   0.46254072
165.00000000 111.00000000 161.00000000   0.59191176
166.00000000 138.00000000 226.00000000   0.62087912
167.00000000 219.00000000 234.00000000   0.51655629
168.00000000 204.00000000 221.00000000   0.52000000
169.00000000 164.00000000 165.00000000   0.50151976
170.00000000 128.00000000 235.00000000   0.64738292
171.00000000 191.00000000 247.00000000   0.56392694
172.00000000 258.00000000 191.00000000   0.42538976
173.00000000 355.00000000 173.00000000   0.32765152
174.00000000 296.00000000 265.00000000   0.47237077
175.00000000 307.00000000 160.00000000   0.34261242
176.00000000 304.00000000 200.00000000   0.39682540
177.00000000 243.00000000 187.00000000   0.43488372
178.00000000 360.00000000 161.00000000   0.30902111
179.00000000 306.00000000 164.00000000   0.34893617
180.00000000 277.00000000 162.00000000   0.36902050
181.00000000 259.00000000 151.00000000   0.36829268
182.00000000 324.00000000 157.00000000   0.32640333
183.00000000 286.00000000 134.00000000   0.31904762
184.00000000 244.00000000 223.00000000   0.47751606
185.00000000 304.00000000 205.00000000   0.40275049
186.00000000 336.00000000 155.00000000   0.31568228
187.00000000 301.00000000 173.00000000   0.36497890
188.00000000 275.00000000 165.00000000   0.37500000
189.00000000 335.00000000 140.00000000   0.29473684
190.00000000 352.00000000 167.00000000   0.32177264
191.00000000 306.00000000 168.00000000   0.35443038
192.00000000 240.00000000 164.00000000   0.40594059
193.00000000 241.00000000 161.00000000   0.40049751
194.00000000 288.00000000 144.00000000   0.33333333
195.00000000 399.00000000 164.00000000   0.29129663
196.00000000 357.00000000 145.00000000   0.28884462
197.00000000 288.00000000 129.00000000   0.30935252
198.00000000 321.00000000 179.00000000   0.35800000
199.00000000 271.00000000 204.00000000   0.42947368
200.00000000 327.00000000 183.00000000   0.35882353
201.00000000 334.00000000 156.00000000   0.31836735
202.00000000 326.00000000 153.00000000   0.31941545
203.00000000 233.00000000 266.00000000   0.53306613
204.00000000 337.00000000 186.00000000   0.35564054
205.00000000 274.00000000 179.00000000   0.39514349
206.00000000 357.00000000 204.00000000   0.36363636
207.00000000 376.00000000 182.00000000   0.32616487
208.00000000 346.00000000 180.00000000   0.34220532
209.00000000 275.00000000 132.00000000   0.32432432
210.00000000 355.00000000 126.00000000   0.26195426
211.00000000 354.00000000 133.00000000   0.27310062
212.00000000 347.00000000 131.00000000   0.27405858
213.00000000 244.00000000 187.00000000   0.43387471
214.00000000 295.00000000 151.00000000   0.33856502
215.00000000 215.00000000 195.00000000   0.47560976
216.00000000 286.00000000 144.00000000   0.33488372
217.00000000 279.00000000 246.00000000   0.46857143
218.00000000 283.00000000 154.00000000   0.35240275
219.00000000 321.00000000 197.00000000   0.38030888
220.00000000 253.00000000 111.00000000   0.30494505
221.00000000 263.00000000 169.00000000   0.39120370
222.00000000 273.00000000 186.00000000   0.40522876
223.00000000 305.00000000 148.00000000   0.32671082
224.00000000 266.00000000 168.00000000   0.38709677
225.00000000 249.00000000 189.00000000   0.43150685
226.00000000 325.00000000 132.00000000   0.28884026
227.00000000 301.00000000 164.00000000   0.35268817
228.00000000 319.00000000 187.00000000   0.36956522
229.00000000 367.00000000 158.00000000   0.30095238
230.00000000 278.00000000 157.00000000   0.36091954
231.00000000 273.00000000 142.00000000   0.34216867
232.00000000 223.00000000 160.00000000   0.41775457
233.00000000 277.00000000 140.00000000   0.33573141
234.00000000 345.00000000 200.00000000   0.36697248
235.00000000 260.00000000 132.00000000   0.33673469
236.00000000 334.00000000 179.00000000   0.34892788
237.00000000 317.00000000 149.00000000   0.31974249
238.00000000 286.00000000 188.00000000   0.39662447
239.00000000 290.00000000 134.00000000   0.31603774
240.00000000 379.00000000 161.00000000   0.29814815
241.00000000 265.00000000 167.00000000   0.38657407
242.00000000 295.00000000 137.00000000   0.31712963
243.00000000 322.00000000 120.00000000   0.27149321
244.00000000 307.00000000 207.00000000   0.40272374
245.00000000 268.00000000 173.00000000   0.39229025
246.00000000 342.00000000 138.00000000   0.28750000
247.00000000 300.00000000 170.00000000   0.36170213
248.00000000 289.00000000 120.00000000   0.29339853
249.00000000 239.00000000 200.00000000   0.45558087
250.00000000 285.00000000 160.00000000   0.35955056
251.00000000 334.00000000 163.00000000   0.32796781
252.00000000 356.00000000 135.00000000   0.27494908
253.00000000 207.00000000 136.00000000   0.39650146
254.00000000 255.00000000 171.00000000   0.40140845
255.00000000 347.00000000 154.00000000   0.30738523
256.00000000 349.00000000 122.00000000   0.25902335
257.00000000 283.00000000 146.00000000   0.34032634
258.00000000 377.00000000 153.00000000   0.28867925
259.00000000 372.00000000 173.00000000   0.31743119
260.00000000 316.00000000 169.00000000   0.34845361
261.00000000 273.00000000 144.00000000   0.34532374
262.00000000 344.00000000 124.00000000   0.26495726
263.00000000 309.00000000 135.00000000   0.30405405
264.00000000 383.00000000 131.00000000   0.25486381
265.00000000 294.00000000 219.00000000   0.42690058
266.00000000 260.00000000 135.00000000   0.34177215
267.00000000 296.00000000 189.00000000   0.38969072
268.00000000 228.00000000 190.00000000   0.45454545
269.00000000 335.00000000 144.00000000   0.30062630
270.00000000 316.00000000 188.00000000   0.37301587
271.00000000 366.00000000 204.00000000   0.35789474
272.00000000 348.00000000 156.00000000   0.30952381
273.00000000 294.00000000 163.00000000   0.35667396
274.00000000 339.00000000 132.00000000   0.28025478
275.00000000 300.00000000 226.00000000   0.42965779
276.00000000 359.00000000 150.00000000   0.29469548
277.00000000 249.00000000 212.00000000   0.45986985
278.00000000 222.00000000 140.00000000   0.38674033
279.00000000 303.00000000 172.00000000   0.36210526
280.00000000 292.00000000 168.00000000   0.36521739
281.00000000 182.00000000 162.00000000   0.47093023
282.00000000 308.00000000 259.00000000   0.45679012
283.00000000 297.00000000 180.00000000   0.37735849
284.00000000 299.00000000 204.00000000   0.40556660
285.00000000 327.00000000 161.00000000   0.32991803
286.00000000 269.00000000 170.00000000   0.38724374
287.00000000 265.00000000 150.00000000   0.36144578
288.00000000 340.00000000 134.00000000   0.28270042
289.00000000 242.00000000 167.00000000   0.40831296
290.00000000 323.00000000 165.00000000   0.33811475
291.00000000 243.00000000 212.00000000   0.46593407
292.00000000 265.00000000 223.00000000   0.45696721
293.00000000 264.00000000 143.00000000   0.35135135
294.00000000 289.00000000 148.00000000   0.33867277
295.00000000 369.00000000 154.00000000   0.29445507
296.00000000 350.00000000 158.00000000   0.31102362
297.00000000 238.00000000 166.00000000   0.41089109
298.00000000 403.00000000 178.00000000   0.30636833
299.00000000 304.00000000 139.00000000   0.31376975
300.00000000 417.00000000 117.00000000   0.21910112
301.00000000 266.00000000 138.00000000   0.34158416
302.00000000 296.00000000 181.00000000   0.37945493
303.00000000 325.00000000 181.00000000   0.35770751
304.00000000 350.00000000 153.00000000   0.30417495
305.00000000 261.00000000 195.00000000   0.42763158
306.00000000 363.00000000 153.00000000   0.29651163
307.00000000 295.00000000 128.00000000   0.30260047
308.00000000 361.00000000 218.00000000   0.37651123
309.00000000 236.00000000 129.00000000   0.35342466
310.00000000 349.00000000 221.00000000   0.38771930
311.00000000 368.00000000 179.00000000   0.32723949
312.00000000 256.00000000 196.00000000   0.43362832
313.00000000 317.00000000 136.00000000   0.30022075
314.00000000 293.00000000 187.00000000   0.38958333
315.00000000 274.00000000 202.00000000   0.42436975
316.00000000 309.00000000 143.00000000   0.31637168
317.00000000 259.00000000 168.00000000   0.39344262
318.00000000 345.00000000 214.00000000   0.38282648
319.00000000 281.00000000 143.00000000   0.33726415
320.00000000 193.00000000 140.00000000   0.42042042
321.00000000 307.00000000 129.00000000   0.29587156
322.00000000 380.00000000 166.00000000   0.30402930
323.00000000 307.00000000 124.00000000   0.28770302
324.00000000 358.00000000 157.00000000   0.30485437
325.00000000 342.00000000 163.00000000   0.32277228
326.00000000 325.00000000  54.00000000   0.14248021
327.00000000 375.00000000  45.00000000   0.10714286
328.00000000 336.00000000  58.00000000   0.14720812
329.00000000 433.00000000  75.00000000   0.14763780
330.00000000 359.00000000  46.00000000   0.11358025
331.00000000 400.00000000  67.00000000   0.14346895
332.00000000 318.00000000  45.00000000   0.12396694
333.00000000 300.00000000  79.00000000   0.20844327
334.00000000 498.00000000  93.00000000   0.15736041
335.00000000 375.00000000  20.00000000   0.05063291
336.00000000 360.00000000  51.00000000   0.12408759
337.00000000 365.00000000  58.00000000   0.13711584
338.00000000 431.00000000  48.00000000   0.10020877
339.00000000 477.00000000  47.00000000   0.08969466
340.00000000 502.00000000  69.00000000   0.12084063
341.00000000 398.00000000  60.00000000   0.13100437
342.00000000 387.00000000  69.00000000   0.15131579
343.00000000 418.00000000  29.00000000   0.06487696
344.00000000 390.00000000  27.00000000   0.06474820
345.00000000 358.00000000  20.00000000   0.05291005
346.00000000 387.00000000  18.00000000   0.04444444
347.00000000 433.00000000  58.00000000   0.11812627
348.00000000 296.00000000  42.00000000   0.12426036
349.00000000 399.00000000  79.00000000   0.16527197
350.00000000 393.00000000  67.00000000   0.14565217
351.00000000 263.00000000  53.00000000   0.16772152
352.00000000 445.00000000  90.00000000   0.16822430
353.00000000 327.00000000  66.00000000   0.16793893
354.00000000 377.00000000  86.00000000   0.18574514
355.00000000 398.00000000  48.00000000   0.10762332
356.00000000 438.00000000  46.00000000   0.09504132
357.00000000 402.00000000  37.00000000   0.08428246
358.00000000 411.00000000  41.00000000   0.09070796
359.00000000 380.00000000  86.00000000   0.18454936
360.00000000 405.00000000  52.00000000   0.11378556
361.00000000 373.00000000  47.00000000   0.11190476
362.00000000 348.00000000  80.00000000   0.18691589
363.00000000 352.00000000  32.00000000   0.08333333
364.00000000 356.00000000 114.00000000   0.24255319
365.00000000 293.00000000  49.00000000   0.14327485
366.00000000 374.00000000  53.00000000   0.12412178
367.00000000 444.00000000  67.00000000   0.13111546
368.00000000 347.00000000  40.00000000   0.10335917
369.00000000 439.00000000  36.00000000   0.07578947
370.00000000 399.00000000  47.00000000   0.10538117
371.00000000 372.00000000  70.00000000   0.15837104
372.00000000 467.00000000  79.00000000   0.14468864
373.00000000 376.00000000  37.00000000   0.08958838
374.00000000 357.00000000  38.00000000   0.09620253
375.00000000 421.00000000  77.00000000   0.15461847
376.00000000 392.00000000  73.00000000   0.15698925
377.00000000 348.00000000 108.00000000   0.23684211
378.00000000 379.00000000  43.00000000   0.10189573
379.00000000 424.00000000  79.00000000   0.15705765
380.00000000 365.00000000  79.00000000   0.17792793
381.00000000 361.00000000  82.00000000   0.18510158
382.00000000 380.00000000  60.00000000   0.13636364
383.00000000 373.00000000  36.00000000   0.08801956
384.00000000 420.00000000  78.00000000   0.15662651
385.00000000 432.00000000  94.00000000   0.17870722
386.00000000 349.00000000  49.00000000   0.12311558
387.00000000 415.00000000  43.00000000   0.09388646
388.00000000 396.00000000 137.00000000   0.25703565
389.00000000 437.00000000  45.00000000   0.09336100
390.00000000 377.00000000  87.00000000   0.18750000
391.00000000 434.00000000  31.00000000   0.06666667
392.00000000 456.00000000  71.00000000   0.13472486
393.00000000 393.00000000  59.00000000   0.13053097
394.00000000 463.00000000  38.00000000   0.07584830
395.00000000 397.00000000  72.00000000   0.15351812
396.00000000 459.00000000  84.00000000   0.15469613
397.00000000 403.00000000  90.00000000   0.18255578
398.00000000 420.00000000  65.00000000   0.13402062
399.00000000 364.00000000  85.00000000   0.18930958
400.00000000 239.00000000  43.00000000   0.15248227
401.00000000 223.00000000  69.00000000   0.23630137
402.00000000 269.00000000  -1.00000000  -0.00373134
403.00000000 262.00000000  64.00000000   0.19631902
404.00000000 292.00000000  61.00000000   0.17280453
405.00000000 251.00000000  63.00000000   0.20063694
406.00000000 224.00000000  44.00000000   0.16417910
407.00000000 229.00000000  71.00000000   0.23666667
408.00000000 166.00000000  56.00000000   0.25225225
409.00000000 254.00000000  45.00000000   0.15050167
410.00000000 294.00000000  33.00000000   0.10091743
411.00000000 287.00000000 103.00000000   0.26410256
412.00000000 242.00000000  28.00000000   0.10370370
413.00000000 279.00000000  61.00000000   0.17941176
414.00000000 169.00000000  17.00000000   0.09139785
415.00000000 298.00000000   4.00000000   0.01324503
416.00000000 161.00000000  73.00000000   0.31196581
417.00000000 228.00000000  19.00000000   0.07692308
418.00000000 237.00000000  29.00000000   0.10902256
419.00000000 240.00000000  38.00000000   0.13669065
420.00000000 228.00000000  48.00000000   0.17391304
421.00000000 191.00000000  49.00000000   0.20416667
422.00000000 262.00000000  69.00000000   0.20845921
423.00000000 299.00000000  42.00000000   0.12316716
424.00000000 201.00000000  54.00000000   0.21176471
425.00000000 238.00000000  37.00000000   0.13454545
426.00000000 193.00000000  35.00000000   0.15350877
427.00000000 240.00000000  43.00000000   0.15194346
428.00000000 217.00000000  62.00000000   0.22222222
429.00000000 213.00000000  74.00000000   0.25783972
430.00000000 197.00000000  41.00000000   0.17226891
431.00000000 235.00000000  58.00000000   0.19795222
432.00000000 175.00000000  49.00000000   0.21875000
433.00000000  40.00000000  16.00000000   0.28571429
434.00000000  98.00000000   2.00000000   0.02000000
435.00000000  22.00000000  21.00000000   0.48837209
436.00000000  53.00000000  11.00000000   0.17187500
437.00000000  83.00000000  32.00000000   0.27826087
438.00000000 113.00000000  22.00000000   0.16296296
439.00000000  68.00000000  31.00000000   0.31313131
440.00000000  58.00000000  61.00000000   0.51260504
441.00000000  71.00000000  -8.00000000  -0.12698413
442.00000000  58.00000000  25.00000000   0.30120482
443.00000000  47.00000000  -4.00000000  -0.09302326
444.00000000 109.00000000  21.00000000   0.16153846
445.00000000  25.00000000  -6.00000000  -0.31578947
446.00000000  72.00000000  -4.00000000  -0.05882353
447.00000000  73.00000000   4.00000000   0.05194805
448.00000000  94.00000000  23.00000000   0.19658120
449.00000000  89.00000000  -9.00000000  -0.11250000
450.00000000  93.00000000 -17.00000000  -0.22368421
451.00000000   5.00000000  35.00000000   0.87500000
452.00000000 109.00000000   6.00000000   0.05217391
453.00000000  73.00000000 -22.00000000  -0.43137255
454.00000000  16.00000000  -1.00000000  -0.06666667
455.00000000  97.00000000  28.00000000   0.22400000
456.00000000  58.00000000  26.00000000   0.30952381
457.00000000 106.00000000  39.00000000   0.26896552
458.00000000  60.00000000  14.00000000   0.18918919
459.00000000  79.00000000  32.00000000   0.28828829
460.00000000  36.00000000  -7.00000000  -0.24137931
461.00000000  52.00000000  16.00000000   0.23529412
462.00000000  88.00000000 -23.00000000  -0.35384615
463.00000000  48.00000000   7.00000000   0.12727273
464.00000000   0.00000000   9.00000000   1.00000000
465.00000000  44.00000000   4.00000000   0.08333333
466.00000000  70.00000000  51.00000000   0.42148760
467.00000000  87.00000000  18.00000000   0.17142857
468.00000000  46.00000000  47.00000000   0.50537634
469.00000000  33.00000000  -2.00000000  -0.06451613
470.00000000  41.00000000  -5.00000000  -0.13888889
471.00000000  81.00000000  -5.00000000  -0.06578947
472.00000000 100.00000000  -3.00000000  -0.03092784
473.00000000 125.00000000 -13.00000000  -0.11607143
474.00000000  83.00000000  10.00000000   0.10752688
475.00000000  71.00000000 -12.00000000  -0.20338983
476.00000000 102.00000000 -19.00000000  -0.22891566
477.00000000  91.00000000  24.00000000   0.20869565
478.00000000 145.00000000  46.00000000   0.24083770
479.00000000  83.00000000  20.00000000   0.19417476
480.00000000  71.00000000   7.00000000   0.08974359
481.00000000  63.00000000  -8.00000000  -0.14545455
482.00000000  12.00000000   1.00000000   0.07692308
483.00000000 111.00000000  13.00000000   0.10483871
484.00000000 107.00000000 -16.00000000  -0.17582418
485.00000000  79.00000000  -8.00000000  -0.11267606
486.00000000  61.00000000   7.00000000   0.10294118
487.00000000  61.00000000   4.00000000   0.06153846
488.00000000 104.00000000  -7.00000000  -0.07216495
489.00000000  30.00000000 -13.00000000  -0.76470588
490.00000000  62.00000000  30.00000000   0.32608696
491.00000000  10.00000000  16.00000000   0.61538462
492.00000000  20.00000000  18.00000000   0.47368421
493.00000000  95.00000000  25.00000000   0.20833333
494.00000000 107.00000000  10.00000000   0.08547009
495.00000000  20.00000000 -18.00000000  -9.00000000
496.00000000  50.00000000  12.00000000   0.19354839
497.00000000  52.00000000   1.00000000   0.01886792
498.00000000  89.00000000   2.00000000   0.02197802
499.00000000  79.00000000   3.00000000   0.03658537
500.00000000  71.00000000  56.00000000   0.44094488
