# Supplementary material for: Ubiquitin transfer by a RING E3 ligase occurs from a closed E2~ubiquitin conformation
Source: Nat Commun. 2020 Jun 5;11:2846. doi: 10.1038/s41467-020-16666-y (PMC7275055; doi:10.1038/s41467-020-16666-y)
Supplement: Supplementary file 4 — Source Data [file 41467_2020_16666_MOESM4_ESM.zip › Source_Data/Figures/Figure_5/Figure_5a/ASCII_NoRNF4/16_39with_fret.dat]

 30.00000000  56.00000000 212.00000000   0.79104478
 31.00000000  42.00000000 201.00000000   0.82716049
 32.00000000  89.00000000 221.00000000   0.71290323
 33.00000000  40.00000000 227.00000000   0.85018727
 34.00000000  96.00000000 159.00000000   0.62352941
 35.00000000 100.00000000 158.00000000   0.61240310
 36.00000000   4.00000000 146.00000000   0.97333333
 37.00000000 101.00000000 120.00000000   0.54298643
 38.00000000  65.00000000 269.00000000   0.80538922
 39.00000000  63.00000000 151.00000000   0.70560748
 40.00000000  32.00000000 213.00000000   0.86938776
 41.00000000  28.00000000 210.00000000   0.88235294
 42.00000000  81.00000000 257.00000000   0.76035503
 43.00000000  97.00000000 211.00000000   0.68506494
 44.00000000  47.00000000 213.00000000   0.81923077
 45.00000000  41.00000000 248.00000000   0.85813149
 46.00000000  66.00000000 174.00000000   0.72500000
 47.00000000  38.00000000 207.00000000   0.84489796
 48.00000000  69.00000000 223.00000000   0.76369863
 49.00000000  79.00000000 201.00000000   0.71785714
 50.00000000  68.00000000 244.00000000   0.78205128
 51.00000000  66.00000000 132.00000000   0.66666667
 52.00000000  70.00000000 241.00000000   0.77491961
 53.00000000 152.00000000 189.00000000   0.55425220
 54.00000000 107.00000000 200.00000000   0.65146580
 55.00000000  97.00000000 211.00000000   0.68506494
 56.00000000  32.00000000 192.00000000   0.85714286
 57.00000000  42.00000000 198.00000000   0.82500000
 58.00000000  86.00000000 255.00000000   0.74780059
 59.00000000  37.00000000 180.00000000   0.82949309
 60.00000000  16.00000000 236.00000000   0.93650794
 61.00000000 124.00000000 199.00000000   0.61609907
 62.00000000  75.00000000 188.00000000   0.71482890
 63.00000000 106.00000000 225.00000000   0.67975831
 64.00000000  86.00000000 217.00000000   0.71617162
 65.00000000  99.00000000 231.00000000   0.70000000
 66.00000000  74.00000000 217.00000000   0.74570447
 67.00000000  16.00000000 186.00000000   0.92079208
 68.00000000  72.00000000 186.00000000   0.72093023
 69.00000000  61.00000000 112.00000000   0.64739884
 70.00000000 116.00000000 151.00000000   0.56554307
 71.00000000  74.00000000 171.00000000   0.69795918
 72.00000000  89.00000000 181.00000000   0.67037037
 73.00000000  45.00000000 189.00000000   0.80769231
 74.00000000  46.00000000 250.00000000   0.84459459
 75.00000000  72.00000000 171.00000000   0.70370370
 76.00000000  67.00000000 238.00000000   0.78032787
 77.00000000  56.00000000 211.00000000   0.79026217
 78.00000000  80.00000000 106.00000000   0.56989247
 79.00000000  70.00000000 236.00000000   0.77124183
 80.00000000  63.00000000 304.00000000   0.82833787
 81.00000000  40.00000000 189.00000000   0.82532751
 82.00000000  46.00000000 177.00000000   0.79372197
 83.00000000  70.00000000 183.00000000   0.72332016
 84.00000000  52.00000000 256.00000000   0.83116883
 85.00000000 119.00000000 177.00000000   0.59797297
 86.00000000  69.00000000 283.00000000   0.80397727
 87.00000000  51.00000000 242.00000000   0.82593857
 88.00000000  47.00000000 206.00000000   0.81422925
 89.00000000 101.00000000 125.00000000   0.55309735
 90.00000000  88.00000000 149.00000000   0.62869198
 91.00000000  57.00000000 278.00000000   0.82985075
 92.00000000  23.00000000 232.00000000   0.90980392
 93.00000000  58.00000000 197.00000000   0.77254902
 94.00000000  49.00000000 177.00000000   0.78318584
 95.00000000  62.00000000 229.00000000   0.78694158
 96.00000000 130.00000000 205.00000000   0.61194030
 97.00000000  96.00000000 238.00000000   0.71257485
 98.00000000  88.00000000 209.00000000   0.70370370
 99.00000000  39.00000000 189.00000000   0.82894737
100.00000000  38.00000000 228.00000000   0.85714286
101.00000000  96.00000000 205.00000000   0.68106312
102.00000000  78.00000000 211.00000000   0.73010381
103.00000000  48.00000000 200.00000000   0.80645161
104.00000000 106.00000000 277.00000000   0.72323760
105.00000000  82.00000000 191.00000000   0.69963370
106.00000000  57.00000000 202.00000000   0.77992278
107.00000000  77.00000000 182.00000000   0.70270270
108.00000000 148.00000000 220.00000000   0.59782609
109.00000000  92.00000000 210.00000000   0.69536424
110.00000000  62.00000000 257.00000000   0.80564263
111.00000000  91.00000000 195.00000000   0.68181818
112.00000000  61.00000000 176.00000000   0.74261603
113.00000000 116.00000000 200.00000000   0.63291139
114.00000000 116.00000000 223.00000000   0.65781711
115.00000000 163.00000000 218.00000000   0.57217848
116.00000000 160.00000000 209.00000000   0.56639566
117.00000000 154.00000000 204.00000000   0.56983240
118.00000000 132.00000000 239.00000000   0.64420485
119.00000000 124.00000000 192.00000000   0.60759494
120.00000000  90.00000000 149.00000000   0.62343096
121.00000000 107.00000000 234.00000000   0.68621701
122.00000000  81.00000000 154.00000000   0.65531915
123.00000000  61.00000000 226.00000000   0.78745645
124.00000000 162.00000000 229.00000000   0.58567775
125.00000000  52.00000000 218.00000000   0.80740741
126.00000000  66.00000000 139.00000000   0.67804878
127.00000000  86.00000000 164.00000000   0.65600000
128.00000000 104.00000000 147.00000000   0.58565737
129.00000000 101.00000000 124.00000000   0.55111111
130.00000000  82.00000000 233.00000000   0.73968254
131.00000000  91.00000000 169.00000000   0.65000000
132.00000000  98.00000000 205.00000000   0.67656766
133.00000000 102.00000000 254.00000000   0.71348315
134.00000000 134.00000000 142.00000000   0.51449275
135.00000000  94.00000000 252.00000000   0.72832370
136.00000000 129.00000000 171.00000000   0.57000000
137.00000000  54.00000000 179.00000000   0.76824034
138.00000000  93.00000000 221.00000000   0.70382166
139.00000000  70.00000000 155.00000000   0.68888889
140.00000000  31.00000000 200.00000000   0.86580087
141.00000000  67.00000000 212.00000000   0.75985663
142.00000000  34.00000000 149.00000000   0.81420765
143.00000000  50.00000000 186.00000000   0.78813559
144.00000000  91.00000000 214.00000000   0.70163934
145.00000000  95.00000000 169.00000000   0.64015152
146.00000000 102.00000000 233.00000000   0.69552239
147.00000000  66.00000000 210.00000000   0.76086957
148.00000000  85.00000000 228.00000000   0.72843450
149.00000000 111.00000000 247.00000000   0.68994413
150.00000000 147.00000000 172.00000000   0.53918495
151.00000000 106.00000000 205.00000000   0.65916399
152.00000000 113.00000000 217.00000000   0.65757576
153.00000000  75.00000000 209.00000000   0.73591549
154.00000000  78.00000000 249.00000000   0.76146789
155.00000000 107.00000000 162.00000000   0.60223048
156.00000000 141.00000000 184.00000000   0.56615385
157.00000000  75.00000000 190.00000000   0.71698113
158.00000000 116.00000000 185.00000000   0.61461794
159.00000000  89.00000000 144.00000000   0.61802575
160.00000000  60.00000000 189.00000000   0.75903614
161.00000000 102.00000000 187.00000000   0.64705882
162.00000000  61.00000000 205.00000000   0.77067669
163.00000000 176.00000000 232.00000000   0.56862745
164.00000000  96.00000000 203.00000000   0.67892977
165.00000000 106.00000000 231.00000000   0.68545994
166.00000000 125.00000000 226.00000000   0.64387464
167.00000000  97.00000000 229.00000000   0.70245399
168.00000000  55.00000000 168.00000000   0.75336323
169.00000000  60.00000000 255.00000000   0.80952381
170.00000000  94.00000000 210.00000000   0.69078947
171.00000000  95.00000000 169.00000000   0.64015152
172.00000000 102.00000000 113.00000000   0.52558140
173.00000000  61.00000000 187.00000000   0.75403226
174.00000000 104.00000000 137.00000000   0.56846473
175.00000000  41.00000000 178.00000000   0.81278539
176.00000000  56.00000000 200.00000000   0.78125000
177.00000000 121.00000000 199.00000000   0.62187500
178.00000000  71.00000000 185.00000000   0.72265625
179.00000000  84.00000000 208.00000000   0.71232877
180.00000000  82.00000000 170.00000000   0.67460317
181.00000000  48.00000000 192.00000000   0.80000000
182.00000000 139.00000000 149.00000000   0.51736111
183.00000000 157.00000000 161.00000000   0.50628931
184.00000000  79.00000000 193.00000000   0.70955882
185.00000000 153.00000000 168.00000000   0.52336449
186.00000000  80.00000000 205.00000000   0.71929825
187.00000000  38.00000000 137.00000000   0.78285714
188.00000000  91.00000000  95.00000000   0.51075269
189.00000000  86.00000000 197.00000000   0.69611307
190.00000000  69.00000000 144.00000000   0.67605634
191.00000000  99.00000000 183.00000000   0.64893617
192.00000000  75.00000000 255.00000000   0.77272727
193.00000000  47.00000000 136.00000000   0.74316940
194.00000000  74.00000000 165.00000000   0.69037657
195.00000000  62.00000000 148.00000000   0.70476190
196.00000000  88.00000000 171.00000000   0.66023166
197.00000000 101.00000000 160.00000000   0.61302682
198.00000000 118.00000000 236.00000000   0.66666667
199.00000000  43.00000000 191.00000000   0.81623932
200.00000000 137.00000000 197.00000000   0.58982036
201.00000000  98.00000000 241.00000000   0.71091445
202.00000000  94.00000000 157.00000000   0.62549801
203.00000000  92.00000000 201.00000000   0.68600683
204.00000000 116.00000000 192.00000000   0.62337662
205.00000000  74.00000000 182.00000000   0.71093750
206.00000000 102.00000000 152.00000000   0.59842520
207.00000000 116.00000000 255.00000000   0.68733154
208.00000000 126.00000000 231.00000000   0.64705882
209.00000000  80.00000000 144.00000000   0.64285714
210.00000000 105.00000000 155.00000000   0.59615385
211.00000000  71.00000000 170.00000000   0.70539419
212.00000000 131.00000000 196.00000000   0.59938838
213.00000000 176.00000000 181.00000000   0.50700280
214.00000000 151.00000000 181.00000000   0.54518072
215.00000000 101.00000000 190.00000000   0.65292096
216.00000000  74.00000000 169.00000000   0.69547325
217.00000000  97.00000000 172.00000000   0.63940520
218.00000000 195.00000000 144.00000000   0.42477876
219.00000000 200.00000000 159.00000000   0.44289694
220.00000000 169.00000000 151.00000000   0.47187500
221.00000000 150.00000000 164.00000000   0.52229299
222.00000000 169.00000000 174.00000000   0.50728863
223.00000000 159.00000000 161.00000000   0.50312500
224.00000000 173.00000000 107.00000000   0.38214286
225.00000000 111.00000000 130.00000000   0.53941909
226.00000000 189.00000000 166.00000000   0.46760563
227.00000000 137.00000000 142.00000000   0.50896057
228.00000000 197.00000000 163.00000000   0.45277778
229.00000000 117.00000000 157.00000000   0.57299270
230.00000000 230.00000000 167.00000000   0.42065491
231.00000000 157.00000000 129.00000000   0.45104895
232.00000000 154.00000000 173.00000000   0.52905199
233.00000000 129.00000000 121.00000000   0.48400000
234.00000000 284.00000000  65.00000000   0.18624642
235.00000000 383.00000000  86.00000000   0.18336887
236.00000000 400.00000000 -12.00000000  -0.03092784
237.00000000 323.00000000  54.00000000   0.14323607
238.00000000 374.00000000  32.00000000   0.07881773
239.00000000 304.00000000  57.00000000   0.15789474
240.00000000 344.00000000  47.00000000   0.12020460
241.00000000 310.00000000  92.00000000   0.22885572
242.00000000 279.00000000 104.00000000   0.27154047
243.00000000 416.00000000  29.00000000   0.06516854
244.00000000 392.00000000  33.00000000   0.07764706
245.00000000 272.00000000  21.00000000   0.07167235
246.00000000 361.00000000  58.00000000   0.13842482
247.00000000 313.00000000  13.00000000   0.03987730
248.00000000 336.00000000  64.00000000   0.16000000
249.00000000 393.00000000   8.00000000   0.01995012
250.00000000 349.00000000  31.00000000   0.08157895
251.00000000 381.00000000   0.00000000   0.00000000
252.00000000 325.00000000  71.00000000   0.17929293
253.00000000 360.00000000  -7.00000000  -0.01983003
254.00000000 421.00000000  56.00000000   0.11740042
255.00000000 324.00000000  13.00000000   0.03857567
256.00000000 320.00000000  56.00000000   0.14893617
257.00000000 314.00000000  24.00000000   0.07100592
258.00000000 383.00000000   8.00000000   0.02046036
259.00000000 285.00000000  47.00000000   0.14156627
260.00000000 395.00000000  22.00000000   0.05275779
261.00000000 423.00000000  55.00000000   0.11506276
262.00000000 368.00000000  33.00000000   0.08229426
263.00000000 389.00000000  43.00000000   0.09953704
264.00000000 345.00000000  -5.00000000  -0.01470588
265.00000000 422.00000000  51.00000000   0.10782241
266.00000000 345.00000000  20.00000000   0.05479452
267.00000000 313.00000000  39.00000000   0.11079545
268.00000000 316.00000000  70.00000000   0.18134715
269.00000000 278.00000000  36.00000000   0.11464968
270.00000000 369.00000000  43.00000000   0.10436893
271.00000000 365.00000000  20.00000000   0.05194805
272.00000000 352.00000000  40.00000000   0.10204082
273.00000000 340.00000000  51.00000000   0.13043478
274.00000000 258.00000000  34.00000000   0.11643836
275.00000000 380.00000000  -5.00000000  -0.01333333
276.00000000 321.00000000   7.00000000   0.02134146
277.00000000 374.00000000  64.00000000   0.14611872
278.00000000 401.00000000  24.00000000   0.05647059
279.00000000 324.00000000 -11.00000000  -0.03514377
280.00000000 316.00000000  56.00000000   0.15053763
281.00000000 348.00000000  31.00000000   0.08179420
282.00000000 339.00000000  34.00000000   0.09115282
283.00000000 289.00000000  52.00000000   0.15249267
284.00000000 372.00000000  77.00000000   0.17149220
285.00000000 334.00000000  44.00000000   0.11640212
286.00000000 302.00000000  13.00000000   0.04126984
287.00000000 326.00000000  69.00000000   0.17468354
288.00000000 363.00000000  53.00000000   0.12740385
289.00000000 379.00000000  37.00000000   0.08894231
290.00000000 359.00000000  66.00000000   0.15529412
291.00000000 340.00000000  -1.00000000  -0.00294985
292.00000000 366.00000000  29.00000000   0.07341772
293.00000000 332.00000000  43.00000000   0.11466667
294.00000000 279.00000000   1.00000000   0.00357143
295.00000000 376.00000000  12.00000000   0.03092784
296.00000000 301.00000000  80.00000000   0.20997375
297.00000000 281.00000000   2.00000000   0.00706714
298.00000000 285.00000000  67.00000000   0.19034091
299.00000000 387.00000000  60.00000000   0.13422819
300.00000000 304.00000000  36.00000000   0.10588235
301.00000000 369.00000000  77.00000000   0.17264574
302.00000000 379.00000000  20.00000000   0.05012531
303.00000000 286.00000000  12.00000000   0.04026846
304.00000000 369.00000000  56.00000000   0.13176471
305.00000000 377.00000000  53.00000000   0.12325581
306.00000000 323.00000000  11.00000000   0.03293413
307.00000000 311.00000000  25.00000000   0.07440476
308.00000000 405.00000000  12.00000000   0.02877698
309.00000000 317.00000000  19.00000000   0.05654762
310.00000000 340.00000000  60.00000000   0.15000000
311.00000000 264.00000000  22.00000000   0.07692308
312.00000000 293.00000000  11.00000000   0.03618421
313.00000000 312.00000000 115.00000000   0.26932084
314.00000000 330.00000000  73.00000000   0.18114144
315.00000000 302.00000000  49.00000000   0.13960114
316.00000000 386.00000000 -13.00000000  -0.03485255
317.00000000 421.00000000  18.00000000   0.04100228
318.00000000 364.00000000   8.00000000   0.02150538
319.00000000 262.00000000  20.00000000   0.07092199
320.00000000 387.00000000  -3.00000000  -0.00781250
321.00000000 363.00000000  40.00000000   0.09925558
322.00000000 322.00000000  44.00000000   0.12021858
323.00000000 394.00000000  71.00000000   0.15268817
324.00000000 309.00000000  33.00000000   0.09649123
325.00000000 362.00000000  -6.00000000  -0.01685393
326.00000000 316.00000000  55.00000000   0.14824798
327.00000000 320.00000000  55.00000000   0.14666667
328.00000000 459.00000000  41.00000000   0.08200000
329.00000000 362.00000000  25.00000000   0.06459948
330.00000000 264.00000000  22.00000000   0.07692308
331.00000000 443.00000000  28.00000000   0.05944798
332.00000000 360.00000000  58.00000000   0.13875598
333.00000000 278.00000000   3.00000000   0.01067616
334.00000000 379.00000000  44.00000000   0.10401891
335.00000000 366.00000000  42.00000000   0.10294118
336.00000000 362.00000000   9.00000000   0.02425876
337.00000000 398.00000000  -1.00000000  -0.00251889
338.00000000 360.00000000   5.00000000   0.01369863
339.00000000 311.00000000 -27.00000000  -0.09507042
340.00000000 367.00000000  44.00000000   0.10705596
341.00000000 326.00000000  54.00000000   0.14210526
342.00000000 445.00000000  54.00000000   0.10821643
343.00000000 289.00000000  21.00000000   0.06774194
344.00000000 311.00000000  14.00000000   0.04307692
345.00000000 304.00000000  14.00000000   0.04402516
346.00000000 291.00000000  11.00000000   0.03642384
347.00000000 362.00000000  34.00000000   0.08585859
348.00000000 310.00000000  44.00000000   0.12429379
349.00000000 334.00000000  82.00000000   0.19711538
350.00000000 325.00000000  22.00000000   0.06340058
351.00000000 280.00000000  31.00000000   0.09967846
352.00000000 408.00000000  40.00000000   0.08928571
353.00000000 294.00000000  55.00000000   0.15759312
354.00000000 323.00000000  38.00000000   0.10526316
355.00000000 258.00000000  41.00000000   0.13712375
356.00000000 384.00000000  22.00000000   0.05418719
357.00000000 414.00000000  25.00000000   0.05694761
358.00000000 427.00000000  34.00000000   0.07375271
359.00000000 382.00000000   8.00000000   0.02051282
360.00000000 310.00000000  29.00000000   0.08554572
361.00000000 350.00000000  61.00000000   0.14841849
362.00000000 270.00000000  27.00000000   0.09090909
363.00000000 353.00000000  36.00000000   0.09254499
364.00000000 344.00000000  90.00000000   0.20737327
365.00000000 374.00000000  28.00000000   0.06965174
366.00000000 290.00000000  61.00000000   0.17378917
367.00000000 366.00000000  80.00000000   0.17937220
368.00000000 385.00000000  69.00000000   0.15198238
369.00000000 392.00000000   4.00000000   0.01010101
370.00000000 268.00000000  51.00000000   0.15987461
371.00000000 393.00000000  49.00000000   0.11085973
372.00000000 228.00000000  51.00000000   0.18279570
373.00000000 326.00000000  38.00000000   0.10439560
374.00000000 371.00000000  54.00000000   0.12705882
375.00000000 312.00000000  81.00000000   0.20610687
376.00000000 339.00000000  16.00000000   0.04507042
377.00000000 319.00000000  21.00000000   0.06176471
378.00000000 370.00000000  47.00000000   0.11270983
379.00000000 323.00000000   3.00000000   0.00920245
380.00000000 369.00000000  25.00000000   0.06345178
381.00000000 437.00000000  16.00000000   0.03532009
382.00000000 289.00000000   7.00000000   0.02364865
383.00000000 334.00000000  25.00000000   0.06963788
384.00000000 336.00000000  65.00000000   0.16209476
385.00000000 306.00000000  34.00000000   0.10000000
386.00000000 424.00000000  33.00000000   0.07221007
387.00000000 308.00000000  37.00000000   0.10724638
388.00000000 357.00000000  42.00000000   0.10526316
389.00000000 363.00000000 -11.00000000  -0.03125000
390.00000000 370.00000000  20.00000000   0.05128205
391.00000000 322.00000000  29.00000000   0.08262108
392.00000000 298.00000000  43.00000000   0.12609971
393.00000000 295.00000000  52.00000000   0.14985591
394.00000000 296.00000000  83.00000000   0.21899736
395.00000000 312.00000000  16.00000000   0.04878049
396.00000000 374.00000000  27.00000000   0.06733167
397.00000000 322.00000000  54.00000000   0.14361702
398.00000000 378.00000000   7.00000000   0.01818182
399.00000000 379.00000000  93.00000000   0.19703390
400.00000000 324.00000000  34.00000000   0.09497207
401.00000000 361.00000000   7.00000000   0.01902174
402.00000000 330.00000000  12.00000000   0.03508772
403.00000000 277.00000000  15.00000000   0.05136986
404.00000000 324.00000000  36.00000000   0.10000000
405.00000000 414.00000000  32.00000000   0.07174888
406.00000000 336.00000000  20.00000000   0.05617978
407.00000000 329.00000000   8.00000000   0.02373887
408.00000000 321.00000000  27.00000000   0.07758621
409.00000000 353.00000000  41.00000000   0.10406091
410.00000000 346.00000000  25.00000000   0.06738544
411.00000000 373.00000000   3.00000000   0.00797872
412.00000000 338.00000000   2.00000000   0.00588235
413.00000000 314.00000000  15.00000000   0.04559271
414.00000000 310.00000000  44.00000000   0.12429379
415.00000000 289.00000000  52.00000000   0.15249267
416.00000000 350.00000000  61.00000000   0.14841849
417.00000000 297.00000000  24.00000000   0.07476636
418.00000000 334.00000000   1.00000000   0.00298507
419.00000000 331.00000000  76.00000000   0.18673219
420.00000000 425.00000000  32.00000000   0.07002188
421.00000000 362.00000000  45.00000000   0.11056511
422.00000000 410.00000000  34.00000000   0.07657658
423.00000000 390.00000000  38.00000000   0.08878505
424.00000000 317.00000000 106.00000000   0.25059102
425.00000000 344.00000000  58.00000000   0.14427861
426.00000000 259.00000000  -9.00000000  -0.03600000
427.00000000 348.00000000  25.00000000   0.06702413
428.00000000 314.00000000  22.00000000   0.06547619
429.00000000 382.00000000  42.00000000   0.09905660
430.00000000 333.00000000  32.00000000   0.08767123
431.00000000 325.00000000  68.00000000   0.17302799
432.00000000 384.00000000  16.00000000   0.04000000
433.00000000 202.00000000  41.00000000   0.16872428
434.00000000 308.00000000  39.00000000   0.11239193
435.00000000 379.00000000  31.00000000   0.07560976
436.00000000 322.00000000  16.00000000   0.04733728
437.00000000 269.00000000  28.00000000   0.09427609
438.00000000 388.00000000  60.00000000   0.13392857
439.00000000 301.00000000  40.00000000   0.11730205
440.00000000 375.00000000  15.00000000   0.03846154
441.00000000 292.00000000  62.00000000   0.17514124
442.00000000 262.00000000  53.00000000   0.16825397
443.00000000 368.00000000  97.00000000   0.20860215
444.00000000 242.00000000  10.00000000   0.03968254
445.00000000 339.00000000  16.00000000   0.04507042
446.00000000 340.00000000  26.00000000   0.07103825
447.00000000 265.00000000  48.00000000   0.15335463
448.00000000 324.00000000  27.00000000   0.07692308
449.00000000 347.00000000  43.00000000   0.11025641
450.00000000 297.00000000  35.00000000   0.10542169
451.00000000 360.00000000   4.00000000   0.01098901
452.00000000 369.00000000  35.00000000   0.08663366
453.00000000 364.00000000  44.00000000   0.10784314
454.00000000 347.00000000  15.00000000   0.04143646
455.00000000 301.00000000 -11.00000000  -0.03793103
456.00000000 360.00000000  21.00000000   0.05511811
457.00000000 340.00000000  29.00000000   0.07859079
458.00000000 320.00000000  13.00000000   0.03903904
459.00000000 305.00000000  23.00000000   0.07012195
460.00000000 263.00000000  64.00000000   0.19571865
461.00000000 308.00000000  14.00000000   0.04347826
462.00000000 335.00000000  28.00000000   0.07713499
463.00000000 337.00000000  15.00000000   0.04261364
464.00000000 382.00000000  30.00000000   0.07281553
465.00000000 352.00000000  17.00000000   0.04607046
466.00000000 326.00000000   1.00000000   0.00305810
467.00000000 301.00000000  32.00000000   0.09609610
468.00000000 348.00000000 108.00000000   0.23684211
469.00000000 366.00000000  39.00000000   0.09629630
470.00000000 368.00000000  31.00000000   0.07769424
471.00000000 264.00000000  -7.00000000  -0.02723735
472.00000000 335.00000000  56.00000000   0.14322251
473.00000000 302.00000000  43.00000000   0.12463768
474.00000000 353.00000000  38.00000000   0.09718670
475.00000000 347.00000000  37.00000000   0.09635417
476.00000000 329.00000000  23.00000000   0.06534091
477.00000000 342.00000000  47.00000000   0.12082262
478.00000000 328.00000000  21.00000000   0.06017192
479.00000000 251.00000000  55.00000000   0.17973856
480.00000000 342.00000000  18.00000000   0.05000000
481.00000000 373.00000000  59.00000000   0.13657407
482.00000000 315.00000000  20.00000000   0.05970149
483.00000000 314.00000000   1.00000000   0.00317460
484.00000000 359.00000000  32.00000000   0.08184143
485.00000000 308.00000000  22.00000000   0.06666667
486.00000000 397.00000000  50.00000000   0.11185682
487.00000000 408.00000000  57.00000000   0.12258065
488.00000000 365.00000000  16.00000000   0.04199475
489.00000000 367.00000000  -2.00000000  -0.00547945
490.00000000 379.00000000  26.00000000   0.06419753
491.00000000 311.00000000 -17.00000000  -0.05782313
492.00000000 317.00000000  19.00000000   0.05654762
493.00000000 397.00000000  53.00000000   0.11777778
494.00000000 374.00000000  16.00000000   0.04102564
495.00000000 265.00000000   4.00000000   0.01486989
496.00000000 328.00000000 -12.00000000  -0.03797468
497.00000000 371.00000000  26.00000000   0.06549118
498.00000000 362.00000000  68.00000000   0.15813953
499.00000000 384.00000000 -18.00000000  -0.04918033
500.00000000 446.00000000  50.00000000   0.10080645
